# Supplementary material for: Core-periphery structure in sectoral international trade networks: A new approach to an old theory
Source: PLoS One. 2020 Apr 2;15(4):e0229547. doi: 10.1371/journal.pone.0229547 (PMC7117750; doi:10.1371/journal.pone.0229547)
Supplement: S8 File — (ZIP) [file pone.0229547.s008.zip › S8_File/Networks 2000/73-METALWORKING MACHINERY.graphml]

<?xml version='1.0' encoding='utf-8'?>
<graphml xmlns="http://graphml.graphdrawing.org/xmlns" xmlns:xsi="http://www.w3.org/2001/XMLSchema-instance" xsi:schemaLocation="http://graphml.graphdrawing.org/xmlns http://graphml.graphdrawing.org/xmlns/1.0/graphml.xsd">
  <key attr.name="weight" attr.type="long" for="edge" id="d0" />
  <graph edgedefault="directed">
    <node id="DZA" />
    <node id="FRA" />
    <node id="ITA" />
    <node id="USA" />
    <node id="AZE" />
    <node id="TUR" />
    <node id="GBR" />
    <node id="ARG" />
    <node id="AUS" />
    <node id="BOL" />
    <node id="BRA" />
    <node id="CAN" />
    <node id="CHL" />
    <node id="CHN" />
    <node id="COL" />
    <node id="ECU" />
    <node id="DEU" />
    <node id="MEX" />
    <node id="NLD" />
    <node id="PRY" />
    <node id="PER" />
    <node id="ESP" />
    <node id="SWE" />
    <node id="CHE" />
    <node id="URY" />
    <node id="AUT" />
    <node id="BEL" />
    <node id="LKA" />
    <node id="DNK" />
    <node id="FIN" />
    <node id="GHA" />
    <node id="GRC" />
    <node id="HKG" />
    <node id="HUN" />
    <node id="IDN" />
    <node id="IRL" />
    <node id="ISR" />
    <node id="JPN" />
    <node id="KOR" />
    <node id="MYS" />
    <node id="MUS" />
    <node id="OMN" />
    <node id="NZL" />
    <node id="NOR" />
    <node id="PAK" />
    <node id="PHL" />
    <node id="POL" />
    <node id="PRT" />
    <node id="ROU" />
    <node id="SAU" />
    <node id="IND" />
    <node id="SGP" />
    <node id="VNM" />
    <node id="ZAF" />
    <node id="THA" />
    <node id="ARE" />
    <node id="UKR" />
    <node id="EGY" />
    <node id="TZA" />
    <node id="BGR" />
    <node id="BLR" />
    <node id="CRI" />
    <node id="HRV" />
    <node id="CZE" />
    <node id="BEN" />
    <node id="SLV" />
    <node id="ETH" />
    <node id="EST" />
    <node id="GTM" />
    <node id="HND" />
    <node id="JAM" />
    <node id="KAZ" />
    <node id="JOR" />
    <node id="LBN" />
    <node id="LVA" />
    <node id="LTU" />
    <node id="MAR" />
    <node id="PAN" />
    <node id="RUS" />
    <node id="SVK" />
    <node id="SVN" />
    <node id="TUN" />
    <node id="MKD" />
    <node id="SRB" />
    <node id="ARM" />
    <node id="BWA" />
    <node id="BDI" />
    <node id="CMR" />
    <node id="CIV" />
    <node id="MRT" />
    <node id="NAM" />
    <node id="SEN" />
    <node id="ZWE" />
    <node id="TGO" />
    <node id="BFA" />
    <node id="NIC" />
    <node id="GEO" />
    <node id="MDA" />
    <node id="KHM" />
    <node id="ALB" />
    <node id="KGZ" />
    <node id="MDG" />
    <node id="UGA" />
    <node id="CAF" />
    <node id="GMB" />
    <node id="NER" />
    <node id="PSE" />
    <node id="MWI" />
    <node id="MOZ" />
    <edge source="DZA" target="FRA">
      <data key="d0">1451814</data>
    </edge>
    <edge source="DZA" target="ITA">
      <data key="d0">17203</data>
    </edge>
    <edge source="DZA" target="USA">
      <data key="d0">37483</data>
    </edge>
    <edge source="FRA" target="DZA">
      <data key="d0">10920796</data>
    </edge>
    <edge source="FRA" target="AZE">
      <data key="d0">28512</data>
    </edge>
    <edge source="FRA" target="ARG">
      <data key="d0">2892389</data>
    </edge>
    <edge source="FRA" target="AUS">
      <data key="d0">3354346</data>
    </edge>
    <edge source="FRA" target="AUT">
      <data key="d0">9183087</data>
    </edge>
    <edge source="FRA" target="ARM">
      <data key="d0">46631</data>
    </edge>
    <edge source="FRA" target="BEL">
      <data key="d0">92605758</data>
    </edge>
    <edge source="FRA" target="BOL">
      <data key="d0">23596</data>
    </edge>
    <edge source="FRA" target="BRA">
      <data key="d0">41391098</data>
    </edge>
    <edge source="FRA" target="BGR">
      <data key="d0">2173400</data>
    </edge>
    <edge source="FRA" target="BDI">
      <data key="d0">32866</data>
    </edge>
    <edge source="FRA" target="BLR">
      <data key="d0">391027</data>
    </edge>
    <edge source="FRA" target="KHM">
      <data key="d0">76969</data>
    </edge>
    <edge source="FRA" target="CMR">
      <data key="d0">1584753</data>
    </edge>
    <edge source="FRA" target="CAN">
      <data key="d0">9911908</data>
    </edge>
    <edge source="FRA" target="CAF">
      <data key="d0">127814</data>
    </edge>
    <edge source="FRA" target="LKA">
      <data key="d0">11939</data>
    </edge>
    <edge source="FRA" target="CHL">
      <data key="d0">2860225</data>
    </edge>
    <edge source="FRA" target="CHN">
      <data key="d0">21605346</data>
    </edge>
    <edge source="FRA" target="COL">
      <data key="d0">197339</data>
    </edge>
    <edge source="FRA" target="CRI">
      <data key="d0">56463</data>
    </edge>
    <edge source="FRA" target="HRV">
      <data key="d0">1605962</data>
    </edge>
    <edge source="FRA" target="CZE">
      <data key="d0">10610390</data>
    </edge>
    <edge source="FRA" target="BEN">
      <data key="d0">698904</data>
    </edge>
    <edge source="FRA" target="DNK">
      <data key="d0">5943914</data>
    </edge>
    <edge source="FRA" target="ECU">
      <data key="d0">88908</data>
    </edge>
    <edge source="FRA" target="SLV">
      <data key="d0">20085</data>
    </edge>
    <edge source="FRA" target="EST">
      <data key="d0">283298</data>
    </edge>
    <edge source="FRA" target="FIN">
      <data key="d0">10843967</data>
    </edge>
    <edge source="FRA" target="GEO">
      <data key="d0">370801</data>
    </edge>
    <edge source="FRA" target="GMB">
      <data key="d0">11798</data>
    </edge>
    <edge source="FRA" target="DEU">
      <data key="d0">262081823</data>
    </edge>
    <edge source="FRA" target="GHA">
      <data key="d0">193828</data>
    </edge>
    <edge source="FRA" target="GRC">
      <data key="d0">4369976</data>
    </edge>
    <edge source="FRA" target="GTM">
      <data key="d0">24018</data>
    </edge>
    <edge source="FRA" target="HND">
      <data key="d0">57587</data>
    </edge>
    <edge source="FRA" target="HKG">
      <data key="d0">2851517</data>
    </edge>
    <edge source="FRA" target="HUN">
      <data key="d0">3923188</data>
    </edge>
    <edge source="FRA" target="IDN">
      <data key="d0">1134595</data>
    </edge>
    <edge source="FRA" target="IRL">
      <data key="d0">1871563</data>
    </edge>
    <edge source="FRA" target="ISR">
      <data key="d0">2213570</data>
    </edge>
    <edge source="FRA" target="ITA">
      <data key="d0">75546799</data>
    </edge>
    <edge source="FRA" target="CIV">
      <data key="d0">1573517</data>
    </edge>
    <edge source="FRA" target="JPN">
      <data key="d0">11921818</data>
    </edge>
    <edge source="FRA" target="KAZ">
      <data key="d0">25703</data>
    </edge>
    <edge source="FRA" target="JOR">
      <data key="d0">90313</data>
    </edge>
    <edge source="FRA" target="KOR">
      <data key="d0">3736805</data>
    </edge>
    <edge source="FRA" target="LBN">
      <data key="d0">1448372</data>
    </edge>
    <edge source="FRA" target="LVA">
      <data key="d0">601288</data>
    </edge>
    <edge source="FRA" target="LTU">
      <data key="d0">9423124</data>
    </edge>
    <edge source="FRA" target="MDG">
      <data key="d0">689634</data>
    </edge>
    <edge source="FRA" target="MYS">
      <data key="d0">2740277</data>
    </edge>
    <edge source="FRA" target="MRT">
      <data key="d0">682330</data>
    </edge>
    <edge source="FRA" target="MUS">
      <data key="d0">898912</data>
    </edge>
    <edge source="FRA" target="MEX">
      <data key="d0">10506454</data>
    </edge>
    <edge source="FRA" target="MDA">
      <data key="d0">15731</data>
    </edge>
    <edge source="FRA" target="MAR">
      <data key="d0">11990080</data>
    </edge>
    <edge source="FRA" target="OMN">
      <data key="d0">60396</data>
    </edge>
    <edge source="FRA" target="NLD">
      <data key="d0">20872874</data>
    </edge>
    <edge source="FRA" target="NZL">
      <data key="d0">559994</data>
    </edge>
    <edge source="FRA" target="NER">
      <data key="d0">80340</data>
    </edge>
    <edge source="FRA" target="NOR">
      <data key="d0">3393111</data>
    </edge>
    <edge source="FRA" target="PAK">
      <data key="d0">84413</data>
    </edge>
    <edge source="FRA" target="PAN">
      <data key="d0">54497</data>
    </edge>
    <edge source="FRA" target="PER">
      <data key="d0">324451</data>
    </edge>
    <edge source="FRA" target="PHL">
      <data key="d0">255207</data>
    </edge>
    <edge source="FRA" target="POL">
      <data key="d0">9637459</data>
    </edge>
    <edge source="FRA" target="PRT">
      <data key="d0">27200792</data>
    </edge>
    <edge source="FRA" target="ROU">
      <data key="d0">5789414</data>
    </edge>
    <edge source="FRA" target="RUS">
      <data key="d0">5413135</data>
    </edge>
    <edge source="FRA" target="SAU">
      <data key="d0">2659515</data>
    </edge>
    <edge source="FRA" target="SEN">
      <data key="d0">2324951</data>
    </edge>
    <edge source="FRA" target="IND">
      <data key="d0">5216217</data>
    </edge>
    <edge source="FRA" target="SGP">
      <data key="d0">5467912</data>
    </edge>
    <edge source="FRA" target="SVK">
      <data key="d0">4027827</data>
    </edge>
    <edge source="FRA" target="VNM">
      <data key="d0">9921178</data>
    </edge>
    <edge source="FRA" target="SVN">
      <data key="d0">3757732</data>
    </edge>
    <edge source="FRA" target="ZAF">
      <data key="d0">3765317</data>
    </edge>
    <edge source="FRA" target="ZWE">
      <data key="d0">10253</data>
    </edge>
    <edge source="FRA" target="ESP">
      <data key="d0">66191936</data>
    </edge>
    <edge source="FRA" target="SWE">
      <data key="d0">26810889</data>
    </edge>
    <edge source="FRA" target="CHE">
      <data key="d0">69040644</data>
    </edge>
    <edge source="FRA" target="THA">
      <data key="d0">14159266</data>
    </edge>
    <edge source="FRA" target="TGO">
      <data key="d0">172057</data>
    </edge>
    <edge source="FRA" target="ARE">
      <data key="d0">1708354</data>
    </edge>
    <edge source="FRA" target="TUN">
      <data key="d0">9762183</data>
    </edge>
    <edge source="FRA" target="TUR">
      <data key="d0">13105292</data>
    </edge>
    <edge source="FRA" target="UKR">
      <data key="d0">101830</data>
    </edge>
    <edge source="FRA" target="MKD">
      <data key="d0">14326</data>
    </edge>
    <edge source="FRA" target="EGY">
      <data key="d0">12489116</data>
    </edge>
    <edge source="FRA" target="GBR">
      <data key="d0">62997990</data>
    </edge>
    <edge source="FRA" target="TZA">
      <data key="d0">61800</data>
    </edge>
    <edge source="FRA" target="USA">
      <data key="d0">109453052</data>
    </edge>
    <edge source="FRA" target="BFA">
      <data key="d0">226835</data>
    </edge>
    <edge source="FRA" target="URY">
      <data key="d0">730225</data>
    </edge>
    <edge source="FRA" target="SRB">
      <data key="d0">263353</data>
    </edge>
    <edge source="ITA" target="ALB">
      <data key="d0">1184685</data>
    </edge>
    <edge source="ITA" target="DZA">
      <data key="d0">12811929</data>
    </edge>
    <edge source="ITA" target="AZE">
      <data key="d0">356435</data>
    </edge>
    <edge source="ITA" target="ARG">
      <data key="d0">13779891</data>
    </edge>
    <edge source="ITA" target="AUS">
      <data key="d0">18106451</data>
    </edge>
    <edge source="ITA" target="AUT">
      <data key="d0">61038392</data>
    </edge>
    <edge source="ITA" target="ARM">
      <data key="d0">157019</data>
    </edge>
    <edge source="ITA" target="BEL">
      <data key="d0">85961839</data>
    </edge>
    <edge source="ITA" target="BOL">
      <data key="d0">160569</data>
    </edge>
    <edge source="ITA" target="BRA">
      <data key="d0">86696299</data>
    </edge>
    <edge source="ITA" target="BGR">
      <data key="d0">3795802</data>
    </edge>
    <edge source="ITA" target="BLR">
      <data key="d0">1001007</data>
    </edge>
    <edge source="ITA" target="KHM">
      <data key="d0">34859</data>
    </edge>
    <edge source="ITA" target="CMR">
      <data key="d0">632496</data>
    </edge>
    <edge source="ITA" target="CAN">
      <data key="d0">49849191</data>
    </edge>
    <edge source="ITA" target="LKA">
      <data key="d0">380397</data>
    </edge>
    <edge source="ITA" target="CHL">
      <data key="d0">9456011</data>
    </edge>
    <edge source="ITA" target="CHN">
      <data key="d0">89923703</data>
    </edge>
    <edge source="ITA" target="COL">
      <data key="d0">3977771</data>
    </edge>
    <edge source="ITA" target="CRI">
      <data key="d0">406168</data>
    </edge>
    <edge source="ITA" target="HRV">
      <data key="d0">6380663</data>
    </edge>
    <edge source="ITA" target="CZE">
      <data key="d0">34058133</data>
    </edge>
    <edge source="ITA" target="BEN">
      <data key="d0">29764</data>
    </edge>
    <edge source="ITA" target="DNK">
      <data key="d0">23648661</data>
    </edge>
    <edge source="ITA" target="ECU">
      <data key="d0">1327390</data>
    </edge>
    <edge source="ITA" target="SLV">
      <data key="d0">623385</data>
    </edge>
    <edge source="ITA" target="ETH">
      <data key="d0">462616</data>
    </edge>
    <edge source="ITA" target="EST">
      <data key="d0">1027160</data>
    </edge>
    <edge source="ITA" target="FIN">
      <data key="d0">23642834</data>
    </edge>
    <edge source="ITA" target="FRA">
      <data key="d0">358377763</data>
    </edge>
    <edge source="ITA" target="PSE">
      <data key="d0">28709</data>
    </edge>
    <edge source="ITA" target="DEU">
      <data key="d0">418334570</data>
    </edge>
    <edge source="ITA" target="GHA">
      <data key="d0">808504</data>
    </edge>
    <edge source="ITA" target="GRC">
      <data key="d0">40799878</data>
    </edge>
    <edge source="ITA" target="GTM">
      <data key="d0">2007423</data>
    </edge>
    <edge source="ITA" target="HND">
      <data key="d0">552383</data>
    </edge>
    <edge source="ITA" target="HKG">
      <data key="d0">14347799</data>
    </edge>
    <edge source="ITA" target="HUN">
      <data key="d0">26555775</data>
    </edge>
    <edge source="ITA" target="IDN">
      <data key="d0">7215776</data>
    </edge>
    <edge source="ITA" target="IRL">
      <data key="d0">9484054</data>
    </edge>
    <edge source="ITA" target="ISR">
      <data key="d0">20463675</data>
    </edge>
    <edge source="ITA" target="CIV">
      <data key="d0">548662</data>
    </edge>
    <edge source="ITA" target="JPN">
      <data key="d0">14127879</data>
    </edge>
    <edge source="ITA" target="KAZ">
      <data key="d0">440727</data>
    </edge>
    <edge source="ITA" target="JOR">
      <data key="d0">1626626</data>
    </edge>
    <edge source="ITA" target="KOR">
      <data key="d0">32985284</data>
    </edge>
    <edge source="ITA" target="LBN">
      <data key="d0">2679375</data>
    </edge>
    <edge source="ITA" target="LVA">
      <data key="d0">663555</data>
    </edge>
    <edge source="ITA" target="LTU">
      <data key="d0">1525032</data>
    </edge>
    <edge source="ITA" target="MDG">
      <data key="d0">126804</data>
    </edge>
    <edge source="ITA" target="MWI">
      <data key="d0">13126</data>
    </edge>
    <edge source="ITA" target="MYS">
      <data key="d0">9327232</data>
    </edge>
    <edge source="ITA" target="MRT">
      <data key="d0">23728</data>
    </edge>
    <edge source="ITA" target="MUS">
      <data key="d0">253240</data>
    </edge>
    <edge source="ITA" target="MEX">
      <data key="d0">92707402</data>
    </edge>
    <edge source="ITA" target="MDA">
      <data key="d0">494804</data>
    </edge>
    <edge source="ITA" target="MAR">
      <data key="d0">5636372</data>
    </edge>
    <edge source="ITA" target="MOZ">
      <data key="d0">128319</data>
    </edge>
    <edge source="ITA" target="OMN">
      <data key="d0">389741</data>
    </edge>
    <edge source="ITA" target="NAM">
      <data key="d0">20143</data>
    </edge>
    <edge source="ITA" target="NLD">
      <data key="d0">52325445</data>
    </edge>
    <edge source="ITA" target="NZL">
      <data key="d0">2274119</data>
    </edge>
    <edge source="ITA" target="NIC">
      <data key="d0">108962</data>
    </edge>
    <edge source="ITA" target="NOR">
      <data key="d0">9573185</data>
    </edge>
    <edge source="ITA" target="PAK">
      <data key="d0">834361</data>
    </edge>
    <edge source="ITA" target="PAN">
      <data key="d0">702419</data>
    </edge>
    <edge source="ITA" target="PRY">
      <data key="d0">224181</data>
    </edge>
    <edge source="ITA" target="PER">
      <data key="d0">1715941</data>
    </edge>
    <edge source="ITA" target="PHL">
      <data key="d0">1895173</data>
    </edge>
    <edge source="ITA" target="POL">
      <data key="d0">42112009</data>
    </edge>
    <edge source="ITA" target="PRT">
      <data key="d0">47835779</data>
    </edge>
    <edge source="ITA" target="ROU">
      <data key="d0">14621193</data>
    </edge>
    <edge source="ITA" target="RUS">
      <data key="d0">24259184</data>
    </edge>
    <edge source="ITA" target="SAU">
      <data key="d0">13812347</data>
    </edge>
    <edge source="ITA" target="SEN">
      <data key="d0">421543</data>
    </edge>
    <edge source="ITA" target="IND">
      <data key="d0">27514120</data>
    </edge>
    <edge source="ITA" target="SGP">
      <data key="d0">11864485</data>
    </edge>
    <edge source="ITA" target="SVK">
      <data key="d0">12215311</data>
    </edge>
    <edge source="ITA" target="VNM">
      <data key="d0">5237668</data>
    </edge>
    <edge source="ITA" target="SVN">
      <data key="d0">20505314</data>
    </edge>
    <edge source="ITA" target="ZAF">
      <data key="d0">11906333</data>
    </edge>
    <edge source="ITA" target="ZWE">
      <data key="d0">183284</data>
    </edge>
    <edge source="ITA" target="ESP">
      <data key="d0">264486893</data>
    </edge>
    <edge source="ITA" target="SWE">
      <data key="d0">52534988</data>
    </edge>
    <edge source="ITA" target="CHE">
      <data key="d0">100630804</data>
    </edge>
    <edge source="ITA" target="THA">
      <data key="d0">10215283</data>
    </edge>
    <edge source="ITA" target="TGO">
      <data key="d0">13752</data>
    </edge>
    <edge source="ITA" target="ARE">
      <data key="d0">10863733</data>
    </edge>
    <edge source="ITA" target="TUN">
      <data key="d0">20667036</data>
    </edge>
    <edge source="ITA" target="TUR">
      <data key="d0">59335023</data>
    </edge>
    <edge source="ITA" target="UGA">
      <data key="d0">47320</data>
    </edge>
    <edge source="ITA" target="UKR">
      <data key="d0">6414303</data>
    </edge>
    <edge source="ITA" target="MKD">
      <data key="d0">1237481</data>
    </edge>
    <edge source="ITA" target="EGY">
      <data key="d0">41599958</data>
    </edge>
    <edge source="ITA" target="GBR">
      <data key="d0">158473756</data>
    </edge>
    <edge source="ITA" target="TZA">
      <data key="d0">139954</data>
    </edge>
    <edge source="ITA" target="USA">
      <data key="d0">383905550</data>
    </edge>
    <edge source="ITA" target="URY">
      <data key="d0">779144</data>
    </edge>
    <edge source="ITA" target="SRB">
      <data key="d0">3192839</data>
    </edge>
    <edge source="USA" target="DZA">
      <data key="d0">4048746</data>
    </edge>
    <edge source="USA" target="AZE">
      <data key="d0">12056</data>
    </edge>
    <edge source="USA" target="ARG">
      <data key="d0">17698400</data>
    </edge>
    <edge source="USA" target="AUS">
      <data key="d0">48341226</data>
    </edge>
    <edge source="USA" target="AUT">
      <data key="d0">23714253</data>
    </edge>
    <edge source="USA" target="BEL">
      <data key="d0">54717624</data>
    </edge>
    <edge source="USA" target="BOL">
      <data key="d0">977955</data>
    </edge>
    <edge source="USA" target="BWA">
      <data key="d0">20725</data>
    </edge>
    <edge source="USA" target="BRA">
      <data key="d0">80591842</data>
    </edge>
    <edge source="USA" target="BGR">
      <data key="d0">437800</data>
    </edge>
    <edge source="USA" target="BLR">
      <data key="d0">17830</data>
    </edge>
    <edge source="USA" target="KHM">
      <data key="d0">11300</data>
    </edge>
    <edge source="USA" target="CMR">
      <data key="d0">64124</data>
    </edge>
    <edge source="USA" target="CAN">
      <data key="d0">1232432192</data>
    </edge>
    <edge source="USA" target="LKA">
      <data key="d0">205993</data>
    </edge>
    <edge source="USA" target="CHL">
      <data key="d0">15912790</data>
    </edge>
    <edge source="USA" target="CHN">
      <data key="d0">211898046</data>
    </edge>
    <edge source="USA" target="COL">
      <data key="d0">14112568</data>
    </edge>
    <edge source="USA" target="CRI">
      <data key="d0">12271962</data>
    </edge>
    <edge source="USA" target="HRV">
      <data key="d0">222218</data>
    </edge>
    <edge source="USA" target="CZE">
      <data key="d0">8157799</data>
    </edge>
    <edge source="USA" target="DNK">
      <data key="d0">11982602</data>
    </edge>
    <edge source="USA" target="ECU">
      <data key="d0">2316340</data>
    </edge>
    <edge source="USA" target="SLV">
      <data key="d0">1934813</data>
    </edge>
    <edge source="USA" target="ETH">
      <data key="d0">236983</data>
    </edge>
    <edge source="USA" target="EST">
      <data key="d0">528891</data>
    </edge>
    <edge source="USA" target="FIN">
      <data key="d0">16569305</data>
    </edge>
    <edge source="USA" target="FRA">
      <data key="d0">226725380</data>
    </edge>
    <edge source="USA" target="GEO">
      <data key="d0">749554</data>
    </edge>
    <edge source="USA" target="DEU">
      <data key="d0">389982379</data>
    </edge>
    <edge source="USA" target="GHA">
      <data key="d0">2330051</data>
    </edge>
    <edge source="USA" target="GRC">
      <data key="d0">4951414</data>
    </edge>
    <edge source="USA" target="GTM">
      <data key="d0">5783076</data>
    </edge>
    <edge source="USA" target="HND">
      <data key="d0">9251955</data>
    </edge>
    <edge source="USA" target="HKG">
      <data key="d0">96141651</data>
    </edge>
    <edge source="USA" target="HUN">
      <data key="d0">8442903</data>
    </edge>
    <edge source="USA" target="IDN">
      <data key="d0">9210899</data>
    </edge>
    <edge source="USA" target="IRL">
      <data key="d0">62667261</data>
    </edge>
    <edge source="USA" target="ISR">
      <data key="d0">59960989</data>
    </edge>
    <edge source="USA" target="ITA">
      <data key="d0">165075303</data>
    </edge>
    <edge source="USA" target="CIV">
      <data key="d0">170979</data>
    </edge>
    <edge source="USA" target="JAM">
      <data key="d0">4680345</data>
    </edge>
    <edge source="USA" target="JPN">
      <data key="d0">673077847</data>
    </edge>
    <edge source="USA" target="KAZ">
      <data key="d0">522888</data>
    </edge>
    <edge source="USA" target="JOR">
      <data key="d0">503535</data>
    </edge>
    <edge source="USA" target="KOR">
      <data key="d0">372730222</data>
    </edge>
    <edge source="USA" target="LBN">
      <data key="d0">250244</data>
    </edge>
    <edge source="USA" target="LVA">
      <data key="d0">820760</data>
    </edge>
    <edge source="USA" target="LTU">
      <data key="d0">90586</data>
    </edge>
    <edge source="USA" target="MDG">
      <data key="d0">25840</data>
    </edge>
    <edge source="USA" target="MYS">
      <data key="d0">89354340</data>
    </edge>
    <edge source="USA" target="MUS">
      <data key="d0">144191</data>
    </edge>
    <edge source="USA" target="MEX">
      <data key="d0">739810988</data>
    </edge>
    <edge source="USA" target="MAR">
      <data key="d0">460373</data>
    </edge>
    <edge source="USA" target="OMN">
      <data key="d0">521090</data>
    </edge>
    <edge source="USA" target="NAM">
      <data key="d0">202231</data>
    </edge>
    <edge source="USA" target="NLD">
      <data key="d0">143162018</data>
    </edge>
    <edge source="USA" target="NZL">
      <data key="d0">5506373</data>
    </edge>
    <edge source="USA" target="NIC">
      <data key="d0">2361250</data>
    </edge>
    <edge source="USA" target="NER">
      <data key="d0">29751</data>
    </edge>
    <edge source="USA" target="NOR">
      <data key="d0">4124567</data>
    </edge>
    <edge source="USA" target="PAK">
      <data key="d0">3402869</data>
    </edge>
    <edge source="USA" target="PAN">
      <data key="d0">3791122</data>
    </edge>
    <edge source="USA" target="PRY">
      <data key="d0">249884</data>
    </edge>
    <edge source="USA" target="PER">
      <data key="d0">6251007</data>
    </edge>
    <edge source="USA" target="PHL">
      <data key="d0">51182468</data>
    </edge>
    <edge source="USA" target="POL">
      <data key="d0">15388700</data>
    </edge>
    <edge source="USA" target="PRT">
      <data key="d0">4492289</data>
    </edge>
    <edge source="USA" target="ROU">
      <data key="d0">9548620</data>
    </edge>
    <edge source="USA" target="RUS">
      <data key="d0">4086516</data>
    </edge>
    <edge source="USA" target="SAU">
      <data key="d0">26238334</data>
    </edge>
    <edge source="USA" target="SEN">
      <data key="d0">241401</data>
    </edge>
    <edge source="USA" target="IND">
      <data key="d0">32091514</data>
    </edge>
    <edge source="USA" target="SGP">
      <data key="d0">349354485</data>
    </edge>
    <edge source="USA" target="SVK">
      <data key="d0">175788</data>
    </edge>
    <edge source="USA" target="VNM">
      <data key="d0">2820030</data>
    </edge>
    <edge source="USA" target="SVN">
      <data key="d0">965852</data>
    </edge>
    <edge source="USA" target="ZAF">
      <data key="d0">18897138</data>
    </edge>
    <edge source="USA" target="ZWE">
      <data key="d0">83084</data>
    </edge>
    <edge source="USA" target="ESP">
      <data key="d0">36837790</data>
    </edge>
    <edge source="USA" target="SWE">
      <data key="d0">35276024</data>
    </edge>
    <edge source="USA" target="CHE">
      <data key="d0">67633186</data>
    </edge>
    <edge source="USA" target="THA">
      <data key="d0">61465416</data>
    </edge>
    <edge source="USA" target="ARE">
      <data key="d0">10655673</data>
    </edge>
    <edge source="USA" target="TUN">
      <data key="d0">131287</data>
    </edge>
    <edge source="USA" target="TUR">
      <data key="d0">8855501</data>
    </edge>
    <edge source="USA" target="UGA">
      <data key="d0">61717</data>
    </edge>
    <edge source="USA" target="UKR">
      <data key="d0">433151</data>
    </edge>
    <edge source="USA" target="MKD">
      <data key="d0">72839</data>
    </edge>
    <edge source="USA" target="EGY">
      <data key="d0">17933189</data>
    </edge>
    <edge source="USA" target="GBR">
      <data key="d0">294026304</data>
    </edge>
    <edge source="USA" target="TZA">
      <data key="d0">30470</data>
    </edge>
    <edge source="USA" target="URY">
      <data key="d0">3543419</data>
    </edge>
    <edge source="AZE" target="TUR">
      <data key="d0">10000</data>
    </edge>
    <edge source="AZE" target="GBR">
      <data key="d0">221726</data>
    </edge>
    <edge source="TUR" target="ALB">
      <data key="d0">213623</data>
    </edge>
    <edge source="TUR" target="DZA">
      <data key="d0">969717</data>
    </edge>
    <edge source="TUR" target="AZE">
      <data key="d0">309339</data>
    </edge>
    <edge source="TUR" target="ARG">
      <data key="d0">19892</data>
    </edge>
    <edge source="TUR" target="AUS">
      <data key="d0">710264</data>
    </edge>
    <edge source="TUR" target="AUT">
      <data key="d0">1360018</data>
    </edge>
    <edge source="TUR" target="BEL">
      <data key="d0">1503507</data>
    </edge>
    <edge source="TUR" target="BRA">
      <data key="d0">107640</data>
    </edge>
    <edge source="TUR" target="BGR">
      <data key="d0">578725</data>
    </edge>
    <edge source="TUR" target="BLR">
      <data key="d0">10299</data>
    </edge>
    <edge source="TUR" target="CAN">
      <data key="d0">2553291</data>
    </edge>
    <edge source="TUR" target="CHL">
      <data key="d0">38778</data>
    </edge>
    <edge source="TUR" target="CHN">
      <data key="d0">44992</data>
    </edge>
    <edge source="TUR" target="COL">
      <data key="d0">28000</data>
    </edge>
    <edge source="TUR" target="HRV">
      <data key="d0">145301</data>
    </edge>
    <edge source="TUR" target="CZE">
      <data key="d0">185862</data>
    </edge>
    <edge source="TUR" target="DNK">
      <data key="d0">848034</data>
    </edge>
    <edge source="TUR" target="ETH">
      <data key="d0">10550</data>
    </edge>
    <edge source="TUR" target="FIN">
      <data key="d0">1052956</data>
    </edge>
    <edge source="TUR" target="FRA">
      <data key="d0">3573880</data>
    </edge>
    <edge source="TUR" target="GEO">
      <data key="d0">212305</data>
    </edge>
    <edge source="TUR" target="PSE">
      <data key="d0">70000</data>
    </edge>
    <edge source="TUR" target="DEU">
      <data key="d0">12013201</data>
    </edge>
    <edge source="TUR" target="GHA">
      <data key="d0">118182</data>
    </edge>
    <edge source="TUR" target="GRC">
      <data key="d0">1602029</data>
    </edge>
    <edge source="TUR" target="HKG">
      <data key="d0">156220</data>
    </edge>
    <edge source="TUR" target="HUN">
      <data key="d0">331480</data>
    </edge>
    <edge source="TUR" target="IDN">
      <data key="d0">477178</data>
    </edge>
    <edge source="TUR" target="IRL">
      <data key="d0">1869301</data>
    </edge>
    <edge source="TUR" target="ISR">
      <data key="d0">2399807</data>
    </edge>
    <edge source="TUR" target="ITA">
      <data key="d0">3466696</data>
    </edge>
    <edge source="TUR" target="JPN">
      <data key="d0">234137</data>
    </edge>
    <edge source="TUR" target="KAZ">
      <data key="d0">163100</data>
    </edge>
    <edge source="TUR" target="JOR">
      <data key="d0">345389</data>
    </edge>
    <edge source="TUR" target="KOR">
      <data key="d0">18010</data>
    </edge>
    <edge source="TUR" target="KGZ">
      <data key="d0">33478</data>
    </edge>
    <edge source="TUR" target="LBN">
      <data key="d0">332033</data>
    </edge>
    <edge source="TUR" target="LTU">
      <data key="d0">19844</data>
    </edge>
    <edge source="TUR" target="MYS">
      <data key="d0">685704</data>
    </edge>
    <edge source="TUR" target="MEX">
      <data key="d0">45574</data>
    </edge>
    <edge source="TUR" target="MAR">
      <data key="d0">323508</data>
    </edge>
    <edge source="TUR" target="OMN">
      <data key="d0">71800</data>
    </edge>
    <edge source="TUR" target="NLD">
      <data key="d0">5032760</data>
    </edge>
    <edge source="TUR" target="NZL">
      <data key="d0">441812</data>
    </edge>
    <edge source="TUR" target="NOR">
      <data key="d0">316045</data>
    </edge>
    <edge source="TUR" target="PAK">
      <data key="d0">15556</data>
    </edge>
    <edge source="TUR" target="PER">
      <data key="d0">12508</data>
    </edge>
    <edge source="TUR" target="PHL">
      <data key="d0">21536</data>
    </edge>
    <edge source="TUR" target="POL">
      <data key="d0">529919</data>
    </edge>
    <edge source="TUR" target="PRT">
      <data key="d0">658817</data>
    </edge>
    <edge source="TUR" target="ROU">
      <data key="d0">1210667</data>
    </edge>
    <edge source="TUR" target="RUS">
      <data key="d0">927243</data>
    </edge>
    <edge source="TUR" target="SAU">
      <data key="d0">1657079</data>
    </edge>
    <edge source="TUR" target="IND">
      <data key="d0">146226</data>
    </edge>
    <edge source="TUR" target="SGP">
      <data key="d0">631644</data>
    </edge>
    <edge source="TUR" target="SVK">
      <data key="d0">58868</data>
    </edge>
    <edge source="TUR" target="VNM">
      <data key="d0">28051</data>
    </edge>
    <edge source="TUR" target="SVN">
      <data key="d0">164781</data>
    </edge>
    <edge source="TUR" target="ZAF">
      <data key="d0">260167</data>
    </edge>
    <edge source="TUR" target="ESP">
      <data key="d0">3384479</data>
    </edge>
    <edge source="TUR" target="SWE">
      <data key="d0">1213270</data>
    </edge>
    <edge source="TUR" target="CHE">
      <data key="d0">644741</data>
    </edge>
    <edge source="TUR" target="THA">
      <data key="d0">1149421</data>
    </edge>
    <edge source="TUR" target="ARE">
      <data key="d0">667042</data>
    </edge>
    <edge source="TUR" target="TUN">
      <data key="d0">1276736</data>
    </edge>
    <edge source="TUR" target="UKR">
      <data key="d0">132017</data>
    </edge>
    <edge source="TUR" target="MKD">
      <data key="d0">296794</data>
    </edge>
    <edge source="TUR" target="EGY">
      <data key="d0">1689371</data>
    </edge>
    <edge source="TUR" target="GBR">
      <data key="d0">2532790</data>
    </edge>
    <edge source="TUR" target="TZA">
      <data key="d0">20225</data>
    </edge>
    <edge source="TUR" target="USA">
      <data key="d0">9293965</data>
    </edge>
    <edge source="TUR" target="URY">
      <data key="d0">49378</data>
    </edge>
    <edge source="TUR" target="SRB">
      <data key="d0">78451</data>
    </edge>
    <edge source="GBR" target="ALB">
      <data key="d0">93350</data>
    </edge>
    <edge source="GBR" target="DZA">
      <data key="d0">348127</data>
    </edge>
    <edge source="GBR" target="AZE">
      <data key="d0">181986</data>
    </edge>
    <edge source="GBR" target="ARG">
      <data key="d0">2994706</data>
    </edge>
    <edge source="GBR" target="AUS">
      <data key="d0">14344908</data>
    </edge>
    <edge source="GBR" target="AUT">
      <data key="d0">10047099</data>
    </edge>
    <edge source="GBR" target="ARM">
      <data key="d0">47567</data>
    </edge>
    <edge source="GBR" target="BEL">
      <data key="d0">100609862</data>
    </edge>
    <edge source="GBR" target="BWA">
      <data key="d0">59784</data>
    </edge>
    <edge source="GBR" target="BRA">
      <data key="d0">6515919</data>
    </edge>
    <edge source="GBR" target="BGR">
      <data key="d0">264855</data>
    </edge>
    <edge source="GBR" target="BLR">
      <data key="d0">1245870</data>
    </edge>
    <edge source="GBR" target="KHM">
      <data key="d0">17498</data>
    </edge>
    <edge source="GBR" target="CMR">
      <data key="d0">25842</data>
    </edge>
    <edge source="GBR" target="CAN">
      <data key="d0">36408991</data>
    </edge>
    <edge source="GBR" target="LKA">
      <data key="d0">659756</data>
    </edge>
    <edge source="GBR" target="CHL">
      <data key="d0">897412</data>
    </edge>
    <edge source="GBR" target="CHN">
      <data key="d0">39302072</data>
    </edge>
    <edge source="GBR" target="COL">
      <data key="d0">848503</data>
    </edge>
    <edge source="GBR" target="CRI">
      <data key="d0">97633</data>
    </edge>
    <edge source="GBR" target="HRV">
      <data key="d0">582354</data>
    </edge>
    <edge source="GBR" target="CZE">
      <data key="d0">16209321</data>
    </edge>
    <edge source="GBR" target="BEN">
      <data key="d0">57551</data>
    </edge>
    <edge source="GBR" target="DNK">
      <data key="d0">14078172</data>
    </edge>
    <edge source="GBR" target="ECU">
      <data key="d0">75696</data>
    </edge>
    <edge source="GBR" target="SLV">
      <data key="d0">217117</data>
    </edge>
    <edge source="GBR" target="ETH">
      <data key="d0">141413</data>
    </edge>
    <edge source="GBR" target="EST">
      <data key="d0">2159704</data>
    </edge>
    <edge source="GBR" target="FIN">
      <data key="d0">8027417</data>
    </edge>
    <edge source="GBR" target="FRA">
      <data key="d0">101987724</data>
    </edge>
    <edge source="GBR" target="GEO">
      <data key="d0">13618</data>
    </edge>
    <edge source="GBR" target="GMB">
      <data key="d0">24484</data>
    </edge>
    <edge source="GBR" target="DEU">
      <data key="d0">179120037</data>
    </edge>
    <edge source="GBR" target="GHA">
      <data key="d0">1950419</data>
    </edge>
    <edge source="GBR" target="GRC">
      <data key="d0">4823727</data>
    </edge>
    <edge source="GBR" target="GTM">
      <data key="d0">26414</data>
    </edge>
    <edge source="GBR" target="HND">
      <data key="d0">302781</data>
    </edge>
    <edge source="GBR" target="HKG">
      <data key="d0">18912953</data>
    </edge>
    <edge source="GBR" target="HUN">
      <data key="d0">13999946</data>
    </edge>
    <edge source="GBR" target="IDN">
      <data key="d0">2488622</data>
    </edge>
    <edge source="GBR" target="IRL">
      <data key="d0">55114963</data>
    </edge>
    <edge source="GBR" target="ISR">
      <data key="d0">9604173</data>
    </edge>
    <edge source="GBR" target="ITA">
      <data key="d0">75433019</data>
    </edge>
    <edge source="GBR" target="CIV">
      <data key="d0">354705</data>
    </edge>
    <edge source="GBR" target="JAM">
      <data key="d0">235820</data>
    </edge>
    <edge source="GBR" target="JPN">
      <data key="d0">42491350</data>
    </edge>
    <edge source="GBR" target="KAZ">
      <data key="d0">2063510</data>
    </edge>
    <edge source="GBR" target="JOR">
      <data key="d0">1209523</data>
    </edge>
    <edge source="GBR" target="KOR">
      <data key="d0">13764617</data>
    </edge>
    <edge source="GBR" target="KGZ">
      <data key="d0">50039</data>
    </edge>
    <edge source="GBR" target="LBN">
      <data key="d0">1102080</data>
    </edge>
    <edge source="GBR" target="LVA">
      <data key="d0">303147</data>
    </edge>
    <edge source="GBR" target="LTU">
      <data key="d0">599915</data>
    </edge>
    <edge source="GBR" target="MWI">
      <data key="d0">106001</data>
    </edge>
    <edge source="GBR" target="MYS">
      <data key="d0">6076033</data>
    </edge>
    <edge source="GBR" target="MRT">
      <data key="d0">44405</data>
    </edge>
    <edge source="GBR" target="MUS">
      <data key="d0">595442</data>
    </edge>
    <edge source="GBR" target="MEX">
      <data key="d0">8533212</data>
    </edge>
    <edge source="GBR" target="MAR">
      <data key="d0">1192600</data>
    </edge>
    <edge source="GBR" target="MOZ">
      <data key="d0">39766</data>
    </edge>
    <edge source="GBR" target="OMN">
      <data key="d0">993914</data>
    </edge>
    <edge source="GBR" target="NAM">
      <data key="d0">26688</data>
    </edge>
    <edge source="GBR" target="NLD">
      <data key="d0">39691060</data>
    </edge>
    <edge source="GBR" target="NZL">
      <data key="d0">2515683</data>
    </edge>
    <edge source="GBR" target="NOR">
      <data key="d0">19404945</data>
    </edge>
    <edge source="GBR" target="PAK">
      <data key="d0">2118429</data>
    </edge>
    <edge source="GBR" target="PAN">
      <data key="d0">120377</data>
    </edge>
    <edge source="GBR" target="PER">
      <data key="d0">366703</data>
    </edge>
    <edge source="GBR" target="PHL">
      <data key="d0">1404131</data>
    </edge>
    <edge source="GBR" target="POL">
      <data key="d0">19969019</data>
    </edge>
    <edge source="GBR" target="PRT">
      <data key="d0">10407333</data>
    </edge>
    <edge source="GBR" target="ROU">
      <data key="d0">3768972</data>
    </edge>
    <edge source="GBR" target="RUS">
      <data key="d0">6115562</data>
    </edge>
    <edge source="GBR" target="SAU">
      <data key="d0">11623656</data>
    </edge>
    <edge source="GBR" target="SEN">
      <data key="d0">100742</data>
    </edge>
    <edge source="GBR" target="IND">
      <data key="d0">14261659</data>
    </edge>
    <edge source="GBR" target="SGP">
      <data key="d0">12333161</data>
    </edge>
    <edge source="GBR" target="SVK">
      <data key="d0">2547863</data>
    </edge>
    <edge source="GBR" target="VNM">
      <data key="d0">1354670</data>
    </edge>
    <edge source="GBR" target="SVN">
      <data key="d0">816769</data>
    </edge>
    <edge source="GBR" target="ZAF">
      <data key="d0">19427056</data>
    </edge>
    <edge source="GBR" target="ZWE">
      <data key="d0">288926</data>
    </edge>
    <edge source="GBR" target="ESP">
      <data key="d0">39048234</data>
    </edge>
    <edge source="GBR" target="SWE">
      <data key="d0">38369268</data>
    </edge>
    <edge source="GBR" target="CHE">
      <data key="d0">35412358</data>
    </edge>
    <edge source="GBR" target="THA">
      <data key="d0">8385235</data>
    </edge>
    <edge source="GBR" target="ARE">
      <data key="d0">15506266</data>
    </edge>
    <edge source="GBR" target="TUN">
      <data key="d0">2398931</data>
    </edge>
    <edge source="GBR" target="TUR">
      <data key="d0">18697591</data>
    </edge>
    <edge source="GBR" target="UGA">
      <data key="d0">372389</data>
    </edge>
    <edge source="GBR" target="UKR">
      <data key="d0">496126</data>
    </edge>
    <edge source="GBR" target="MKD">
      <data key="d0">81064</data>
    </edge>
    <edge source="GBR" target="EGY">
      <data key="d0">6378086</data>
    </edge>
    <edge source="GBR" target="TZA">
      <data key="d0">779241</data>
    </edge>
    <edge source="GBR" target="USA">
      <data key="d0">341813141</data>
    </edge>
    <edge source="GBR" target="URY">
      <data key="d0">609081</data>
    </edge>
    <edge source="GBR" target="SRB">
      <data key="d0">52528</data>
    </edge>
    <edge source="ARG" target="AUS">
      <data key="d0">29758</data>
    </edge>
    <edge source="ARG" target="BOL">
      <data key="d0">117745</data>
    </edge>
    <edge source="ARG" target="BRA">
      <data key="d0">11347432</data>
    </edge>
    <edge source="ARG" target="CAN">
      <data key="d0">133434</data>
    </edge>
    <edge source="ARG" target="CHL">
      <data key="d0">1060958</data>
    </edge>
    <edge source="ARG" target="CHN">
      <data key="d0">132955</data>
    </edge>
    <edge source="ARG" target="COL">
      <data key="d0">216932</data>
    </edge>
    <edge source="ARG" target="ECU">
      <data key="d0">169869</data>
    </edge>
    <edge source="ARG" target="FRA">
      <data key="d0">561873</data>
    </edge>
    <edge source="ARG" target="DEU">
      <data key="d0">82743</data>
    </edge>
    <edge source="ARG" target="ITA">
      <data key="d0">353629</data>
    </edge>
    <edge source="ARG" target="MEX">
      <data key="d0">2006082</data>
    </edge>
    <edge source="ARG" target="NLD">
      <data key="d0">75041</data>
    </edge>
    <edge source="ARG" target="PRY">
      <data key="d0">174800</data>
    </edge>
    <edge source="ARG" target="PER">
      <data key="d0">277267</data>
    </edge>
    <edge source="ARG" target="ESP">
      <data key="d0">194697</data>
    </edge>
    <edge source="ARG" target="SWE">
      <data key="d0">30242</data>
    </edge>
    <edge source="ARG" target="CHE">
      <data key="d0">13140</data>
    </edge>
    <edge source="ARG" target="GBR">
      <data key="d0">55900</data>
    </edge>
    <edge source="ARG" target="USA">
      <data key="d0">7538782</data>
    </edge>
    <edge source="ARG" target="URY">
      <data key="d0">385187</data>
    </edge>
    <edge source="AUS" target="ARG">
      <data key="d0">144757</data>
    </edge>
    <edge source="AUS" target="AUT">
      <data key="d0">149529</data>
    </edge>
    <edge source="AUS" target="BEL">
      <data key="d0">3882204</data>
    </edge>
    <edge source="AUS" target="BRA">
      <data key="d0">34352</data>
    </edge>
    <edge source="AUS" target="CAN">
      <data key="d0">1016065</data>
    </edge>
    <edge source="AUS" target="LKA">
      <data key="d0">1012182</data>
    </edge>
    <edge source="AUS" target="CHL">
      <data key="d0">22048</data>
    </edge>
    <edge source="AUS" target="CHN">
      <data key="d0">2208187</data>
    </edge>
    <edge source="AUS" target="DNK">
      <data key="d0">32446</data>
    </edge>
    <edge source="AUS" target="ECU">
      <data key="d0">12344</data>
    </edge>
    <edge source="AUS" target="FIN">
      <data key="d0">50155</data>
    </edge>
    <edge source="AUS" target="FRA">
      <data key="d0">3507117</data>
    </edge>
    <edge source="AUS" target="DEU">
      <data key="d0">5361035</data>
    </edge>
    <edge source="AUS" target="GHA">
      <data key="d0">2785031</data>
    </edge>
    <edge source="AUS" target="GRC">
      <data key="d0">1031240</data>
    </edge>
    <edge source="AUS" target="HKG">
      <data key="d0">2477004</data>
    </edge>
    <edge source="AUS" target="HUN">
      <data key="d0">24036</data>
    </edge>
    <edge source="AUS" target="IDN">
      <data key="d0">4790358</data>
    </edge>
    <edge source="AUS" target="IRL">
      <data key="d0">47282</data>
    </edge>
    <edge source="AUS" target="ISR">
      <data key="d0">253702</data>
    </edge>
    <edge source="AUS" target="ITA">
      <data key="d0">157180</data>
    </edge>
    <edge source="AUS" target="JPN">
      <data key="d0">5029989</data>
    </edge>
    <edge source="AUS" target="KOR">
      <data key="d0">1104762</data>
    </edge>
    <edge source="AUS" target="MYS">
      <data key="d0">2882437</data>
    </edge>
    <edge source="AUS" target="MUS">
      <data key="d0">74699</data>
    </edge>
    <edge source="AUS" target="MEX">
      <data key="d0">708386</data>
    </edge>
    <edge source="AUS" target="OMN">
      <data key="d0">49497</data>
    </edge>
    <edge source="AUS" target="NLD">
      <data key="d0">225996</data>
    </edge>
    <edge source="AUS" target="NZL">
      <data key="d0">17343880</data>
    </edge>
    <edge source="AUS" target="NOR">
      <data key="d0">95994</data>
    </edge>
    <edge source="AUS" target="PAK">
      <data key="d0">45594</data>
    </edge>
    <edge source="AUS" target="PER">
      <data key="d0">60133</data>
    </edge>
    <edge source="AUS" target="PHL">
      <data key="d0">572609</data>
    </edge>
    <edge source="AUS" target="POL">
      <data key="d0">17001</data>
    </edge>
    <edge source="AUS" target="PRT">
      <data key="d0">16308</data>
    </edge>
    <edge source="AUS" target="ROU">
      <data key="d0">484974</data>
    </edge>
    <edge source="AUS" target="SAU">
      <data key="d0">298766</data>
    </edge>
    <edge source="AUS" target="IND">
      <data key="d0">1473417</data>
    </edge>
    <edge source="AUS" target="SGP">
      <data key="d0">2907665</data>
    </edge>
    <edge source="AUS" target="VNM">
      <data key="d0">51240</data>
    </edge>
    <edge source="AUS" target="ZAF">
      <data key="d0">2342396</data>
    </edge>
    <edge source="AUS" target="ESP">
      <data key="d0">1263646</data>
    </edge>
    <edge source="AUS" target="SWE">
      <data key="d0">367314</data>
    </edge>
    <edge source="AUS" target="CHE">
      <data key="d0">85934</data>
    </edge>
    <edge source="AUS" target="THA">
      <data key="d0">1010505</data>
    </edge>
    <edge source="AUS" target="ARE">
      <data key="d0">198139</data>
    </edge>
    <edge source="AUS" target="TUR">
      <data key="d0">120224</data>
    </edge>
    <edge source="AUS" target="UKR">
      <data key="d0">24733</data>
    </edge>
    <edge source="AUS" target="EGY">
      <data key="d0">117724</data>
    </edge>
    <edge source="AUS" target="GBR">
      <data key="d0">7213894</data>
    </edge>
    <edge source="AUS" target="TZA">
      <data key="d0">1733788</data>
    </edge>
    <edge source="AUS" target="USA">
      <data key="d0">66345642</data>
    </edge>
    <edge source="AUS" target="URY">
      <data key="d0">16596</data>
    </edge>
    <edge source="BOL" target="ARG">
      <data key="d0">158000</data>
    </edge>
    <edge source="BOL" target="USA">
      <data key="d0">265738</data>
    </edge>
    <edge source="BRA" target="ARG">
      <data key="d0">10806102</data>
    </edge>
    <edge source="BRA" target="AUS">
      <data key="d0">84057</data>
    </edge>
    <edge source="BRA" target="AUT">
      <data key="d0">88109</data>
    </edge>
    <edge source="BRA" target="BEL">
      <data key="d0">1838610</data>
    </edge>
    <edge source="BRA" target="BOL">
      <data key="d0">606975</data>
    </edge>
    <edge source="BRA" target="CAN">
      <data key="d0">1924866</data>
    </edge>
    <edge source="BRA" target="CHL">
      <data key="d0">4207321</data>
    </edge>
    <edge source="BRA" target="CHN">
      <data key="d0">877175</data>
    </edge>
    <edge source="BRA" target="COL">
      <data key="d0">614856</data>
    </edge>
    <edge source="BRA" target="CRI">
      <data key="d0">123769</data>
    </edge>
    <edge source="BRA" target="DNK">
      <data key="d0">47566</data>
    </edge>
    <edge source="BRA" target="ECU">
      <data key="d0">375619</data>
    </edge>
    <edge source="BRA" target="SLV">
      <data key="d0">27148</data>
    </edge>
    <edge source="BRA" target="FRA">
      <data key="d0">1278718</data>
    </edge>
    <edge source="BRA" target="DEU">
      <data key="d0">42861228</data>
    </edge>
    <edge source="BRA" target="GRC">
      <data key="d0">15409</data>
    </edge>
    <edge source="BRA" target="GTM">
      <data key="d0">89297</data>
    </edge>
    <edge source="BRA" target="HND">
      <data key="d0">21659</data>
    </edge>
    <edge source="BRA" target="IRL">
      <data key="d0">20560</data>
    </edge>
    <edge source="BRA" target="ISR">
      <data key="d0">90967</data>
    </edge>
    <edge source="BRA" target="ITA">
      <data key="d0">2785215</data>
    </edge>
    <edge source="BRA" target="JPN">
      <data key="d0">134083</data>
    </edge>
    <edge source="BRA" target="MYS">
      <data key="d0">191364</data>
    </edge>
    <edge source="BRA" target="MEX">
      <data key="d0">11945282</data>
    </edge>
    <edge source="BRA" target="MAR">
      <data key="d0">12180</data>
    </edge>
    <edge source="BRA" target="NLD">
      <data key="d0">2511549</data>
    </edge>
    <edge source="BRA" target="NIC">
      <data key="d0">56142</data>
    </edge>
    <edge source="BRA" target="PAK">
      <data key="d0">171078</data>
    </edge>
    <edge source="BRA" target="PAN">
      <data key="d0">55078</data>
    </edge>
    <edge source="BRA" target="PRY">
      <data key="d0">919606</data>
    </edge>
    <edge source="BRA" target="PER">
      <data key="d0">831639</data>
    </edge>
    <edge source="BRA" target="PHL">
      <data key="d0">18368</data>
    </edge>
    <edge source="BRA" target="POL">
      <data key="d0">23655</data>
    </edge>
    <edge source="BRA" target="PRT">
      <data key="d0">800905</data>
    </edge>
    <edge source="BRA" target="SAU">
      <data key="d0">103318</data>
    </edge>
    <edge source="BRA" target="IND">
      <data key="d0">88258</data>
    </edge>
    <edge source="BRA" target="SGP">
      <data key="d0">68472</data>
    </edge>
    <edge source="BRA" target="SVK">
      <data key="d0">90000</data>
    </edge>
    <edge source="BRA" target="SVN">
      <data key="d0">44959</data>
    </edge>
    <edge source="BRA" target="ZAF">
      <data key="d0">678374</data>
    </edge>
    <edge source="BRA" target="ESP">
      <data key="d0">1414290</data>
    </edge>
    <edge source="BRA" target="SWE">
      <data key="d0">134338</data>
    </edge>
    <edge source="BRA" target="CHE">
      <data key="d0">338848</data>
    </edge>
    <edge source="BRA" target="THA">
      <data key="d0">749800</data>
    </edge>
    <edge source="BRA" target="ARE">
      <data key="d0">113564</data>
    </edge>
    <edge source="BRA" target="TUN">
      <data key="d0">15260</data>
    </edge>
    <edge source="BRA" target="TUR">
      <data key="d0">11404424</data>
    </edge>
    <edge source="BRA" target="EGY">
      <data key="d0">26490</data>
    </edge>
    <edge source="BRA" target="GBR">
      <data key="d0">877732</data>
    </edge>
    <edge source="BRA" target="USA">
      <data key="d0">63819169</data>
    </edge>
    <edge source="BRA" target="URY">
      <data key="d0">486892</data>
    </edge>
    <edge source="CAN" target="DZA">
      <data key="d0">16626</data>
    </edge>
    <edge source="CAN" target="ARG">
      <data key="d0">1190373</data>
    </edge>
    <edge source="CAN" target="AUS">
      <data key="d0">851302</data>
    </edge>
    <edge source="CAN" target="BEL">
      <data key="d0">1755463</data>
    </edge>
    <edge source="CAN" target="BOL">
      <data key="d0">82303</data>
    </edge>
    <edge source="CAN" target="BRA">
      <data key="d0">3115203</data>
    </edge>
    <edge source="CAN" target="CHL">
      <data key="d0">310755</data>
    </edge>
    <edge source="CAN" target="CHN">
      <data key="d0">4269410</data>
    </edge>
    <edge source="CAN" target="CRI">
      <data key="d0">31151</data>
    </edge>
    <edge source="CAN" target="CZE">
      <data key="d0">61223</data>
    </edge>
    <edge source="CAN" target="ECU">
      <data key="d0">24442</data>
    </edge>
    <edge source="CAN" target="FIN">
      <data key="d0">450920</data>
    </edge>
    <edge source="CAN" target="FRA">
      <data key="d0">6228287</data>
    </edge>
    <edge source="CAN" target="DEU">
      <data key="d0">14012055</data>
    </edge>
    <edge source="CAN" target="GHA">
      <data key="d0">20891</data>
    </edge>
    <edge source="CAN" target="GRC">
      <data key="d0">166198</data>
    </edge>
    <edge source="CAN" target="HKG">
      <data key="d0">157256</data>
    </edge>
    <edge source="CAN" target="HUN">
      <data key="d0">314267</data>
    </edge>
    <edge source="CAN" target="IDN">
      <data key="d0">313290</data>
    </edge>
    <edge source="CAN" target="IRL">
      <data key="d0">113325</data>
    </edge>
    <edge source="CAN" target="ISR">
      <data key="d0">78320</data>
    </edge>
    <edge source="CAN" target="ITA">
      <data key="d0">1304361</data>
    </edge>
    <edge source="CAN" target="JPN">
      <data key="d0">1580152</data>
    </edge>
    <edge source="CAN" target="KOR">
      <data key="d0">991319</data>
    </edge>
    <edge source="CAN" target="LTU">
      <data key="d0">378809</data>
    </edge>
    <edge source="CAN" target="MYS">
      <data key="d0">154369</data>
    </edge>
    <edge source="CAN" target="MEX">
      <data key="d0">828894</data>
    </edge>
    <edge source="CAN" target="OMN">
      <data key="d0">190113</data>
    </edge>
    <edge source="CAN" target="NLD">
      <data key="d0">1008347</data>
    </edge>
    <edge source="CAN" target="NZL">
      <data key="d0">78116</data>
    </edge>
    <edge source="CAN" target="NOR">
      <data key="d0">89455</data>
    </edge>
    <edge source="CAN" target="PAK">
      <data key="d0">13123</data>
    </edge>
    <edge source="CAN" target="PER">
      <data key="d0">49665</data>
    </edge>
    <edge source="CAN" target="PHL">
      <data key="d0">412300</data>
    </edge>
    <edge source="CAN" target="POL">
      <data key="d0">634273</data>
    </edge>
    <edge source="CAN" target="PRT">
      <data key="d0">458930</data>
    </edge>
    <edge source="CAN" target="ROU">
      <data key="d0">109089</data>
    </edge>
    <edge source="CAN" target="RUS">
      <data key="d0">400089</data>
    </edge>
    <edge source="CAN" target="SAU">
      <data key="d0">28701</data>
    </edge>
    <edge source="CAN" target="IND">
      <data key="d0">205302</data>
    </edge>
    <edge source="CAN" target="SGP">
      <data key="d0">256771</data>
    </edge>
    <edge source="CAN" target="SVK">
      <data key="d0">12283</data>
    </edge>
    <edge source="CAN" target="VNM">
      <data key="d0">44880</data>
    </edge>
    <edge source="CAN" target="SVN">
      <data key="d0">15582</data>
    </edge>
    <edge source="CAN" target="ZAF">
      <data key="d0">51371</data>
    </edge>
    <edge source="CAN" target="ESP">
      <data key="d0">650507</data>
    </edge>
    <edge source="CAN" target="SWE">
      <data key="d0">182427</data>
    </edge>
    <edge source="CAN" target="CHE">
      <data key="d0">644102</data>
    </edge>
    <edge source="CAN" target="THA">
      <data key="d0">972325</data>
    </edge>
    <edge source="CAN" target="ARE">
      <data key="d0">242738</data>
    </edge>
    <edge source="CAN" target="TUN">
      <data key="d0">316843</data>
    </edge>
    <edge source="CAN" target="TUR">
      <data key="d0">160706</data>
    </edge>
    <edge source="CAN" target="UKR">
      <data key="d0">13187</data>
    </edge>
    <edge source="CAN" target="EGY">
      <data key="d0">66468</data>
    </edge>
    <edge source="CAN" target="GBR">
      <data key="d0">8246807</data>
    </edge>
    <edge source="CAN" target="TZA">
      <data key="d0">80918</data>
    </edge>
    <edge source="CAN" target="USA">
      <data key="d0">709893789</data>
    </edge>
    <edge source="CAN" target="BFA">
      <data key="d0">11027</data>
    </edge>
    <edge source="CHL" target="ARG">
      <data key="d0">839623</data>
    </edge>
    <edge source="CHL" target="BEL">
      <data key="d0">12157</data>
    </edge>
    <edge source="CHL" target="BOL">
      <data key="d0">31409</data>
    </edge>
    <edge source="CHL" target="BRA">
      <data key="d0">99298</data>
    </edge>
    <edge source="CHL" target="FIN">
      <data key="d0">14624</data>
    </edge>
    <edge source="CHL" target="ITA">
      <data key="d0">20380</data>
    </edge>
    <edge source="CHL" target="MEX">
      <data key="d0">224139</data>
    </edge>
    <edge source="CHL" target="PER">
      <data key="d0">285312</data>
    </edge>
    <edge source="CHL" target="SVN">
      <data key="d0">45844</data>
    </edge>
    <edge source="CHL" target="USA">
      <data key="d0">73620</data>
    </edge>
    <edge source="CHN" target="ALB">
      <data key="d0">123476</data>
    </edge>
    <edge source="CHN" target="DZA">
      <data key="d0">291206</data>
    </edge>
    <edge source="CHN" target="ARG">
      <data key="d0">4241935</data>
    </edge>
    <edge source="CHN" target="AUS">
      <data key="d0">12972929</data>
    </edge>
    <edge source="CHN" target="AUT">
      <data key="d0">1725875</data>
    </edge>
    <edge source="CHN" target="BEL">
      <data key="d0">6671579</data>
    </edge>
    <edge source="CHN" target="BOL">
      <data key="d0">71657</data>
    </edge>
    <edge source="CHN" target="BWA">
      <data key="d0">11566</data>
    </edge>
    <edge source="CHN" target="BRA">
      <data key="d0">5064657</data>
    </edge>
    <edge source="CHN" target="BGR">
      <data key="d0">35511</data>
    </edge>
    <edge source="CHN" target="KHM">
      <data key="d0">63414</data>
    </edge>
    <edge source="CHN" target="CMR">
      <data key="d0">23664</data>
    </edge>
    <edge source="CHN" target="CAN">
      <data key="d0">12658720</data>
    </edge>
    <edge source="CHN" target="LKA">
      <data key="d0">799646</data>
    </edge>
    <edge source="CHN" target="CHL">
      <data key="d0">2769267</data>
    </edge>
    <edge source="CHN" target="COL">
      <data key="d0">585821</data>
    </edge>
    <edge source="CHN" target="CRI">
      <data key="d0">52940</data>
    </edge>
    <edge source="CHN" target="CZE">
      <data key="d0">694713</data>
    </edge>
    <edge source="CHN" target="BEN">
      <data key="d0">19144</data>
    </edge>
    <edge source="CHN" target="DNK">
      <data key="d0">1624095</data>
    </edge>
    <edge source="CHN" target="ECU">
      <data key="d0">279327</data>
    </edge>
    <edge source="CHN" target="SLV">
      <data key="d0">58433</data>
    </edge>
    <edge source="CHN" target="ETH">
      <data key="d0">658156</data>
    </edge>
    <edge source="CHN" target="FIN">
      <data key="d0">1654642</data>
    </edge>
    <edge source="CHN" target="FRA">
      <data key="d0">9168680</data>
    </edge>
    <edge source="CHN" target="DEU">
      <data key="d0">39993129</data>
    </edge>
    <edge source="CHN" target="GHA">
      <data key="d0">297838</data>
    </edge>
    <edge source="CHN" target="GRC">
      <data key="d0">2072715</data>
    </edge>
    <edge source="CHN" target="GTM">
      <data key="d0">256863</data>
    </edge>
    <edge source="CHN" target="HND">
      <data key="d0">103364</data>
    </edge>
    <edge source="CHN" target="HKG">
      <data key="d0">36092859</data>
    </edge>
    <edge source="CHN" target="HUN">
      <data key="d0">87846</data>
    </edge>
    <edge source="CHN" target="IDN">
      <data key="d0">17712473</data>
    </edge>
    <edge source="CHN" target="IRL">
      <data key="d0">387650</data>
    </edge>
    <edge source="CHN" target="ISR">
      <data key="d0">1039810</data>
    </edge>
    <edge source="CHN" target="ITA">
      <data key="d0">14243157</data>
    </edge>
    <edge source="CHN" target="CIV">
      <data key="d0">107322</data>
    </edge>
    <edge source="CHN" target="JPN">
      <data key="d0">81328145</data>
    </edge>
    <edge source="CHN" target="KAZ">
      <data key="d0">4959167</data>
    </edge>
    <edge source="CHN" target="JOR">
      <data key="d0">1163252</data>
    </edge>
    <edge source="CHN" target="KOR">
      <data key="d0">11910967</data>
    </edge>
    <edge source="CHN" target="KGZ">
      <data key="d0">34500</data>
    </edge>
    <edge source="CHN" target="LBN">
      <data key="d0">645670</data>
    </edge>
    <edge source="CHN" target="LVA">
      <data key="d0">269461</data>
    </edge>
    <edge source="CHN" target="LTU">
      <data key="d0">26728</data>
    </edge>
    <edge source="CHN" target="MDG">
      <data key="d0">19769</data>
    </edge>
    <edge source="CHN" target="MYS">
      <data key="d0">18330113</data>
    </edge>
    <edge source="CHN" target="MUS">
      <data key="d0">191933</data>
    </edge>
    <edge source="CHN" target="MEX">
      <data key="d0">10599946</data>
    </edge>
    <edge source="CHN" target="MAR">
      <data key="d0">418998</data>
    </edge>
    <edge source="CHN" target="OMN">
      <data key="d0">48610</data>
    </edge>
    <edge source="CHN" target="NLD">
      <data key="d0">11366190</data>
    </edge>
    <edge source="CHN" target="NZL">
      <data key="d0">1355124</data>
    </edge>
    <edge source="CHN" target="NIC">
      <data key="d0">271308</data>
    </edge>
    <edge source="CHN" target="NOR">
      <data key="d0">670164</data>
    </edge>
    <edge source="CHN" target="PAK">
      <data key="d0">7530870</data>
    </edge>
    <edge source="CHN" target="PAN">
      <data key="d0">364224</data>
    </edge>
    <edge source="CHN" target="PRY">
      <data key="d0">371416</data>
    </edge>
    <edge source="CHN" target="PER">
      <data key="d0">913575</data>
    </edge>
    <edge source="CHN" target="PHL">
      <data key="d0">2849706</data>
    </edge>
    <edge source="CHN" target="POL">
      <data key="d0">2070605</data>
    </edge>
    <edge source="CHN" target="PRT">
      <data key="d0">1701275</data>
    </edge>
    <edge source="CHN" target="ROU">
      <data key="d0">156999</data>
    </edge>
    <edge source="CHN" target="RUS">
      <data key="d0">919410</data>
    </edge>
    <edge source="CHN" target="SAU">
      <data key="d0">2159665</data>
    </edge>
    <edge source="CHN" target="SEN">
      <data key="d0">74314</data>
    </edge>
    <edge source="CHN" target="IND">
      <data key="d0">3485410</data>
    </edge>
    <edge source="CHN" target="SGP">
      <data key="d0">140829485</data>
    </edge>
    <edge source="CHN" target="VNM">
      <data key="d0">5377193</data>
    </edge>
    <edge source="CHN" target="SVN">
      <data key="d0">73291</data>
    </edge>
    <edge source="CHN" target="ZAF">
      <data key="d0">4618961</data>
    </edge>
    <edge source="CHN" target="ZWE">
      <data key="d0">286792</data>
    </edge>
    <edge source="CHN" target="ESP">
      <data key="d0">4812448</data>
    </edge>
    <edge source="CHN" target="SWE">
      <data key="d0">1543348</data>
    </edge>
    <edge source="CHN" target="CHE">
      <data key="d0">2150645</data>
    </edge>
    <edge source="CHN" target="THA">
      <data key="d0">11261298</data>
    </edge>
    <edge source="CHN" target="ARE">
      <data key="d0">5048177</data>
    </edge>
    <edge source="CHN" target="TUN">
      <data key="d0">366083</data>
    </edge>
    <edge source="CHN" target="TUR">
      <data key="d0">8932683</data>
    </edge>
    <edge source="CHN" target="UKR">
      <data key="d0">41416</data>
    </edge>
    <edge source="CHN" target="EGY">
      <data key="d0">4131561</data>
    </edge>
    <edge source="CHN" target="GBR">
      <data key="d0">16219614</data>
    </edge>
    <edge source="CHN" target="TZA">
      <data key="d0">17640</data>
    </edge>
    <edge source="CHN" target="USA">
      <data key="d0">130948996</data>
    </edge>
    <edge source="CHN" target="URY">
      <data key="d0">575465</data>
    </edge>
    <edge source="COL" target="BOL">
      <data key="d0">31980</data>
    </edge>
    <edge source="COL" target="BRA">
      <data key="d0">150491</data>
    </edge>
    <edge source="COL" target="CRI">
      <data key="d0">32690</data>
    </edge>
    <edge source="COL" target="ECU">
      <data key="d0">109898</data>
    </edge>
    <edge source="COL" target="HND">
      <data key="d0">42078</data>
    </edge>
    <edge source="COL" target="MEX">
      <data key="d0">349614</data>
    </edge>
    <edge source="COL" target="PAN">
      <data key="d0">55963</data>
    </edge>
    <edge source="COL" target="PER">
      <data key="d0">192170</data>
    </edge>
    <edge source="COL" target="SAU">
      <data key="d0">706813</data>
    </edge>
    <edge source="COL" target="ESP">
      <data key="d0">10720</data>
    </edge>
    <edge source="COL" target="CHE">
      <data key="d0">300000</data>
    </edge>
    <edge source="COL" target="USA">
      <data key="d0">34988</data>
    </edge>
    <edge source="ECU" target="COL">
      <data key="d0">33795</data>
    </edge>
    <edge source="ECU" target="NIC">
      <data key="d0">16450</data>
    </edge>
    <edge source="DEU" target="ALB">
      <data key="d0">106000</data>
    </edge>
    <edge source="DEU" target="DZA">
      <data key="d0">3056000</data>
    </edge>
    <edge source="DEU" target="AZE">
      <data key="d0">34000</data>
    </edge>
    <edge source="DEU" target="ARG">
      <data key="d0">11989000</data>
    </edge>
    <edge source="DEU" target="AUS">
      <data key="d0">21981000</data>
    </edge>
    <edge source="DEU" target="AUT">
      <data key="d0">315259000</data>
    </edge>
    <edge source="DEU" target="ARM">
      <data key="d0">86000</data>
    </edge>
    <edge source="DEU" target="BEL">
      <data key="d0">154997000</data>
    </edge>
    <edge source="DEU" target="BOL">
      <data key="d0">66000</data>
    </edge>
    <edge source="DEU" target="BWA">
      <data key="d0">389000</data>
    </edge>
    <edge source="DEU" target="BRA">
      <data key="d0">153363000</data>
    </edge>
    <edge source="DEU" target="BGR">
      <data key="d0">4364000</data>
    </edge>
    <edge source="DEU" target="BDI">
      <data key="d0">33000</data>
    </edge>
    <edge source="DEU" target="BLR">
      <data key="d0">5983000</data>
    </edge>
    <edge source="DEU" target="CMR">
      <data key="d0">180000</data>
    </edge>
    <edge source="DEU" target="CAN">
      <data key="d0">85228000</data>
    </edge>
    <edge source="DEU" target="LKA">
      <data key="d0">792000</data>
    </edge>
    <edge source="DEU" target="CHL">
      <data key="d0">4457000</data>
    </edge>
    <edge source="DEU" target="CHN">
      <data key="d0">234165000</data>
    </edge>
    <edge source="DEU" target="COL">
      <data key="d0">967000</data>
    </edge>
    <edge source="DEU" target="CRI">
      <data key="d0">708000</data>
    </edge>
    <edge source="DEU" target="HRV">
      <data key="d0">19449000</data>
    </edge>
    <edge source="DEU" target="CZE">
      <data key="d0">249984000</data>
    </edge>
    <edge source="DEU" target="BEN">
      <data key="d0">21000</data>
    </edge>
    <edge source="DEU" target="DNK">
      <data key="d0">71041000</data>
    </edge>
    <edge source="DEU" target="ECU">
      <data key="d0">199000</data>
    </edge>
    <edge source="DEU" target="SLV">
      <data key="d0">212000</data>
    </edge>
    <edge source="DEU" target="ETH">
      <data key="d0">266000</data>
    </edge>
    <edge source="DEU" target="EST">
      <data key="d0">2383000</data>
    </edge>
    <edge source="DEU" target="FIN">
      <data key="d0">54173000</data>
    </edge>
    <edge source="DEU" target="FRA">
      <data key="d0">557976000</data>
    </edge>
    <edge source="DEU" target="GEO">
      <data key="d0">141000</data>
    </edge>
    <edge source="DEU" target="GMB">
      <data key="d0">12000</data>
    </edge>
    <edge source="DEU" target="GHA">
      <data key="d0">699000</data>
    </edge>
    <edge source="DEU" target="GRC">
      <data key="d0">27336000</data>
    </edge>
    <edge source="DEU" target="GTM">
      <data key="d0">399000</data>
    </edge>
    <edge source="DEU" target="HND">
      <data key="d0">158000</data>
    </edge>
    <edge source="DEU" target="HKG">
      <data key="d0">29710000</data>
    </edge>
    <edge source="DEU" target="HUN">
      <data key="d0">122604000</data>
    </edge>
    <edge source="DEU" target="IDN">
      <data key="d0">11221000</data>
    </edge>
    <edge source="DEU" target="IRL">
      <data key="d0">16873000</data>
    </edge>
    <edge source="DEU" target="ISR">
      <data key="d0">13580000</data>
    </edge>
    <edge source="DEU" target="ITA">
      <data key="d0">502707000</data>
    </edge>
    <edge source="DEU" target="CIV">
      <data key="d0">158000</data>
    </edge>
    <edge source="DEU" target="JAM">
      <data key="d0">61000</data>
    </edge>
    <edge source="DEU" target="JPN">
      <data key="d0">114721000</data>
    </edge>
    <edge source="DEU" target="KAZ">
      <data key="d0">1134000</data>
    </edge>
    <edge source="DEU" target="JOR">
      <data key="d0">989000</data>
    </edge>
    <edge source="DEU" target="KOR">
      <data key="d0">81403000</data>
    </edge>
    <edge source="DEU" target="KGZ">
      <data key="d0">387000</data>
    </edge>
    <edge source="DEU" target="LBN">
      <data key="d0">1575000</data>
    </edge>
    <edge source="DEU" target="LVA">
      <data key="d0">1334000</data>
    </edge>
    <edge source="DEU" target="LTU">
      <data key="d0">3234000</data>
    </edge>
    <edge source="DEU" target="MDG">
      <data key="d0">63000</data>
    </edge>
    <edge source="DEU" target="MWI">
      <data key="d0">21000</data>
    </edge>
    <edge source="DEU" target="MYS">
      <data key="d0">30990000</data>
    </edge>
    <edge source="DEU" target="MRT">
      <data key="d0">78000</data>
    </edge>
    <edge source="DEU" target="MUS">
      <data key="d0">144000</data>
    </edge>
    <edge source="DEU" target="MEX">
      <data key="d0">153492000</data>
    </edge>
    <edge source="DEU" target="MDA">
      <data key="d0">302000</data>
    </edge>
    <edge source="DEU" target="MAR">
      <data key="d0">7083000</data>
    </edge>
    <edge source="DEU" target="OMN">
      <data key="d0">272000</data>
    </edge>
    <edge source="DEU" target="NAM">
      <data key="d0">151000</data>
    </edge>
    <edge source="DEU" target="NLD">
      <data key="d0">212143000</data>
    </edge>
    <edge source="DEU" target="NZL">
      <data key="d0">5487000</data>
    </edge>
    <edge source="DEU" target="NIC">
      <data key="d0">48000</data>
    </edge>
    <edge source="DEU" target="NOR">
      <data key="d0">22679000</data>
    </edge>
    <edge source="DEU" target="PAK">
      <data key="d0">2119000</data>
    </edge>
    <edge source="DEU" target="PAN">
      <data key="d0">533000</data>
    </edge>
    <edge source="DEU" target="PRY">
      <data key="d0">185000</data>
    </edge>
    <edge source="DEU" target="PER">
      <data key="d0">1287000</data>
    </edge>
    <edge source="DEU" target="PHL">
      <data key="d0">10843000</data>
    </edge>
    <edge source="DEU" target="POL">
      <data key="d0">157559000</data>
    </edge>
    <edge source="DEU" target="PRT">
      <data key="d0">40295000</data>
    </edge>
    <edge source="DEU" target="ROU">
      <data key="d0">29362000</data>
    </edge>
    <edge source="DEU" target="RUS">
      <data key="d0">67129000</data>
    </edge>
    <edge source="DEU" target="SAU">
      <data key="d0">15830000</data>
    </edge>
    <edge source="DEU" target="SEN">
      <data key="d0">209000</data>
    </edge>
    <edge source="DEU" target="IND">
      <data key="d0">44917000</data>
    </edge>
    <edge source="DEU" target="SGP">
      <data key="d0">53749000</data>
    </edge>
    <edge source="DEU" target="SVK">
      <data key="d0">44953000</data>
    </edge>
    <edge source="DEU" target="VNM">
      <data key="d0">1552000</data>
    </edge>
    <edge source="DEU" target="SVN">
      <data key="d0">30952000</data>
    </edge>
    <edge source="DEU" target="ZAF">
      <data key="d0">62684000</data>
    </edge>
    <edge source="DEU" target="ZWE">
      <data key="d0">121000</data>
    </edge>
    <edge source="DEU" target="ESP">
      <data key="d0">215659000</data>
    </edge>
    <edge source="DEU" target="SWE">
      <data key="d0">174955000</data>
    </edge>
    <edge source="DEU" target="CHE">
      <data key="d0">381586000</data>
    </edge>
    <edge source="DEU" target="THA">
      <data key="d0">23627000</data>
    </edge>
    <edge source="DEU" target="TGO">
      <data key="d0">47000</data>
    </edge>
    <edge source="DEU" target="ARE">
      <data key="d0">9374000</data>
    </edge>
    <edge source="DEU" target="TUN">
      <data key="d0">5333000</data>
    </edge>
    <edge source="DEU" target="TUR">
      <data key="d0">93803000</data>
    </edge>
    <edge source="DEU" target="UGA">
      <data key="d0">31000</data>
    </edge>
    <edge source="DEU" target="UKR">
      <data key="d0">4385000</data>
    </edge>
    <edge source="DEU" target="MKD">
      <data key="d0">447000</data>
    </edge>
    <edge source="DEU" target="EGY">
      <data key="d0">17775000</data>
    </edge>
    <edge source="DEU" target="GBR">
      <data key="d0">421172000</data>
    </edge>
    <edge source="DEU" target="TZA">
      <data key="d0">273000</data>
    </edge>
    <edge source="DEU" target="USA">
      <data key="d0">1113748000</data>
    </edge>
    <edge source="DEU" target="BFA">
      <data key="d0">14000</data>
    </edge>
    <edge source="DEU" target="URY">
      <data key="d0">1079000</data>
    </edge>
    <edge source="DEU" target="SRB">
      <data key="d0">3285000</data>
    </edge>
    <edge source="MEX" target="ARG">
      <data key="d0">100154</data>
    </edge>
    <edge source="MEX" target="BRA">
      <data key="d0">240246</data>
    </edge>
    <edge source="MEX" target="CAN">
      <data key="d0">1607813</data>
    </edge>
    <edge source="MEX" target="CHL">
      <data key="d0">604980</data>
    </edge>
    <edge source="MEX" target="COL">
      <data key="d0">303280</data>
    </edge>
    <edge source="MEX" target="CRI">
      <data key="d0">565017</data>
    </edge>
    <edge source="MEX" target="CZE">
      <data key="d0">58710</data>
    </edge>
    <edge source="MEX" target="ECU">
      <data key="d0">217380</data>
    </edge>
    <edge source="MEX" target="SLV">
      <data key="d0">320765</data>
    </edge>
    <edge source="MEX" target="FRA">
      <data key="d0">48113</data>
    </edge>
    <edge source="MEX" target="DEU">
      <data key="d0">2262853</data>
    </edge>
    <edge source="MEX" target="GTM">
      <data key="d0">644117</data>
    </edge>
    <edge source="MEX" target="HND">
      <data key="d0">211244</data>
    </edge>
    <edge source="MEX" target="HKG">
      <data key="d0">80918</data>
    </edge>
    <edge source="MEX" target="ITA">
      <data key="d0">611669</data>
    </edge>
    <edge source="MEX" target="JAM">
      <data key="d0">32250</data>
    </edge>
    <edge source="MEX" target="JPN">
      <data key="d0">387551</data>
    </edge>
    <edge source="MEX" target="KOR">
      <data key="d0">16000</data>
    </edge>
    <edge source="MEX" target="MAR">
      <data key="d0">23376</data>
    </edge>
    <edge source="MEX" target="NLD">
      <data key="d0">1018922</data>
    </edge>
    <edge source="MEX" target="NIC">
      <data key="d0">199633</data>
    </edge>
    <edge source="MEX" target="PAN">
      <data key="d0">563030</data>
    </edge>
    <edge source="MEX" target="PER">
      <data key="d0">48350</data>
    </edge>
    <edge source="MEX" target="ROU">
      <data key="d0">13430</data>
    </edge>
    <edge source="MEX" target="IND">
      <data key="d0">380000</data>
    </edge>
    <edge source="MEX" target="SGP">
      <data key="d0">14433</data>
    </edge>
    <edge source="MEX" target="ESP">
      <data key="d0">331654</data>
    </edge>
    <edge source="MEX" target="SWE">
      <data key="d0">59965</data>
    </edge>
    <edge source="MEX" target="CHE">
      <data key="d0">271748</data>
    </edge>
    <edge source="MEX" target="GBR">
      <data key="d0">398495</data>
    </edge>
    <edge source="MEX" target="USA">
      <data key="d0">63419904</data>
    </edge>
    <edge source="NLD" target="DZA">
      <data key="d0">86528</data>
    </edge>
    <edge source="NLD" target="AZE">
      <data key="d0">68118</data>
    </edge>
    <edge source="NLD" target="ARG">
      <data key="d0">746537</data>
    </edge>
    <edge source="NLD" target="AUS">
      <data key="d0">856078</data>
    </edge>
    <edge source="NLD" target="AUT">
      <data key="d0">2895936</data>
    </edge>
    <edge source="NLD" target="BEL">
      <data key="d0">37042388</data>
    </edge>
    <edge source="NLD" target="BRA">
      <data key="d0">954573</data>
    </edge>
    <edge source="NLD" target="BGR">
      <data key="d0">1506881</data>
    </edge>
    <edge source="NLD" target="BLR">
      <data key="d0">323100</data>
    </edge>
    <edge source="NLD" target="CMR">
      <data key="d0">27615</data>
    </edge>
    <edge source="NLD" target="CAN">
      <data key="d0">584526</data>
    </edge>
    <edge source="NLD" target="LKA">
      <data key="d0">37741</data>
    </edge>
    <edge source="NLD" target="CHL">
      <data key="d0">166613</data>
    </edge>
    <edge source="NLD" target="CHN">
      <data key="d0">3590003</data>
    </edge>
    <edge source="NLD" target="COL">
      <data key="d0">50628</data>
    </edge>
    <edge source="NLD" target="CRI">
      <data key="d0">76403</data>
    </edge>
    <edge source="NLD" target="HRV">
      <data key="d0">239334</data>
    </edge>
    <edge source="NLD" target="CZE">
      <data key="d0">3440880</data>
    </edge>
    <edge source="NLD" target="DNK">
      <data key="d0">2162286</data>
    </edge>
    <edge source="NLD" target="ETH">
      <data key="d0">62595</data>
    </edge>
    <edge source="NLD" target="EST">
      <data key="d0">67197</data>
    </edge>
    <edge source="NLD" target="FIN">
      <data key="d0">2775349</data>
    </edge>
    <edge source="NLD" target="FRA">
      <data key="d0">18856721</data>
    </edge>
    <edge source="NLD" target="DEU">
      <data key="d0">82492748</data>
    </edge>
    <edge source="NLD" target="GHA">
      <data key="d0">5919823</data>
    </edge>
    <edge source="NLD" target="GRC">
      <data key="d0">574400</data>
    </edge>
    <edge source="NLD" target="GTM">
      <data key="d0">34059</data>
    </edge>
    <edge source="NLD" target="HKG">
      <data key="d0">3548580</data>
    </edge>
    <edge source="NLD" target="HUN">
      <data key="d0">4081557</data>
    </edge>
    <edge source="NLD" target="IDN">
      <data key="d0">433562</data>
    </edge>
    <edge source="NLD" target="IRL">
      <data key="d0">1604455</data>
    </edge>
    <edge source="NLD" target="ISR">
      <data key="d0">1535417</data>
    </edge>
    <edge source="NLD" target="ITA">
      <data key="d0">20934321</data>
    </edge>
    <edge source="NLD" target="JPN">
      <data key="d0">2455930</data>
    </edge>
    <edge source="NLD" target="JOR">
      <data key="d0">12887</data>
    </edge>
    <edge source="NLD" target="KOR">
      <data key="d0">2420030</data>
    </edge>
    <edge source="NLD" target="LBN">
      <data key="d0">51549</data>
    </edge>
    <edge source="NLD" target="LVA">
      <data key="d0">107700</data>
    </edge>
    <edge source="NLD" target="LTU">
      <data key="d0">289041</data>
    </edge>
    <edge source="NLD" target="MDG">
      <data key="d0">10126</data>
    </edge>
    <edge source="NLD" target="MYS">
      <data key="d0">2555346</data>
    </edge>
    <edge source="NLD" target="MEX">
      <data key="d0">2407143</data>
    </edge>
    <edge source="NLD" target="MAR">
      <data key="d0">244857</data>
    </edge>
    <edge source="NLD" target="OMN">
      <data key="d0">18410</data>
    </edge>
    <edge source="NLD" target="NAM">
      <data key="d0">142680</data>
    </edge>
    <edge source="NLD" target="NZL">
      <data key="d0">144521</data>
    </edge>
    <edge source="NLD" target="NOR">
      <data key="d0">1806048</data>
    </edge>
    <edge source="NLD" target="PAK">
      <data key="d0">661849</data>
    </edge>
    <edge source="NLD" target="PAN">
      <data key="d0">43264</data>
    </edge>
    <edge source="NLD" target="PER">
      <data key="d0">203434</data>
    </edge>
    <edge source="NLD" target="PHL">
      <data key="d0">1922953</data>
    </edge>
    <edge source="NLD" target="POL">
      <data key="d0">4191098</data>
    </edge>
    <edge source="NLD" target="PRT">
      <data key="d0">2033415</data>
    </edge>
    <edge source="NLD" target="ROU">
      <data key="d0">2407143</data>
    </edge>
    <edge source="NLD" target="RUS">
      <data key="d0">437244</data>
    </edge>
    <edge source="NLD" target="SAU">
      <data key="d0">520090</data>
    </edge>
    <edge source="NLD" target="IND">
      <data key="d0">3219036</data>
    </edge>
    <edge source="NLD" target="SGP">
      <data key="d0">3585401</data>
    </edge>
    <edge source="NLD" target="SVK">
      <data key="d0">964698</data>
    </edge>
    <edge source="NLD" target="VNM">
      <data key="d0">914070</data>
    </edge>
    <edge source="NLD" target="SVN">
      <data key="d0">353477</data>
    </edge>
    <edge source="NLD" target="ZAF">
      <data key="d0">1132232</data>
    </edge>
    <edge source="NLD" target="ESP">
      <data key="d0">6373636</data>
    </edge>
    <edge source="NLD" target="SWE">
      <data key="d0">6114972</data>
    </edge>
    <edge source="NLD" target="CHE">
      <data key="d0">6164680</data>
    </edge>
    <edge source="NLD" target="THA">
      <data key="d0">2547982</data>
    </edge>
    <edge source="NLD" target="ARE">
      <data key="d0">940765</data>
    </edge>
    <edge source="NLD" target="TUN">
      <data key="d0">145441</data>
    </edge>
    <edge source="NLD" target="TUR">
      <data key="d0">1991071</data>
    </edge>
    <edge source="NLD" target="UGA">
      <data key="d0">44185</data>
    </edge>
    <edge source="NLD" target="UKR">
      <data key="d0">21172</data>
    </edge>
    <edge source="NLD" target="EGY">
      <data key="d0">660008</data>
    </edge>
    <edge source="NLD" target="GBR">
      <data key="d0">38281399</data>
    </edge>
    <edge source="NLD" target="TZA">
      <data key="d0">23933</data>
    </edge>
    <edge source="NLD" target="USA">
      <data key="d0">31738389</data>
    </edge>
    <edge source="NLD" target="SRB">
      <data key="d0">42344</data>
    </edge>
    <edge source="PRY" target="BRA">
      <data key="d0">73200</data>
    </edge>
    <edge source="PER" target="ARG">
      <data key="d0">690948</data>
    </edge>
    <edge source="PER" target="BOL">
      <data key="d0">47305</data>
    </edge>
    <edge source="PER" target="CHL">
      <data key="d0">331096</data>
    </edge>
    <edge source="PER" target="COL">
      <data key="d0">52760</data>
    </edge>
    <edge source="PER" target="CRI">
      <data key="d0">84630</data>
    </edge>
    <edge source="PER" target="ECU">
      <data key="d0">324629</data>
    </edge>
    <edge source="PER" target="ITA">
      <data key="d0">40000</data>
    </edge>
    <edge source="PER" target="JPN">
      <data key="d0">11957</data>
    </edge>
    <edge source="PER" target="PAN">
      <data key="d0">74669</data>
    </edge>
    <edge source="PER" target="USA">
      <data key="d0">101736</data>
    </edge>
    <edge source="ESP" target="DZA">
      <data key="d0">1801934</data>
    </edge>
    <edge source="ESP" target="ARG">
      <data key="d0">5537609</data>
    </edge>
    <edge source="ESP" target="AUS">
      <data key="d0">2649555</data>
    </edge>
    <edge source="ESP" target="AUT">
      <data key="d0">3702750</data>
    </edge>
    <edge source="ESP" target="BEL">
      <data key="d0">8091213</data>
    </edge>
    <edge source="ESP" target="BOL">
      <data key="d0">34289</data>
    </edge>
    <edge source="ESP" target="BWA">
      <data key="d0">328267</data>
    </edge>
    <edge source="ESP" target="BRA">
      <data key="d0">18306270</data>
    </edge>
    <edge source="ESP" target="BGR">
      <data key="d0">1496357</data>
    </edge>
    <edge source="ESP" target="BLR">
      <data key="d0">46034</data>
    </edge>
    <edge source="ESP" target="CMR">
      <data key="d0">24060</data>
    </edge>
    <edge source="ESP" target="CAN">
      <data key="d0">4854704</data>
    </edge>
    <edge source="ESP" target="LKA">
      <data key="d0">27556</data>
    </edge>
    <edge source="ESP" target="CHL">
      <data key="d0">1897914</data>
    </edge>
    <edge source="ESP" target="CHN">
      <data key="d0">9311203</data>
    </edge>
    <edge source="ESP" target="COL">
      <data key="d0">1207618</data>
    </edge>
    <edge source="ESP" target="CRI">
      <data key="d0">2931706</data>
    </edge>
    <edge source="ESP" target="HRV">
      <data key="d0">353167</data>
    </edge>
    <edge source="ESP" target="CZE">
      <data key="d0">3463154</data>
    </edge>
    <edge source="ESP" target="DNK">
      <data key="d0">3912554</data>
    </edge>
    <edge source="ESP" target="ECU">
      <data key="d0">420948</data>
    </edge>
    <edge source="ESP" target="SLV">
      <data key="d0">158617</data>
    </edge>
    <edge source="ESP" target="ETH">
      <data key="d0">26756</data>
    </edge>
    <edge source="ESP" target="EST">
      <data key="d0">120097</data>
    </edge>
    <edge source="ESP" target="FIN">
      <data key="d0">5115215</data>
    </edge>
    <edge source="ESP" target="FRA">
      <data key="d0">82380575</data>
    </edge>
    <edge source="ESP" target="DEU">
      <data key="d0">124663546</data>
    </edge>
    <edge source="ESP" target="GHA">
      <data key="d0">77466</data>
    </edge>
    <edge source="ESP" target="GRC">
      <data key="d0">1628547</data>
    </edge>
    <edge source="ESP" target="GTM">
      <data key="d0">737374</data>
    </edge>
    <edge source="ESP" target="HND">
      <data key="d0">166207</data>
    </edge>
    <edge source="ESP" target="HKG">
      <data key="d0">1247993</data>
    </edge>
    <edge source="ESP" target="HUN">
      <data key="d0">3528317</data>
    </edge>
    <edge source="ESP" target="IDN">
      <data key="d0">753489</data>
    </edge>
    <edge source="ESP" target="IRL">
      <data key="d0">843290</data>
    </edge>
    <edge source="ESP" target="ISR">
      <data key="d0">2777882</data>
    </edge>
    <edge source="ESP" target="ITA">
      <data key="d0">69491626</data>
    </edge>
    <edge source="ESP" target="CIV">
      <data key="d0">254267</data>
    </edge>
    <edge source="ESP" target="JPN">
      <data key="d0">1554444</data>
    </edge>
    <edge source="ESP" target="JOR">
      <data key="d0">33899</data>
    </edge>
    <edge source="ESP" target="KOR">
      <data key="d0">1012808</data>
    </edge>
    <edge source="ESP" target="LBN">
      <data key="d0">59595</data>
    </edge>
    <edge source="ESP" target="LVA">
      <data key="d0">138906</data>
    </edge>
    <edge source="ESP" target="LTU">
      <data key="d0">42994</data>
    </edge>
    <edge source="ESP" target="MYS">
      <data key="d0">456403</data>
    </edge>
    <edge source="ESP" target="MRT">
      <data key="d0">142434</data>
    </edge>
    <edge source="ESP" target="MUS">
      <data key="d0">10119</data>
    </edge>
    <edge source="ESP" target="MEX">
      <data key="d0">41147753</data>
    </edge>
    <edge source="ESP" target="MAR">
      <data key="d0">1996348</data>
    </edge>
    <edge source="ESP" target="MOZ">
      <data key="d0">958429</data>
    </edge>
    <edge source="ESP" target="OMN">
      <data key="d0">18658</data>
    </edge>
    <edge source="ESP" target="NLD">
      <data key="d0">12666404</data>
    </edge>
    <edge source="ESP" target="NZL">
      <data key="d0">181560</data>
    </edge>
    <edge source="ESP" target="NIC">
      <data key="d0">108904</data>
    </edge>
    <edge source="ESP" target="NOR">
      <data key="d0">2218342</data>
    </edge>
    <edge source="ESP" target="PAK">
      <data key="d0">25053</data>
    </edge>
    <edge source="ESP" target="PAN">
      <data key="d0">761225</data>
    </edge>
    <edge source="ESP" target="PER">
      <data key="d0">961614</data>
    </edge>
    <edge source="ESP" target="PHL">
      <data key="d0">462536</data>
    </edge>
    <edge source="ESP" target="POL">
      <data key="d0">6849875</data>
    </edge>
    <edge source="ESP" target="PRT">
      <data key="d0">52521601</data>
    </edge>
    <edge source="ESP" target="ROU">
      <data key="d0">479319</data>
    </edge>
    <edge source="ESP" target="RUS">
      <data key="d0">4003807</data>
    </edge>
    <edge source="ESP" target="SAU">
      <data key="d0">1282625</data>
    </edge>
    <edge source="ESP" target="SEN">
      <data key="d0">57560</data>
    </edge>
    <edge source="ESP" target="IND">
      <data key="d0">3596254</data>
    </edge>
    <edge source="ESP" target="SGP">
      <data key="d0">1123558</data>
    </edge>
    <edge source="ESP" target="SVK">
      <data key="d0">985672</data>
    </edge>
    <edge source="ESP" target="VNM">
      <data key="d0">32208</data>
    </edge>
    <edge source="ESP" target="SVN">
      <data key="d0">705741</data>
    </edge>
    <edge source="ESP" target="ZAF">
      <data key="d0">1107793</data>
    </edge>
    <edge source="ESP" target="ZWE">
      <data key="d0">13750</data>
    </edge>
    <edge source="ESP" target="SWE">
      <data key="d0">10698147</data>
    </edge>
    <edge source="ESP" target="CHE">
      <data key="d0">7436051</data>
    </edge>
    <edge source="ESP" target="THA">
      <data key="d0">922028</data>
    </edge>
    <edge source="ESP" target="TGO">
      <data key="d0">40034</data>
    </edge>
    <edge source="ESP" target="ARE">
      <data key="d0">767338</data>
    </edge>
    <edge source="ESP" target="TUN">
      <data key="d0">668557</data>
    </edge>
    <edge source="ESP" target="TUR">
      <data key="d0">12669259</data>
    </edge>
    <edge source="ESP" target="UKR">
      <data key="d0">500282</data>
    </edge>
    <edge source="ESP" target="EGY">
      <data key="d0">1150282</data>
    </edge>
    <edge source="ESP" target="GBR">
      <data key="d0">29061825</data>
    </edge>
    <edge source="ESP" target="USA">
      <data key="d0">58701104</data>
    </edge>
    <edge source="ESP" target="URY">
      <data key="d0">238758</data>
    </edge>
    <edge source="SWE" target="DZA">
      <data key="d0">509072</data>
    </edge>
    <edge source="SWE" target="AZE">
      <data key="d0">97886</data>
    </edge>
    <edge source="SWE" target="ARG">
      <data key="d0">1537256</data>
    </edge>
    <edge source="SWE" target="AUS">
      <data key="d0">4383258</data>
    </edge>
    <edge source="SWE" target="AUT">
      <data key="d0">9385913</data>
    </edge>
    <edge source="SWE" target="BEL">
      <data key="d0">11291142</data>
    </edge>
    <edge source="SWE" target="BOL">
      <data key="d0">87737</data>
    </edge>
    <edge source="SWE" target="BRA">
      <data key="d0">15380632</data>
    </edge>
    <edge source="SWE" target="BGR">
      <data key="d0">207994</data>
    </edge>
    <edge source="SWE" target="BLR">
      <data key="d0">32083</data>
    </edge>
    <edge source="SWE" target="CAN">
      <data key="d0">21629287</data>
    </edge>
    <edge source="SWE" target="LKA">
      <data key="d0">117201</data>
    </edge>
    <edge source="SWE" target="CHL">
      <data key="d0">1688068</data>
    </edge>
    <edge source="SWE" target="CHN">
      <data key="d0">15028265</data>
    </edge>
    <edge source="SWE" target="COL">
      <data key="d0">810478</data>
    </edge>
    <edge source="SWE" target="CRI">
      <data key="d0">131060</data>
    </edge>
    <edge source="SWE" target="HRV">
      <data key="d0">707790</data>
    </edge>
    <edge source="SWE" target="CZE">
      <data key="d0">4992180</data>
    </edge>
    <edge source="SWE" target="DNK">
      <data key="d0">18932351</data>
    </edge>
    <edge source="SWE" target="SLV">
      <data key="d0">18115</data>
    </edge>
    <edge source="SWE" target="EST">
      <data key="d0">1790428</data>
    </edge>
    <edge source="SWE" target="FIN">
      <data key="d0">20717977</data>
    </edge>
    <edge source="SWE" target="FRA">
      <data key="d0">76312246</data>
    </edge>
    <edge source="SWE" target="GMB">
      <data key="d0">83045</data>
    </edge>
    <edge source="SWE" target="DEU">
      <data key="d0">107076784</data>
    </edge>
    <edge source="SWE" target="GHA">
      <data key="d0">20188</data>
    </edge>
    <edge source="SWE" target="GRC">
      <data key="d0">752204</data>
    </edge>
    <edge source="SWE" target="GTM">
      <data key="d0">256991</data>
    </edge>
    <edge source="SWE" target="HKG">
      <data key="d0">1243816</data>
    </edge>
    <edge source="SWE" target="HUN">
      <data key="d0">4711508</data>
    </edge>
    <edge source="SWE" target="IDN">
      <data key="d0">1799812</data>
    </edge>
    <edge source="SWE" target="IRL">
      <data key="d0">2507384</data>
    </edge>
    <edge source="SWE" target="ISR">
      <data key="d0">686402</data>
    </edge>
    <edge source="SWE" target="ITA">
      <data key="d0">52038403</data>
    </edge>
    <edge source="SWE" target="JAM">
      <data key="d0">23571</data>
    </edge>
    <edge source="SWE" target="JPN">
      <data key="d0">22323437</data>
    </edge>
    <edge source="SWE" target="KAZ">
      <data key="d0">264848</data>
    </edge>
    <edge source="SWE" target="JOR">
      <data key="d0">54999</data>
    </edge>
    <edge source="SWE" target="KOR">
      <data key="d0">12603052</data>
    </edge>
    <edge source="SWE" target="LBN">
      <data key="d0">70604</data>
    </edge>
    <edge source="SWE" target="LVA">
      <data key="d0">461602</data>
    </edge>
    <edge source="SWE" target="LTU">
      <data key="d0">520312</data>
    </edge>
    <edge source="SWE" target="MYS">
      <data key="d0">2379052</data>
    </edge>
    <edge source="SWE" target="MEX">
      <data key="d0">5843361</data>
    </edge>
    <edge source="SWE" target="MDA">
      <data key="d0">11022</data>
    </edge>
    <edge source="SWE" target="MAR">
      <data key="d0">153213</data>
    </edge>
    <edge source="SWE" target="OMN">
      <data key="d0">24444</data>
    </edge>
    <edge source="SWE" target="NLD">
      <data key="d0">14369691</data>
    </edge>
    <edge source="SWE" target="NZL">
      <data key="d0">452654</data>
    </edge>
    <edge source="SWE" target="NIC">
      <data key="d0">15059</data>
    </edge>
    <edge source="SWE" target="NOR">
      <data key="d0">24002447</data>
    </edge>
    <edge source="SWE" target="PAK">
      <data key="d0">270086</data>
    </edge>
    <edge source="SWE" target="PER">
      <data key="d0">545520</data>
    </edge>
    <edge source="SWE" target="PHL">
      <data key="d0">191625</data>
    </edge>
    <edge source="SWE" target="POL">
      <data key="d0">6878529</data>
    </edge>
    <edge source="SWE" target="PRT">
      <data key="d0">3668047</data>
    </edge>
    <edge source="SWE" target="ROU">
      <data key="d0">1740666</data>
    </edge>
    <edge source="SWE" target="RUS">
      <data key="d0">4378456</data>
    </edge>
    <edge source="SWE" target="SAU">
      <data key="d0">1360690</data>
    </edge>
    <edge source="SWE" target="IND">
      <data key="d0">4426908</data>
    </edge>
    <edge source="SWE" target="SGP">
      <data key="d0">4952785</data>
    </edge>
    <edge source="SWE" target="SVK">
      <data key="d0">342437</data>
    </edge>
    <edge source="SWE" target="VNM">
      <data key="d0">51835</data>
    </edge>
    <edge source="SWE" target="SVN">
      <data key="d0">653555</data>
    </edge>
    <edge source="SWE" target="ZAF">
      <data key="d0">2712432</data>
    </edge>
    <edge source="SWE" target="ZWE">
      <data key="d0">11240</data>
    </edge>
    <edge source="SWE" target="ESP">
      <data key="d0">41587203</data>
    </edge>
    <edge source="SWE" target="CHE">
      <data key="d0">7531975</data>
    </edge>
    <edge source="SWE" target="THA">
      <data key="d0">1949861</data>
    </edge>
    <edge source="SWE" target="TGO">
      <data key="d0">12113</data>
    </edge>
    <edge source="SWE" target="ARE">
      <data key="d0">842015</data>
    </edge>
    <edge source="SWE" target="TUN">
      <data key="d0">203629</data>
    </edge>
    <edge source="SWE" target="TUR">
      <data key="d0">3435718</data>
    </edge>
    <edge source="SWE" target="UKR">
      <data key="d0">691094</data>
    </edge>
    <edge source="SWE" target="MKD">
      <data key="d0">266158</data>
    </edge>
    <edge source="SWE" target="EGY">
      <data key="d0">1675627</data>
    </edge>
    <edge source="SWE" target="GBR">
      <data key="d0">29763855</data>
    </edge>
    <edge source="SWE" target="TZA">
      <data key="d0">38631</data>
    </edge>
    <edge source="SWE" target="USA">
      <data key="d0">207202798</data>
    </edge>
    <edge source="SWE" target="URY">
      <data key="d0">292348</data>
    </edge>
    <edge source="SWE" target="SRB">
      <data key="d0">448180</data>
    </edge>
    <edge source="CHE" target="ALB">
      <data key="d0">19279</data>
    </edge>
    <edge source="CHE" target="DZA">
      <data key="d0">2982666</data>
    </edge>
    <edge source="CHE" target="ARG">
      <data key="d0">5051179</data>
    </edge>
    <edge source="CHE" target="AUS">
      <data key="d0">12872565</data>
    </edge>
    <edge source="CHE" target="AUT">
      <data key="d0">92473152</data>
    </edge>
    <edge source="CHE" target="BEL">
      <data key="d0">40137050</data>
    </edge>
    <edge source="CHE" target="BRA">
      <data key="d0">35420323</data>
    </edge>
    <edge source="CHE" target="BGR">
      <data key="d0">712265</data>
    </edge>
    <edge source="CHE" target="BLR">
      <data key="d0">2386218</data>
    </edge>
    <edge source="CHE" target="CMR">
      <data key="d0">66892</data>
    </edge>
    <edge source="CHE" target="CAN">
      <data key="d0">15532151</data>
    </edge>
    <edge source="CHE" target="LKA">
      <data key="d0">314561</data>
    </edge>
    <edge source="CHE" target="CHL">
      <data key="d0">2191385</data>
    </edge>
    <edge source="CHE" target="CHN">
      <data key="d0">76362306</data>
    </edge>
    <edge source="CHE" target="COL">
      <data key="d0">1214464</data>
    </edge>
    <edge source="CHE" target="CRI">
      <data key="d0">479448</data>
    </edge>
    <edge source="CHE" target="HRV">
      <data key="d0">1539777</data>
    </edge>
    <edge source="CHE" target="CZE">
      <data key="d0">27930538</data>
    </edge>
    <edge source="CHE" target="DNK">
      <data key="d0">20689168</data>
    </edge>
    <edge source="CHE" target="ECU">
      <data key="d0">201930</data>
    </edge>
    <edge source="CHE" target="SLV">
      <data key="d0">172842</data>
    </edge>
    <edge source="CHE" target="ETH">
      <data key="d0">42400</data>
    </edge>
    <edge source="CHE" target="EST">
      <data key="d0">355237</data>
    </edge>
    <edge source="CHE" target="FIN">
      <data key="d0">19315956</data>
    </edge>
    <edge source="CHE" target="FRA">
      <data key="d0">284630448</data>
    </edge>
    <edge source="CHE" target="DEU">
      <data key="d0">789073510</data>
    </edge>
    <edge source="CHE" target="GHA">
      <data key="d0">40538</data>
    </edge>
    <edge source="CHE" target="GRC">
      <data key="d0">5638402</data>
    </edge>
    <edge source="CHE" target="GTM">
      <data key="d0">189112</data>
    </edge>
    <edge source="CHE" target="HND">
      <data key="d0">62011</data>
    </edge>
    <edge source="CHE" target="HKG">
      <data key="d0">23548380</data>
    </edge>
    <edge source="CHE" target="HUN">
      <data key="d0">12992367</data>
    </edge>
    <edge source="CHE" target="IDN">
      <data key="d0">6204861</data>
    </edge>
    <edge source="CHE" target="IRL">
      <data key="d0">8640674</data>
    </edge>
    <edge source="CHE" target="ISR">
      <data key="d0">23324282</data>
    </edge>
    <edge source="CHE" target="ITA">
      <data key="d0">239270493</data>
    </edge>
    <edge source="CHE" target="CIV">
      <data key="d0">132120</data>
    </edge>
    <edge source="CHE" target="JPN">
      <data key="d0">82585235</data>
    </edge>
    <edge source="CHE" target="KAZ">
      <data key="d0">101740</data>
    </edge>
    <edge source="CHE" target="JOR">
      <data key="d0">369446</data>
    </edge>
    <edge source="CHE" target="KOR">
      <data key="d0">48945225</data>
    </edge>
    <edge source="CHE" target="LBN">
      <data key="d0">144419</data>
    </edge>
    <edge source="CHE" target="LVA">
      <data key="d0">217269</data>
    </edge>
    <edge source="CHE" target="LTU">
      <data key="d0">1275450</data>
    </edge>
    <edge source="CHE" target="MDG">
      <data key="d0">12163</data>
    </edge>
    <edge source="CHE" target="MYS">
      <data key="d0">42308823</data>
    </edge>
    <edge source="CHE" target="MUS">
      <data key="d0">683572</data>
    </edge>
    <edge source="CHE" target="MEX">
      <data key="d0">19405410</data>
    </edge>
    <edge source="CHE" target="MAR">
      <data key="d0">1411100</data>
    </edge>
    <edge source="CHE" target="MOZ">
      <data key="d0">17509</data>
    </edge>
    <edge source="CHE" target="OMN">
      <data key="d0">119742</data>
    </edge>
    <edge source="CHE" target="NLD">
      <data key="d0">55949495</data>
    </edge>
    <edge source="CHE" target="NZL">
      <data key="d0">2763203</data>
    </edge>
    <edge source="CHE" target="NIC">
      <data key="d0">19563</data>
    </edge>
    <edge source="CHE" target="NOR">
      <data key="d0">7952069</data>
    </edge>
    <edge source="CHE" target="PAK">
      <data key="d0">1390276</data>
    </edge>
    <edge source="CHE" target="PAN">
      <data key="d0">298112</data>
    </edge>
    <edge source="CHE" target="PRY">
      <data key="d0">23901</data>
    </edge>
    <edge source="CHE" target="PER">
      <data key="d0">391678</data>
    </edge>
    <edge source="CHE" target="PHL">
      <data key="d0">5666673</data>
    </edge>
    <edge source="CHE" target="POL">
      <data key="d0">14054152</data>
    </edge>
    <edge source="CHE" target="PRT">
      <data key="d0">9964449</data>
    </edge>
    <edge source="CHE" target="ROU">
      <data key="d0">3922243</data>
    </edge>
    <edge source="CHE" target="RUS">
      <data key="d0">24474655</data>
    </edge>
    <edge source="CHE" target="SAU">
      <data key="d0">8847128</data>
    </edge>
    <edge source="CHE" target="SEN">
      <data key="d0">22670</data>
    </edge>
    <edge source="CHE" target="IND">
      <data key="d0">16807468</data>
    </edge>
    <edge source="CHE" target="SGP">
      <data key="d0">45818753</data>
    </edge>
    <edge source="CHE" target="SVK">
      <data key="d0">3825330</data>
    </edge>
    <edge source="CHE" target="VNM">
      <data key="d0">325868</data>
    </edge>
    <edge source="CHE" target="SVN">
      <data key="d0">7436590</data>
    </edge>
    <edge source="CHE" target="ZAF">
      <data key="d0">5997358</data>
    </edge>
    <edge source="CHE" target="ZWE">
      <data key="d0">53573</data>
    </edge>
    <edge source="CHE" target="ESP">
      <data key="d0">83314275</data>
    </edge>
    <edge source="CHE" target="SWE">
      <data key="d0">42874779</data>
    </edge>
    <edge source="CHE" target="THA">
      <data key="d0">12315616</data>
    </edge>
    <edge source="CHE" target="TGO">
      <data key="d0">46352</data>
    </edge>
    <edge source="CHE" target="ARE">
      <data key="d0">2271550</data>
    </edge>
    <edge source="CHE" target="TUN">
      <data key="d0">1429569</data>
    </edge>
    <edge source="CHE" target="TUR">
      <data key="d0">19374335</data>
    </edge>
    <edge source="CHE" target="UKR">
      <data key="d0">3005489</data>
    </edge>
    <edge source="CHE" target="MKD">
      <data key="d0">29142</data>
    </edge>
    <edge source="CHE" target="EGY">
      <data key="d0">3771971</data>
    </edge>
    <edge source="CHE" target="GBR">
      <data key="d0">119589077</data>
    </edge>
    <edge source="CHE" target="TZA">
      <data key="d0">17317</data>
    </edge>
    <edge source="CHE" target="USA">
      <data key="d0">402263949</data>
    </edge>
    <edge source="CHE" target="URY">
      <data key="d0">120851</data>
    </edge>
    <edge source="CHE" target="SRB">
      <data key="d0">1277158</data>
    </edge>
    <edge source="URY" target="BRA">
      <data key="d0">50808</data>
    </edge>
    <edge source="URY" target="CHL">
      <data key="d0">11300</data>
    </edge>
    <edge source="URY" target="ITA">
      <data key="d0">16000</data>
    </edge>
    <edge source="AUT" target="DZA">
      <data key="d0">1100829</data>
    </edge>
    <edge source="AUT" target="ARG">
      <data key="d0">412978</data>
    </edge>
    <edge source="AUT" target="AUS">
      <data key="d0">3392083</data>
    </edge>
    <edge source="AUT" target="BEL">
      <data key="d0">7165026</data>
    </edge>
    <edge source="AUT" target="BRA">
      <data key="d0">4899199</data>
    </edge>
    <edge source="AUT" target="BGR">
      <data key="d0">613111</data>
    </edge>
    <edge source="AUT" target="BLR">
      <data key="d0">5462862</data>
    </edge>
    <edge source="AUT" target="CAN">
      <data key="d0">2368402</data>
    </edge>
    <edge source="AUT" target="CHL">
      <data key="d0">339442</data>
    </edge>
    <edge source="AUT" target="CHN">
      <data key="d0">22428628</data>
    </edge>
    <edge source="AUT" target="COL">
      <data key="d0">53061</data>
    </edge>
    <edge source="AUT" target="CRI">
      <data key="d0">39679</data>
    </edge>
    <edge source="AUT" target="HRV">
      <data key="d0">2161846</data>
    </edge>
    <edge source="AUT" target="CZE">
      <data key="d0">12994363</data>
    </edge>
    <edge source="AUT" target="BEN">
      <data key="d0">10773</data>
    </edge>
    <edge source="AUT" target="DNK">
      <data key="d0">5119873</data>
    </edge>
    <edge source="AUT" target="SLV">
      <data key="d0">29508</data>
    </edge>
    <edge source="AUT" target="ETH">
      <data key="d0">18735</data>
    </edge>
    <edge source="AUT" target="EST">
      <data key="d0">138574</data>
    </edge>
    <edge source="AUT" target="FIN">
      <data key="d0">2123038</data>
    </edge>
    <edge source="AUT" target="FRA">
      <data key="d0">28744947</data>
    </edge>
    <edge source="AUT" target="DEU">
      <data key="d0">170899469</data>
    </edge>
    <edge source="AUT" target="GHA">
      <data key="d0">81498</data>
    </edge>
    <edge source="AUT" target="GRC">
      <data key="d0">1797713</data>
    </edge>
    <edge source="AUT" target="GTM">
      <data key="d0">230644</data>
    </edge>
    <edge source="AUT" target="HND">
      <data key="d0">14118</data>
    </edge>
    <edge source="AUT" target="HKG">
      <data key="d0">1904839</data>
    </edge>
    <edge source="AUT" target="HUN">
      <data key="d0">23617981</data>
    </edge>
    <edge source="AUT" target="IDN">
      <data key="d0">7041172</data>
    </edge>
    <edge source="AUT" target="IRL">
      <data key="d0">1268376</data>
    </edge>
    <edge source="AUT" target="ISR">
      <data key="d0">1827288</data>
    </edge>
    <edge source="AUT" target="ITA">
      <data key="d0">44659933</data>
    </edge>
    <edge source="AUT" target="JAM">
      <data key="d0">41686</data>
    </edge>
    <edge source="AUT" target="JPN">
      <data key="d0">3759829</data>
    </edge>
    <edge source="AUT" target="KAZ">
      <data key="d0">531746</data>
    </edge>
    <edge source="AUT" target="JOR">
      <data key="d0">16126</data>
    </edge>
    <edge source="AUT" target="KOR">
      <data key="d0">3836509</data>
    </edge>
    <edge source="AUT" target="LBN">
      <data key="d0">38340</data>
    </edge>
    <edge source="AUT" target="LVA">
      <data key="d0">30579</data>
    </edge>
    <edge source="AUT" target="LTU">
      <data key="d0">130946</data>
    </edge>
    <edge source="AUT" target="MYS">
      <data key="d0">855331</data>
    </edge>
    <edge source="AUT" target="MUS">
      <data key="d0">40682</data>
    </edge>
    <edge source="AUT" target="MEX">
      <data key="d0">14652967</data>
    </edge>
    <edge source="AUT" target="MAR">
      <data key="d0">268449</data>
    </edge>
    <edge source="AUT" target="NLD">
      <data key="d0">9794517</data>
    </edge>
    <edge source="AUT" target="NZL">
      <data key="d0">247038</data>
    </edge>
    <edge source="AUT" target="NOR">
      <data key="d0">2390818</data>
    </edge>
    <edge source="AUT" target="PAK">
      <data key="d0">241417</data>
    </edge>
    <edge source="AUT" target="PAN">
      <data key="d0">132552</data>
    </edge>
    <edge source="AUT" target="PRY">
      <data key="d0">12981</data>
    </edge>
    <edge source="AUT" target="PER">
      <data key="d0">102241</data>
    </edge>
    <edge source="AUT" target="PHL">
      <data key="d0">202274</data>
    </edge>
    <edge source="AUT" target="POL">
      <data key="d0">8569232</data>
    </edge>
    <edge source="AUT" target="PRT">
      <data key="d0">1901359</data>
    </edge>
    <edge source="AUT" target="ROU">
      <data key="d0">2374090</data>
    </edge>
    <edge source="AUT" target="RUS">
      <data key="d0">4283813</data>
    </edge>
    <edge source="AUT" target="SAU">
      <data key="d0">2741234</data>
    </edge>
    <edge source="AUT" target="IND">
      <data key="d0">795913</data>
    </edge>
    <edge source="AUT" target="SGP">
      <data key="d0">2857325</data>
    </edge>
    <edge source="AUT" target="SVK">
      <data key="d0">3793552</data>
    </edge>
    <edge source="AUT" target="VNM">
      <data key="d0">34928</data>
    </edge>
    <edge source="AUT" target="SVN">
      <data key="d0">6536057</data>
    </edge>
    <edge source="AUT" target="ZAF">
      <data key="d0">2219792</data>
    </edge>
    <edge source="AUT" target="ESP">
      <data key="d0">30724459</data>
    </edge>
    <edge source="AUT" target="SWE">
      <data key="d0">12895869</data>
    </edge>
    <edge source="AUT" target="CHE">
      <data key="d0">27240306</data>
    </edge>
    <edge source="AUT" target="THA">
      <data key="d0">998789</data>
    </edge>
    <edge source="AUT" target="ARE">
      <data key="d0">486916</data>
    </edge>
    <edge source="AUT" target="TUN">
      <data key="d0">278419</data>
    </edge>
    <edge source="AUT" target="TUR">
      <data key="d0">5967309</data>
    </edge>
    <edge source="AUT" target="UKR">
      <data key="d0">1404942</data>
    </edge>
    <edge source="AUT" target="MKD">
      <data key="d0">114084</data>
    </edge>
    <edge source="AUT" target="EGY">
      <data key="d0">970486</data>
    </edge>
    <edge source="AUT" target="GBR">
      <data key="d0">21611035</data>
    </edge>
    <edge source="AUT" target="USA">
      <data key="d0">58650944</data>
    </edge>
    <edge source="AUT" target="URY">
      <data key="d0">64168</data>
    </edge>
    <edge source="AUT" target="SRB">
      <data key="d0">271326</data>
    </edge>
    <edge source="BEL" target="DZA">
      <data key="d0">1660406</data>
    </edge>
    <edge source="BEL" target="ARG">
      <data key="d0">2958563</data>
    </edge>
    <edge source="BEL" target="AUS">
      <data key="d0">1555194</data>
    </edge>
    <edge source="BEL" target="AUT">
      <data key="d0">8985349</data>
    </edge>
    <edge source="BEL" target="BWA">
      <data key="d0">40207</data>
    </edge>
    <edge source="BEL" target="BRA">
      <data key="d0">5115804</data>
    </edge>
    <edge source="BEL" target="BGR">
      <data key="d0">285780</data>
    </edge>
    <edge source="BEL" target="BDI">
      <data key="d0">232017</data>
    </edge>
    <edge source="BEL" target="BLR">
      <data key="d0">82450</data>
    </edge>
    <edge source="BEL" target="CMR">
      <data key="d0">22708</data>
    </edge>
    <edge source="BEL" target="CAN">
      <data key="d0">8051629</data>
    </edge>
    <edge source="BEL" target="LKA">
      <data key="d0">81795</data>
    </edge>
    <edge source="BEL" target="CHL">
      <data key="d0">1113725</data>
    </edge>
    <edge source="BEL" target="CHN">
      <data key="d0">12295105</data>
    </edge>
    <edge source="BEL" target="COL">
      <data key="d0">459776</data>
    </edge>
    <edge source="BEL" target="HRV">
      <data key="d0">1998541</data>
    </edge>
    <edge source="BEL" target="CZE">
      <data key="d0">12497654</data>
    </edge>
    <edge source="BEL" target="DNK">
      <data key="d0">17489206</data>
    </edge>
    <edge source="BEL" target="ECU">
      <data key="d0">23552</data>
    </edge>
    <edge source="BEL" target="EST">
      <data key="d0">428091</data>
    </edge>
    <edge source="BEL" target="FIN">
      <data key="d0">3729663</data>
    </edge>
    <edge source="BEL" target="FRA">
      <data key="d0">155594804</data>
    </edge>
    <edge source="BEL" target="DEU">
      <data key="d0">146720645</data>
    </edge>
    <edge source="BEL" target="GHA">
      <data key="d0">10071</data>
    </edge>
    <edge source="BEL" target="GRC">
      <data key="d0">4125414</data>
    </edge>
    <edge source="BEL" target="HND">
      <data key="d0">18809</data>
    </edge>
    <edge source="BEL" target="HKG">
      <data key="d0">237963</data>
    </edge>
    <edge source="BEL" target="HUN">
      <data key="d0">1962771</data>
    </edge>
    <edge source="BEL" target="IDN">
      <data key="d0">398149</data>
    </edge>
    <edge source="BEL" target="IRL">
      <data key="d0">4144523</data>
    </edge>
    <edge source="BEL" target="ISR">
      <data key="d0">1139866</data>
    </edge>
    <edge source="BEL" target="ITA">
      <data key="d0">116469516</data>
    </edge>
    <edge source="BEL" target="CIV">
      <data key="d0">180375</data>
    </edge>
    <edge source="BEL" target="JPN">
      <data key="d0">1367656</data>
    </edge>
    <edge source="BEL" target="KAZ">
      <data key="d0">51753</data>
    </edge>
    <edge source="BEL" target="JOR">
      <data key="d0">88807</data>
    </edge>
    <edge source="BEL" target="KOR">
      <data key="d0">2039338</data>
    </edge>
    <edge source="BEL" target="LBN">
      <data key="d0">72874</data>
    </edge>
    <edge source="BEL" target="LVA">
      <data key="d0">128357</data>
    </edge>
    <edge source="BEL" target="LTU">
      <data key="d0">53326</data>
    </edge>
    <edge source="BEL" target="MYS">
      <data key="d0">4664086</data>
    </edge>
    <edge source="BEL" target="MRT">
      <data key="d0">25827</data>
    </edge>
    <edge source="BEL" target="MUS">
      <data key="d0">154104</data>
    </edge>
    <edge source="BEL" target="MEX">
      <data key="d0">403743</data>
    </edge>
    <edge source="BEL" target="MAR">
      <data key="d0">813310</data>
    </edge>
    <edge source="BEL" target="OMN">
      <data key="d0">345438</data>
    </edge>
    <edge source="BEL" target="NAM">
      <data key="d0">14518</data>
    </edge>
    <edge source="BEL" target="NLD">
      <data key="d0">44959067</data>
    </edge>
    <edge source="BEL" target="NZL">
      <data key="d0">600206</data>
    </edge>
    <edge source="BEL" target="NOR">
      <data key="d0">2536935</data>
    </edge>
    <edge source="BEL" target="PAK">
      <data key="d0">255476</data>
    </edge>
    <edge source="BEL" target="PER">
      <data key="d0">84367</data>
    </edge>
    <edge source="BEL" target="PHL">
      <data key="d0">731469</data>
    </edge>
    <edge source="BEL" target="POL">
      <data key="d0">7376936</data>
    </edge>
    <edge source="BEL" target="PRT">
      <data key="d0">1417601</data>
    </edge>
    <edge source="BEL" target="ROU">
      <data key="d0">2867949</data>
    </edge>
    <edge source="BEL" target="RUS">
      <data key="d0">1870796</data>
    </edge>
    <edge source="BEL" target="SAU">
      <data key="d0">896515</data>
    </edge>
    <edge source="BEL" target="SEN">
      <data key="d0">54540</data>
    </edge>
    <edge source="BEL" target="IND">
      <data key="d0">4222961</data>
    </edge>
    <edge source="BEL" target="SGP">
      <data key="d0">2924481</data>
    </edge>
    <edge source="BEL" target="SVK">
      <data key="d0">5952721</data>
    </edge>
    <edge source="BEL" target="VNM">
      <data key="d0">464864</data>
    </edge>
    <edge source="BEL" target="SVN">
      <data key="d0">786292</data>
    </edge>
    <edge source="BEL" target="ZAF">
      <data key="d0">3987367</data>
    </edge>
    <edge source="BEL" target="ZWE">
      <data key="d0">32001</data>
    </edge>
    <edge source="BEL" target="ESP">
      <data key="d0">15728946</data>
    </edge>
    <edge source="BEL" target="SWE">
      <data key="d0">7708071</data>
    </edge>
    <edge source="BEL" target="CHE">
      <data key="d0">4334836</data>
    </edge>
    <edge source="BEL" target="THA">
      <data key="d0">1671762</data>
    </edge>
    <edge source="BEL" target="TGO">
      <data key="d0">260657</data>
    </edge>
    <edge source="BEL" target="ARE">
      <data key="d0">888366</data>
    </edge>
    <edge source="BEL" target="TUN">
      <data key="d0">525489</data>
    </edge>
    <edge source="BEL" target="TUR">
      <data key="d0">7646611</data>
    </edge>
    <edge source="BEL" target="UKR">
      <data key="d0">301420</data>
    </edge>
    <edge source="BEL" target="EGY">
      <data key="d0">1711647</data>
    </edge>
    <edge source="BEL" target="GBR">
      <data key="d0">65738718</data>
    </edge>
    <edge source="BEL" target="USA">
      <data key="d0">52654834</data>
    </edge>
    <edge source="BEL" target="BFA">
      <data key="d0">19778</data>
    </edge>
    <edge source="BEL" target="URY">
      <data key="d0">314679</data>
    </edge>
    <edge source="BEL" target="SRB">
      <data key="d0">72266</data>
    </edge>
    <edge source="LKA" target="AUS">
      <data key="d0">20246</data>
    </edge>
    <edge source="LKA" target="CHN">
      <data key="d0">25372</data>
    </edge>
    <edge source="LKA" target="DEU">
      <data key="d0">2435650</data>
    </edge>
    <edge source="LKA" target="HKG">
      <data key="d0">16955</data>
    </edge>
    <edge source="LKA" target="ISR">
      <data key="d0">26575</data>
    </edge>
    <edge source="LKA" target="JPN">
      <data key="d0">2828920</data>
    </edge>
    <edge source="LKA" target="IND">
      <data key="d0">24148</data>
    </edge>
    <edge source="LKA" target="SGP">
      <data key="d0">181043</data>
    </edge>
    <edge source="LKA" target="SWE">
      <data key="d0">12430</data>
    </edge>
    <edge source="LKA" target="CHE">
      <data key="d0">12779</data>
    </edge>
    <edge source="LKA" target="GBR">
      <data key="d0">38509</data>
    </edge>
    <edge source="DNK" target="DZA">
      <data key="d0">42858</data>
    </edge>
    <edge source="DNK" target="ARG">
      <data key="d0">219625</data>
    </edge>
    <edge source="DNK" target="AUS">
      <data key="d0">839703</data>
    </edge>
    <edge source="DNK" target="AUT">
      <data key="d0">1264151</data>
    </edge>
    <edge source="DNK" target="BEL">
      <data key="d0">2605514</data>
    </edge>
    <edge source="DNK" target="BOL">
      <data key="d0">131889</data>
    </edge>
    <edge source="DNK" target="BRA">
      <data key="d0">1298985</data>
    </edge>
    <edge source="DNK" target="BGR">
      <data key="d0">47967</data>
    </edge>
    <edge source="DNK" target="BLR">
      <data key="d0">15524</data>
    </edge>
    <edge source="DNK" target="CAN">
      <data key="d0">650151</data>
    </edge>
    <edge source="DNK" target="CHL">
      <data key="d0">392930</data>
    </edge>
    <edge source="DNK" target="CHN">
      <data key="d0">659395</data>
    </edge>
    <edge source="DNK" target="COL">
      <data key="d0">23370</data>
    </edge>
    <edge source="DNK" target="CRI">
      <data key="d0">10351</data>
    </edge>
    <edge source="DNK" target="HRV">
      <data key="d0">359472</data>
    </edge>
    <edge source="DNK" target="CZE">
      <data key="d0">845670</data>
    </edge>
    <edge source="DNK" target="ECU">
      <data key="d0">93853</data>
    </edge>
    <edge source="DNK" target="EST">
      <data key="d0">483214</data>
    </edge>
    <edge source="DNK" target="FIN">
      <data key="d0">3850881</data>
    </edge>
    <edge source="DNK" target="FRA">
      <data key="d0">3576547</data>
    </edge>
    <edge source="DNK" target="DEU">
      <data key="d0">24948615</data>
    </edge>
    <edge source="DNK" target="GHA">
      <data key="d0">27617</data>
    </edge>
    <edge source="DNK" target="GRC">
      <data key="d0">99879</data>
    </edge>
    <edge source="DNK" target="HKG">
      <data key="d0">391076</data>
    </edge>
    <edge source="DNK" target="HUN">
      <data key="d0">1405399</data>
    </edge>
    <edge source="DNK" target="IDN">
      <data key="d0">95865</data>
    </edge>
    <edge source="DNK" target="IRL">
      <data key="d0">546704</data>
    </edge>
    <edge source="DNK" target="ISR">
      <data key="d0">679251</data>
    </edge>
    <edge source="DNK" target="ITA">
      <data key="d0">3892343</data>
    </edge>
    <edge source="DNK" target="JPN">
      <data key="d0">3667582</data>
    </edge>
    <edge source="DNK" target="KAZ">
      <data key="d0">29119</data>
    </edge>
    <edge source="DNK" target="JOR">
      <data key="d0">20267</data>
    </edge>
    <edge source="DNK" target="KOR">
      <data key="d0">1539208</data>
    </edge>
    <edge source="DNK" target="LBN">
      <data key="d0">10616</data>
    </edge>
    <edge source="DNK" target="LVA">
      <data key="d0">815273</data>
    </edge>
    <edge source="DNK" target="LTU">
      <data key="d0">270508</data>
    </edge>
    <edge source="DNK" target="MYS">
      <data key="d0">289324</data>
    </edge>
    <edge source="DNK" target="MEX">
      <data key="d0">521846</data>
    </edge>
    <edge source="DNK" target="MAR">
      <data key="d0">52412</data>
    </edge>
    <edge source="DNK" target="OMN">
      <data key="d0">25039</data>
    </edge>
    <edge source="DNK" target="NLD">
      <data key="d0">7739330</data>
    </edge>
    <edge source="DNK" target="NZL">
      <data key="d0">72934</data>
    </edge>
    <edge source="DNK" target="NIC">
      <data key="d0">34024</data>
    </edge>
    <edge source="DNK" target="NOR">
      <data key="d0">6297842</data>
    </edge>
    <edge source="DNK" target="PAK">
      <data key="d0">50349</data>
    </edge>
    <edge source="DNK" target="PER">
      <data key="d0">79835</data>
    </edge>
    <edge source="DNK" target="PHL">
      <data key="d0">25207</data>
    </edge>
    <edge source="DNK" target="POL">
      <data key="d0">3458912</data>
    </edge>
    <edge source="DNK" target="PRT">
      <data key="d0">1286826</data>
    </edge>
    <edge source="DNK" target="ROU">
      <data key="d0">56586</data>
    </edge>
    <edge source="DNK" target="RUS">
      <data key="d0">325434</data>
    </edge>
    <edge source="DNK" target="SAU">
      <data key="d0">298044</data>
    </edge>
    <edge source="DNK" target="SEN">
      <data key="d0">30302</data>
    </edge>
    <edge source="DNK" target="IND">
      <data key="d0">511519</data>
    </edge>
    <edge source="DNK" target="SGP">
      <data key="d0">617733</data>
    </edge>
    <edge source="DNK" target="SVK">
      <data key="d0">107588</data>
    </edge>
    <edge source="DNK" target="VNM">
      <data key="d0">24660</data>
    </edge>
    <edge source="DNK" target="SVN">
      <data key="d0">420929</data>
    </edge>
    <edge source="DNK" target="ZAF">
      <data key="d0">527120</data>
    </edge>
    <edge source="DNK" target="ZWE">
      <data key="d0">95632</data>
    </edge>
    <edge source="DNK" target="ESP">
      <data key="d0">1805216</data>
    </edge>
    <edge source="DNK" target="SWE">
      <data key="d0">19343521</data>
    </edge>
    <edge source="DNK" target="CHE">
      <data key="d0">2103835</data>
    </edge>
    <edge source="DNK" target="THA">
      <data key="d0">812088</data>
    </edge>
    <edge source="DNK" target="ARE">
      <data key="d0">371450</data>
    </edge>
    <edge source="DNK" target="TUR">
      <data key="d0">1888431</data>
    </edge>
    <edge source="DNK" target="UGA">
      <data key="d0">12342</data>
    </edge>
    <edge source="DNK" target="UKR">
      <data key="d0">13555</data>
    </edge>
    <edge source="DNK" target="EGY">
      <data key="d0">219266</data>
    </edge>
    <edge source="DNK" target="GBR">
      <data key="d0">7745214</data>
    </edge>
    <edge source="DNK" target="TZA">
      <data key="d0">340945</data>
    </edge>
    <edge source="DNK" target="USA">
      <data key="d0">15552759</data>
    </edge>
    <edge source="DNK" target="URY">
      <data key="d0">27076</data>
    </edge>
    <edge source="FIN" target="ARG">
      <data key="d0">389956</data>
    </edge>
    <edge source="FIN" target="AUS">
      <data key="d0">4083930</data>
    </edge>
    <edge source="FIN" target="AUT">
      <data key="d0">688980</data>
    </edge>
    <edge source="FIN" target="BEL">
      <data key="d0">2908857</data>
    </edge>
    <edge source="FIN" target="BRA">
      <data key="d0">1550442</data>
    </edge>
    <edge source="FIN" target="BGR">
      <data key="d0">229970</data>
    </edge>
    <edge source="FIN" target="BLR">
      <data key="d0">67573</data>
    </edge>
    <edge source="FIN" target="CAN">
      <data key="d0">3713969</data>
    </edge>
    <edge source="FIN" target="CHL">
      <data key="d0">955070</data>
    </edge>
    <edge source="FIN" target="CHN">
      <data key="d0">3898265</data>
    </edge>
    <edge source="FIN" target="HRV">
      <data key="d0">38989</data>
    </edge>
    <edge source="FIN" target="CZE">
      <data key="d0">1283095</data>
    </edge>
    <edge source="FIN" target="DNK">
      <data key="d0">2674405</data>
    </edge>
    <edge source="FIN" target="ECU">
      <data key="d0">13495</data>
    </edge>
    <edge source="FIN" target="EST">
      <data key="d0">5574450</data>
    </edge>
    <edge source="FIN" target="FRA">
      <data key="d0">14937253</data>
    </edge>
    <edge source="FIN" target="GEO">
      <data key="d0">25339</data>
    </edge>
    <edge source="FIN" target="DEU">
      <data key="d0">21754296</data>
    </edge>
    <edge source="FIN" target="GRC">
      <data key="d0">469479</data>
    </edge>
    <edge source="FIN" target="HND">
      <data key="d0">27551</data>
    </edge>
    <edge source="FIN" target="HKG">
      <data key="d0">2964139</data>
    </edge>
    <edge source="FIN" target="HUN">
      <data key="d0">709524</data>
    </edge>
    <edge source="FIN" target="IRL">
      <data key="d0">16895</data>
    </edge>
    <edge source="FIN" target="ISR">
      <data key="d0">1727480</data>
    </edge>
    <edge source="FIN" target="ITA">
      <data key="d0">26361598</data>
    </edge>
    <edge source="FIN" target="JPN">
      <data key="d0">737591</data>
    </edge>
    <edge source="FIN" target="KAZ">
      <data key="d0">42361</data>
    </edge>
    <edge source="FIN" target="JOR">
      <data key="d0">172997</data>
    </edge>
    <edge source="FIN" target="KOR">
      <data key="d0">1742385</data>
    </edge>
    <edge source="FIN" target="LVA">
      <data key="d0">724217</data>
    </edge>
    <edge source="FIN" target="LTU">
      <data key="d0">793562</data>
    </edge>
    <edge source="FIN" target="MYS">
      <data key="d0">3133069</data>
    </edge>
    <edge source="FIN" target="MEX">
      <data key="d0">5126130</data>
    </edge>
    <edge source="FIN" target="NLD">
      <data key="d0">2201155</data>
    </edge>
    <edge source="FIN" target="NZL">
      <data key="d0">824817</data>
    </edge>
    <edge source="FIN" target="NOR">
      <data key="d0">5287500</data>
    </edge>
    <edge source="FIN" target="PAK">
      <data key="d0">42341</data>
    </edge>
    <edge source="FIN" target="PER">
      <data key="d0">29452</data>
    </edge>
    <edge source="FIN" target="PHL">
      <data key="d0">538655</data>
    </edge>
    <edge source="FIN" target="POL">
      <data key="d0">4453757</data>
    </edge>
    <edge source="FIN" target="PRT">
      <data key="d0">1109259</data>
    </edge>
    <edge source="FIN" target="ROU">
      <data key="d0">631473</data>
    </edge>
    <edge source="FIN" target="RUS">
      <data key="d0">8619471</data>
    </edge>
    <edge source="FIN" target="SAU">
      <data key="d0">939008</data>
    </edge>
    <edge source="FIN" target="IND">
      <data key="d0">713669</data>
    </edge>
    <edge source="FIN" target="SGP">
      <data key="d0">2350410</data>
    </edge>
    <edge source="FIN" target="SVK">
      <data key="d0">131809</data>
    </edge>
    <edge source="FIN" target="SVN">
      <data key="d0">215352</data>
    </edge>
    <edge source="FIN" target="ZAF">
      <data key="d0">350780</data>
    </edge>
    <edge source="FIN" target="ZWE">
      <data key="d0">90459</data>
    </edge>
    <edge source="FIN" target="ESP">
      <data key="d0">6636304</data>
    </edge>
    <edge source="FIN" target="SWE">
      <data key="d0">15840306</data>
    </edge>
    <edge source="FIN" target="CHE">
      <data key="d0">3840111</data>
    </edge>
    <edge source="FIN" target="THA">
      <data key="d0">1195255</data>
    </edge>
    <edge source="FIN" target="ARE">
      <data key="d0">1420753</data>
    </edge>
    <edge source="FIN" target="TUN">
      <data key="d0">148340</data>
    </edge>
    <edge source="FIN" target="TUR">
      <data key="d0">4650156</data>
    </edge>
    <edge source="FIN" target="UKR">
      <data key="d0">966237</data>
    </edge>
    <edge source="FIN" target="EGY">
      <data key="d0">474036</data>
    </edge>
    <edge source="FIN" target="GBR">
      <data key="d0">7440208</data>
    </edge>
    <edge source="FIN" target="USA">
      <data key="d0">21101602</data>
    </edge>
    <edge source="FIN" target="SRB">
      <data key="d0">32079</data>
    </edge>
    <edge source="GHA" target="BEL">
      <data key="d0">221529</data>
    </edge>
    <edge source="GHA" target="CHN">
      <data key="d0">35855</data>
    </edge>
    <edge source="GHA" target="FRA">
      <data key="d0">150951</data>
    </edge>
    <edge source="GRC" target="ALB">
      <data key="d0">416237</data>
    </edge>
    <edge source="GRC" target="DZA">
      <data key="d0">58458</data>
    </edge>
    <edge source="GRC" target="ARG">
      <data key="d0">40422</data>
    </edge>
    <edge source="GRC" target="AUS">
      <data key="d0">12868</data>
    </edge>
    <edge source="GRC" target="AUT">
      <data key="d0">130340</data>
    </edge>
    <edge source="GRC" target="BEL">
      <data key="d0">566549</data>
    </edge>
    <edge source="GRC" target="BGR">
      <data key="d0">840025</data>
    </edge>
    <edge source="GRC" target="CMR">
      <data key="d0">23957</data>
    </edge>
    <edge source="GRC" target="CAN">
      <data key="d0">28738</data>
    </edge>
    <edge source="GRC" target="LKA">
      <data key="d0">47083</data>
    </edge>
    <edge source="GRC" target="DNK">
      <data key="d0">108938</data>
    </edge>
    <edge source="GRC" target="FIN">
      <data key="d0">10017</data>
    </edge>
    <edge source="GRC" target="FRA">
      <data key="d0">97435</data>
    </edge>
    <edge source="GRC" target="DEU">
      <data key="d0">299974</data>
    </edge>
    <edge source="GRC" target="IRL">
      <data key="d0">98338</data>
    </edge>
    <edge source="GRC" target="ISR">
      <data key="d0">292546</data>
    </edge>
    <edge source="GRC" target="ITA">
      <data key="d0">948242</data>
    </edge>
    <edge source="GRC" target="JOR">
      <data key="d0">34646</data>
    </edge>
    <edge source="GRC" target="MDA">
      <data key="d0">17745</data>
    </edge>
    <edge source="GRC" target="PAN">
      <data key="d0">17739</data>
    </edge>
    <edge source="GRC" target="POL">
      <data key="d0">12602</data>
    </edge>
    <edge source="GRC" target="ROU">
      <data key="d0">151874</data>
    </edge>
    <edge source="GRC" target="RUS">
      <data key="d0">447834</data>
    </edge>
    <edge source="GRC" target="SAU">
      <data key="d0">416878</data>
    </edge>
    <edge source="GRC" target="SVK">
      <data key="d0">36161</data>
    </edge>
    <edge source="GRC" target="ZAF">
      <data key="d0">27708</data>
    </edge>
    <edge source="GRC" target="ESP">
      <data key="d0">150390</data>
    </edge>
    <edge source="GRC" target="SWE">
      <data key="d0">75983</data>
    </edge>
    <edge source="GRC" target="CHE">
      <data key="d0">237115</data>
    </edge>
    <edge source="GRC" target="TUN">
      <data key="d0">65098</data>
    </edge>
    <edge source="GRC" target="TUR">
      <data key="d0">403074</data>
    </edge>
    <edge source="GRC" target="UKR">
      <data key="d0">2500938</data>
    </edge>
    <edge source="GRC" target="MKD">
      <data key="d0">101546</data>
    </edge>
    <edge source="GRC" target="EGY">
      <data key="d0">40179</data>
    </edge>
    <edge source="GRC" target="GBR">
      <data key="d0">458975</data>
    </edge>
    <edge source="GRC" target="USA">
      <data key="d0">1119747</data>
    </edge>
    <edge source="GRC" target="SRB">
      <data key="d0">39990</data>
    </edge>
    <edge source="HKG" target="ARG">
      <data key="d0">75235</data>
    </edge>
    <edge source="HKG" target="AUS">
      <data key="d0">920108</data>
    </edge>
    <edge source="HKG" target="AUT">
      <data key="d0">227717</data>
    </edge>
    <edge source="HKG" target="BEL">
      <data key="d0">167059</data>
    </edge>
    <edge source="HKG" target="BRA">
      <data key="d0">14771</data>
    </edge>
    <edge source="HKG" target="CAN">
      <data key="d0">235845</data>
    </edge>
    <edge source="HKG" target="LKA">
      <data key="d0">48008</data>
    </edge>
    <edge source="HKG" target="CHL">
      <data key="d0">134812</data>
    </edge>
    <edge source="HKG" target="CHN">
      <data key="d0">553065022</data>
    </edge>
    <edge source="HKG" target="COL">
      <data key="d0">48929</data>
    </edge>
    <edge source="HKG" target="CRI">
      <data key="d0">49904</data>
    </edge>
    <edge source="HKG" target="DNK">
      <data key="d0">36374</data>
    </edge>
    <edge source="HKG" target="FIN">
      <data key="d0">95063</data>
    </edge>
    <edge source="HKG" target="FRA">
      <data key="d0">1956774</data>
    </edge>
    <edge source="HKG" target="DEU">
      <data key="d0">2194508</data>
    </edge>
    <edge source="HKG" target="GHA">
      <data key="d0">16888</data>
    </edge>
    <edge source="HKG" target="GRC">
      <data key="d0">12213</data>
    </edge>
    <edge source="HKG" target="HUN">
      <data key="d0">14339</data>
    </edge>
    <edge source="HKG" target="IDN">
      <data key="d0">1303091</data>
    </edge>
    <edge source="HKG" target="IRL">
      <data key="d0">92213</data>
    </edge>
    <edge source="HKG" target="ISR">
      <data key="d0">1209277</data>
    </edge>
    <edge source="HKG" target="ITA">
      <data key="d0">1059766</data>
    </edge>
    <edge source="HKG" target="JPN">
      <data key="d0">9015016</data>
    </edge>
    <edge source="HKG" target="KOR">
      <data key="d0">13789128</data>
    </edge>
    <edge source="HKG" target="MDG">
      <data key="d0">84028</data>
    </edge>
    <edge source="HKG" target="MYS">
      <data key="d0">31206980</data>
    </edge>
    <edge source="HKG" target="MUS">
      <data key="d0">60933</data>
    </edge>
    <edge source="HKG" target="MEX">
      <data key="d0">1325840</data>
    </edge>
    <edge source="HKG" target="NLD">
      <data key="d0">584402</data>
    </edge>
    <edge source="HKG" target="NZL">
      <data key="d0">58711</data>
    </edge>
    <edge source="HKG" target="PAK">
      <data key="d0">40452</data>
    </edge>
    <edge source="HKG" target="PAN">
      <data key="d0">256727</data>
    </edge>
    <edge source="HKG" target="PRY">
      <data key="d0">10653</data>
    </edge>
    <edge source="HKG" target="PHL">
      <data key="d0">29454491</data>
    </edge>
    <edge source="HKG" target="POL">
      <data key="d0">62736</data>
    </edge>
    <edge source="HKG" target="SAU">
      <data key="d0">30616</data>
    </edge>
    <edge source="HKG" target="IND">
      <data key="d0">1416389</data>
    </edge>
    <edge source="HKG" target="SGP">
      <data key="d0">109795267</data>
    </edge>
    <edge source="HKG" target="VNM">
      <data key="d0">430861</data>
    </edge>
    <edge source="HKG" target="SVN">
      <data key="d0">15039</data>
    </edge>
    <edge source="HKG" target="ZAF">
      <data key="d0">218840</data>
    </edge>
    <edge source="HKG" target="ESP">
      <data key="d0">658995</data>
    </edge>
    <edge source="HKG" target="SWE">
      <data key="d0">542693</data>
    </edge>
    <edge source="HKG" target="CHE">
      <data key="d0">295604</data>
    </edge>
    <edge source="HKG" target="THA">
      <data key="d0">16144978</data>
    </edge>
    <edge source="HKG" target="ARE">
      <data key="d0">104453</data>
    </edge>
    <edge source="HKG" target="TUR">
      <data key="d0">128535</data>
    </edge>
    <edge source="HKG" target="EGY">
      <data key="d0">25673</data>
    </edge>
    <edge source="HKG" target="GBR">
      <data key="d0">1067848</data>
    </edge>
    <edge source="HKG" target="USA">
      <data key="d0">9739425</data>
    </edge>
    <edge source="HKG" target="URY">
      <data key="d0">15384</data>
    </edge>
    <edge source="HUN" target="AUS">
      <data key="d0">1476000</data>
    </edge>
    <edge source="HUN" target="AUT">
      <data key="d0">5106000</data>
    </edge>
    <edge source="HUN" target="BEL">
      <data key="d0">757000</data>
    </edge>
    <edge source="HUN" target="BRA">
      <data key="d0">828000</data>
    </edge>
    <edge source="HUN" target="BGR">
      <data key="d0">194000</data>
    </edge>
    <edge source="HUN" target="CAN">
      <data key="d0">225000</data>
    </edge>
    <edge source="HUN" target="CHN">
      <data key="d0">487000</data>
    </edge>
    <edge source="HUN" target="COL">
      <data key="d0">28000</data>
    </edge>
    <edge source="HUN" target="HRV">
      <data key="d0">272000</data>
    </edge>
    <edge source="HUN" target="CZE">
      <data key="d0">428000</data>
    </edge>
    <edge source="HUN" target="DNK">
      <data key="d0">608000</data>
    </edge>
    <edge source="HUN" target="FIN">
      <data key="d0">163000</data>
    </edge>
    <edge source="HUN" target="FRA">
      <data key="d0">1484000</data>
    </edge>
    <edge source="HUN" target="DEU">
      <data key="d0">23434000</data>
    </edge>
    <edge source="HUN" target="GRC">
      <data key="d0">178000</data>
    </edge>
    <edge source="HUN" target="HKG">
      <data key="d0">78000</data>
    </edge>
    <edge source="HUN" target="IDN">
      <data key="d0">43000</data>
    </edge>
    <edge source="HUN" target="ISR">
      <data key="d0">220000</data>
    </edge>
    <edge source="HUN" target="ITA">
      <data key="d0">5101000</data>
    </edge>
    <edge source="HUN" target="JPN">
      <data key="d0">17000</data>
    </edge>
    <edge source="HUN" target="KAZ">
      <data key="d0">18000</data>
    </edge>
    <edge source="HUN" target="KOR">
      <data key="d0">1794000</data>
    </edge>
    <edge source="HUN" target="KGZ">
      <data key="d0">13000</data>
    </edge>
    <edge source="HUN" target="LTU">
      <data key="d0">73000</data>
    </edge>
    <edge source="HUN" target="MYS">
      <data key="d0">188000</data>
    </edge>
    <edge source="HUN" target="MEX">
      <data key="d0">370000</data>
    </edge>
    <edge source="HUN" target="MDA">
      <data key="d0">63000</data>
    </edge>
    <edge source="HUN" target="NLD">
      <data key="d0">390000</data>
    </edge>
    <edge source="HUN" target="NZL">
      <data key="d0">82000</data>
    </edge>
    <edge source="HUN" target="POL">
      <data key="d0">1007000</data>
    </edge>
    <edge source="HUN" target="ROU">
      <data key="d0">1593000</data>
    </edge>
    <edge source="HUN" target="RUS">
      <data key="d0">428000</data>
    </edge>
    <edge source="HUN" target="IND">
      <data key="d0">93000</data>
    </edge>
    <edge source="HUN" target="SGP">
      <data key="d0">794000</data>
    </edge>
    <edge source="HUN" target="SVK">
      <data key="d0">520000</data>
    </edge>
    <edge source="HUN" target="SVN">
      <data key="d0">228000</data>
    </edge>
    <edge source="HUN" target="ZAF">
      <data key="d0">293000</data>
    </edge>
    <edge source="HUN" target="ESP">
      <data key="d0">587000</data>
    </edge>
    <edge source="HUN" target="SWE">
      <data key="d0">325000</data>
    </edge>
    <edge source="HUN" target="CHE">
      <data key="d0">1156000</data>
    </edge>
    <edge source="HUN" target="THA">
      <data key="d0">81000</data>
    </edge>
    <edge source="HUN" target="TUR">
      <data key="d0">44000</data>
    </edge>
    <edge source="HUN" target="UKR">
      <data key="d0">184000</data>
    </edge>
    <edge source="HUN" target="MKD">
      <data key="d0">110000</data>
    </edge>
    <edge source="HUN" target="EGY">
      <data key="d0">39000</data>
    </edge>
    <edge source="HUN" target="GBR">
      <data key="d0">1497000</data>
    </edge>
    <edge source="HUN" target="USA">
      <data key="d0">2504000</data>
    </edge>
    <edge source="HUN" target="SRB">
      <data key="d0">185000</data>
    </edge>
    <edge source="IDN" target="AUS">
      <data key="d0">360769</data>
    </edge>
    <edge source="IDN" target="AUT">
      <data key="d0">13112</data>
    </edge>
    <edge source="IDN" target="KHM">
      <data key="d0">24402</data>
    </edge>
    <edge source="IDN" target="CAN">
      <data key="d0">160013</data>
    </edge>
    <edge source="IDN" target="CHN">
      <data key="d0">1926065</data>
    </edge>
    <edge source="IDN" target="DNK">
      <data key="d0">30981</data>
    </edge>
    <edge source="IDN" target="FIN">
      <data key="d0">15000</data>
    </edge>
    <edge source="IDN" target="FRA">
      <data key="d0">48179</data>
    </edge>
    <edge source="IDN" target="DEU">
      <data key="d0">69048</data>
    </edge>
    <edge source="IDN" target="HKG">
      <data key="d0">141745</data>
    </edge>
    <edge source="IDN" target="ITA">
      <data key="d0">10597</data>
    </edge>
    <edge source="IDN" target="JPN">
      <data key="d0">2799888</data>
    </edge>
    <edge source="IDN" target="KOR">
      <data key="d0">250383</data>
    </edge>
    <edge source="IDN" target="MYS">
      <data key="d0">1059888</data>
    </edge>
    <edge source="IDN" target="NLD">
      <data key="d0">51690</data>
    </edge>
    <edge source="IDN" target="PAK">
      <data key="d0">511784</data>
    </edge>
    <edge source="IDN" target="PER">
      <data key="d0">20355</data>
    </edge>
    <edge source="IDN" target="PHL">
      <data key="d0">190336</data>
    </edge>
    <edge source="IDN" target="POL">
      <data key="d0">31920</data>
    </edge>
    <edge source="IDN" target="SAU">
      <data key="d0">43175</data>
    </edge>
    <edge source="IDN" target="IND">
      <data key="d0">323750</data>
    </edge>
    <edge source="IDN" target="SGP">
      <data key="d0">9188505</data>
    </edge>
    <edge source="IDN" target="VNM">
      <data key="d0">1088824</data>
    </edge>
    <edge source="IDN" target="SWE">
      <data key="d0">10652</data>
    </edge>
    <edge source="IDN" target="CHE">
      <data key="d0">146765</data>
    </edge>
    <edge source="IDN" target="THA">
      <data key="d0">881299</data>
    </edge>
    <edge source="IDN" target="ARE">
      <data key="d0">61454</data>
    </edge>
    <edge source="IDN" target="EGY">
      <data key="d0">25958</data>
    </edge>
    <edge source="IDN" target="GBR">
      <data key="d0">113789</data>
    </edge>
    <edge source="IDN" target="USA">
      <data key="d0">324238</data>
    </edge>
    <edge source="IRL" target="ARG">
      <data key="d0">40358</data>
    </edge>
    <edge source="IRL" target="AUS">
      <data key="d0">658226</data>
    </edge>
    <edge source="IRL" target="AUT">
      <data key="d0">62878</data>
    </edge>
    <edge source="IRL" target="BEL">
      <data key="d0">6651368</data>
    </edge>
    <edge source="IRL" target="BRA">
      <data key="d0">261972</data>
    </edge>
    <edge source="IRL" target="BGR">
      <data key="d0">22236</data>
    </edge>
    <edge source="IRL" target="CAN">
      <data key="d0">447890</data>
    </edge>
    <edge source="IRL" target="CHN">
      <data key="d0">132413</data>
    </edge>
    <edge source="IRL" target="CRI">
      <data key="d0">170137</data>
    </edge>
    <edge source="IRL" target="CZE">
      <data key="d0">1533763</data>
    </edge>
    <edge source="IRL" target="DNK">
      <data key="d0">164506</data>
    </edge>
    <edge source="IRL" target="EST">
      <data key="d0">26653</data>
    </edge>
    <edge source="IRL" target="FIN">
      <data key="d0">15344</data>
    </edge>
    <edge source="IRL" target="FRA">
      <data key="d0">113428</data>
    </edge>
    <edge source="IRL" target="DEU">
      <data key="d0">3060683</data>
    </edge>
    <edge source="IRL" target="GHA">
      <data key="d0">13288</data>
    </edge>
    <edge source="IRL" target="GRC">
      <data key="d0">14045</data>
    </edge>
    <edge source="IRL" target="HKG">
      <data key="d0">132000</data>
    </edge>
    <edge source="IRL" target="HUN">
      <data key="d0">4526547</data>
    </edge>
    <edge source="IRL" target="IDN">
      <data key="d0">15051</data>
    </edge>
    <edge source="IRL" target="ISR">
      <data key="d0">839074</data>
    </edge>
    <edge source="IRL" target="ITA">
      <data key="d0">4375695</data>
    </edge>
    <edge source="IRL" target="CIV">
      <data key="d0">74597</data>
    </edge>
    <edge source="IRL" target="JPN">
      <data key="d0">634344</data>
    </edge>
    <edge source="IRL" target="KOR">
      <data key="d0">298991</data>
    </edge>
    <edge source="IRL" target="LTU">
      <data key="d0">36326</data>
    </edge>
    <edge source="IRL" target="MYS">
      <data key="d0">333498</data>
    </edge>
    <edge source="IRL" target="MEX">
      <data key="d0">119106</data>
    </edge>
    <edge source="IRL" target="MAR">
      <data key="d0">135651</data>
    </edge>
    <edge source="IRL" target="OMN">
      <data key="d0">23290</data>
    </edge>
    <edge source="IRL" target="NLD">
      <data key="d0">355840</data>
    </edge>
    <edge source="IRL" target="NZL">
      <data key="d0">74590</data>
    </edge>
    <edge source="IRL" target="NOR">
      <data key="d0">2151812</data>
    </edge>
    <edge source="IRL" target="PHL">
      <data key="d0">11806</data>
    </edge>
    <edge source="IRL" target="POL">
      <data key="d0">219015</data>
    </edge>
    <edge source="IRL" target="RUS">
      <data key="d0">2403297</data>
    </edge>
    <edge source="IRL" target="SAU">
      <data key="d0">148674</data>
    </edge>
    <edge source="IRL" target="IND">
      <data key="d0">55706</data>
    </edge>
    <edge source="IRL" target="SGP">
      <data key="d0">474161</data>
    </edge>
    <edge source="IRL" target="SVK">
      <data key="d0">120067</data>
    </edge>
    <edge source="IRL" target="SVN">
      <data key="d0">23244</data>
    </edge>
    <edge source="IRL" target="ZAF">
      <data key="d0">648237</data>
    </edge>
    <edge source="IRL" target="ZWE">
      <data key="d0">11185</data>
    </edge>
    <edge source="IRL" target="ESP">
      <data key="d0">170989</data>
    </edge>
    <edge source="IRL" target="SWE">
      <data key="d0">11977</data>
    </edge>
    <edge source="IRL" target="CHE">
      <data key="d0">2326809</data>
    </edge>
    <edge source="IRL" target="THA">
      <data key="d0">156332</data>
    </edge>
    <edge source="IRL" target="TGO">
      <data key="d0">14576</data>
    </edge>
    <edge source="IRL" target="ARE">
      <data key="d0">893262</data>
    </edge>
    <edge source="IRL" target="TUR">
      <data key="d0">81241</data>
    </edge>
    <edge source="IRL" target="EGY">
      <data key="d0">60101</data>
    </edge>
    <edge source="IRL" target="GBR">
      <data key="d0">2281048</data>
    </edge>
    <edge source="IRL" target="USA">
      <data key="d0">17251642</data>
    </edge>
    <edge source="ISR" target="ARG">
      <data key="d0">30000</data>
    </edge>
    <edge source="ISR" target="AUS">
      <data key="d0">334000</data>
    </edge>
    <edge source="ISR" target="AUT">
      <data key="d0">56000</data>
    </edge>
    <edge source="ISR" target="BEL">
      <data key="d0">623000</data>
    </edge>
    <edge source="ISR" target="BRA">
      <data key="d0">184000</data>
    </edge>
    <edge source="ISR" target="BGR">
      <data key="d0">77000</data>
    </edge>
    <edge source="ISR" target="CAN">
      <data key="d0">698000</data>
    </edge>
    <edge source="ISR" target="CHN">
      <data key="d0">210000</data>
    </edge>
    <edge source="ISR" target="CZE">
      <data key="d0">18000</data>
    </edge>
    <edge source="ISR" target="DNK">
      <data key="d0">478000</data>
    </edge>
    <edge source="ISR" target="FIN">
      <data key="d0">49000</data>
    </edge>
    <edge source="ISR" target="FRA">
      <data key="d0">1338000</data>
    </edge>
    <edge source="ISR" target="DEU">
      <data key="d0">3432000</data>
    </edge>
    <edge source="ISR" target="GRC">
      <data key="d0">369000</data>
    </edge>
    <edge source="ISR" target="HKG">
      <data key="d0">2680000</data>
    </edge>
    <edge source="ISR" target="HUN">
      <data key="d0">11000</data>
    </edge>
    <edge source="ISR" target="ITA">
      <data key="d0">1916000</data>
    </edge>
    <edge source="ISR" target="JPN">
      <data key="d0">6958000</data>
    </edge>
    <edge source="ISR" target="JOR">
      <data key="d0">158000</data>
    </edge>
    <edge source="ISR" target="KOR">
      <data key="d0">1137000</data>
    </edge>
    <edge source="ISR" target="MDG">
      <data key="d0">13000</data>
    </edge>
    <edge source="ISR" target="MEX">
      <data key="d0">17000</data>
    </edge>
    <edge source="ISR" target="NLD">
      <data key="d0">282000</data>
    </edge>
    <edge source="ISR" target="NZL">
      <data key="d0">10000</data>
    </edge>
    <edge source="ISR" target="POL">
      <data key="d0">361000</data>
    </edge>
    <edge source="ISR" target="ROU">
      <data key="d0">94000</data>
    </edge>
    <edge source="ISR" target="RUS">
      <data key="d0">244000</data>
    </edge>
    <edge source="ISR" target="IND">
      <data key="d0">406000</data>
    </edge>
    <edge source="ISR" target="SGP">
      <data key="d0">8649000</data>
    </edge>
    <edge source="ISR" target="VNM">
      <data key="d0">21000</data>
    </edge>
    <edge source="ISR" target="ZAF">
      <data key="d0">548000</data>
    </edge>
    <edge source="ISR" target="ESP">
      <data key="d0">1256000</data>
    </edge>
    <edge source="ISR" target="SWE">
      <data key="d0">206000</data>
    </edge>
    <edge source="ISR" target="CHE">
      <data key="d0">112000</data>
    </edge>
    <edge source="ISR" target="THA">
      <data key="d0">440000</data>
    </edge>
    <edge source="ISR" target="GBR">
      <data key="d0">1388000</data>
    </edge>
    <edge source="ISR" target="USA">
      <data key="d0">13921000</data>
    </edge>
    <edge source="JPN" target="DZA">
      <data key="d0">31148</data>
    </edge>
    <edge source="JPN" target="AZE">
      <data key="d0">276139</data>
    </edge>
    <edge source="JPN" target="ARG">
      <data key="d0">7370223</data>
    </edge>
    <edge source="JPN" target="AUS">
      <data key="d0">42920578</data>
    </edge>
    <edge source="JPN" target="AUT">
      <data key="d0">4723176</data>
    </edge>
    <edge source="JPN" target="BEL">
      <data key="d0">224782875</data>
    </edge>
    <edge source="JPN" target="BRA">
      <data key="d0">88776393</data>
    </edge>
    <edge source="JPN" target="BGR">
      <data key="d0">82672</data>
    </edge>
    <edge source="JPN" target="BLR">
      <data key="d0">12062</data>
    </edge>
    <edge source="JPN" target="CMR">
      <data key="d0">83553</data>
    </edge>
    <edge source="JPN" target="CAN">
      <data key="d0">156596323</data>
    </edge>
    <edge source="JPN" target="LKA">
      <data key="d0">4353250</data>
    </edge>
    <edge source="JPN" target="CHL">
      <data key="d0">1528649</data>
    </edge>
    <edge source="JPN" target="CHN">
      <data key="d0">646231875</data>
    </edge>
    <edge source="JPN" target="COL">
      <data key="d0">1297604</data>
    </edge>
    <edge source="JPN" target="CRI">
      <data key="d0">3448100</data>
    </edge>
    <edge source="JPN" target="HRV">
      <data key="d0">21554</data>
    </edge>
    <edge source="JPN" target="CZE">
      <data key="d0">2962072</data>
    </edge>
    <edge source="JPN" target="BEN">
      <data key="d0">165149</data>
    </edge>
    <edge source="JPN" target="DNK">
      <data key="d0">10374697</data>
    </edge>
    <edge source="JPN" target="ECU">
      <data key="d0">271110</data>
    </edge>
    <edge source="JPN" target="SLV">
      <data key="d0">74238</data>
    </edge>
    <edge source="JPN" target="EST">
      <data key="d0">39656</data>
    </edge>
    <edge source="JPN" target="FIN">
      <data key="d0">11122362</data>
    </edge>
    <edge source="JPN" target="FRA">
      <data key="d0">130325269</data>
    </edge>
    <edge source="JPN" target="DEU">
      <data key="d0">426571654</data>
    </edge>
    <edge source="JPN" target="GHA">
      <data key="d0">70563</data>
    </edge>
    <edge source="JPN" target="GRC">
      <data key="d0">2830010</data>
    </edge>
    <edge source="JPN" target="GTM">
      <data key="d0">94678</data>
    </edge>
    <edge source="JPN" target="HND">
      <data key="d0">25952</data>
    </edge>
    <edge source="JPN" target="HKG">
      <data key="d0">258461906</data>
    </edge>
    <edge source="JPN" target="HUN">
      <data key="d0">9909388</data>
    </edge>
    <edge source="JPN" target="IDN">
      <data key="d0">117863392</data>
    </edge>
    <edge source="JPN" target="IRL">
      <data key="d0">45699073</data>
    </edge>
    <edge source="JPN" target="ISR">
      <data key="d0">43602207</data>
    </edge>
    <edge source="JPN" target="ITA">
      <data key="d0">167472451</data>
    </edge>
    <edge source="JPN" target="JAM">
      <data key="d0">113709</data>
    </edge>
    <edge source="JPN" target="KAZ">
      <data key="d0">59243</data>
    </edge>
    <edge source="JPN" target="JOR">
      <data key="d0">124323</data>
    </edge>
    <edge source="JPN" target="KOR">
      <data key="d0">862525136</data>
    </edge>
    <edge source="JPN" target="LBN">
      <data key="d0">404526</data>
    </edge>
    <edge source="JPN" target="LVA">
      <data key="d0">30731</data>
    </edge>
    <edge source="JPN" target="LTU">
      <data key="d0">1763591</data>
    </edge>
    <edge source="JPN" target="MYS">
      <data key="d0">247900450</data>
    </edge>
    <edge source="JPN" target="MUS">
      <data key="d0">55319</data>
    </edge>
    <edge source="JPN" target="MEX">
      <data key="d0">48361272</data>
    </edge>
    <edge source="JPN" target="MAR">
      <data key="d0">6810838</data>
    </edge>
    <edge source="JPN" target="OMN">
      <data key="d0">349987</data>
    </edge>
    <edge source="JPN" target="NLD">
      <data key="d0">98585146</data>
    </edge>
    <edge source="JPN" target="NZL">
      <data key="d0">11816750</data>
    </edge>
    <edge source="JPN" target="NIC">
      <data key="d0">21109</data>
    </edge>
    <edge source="JPN" target="NOR">
      <data key="d0">5169427</data>
    </edge>
    <edge source="JPN" target="PAK">
      <data key="d0">2821279</data>
    </edge>
    <edge source="JPN" target="PAN">
      <data key="d0">179317</data>
    </edge>
    <edge source="JPN" target="PER">
      <data key="d0">623778</data>
    </edge>
    <edge source="JPN" target="PHL">
      <data key="d0">136249913</data>
    </edge>
    <edge source="JPN" target="POL">
      <data key="d0">3986952</data>
    </edge>
    <edge source="JPN" target="PRT">
      <data key="d0">5001198</data>
    </edge>
    <edge source="JPN" target="ROU">
      <data key="d0">434301</data>
    </edge>
    <edge source="JPN" target="RUS">
      <data key="d0">1143552</data>
    </edge>
    <edge source="JPN" target="SAU">
      <data key="d0">9696325</data>
    </edge>
    <edge source="JPN" target="SEN">
      <data key="d0">15671</data>
    </edge>
    <edge source="JPN" target="IND">
      <data key="d0">100214977</data>
    </edge>
    <edge source="JPN" target="SGP">
      <data key="d0">292035403</data>
    </edge>
    <edge source="JPN" target="SVK">
      <data key="d0">913509</data>
    </edge>
    <edge source="JPN" target="VNM">
      <data key="d0">26800311</data>
    </edge>
    <edge source="JPN" target="SVN">
      <data key="d0">1495728</data>
    </edge>
    <edge source="JPN" target="ZAF">
      <data key="d0">18456668</data>
    </edge>
    <edge source="JPN" target="ESP">
      <data key="d0">53506928</data>
    </edge>
    <edge source="JPN" target="SWE">
      <data key="d0">57977987</data>
    </edge>
    <edge source="JPN" target="CHE">
      <data key="d0">31163804</data>
    </edge>
    <edge source="JPN" target="THA">
      <data key="d0">361910167</data>
    </edge>
    <edge source="JPN" target="ARE">
      <data key="d0">3401773</data>
    </edge>
    <edge source="JPN" target="TUN">
      <data key="d0">30990</data>
    </edge>
    <edge source="JPN" target="TUR">
      <data key="d0">45057212</data>
    </edge>
    <edge source="JPN" target="UGA">
      <data key="d0">46105</data>
    </edge>
    <edge source="JPN" target="UKR">
      <data key="d0">38348</data>
    </edge>
    <edge source="JPN" target="MKD">
      <data key="d0">88851</data>
    </edge>
    <edge source="JPN" target="EGY">
      <data key="d0">10696255</data>
    </edge>
    <edge source="JPN" target="GBR">
      <data key="d0">252496287</data>
    </edge>
    <edge source="JPN" target="TZA">
      <data key="d0">203200</data>
    </edge>
    <edge source="JPN" target="USA">
      <data key="d0">3254799636</data>
    </edge>
    <edge source="JPN" target="BFA">
      <data key="d0">171634</data>
    </edge>
    <edge source="JPN" target="URY">
      <data key="d0">11607</data>
    </edge>
    <edge source="JPN" target="SRB">
      <data key="d0">63771</data>
    </edge>
    <edge source="KOR" target="DZA">
      <data key="d0">26272</data>
    </edge>
    <edge source="KOR" target="ARG">
      <data key="d0">1563802</data>
    </edge>
    <edge source="KOR" target="AUS">
      <data key="d0">10982606</data>
    </edge>
    <edge source="KOR" target="AUT">
      <data key="d0">116909</data>
    </edge>
    <edge source="KOR" target="BEL">
      <data key="d0">7909315</data>
    </edge>
    <edge source="KOR" target="BOL">
      <data key="d0">15553</data>
    </edge>
    <edge source="KOR" target="BRA">
      <data key="d0">10639559</data>
    </edge>
    <edge source="KOR" target="CAN">
      <data key="d0">4963067</data>
    </edge>
    <edge source="KOR" target="LKA">
      <data key="d0">835397</data>
    </edge>
    <edge source="KOR" target="CHL">
      <data key="d0">183434</data>
    </edge>
    <edge source="KOR" target="CHN">
      <data key="d0">74515572</data>
    </edge>
    <edge source="KOR" target="CRI">
      <data key="d0">52568</data>
    </edge>
    <edge source="KOR" target="CZE">
      <data key="d0">34226</data>
    </edge>
    <edge source="KOR" target="DNK">
      <data key="d0">1093633</data>
    </edge>
    <edge source="KOR" target="ECU">
      <data key="d0">46988</data>
    </edge>
    <edge source="KOR" target="ETH">
      <data key="d0">12570</data>
    </edge>
    <edge source="KOR" target="FIN">
      <data key="d0">2701028</data>
    </edge>
    <edge source="KOR" target="FRA">
      <data key="d0">8515302</data>
    </edge>
    <edge source="KOR" target="DEU">
      <data key="d0">48808566</data>
    </edge>
    <edge source="KOR" target="GHA">
      <data key="d0">129931</data>
    </edge>
    <edge source="KOR" target="GRC">
      <data key="d0">1995848</data>
    </edge>
    <edge source="KOR" target="GTM">
      <data key="d0">216009</data>
    </edge>
    <edge source="KOR" target="HND">
      <data key="d0">33249</data>
    </edge>
    <edge source="KOR" target="HKG">
      <data key="d0">8715535</data>
    </edge>
    <edge source="KOR" target="HUN">
      <data key="d0">50933</data>
    </edge>
    <edge source="KOR" target="IDN">
      <data key="d0">14585794</data>
    </edge>
    <edge source="KOR" target="IRL">
      <data key="d0">99865</data>
    </edge>
    <edge source="KOR" target="ISR">
      <data key="d0">2198031</data>
    </edge>
    <edge source="KOR" target="ITA">
      <data key="d0">63495617</data>
    </edge>
    <edge source="KOR" target="JPN">
      <data key="d0">55541938</data>
    </edge>
    <edge source="KOR" target="JOR">
      <data key="d0">222480</data>
    </edge>
    <edge source="KOR" target="LBN">
      <data key="d0">215149</data>
    </edge>
    <edge source="KOR" target="MYS">
      <data key="d0">17064449</data>
    </edge>
    <edge source="KOR" target="MEX">
      <data key="d0">7985372</data>
    </edge>
    <edge source="KOR" target="OMN">
      <data key="d0">302221</data>
    </edge>
    <edge source="KOR" target="NLD">
      <data key="d0">2729271</data>
    </edge>
    <edge source="KOR" target="NZL">
      <data key="d0">2361430</data>
    </edge>
    <edge source="KOR" target="NOR">
      <data key="d0">1061913</data>
    </edge>
    <edge source="KOR" target="PAK">
      <data key="d0">3175542</data>
    </edge>
    <edge source="KOR" target="PHL">
      <data key="d0">14351271</data>
    </edge>
    <edge source="KOR" target="POL">
      <data key="d0">8094423</data>
    </edge>
    <edge source="KOR" target="PRT">
      <data key="d0">801072</data>
    </edge>
    <edge source="KOR" target="ROU">
      <data key="d0">506532</data>
    </edge>
    <edge source="KOR" target="RUS">
      <data key="d0">333465</data>
    </edge>
    <edge source="KOR" target="SAU">
      <data key="d0">2350937</data>
    </edge>
    <edge source="KOR" target="IND">
      <data key="d0">11485255</data>
    </edge>
    <edge source="KOR" target="SGP">
      <data key="d0">9746762</data>
    </edge>
    <edge source="KOR" target="VNM">
      <data key="d0">13085826</data>
    </edge>
    <edge source="KOR" target="SVN">
      <data key="d0">1156937</data>
    </edge>
    <edge source="KOR" target="ZAF">
      <data key="d0">2420184</data>
    </edge>
    <edge source="KOR" target="ESP">
      <data key="d0">6477242</data>
    </edge>
    <edge source="KOR" target="SWE">
      <data key="d0">1029348</data>
    </edge>
    <edge source="KOR" target="CHE">
      <data key="d0">771100</data>
    </edge>
    <edge source="KOR" target="THA">
      <data key="d0">16675380</data>
    </edge>
    <edge source="KOR" target="ARE">
      <data key="d0">3607612</data>
    </edge>
    <edge source="KOR" target="TUR">
      <data key="d0">7625602</data>
    </edge>
    <edge source="KOR" target="UKR">
      <data key="d0">48072</data>
    </edge>
    <edge source="KOR" target="EGY">
      <data key="d0">2547866</data>
    </edge>
    <edge source="KOR" target="GBR">
      <data key="d0">19715961</data>
    </edge>
    <edge source="KOR" target="USA">
      <data key="d0">148194813</data>
    </edge>
    <edge source="MYS" target="AUS">
      <data key="d0">1390563</data>
    </edge>
    <edge source="MYS" target="AUT">
      <data key="d0">125438</data>
    </edge>
    <edge source="MYS" target="BEL">
      <data key="d0">114577</data>
    </edge>
    <edge source="MYS" target="BRA">
      <data key="d0">146688</data>
    </edge>
    <edge source="MYS" target="KHM">
      <data key="d0">23342</data>
    </edge>
    <edge source="MYS" target="CAN">
      <data key="d0">129480</data>
    </edge>
    <edge source="MYS" target="LKA">
      <data key="d0">33182</data>
    </edge>
    <edge source="MYS" target="CHL">
      <data key="d0">14358</data>
    </edge>
    <edge source="MYS" target="CHN">
      <data key="d0">7793766</data>
    </edge>
    <edge source="MYS" target="COL">
      <data key="d0">34838</data>
    </edge>
    <edge source="MYS" target="CRI">
      <data key="d0">821433</data>
    </edge>
    <edge source="MYS" target="DNK">
      <data key="d0">41291</data>
    </edge>
    <edge source="MYS" target="FIN">
      <data key="d0">88397</data>
    </edge>
    <edge source="MYS" target="FRA">
      <data key="d0">700155</data>
    </edge>
    <edge source="MYS" target="DEU">
      <data key="d0">2438386</data>
    </edge>
    <edge source="MYS" target="GHA">
      <data key="d0">16420</data>
    </edge>
    <edge source="MYS" target="GRC">
      <data key="d0">92553</data>
    </edge>
    <edge source="MYS" target="HKG">
      <data key="d0">5768664</data>
    </edge>
    <edge source="MYS" target="HUN">
      <data key="d0">1415461</data>
    </edge>
    <edge source="MYS" target="IDN">
      <data key="d0">4687803</data>
    </edge>
    <edge source="MYS" target="IRL">
      <data key="d0">992167</data>
    </edge>
    <edge source="MYS" target="ITA">
      <data key="d0">607953</data>
    </edge>
    <edge source="MYS" target="JPN">
      <data key="d0">13844380</data>
    </edge>
    <edge source="MYS" target="JOR">
      <data key="d0">153277</data>
    </edge>
    <edge source="MYS" target="KOR">
      <data key="d0">1254752</data>
    </edge>
    <edge source="MYS" target="MUS">
      <data key="d0">33653</data>
    </edge>
    <edge source="MYS" target="MEX">
      <data key="d0">150239</data>
    </edge>
    <edge source="MYS" target="OMN">
      <data key="d0">119211</data>
    </edge>
    <edge source="MYS" target="NLD">
      <data key="d0">924150</data>
    </edge>
    <edge source="MYS" target="NZL">
      <data key="d0">130283</data>
    </edge>
    <edge source="MYS" target="PAK">
      <data key="d0">114148</data>
    </edge>
    <edge source="MYS" target="PAN">
      <data key="d0">16625</data>
    </edge>
    <edge source="MYS" target="PHL">
      <data key="d0">6899159</data>
    </edge>
    <edge source="MYS" target="POL">
      <data key="d0">13634</data>
    </edge>
    <edge source="MYS" target="PRT">
      <data key="d0">17241</data>
    </edge>
    <edge source="MYS" target="SAU">
      <data key="d0">247250</data>
    </edge>
    <edge source="MYS" target="IND">
      <data key="d0">846052</data>
    </edge>
    <edge source="MYS" target="SGP">
      <data key="d0">29023913</data>
    </edge>
    <edge source="MYS" target="VNM">
      <data key="d0">1476122</data>
    </edge>
    <edge source="MYS" target="ZAF">
      <data key="d0">27244</data>
    </edge>
    <edge source="MYS" target="ESP">
      <data key="d0">54499</data>
    </edge>
    <edge source="MYS" target="SWE">
      <data key="d0">94121</data>
    </edge>
    <edge source="MYS" target="CHE">
      <data key="d0">906499</data>
    </edge>
    <edge source="MYS" target="THA">
      <data key="d0">13136643</data>
    </edge>
    <edge source="MYS" target="ARE">
      <data key="d0">81223</data>
    </edge>
    <edge source="MYS" target="EGY">
      <data key="d0">187614</data>
    </edge>
    <edge source="MYS" target="GBR">
      <data key="d0">1856641</data>
    </edge>
    <edge source="MYS" target="USA">
      <data key="d0">13473045</data>
    </edge>
    <edge source="MUS" target="BWA">
      <data key="d0">120631</data>
    </edge>
    <edge source="MUS" target="FRA">
      <data key="d0">12373</data>
    </edge>
    <edge source="MUS" target="ITA">
      <data key="d0">24146</data>
    </edge>
    <edge source="MUS" target="ZAF">
      <data key="d0">164047</data>
    </edge>
    <edge source="MUS" target="SWE">
      <data key="d0">18095</data>
    </edge>
    <edge source="MUS" target="GBR">
      <data key="d0">39018</data>
    </edge>
    <edge source="OMN" target="ARE">
      <data key="d0">198642</data>
    </edge>
    <edge source="NZL" target="ARG">
      <data key="d0">189712</data>
    </edge>
    <edge source="NZL" target="AUS">
      <data key="d0">5272767</data>
    </edge>
    <edge source="NZL" target="CAN">
      <data key="d0">196989</data>
    </edge>
    <edge source="NZL" target="CHN">
      <data key="d0">534453</data>
    </edge>
    <edge source="NZL" target="FRA">
      <data key="d0">20409</data>
    </edge>
    <edge source="NZL" target="DEU">
      <data key="d0">92408</data>
    </edge>
    <edge source="NZL" target="HKG">
      <data key="d0">59779</data>
    </edge>
    <edge source="NZL" target="IDN">
      <data key="d0">77160</data>
    </edge>
    <edge source="NZL" target="IRL">
      <data key="d0">67524</data>
    </edge>
    <edge source="NZL" target="ITA">
      <data key="d0">29215</data>
    </edge>
    <edge source="NZL" target="JAM">
      <data key="d0">55216</data>
    </edge>
    <edge source="NZL" target="JPN">
      <data key="d0">650631</data>
    </edge>
    <edge source="NZL" target="KOR">
      <data key="d0">83573</data>
    </edge>
    <edge source="NZL" target="MYS">
      <data key="d0">465712</data>
    </edge>
    <edge source="NZL" target="MEX">
      <data key="d0">6034976</data>
    </edge>
    <edge source="NZL" target="NOR">
      <data key="d0">16222</data>
    </edge>
    <edge source="NZL" target="PHL">
      <data key="d0">29135</data>
    </edge>
    <edge source="NZL" target="POL">
      <data key="d0">6174950</data>
    </edge>
    <edge source="NZL" target="RUS">
      <data key="d0">3612092</data>
    </edge>
    <edge source="NZL" target="SAU">
      <data key="d0">138921</data>
    </edge>
    <edge source="NZL" target="SGP">
      <data key="d0">209808</data>
    </edge>
    <edge source="NZL" target="ESP">
      <data key="d0">15147</data>
    </edge>
    <edge source="NZL" target="THA">
      <data key="d0">102624</data>
    </edge>
    <edge source="NZL" target="TUR">
      <data key="d0">1221392</data>
    </edge>
    <edge source="NZL" target="GBR">
      <data key="d0">385111</data>
    </edge>
    <edge source="NZL" target="USA">
      <data key="d0">14608070</data>
    </edge>
    <edge source="NOR" target="ARG">
      <data key="d0">10852</data>
    </edge>
    <edge source="NOR" target="AUS">
      <data key="d0">15358</data>
    </edge>
    <edge source="NOR" target="AUT">
      <data key="d0">567291</data>
    </edge>
    <edge source="NOR" target="BEL">
      <data key="d0">266365</data>
    </edge>
    <edge source="NOR" target="BRA">
      <data key="d0">96557</data>
    </edge>
    <edge source="NOR" target="CAN">
      <data key="d0">70867</data>
    </edge>
    <edge source="NOR" target="CHL">
      <data key="d0">12476</data>
    </edge>
    <edge source="NOR" target="CHN">
      <data key="d0">671998</data>
    </edge>
    <edge source="NOR" target="CZE">
      <data key="d0">486554</data>
    </edge>
    <edge source="NOR" target="DNK">
      <data key="d0">1272054</data>
    </edge>
    <edge source="NOR" target="EST">
      <data key="d0">43638</data>
    </edge>
    <edge source="NOR" target="FIN">
      <data key="d0">1092188</data>
    </edge>
    <edge source="NOR" target="FRA">
      <data key="d0">1226420</data>
    </edge>
    <edge source="NOR" target="DEU">
      <data key="d0">2277393</data>
    </edge>
    <edge source="NOR" target="GHA">
      <data key="d0">30067</data>
    </edge>
    <edge source="NOR" target="HKG">
      <data key="d0">29069</data>
    </edge>
    <edge source="NOR" target="HUN">
      <data key="d0">98418</data>
    </edge>
    <edge source="NOR" target="IRL">
      <data key="d0">15308</data>
    </edge>
    <edge source="NOR" target="ITA">
      <data key="d0">592298</data>
    </edge>
    <edge source="NOR" target="JPN">
      <data key="d0">266865</data>
    </edge>
    <edge source="NOR" target="KOR">
      <data key="d0">154512</data>
    </edge>
    <edge source="NOR" target="LVA">
      <data key="d0">81938</data>
    </edge>
    <edge source="NOR" target="LTU">
      <data key="d0">60460</data>
    </edge>
    <edge source="NOR" target="MYS">
      <data key="d0">102979</data>
    </edge>
    <edge source="NOR" target="NLD">
      <data key="d0">728931</data>
    </edge>
    <edge source="NOR" target="POL">
      <data key="d0">301013</data>
    </edge>
    <edge source="NOR" target="PRT">
      <data key="d0">258298</data>
    </edge>
    <edge source="NOR" target="ROU">
      <data key="d0">49853</data>
    </edge>
    <edge source="NOR" target="RUS">
      <data key="d0">38370</data>
    </edge>
    <edge source="NOR" target="IND">
      <data key="d0">322346</data>
    </edge>
    <edge source="NOR" target="SGP">
      <data key="d0">1084190</data>
    </edge>
    <edge source="NOR" target="ZAF">
      <data key="d0">24401</data>
    </edge>
    <edge source="NOR" target="ESP">
      <data key="d0">406100</data>
    </edge>
    <edge source="NOR" target="SWE">
      <data key="d0">6260870</data>
    </edge>
    <edge source="NOR" target="CHE">
      <data key="d0">981252</data>
    </edge>
    <edge source="NOR" target="ARE">
      <data key="d0">102341</data>
    </edge>
    <edge source="NOR" target="TUR">
      <data key="d0">88566</data>
    </edge>
    <edge source="NOR" target="EGY">
      <data key="d0">86386</data>
    </edge>
    <edge source="NOR" target="GBR">
      <data key="d0">1867987</data>
    </edge>
    <edge source="NOR" target="USA">
      <data key="d0">1862612</data>
    </edge>
    <edge source="PAK" target="ITA">
      <data key="d0">32442</data>
    </edge>
    <edge source="PAK" target="JOR">
      <data key="d0">116313</data>
    </edge>
    <edge source="PAK" target="MAR">
      <data key="d0">89895</data>
    </edge>
    <edge source="PAK" target="OMN">
      <data key="d0">29450</data>
    </edge>
    <edge source="PAK" target="SAU">
      <data key="d0">77893</data>
    </edge>
    <edge source="PAK" target="THA">
      <data key="d0">10382</data>
    </edge>
    <edge source="PAK" target="ARE">
      <data key="d0">1486266</data>
    </edge>
    <edge source="PAK" target="TUR">
      <data key="d0">15422</data>
    </edge>
    <edge source="PAK" target="TZA">
      <data key="d0">94494</data>
    </edge>
    <edge source="PHL" target="AUS">
      <data key="d0">739486</data>
    </edge>
    <edge source="PHL" target="AUT">
      <data key="d0">2599142</data>
    </edge>
    <edge source="PHL" target="BRA">
      <data key="d0">18526</data>
    </edge>
    <edge source="PHL" target="CHN">
      <data key="d0">516854</data>
    </edge>
    <edge source="PHL" target="CRI">
      <data key="d0">40394</data>
    </edge>
    <edge source="PHL" target="DNK">
      <data key="d0">234288</data>
    </edge>
    <edge source="PHL" target="SLV">
      <data key="d0">12590</data>
    </edge>
    <edge source="PHL" target="FRA">
      <data key="d0">19722</data>
    </edge>
    <edge source="PHL" target="DEU">
      <data key="d0">121512</data>
    </edge>
    <edge source="PHL" target="HKG">
      <data key="d0">844058</data>
    </edge>
    <edge source="PHL" target="IDN">
      <data key="d0">89324</data>
    </edge>
    <edge source="PHL" target="ITA">
      <data key="d0">133237</data>
    </edge>
    <edge source="PHL" target="JPN">
      <data key="d0">15211476</data>
    </edge>
    <edge source="PHL" target="KOR">
      <data key="d0">2635582</data>
    </edge>
    <edge source="PHL" target="MYS">
      <data key="d0">1725212</data>
    </edge>
    <edge source="PHL" target="NZL">
      <data key="d0">267000</data>
    </edge>
    <edge source="PHL" target="NOR">
      <data key="d0">32557</data>
    </edge>
    <edge source="PHL" target="SAU">
      <data key="d0">160028</data>
    </edge>
    <edge source="PHL" target="SGP">
      <data key="d0">3210200</data>
    </edge>
    <edge source="PHL" target="ZAF">
      <data key="d0">253702</data>
    </edge>
    <edge source="PHL" target="THA">
      <data key="d0">4420681</data>
    </edge>
    <edge source="PHL" target="ARE">
      <data key="d0">261000</data>
    </edge>
    <edge source="PHL" target="GBR">
      <data key="d0">103475</data>
    </edge>
    <edge source="PHL" target="USA">
      <data key="d0">868327</data>
    </edge>
    <edge source="POL" target="DZA">
      <data key="d0">59000</data>
    </edge>
    <edge source="POL" target="AUS">
      <data key="d0">135000</data>
    </edge>
    <edge source="POL" target="AUT">
      <data key="d0">2398000</data>
    </edge>
    <edge source="POL" target="BEL">
      <data key="d0">5944000</data>
    </edge>
    <edge source="POL" target="BRA">
      <data key="d0">52000</data>
    </edge>
    <edge source="POL" target="BLR">
      <data key="d0">1860000</data>
    </edge>
    <edge source="POL" target="CAN">
      <data key="d0">1670000</data>
    </edge>
    <edge source="POL" target="CHN">
      <data key="d0">2579000</data>
    </edge>
    <edge source="POL" target="HRV">
      <data key="d0">132000</data>
    </edge>
    <edge source="POL" target="CZE">
      <data key="d0">1355000</data>
    </edge>
    <edge source="POL" target="DNK">
      <data key="d0">1298000</data>
    </edge>
    <edge source="POL" target="EST">
      <data key="d0">1300000</data>
    </edge>
    <edge source="POL" target="FIN">
      <data key="d0">842000</data>
    </edge>
    <edge source="POL" target="FRA">
      <data key="d0">4471000</data>
    </edge>
    <edge source="POL" target="DEU">
      <data key="d0">56597000</data>
    </edge>
    <edge source="POL" target="GRC">
      <data key="d0">233000</data>
    </edge>
    <edge source="POL" target="HKG">
      <data key="d0">124000</data>
    </edge>
    <edge source="POL" target="HUN">
      <data key="d0">409000</data>
    </edge>
    <edge source="POL" target="ISR">
      <data key="d0">84000</data>
    </edge>
    <edge source="POL" target="ITA">
      <data key="d0">8265000</data>
    </edge>
    <edge source="POL" target="KAZ">
      <data key="d0">293000</data>
    </edge>
    <edge source="POL" target="LVA">
      <data key="d0">910000</data>
    </edge>
    <edge source="POL" target="LTU">
      <data key="d0">452000</data>
    </edge>
    <edge source="POL" target="MEX">
      <data key="d0">347000</data>
    </edge>
    <edge source="POL" target="MDA">
      <data key="d0">144000</data>
    </edge>
    <edge source="POL" target="NLD">
      <data key="d0">2065000</data>
    </edge>
    <edge source="POL" target="NOR">
      <data key="d0">965000</data>
    </edge>
    <edge source="POL" target="PRT">
      <data key="d0">421000</data>
    </edge>
    <edge source="POL" target="ROU">
      <data key="d0">220000</data>
    </edge>
    <edge source="POL" target="RUS">
      <data key="d0">663000</data>
    </edge>
    <edge source="POL" target="IND">
      <data key="d0">109000</data>
    </edge>
    <edge source="POL" target="SGP">
      <data key="d0">255000</data>
    </edge>
    <edge source="POL" target="SVK">
      <data key="d0">435000</data>
    </edge>
    <edge source="POL" target="SVN">
      <data key="d0">69000</data>
    </edge>
    <edge source="POL" target="ESP">
      <data key="d0">1059000</data>
    </edge>
    <edge source="POL" target="SWE">
      <data key="d0">5827000</data>
    </edge>
    <edge source="POL" target="CHE">
      <data key="d0">1254000</data>
    </edge>
    <edge source="POL" target="THA">
      <data key="d0">156000</data>
    </edge>
    <edge source="POL" target="ARE">
      <data key="d0">90000</data>
    </edge>
    <edge source="POL" target="TUN">
      <data key="d0">799000</data>
    </edge>
    <edge source="POL" target="TUR">
      <data key="d0">1680000</data>
    </edge>
    <edge source="POL" target="UKR">
      <data key="d0">528000</data>
    </edge>
    <edge source="POL" target="EGY">
      <data key="d0">169000</data>
    </edge>
    <edge source="POL" target="GBR">
      <data key="d0">7135000</data>
    </edge>
    <edge source="POL" target="USA">
      <data key="d0">16014000</data>
    </edge>
    <edge source="PRT" target="ARG">
      <data key="d0">75942</data>
    </edge>
    <edge source="PRT" target="AUS">
      <data key="d0">557022</data>
    </edge>
    <edge source="PRT" target="AUT">
      <data key="d0">111076</data>
    </edge>
    <edge source="PRT" target="BEL">
      <data key="d0">56540</data>
    </edge>
    <edge source="PRT" target="BWA">
      <data key="d0">129219</data>
    </edge>
    <edge source="PRT" target="BRA">
      <data key="d0">1873403</data>
    </edge>
    <edge source="PRT" target="BGR">
      <data key="d0">14183</data>
    </edge>
    <edge source="PRT" target="CAN">
      <data key="d0">29260</data>
    </edge>
    <edge source="PRT" target="LKA">
      <data key="d0">36613</data>
    </edge>
    <edge source="PRT" target="CHL">
      <data key="d0">48226</data>
    </edge>
    <edge source="PRT" target="COL">
      <data key="d0">49920</data>
    </edge>
    <edge source="PRT" target="CRI">
      <data key="d0">18284</data>
    </edge>
    <edge source="PRT" target="CZE">
      <data key="d0">694931</data>
    </edge>
    <edge source="PRT" target="FIN">
      <data key="d0">225603</data>
    </edge>
    <edge source="PRT" target="FRA">
      <data key="d0">2075403</data>
    </edge>
    <edge source="PRT" target="DEU">
      <data key="d0">1335940</data>
    </edge>
    <edge source="PRT" target="GRC">
      <data key="d0">500909</data>
    </edge>
    <edge source="PRT" target="IDN">
      <data key="d0">31792</data>
    </edge>
    <edge source="PRT" target="IRL">
      <data key="d0">23028</data>
    </edge>
    <edge source="PRT" target="ISR">
      <data key="d0">148147</data>
    </edge>
    <edge source="PRT" target="ITA">
      <data key="d0">451400</data>
    </edge>
    <edge source="PRT" target="JAM">
      <data key="d0">24910</data>
    </edge>
    <edge source="PRT" target="KOR">
      <data key="d0">457501</data>
    </edge>
    <edge source="PRT" target="LTU">
      <data key="d0">96891</data>
    </edge>
    <edge source="PRT" target="MWI">
      <data key="d0">16772</data>
    </edge>
    <edge source="PRT" target="MEX">
      <data key="d0">42401</data>
    </edge>
    <edge source="PRT" target="MAR">
      <data key="d0">471644</data>
    </edge>
    <edge source="PRT" target="MOZ">
      <data key="d0">605891</data>
    </edge>
    <edge source="PRT" target="NLD">
      <data key="d0">135432</data>
    </edge>
    <edge source="PRT" target="NZL">
      <data key="d0">227886</data>
    </edge>
    <edge source="PRT" target="NOR">
      <data key="d0">24938</data>
    </edge>
    <edge source="PRT" target="PHL">
      <data key="d0">37723</data>
    </edge>
    <edge source="PRT" target="POL">
      <data key="d0">78843</data>
    </edge>
    <edge source="PRT" target="SEN">
      <data key="d0">62087</data>
    </edge>
    <edge source="PRT" target="SGP">
      <data key="d0">198731</data>
    </edge>
    <edge source="PRT" target="SVK">
      <data key="d0">42275</data>
    </edge>
    <edge source="PRT" target="ZAF">
      <data key="d0">24586</data>
    </edge>
    <edge source="PRT" target="ESP">
      <data key="d0">7349949</data>
    </edge>
    <edge source="PRT" target="SWE">
      <data key="d0">1538768</data>
    </edge>
    <edge source="PRT" target="CHE">
      <data key="d0">287554</data>
    </edge>
    <edge source="PRT" target="THA">
      <data key="d0">521617</data>
    </edge>
    <edge source="PRT" target="TUN">
      <data key="d0">475632</data>
    </edge>
    <edge source="PRT" target="TUR">
      <data key="d0">125554</data>
    </edge>
    <edge source="PRT" target="EGY">
      <data key="d0">146417</data>
    </edge>
    <edge source="PRT" target="GBR">
      <data key="d0">1915671</data>
    </edge>
    <edge source="PRT" target="USA">
      <data key="d0">3205218</data>
    </edge>
    <edge source="ROU" target="ALB">
      <data key="d0">115000</data>
    </edge>
    <edge source="ROU" target="ARG">
      <data key="d0">227000</data>
    </edge>
    <edge source="ROU" target="AUS">
      <data key="d0">42000</data>
    </edge>
    <edge source="ROU" target="AUT">
      <data key="d0">1340000</data>
    </edge>
    <edge source="ROU" target="BEL">
      <data key="d0">3933000</data>
    </edge>
    <edge source="ROU" target="BRA">
      <data key="d0">28000</data>
    </edge>
    <edge source="ROU" target="BGR">
      <data key="d0">688000</data>
    </edge>
    <edge source="ROU" target="BLR">
      <data key="d0">60000</data>
    </edge>
    <edge source="ROU" target="CAN">
      <data key="d0">720000</data>
    </edge>
    <edge source="ROU" target="LKA">
      <data key="d0">12000</data>
    </edge>
    <edge source="ROU" target="COL">
      <data key="d0">180000</data>
    </edge>
    <edge source="ROU" target="CZE">
      <data key="d0">216000</data>
    </edge>
    <edge source="ROU" target="DNK">
      <data key="d0">368000</data>
    </edge>
    <edge source="ROU" target="FIN">
      <data key="d0">272000</data>
    </edge>
    <edge source="ROU" target="FRA">
      <data key="d0">2633000</data>
    </edge>
    <edge source="ROU" target="DEU">
      <data key="d0">17119000</data>
    </edge>
    <edge source="ROU" target="GRC">
      <data key="d0">626000</data>
    </edge>
    <edge source="ROU" target="HUN">
      <data key="d0">801000</data>
    </edge>
    <edge source="ROU" target="ISR">
      <data key="d0">1268000</data>
    </edge>
    <edge source="ROU" target="ITA">
      <data key="d0">20593000</data>
    </edge>
    <edge source="ROU" target="JPN">
      <data key="d0">19000</data>
    </edge>
    <edge source="ROU" target="KAZ">
      <data key="d0">399000</data>
    </edge>
    <edge source="ROU" target="JOR">
      <data key="d0">228000</data>
    </edge>
    <edge source="ROU" target="KOR">
      <data key="d0">54000</data>
    </edge>
    <edge source="ROU" target="MEX">
      <data key="d0">108000</data>
    </edge>
    <edge source="ROU" target="MDA">
      <data key="d0">314000</data>
    </edge>
    <edge source="ROU" target="MAR">
      <data key="d0">41000</data>
    </edge>
    <edge source="ROU" target="NLD">
      <data key="d0">1180000</data>
    </edge>
    <edge source="ROU" target="NZL">
      <data key="d0">123000</data>
    </edge>
    <edge source="ROU" target="NOR">
      <data key="d0">180000</data>
    </edge>
    <edge source="ROU" target="POL">
      <data key="d0">354000</data>
    </edge>
    <edge source="ROU" target="RUS">
      <data key="d0">111000</data>
    </edge>
    <edge source="ROU" target="IND">
      <data key="d0">1539000</data>
    </edge>
    <edge source="ROU" target="SVK">
      <data key="d0">29000</data>
    </edge>
    <edge source="ROU" target="VNM">
      <data key="d0">146000</data>
    </edge>
    <edge source="ROU" target="ESP">
      <data key="d0">1186000</data>
    </edge>
    <edge source="ROU" target="SWE">
      <data key="d0">884000</data>
    </edge>
    <edge source="ROU" target="CHE">
      <data key="d0">783000</data>
    </edge>
    <edge source="ROU" target="THA">
      <data key="d0">14000</data>
    </edge>
    <edge source="ROU" target="TUR">
      <data key="d0">1189000</data>
    </edge>
    <edge source="ROU" target="UKR">
      <data key="d0">357000</data>
    </edge>
    <edge source="ROU" target="EGY">
      <data key="d0">163000</data>
    </edge>
    <edge source="ROU" target="GBR">
      <data key="d0">1056000</data>
    </edge>
    <edge source="ROU" target="USA">
      <data key="d0">4636000</data>
    </edge>
    <edge source="ROU" target="SRB">
      <data key="d0">216000</data>
    </edge>
    <edge source="SAU" target="ITA">
      <data key="d0">45867</data>
    </edge>
    <edge source="SAU" target="ARE">
      <data key="d0">729601</data>
    </edge>
    <edge source="SAU" target="EGY">
      <data key="d0">1353068</data>
    </edge>
    <edge source="SAU" target="GBR">
      <data key="d0">92533</data>
    </edge>
    <edge source="SAU" target="USA">
      <data key="d0">171200</data>
    </edge>
    <edge source="IND" target="AZE">
      <data key="d0">173047</data>
    </edge>
    <edge source="IND" target="ARG">
      <data key="d0">47279</data>
    </edge>
    <edge source="IND" target="AUS">
      <data key="d0">1102642</data>
    </edge>
    <edge source="IND" target="AUT">
      <data key="d0">221796</data>
    </edge>
    <edge source="IND" target="BEL">
      <data key="d0">333667</data>
    </edge>
    <edge source="IND" target="BRA">
      <data key="d0">160905</data>
    </edge>
    <edge source="IND" target="KHM">
      <data key="d0">22574</data>
    </edge>
    <edge source="IND" target="CMR">
      <data key="d0">11470</data>
    </edge>
    <edge source="IND" target="CAN">
      <data key="d0">1353761</data>
    </edge>
    <edge source="IND" target="LKA">
      <data key="d0">3054649</data>
    </edge>
    <edge source="IND" target="CHL">
      <data key="d0">33604</data>
    </edge>
    <edge source="IND" target="CHN">
      <data key="d0">1066284</data>
    </edge>
    <edge source="IND" target="COL">
      <data key="d0">31279</data>
    </edge>
    <edge source="IND" target="CRI">
      <data key="d0">83934</data>
    </edge>
    <edge source="IND" target="DNK">
      <data key="d0">386600</data>
    </edge>
    <edge source="IND" target="ETH">
      <data key="d0">141526</data>
    </edge>
    <edge source="IND" target="EST">
      <data key="d0">27510</data>
    </edge>
    <edge source="IND" target="FIN">
      <data key="d0">217534</data>
    </edge>
    <edge source="IND" target="FRA">
      <data key="d0">1541985</data>
    </edge>
    <edge source="IND" target="DEU">
      <data key="d0">7578668</data>
    </edge>
    <edge source="IND" target="GHA">
      <data key="d0">368002</data>
    </edge>
    <edge source="IND" target="GRC">
      <data key="d0">69264</data>
    </edge>
    <edge source="IND" target="GTM">
      <data key="d0">39161</data>
    </edge>
    <edge source="IND" target="HKG">
      <data key="d0">291062</data>
    </edge>
    <edge source="IND" target="HUN">
      <data key="d0">149477</data>
    </edge>
    <edge source="IND" target="IDN">
      <data key="d0">797269</data>
    </edge>
    <edge source="IND" target="IRL">
      <data key="d0">86131</data>
    </edge>
    <edge source="IND" target="ISR">
      <data key="d0">295838</data>
    </edge>
    <edge source="IND" target="ITA">
      <data key="d0">4962223</data>
    </edge>
    <edge source="IND" target="CIV">
      <data key="d0">30906</data>
    </edge>
    <edge source="IND" target="JPN">
      <data key="d0">865750</data>
    </edge>
    <edge source="IND" target="KAZ">
      <data key="d0">672245</data>
    </edge>
    <edge source="IND" target="JOR">
      <data key="d0">437468</data>
    </edge>
    <edge source="IND" target="KOR">
      <data key="d0">231209</data>
    </edge>
    <edge source="IND" target="LBN">
      <data key="d0">147588</data>
    </edge>
    <edge source="IND" target="MWI">
      <data key="d0">191562</data>
    </edge>
    <edge source="IND" target="MYS">
      <data key="d0">1363443</data>
    </edge>
    <edge source="IND" target="MUS">
      <data key="d0">210171</data>
    </edge>
    <edge source="IND" target="MEX">
      <data key="d0">409070</data>
    </edge>
    <edge source="IND" target="MAR">
      <data key="d0">712062</data>
    </edge>
    <edge source="IND" target="MOZ">
      <data key="d0">107894</data>
    </edge>
    <edge source="IND" target="OMN">
      <data key="d0">1337097</data>
    </edge>
    <edge source="IND" target="NLD">
      <data key="d0">608179</data>
    </edge>
    <edge source="IND" target="NZL">
      <data key="d0">236442</data>
    </edge>
    <edge source="IND" target="NOR">
      <data key="d0">72171</data>
    </edge>
    <edge source="IND" target="PAK">
      <data key="d0">44188</data>
    </edge>
    <edge source="IND" target="PRY">
      <data key="d0">30004</data>
    </edge>
    <edge source="IND" target="PHL">
      <data key="d0">522629</data>
    </edge>
    <edge source="IND" target="POL">
      <data key="d0">50936</data>
    </edge>
    <edge source="IND" target="PRT">
      <data key="d0">53778</data>
    </edge>
    <edge source="IND" target="RUS">
      <data key="d0">541514</data>
    </edge>
    <edge source="IND" target="SAU">
      <data key="d0">1872895</data>
    </edge>
    <edge source="IND" target="SEN">
      <data key="d0">10484</data>
    </edge>
    <edge source="IND" target="SGP">
      <data key="d0">1722424</data>
    </edge>
    <edge source="IND" target="VNM">
      <data key="d0">247333</data>
    </edge>
    <edge source="IND" target="ZAF">
      <data key="d0">1180516</data>
    </edge>
    <edge source="IND" target="ZWE">
      <data key="d0">87849</data>
    </edge>
    <edge source="IND" target="ESP">
      <data key="d0">325402</data>
    </edge>
    <edge source="IND" target="SWE">
      <data key="d0">478074</data>
    </edge>
    <edge source="IND" target="CHE">
      <data key="d0">545790</data>
    </edge>
    <edge source="IND" target="THA">
      <data key="d0">1107151</data>
    </edge>
    <edge source="IND" target="TGO">
      <data key="d0">23510</data>
    </edge>
    <edge source="IND" target="ARE">
      <data key="d0">5239920</data>
    </edge>
    <edge source="IND" target="TUN">
      <data key="d0">192046</data>
    </edge>
    <edge source="IND" target="TUR">
      <data key="d0">829039</data>
    </edge>
    <edge source="IND" target="UGA">
      <data key="d0">316503</data>
    </edge>
    <edge source="IND" target="UKR">
      <data key="d0">39058</data>
    </edge>
    <edge source="IND" target="EGY">
      <data key="d0">1530428</data>
    </edge>
    <edge source="IND" target="GBR">
      <data key="d0">6146159</data>
    </edge>
    <edge source="IND" target="TZA">
      <data key="d0">541570</data>
    </edge>
    <edge source="IND" target="USA">
      <data key="d0">21730903</data>
    </edge>
    <edge source="IND" target="SRB">
      <data key="d0">16089</data>
    </edge>
    <edge source="SGP" target="AZE">
      <data key="d0">41777</data>
    </edge>
    <edge source="SGP" target="AUS">
      <data key="d0">3953116</data>
    </edge>
    <edge source="SGP" target="AUT">
      <data key="d0">447760</data>
    </edge>
    <edge source="SGP" target="BEL">
      <data key="d0">4718614</data>
    </edge>
    <edge source="SGP" target="BRA">
      <data key="d0">396560</data>
    </edge>
    <edge source="SGP" target="KHM">
      <data key="d0">35839</data>
    </edge>
    <edge source="SGP" target="CAN">
      <data key="d0">924870</data>
    </edge>
    <edge source="SGP" target="LKA">
      <data key="d0">962859</data>
    </edge>
    <edge source="SGP" target="CHN">
      <data key="d0">24094096</data>
    </edge>
    <edge source="SGP" target="COL">
      <data key="d0">62881</data>
    </edge>
    <edge source="SGP" target="CZE">
      <data key="d0">12222</data>
    </edge>
    <edge source="SGP" target="DNK">
      <data key="d0">193844</data>
    </edge>
    <edge source="SGP" target="FIN">
      <data key="d0">452305</data>
    </edge>
    <edge source="SGP" target="FRA">
      <data key="d0">1539137</data>
    </edge>
    <edge source="SGP" target="DEU">
      <data key="d0">5453680</data>
    </edge>
    <edge source="SGP" target="HKG">
      <data key="d0">16021323</data>
    </edge>
    <edge source="SGP" target="HUN">
      <data key="d0">429461</data>
    </edge>
    <edge source="SGP" target="IRL">
      <data key="d0">842824</data>
    </edge>
    <edge source="SGP" target="ISR">
      <data key="d0">732864</data>
    </edge>
    <edge source="SGP" target="ITA">
      <data key="d0">1939358</data>
    </edge>
    <edge source="SGP" target="JPN">
      <data key="d0">44668865</data>
    </edge>
    <edge source="SGP" target="KOR">
      <data key="d0">8100699</data>
    </edge>
    <edge source="SGP" target="MYS">
      <data key="d0">175518336</data>
    </edge>
    <edge source="SGP" target="MUS">
      <data key="d0">105724</data>
    </edge>
    <edge source="SGP" target="MEX">
      <data key="d0">2164075</data>
    </edge>
    <edge source="SGP" target="NLD">
      <data key="d0">1192123</data>
    </edge>
    <edge source="SGP" target="NZL">
      <data key="d0">802314</data>
    </edge>
    <edge source="SGP" target="NOR">
      <data key="d0">14498</data>
    </edge>
    <edge source="SGP" target="PAK">
      <data key="d0">630795</data>
    </edge>
    <edge source="SGP" target="PHL">
      <data key="d0">36046691</data>
    </edge>
    <edge source="SGP" target="POL">
      <data key="d0">65302</data>
    </edge>
    <edge source="SGP" target="PRT">
      <data key="d0">720232</data>
    </edge>
    <edge source="SGP" target="RUS">
      <data key="d0">38823</data>
    </edge>
    <edge source="SGP" target="SAU">
      <data key="d0">134432</data>
    </edge>
    <edge source="SGP" target="SEN">
      <data key="d0">154362</data>
    </edge>
    <edge source="SGP" target="IND">
      <data key="d0">8841987</data>
    </edge>
    <edge source="SGP" target="VNM">
      <data key="d0">2424491</data>
    </edge>
    <edge source="SGP" target="ZAF">
      <data key="d0">355209</data>
    </edge>
    <edge source="SGP" target="ESP">
      <data key="d0">611086</data>
    </edge>
    <edge source="SGP" target="SWE">
      <data key="d0">633962</data>
    </edge>
    <edge source="SGP" target="CHE">
      <data key="d0">428795</data>
    </edge>
    <edge source="SGP" target="THA">
      <data key="d0">38553547</data>
    </edge>
    <edge source="SGP" target="ARE">
      <data key="d0">1116833</data>
    </edge>
    <edge source="SGP" target="TUR">
      <data key="d0">897744</data>
    </edge>
    <edge source="SGP" target="EGY">
      <data key="d0">128455</data>
    </edge>
    <edge source="SGP" target="GBR">
      <data key="d0">1854231</data>
    </edge>
    <edge source="SGP" target="USA">
      <data key="d0">30985266</data>
    </edge>
    <edge source="ZAF" target="ARG">
      <data key="d0">229840</data>
    </edge>
    <edge source="ZAF" target="AUS">
      <data key="d0">4554790</data>
    </edge>
    <edge source="ZAF" target="AUT">
      <data key="d0">1289547</data>
    </edge>
    <edge source="ZAF" target="BEL">
      <data key="d0">430036</data>
    </edge>
    <edge source="ZAF" target="BRA">
      <data key="d0">169184</data>
    </edge>
    <edge source="ZAF" target="BGR">
      <data key="d0">359610</data>
    </edge>
    <edge source="ZAF" target="BDI">
      <data key="d0">10232</data>
    </edge>
    <edge source="ZAF" target="CAN">
      <data key="d0">1624402</data>
    </edge>
    <edge source="ZAF" target="CHL">
      <data key="d0">60745</data>
    </edge>
    <edge source="ZAF" target="CHN">
      <data key="d0">149014</data>
    </edge>
    <edge source="ZAF" target="COL">
      <data key="d0">20137</data>
    </edge>
    <edge source="ZAF" target="DNK">
      <data key="d0">60175</data>
    </edge>
    <edge source="ZAF" target="ETH">
      <data key="d0">177185</data>
    </edge>
    <edge source="ZAF" target="FIN">
      <data key="d0">68994</data>
    </edge>
    <edge source="ZAF" target="FRA">
      <data key="d0">192586</data>
    </edge>
    <edge source="ZAF" target="DEU">
      <data key="d0">2511149</data>
    </edge>
    <edge source="ZAF" target="GHA">
      <data key="d0">256918</data>
    </edge>
    <edge source="ZAF" target="GRC">
      <data key="d0">74455</data>
    </edge>
    <edge source="ZAF" target="HKG">
      <data key="d0">188462</data>
    </edge>
    <edge source="ZAF" target="IDN">
      <data key="d0">248700</data>
    </edge>
    <edge source="ZAF" target="ISR">
      <data key="d0">308952</data>
    </edge>
    <edge source="ZAF" target="ITA">
      <data key="d0">589345</data>
    </edge>
    <edge source="ZAF" target="JPN">
      <data key="d0">13403</data>
    </edge>
    <edge source="ZAF" target="KAZ">
      <data key="d0">12942</data>
    </edge>
    <edge source="ZAF" target="KOR">
      <data key="d0">17794</data>
    </edge>
    <edge source="ZAF" target="MWI">
      <data key="d0">438158</data>
    </edge>
    <edge source="ZAF" target="MYS">
      <data key="d0">438732</data>
    </edge>
    <edge source="ZAF" target="MUS">
      <data key="d0">324005</data>
    </edge>
    <edge source="ZAF" target="MEX">
      <data key="d0">641906</data>
    </edge>
    <edge source="ZAF" target="MOZ">
      <data key="d0">1613768</data>
    </edge>
    <edge source="ZAF" target="NLD">
      <data key="d0">926381</data>
    </edge>
    <edge source="ZAF" target="NZL">
      <data key="d0">604435</data>
    </edge>
    <edge source="ZAF" target="PHL">
      <data key="d0">27108</data>
    </edge>
    <edge source="ZAF" target="POL">
      <data key="d0">60339</data>
    </edge>
    <edge source="ZAF" target="PRT">
      <data key="d0">106268</data>
    </edge>
    <edge source="ZAF" target="SEN">
      <data key="d0">18389</data>
    </edge>
    <edge source="ZAF" target="IND">
      <data key="d0">144577</data>
    </edge>
    <edge source="ZAF" target="SGP">
      <data key="d0">22720</data>
    </edge>
    <edge source="ZAF" target="ZWE">
      <data key="d0">1519540</data>
    </edge>
    <edge source="ZAF" target="ESP">
      <data key="d0">186733</data>
    </edge>
    <edge source="ZAF" target="SWE">
      <data key="d0">443133</data>
    </edge>
    <edge source="ZAF" target="CHE">
      <data key="d0">106612</data>
    </edge>
    <edge source="ZAF" target="THA">
      <data key="d0">189692</data>
    </edge>
    <edge source="ZAF" target="ARE">
      <data key="d0">22670</data>
    </edge>
    <edge source="ZAF" target="TUR">
      <data key="d0">1793948</data>
    </edge>
    <edge source="ZAF" target="UGA">
      <data key="d0">107506</data>
    </edge>
    <edge source="ZAF" target="GBR">
      <data key="d0">2486290</data>
    </edge>
    <edge source="ZAF" target="TZA">
      <data key="d0">251933</data>
    </edge>
    <edge source="ZAF" target="USA">
      <data key="d0">10028140</data>
    </edge>
    <edge source="ZAF" target="SRB">
      <data key="d0">20249</data>
    </edge>
    <edge source="THA" target="AUS">
      <data key="d0">771040</data>
    </edge>
    <edge source="THA" target="AUT">
      <data key="d0">43461</data>
    </edge>
    <edge source="THA" target="BEL">
      <data key="d0">58115</data>
    </edge>
    <edge source="THA" target="BRA">
      <data key="d0">505939</data>
    </edge>
    <edge source="THA" target="KHM">
      <data key="d0">88273</data>
    </edge>
    <edge source="THA" target="CMR">
      <data key="d0">381891</data>
    </edge>
    <edge source="THA" target="LKA">
      <data key="d0">210066</data>
    </edge>
    <edge source="THA" target="CHL">
      <data key="d0">78385</data>
    </edge>
    <edge source="THA" target="CHN">
      <data key="d0">7912142</data>
    </edge>
    <edge source="THA" target="COL">
      <data key="d0">526765</data>
    </edge>
    <edge source="THA" target="ETH">
      <data key="d0">15221</data>
    </edge>
    <edge source="THA" target="FIN">
      <data key="d0">11846</data>
    </edge>
    <edge source="THA" target="FRA">
      <data key="d0">1145031</data>
    </edge>
    <edge source="THA" target="DEU">
      <data key="d0">15068796</data>
    </edge>
    <edge source="THA" target="HKG">
      <data key="d0">5561708</data>
    </edge>
    <edge source="THA" target="HUN">
      <data key="d0">11141</data>
    </edge>
    <edge source="THA" target="IDN">
      <data key="d0">702140</data>
    </edge>
    <edge source="THA" target="IRL">
      <data key="d0">43078</data>
    </edge>
    <edge source="THA" target="ISR">
      <data key="d0">195286</data>
    </edge>
    <edge source="THA" target="ITA">
      <data key="d0">72813</data>
    </edge>
    <edge source="THA" target="JPN">
      <data key="d0">44984662</data>
    </edge>
    <edge source="THA" target="JOR">
      <data key="d0">23306</data>
    </edge>
    <edge source="THA" target="KOR">
      <data key="d0">1468184</data>
    </edge>
    <edge source="THA" target="MYS">
      <data key="d0">4780093</data>
    </edge>
    <edge source="THA" target="OMN">
      <data key="d0">368198</data>
    </edge>
    <edge source="THA" target="NLD">
      <data key="d0">153126</data>
    </edge>
    <edge source="THA" target="PAK">
      <data key="d0">25908</data>
    </edge>
    <edge source="THA" target="PHL">
      <data key="d0">1746471</data>
    </edge>
    <edge source="THA" target="IND">
      <data key="d0">407318</data>
    </edge>
    <edge source="THA" target="SGP">
      <data key="d0">10725404</data>
    </edge>
    <edge source="THA" target="SVK">
      <data key="d0">15114</data>
    </edge>
    <edge source="THA" target="VNM">
      <data key="d0">870640</data>
    </edge>
    <edge source="THA" target="ZAF">
      <data key="d0">448990</data>
    </edge>
    <edge source="THA" target="ESP">
      <data key="d0">503554</data>
    </edge>
    <edge source="THA" target="CHE">
      <data key="d0">197447</data>
    </edge>
    <edge source="THA" target="ARE">
      <data key="d0">143679</data>
    </edge>
    <edge source="THA" target="TUR">
      <data key="d0">15195</data>
    </edge>
    <edge source="THA" target="EGY">
      <data key="d0">14210</data>
    </edge>
    <edge source="THA" target="GBR">
      <data key="d0">111170</data>
    </edge>
    <edge source="THA" target="USA">
      <data key="d0">28896077</data>
    </edge>
    <edge source="ARE" target="DZA">
      <data key="d0">110858</data>
    </edge>
    <edge source="ARE" target="BEL">
      <data key="d0">241757</data>
    </edge>
    <edge source="ARE" target="DEU">
      <data key="d0">20205</data>
    </edge>
    <edge source="ARE" target="HUN">
      <data key="d0">19660</data>
    </edge>
    <edge source="ARE" target="KAZ">
      <data key="d0">47131</data>
    </edge>
    <edge source="ARE" target="JOR">
      <data key="d0">233611</data>
    </edge>
    <edge source="ARE" target="LBN">
      <data key="d0">89841</data>
    </edge>
    <edge source="ARE" target="OMN">
      <data key="d0">435507</data>
    </edge>
    <edge source="ARE" target="NLD">
      <data key="d0">62325</data>
    </edge>
    <edge source="ARE" target="PAK">
      <data key="d0">341655</data>
    </edge>
    <edge source="ARE" target="PRY">
      <data key="d0">14500</data>
    </edge>
    <edge source="ARE" target="PHL">
      <data key="d0">12041</data>
    </edge>
    <edge source="ARE" target="SAU">
      <data key="d0">408284</data>
    </edge>
    <edge source="ARE" target="IND">
      <data key="d0">427454</data>
    </edge>
    <edge source="ARE" target="SGP">
      <data key="d0">56994</data>
    </edge>
    <edge source="ARE" target="SWE">
      <data key="d0">13347</data>
    </edge>
    <edge source="ARE" target="TUR">
      <data key="d0">110987</data>
    </edge>
    <edge source="ARE" target="UGA">
      <data key="d0">14176</data>
    </edge>
    <edge source="ARE" target="EGY">
      <data key="d0">244209</data>
    </edge>
    <edge source="ARE" target="GBR">
      <data key="d0">80774</data>
    </edge>
    <edge source="ARE" target="TZA">
      <data key="d0">114068</data>
    </edge>
    <edge source="ARE" target="USA">
      <data key="d0">203871</data>
    </edge>
    <edge source="UKR" target="DZA">
      <data key="d0">50170</data>
    </edge>
    <edge source="UKR" target="AZE">
      <data key="d0">174020</data>
    </edge>
    <edge source="UKR" target="AUT">
      <data key="d0">620170</data>
    </edge>
    <edge source="UKR" target="BEL">
      <data key="d0">70630</data>
    </edge>
    <edge source="UKR" target="BGR">
      <data key="d0">4110860</data>
    </edge>
    <edge source="UKR" target="BLR">
      <data key="d0">2467830</data>
    </edge>
    <edge source="UKR" target="CAN">
      <data key="d0">206560</data>
    </edge>
    <edge source="UKR" target="CHL">
      <data key="d0">17500</data>
    </edge>
    <edge source="UKR" target="CHN">
      <data key="d0">1416660</data>
    </edge>
    <edge source="UKR" target="CZE">
      <data key="d0">347200</data>
    </edge>
    <edge source="UKR" target="FRA">
      <data key="d0">289820</data>
    </edge>
    <edge source="UKR" target="DEU">
      <data key="d0">4235940</data>
    </edge>
    <edge source="UKR" target="GRC">
      <data key="d0">87570</data>
    </edge>
    <edge source="UKR" target="HUN">
      <data key="d0">712670</data>
    </edge>
    <edge source="UKR" target="ISR">
      <data key="d0">60660</data>
    </edge>
    <edge source="UKR" target="ITA">
      <data key="d0">6027420</data>
    </edge>
    <edge source="UKR" target="KAZ">
      <data key="d0">8912820</data>
    </edge>
    <edge source="UKR" target="JOR">
      <data key="d0">40580</data>
    </edge>
    <edge source="UKR" target="KOR">
      <data key="d0">290130</data>
    </edge>
    <edge source="UKR" target="KGZ">
      <data key="d0">278000</data>
    </edge>
    <edge source="UKR" target="LBN">
      <data key="d0">20750</data>
    </edge>
    <edge source="UKR" target="LVA">
      <data key="d0">2825500</data>
    </edge>
    <edge source="UKR" target="LTU">
      <data key="d0">249230</data>
    </edge>
    <edge source="UKR" target="MEX">
      <data key="d0">19840</data>
    </edge>
    <edge source="UKR" target="MDA">
      <data key="d0">1085440</data>
    </edge>
    <edge source="UKR" target="MAR">
      <data key="d0">31690</data>
    </edge>
    <edge source="UKR" target="PAK">
      <data key="d0">830800</data>
    </edge>
    <edge source="UKR" target="POL">
      <data key="d0">672190</data>
    </edge>
    <edge source="UKR" target="PRT">
      <data key="d0">115610</data>
    </edge>
    <edge source="UKR" target="ROU">
      <data key="d0">32820</data>
    </edge>
    <edge source="UKR" target="RUS">
      <data key="d0">54945830</data>
    </edge>
    <edge source="UKR" target="SAU">
      <data key="d0">252340</data>
    </edge>
    <edge source="UKR" target="IND">
      <data key="d0">992610</data>
    </edge>
    <edge source="UKR" target="SGP">
      <data key="d0">2964260</data>
    </edge>
    <edge source="UKR" target="SVK">
      <data key="d0">3388650</data>
    </edge>
    <edge source="UKR" target="VNM">
      <data key="d0">42610</data>
    </edge>
    <edge source="UKR" target="ZAF">
      <data key="d0">79920</data>
    </edge>
    <edge source="UKR" target="ESP">
      <data key="d0">137560</data>
    </edge>
    <edge source="UKR" target="CHE">
      <data key="d0">81710</data>
    </edge>
    <edge source="UKR" target="ARE">
      <data key="d0">33770</data>
    </edge>
    <edge source="UKR" target="TUR">
      <data key="d0">722890</data>
    </edge>
    <edge source="UKR" target="MKD">
      <data key="d0">96330</data>
    </edge>
    <edge source="UKR" target="EGY">
      <data key="d0">247520</data>
    </edge>
    <edge source="UKR" target="GBR">
      <data key="d0">246170</data>
    </edge>
    <edge source="UKR" target="TZA">
      <data key="d0">24300</data>
    </edge>
    <edge source="UKR" target="USA">
      <data key="d0">2560720</data>
    </edge>
    <edge source="UKR" target="SRB">
      <data key="d0">120770</data>
    </edge>
    <edge source="EGY" target="CAN">
      <data key="d0">27759</data>
    </edge>
    <edge source="EGY" target="PSE">
      <data key="d0">18170</data>
    </edge>
    <edge source="EGY" target="SAU">
      <data key="d0">37717</data>
    </edge>
    <edge source="TZA" target="JPN">
      <data key="d0">24906</data>
    </edge>
    <edge source="BGR" target="DZA">
      <data key="d0">12728</data>
    </edge>
    <edge source="BGR" target="AUT">
      <data key="d0">1250534</data>
    </edge>
    <edge source="BGR" target="BEL">
      <data key="d0">63119</data>
    </edge>
    <edge source="BGR" target="BLR">
      <data key="d0">43538</data>
    </edge>
    <edge source="BGR" target="CAN">
      <data key="d0">576872</data>
    </edge>
    <edge source="BGR" target="CHL">
      <data key="d0">28508</data>
    </edge>
    <edge source="BGR" target="COL">
      <data key="d0">107408</data>
    </edge>
    <edge source="BGR" target="HRV">
      <data key="d0">21150</data>
    </edge>
    <edge source="BGR" target="CZE">
      <data key="d0">143258</data>
    </edge>
    <edge source="BGR" target="DNK">
      <data key="d0">38121</data>
    </edge>
    <edge source="BGR" target="ECU">
      <data key="d0">15665</data>
    </edge>
    <edge source="BGR" target="FIN">
      <data key="d0">94895</data>
    </edge>
    <edge source="BGR" target="FRA">
      <data key="d0">854146</data>
    </edge>
    <edge source="BGR" target="DEU">
      <data key="d0">9771137</data>
    </edge>
    <edge source="BGR" target="GRC">
      <data key="d0">1263417</data>
    </edge>
    <edge source="BGR" target="HUN">
      <data key="d0">1199512</data>
    </edge>
    <edge source="BGR" target="IDN">
      <data key="d0">12264</data>
    </edge>
    <edge source="BGR" target="ITA">
      <data key="d0">9005368</data>
    </edge>
    <edge source="BGR" target="CIV">
      <data key="d0">10446</data>
    </edge>
    <edge source="BGR" target="JPN">
      <data key="d0">40283</data>
    </edge>
    <edge source="BGR" target="JOR">
      <data key="d0">152491</data>
    </edge>
    <edge source="BGR" target="LBN">
      <data key="d0">100093</data>
    </edge>
    <edge source="BGR" target="LTU">
      <data key="d0">76025</data>
    </edge>
    <edge source="BGR" target="MYS">
      <data key="d0">104067</data>
    </edge>
    <edge source="BGR" target="MEX">
      <data key="d0">492895</data>
    </edge>
    <edge source="BGR" target="MAR">
      <data key="d0">48521</data>
    </edge>
    <edge source="BGR" target="NLD">
      <data key="d0">605699</data>
    </edge>
    <edge source="BGR" target="NOR">
      <data key="d0">22986</data>
    </edge>
    <edge source="BGR" target="PER">
      <data key="d0">34519</data>
    </edge>
    <edge source="BGR" target="POL">
      <data key="d0">539638</data>
    </edge>
    <edge source="BGR" target="PRT">
      <data key="d0">275520</data>
    </edge>
    <edge source="BGR" target="RUS">
      <data key="d0">628958</data>
    </edge>
    <edge source="BGR" target="IND">
      <data key="d0">87130</data>
    </edge>
    <edge source="BGR" target="SVN">
      <data key="d0">130724</data>
    </edge>
    <edge source="BGR" target="ZAF">
      <data key="d0">34276</data>
    </edge>
    <edge source="BGR" target="ESP">
      <data key="d0">6263091</data>
    </edge>
    <edge source="BGR" target="SWE">
      <data key="d0">327368</data>
    </edge>
    <edge source="BGR" target="CHE">
      <data key="d0">281163</data>
    </edge>
    <edge source="BGR" target="ARE">
      <data key="d0">120527</data>
    </edge>
    <edge source="BGR" target="TUN">
      <data key="d0">464291</data>
    </edge>
    <edge source="BGR" target="TUR">
      <data key="d0">3837843</data>
    </edge>
    <edge source="BGR" target="UKR">
      <data key="d0">279329</data>
    </edge>
    <edge source="BGR" target="MKD">
      <data key="d0">1084409</data>
    </edge>
    <edge source="BGR" target="EGY">
      <data key="d0">961206</data>
    </edge>
    <edge source="BGR" target="GBR">
      <data key="d0">1104893</data>
    </edge>
    <edge source="BGR" target="USA">
      <data key="d0">2693949</data>
    </edge>
    <edge source="BGR" target="URY">
      <data key="d0">26054</data>
    </edge>
    <edge source="BGR" target="SRB">
      <data key="d0">562548</data>
    </edge>
    <edge source="BLR" target="AUS">
      <data key="d0">37800</data>
    </edge>
    <edge source="BLR" target="BGR">
      <data key="d0">19900</data>
    </edge>
    <edge source="BLR" target="CZE">
      <data key="d0">36500</data>
    </edge>
    <edge source="BLR" target="EST">
      <data key="d0">57500</data>
    </edge>
    <edge source="BLR" target="FIN">
      <data key="d0">13200</data>
    </edge>
    <edge source="BLR" target="FRA">
      <data key="d0">152100</data>
    </edge>
    <edge source="BLR" target="GEO">
      <data key="d0">12600</data>
    </edge>
    <edge source="BLR" target="DEU">
      <data key="d0">913600</data>
    </edge>
    <edge source="BLR" target="ITA">
      <data key="d0">983000</data>
    </edge>
    <edge source="BLR" target="KAZ">
      <data key="d0">131900</data>
    </edge>
    <edge source="BLR" target="KOR">
      <data key="d0">86700</data>
    </edge>
    <edge source="BLR" target="LVA">
      <data key="d0">45300</data>
    </edge>
    <edge source="BLR" target="LTU">
      <data key="d0">98200</data>
    </edge>
    <edge source="BLR" target="MEX">
      <data key="d0">10600</data>
    </edge>
    <edge source="BLR" target="MDA">
      <data key="d0">49500</data>
    </edge>
    <edge source="BLR" target="POL">
      <data key="d0">39300</data>
    </edge>
    <edge source="BLR" target="RUS">
      <data key="d0">19813200</data>
    </edge>
    <edge source="BLR" target="SAU">
      <data key="d0">11500</data>
    </edge>
    <edge source="BLR" target="IND">
      <data key="d0">136300</data>
    </edge>
    <edge source="BLR" target="SVK">
      <data key="d0">24200</data>
    </edge>
    <edge source="BLR" target="ESP">
      <data key="d0">591900</data>
    </edge>
    <edge source="BLR" target="THA">
      <data key="d0">11400</data>
    </edge>
    <edge source="BLR" target="TUN">
      <data key="d0">11100</data>
    </edge>
    <edge source="BLR" target="TUR">
      <data key="d0">728300</data>
    </edge>
    <edge source="BLR" target="UKR">
      <data key="d0">700400</data>
    </edge>
    <edge source="BLR" target="EGY">
      <data key="d0">31400</data>
    </edge>
    <edge source="BLR" target="GBR">
      <data key="d0">68700</data>
    </edge>
    <edge source="BLR" target="USA">
      <data key="d0">62200</data>
    </edge>
    <edge source="CRI" target="COL">
      <data key="d0">33350</data>
    </edge>
    <edge source="CRI" target="SLV">
      <data key="d0">10841</data>
    </edge>
    <edge source="CRI" target="GTM">
      <data key="d0">10497</data>
    </edge>
    <edge source="CRI" target="HND">
      <data key="d0">12216</data>
    </edge>
    <edge source="CRI" target="MYS">
      <data key="d0">106410</data>
    </edge>
    <edge source="CRI" target="MEX">
      <data key="d0">523287</data>
    </edge>
    <edge source="CRI" target="PAN">
      <data key="d0">21149</data>
    </edge>
    <edge source="CRI" target="USA">
      <data key="d0">2888177</data>
    </edge>
    <edge source="HRV" target="AUT">
      <data key="d0">2440996</data>
    </edge>
    <edge source="HRV" target="BEL">
      <data key="d0">17481</data>
    </edge>
    <edge source="HRV" target="CAN">
      <data key="d0">131399</data>
    </edge>
    <edge source="HRV" target="CZE">
      <data key="d0">45072</data>
    </edge>
    <edge source="HRV" target="FIN">
      <data key="d0">54226</data>
    </edge>
    <edge source="HRV" target="FRA">
      <data key="d0">154335</data>
    </edge>
    <edge source="HRV" target="DEU">
      <data key="d0">14254340</data>
    </edge>
    <edge source="HRV" target="HUN">
      <data key="d0">635189</data>
    </edge>
    <edge source="HRV" target="ITA">
      <data key="d0">888171</data>
    </edge>
    <edge source="HRV" target="NLD">
      <data key="d0">665757</data>
    </edge>
    <edge source="HRV" target="ROU">
      <data key="d0">15668</data>
    </edge>
    <edge source="HRV" target="RUS">
      <data key="d0">216572</data>
    </edge>
    <edge source="HRV" target="SGP">
      <data key="d0">292602</data>
    </edge>
    <edge source="HRV" target="SVN">
      <data key="d0">1011259</data>
    </edge>
    <edge source="HRV" target="SWE">
      <data key="d0">20101</data>
    </edge>
    <edge source="HRV" target="CHE">
      <data key="d0">901861</data>
    </edge>
    <edge source="HRV" target="ARE">
      <data key="d0">24261</data>
    </edge>
    <edge source="HRV" target="MKD">
      <data key="d0">50702</data>
    </edge>
    <edge source="HRV" target="GBR">
      <data key="d0">16671</data>
    </edge>
    <edge source="HRV" target="USA">
      <data key="d0">153984</data>
    </edge>
    <edge source="HRV" target="SRB">
      <data key="d0">46746</data>
    </edge>
    <edge source="CZE" target="DZA">
      <data key="d0">81864</data>
    </edge>
    <edge source="CZE" target="ARG">
      <data key="d0">426325</data>
    </edge>
    <edge source="CZE" target="AUS">
      <data key="d0">566895</data>
    </edge>
    <edge source="CZE" target="AUT">
      <data key="d0">24752921</data>
    </edge>
    <edge source="CZE" target="BEL">
      <data key="d0">10706624</data>
    </edge>
    <edge source="CZE" target="BOL">
      <data key="d0">16965</data>
    </edge>
    <edge source="CZE" target="BRA">
      <data key="d0">2121928</data>
    </edge>
    <edge source="CZE" target="BGR">
      <data key="d0">1240450</data>
    </edge>
    <edge source="CZE" target="BLR">
      <data key="d0">23764947</data>
    </edge>
    <edge source="CZE" target="CAN">
      <data key="d0">8329874</data>
    </edge>
    <edge source="CZE" target="CHL">
      <data key="d0">163403</data>
    </edge>
    <edge source="CZE" target="CHN">
      <data key="d0">1833798</data>
    </edge>
    <edge source="CZE" target="COL">
      <data key="d0">137442</data>
    </edge>
    <edge source="CZE" target="HRV">
      <data key="d0">671181</data>
    </edge>
    <edge source="CZE" target="DNK">
      <data key="d0">2062340</data>
    </edge>
    <edge source="CZE" target="ECU">
      <data key="d0">39167</data>
    </edge>
    <edge source="CZE" target="SLV">
      <data key="d0">973377</data>
    </edge>
    <edge source="CZE" target="EST">
      <data key="d0">210699</data>
    </edge>
    <edge source="CZE" target="FIN">
      <data key="d0">4496180</data>
    </edge>
    <edge source="CZE" target="FRA">
      <data key="d0">7722463</data>
    </edge>
    <edge source="CZE" target="DEU">
      <data key="d0">183758677</data>
    </edge>
    <edge source="CZE" target="GRC">
      <data key="d0">597485</data>
    </edge>
    <edge source="CZE" target="HUN">
      <data key="d0">4712648</data>
    </edge>
    <edge source="CZE" target="IDN">
      <data key="d0">1698406</data>
    </edge>
    <edge source="CZE" target="IRL">
      <data key="d0">204194</data>
    </edge>
    <edge source="CZE" target="ISR">
      <data key="d0">712619</data>
    </edge>
    <edge source="CZE" target="ITA">
      <data key="d0">31418121</data>
    </edge>
    <edge source="CZE" target="JPN">
      <data key="d0">682585</data>
    </edge>
    <edge source="CZE" target="KAZ">
      <data key="d0">447683</data>
    </edge>
    <edge source="CZE" target="JOR">
      <data key="d0">120448</data>
    </edge>
    <edge source="CZE" target="KOR">
      <data key="d0">290689</data>
    </edge>
    <edge source="CZE" target="LVA">
      <data key="d0">66852</data>
    </edge>
    <edge source="CZE" target="LTU">
      <data key="d0">456850</data>
    </edge>
    <edge source="CZE" target="MYS">
      <data key="d0">142344</data>
    </edge>
    <edge source="CZE" target="MEX">
      <data key="d0">2382804</data>
    </edge>
    <edge source="CZE" target="MAR">
      <data key="d0">189674</data>
    </edge>
    <edge source="CZE" target="NLD">
      <data key="d0">5798077</data>
    </edge>
    <edge source="CZE" target="NIC">
      <data key="d0">22074</data>
    </edge>
    <edge source="CZE" target="NOR">
      <data key="d0">2275127</data>
    </edge>
    <edge source="CZE" target="PAK">
      <data key="d0">55821</data>
    </edge>
    <edge source="CZE" target="PER">
      <data key="d0">159490</data>
    </edge>
    <edge source="CZE" target="POL">
      <data key="d0">6263708</data>
    </edge>
    <edge source="CZE" target="PRT">
      <data key="d0">2883524</data>
    </edge>
    <edge source="CZE" target="ROU">
      <data key="d0">887767</data>
    </edge>
    <edge source="CZE" target="RUS">
      <data key="d0">1719292</data>
    </edge>
    <edge source="CZE" target="SAU">
      <data key="d0">98944</data>
    </edge>
    <edge source="CZE" target="IND">
      <data key="d0">1874575</data>
    </edge>
    <edge source="CZE" target="SGP">
      <data key="d0">123450</data>
    </edge>
    <edge source="CZE" target="SVK">
      <data key="d0">18924722</data>
    </edge>
    <edge source="CZE" target="VNM">
      <data key="d0">139226</data>
    </edge>
    <edge source="CZE" target="SVN">
      <data key="d0">1871878</data>
    </edge>
    <edge source="CZE" target="ZAF">
      <data key="d0">154454</data>
    </edge>
    <edge source="CZE" target="ESP">
      <data key="d0">12093348</data>
    </edge>
    <edge source="CZE" target="SWE">
      <data key="d0">6533139</data>
    </edge>
    <edge source="CZE" target="CHE">
      <data key="d0">5389599</data>
    </edge>
    <edge source="CZE" target="THA">
      <data key="d0">1206547</data>
    </edge>
    <edge source="CZE" target="ARE">
      <data key="d0">589035</data>
    </edge>
    <edge source="CZE" target="TUN">
      <data key="d0">53944</data>
    </edge>
    <edge source="CZE" target="TUR">
      <data key="d0">2031283</data>
    </edge>
    <edge source="CZE" target="UKR">
      <data key="d0">823306</data>
    </edge>
    <edge source="CZE" target="MKD">
      <data key="d0">29330</data>
    </edge>
    <edge source="CZE" target="EGY">
      <data key="d0">557561</data>
    </edge>
    <edge source="CZE" target="GBR">
      <data key="d0">8074098</data>
    </edge>
    <edge source="CZE" target="USA">
      <data key="d0">20888149</data>
    </edge>
    <edge source="CZE" target="SRB">
      <data key="d0">347943</data>
    </edge>
    <edge source="SLV" target="GTM">
      <data key="d0">35235</data>
    </edge>
    <edge source="SLV" target="HND">
      <data key="d0">21739</data>
    </edge>
    <edge source="SLV" target="NIC">
      <data key="d0">188599</data>
    </edge>
    <edge source="SLV" target="USA">
      <data key="d0">10838</data>
    </edge>
    <edge source="EST" target="DNK">
      <data key="d0">102923</data>
    </edge>
    <edge source="EST" target="FIN">
      <data key="d0">1072422</data>
    </edge>
    <edge source="EST" target="DEU">
      <data key="d0">1021649</data>
    </edge>
    <edge source="EST" target="ITA">
      <data key="d0">86922</data>
    </edge>
    <edge source="EST" target="LVA">
      <data key="d0">281612</data>
    </edge>
    <edge source="EST" target="LTU">
      <data key="d0">422956</data>
    </edge>
    <edge source="EST" target="MEX">
      <data key="d0">27931</data>
    </edge>
    <edge source="EST" target="NOR">
      <data key="d0">23679</data>
    </edge>
    <edge source="EST" target="POL">
      <data key="d0">57427</data>
    </edge>
    <edge source="EST" target="RUS">
      <data key="d0">188103</data>
    </edge>
    <edge source="EST" target="ESP">
      <data key="d0">55488</data>
    </edge>
    <edge source="EST" target="SWE">
      <data key="d0">1088948</data>
    </edge>
    <edge source="EST" target="CHE">
      <data key="d0">41228</data>
    </edge>
    <edge source="EST" target="UKR">
      <data key="d0">31859</data>
    </edge>
    <edge source="EST" target="GBR">
      <data key="d0">27651</data>
    </edge>
    <edge source="EST" target="USA">
      <data key="d0">76074</data>
    </edge>
    <edge source="GTM" target="CRI">
      <data key="d0">14424</data>
    </edge>
    <edge source="GTM" target="SLV">
      <data key="d0">73820</data>
    </edge>
    <edge source="GTM" target="HND">
      <data key="d0">67642</data>
    </edge>
    <edge source="GTM" target="MEX">
      <data key="d0">19721</data>
    </edge>
    <edge source="GTM" target="NIC">
      <data key="d0">106666</data>
    </edge>
    <edge source="GTM" target="USA">
      <data key="d0">219275</data>
    </edge>
    <edge source="HND" target="CRI">
      <data key="d0">103241</data>
    </edge>
    <edge source="HND" target="SLV">
      <data key="d0">48319</data>
    </edge>
    <edge source="HND" target="GTM">
      <data key="d0">17701</data>
    </edge>
    <edge source="HND" target="USA">
      <data key="d0">2604727</data>
    </edge>
    <edge source="JAM" target="CAN">
      <data key="d0">19999</data>
    </edge>
    <edge source="JAM" target="USA">
      <data key="d0">122319</data>
    </edge>
    <edge source="JOR" target="DZA">
      <data key="d0">232762</data>
    </edge>
    <edge source="JOR" target="PSE">
      <data key="d0">56201</data>
    </edge>
    <edge source="JOR" target="DEU">
      <data key="d0">59238</data>
    </edge>
    <edge source="JOR" target="ISR">
      <data key="d0">113808</data>
    </edge>
    <edge source="JOR" target="ITA">
      <data key="d0">318054</data>
    </edge>
    <edge source="JOR" target="KOR">
      <data key="d0">61660</data>
    </edge>
    <edge source="JOR" target="POL">
      <data key="d0">1198874</data>
    </edge>
    <edge source="JOR" target="SAU">
      <data key="d0">600687</data>
    </edge>
    <edge source="JOR" target="THA">
      <data key="d0">46545</data>
    </edge>
    <edge source="JOR" target="ARE">
      <data key="d0">138591</data>
    </edge>
    <edge source="JOR" target="TUR">
      <data key="d0">99648</data>
    </edge>
    <edge source="JOR" target="EGY">
      <data key="d0">168479</data>
    </edge>
    <edge source="LBN" target="DZA">
      <data key="d0">14815</data>
    </edge>
    <edge source="LBN" target="AZE">
      <data key="d0">11141</data>
    </edge>
    <edge source="LBN" target="CAN">
      <data key="d0">256110</data>
    </edge>
    <edge source="LBN" target="FRA">
      <data key="d0">22066</data>
    </edge>
    <edge source="LBN" target="GMB">
      <data key="d0">187316</data>
    </edge>
    <edge source="LBN" target="GHA">
      <data key="d0">34245</data>
    </edge>
    <edge source="LBN" target="CIV">
      <data key="d0">39465</data>
    </edge>
    <edge source="LBN" target="JOR">
      <data key="d0">166801</data>
    </edge>
    <edge source="LBN" target="NER">
      <data key="d0">17020</data>
    </edge>
    <edge source="LBN" target="PRT">
      <data key="d0">15053</data>
    </edge>
    <edge source="LBN" target="SAU">
      <data key="d0">232330</data>
    </edge>
    <edge source="LBN" target="TGO">
      <data key="d0">16030</data>
    </edge>
    <edge source="LBN" target="ARE">
      <data key="d0">197206</data>
    </edge>
    <edge source="LBN" target="EGY">
      <data key="d0">17532</data>
    </edge>
    <edge source="LVA" target="BLR">
      <data key="d0">28628</data>
    </edge>
    <edge source="LVA" target="DNK">
      <data key="d0">21473</data>
    </edge>
    <edge source="LVA" target="EST">
      <data key="d0">148196</data>
    </edge>
    <edge source="LVA" target="FIN">
      <data key="d0">37950</data>
    </edge>
    <edge source="LVA" target="DEU">
      <data key="d0">198859</data>
    </edge>
    <edge source="LVA" target="HKG">
      <data key="d0">22040</data>
    </edge>
    <edge source="LVA" target="KAZ">
      <data key="d0">30390</data>
    </edge>
    <edge source="LVA" target="LTU">
      <data key="d0">507210</data>
    </edge>
    <edge source="LVA" target="NLD">
      <data key="d0">49754</data>
    </edge>
    <edge source="LVA" target="NOR">
      <data key="d0">16530</data>
    </edge>
    <edge source="LVA" target="POL">
      <data key="d0">70163</data>
    </edge>
    <edge source="LVA" target="RUS">
      <data key="d0">538240</data>
    </edge>
    <edge source="LVA" target="SWE">
      <data key="d0">78158</data>
    </edge>
    <edge source="LVA" target="UKR">
      <data key="d0">109457</data>
    </edge>
    <edge source="LVA" target="USA">
      <data key="d0">350837</data>
    </edge>
    <edge source="LTU" target="BLR">
      <data key="d0">676839</data>
    </edge>
    <edge source="LTU" target="DNK">
      <data key="d0">148969</data>
    </edge>
    <edge source="LTU" target="EST">
      <data key="d0">91143</data>
    </edge>
    <edge source="LTU" target="FIN">
      <data key="d0">124323</data>
    </edge>
    <edge source="LTU" target="FRA">
      <data key="d0">76500</data>
    </edge>
    <edge source="LTU" target="DEU">
      <data key="d0">1145209</data>
    </edge>
    <edge source="LTU" target="ITA">
      <data key="d0">263313</data>
    </edge>
    <edge source="LTU" target="KAZ">
      <data key="d0">56548</data>
    </edge>
    <edge source="LTU" target="KOR">
      <data key="d0">158750</data>
    </edge>
    <edge source="LTU" target="LVA">
      <data key="d0">421555</data>
    </edge>
    <edge source="LTU" target="MRT">
      <data key="d0">50202</data>
    </edge>
    <edge source="LTU" target="NLD">
      <data key="d0">32804</data>
    </edge>
    <edge source="LTU" target="POL">
      <data key="d0">372547</data>
    </edge>
    <edge source="LTU" target="RUS">
      <data key="d0">592931</data>
    </edge>
    <edge source="LTU" target="SVK">
      <data key="d0">56027</data>
    </edge>
    <edge source="LTU" target="SWE">
      <data key="d0">97669</data>
    </edge>
    <edge source="LTU" target="CHE">
      <data key="d0">120510</data>
    </edge>
    <edge source="LTU" target="TUR">
      <data key="d0">45000</data>
    </edge>
    <edge source="LTU" target="UKR">
      <data key="d0">208245</data>
    </edge>
    <edge source="LTU" target="GBR">
      <data key="d0">38732</data>
    </edge>
    <edge source="LTU" target="USA">
      <data key="d0">112893</data>
    </edge>
    <edge source="MAR" target="FRA">
      <data key="d0">47200</data>
    </edge>
    <edge source="MAR" target="ITA">
      <data key="d0">27520</data>
    </edge>
    <edge source="MAR" target="SEN">
      <data key="d0">30500</data>
    </edge>
    <edge source="MAR" target="ESP">
      <data key="d0">78891</data>
    </edge>
    <edge source="MAR" target="TUN">
      <data key="d0">90058</data>
    </edge>
    <edge source="RUS" target="DZA">
      <data key="d0">30390</data>
    </edge>
    <edge source="RUS" target="AZE">
      <data key="d0">146617</data>
    </edge>
    <edge source="RUS" target="ARG">
      <data key="d0">118722</data>
    </edge>
    <edge source="RUS" target="AUS">
      <data key="d0">114228</data>
    </edge>
    <edge source="RUS" target="AUT">
      <data key="d0">77854</data>
    </edge>
    <edge source="RUS" target="ARM">
      <data key="d0">47936</data>
    </edge>
    <edge source="RUS" target="BEL">
      <data key="d0">1249187</data>
    </edge>
    <edge source="RUS" target="BRA">
      <data key="d0">76018</data>
    </edge>
    <edge source="RUS" target="BGR">
      <data key="d0">788722</data>
    </edge>
    <edge source="RUS" target="CAN">
      <data key="d0">1923690</data>
    </edge>
    <edge source="RUS" target="LKA">
      <data key="d0">29180</data>
    </edge>
    <edge source="RUS" target="CHN">
      <data key="d0">3376456</data>
    </edge>
    <edge source="RUS" target="CZE">
      <data key="d0">942371</data>
    </edge>
    <edge source="RUS" target="DNK">
      <data key="d0">194134</data>
    </edge>
    <edge source="RUS" target="ECU">
      <data key="d0">18222</data>
    </edge>
    <edge source="RUS" target="EST">
      <data key="d0">2801075</data>
    </edge>
    <edge source="RUS" target="FIN">
      <data key="d0">9305918</data>
    </edge>
    <edge source="RUS" target="FRA">
      <data key="d0">2512736</data>
    </edge>
    <edge source="RUS" target="GEO">
      <data key="d0">26123</data>
    </edge>
    <edge source="RUS" target="DEU">
      <data key="d0">40639406</data>
    </edge>
    <edge source="RUS" target="GRC">
      <data key="d0">285716</data>
    </edge>
    <edge source="RUS" target="HUN">
      <data key="d0">6739631</data>
    </edge>
    <edge source="RUS" target="IRL">
      <data key="d0">61956</data>
    </edge>
    <edge source="RUS" target="ISR">
      <data key="d0">114353</data>
    </edge>
    <edge source="RUS" target="ITA">
      <data key="d0">4684219</data>
    </edge>
    <edge source="RUS" target="JPN">
      <data key="d0">194614</data>
    </edge>
    <edge source="RUS" target="KAZ">
      <data key="d0">8434909</data>
    </edge>
    <edge source="RUS" target="JOR">
      <data key="d0">419284</data>
    </edge>
    <edge source="RUS" target="KOR">
      <data key="d0">2086567</data>
    </edge>
    <edge source="RUS" target="KGZ">
      <data key="d0">27356</data>
    </edge>
    <edge source="RUS" target="LVA">
      <data key="d0">145002313</data>
    </edge>
    <edge source="RUS" target="LTU">
      <data key="d0">51264555</data>
    </edge>
    <edge source="RUS" target="MEX">
      <data key="d0">139192</data>
    </edge>
    <edge source="RUS" target="MDA">
      <data key="d0">406506</data>
    </edge>
    <edge source="RUS" target="NLD">
      <data key="d0">4812215</data>
    </edge>
    <edge source="RUS" target="NOR">
      <data key="d0">72131</data>
    </edge>
    <edge source="RUS" target="PAK">
      <data key="d0">493867</data>
    </edge>
    <edge source="RUS" target="PHL">
      <data key="d0">26375</data>
    </edge>
    <edge source="RUS" target="POL">
      <data key="d0">7343314</data>
    </edge>
    <edge source="RUS" target="IND">
      <data key="d0">1801103</data>
    </edge>
    <edge source="RUS" target="SGP">
      <data key="d0">600058</data>
    </edge>
    <edge source="RUS" target="SVK">
      <data key="d0">454328</data>
    </edge>
    <edge source="RUS" target="VNM">
      <data key="d0">942322</data>
    </edge>
    <edge source="RUS" target="ZAF">
      <data key="d0">61061</data>
    </edge>
    <edge source="RUS" target="ESP">
      <data key="d0">1149299</data>
    </edge>
    <edge source="RUS" target="SWE">
      <data key="d0">147230</data>
    </edge>
    <edge source="RUS" target="CHE">
      <data key="d0">870610</data>
    </edge>
    <edge source="RUS" target="THA">
      <data key="d0">25775</data>
    </edge>
    <edge source="RUS" target="TUN">
      <data key="d0">193635</data>
    </edge>
    <edge source="RUS" target="TUR">
      <data key="d0">2563112</data>
    </edge>
    <edge source="RUS" target="UKR">
      <data key="d0">4429689</data>
    </edge>
    <edge source="RUS" target="EGY">
      <data key="d0">513386</data>
    </edge>
    <edge source="RUS" target="GBR">
      <data key="d0">1160049</data>
    </edge>
    <edge source="RUS" target="USA">
      <data key="d0">11240766</data>
    </edge>
    <edge source="RUS" target="SRB">
      <data key="d0">78101</data>
    </edge>
    <edge source="SVK" target="DZA">
      <data key="d0">102812</data>
    </edge>
    <edge source="SVK" target="AUS">
      <data key="d0">66519</data>
    </edge>
    <edge source="SVK" target="AUT">
      <data key="d0">9072101</data>
    </edge>
    <edge source="SVK" target="BEL">
      <data key="d0">4400707</data>
    </edge>
    <edge source="SVK" target="BGR">
      <data key="d0">62783</data>
    </edge>
    <edge source="SVK" target="BLR">
      <data key="d0">32567</data>
    </edge>
    <edge source="SVK" target="CAN">
      <data key="d0">1890102</data>
    </edge>
    <edge source="SVK" target="CHL">
      <data key="d0">72344</data>
    </edge>
    <edge source="SVK" target="CRI">
      <data key="d0">52714</data>
    </edge>
    <edge source="SVK" target="HRV">
      <data key="d0">28737</data>
    </edge>
    <edge source="SVK" target="CZE">
      <data key="d0">12258736</data>
    </edge>
    <edge source="SVK" target="DNK">
      <data key="d0">1470854</data>
    </edge>
    <edge source="SVK" target="ECU">
      <data key="d0">13295</data>
    </edge>
    <edge source="SVK" target="SLV">
      <data key="d0">17128</data>
    </edge>
    <edge source="SVK" target="EST">
      <data key="d0">80368</data>
    </edge>
    <edge source="SVK" target="FIN">
      <data key="d0">646809</data>
    </edge>
    <edge source="SVK" target="FRA">
      <data key="d0">7919903</data>
    </edge>
    <edge source="SVK" target="DEU">
      <data key="d0">36624028</data>
    </edge>
    <edge source="SVK" target="GRC">
      <data key="d0">260314</data>
    </edge>
    <edge source="SVK" target="HKG">
      <data key="d0">12161</data>
    </edge>
    <edge source="SVK" target="HUN">
      <data key="d0">3543861</data>
    </edge>
    <edge source="SVK" target="IDN">
      <data key="d0">27569</data>
    </edge>
    <edge source="SVK" target="IRL">
      <data key="d0">103800</data>
    </edge>
    <edge source="SVK" target="ISR">
      <data key="d0">153999</data>
    </edge>
    <edge source="SVK" target="ITA">
      <data key="d0">8005999</data>
    </edge>
    <edge source="SVK" target="JPN">
      <data key="d0">89068</data>
    </edge>
    <edge source="SVK" target="KAZ">
      <data key="d0">85594</data>
    </edge>
    <edge source="SVK" target="KOR">
      <data key="d0">85665</data>
    </edge>
    <edge source="SVK" target="LTU">
      <data key="d0">31528</data>
    </edge>
    <edge source="SVK" target="MEX">
      <data key="d0">1425108</data>
    </edge>
    <edge source="SVK" target="MDA">
      <data key="d0">22167</data>
    </edge>
    <edge source="SVK" target="MAR">
      <data key="d0">156955</data>
    </edge>
    <edge source="SVK" target="NLD">
      <data key="d0">857083</data>
    </edge>
    <edge source="SVK" target="NOR">
      <data key="d0">274335</data>
    </edge>
    <edge source="SVK" target="PER">
      <data key="d0">117598</data>
    </edge>
    <edge source="SVK" target="POL">
      <data key="d0">2132339</data>
    </edge>
    <edge source="SVK" target="PRT">
      <data key="d0">10716</data>
    </edge>
    <edge source="SVK" target="ROU">
      <data key="d0">238518</data>
    </edge>
    <edge source="SVK" target="RUS">
      <data key="d0">915140</data>
    </edge>
    <edge source="SVK" target="SAU">
      <data key="d0">554473</data>
    </edge>
    <edge source="SVK" target="SGP">
      <data key="d0">102269</data>
    </edge>
    <edge source="SVK" target="SVN">
      <data key="d0">14977</data>
    </edge>
    <edge source="SVK" target="ZAF">
      <data key="d0">178748</data>
    </edge>
    <edge source="SVK" target="ESP">
      <data key="d0">2591051</data>
    </edge>
    <edge source="SVK" target="SWE">
      <data key="d0">355221</data>
    </edge>
    <edge source="SVK" target="CHE">
      <data key="d0">1683232</data>
    </edge>
    <edge source="SVK" target="THA">
      <data key="d0">195600</data>
    </edge>
    <edge source="SVK" target="ARE">
      <data key="d0">1539036</data>
    </edge>
    <edge source="SVK" target="TUR">
      <data key="d0">1869477</data>
    </edge>
    <edge source="SVK" target="UKR">
      <data key="d0">241552</data>
    </edge>
    <edge source="SVK" target="EGY">
      <data key="d0">315109</data>
    </edge>
    <edge source="SVK" target="GBR">
      <data key="d0">1862693</data>
    </edge>
    <edge source="SVK" target="USA">
      <data key="d0">922466</data>
    </edge>
    <edge source="SVK" target="SRB">
      <data key="d0">19975</data>
    </edge>
    <edge source="SVN" target="AUS">
      <data key="d0">38826</data>
    </edge>
    <edge source="SVN" target="AUT">
      <data key="d0">7471222</data>
    </edge>
    <edge source="SVN" target="BEL">
      <data key="d0">173805</data>
    </edge>
    <edge source="SVN" target="BGR">
      <data key="d0">742828</data>
    </edge>
    <edge source="SVN" target="BLR">
      <data key="d0">644630</data>
    </edge>
    <edge source="SVN" target="CAN">
      <data key="d0">1084837</data>
    </edge>
    <edge source="SVN" target="HRV">
      <data key="d0">2501334</data>
    </edge>
    <edge source="SVN" target="CZE">
      <data key="d0">1425084</data>
    </edge>
    <edge source="SVN" target="DNK">
      <data key="d0">12520</data>
    </edge>
    <edge source="SVN" target="ECU">
      <data key="d0">10894</data>
    </edge>
    <edge source="SVN" target="FIN">
      <data key="d0">58365</data>
    </edge>
    <edge source="SVN" target="FRA">
      <data key="d0">2515144</data>
    </edge>
    <edge source="SVN" target="DEU">
      <data key="d0">28935371</data>
    </edge>
    <edge source="SVN" target="HKG">
      <data key="d0">32770</data>
    </edge>
    <edge source="SVN" target="HUN">
      <data key="d0">1014544</data>
    </edge>
    <edge source="SVN" target="IDN">
      <data key="d0">41833</data>
    </edge>
    <edge source="SVN" target="ISR">
      <data key="d0">37000</data>
    </edge>
    <edge source="SVN" target="ITA">
      <data key="d0">8038467</data>
    </edge>
    <edge source="SVN" target="JPN">
      <data key="d0">58106</data>
    </edge>
    <edge source="SVN" target="KOR">
      <data key="d0">5251373</data>
    </edge>
    <edge source="SVN" target="NLD">
      <data key="d0">1386007</data>
    </edge>
    <edge source="SVN" target="NOR">
      <data key="d0">22208</data>
    </edge>
    <edge source="SVN" target="PAK">
      <data key="d0">89160</data>
    </edge>
    <edge source="SVN" target="POL">
      <data key="d0">850535</data>
    </edge>
    <edge source="SVN" target="PRT">
      <data key="d0">94680</data>
    </edge>
    <edge source="SVN" target="ROU">
      <data key="d0">40834</data>
    </edge>
    <edge source="SVN" target="RUS">
      <data key="d0">1010905</data>
    </edge>
    <edge source="SVN" target="IND">
      <data key="d0">133902</data>
    </edge>
    <edge source="SVN" target="SVK">
      <data key="d0">1845771</data>
    </edge>
    <edge source="SVN" target="ZAF">
      <data key="d0">507494</data>
    </edge>
    <edge source="SVN" target="ESP">
      <data key="d0">1413716</data>
    </edge>
    <edge source="SVN" target="SWE">
      <data key="d0">210768</data>
    </edge>
    <edge source="SVN" target="CHE">
      <data key="d0">246300</data>
    </edge>
    <edge source="SVN" target="TUR">
      <data key="d0">479646</data>
    </edge>
    <edge source="SVN" target="UKR">
      <data key="d0">55071</data>
    </edge>
    <edge source="SVN" target="MKD">
      <data key="d0">422636</data>
    </edge>
    <edge source="SVN" target="GBR">
      <data key="d0">322071</data>
    </edge>
    <edge source="SVN" target="USA">
      <data key="d0">9475366</data>
    </edge>
    <edge source="SVN" target="SRB">
      <data key="d0">304894</data>
    </edge>
    <edge source="TUN" target="DZA">
      <data key="d0">11742</data>
    </edge>
    <edge source="TUN" target="FRA">
      <data key="d0">99351</data>
    </edge>
    <edge source="TUN" target="ITA">
      <data key="d0">142638</data>
    </edge>
    <edge source="TUN" target="ESP">
      <data key="d0">29556</data>
    </edge>
    <edge source="TUN" target="CHE">
      <data key="d0">340800</data>
    </edge>
    <edge source="TUN" target="GBR">
      <data key="d0">25258</data>
    </edge>
    <edge source="MKD" target="AUT">
      <data key="d0">10003</data>
    </edge>
    <edge source="MKD" target="BGR">
      <data key="d0">15321</data>
    </edge>
    <edge source="MKD" target="HRV">
      <data key="d0">327263</data>
    </edge>
    <edge source="MKD" target="FRA">
      <data key="d0">259572</data>
    </edge>
    <edge source="MKD" target="DEU">
      <data key="d0">83704</data>
    </edge>
    <edge source="MKD" target="GRC">
      <data key="d0">18931</data>
    </edge>
    <edge source="MKD" target="SVN">
      <data key="d0">307452</data>
    </edge>
    <edge source="MKD" target="SWE">
      <data key="d0">21765</data>
    </edge>
    <edge source="MKD" target="SRB">
      <data key="d0">164482</data>
    </edge>
    <edge source="SRB" target="AUT">
      <data key="d0">195000</data>
    </edge>
    <edge source="SRB" target="BEL">
      <data key="d0">44000</data>
    </edge>
    <edge source="SRB" target="BRA">
      <data key="d0">12000</data>
    </edge>
    <edge source="SRB" target="CAN">
      <data key="d0">243000</data>
    </edge>
    <edge source="SRB" target="CHN">
      <data key="d0">453000</data>
    </edge>
    <edge source="SRB" target="DNK">
      <data key="d0">27000</data>
    </edge>
    <edge source="SRB" target="DEU">
      <data key="d0">1380000</data>
    </edge>
    <edge source="SRB" target="HUN">
      <data key="d0">108000</data>
    </edge>
    <edge source="SRB" target="IDN">
      <data key="d0">48000</data>
    </edge>
    <edge source="SRB" target="ITA">
      <data key="d0">1427000</data>
    </edge>
    <edge source="SRB" target="JOR">
      <data key="d0">232000</data>
    </edge>
    <edge source="SRB" target="KOR">
      <data key="d0">46000</data>
    </edge>
    <edge source="SRB" target="NLD">
      <data key="d0">22000</data>
    </edge>
    <edge source="SRB" target="RUS">
      <data key="d0">211000</data>
    </edge>
    <edge source="SRB" target="SVN">
      <data key="d0">519000</data>
    </edge>
    <edge source="SRB" target="ZAF">
      <data key="d0">101000</data>
    </edge>
    <edge source="SRB" target="SWE">
      <data key="d0">134000</data>
    </edge>
    <edge source="SRB" target="CHE">
      <data key="d0">170000</data>
    </edge>
    <edge source="SRB" target="MKD">
      <data key="d0">345000</data>
    </edge>
    <edge source="ARM" target="LTU">
      <data key="d0">80440</data>
    </edge>
    <edge source="ARM" target="RUS">
      <data key="d0">685503</data>
    </edge>
    <edge source="ARM" target="ARE">
      <data key="d0">34600</data>
    </edge>
    <edge source="ARM" target="TUR">
      <data key="d0">12300</data>
    </edge>
    <edge source="ARM" target="EGY">
      <data key="d0">10350</data>
    </edge>
    <edge source="ARM" target="USA">
      <data key="d0">268480</data>
    </edge>
    <edge source="BWA" target="MUS">
      <data key="d0">131116</data>
    </edge>
    <edge source="BWA" target="ZAF">
      <data key="d0">166282</data>
    </edge>
    <edge source="CMR" target="FRA">
      <data key="d0">50072</data>
    </edge>
    <edge source="CIV" target="BEL">
      <data key="d0">16842</data>
    </edge>
    <edge source="CIV" target="CMR">
      <data key="d0">24078</data>
    </edge>
    <edge source="NAM" target="BWA">
      <data key="d0">79105</data>
    </edge>
    <edge source="NAM" target="DEU">
      <data key="d0">41550</data>
    </edge>
    <edge source="NAM" target="ZAF">
      <data key="d0">1060928</data>
    </edge>
    <edge source="SEN" target="FRA">
      <data key="d0">28098</data>
    </edge>
    <edge source="SEN" target="GMB">
      <data key="d0">19407</data>
    </edge>
    <edge source="SEN" target="DEU">
      <data key="d0">27576</data>
    </edge>
    <edge source="SEN" target="CIV">
      <data key="d0">26536</data>
    </edge>
    <edge source="ZWE" target="DNK">
      <data key="d0">14632</data>
    </edge>
    <edge source="ZWE" target="DEU">
      <data key="d0">10866</data>
    </edge>
    <edge source="ZWE" target="ZAF">
      <data key="d0">249987</data>
    </edge>
    <edge source="ZWE" target="TZA">
      <data key="d0">31203</data>
    </edge>
    <edge source="BFA" target="FRA">
      <data key="d0">31760</data>
    </edge>
    <edge source="NIC" target="CRI">
      <data key="d0">40105</data>
    </edge>
    <edge source="GEO" target="AZE">
      <data key="d0">56704</data>
    </edge>
    <edge source="GEO" target="ITA">
      <data key="d0">47000</data>
    </edge>
    <edge source="GEO" target="RUS">
      <data key="d0">33233</data>
    </edge>
    <edge source="GEO" target="TUR">
      <data key="d0">237112</data>
    </edge>
    <edge source="MDA" target="DEU">
      <data key="d0">79302</data>
    </edge>
    <edge source="MDA" target="GRC">
      <data key="d0">11650</data>
    </edge>
    <edge source="MDA" target="ITA">
      <data key="d0">161532</data>
    </edge>
    <edge source="MDA" target="POL">
      <data key="d0">18000</data>
    </edge>
    <edge source="MDA" target="ROU">
      <data key="d0">111267</data>
    </edge>
    <edge source="MDA" target="RUS">
      <data key="d0">61416</data>
    </edge>
    <edge source="MDA" target="SVN">
      <data key="d0">39276</data>
    </edge>
    <edge source="MDA" target="TUR">
      <data key="d0">55471</data>
    </edge>
    <edge source="MDA" target="SRB">
      <data key="d0">75000</data>
    </edge>
    <edge source="KHM" target="MYS">
      <data key="d0">13455</data>
    </edge>
    <edge source="KGZ" target="KAZ">
      <data key="d0">36719</data>
    </edge>
    <edge source="KGZ" target="RUS">
      <data key="d0">191832</data>
    </edge>
    <edge source="KGZ" target="ARE">
      <data key="d0">10651</data>
    </edge>
    <edge source="KGZ" target="TUR">
      <data key="d0">60608</data>
    </edge>
    <edge source="MDG" target="FRA">
      <data key="d0">22056</data>
    </edge>
    <edge source="UGA" target="TZA">
      <data key="d0">144861</data>
    </edge>
    <edge source="PSE" target="ISR">
      <data key="d0">54358</data>
    </edge>
    <edge source="PSE" target="JOR">
      <data key="d0">34384</data>
    </edge>
    <edge source="MWI" target="ZAF">
      <data key="d0">33333</data>
    </edge>
    <edge source="MOZ" target="PRT">
      <data key="d0">22048</data>
    </edge>
    <edge source="MOZ" target="SWE">
      <data key="d0">16146</data>
    </edge>
  </graph>
</graphml>
