# Supplementary material for: Core-periphery structure in sectoral international trade networks: A new approach to an old theory
Source: PLoS One. 2020 Apr 2;15(4):e0229547. doi: 10.1371/journal.pone.0229547 (PMC7117750; doi:10.1371/journal.pone.0229547)
Supplement: S8 File — (ZIP) [file pone.0229547.s008.zip › S8_File/Networks 2000/74-GENERAL INDUSTL.MACH.NES.graphml]

<?xml version='1.0' encoding='utf-8'?>
<graphml xmlns="http://graphml.graphdrawing.org/xmlns" xmlns:xsi="http://www.w3.org/2001/XMLSchema-instance" xsi:schemaLocation="http://graphml.graphdrawing.org/xmlns http://graphml.graphdrawing.org/xmlns/1.0/graphml.xsd">
  <key attr.name="weight" attr.type="long" for="edge" id="d0" />
  <graph edgedefault="directed">
    <node id="ALB" />
    <node id="GRC" />
    <node id="ITA" />
    <node id="MKD" />
    <node id="SRB" />
    <node id="DZA" />
    <node id="BEL" />
    <node id="FRA" />
    <node id="DEU" />
    <node id="JOR" />
    <node id="MAR" />
    <node id="NLD" />
    <node id="ESP" />
    <node id="TUN" />
    <node id="GBR" />
    <node id="USA" />
    <node id="AZE" />
    <node id="BGR" />
    <node id="CAN" />
    <node id="FIN" />
    <node id="GEO" />
    <node id="KAZ" />
    <node id="RUS" />
    <node id="SGP" />
    <node id="VNM" />
    <node id="CHE" />
    <node id="TUR" />
    <node id="UKR" />
    <node id="ARG" />
    <node id="AUS" />
    <node id="AUT" />
    <node id="BOL" />
    <node id="BRA" />
    <node id="LKA" />
    <node id="CHL" />
    <node id="CHN" />
    <node id="COL" />
    <node id="CRI" />
    <node id="CZE" />
    <node id="BEN" />
    <node id="DNK" />
    <node id="ECU" />
    <node id="SLV" />
    <node id="ETH" />
    <node id="GTM" />
    <node id="HND" />
    <node id="HKG" />
    <node id="HUN" />
    <node id="IDN" />
    <node id="ISR" />
    <node id="CIV" />
    <node id="JAM" />
    <node id="JPN" />
    <node id="KOR" />
    <node id="MYS" />
    <node id="MEX" />
    <node id="OMN" />
    <node id="NZL" />
    <node id="NIC" />
    <node id="NOR" />
    <node id="PAN" />
    <node id="PRY" />
    <node id="PER" />
    <node id="PHL" />
    <node id="POL" />
    <node id="PRT" />
    <node id="IND" />
    <node id="ZAF" />
    <node id="SWE" />
    <node id="THA" />
    <node id="EGY" />
    <node id="TZA" />
    <node id="URY" />
    <node id="BWA" />
    <node id="KHM" />
    <node id="CMR" />
    <node id="GHA" />
    <node id="IRL" />
    <node id="LBN" />
    <node id="MWI" />
    <node id="MUS" />
    <node id="NAM" />
    <node id="PAK" />
    <node id="ROU" />
    <node id="SAU" />
    <node id="SEN" />
    <node id="ZWE" />
    <node id="ARE" />
    <node id="UGA" />
    <node id="ARM" />
    <node id="BLR" />
    <node id="HRV" />
    <node id="EST" />
    <node id="LVA" />
    <node id="LTU" />
    <node id="MDG" />
    <node id="MRT" />
    <node id="MDA" />
    <node id="SVK" />
    <node id="SVN" />
    <node id="BDI" />
    <node id="CAF" />
    <node id="GMB" />
    <node id="KGZ" />
    <node id="MOZ" />
    <node id="NER" />
    <node id="TGO" />
    <node id="BFA" />
    <node id="PSE" />
    <edge source="ALB" target="GRC">
      <data key="d0">70013</data>
    </edge>
    <edge source="ALB" target="ITA">
      <data key="d0">13431</data>
    </edge>
    <edge source="ALB" target="MKD">
      <data key="d0">78164</data>
    </edge>
    <edge source="ALB" target="SRB">
      <data key="d0">43280</data>
    </edge>
    <edge source="GRC" target="ALB">
      <data key="d0">4303112</data>
    </edge>
    <edge source="GRC" target="DZA">
      <data key="d0">11594</data>
    </edge>
    <edge source="GRC" target="AUS">
      <data key="d0">798513</data>
    </edge>
    <edge source="GRC" target="AUT">
      <data key="d0">691220</data>
    </edge>
    <edge source="GRC" target="ARM">
      <data key="d0">1122909</data>
    </edge>
    <edge source="GRC" target="BEL">
      <data key="d0">2327981</data>
    </edge>
    <edge source="GRC" target="BOL">
      <data key="d0">47214</data>
    </edge>
    <edge source="GRC" target="BRA">
      <data key="d0">135205</data>
    </edge>
    <edge source="GRC" target="BGR">
      <data key="d0">5195960</data>
    </edge>
    <edge source="GRC" target="CMR">
      <data key="d0">179120</data>
    </edge>
    <edge source="GRC" target="CAN">
      <data key="d0">15479</data>
    </edge>
    <edge source="GRC" target="CHN">
      <data key="d0">79663</data>
    </edge>
    <edge source="GRC" target="COL">
      <data key="d0">16393</data>
    </edge>
    <edge source="GRC" target="CRI">
      <data key="d0">28077</data>
    </edge>
    <edge source="GRC" target="HRV">
      <data key="d0">204560</data>
    </edge>
    <edge source="GRC" target="CZE">
      <data key="d0">1285095</data>
    </edge>
    <edge source="GRC" target="DNK">
      <data key="d0">968513</data>
    </edge>
    <edge source="GRC" target="ECU">
      <data key="d0">41113</data>
    </edge>
    <edge source="GRC" target="ETH">
      <data key="d0">79641</data>
    </edge>
    <edge source="GRC" target="EST">
      <data key="d0">84743</data>
    </edge>
    <edge source="GRC" target="FIN">
      <data key="d0">42851</data>
    </edge>
    <edge source="GRC" target="FRA">
      <data key="d0">3268054</data>
    </edge>
    <edge source="GRC" target="GEO">
      <data key="d0">297267</data>
    </edge>
    <edge source="GRC" target="PSE">
      <data key="d0">33362</data>
    </edge>
    <edge source="GRC" target="DEU">
      <data key="d0">11444410</data>
    </edge>
    <edge source="GRC" target="HKG">
      <data key="d0">2681913</data>
    </edge>
    <edge source="GRC" target="HUN">
      <data key="d0">349854</data>
    </edge>
    <edge source="GRC" target="IDN">
      <data key="d0">622882</data>
    </edge>
    <edge source="GRC" target="IRL">
      <data key="d0">1858014</data>
    </edge>
    <edge source="GRC" target="ISR">
      <data key="d0">1222073</data>
    </edge>
    <edge source="GRC" target="ITA">
      <data key="d0">7769312</data>
    </edge>
    <edge source="GRC" target="JPN">
      <data key="d0">127375</data>
    </edge>
    <edge source="GRC" target="KAZ">
      <data key="d0">14412</data>
    </edge>
    <edge source="GRC" target="JOR">
      <data key="d0">238225</data>
    </edge>
    <edge source="GRC" target="KOR">
      <data key="d0">265430</data>
    </edge>
    <edge source="GRC" target="LBN">
      <data key="d0">933244</data>
    </edge>
    <edge source="GRC" target="LVA">
      <data key="d0">165702</data>
    </edge>
    <edge source="GRC" target="LTU">
      <data key="d0">267954</data>
    </edge>
    <edge source="GRC" target="MYS">
      <data key="d0">14201</data>
    </edge>
    <edge source="GRC" target="MUS">
      <data key="d0">41847</data>
    </edge>
    <edge source="GRC" target="MEX">
      <data key="d0">54763</data>
    </edge>
    <edge source="GRC" target="MAR">
      <data key="d0">1094162</data>
    </edge>
    <edge source="GRC" target="OMN">
      <data key="d0">120119</data>
    </edge>
    <edge source="GRC" target="NAM">
      <data key="d0">21040</data>
    </edge>
    <edge source="GRC" target="NLD">
      <data key="d0">1548867</data>
    </edge>
    <edge source="GRC" target="NZL">
      <data key="d0">40993</data>
    </edge>
    <edge source="GRC" target="NIC">
      <data key="d0">31535</data>
    </edge>
    <edge source="GRC" target="NER">
      <data key="d0">14812</data>
    </edge>
    <edge source="GRC" target="NOR">
      <data key="d0">416179</data>
    </edge>
    <edge source="GRC" target="PAK">
      <data key="d0">250873</data>
    </edge>
    <edge source="GRC" target="PAN">
      <data key="d0">713468</data>
    </edge>
    <edge source="GRC" target="PER">
      <data key="d0">72131</data>
    </edge>
    <edge source="GRC" target="PHL">
      <data key="d0">16347</data>
    </edge>
    <edge source="GRC" target="POL">
      <data key="d0">752508</data>
    </edge>
    <edge source="GRC" target="PRT">
      <data key="d0">762452</data>
    </edge>
    <edge source="GRC" target="ROU">
      <data key="d0">10780696</data>
    </edge>
    <edge source="GRC" target="RUS">
      <data key="d0">1849740</data>
    </edge>
    <edge source="GRC" target="SAU">
      <data key="d0">872011</data>
    </edge>
    <edge source="GRC" target="SEN">
      <data key="d0">26043</data>
    </edge>
    <edge source="GRC" target="IND">
      <data key="d0">80823</data>
    </edge>
    <edge source="GRC" target="SGP">
      <data key="d0">174560</data>
    </edge>
    <edge source="GRC" target="SVK">
      <data key="d0">199472</data>
    </edge>
    <edge source="GRC" target="SVN">
      <data key="d0">104680</data>
    </edge>
    <edge source="GRC" target="ZAF">
      <data key="d0">134422</data>
    </edge>
    <edge source="GRC" target="ESP">
      <data key="d0">3559401</data>
    </edge>
    <edge source="GRC" target="SWE">
      <data key="d0">833563</data>
    </edge>
    <edge source="GRC" target="CHE">
      <data key="d0">1355319</data>
    </edge>
    <edge source="GRC" target="THA">
      <data key="d0">8483083</data>
    </edge>
    <edge source="GRC" target="ARE">
      <data key="d0">1729200</data>
    </edge>
    <edge source="GRC" target="TUN">
      <data key="d0">662329</data>
    </edge>
    <edge source="GRC" target="TUR">
      <data key="d0">2795550</data>
    </edge>
    <edge source="GRC" target="UGA">
      <data key="d0">14803</data>
    </edge>
    <edge source="GRC" target="UKR">
      <data key="d0">854442</data>
    </edge>
    <edge source="GRC" target="MKD">
      <data key="d0">7647910</data>
    </edge>
    <edge source="GRC" target="EGY">
      <data key="d0">1323439</data>
    </edge>
    <edge source="GRC" target="GBR">
      <data key="d0">5494135</data>
    </edge>
    <edge source="GRC" target="TZA">
      <data key="d0">44391</data>
    </edge>
    <edge source="GRC" target="USA">
      <data key="d0">8009964</data>
    </edge>
    <edge source="GRC" target="URY">
      <data key="d0">45538</data>
    </edge>
    <edge source="GRC" target="SRB">
      <data key="d0">4560455</data>
    </edge>
    <edge source="ITA" target="ALB">
      <data key="d0">13048911</data>
    </edge>
    <edge source="ITA" target="DZA">
      <data key="d0">125028770</data>
    </edge>
    <edge source="ITA" target="AZE">
      <data key="d0">6848074</data>
    </edge>
    <edge source="ITA" target="ARG">
      <data key="d0">166691052</data>
    </edge>
    <edge source="ITA" target="AUS">
      <data key="d0">208546265</data>
    </edge>
    <edge source="ITA" target="AUT">
      <data key="d0">471104631</data>
    </edge>
    <edge source="ITA" target="ARM">
      <data key="d0">1428257</data>
    </edge>
    <edge source="ITA" target="BEL">
      <data key="d0">460599484</data>
    </edge>
    <edge source="ITA" target="BOL">
      <data key="d0">3173159</data>
    </edge>
    <edge source="ITA" target="BWA">
      <data key="d0">225246</data>
    </edge>
    <edge source="ITA" target="BRA">
      <data key="d0">211667721</data>
    </edge>
    <edge source="ITA" target="BGR">
      <data key="d0">41445296</data>
    </edge>
    <edge source="ITA" target="BDI">
      <data key="d0">59212</data>
    </edge>
    <edge source="ITA" target="BLR">
      <data key="d0">9847536</data>
    </edge>
    <edge source="ITA" target="KHM">
      <data key="d0">227791</data>
    </edge>
    <edge source="ITA" target="CMR">
      <data key="d0">3709248</data>
    </edge>
    <edge source="ITA" target="CAN">
      <data key="d0">199033309</data>
    </edge>
    <edge source="ITA" target="CAF">
      <data key="d0">49709</data>
    </edge>
    <edge source="ITA" target="LKA">
      <data key="d0">6194638</data>
    </edge>
    <edge source="ITA" target="CHL">
      <data key="d0">69413089</data>
    </edge>
    <edge source="ITA" target="CHN">
      <data key="d0">288249158</data>
    </edge>
    <edge source="ITA" target="COL">
      <data key="d0">19756390</data>
    </edge>
    <edge source="ITA" target="CRI">
      <data key="d0">18356183</data>
    </edge>
    <edge source="ITA" target="HRV">
      <data key="d0">72323174</data>
    </edge>
    <edge source="ITA" target="CZE">
      <data key="d0">177883920</data>
    </edge>
    <edge source="ITA" target="BEN">
      <data key="d0">534650</data>
    </edge>
    <edge source="ITA" target="DNK">
      <data key="d0">231660154</data>
    </edge>
    <edge source="ITA" target="ECU">
      <data key="d0">9812553</data>
    </edge>
    <edge source="ITA" target="SLV">
      <data key="d0">4222253</data>
    </edge>
    <edge source="ITA" target="ETH">
      <data key="d0">8856860</data>
    </edge>
    <edge source="ITA" target="EST">
      <data key="d0">12983615</data>
    </edge>
    <edge source="ITA" target="FIN">
      <data key="d0">136477782</data>
    </edge>
    <edge source="ITA" target="FRA">
      <data key="d0">2417387108</data>
    </edge>
    <edge source="ITA" target="GEO">
      <data key="d0">2051549</data>
    </edge>
    <edge source="ITA" target="GMB">
      <data key="d0">81329</data>
    </edge>
    <edge source="ITA" target="PSE">
      <data key="d0">46524</data>
    </edge>
    <edge source="ITA" target="DEU">
      <data key="d0">2813938231</data>
    </edge>
    <edge source="ITA" target="GHA">
      <data key="d0">7061420</data>
    </edge>
    <edge source="ITA" target="GRC">
      <data key="d0">389754129</data>
    </edge>
    <edge source="ITA" target="GTM">
      <data key="d0">8444239</data>
    </edge>
    <edge source="ITA" target="HND">
      <data key="d0">3210231</data>
    </edge>
    <edge source="ITA" target="HKG">
      <data key="d0">151114484</data>
    </edge>
    <edge source="ITA" target="HUN">
      <data key="d0">154401515</data>
    </edge>
    <edge source="ITA" target="IDN">
      <data key="d0">66385254</data>
    </edge>
    <edge source="ITA" target="IRL">
      <data key="d0">97394237</data>
    </edge>
    <edge source="ITA" target="ISR">
      <data key="d0">143687638</data>
    </edge>
    <edge source="ITA" target="CIV">
      <data key="d0">5228458</data>
    </edge>
    <edge source="ITA" target="JAM">
      <data key="d0">947791</data>
    </edge>
    <edge source="ITA" target="JPN">
      <data key="d0">181473355</data>
    </edge>
    <edge source="ITA" target="KAZ">
      <data key="d0">57373838</data>
    </edge>
    <edge source="ITA" target="JOR">
      <data key="d0">36327571</data>
    </edge>
    <edge source="ITA" target="KOR">
      <data key="d0">103176164</data>
    </edge>
    <edge source="ITA" target="KGZ">
      <data key="d0">593942</data>
    </edge>
    <edge source="ITA" target="LBN">
      <data key="d0">33190945</data>
    </edge>
    <edge source="ITA" target="LVA">
      <data key="d0">20726761</data>
    </edge>
    <edge source="ITA" target="LTU">
      <data key="d0">33510891</data>
    </edge>
    <edge source="ITA" target="MDG">
      <data key="d0">1154930</data>
    </edge>
    <edge source="ITA" target="MWI">
      <data key="d0">295417</data>
    </edge>
    <edge source="ITA" target="MYS">
      <data key="d0">76049522</data>
    </edge>
    <edge source="ITA" target="MRT">
      <data key="d0">1666049</data>
    </edge>
    <edge source="ITA" target="MUS">
      <data key="d0">4936267</data>
    </edge>
    <edge source="ITA" target="MEX">
      <data key="d0">292491733</data>
    </edge>
    <edge source="ITA" target="MDA">
      <data key="d0">3292583</data>
    </edge>
    <edge source="ITA" target="MAR">
      <data key="d0">68582694</data>
    </edge>
    <edge source="ITA" target="MOZ">
      <data key="d0">1545546</data>
    </edge>
    <edge source="ITA" target="OMN">
      <data key="d0">16338404</data>
    </edge>
    <edge source="ITA" target="NAM">
      <data key="d0">278780</data>
    </edge>
    <edge source="ITA" target="NLD">
      <data key="d0">528878833</data>
    </edge>
    <edge source="ITA" target="NZL">
      <data key="d0">33743405</data>
    </edge>
    <edge source="ITA" target="NIC">
      <data key="d0">2324898</data>
    </edge>
    <edge source="ITA" target="NER">
      <data key="d0">146718</data>
    </edge>
    <edge source="ITA" target="NOR">
      <data key="d0">123644763</data>
    </edge>
    <edge source="ITA" target="PAK">
      <data key="d0">26082544</data>
    </edge>
    <edge source="ITA" target="PAN">
      <data key="d0">4062850</data>
    </edge>
    <edge source="ITA" target="PRY">
      <data key="d0">5337541</data>
    </edge>
    <edge source="ITA" target="PER">
      <data key="d0">11519971</data>
    </edge>
    <edge source="ITA" target="PHL">
      <data key="d0">33078328</data>
    </edge>
    <edge source="ITA" target="POL">
      <data key="d0">421392544</data>
    </edge>
    <edge source="ITA" target="PRT">
      <data key="d0">313790754</data>
    </edge>
    <edge source="ITA" target="ROU">
      <data key="d0">119618053</data>
    </edge>
    <edge source="ITA" target="RUS">
      <data key="d0">233122960</data>
    </edge>
    <edge source="ITA" target="SAU">
      <data key="d0">273806802</data>
    </edge>
    <edge source="ITA" target="SEN">
      <data key="d0">6223874</data>
    </edge>
    <edge source="ITA" target="IND">
      <data key="d0">151232452</data>
    </edge>
    <edge source="ITA" target="SGP">
      <data key="d0">127371846</data>
    </edge>
    <edge source="ITA" target="SVK">
      <data key="d0">93372898</data>
    </edge>
    <edge source="ITA" target="VNM">
      <data key="d0">24473919</data>
    </edge>
    <edge source="ITA" target="SVN">
      <data key="d0">110958991</data>
    </edge>
    <edge source="ITA" target="ZAF">
      <data key="d0">100585645</data>
    </edge>
    <edge source="ITA" target="ZWE">
      <data key="d0">1798550</data>
    </edge>
    <edge source="ITA" target="ESP">
      <data key="d0">1481593995</data>
    </edge>
    <edge source="ITA" target="SWE">
      <data key="d0">335102402</data>
    </edge>
    <edge source="ITA" target="CHE">
      <data key="d0">467853076</data>
    </edge>
    <edge source="ITA" target="THA">
      <data key="d0">66877233</data>
    </edge>
    <edge source="ITA" target="TGO">
      <data key="d0">299858</data>
    </edge>
    <edge source="ITA" target="ARE">
      <data key="d0">205345192</data>
    </edge>
    <edge source="ITA" target="TUN">
      <data key="d0">95759120</data>
    </edge>
    <edge source="ITA" target="TUR">
      <data key="d0">379400370</data>
    </edge>
    <edge source="ITA" target="UGA">
      <data key="d0">1222079</data>
    </edge>
    <edge source="ITA" target="UKR">
      <data key="d0">32893503</data>
    </edge>
    <edge source="ITA" target="MKD">
      <data key="d0">9251426</data>
    </edge>
    <edge source="ITA" target="EGY">
      <data key="d0">264958227</data>
    </edge>
    <edge source="ITA" target="GBR">
      <data key="d0">1339711012</data>
    </edge>
    <edge source="ITA" target="TZA">
      <data key="d0">9269231</data>
    </edge>
    <edge source="ITA" target="USA">
      <data key="d0">1518922820</data>
    </edge>
    <edge source="ITA" target="BFA">
      <data key="d0">579510</data>
    </edge>
    <edge source="ITA" target="URY">
      <data key="d0">18377524</data>
    </edge>
    <edge source="ITA" target="SRB">
      <data key="d0">30908703</data>
    </edge>
    <edge source="MKD" target="ALB">
      <data key="d0">89800</data>
    </edge>
    <edge source="MKD" target="AUS">
      <data key="d0">179223</data>
    </edge>
    <edge source="MKD" target="BGR">
      <data key="d0">64957</data>
    </edge>
    <edge source="MKD" target="CAN">
      <data key="d0">22120</data>
    </edge>
    <edge source="MKD" target="HRV">
      <data key="d0">181127</data>
    </edge>
    <edge source="MKD" target="DNK">
      <data key="d0">20687</data>
    </edge>
    <edge source="MKD" target="FRA">
      <data key="d0">25099</data>
    </edge>
    <edge source="MKD" target="DEU">
      <data key="d0">42599</data>
    </edge>
    <edge source="MKD" target="GRC">
      <data key="d0">143158</data>
    </edge>
    <edge source="MKD" target="ITA">
      <data key="d0">301148</data>
    </edge>
    <edge source="MKD" target="JOR">
      <data key="d0">33017</data>
    </edge>
    <edge source="MKD" target="RUS">
      <data key="d0">59061</data>
    </edge>
    <edge source="MKD" target="SAU">
      <data key="d0">21181</data>
    </edge>
    <edge source="MKD" target="SVN">
      <data key="d0">167573</data>
    </edge>
    <edge source="MKD" target="ARE">
      <data key="d0">323819</data>
    </edge>
    <edge source="MKD" target="EGY">
      <data key="d0">60108</data>
    </edge>
    <edge source="MKD" target="GBR">
      <data key="d0">79897</data>
    </edge>
    <edge source="MKD" target="USA">
      <data key="d0">167505</data>
    </edge>
    <edge source="MKD" target="SRB">
      <data key="d0">1647161</data>
    </edge>
    <edge source="SRB" target="DZA">
      <data key="d0">29000</data>
    </edge>
    <edge source="SRB" target="ARG">
      <data key="d0">74000</data>
    </edge>
    <edge source="SRB" target="AUT">
      <data key="d0">473000</data>
    </edge>
    <edge source="SRB" target="BEL">
      <data key="d0">131000</data>
    </edge>
    <edge source="SRB" target="BRA">
      <data key="d0">182000</data>
    </edge>
    <edge source="SRB" target="BGR">
      <data key="d0">279000</data>
    </edge>
    <edge source="SRB" target="BLR">
      <data key="d0">228000</data>
    </edge>
    <edge source="SRB" target="LKA">
      <data key="d0">90000</data>
    </edge>
    <edge source="SRB" target="CHN">
      <data key="d0">294000</data>
    </edge>
    <edge source="SRB" target="HRV">
      <data key="d0">153000</data>
    </edge>
    <edge source="SRB" target="CZE">
      <data key="d0">137000</data>
    </edge>
    <edge source="SRB" target="FIN">
      <data key="d0">56000</data>
    </edge>
    <edge source="SRB" target="FRA">
      <data key="d0">628000</data>
    </edge>
    <edge source="SRB" target="DEU">
      <data key="d0">4788000</data>
    </edge>
    <edge source="SRB" target="GRC">
      <data key="d0">1205000</data>
    </edge>
    <edge source="SRB" target="HUN">
      <data key="d0">609000</data>
    </edge>
    <edge source="SRB" target="ITA">
      <data key="d0">4941000</data>
    </edge>
    <edge source="SRB" target="JOR">
      <data key="d0">219000</data>
    </edge>
    <edge source="SRB" target="KOR">
      <data key="d0">378000</data>
    </edge>
    <edge source="SRB" target="MEX">
      <data key="d0">56000</data>
    </edge>
    <edge source="SRB" target="MDA">
      <data key="d0">23000</data>
    </edge>
    <edge source="SRB" target="NLD">
      <data key="d0">73000</data>
    </edge>
    <edge source="SRB" target="NOR">
      <data key="d0">22000</data>
    </edge>
    <edge source="SRB" target="PAK">
      <data key="d0">64000</data>
    </edge>
    <edge source="SRB" target="POL">
      <data key="d0">109000</data>
    </edge>
    <edge source="SRB" target="ROU">
      <data key="d0">324000</data>
    </edge>
    <edge source="SRB" target="RUS">
      <data key="d0">2268000</data>
    </edge>
    <edge source="SRB" target="SVK">
      <data key="d0">154000</data>
    </edge>
    <edge source="SRB" target="SVN">
      <data key="d0">423000</data>
    </edge>
    <edge source="SRB" target="ZAF">
      <data key="d0">1887000</data>
    </edge>
    <edge source="SRB" target="ESP">
      <data key="d0">83000</data>
    </edge>
    <edge source="SRB" target="SWE">
      <data key="d0">182000</data>
    </edge>
    <edge source="SRB" target="CHE">
      <data key="d0">113000</data>
    </edge>
    <edge source="SRB" target="TUN">
      <data key="d0">84000</data>
    </edge>
    <edge source="SRB" target="TUR">
      <data key="d0">750000</data>
    </edge>
    <edge source="SRB" target="UKR">
      <data key="d0">226000</data>
    </edge>
    <edge source="SRB" target="MKD">
      <data key="d0">4774000</data>
    </edge>
    <edge source="SRB" target="EGY">
      <data key="d0">579000</data>
    </edge>
    <edge source="SRB" target="GBR">
      <data key="d0">123000</data>
    </edge>
    <edge source="SRB" target="USA">
      <data key="d0">51000</data>
    </edge>
    <edge source="DZA" target="BEL">
      <data key="d0">30930</data>
    </edge>
    <edge source="DZA" target="FRA">
      <data key="d0">1649351</data>
    </edge>
    <edge source="DZA" target="DEU">
      <data key="d0">163592</data>
    </edge>
    <edge source="DZA" target="ITA">
      <data key="d0">1175749</data>
    </edge>
    <edge source="DZA" target="JOR">
      <data key="d0">20504</data>
    </edge>
    <edge source="DZA" target="MAR">
      <data key="d0">153647</data>
    </edge>
    <edge source="DZA" target="NLD">
      <data key="d0">56911</data>
    </edge>
    <edge source="DZA" target="ESP">
      <data key="d0">201085</data>
    </edge>
    <edge source="DZA" target="TUN">
      <data key="d0">166596</data>
    </edge>
    <edge source="DZA" target="GBR">
      <data key="d0">408815</data>
    </edge>
    <edge source="DZA" target="USA">
      <data key="d0">101003</data>
    </edge>
    <edge source="BEL" target="ALB">
      <data key="d0">123119</data>
    </edge>
    <edge source="BEL" target="DZA">
      <data key="d0">23959895</data>
    </edge>
    <edge source="BEL" target="AZE">
      <data key="d0">143130</data>
    </edge>
    <edge source="BEL" target="ARG">
      <data key="d0">7491346</data>
    </edge>
    <edge source="BEL" target="AUS">
      <data key="d0">27221450</data>
    </edge>
    <edge source="BEL" target="AUT">
      <data key="d0">77045760</data>
    </edge>
    <edge source="BEL" target="ARM">
      <data key="d0">31289</data>
    </edge>
    <edge source="BEL" target="BOL">
      <data key="d0">805589</data>
    </edge>
    <edge source="BEL" target="BWA">
      <data key="d0">20784</data>
    </edge>
    <edge source="BEL" target="BRA">
      <data key="d0">48585864</data>
    </edge>
    <edge source="BEL" target="BGR">
      <data key="d0">2830387</data>
    </edge>
    <edge source="BEL" target="BDI">
      <data key="d0">762299</data>
    </edge>
    <edge source="BEL" target="BLR">
      <data key="d0">881830</data>
    </edge>
    <edge source="BEL" target="KHM">
      <data key="d0">105564</data>
    </edge>
    <edge source="BEL" target="CMR">
      <data key="d0">1450774</data>
    </edge>
    <edge source="BEL" target="CAN">
      <data key="d0">30309457</data>
    </edge>
    <edge source="BEL" target="CAF">
      <data key="d0">87676</data>
    </edge>
    <edge source="BEL" target="LKA">
      <data key="d0">691746</data>
    </edge>
    <edge source="BEL" target="CHL">
      <data key="d0">14188755</data>
    </edge>
    <edge source="BEL" target="CHN">
      <data key="d0">64869540</data>
    </edge>
    <edge source="BEL" target="COL">
      <data key="d0">6966575</data>
    </edge>
    <edge source="BEL" target="CRI">
      <data key="d0">944480</data>
    </edge>
    <edge source="BEL" target="HRV">
      <data key="d0">3252356</data>
    </edge>
    <edge source="BEL" target="CZE">
      <data key="d0">33857348</data>
    </edge>
    <edge source="BEL" target="BEN">
      <data key="d0">582552</data>
    </edge>
    <edge source="BEL" target="DNK">
      <data key="d0">84729887</data>
    </edge>
    <edge source="BEL" target="ECU">
      <data key="d0">2270638</data>
    </edge>
    <edge source="BEL" target="SLV">
      <data key="d0">563982</data>
    </edge>
    <edge source="BEL" target="ETH">
      <data key="d0">2395094</data>
    </edge>
    <edge source="BEL" target="EST">
      <data key="d0">2274000</data>
    </edge>
    <edge source="BEL" target="FIN">
      <data key="d0">56525701</data>
    </edge>
    <edge source="BEL" target="FRA">
      <data key="d0">1052263067</data>
    </edge>
    <edge source="BEL" target="GEO">
      <data key="d0">140313</data>
    </edge>
    <edge source="BEL" target="GMB">
      <data key="d0">99069</data>
    </edge>
    <edge source="BEL" target="DEU">
      <data key="d0">1054433092</data>
    </edge>
    <edge source="BEL" target="GHA">
      <data key="d0">2759476</data>
    </edge>
    <edge source="BEL" target="GRC">
      <data key="d0">76349176</data>
    </edge>
    <edge source="BEL" target="GTM">
      <data key="d0">923575</data>
    </edge>
    <edge source="BEL" target="HND">
      <data key="d0">827238</data>
    </edge>
    <edge source="BEL" target="HKG">
      <data key="d0">15161580</data>
    </edge>
    <edge source="BEL" target="HUN">
      <data key="d0">24860838</data>
    </edge>
    <edge source="BEL" target="IDN">
      <data key="d0">11752385</data>
    </edge>
    <edge source="BEL" target="IRL">
      <data key="d0">29928155</data>
    </edge>
    <edge source="BEL" target="ISR">
      <data key="d0">13159612</data>
    </edge>
    <edge source="BEL" target="ITA">
      <data key="d0">487864023</data>
    </edge>
    <edge source="BEL" target="CIV">
      <data key="d0">1910876</data>
    </edge>
    <edge source="BEL" target="JAM">
      <data key="d0">508348</data>
    </edge>
    <edge source="BEL" target="JPN">
      <data key="d0">59515737</data>
    </edge>
    <edge source="BEL" target="KAZ">
      <data key="d0">5599032</data>
    </edge>
    <edge source="BEL" target="JOR">
      <data key="d0">4867132</data>
    </edge>
    <edge source="BEL" target="KOR">
      <data key="d0">35260460</data>
    </edge>
    <edge source="BEL" target="KGZ">
      <data key="d0">199785</data>
    </edge>
    <edge source="BEL" target="LBN">
      <data key="d0">3546229</data>
    </edge>
    <edge source="BEL" target="LVA">
      <data key="d0">3703118</data>
    </edge>
    <edge source="BEL" target="LTU">
      <data key="d0">2382974</data>
    </edge>
    <edge source="BEL" target="MDG">
      <data key="d0">2650933</data>
    </edge>
    <edge source="BEL" target="MWI">
      <data key="d0">38481</data>
    </edge>
    <edge source="BEL" target="MYS">
      <data key="d0">10211179</data>
    </edge>
    <edge source="BEL" target="MRT">
      <data key="d0">1311991</data>
    </edge>
    <edge source="BEL" target="MUS">
      <data key="d0">820180</data>
    </edge>
    <edge source="BEL" target="MEX">
      <data key="d0">40434482</data>
    </edge>
    <edge source="BEL" target="MDA">
      <data key="d0">52973</data>
    </edge>
    <edge source="BEL" target="MAR">
      <data key="d0">11791480</data>
    </edge>
    <edge source="BEL" target="MOZ">
      <data key="d0">756865</data>
    </edge>
    <edge source="BEL" target="OMN">
      <data key="d0">1622786</data>
    </edge>
    <edge source="BEL" target="NAM">
      <data key="d0">67250</data>
    </edge>
    <edge source="BEL" target="NLD">
      <data key="d0">536709513</data>
    </edge>
    <edge source="BEL" target="NZL">
      <data key="d0">3549321</data>
    </edge>
    <edge source="BEL" target="NIC">
      <data key="d0">243490</data>
    </edge>
    <edge source="BEL" target="NER">
      <data key="d0">128167</data>
    </edge>
    <edge source="BEL" target="NOR">
      <data key="d0">35114731</data>
    </edge>
    <edge source="BEL" target="PAK">
      <data key="d0">7832177</data>
    </edge>
    <edge source="BEL" target="PAN">
      <data key="d0">1111618</data>
    </edge>
    <edge source="BEL" target="PRY">
      <data key="d0">254794</data>
    </edge>
    <edge source="BEL" target="PER">
      <data key="d0">10132337</data>
    </edge>
    <edge source="BEL" target="PHL">
      <data key="d0">8789197</data>
    </edge>
    <edge source="BEL" target="POL">
      <data key="d0">52929414</data>
    </edge>
    <edge source="BEL" target="PRT">
      <data key="d0">79612444</data>
    </edge>
    <edge source="BEL" target="ROU">
      <data key="d0">8585230</data>
    </edge>
    <edge source="BEL" target="RUS">
      <data key="d0">32150701</data>
    </edge>
    <edge source="BEL" target="SAU">
      <data key="d0">35539792</data>
    </edge>
    <edge source="BEL" target="SEN">
      <data key="d0">2673461</data>
    </edge>
    <edge source="BEL" target="IND">
      <data key="d0">20883449</data>
    </edge>
    <edge source="BEL" target="SGP">
      <data key="d0">43769671</data>
    </edge>
    <edge source="BEL" target="SVK">
      <data key="d0">4513094</data>
    </edge>
    <edge source="BEL" target="VNM">
      <data key="d0">1963678</data>
    </edge>
    <edge source="BEL" target="SVN">
      <data key="d0">3938347</data>
    </edge>
    <edge source="BEL" target="ZAF">
      <data key="d0">33923404</data>
    </edge>
    <edge source="BEL" target="ZWE">
      <data key="d0">1910073</data>
    </edge>
    <edge source="BEL" target="ESP">
      <data key="d0">289230897</data>
    </edge>
    <edge source="BEL" target="SWE">
      <data key="d0">154543901</data>
    </edge>
    <edge source="BEL" target="CHE">
      <data key="d0">63139274</data>
    </edge>
    <edge source="BEL" target="THA">
      <data key="d0">24978221</data>
    </edge>
    <edge source="BEL" target="TGO">
      <data key="d0">252341</data>
    </edge>
    <edge source="BEL" target="ARE">
      <data key="d0">24363190</data>
    </edge>
    <edge source="BEL" target="TUN">
      <data key="d0">13462306</data>
    </edge>
    <edge source="BEL" target="TUR">
      <data key="d0">61971831</data>
    </edge>
    <edge source="BEL" target="UGA">
      <data key="d0">323974</data>
    </edge>
    <edge source="BEL" target="UKR">
      <data key="d0">4117919</data>
    </edge>
    <edge source="BEL" target="MKD">
      <data key="d0">659073</data>
    </edge>
    <edge source="BEL" target="EGY">
      <data key="d0">20042319</data>
    </edge>
    <edge source="BEL" target="GBR">
      <data key="d0">554888911</data>
    </edge>
    <edge source="BEL" target="TZA">
      <data key="d0">1438121</data>
    </edge>
    <edge source="BEL" target="USA">
      <data key="d0">339618372</data>
    </edge>
    <edge source="BEL" target="BFA">
      <data key="d0">1893746</data>
    </edge>
    <edge source="BEL" target="URY">
      <data key="d0">1164404</data>
    </edge>
    <edge source="BEL" target="SRB">
      <data key="d0">2088153</data>
    </edge>
    <edge source="FRA" target="ALB">
      <data key="d0">254224</data>
    </edge>
    <edge source="FRA" target="DZA">
      <data key="d0">195090839</data>
    </edge>
    <edge source="FRA" target="AZE">
      <data key="d0">2237448</data>
    </edge>
    <edge source="FRA" target="ARG">
      <data key="d0">63385645</data>
    </edge>
    <edge source="FRA" target="AUS">
      <data key="d0">73058077</data>
    </edge>
    <edge source="FRA" target="AUT">
      <data key="d0">184544777</data>
    </edge>
    <edge source="FRA" target="ARM">
      <data key="d0">223043</data>
    </edge>
    <edge source="FRA" target="BEL">
      <data key="d0">768652921</data>
    </edge>
    <edge source="FRA" target="BOL">
      <data key="d0">782615</data>
    </edge>
    <edge source="FRA" target="BWA">
      <data key="d0">115735</data>
    </edge>
    <edge source="FRA" target="BRA">
      <data key="d0">107070935</data>
    </edge>
    <edge source="FRA" target="BGR">
      <data key="d0">14347757</data>
    </edge>
    <edge source="FRA" target="BDI">
      <data key="d0">202817</data>
    </edge>
    <edge source="FRA" target="BLR">
      <data key="d0">2288433</data>
    </edge>
    <edge source="FRA" target="KHM">
      <data key="d0">1243869</data>
    </edge>
    <edge source="FRA" target="CMR">
      <data key="d0">22694434</data>
    </edge>
    <edge source="FRA" target="CAN">
      <data key="d0">106213739</data>
    </edge>
    <edge source="FRA" target="CAF">
      <data key="d0">1067458</data>
    </edge>
    <edge source="FRA" target="LKA">
      <data key="d0">1330811</data>
    </edge>
    <edge source="FRA" target="CHL">
      <data key="d0">19973681</data>
    </edge>
    <edge source="FRA" target="CHN">
      <data key="d0">151672975</data>
    </edge>
    <edge source="FRA" target="COL">
      <data key="d0">11120944</data>
    </edge>
    <edge source="FRA" target="CRI">
      <data key="d0">2672718</data>
    </edge>
    <edge source="FRA" target="HRV">
      <data key="d0">14435120</data>
    </edge>
    <edge source="FRA" target="CZE">
      <data key="d0">119597974</data>
    </edge>
    <edge source="FRA" target="BEN">
      <data key="d0">6345896</data>
    </edge>
    <edge source="FRA" target="DNK">
      <data key="d0">102006550</data>
    </edge>
    <edge source="FRA" target="ECU">
      <data key="d0">1118583</data>
    </edge>
    <edge source="FRA" target="SLV">
      <data key="d0">330491</data>
    </edge>
    <edge source="FRA" target="ETH">
      <data key="d0">1658914</data>
    </edge>
    <edge source="FRA" target="EST">
      <data key="d0">1537139</data>
    </edge>
    <edge source="FRA" target="FIN">
      <data key="d0">78531186</data>
    </edge>
    <edge source="FRA" target="GEO">
      <data key="d0">561960</data>
    </edge>
    <edge source="FRA" target="GMB">
      <data key="d0">227116</data>
    </edge>
    <edge source="FRA" target="PSE">
      <data key="d0">977707</data>
    </edge>
    <edge source="FRA" target="DEU">
      <data key="d0">2255594558</data>
    </edge>
    <edge source="FRA" target="GHA">
      <data key="d0">3604496</data>
    </edge>
    <edge source="FRA" target="GRC">
      <data key="d0">91586477</data>
    </edge>
    <edge source="FRA" target="GTM">
      <data key="d0">837533</data>
    </edge>
    <edge source="FRA" target="HND">
      <data key="d0">1019422</data>
    </edge>
    <edge source="FRA" target="HKG">
      <data key="d0">54984752</data>
    </edge>
    <edge source="FRA" target="HUN">
      <data key="d0">77100372</data>
    </edge>
    <edge source="FRA" target="IDN">
      <data key="d0">21197886</data>
    </edge>
    <edge source="FRA" target="IRL">
      <data key="d0">48611748</data>
    </edge>
    <edge source="FRA" target="ISR">
      <data key="d0">77692670</data>
    </edge>
    <edge source="FRA" target="ITA">
      <data key="d0">980063785</data>
    </edge>
    <edge source="FRA" target="CIV">
      <data key="d0">33164510</data>
    </edge>
    <edge source="FRA" target="JAM">
      <data key="d0">1364941</data>
    </edge>
    <edge source="FRA" target="JPN">
      <data key="d0">158457934</data>
    </edge>
    <edge source="FRA" target="KAZ">
      <data key="d0">13146867</data>
    </edge>
    <edge source="FRA" target="JOR">
      <data key="d0">8200464</data>
    </edge>
    <edge source="FRA" target="KOR">
      <data key="d0">90752174</data>
    </edge>
    <edge source="FRA" target="KGZ">
      <data key="d0">40311</data>
    </edge>
    <edge source="FRA" target="LBN">
      <data key="d0">15388107</data>
    </edge>
    <edge source="FRA" target="LVA">
      <data key="d0">4780245</data>
    </edge>
    <edge source="FRA" target="LTU">
      <data key="d0">8557922</data>
    </edge>
    <edge source="FRA" target="MDG">
      <data key="d0">12584345</data>
    </edge>
    <edge source="FRA" target="MWI">
      <data key="d0">102392</data>
    </edge>
    <edge source="FRA" target="MYS">
      <data key="d0">47611568</data>
    </edge>
    <edge source="FRA" target="MRT">
      <data key="d0">7183289</data>
    </edge>
    <edge source="FRA" target="MUS">
      <data key="d0">10648173</data>
    </edge>
    <edge source="FRA" target="MEX">
      <data key="d0">68852855</data>
    </edge>
    <edge source="FRA" target="MDA">
      <data key="d0">387375</data>
    </edge>
    <edge source="FRA" target="MAR">
      <data key="d0">117312491</data>
    </edge>
    <edge source="FRA" target="MOZ">
      <data key="d0">2778480</data>
    </edge>
    <edge source="FRA" target="OMN">
      <data key="d0">4076425</data>
    </edge>
    <edge source="FRA" target="NAM">
      <data key="d0">60255</data>
    </edge>
    <edge source="FRA" target="NLD">
      <data key="d0">391455744</data>
    </edge>
    <edge source="FRA" target="NZL">
      <data key="d0">7479508</data>
    </edge>
    <edge source="FRA" target="NIC">
      <data key="d0">437658</data>
    </edge>
    <edge source="FRA" target="NER">
      <data key="d0">2723422</data>
    </edge>
    <edge source="FRA" target="NOR">
      <data key="d0">75137373</data>
    </edge>
    <edge source="FRA" target="PAK">
      <data key="d0">6393791</data>
    </edge>
    <edge source="FRA" target="PAN">
      <data key="d0">811970</data>
    </edge>
    <edge source="FRA" target="PRY">
      <data key="d0">399033</data>
    </edge>
    <edge source="FRA" target="PER">
      <data key="d0">9460204</data>
    </edge>
    <edge source="FRA" target="PHL">
      <data key="d0">15071802</data>
    </edge>
    <edge source="FRA" target="POL">
      <data key="d0">159599692</data>
    </edge>
    <edge source="FRA" target="PRT">
      <data key="d0">155256965</data>
    </edge>
    <edge source="FRA" target="ROU">
      <data key="d0">31178477</data>
    </edge>
    <edge source="FRA" target="RUS">
      <data key="d0">77760510</data>
    </edge>
    <edge source="FRA" target="SAU">
      <data key="d0">57229363</data>
    </edge>
    <edge source="FRA" target="SEN">
      <data key="d0">53349295</data>
    </edge>
    <edge source="FRA" target="IND">
      <data key="d0">65812707</data>
    </edge>
    <edge source="FRA" target="SGP">
      <data key="d0">124519376</data>
    </edge>
    <edge source="FRA" target="SVK">
      <data key="d0">18013913</data>
    </edge>
    <edge source="FRA" target="VNM">
      <data key="d0">9702911</data>
    </edge>
    <edge source="FRA" target="SVN">
      <data key="d0">23325920</data>
    </edge>
    <edge source="FRA" target="ZAF">
      <data key="d0">63694646</data>
    </edge>
    <edge source="FRA" target="ZWE">
      <data key="d0">1385588</data>
    </edge>
    <edge source="FRA" target="ESP">
      <data key="d0">1280741372</data>
    </edge>
    <edge source="FRA" target="SWE">
      <data key="d0">166122702</data>
    </edge>
    <edge source="FRA" target="CHE">
      <data key="d0">277294220</data>
    </edge>
    <edge source="FRA" target="THA">
      <data key="d0">24252361</data>
    </edge>
    <edge source="FRA" target="TGO">
      <data key="d0">5011012</data>
    </edge>
    <edge source="FRA" target="ARE">
      <data key="d0">107931082</data>
    </edge>
    <edge source="FRA" target="TUN">
      <data key="d0">131425688</data>
    </edge>
    <edge source="FRA" target="TUR">
      <data key="d0">151848965</data>
    </edge>
    <edge source="FRA" target="UGA">
      <data key="d0">681347</data>
    </edge>
    <edge source="FRA" target="UKR">
      <data key="d0">10038598</data>
    </edge>
    <edge source="FRA" target="MKD">
      <data key="d0">1248083</data>
    </edge>
    <edge source="FRA" target="EGY">
      <data key="d0">89718566</data>
    </edge>
    <edge source="FRA" target="GBR">
      <data key="d0">1069828280</data>
    </edge>
    <edge source="FRA" target="TZA">
      <data key="d0">725169</data>
    </edge>
    <edge source="FRA" target="USA">
      <data key="d0">815592412</data>
    </edge>
    <edge source="FRA" target="BFA">
      <data key="d0">6085774</data>
    </edge>
    <edge source="FRA" target="URY">
      <data key="d0">5906834</data>
    </edge>
    <edge source="FRA" target="SRB">
      <data key="d0">4758474</data>
    </edge>
    <edge source="DEU" target="ALB">
      <data key="d0">1837000</data>
    </edge>
    <edge source="DEU" target="DZA">
      <data key="d0">51482000</data>
    </edge>
    <edge source="DEU" target="AZE">
      <data key="d0">5596000</data>
    </edge>
    <edge source="DEU" target="ARG">
      <data key="d0">113472000</data>
    </edge>
    <edge source="DEU" target="AUS">
      <data key="d0">301664000</data>
    </edge>
    <edge source="DEU" target="AUT">
      <data key="d0">1826693000</data>
    </edge>
    <edge source="DEU" target="ARM">
      <data key="d0">694000</data>
    </edge>
    <edge source="DEU" target="BEL">
      <data key="d0">1349415000</data>
    </edge>
    <edge source="DEU" target="BOL">
      <data key="d0">2535000</data>
    </edge>
    <edge source="DEU" target="BWA">
      <data key="d0">2590000</data>
    </edge>
    <edge source="DEU" target="BRA">
      <data key="d0">464446000</data>
    </edge>
    <edge source="DEU" target="BGR">
      <data key="d0">74558000</data>
    </edge>
    <edge source="DEU" target="BDI">
      <data key="d0">297000</data>
    </edge>
    <edge source="DEU" target="BLR">
      <data key="d0">30206000</data>
    </edge>
    <edge source="DEU" target="KHM">
      <data key="d0">221000</data>
    </edge>
    <edge source="DEU" target="CMR">
      <data key="d0">3854000</data>
    </edge>
    <edge source="DEU" target="CAN">
      <data key="d0">345460000</data>
    </edge>
    <edge source="DEU" target="CAF">
      <data key="d0">109000</data>
    </edge>
    <edge source="DEU" target="LKA">
      <data key="d0">10701000</data>
    </edge>
    <edge source="DEU" target="CHL">
      <data key="d0">79817000</data>
    </edge>
    <edge source="DEU" target="CHN">
      <data key="d0">792505000</data>
    </edge>
    <edge source="DEU" target="COL">
      <data key="d0">30534000</data>
    </edge>
    <edge source="DEU" target="CRI">
      <data key="d0">5317000</data>
    </edge>
    <edge source="DEU" target="HRV">
      <data key="d0">84750000</data>
    </edge>
    <edge source="DEU" target="CZE">
      <data key="d0">841004000</data>
    </edge>
    <edge source="DEU" target="BEN">
      <data key="d0">762000</data>
    </edge>
    <edge source="DEU" target="DNK">
      <data key="d0">574084000</data>
    </edge>
    <edge source="DEU" target="ECU">
      <data key="d0">8090000</data>
    </edge>
    <edge source="DEU" target="SLV">
      <data key="d0">5591000</data>
    </edge>
    <edge source="DEU" target="ETH">
      <data key="d0">5176000</data>
    </edge>
    <edge source="DEU" target="EST">
      <data key="d0">18625000</data>
    </edge>
    <edge source="DEU" target="FIN">
      <data key="d0">379962000</data>
    </edge>
    <edge source="DEU" target="FRA">
      <data key="d0">3582494000</data>
    </edge>
    <edge source="DEU" target="GEO">
      <data key="d0">2333000</data>
    </edge>
    <edge source="DEU" target="GMB">
      <data key="d0">606000</data>
    </edge>
    <edge source="DEU" target="PSE">
      <data key="d0">1209000</data>
    </edge>
    <edge source="DEU" target="GHA">
      <data key="d0">10753000</data>
    </edge>
    <edge source="DEU" target="GRC">
      <data key="d0">199673000</data>
    </edge>
    <edge source="DEU" target="GTM">
      <data key="d0">9921000</data>
    </edge>
    <edge source="DEU" target="HND">
      <data key="d0">4416000</data>
    </edge>
    <edge source="DEU" target="HKG">
      <data key="d0">234899000</data>
    </edge>
    <edge source="DEU" target="HUN">
      <data key="d0">534735000</data>
    </edge>
    <edge source="DEU" target="IDN">
      <data key="d0">116791000</data>
    </edge>
    <edge source="DEU" target="IRL">
      <data key="d0">138858000</data>
    </edge>
    <edge source="DEU" target="ISR">
      <data key="d0">177236000</data>
    </edge>
    <edge source="DEU" target="ITA">
      <data key="d0">2336966000</data>
    </edge>
    <edge source="DEU" target="CIV">
      <data key="d0">7688000</data>
    </edge>
    <edge source="DEU" target="JAM">
      <data key="d0">1442000</data>
    </edge>
    <edge source="DEU" target="JPN">
      <data key="d0">575476000</data>
    </edge>
    <edge source="DEU" target="KAZ">
      <data key="d0">40094000</data>
    </edge>
    <edge source="DEU" target="JOR">
      <data key="d0">28844000</data>
    </edge>
    <edge source="DEU" target="KOR">
      <data key="d0">577182000</data>
    </edge>
    <edge source="DEU" target="KGZ">
      <data key="d0">1748000</data>
    </edge>
    <edge source="DEU" target="LBN">
      <data key="d0">23212000</data>
    </edge>
    <edge source="DEU" target="LVA">
      <data key="d0">33425000</data>
    </edge>
    <edge source="DEU" target="LTU">
      <data key="d0">42496000</data>
    </edge>
    <edge source="DEU" target="MDG">
      <data key="d0">4950000</data>
    </edge>
    <edge source="DEU" target="MWI">
      <data key="d0">563000</data>
    </edge>
    <edge source="DEU" target="MYS">
      <data key="d0">166989000</data>
    </edge>
    <edge source="DEU" target="MRT">
      <data key="d0">1080000</data>
    </edge>
    <edge source="DEU" target="MUS">
      <data key="d0">5804000</data>
    </edge>
    <edge source="DEU" target="MEX">
      <data key="d0">409215000</data>
    </edge>
    <edge source="DEU" target="MDA">
      <data key="d0">4021000</data>
    </edge>
    <edge source="DEU" target="MAR">
      <data key="d0">33944000</data>
    </edge>
    <edge source="DEU" target="MOZ">
      <data key="d0">2352000</data>
    </edge>
    <edge source="DEU" target="OMN">
      <data key="d0">17856000</data>
    </edge>
    <edge source="DEU" target="NAM">
      <data key="d0">3010000</data>
    </edge>
    <edge source="DEU" target="NLD">
      <data key="d0">1728718000</data>
    </edge>
    <edge source="DEU" target="NZL">
      <data key="d0">42431000</data>
    </edge>
    <edge source="DEU" target="NIC">
      <data key="d0">2682000</data>
    </edge>
    <edge source="DEU" target="NER">
      <data key="d0">346000</data>
    </edge>
    <edge source="DEU" target="NOR">
      <data key="d0">301143000</data>
    </edge>
    <edge source="DEU" target="PAK">
      <data key="d0">19466000</data>
    </edge>
    <edge source="DEU" target="PAN">
      <data key="d0">5339000</data>
    </edge>
    <edge source="DEU" target="PRY">
      <data key="d0">7175000</data>
    </edge>
    <edge source="DEU" target="PER">
      <data key="d0">20252000</data>
    </edge>
    <edge source="DEU" target="PHL">
      <data key="d0">52212000</data>
    </edge>
    <edge source="DEU" target="POL">
      <data key="d0">1150616000</data>
    </edge>
    <edge source="DEU" target="PRT">
      <data key="d0">218862000</data>
    </edge>
    <edge source="DEU" target="ROU">
      <data key="d0">117155000</data>
    </edge>
    <edge source="DEU" target="RUS">
      <data key="d0">498232000</data>
    </edge>
    <edge source="DEU" target="SAU">
      <data key="d0">186289000</data>
    </edge>
    <edge source="DEU" target="SEN">
      <data key="d0">2616000</data>
    </edge>
    <edge source="DEU" target="IND">
      <data key="d0">242888000</data>
    </edge>
    <edge source="DEU" target="SGP">
      <data key="d0">335265000</data>
    </edge>
    <edge source="DEU" target="SVK">
      <data key="d0">228536000</data>
    </edge>
    <edge source="DEU" target="VNM">
      <data key="d0">28857000</data>
    </edge>
    <edge source="DEU" target="SVN">
      <data key="d0">157687000</data>
    </edge>
    <edge source="DEU" target="ZAF">
      <data key="d0">301541000</data>
    </edge>
    <edge source="DEU" target="ZWE">
      <data key="d0">2730000</data>
    </edge>
    <edge source="DEU" target="ESP">
      <data key="d0">1528645000</data>
    </edge>
    <edge source="DEU" target="SWE">
      <data key="d0">1057069000</data>
    </edge>
    <edge source="DEU" target="CHE">
      <data key="d0">1522911000</data>
    </edge>
    <edge source="DEU" target="THA">
      <data key="d0">144696000</data>
    </edge>
    <edge source="DEU" target="TGO">
      <data key="d0">1372000</data>
    </edge>
    <edge source="DEU" target="ARE">
      <data key="d0">207579000</data>
    </edge>
    <edge source="DEU" target="TUN">
      <data key="d0">35198000</data>
    </edge>
    <edge source="DEU" target="TUR">
      <data key="d0">477980000</data>
    </edge>
    <edge source="DEU" target="UGA">
      <data key="d0">1999000</data>
    </edge>
    <edge source="DEU" target="UKR">
      <data key="d0">77434000</data>
    </edge>
    <edge source="DEU" target="MKD">
      <data key="d0">11801000</data>
    </edge>
    <edge source="DEU" target="EGY">
      <data key="d0">171914000</data>
    </edge>
    <edge source="DEU" target="GBR">
      <data key="d0">2358271000</data>
    </edge>
    <edge source="DEU" target="TZA">
      <data key="d0">7151000</data>
    </edge>
    <edge source="DEU" target="USA">
      <data key="d0">3735181000</data>
    </edge>
    <edge source="DEU" target="BFA">
      <data key="d0">2186000</data>
    </edge>
    <edge source="DEU" target="URY">
      <data key="d0">4877000</data>
    </edge>
    <edge source="DEU" target="SRB">
      <data key="d0">39349000</data>
    </edge>
    <edge source="JOR" target="DZA">
      <data key="d0">120794</data>
    </edge>
    <edge source="JOR" target="AUS">
      <data key="d0">52482</data>
    </edge>
    <edge source="JOR" target="CHN">
      <data key="d0">77574</data>
    </edge>
    <edge source="JOR" target="FRA">
      <data key="d0">271842</data>
    </edge>
    <edge source="JOR" target="PSE">
      <data key="d0">726857</data>
    </edge>
    <edge source="JOR" target="DEU">
      <data key="d0">157033</data>
    </edge>
    <edge source="JOR" target="IRL">
      <data key="d0">52890</data>
    </edge>
    <edge source="JOR" target="ISR">
      <data key="d0">4010478</data>
    </edge>
    <edge source="JOR" target="ITA">
      <data key="d0">146963</data>
    </edge>
    <edge source="JOR" target="JPN">
      <data key="d0">282088</data>
    </edge>
    <edge source="JOR" target="LBN">
      <data key="d0">1612266</data>
    </edge>
    <edge source="JOR" target="MAR">
      <data key="d0">10505</data>
    </edge>
    <edge source="JOR" target="OMN">
      <data key="d0">19022</data>
    </edge>
    <edge source="JOR" target="NLD">
      <data key="d0">117773</data>
    </edge>
    <edge source="JOR" target="NOR">
      <data key="d0">47722</data>
    </edge>
    <edge source="JOR" target="PAK">
      <data key="d0">494545</data>
    </edge>
    <edge source="JOR" target="PHL">
      <data key="d0">28209</data>
    </edge>
    <edge source="JOR" target="PRT">
      <data key="d0">17522</data>
    </edge>
    <edge source="JOR" target="ROU">
      <data key="d0">10303</data>
    </edge>
    <edge source="JOR" target="SAU">
      <data key="d0">4324814</data>
    </edge>
    <edge source="JOR" target="SEN">
      <data key="d0">46016</data>
    </edge>
    <edge source="JOR" target="ESP">
      <data key="d0">26566</data>
    </edge>
    <edge source="JOR" target="CHE">
      <data key="d0">75710</data>
    </edge>
    <edge source="JOR" target="ARE">
      <data key="d0">2129615</data>
    </edge>
    <edge source="JOR" target="TUN">
      <data key="d0">689262</data>
    </edge>
    <edge source="JOR" target="TUR">
      <data key="d0">288675</data>
    </edge>
    <edge source="JOR" target="EGY">
      <data key="d0">2818307</data>
    </edge>
    <edge source="JOR" target="GBR">
      <data key="d0">1384297</data>
    </edge>
    <edge source="JOR" target="USA">
      <data key="d0">76845</data>
    </edge>
    <edge source="MAR" target="AUS">
      <data key="d0">22791</data>
    </edge>
    <edge source="MAR" target="BEL">
      <data key="d0">50311</data>
    </edge>
    <edge source="MAR" target="CHN">
      <data key="d0">10496</data>
    </edge>
    <edge source="MAR" target="FRA">
      <data key="d0">2296352</data>
    </edge>
    <edge source="MAR" target="DEU">
      <data key="d0">58718</data>
    </edge>
    <edge source="MAR" target="HUN">
      <data key="d0">14708</data>
    </edge>
    <edge source="MAR" target="ITA">
      <data key="d0">876808</data>
    </edge>
    <edge source="MAR" target="MRT">
      <data key="d0">150062</data>
    </edge>
    <edge source="MAR" target="SAU">
      <data key="d0">40978</data>
    </edge>
    <edge source="MAR" target="SEN">
      <data key="d0">116154</data>
    </edge>
    <edge source="MAR" target="ESP">
      <data key="d0">2178961</data>
    </edge>
    <edge source="MAR" target="SWE">
      <data key="d0">30284</data>
    </edge>
    <edge source="MAR" target="ARE">
      <data key="d0">379439</data>
    </edge>
    <edge source="MAR" target="TUN">
      <data key="d0">178973</data>
    </edge>
    <edge source="MAR" target="EGY">
      <data key="d0">395727</data>
    </edge>
    <edge source="MAR" target="GBR">
      <data key="d0">19492</data>
    </edge>
    <edge source="MAR" target="USA">
      <data key="d0">15684</data>
    </edge>
    <edge source="MAR" target="BFA">
      <data key="d0">23622</data>
    </edge>
    <edge source="NLD" target="ALB">
      <data key="d0">115064</data>
    </edge>
    <edge source="NLD" target="DZA">
      <data key="d0">6275141</data>
    </edge>
    <edge source="NLD" target="AZE">
      <data key="d0">443688</data>
    </edge>
    <edge source="NLD" target="ARG">
      <data key="d0">7430386</data>
    </edge>
    <edge source="NLD" target="AUS">
      <data key="d0">29572420</data>
    </edge>
    <edge source="NLD" target="AUT">
      <data key="d0">60368203</data>
    </edge>
    <edge source="NLD" target="ARM">
      <data key="d0">19331</data>
    </edge>
    <edge source="NLD" target="BEL">
      <data key="d0">347123841</data>
    </edge>
    <edge source="NLD" target="BOL">
      <data key="d0">170295</data>
    </edge>
    <edge source="NLD" target="BWA">
      <data key="d0">280757</data>
    </edge>
    <edge source="NLD" target="BRA">
      <data key="d0">24013439</data>
    </edge>
    <edge source="NLD" target="BGR">
      <data key="d0">4846504</data>
    </edge>
    <edge source="NLD" target="BDI">
      <data key="d0">94813</data>
    </edge>
    <edge source="NLD" target="BLR">
      <data key="d0">8162194</data>
    </edge>
    <edge source="NLD" target="KHM">
      <data key="d0">534818</data>
    </edge>
    <edge source="NLD" target="CMR">
      <data key="d0">522852</data>
    </edge>
    <edge source="NLD" target="CAN">
      <data key="d0">40714317</data>
    </edge>
    <edge source="NLD" target="CAF">
      <data key="d0">11046</data>
    </edge>
    <edge source="NLD" target="LKA">
      <data key="d0">907626</data>
    </edge>
    <edge source="NLD" target="CHL">
      <data key="d0">6465688</data>
    </edge>
    <edge source="NLD" target="CHN">
      <data key="d0">62180694</data>
    </edge>
    <edge source="NLD" target="COL">
      <data key="d0">3162885</data>
    </edge>
    <edge source="NLD" target="CRI">
      <data key="d0">1848391</data>
    </edge>
    <edge source="NLD" target="HRV">
      <data key="d0">4175450</data>
    </edge>
    <edge source="NLD" target="CZE">
      <data key="d0">39983429</data>
    </edge>
    <edge source="NLD" target="BEN">
      <data key="d0">393059</data>
    </edge>
    <edge source="NLD" target="DNK">
      <data key="d0">59870205</data>
    </edge>
    <edge source="NLD" target="ECU">
      <data key="d0">1824458</data>
    </edge>
    <edge source="NLD" target="SLV">
      <data key="d0">138077</data>
    </edge>
    <edge source="NLD" target="ETH">
      <data key="d0">1379850</data>
    </edge>
    <edge source="NLD" target="EST">
      <data key="d0">3327657</data>
    </edge>
    <edge source="NLD" target="FIN">
      <data key="d0">41452569</data>
    </edge>
    <edge source="NLD" target="FRA">
      <data key="d0">341263852</data>
    </edge>
    <edge source="NLD" target="GEO">
      <data key="d0">286280</data>
    </edge>
    <edge source="NLD" target="GMB">
      <data key="d0">58913</data>
    </edge>
    <edge source="NLD" target="PSE">
      <data key="d0">145441</data>
    </edge>
    <edge source="NLD" target="DEU">
      <data key="d0">749931392</data>
    </edge>
    <edge source="NLD" target="GHA">
      <data key="d0">5644589</data>
    </edge>
    <edge source="NLD" target="GRC">
      <data key="d0">27813319</data>
    </edge>
    <edge source="NLD" target="GTM">
      <data key="d0">454734</data>
    </edge>
    <edge source="NLD" target="HND">
      <data key="d0">1414829</data>
    </edge>
    <edge source="NLD" target="HKG">
      <data key="d0">12547521</data>
    </edge>
    <edge source="NLD" target="HUN">
      <data key="d0">24226998</data>
    </edge>
    <edge source="NLD" target="IDN">
      <data key="d0">11372025</data>
    </edge>
    <edge source="NLD" target="IRL">
      <data key="d0">22489989</data>
    </edge>
    <edge source="NLD" target="ISR">
      <data key="d0">25639066</data>
    </edge>
    <edge source="NLD" target="ITA">
      <data key="d0">248622441</data>
    </edge>
    <edge source="NLD" target="CIV">
      <data key="d0">2617941</data>
    </edge>
    <edge source="NLD" target="JAM">
      <data key="d0">173057</data>
    </edge>
    <edge source="NLD" target="JPN">
      <data key="d0">57270675</data>
    </edge>
    <edge source="NLD" target="KAZ">
      <data key="d0">10816035</data>
    </edge>
    <edge source="NLD" target="JOR">
      <data key="d0">2363879</data>
    </edge>
    <edge source="NLD" target="KOR">
      <data key="d0">35623877</data>
    </edge>
    <edge source="NLD" target="KGZ">
      <data key="d0">13808</data>
    </edge>
    <edge source="NLD" target="LBN">
      <data key="d0">1196668</data>
    </edge>
    <edge source="NLD" target="LVA">
      <data key="d0">3764901</data>
    </edge>
    <edge source="NLD" target="LTU">
      <data key="d0">4252773</data>
    </edge>
    <edge source="NLD" target="MDG">
      <data key="d0">371887</data>
    </edge>
    <edge source="NLD" target="MWI">
      <data key="d0">119667</data>
    </edge>
    <edge source="NLD" target="MYS">
      <data key="d0">18694711</data>
    </edge>
    <edge source="NLD" target="MRT">
      <data key="d0">369126</data>
    </edge>
    <edge source="NLD" target="MUS">
      <data key="d0">266949</data>
    </edge>
    <edge source="NLD" target="MEX">
      <data key="d0">37046070</data>
    </edge>
    <edge source="NLD" target="MDA">
      <data key="d0">243016</data>
    </edge>
    <edge source="NLD" target="MAR">
      <data key="d0">4157960</data>
    </edge>
    <edge source="NLD" target="MOZ">
      <data key="d0">962857</data>
    </edge>
    <edge source="NLD" target="OMN">
      <data key="d0">6054218</data>
    </edge>
    <edge source="NLD" target="NAM">
      <data key="d0">497077</data>
    </edge>
    <edge source="NLD" target="NZL">
      <data key="d0">5602246</data>
    </edge>
    <edge source="NLD" target="NIC">
      <data key="d0">135316</data>
    </edge>
    <edge source="NLD" target="NER">
      <data key="d0">81926</data>
    </edge>
    <edge source="NLD" target="NOR">
      <data key="d0">55564963</data>
    </edge>
    <edge source="NLD" target="PAK">
      <data key="d0">5090440</data>
    </edge>
    <edge source="NLD" target="PAN">
      <data key="d0">412390</data>
    </edge>
    <edge source="NLD" target="PRY">
      <data key="d0">60754</data>
    </edge>
    <edge source="NLD" target="PER">
      <data key="d0">1092650</data>
    </edge>
    <edge source="NLD" target="PHL">
      <data key="d0">14957426</data>
    </edge>
    <edge source="NLD" target="POL">
      <data key="d0">86024758</data>
    </edge>
    <edge source="NLD" target="PRT">
      <data key="d0">26153633</data>
    </edge>
    <edge source="NLD" target="ROU">
      <data key="d0">23073594</data>
    </edge>
    <edge source="NLD" target="RUS">
      <data key="d0">52899156</data>
    </edge>
    <edge source="NLD" target="SAU">
      <data key="d0">33514980</data>
    </edge>
    <edge source="NLD" target="SEN">
      <data key="d0">282598</data>
    </edge>
    <edge source="NLD" target="IND">
      <data key="d0">22428314</data>
    </edge>
    <edge source="NLD" target="SGP">
      <data key="d0">53069451</data>
    </edge>
    <edge source="NLD" target="SVK">
      <data key="d0">10503981</data>
    </edge>
    <edge source="NLD" target="VNM">
      <data key="d0">1946886</data>
    </edge>
    <edge source="NLD" target="SVN">
      <data key="d0">5369356</data>
    </edge>
    <edge source="NLD" target="ZAF">
      <data key="d0">23261379</data>
    </edge>
    <edge source="NLD" target="ZWE">
      <data key="d0">1667050</data>
    </edge>
    <edge source="NLD" target="ESP">
      <data key="d0">155050392</data>
    </edge>
    <edge source="NLD" target="SWE">
      <data key="d0">96261790</data>
    </edge>
    <edge source="NLD" target="CHE">
      <data key="d0">73468953</data>
    </edge>
    <edge source="NLD" target="THA">
      <data key="d0">10725825</data>
    </edge>
    <edge source="NLD" target="TGO">
      <data key="d0">65356</data>
    </edge>
    <edge source="NLD" target="ARE">
      <data key="d0">38118469</data>
    </edge>
    <edge source="NLD" target="TUN">
      <data key="d0">6677406</data>
    </edge>
    <edge source="NLD" target="TUR">
      <data key="d0">46392965</data>
    </edge>
    <edge source="NLD" target="UGA">
      <data key="d0">222764</data>
    </edge>
    <edge source="NLD" target="UKR">
      <data key="d0">5265338</data>
    </edge>
    <edge source="NLD" target="MKD">
      <data key="d0">289041</data>
    </edge>
    <edge source="NLD" target="EGY">
      <data key="d0">22504717</data>
    </edge>
    <edge source="NLD" target="GBR">
      <data key="d0">397581795</data>
    </edge>
    <edge source="NLD" target="TZA">
      <data key="d0">1257422</data>
    </edge>
    <edge source="NLD" target="USA">
      <data key="d0">367432213</data>
    </edge>
    <edge source="NLD" target="BFA">
      <data key="d0">28536</data>
    </edge>
    <edge source="NLD" target="URY">
      <data key="d0">1347632</data>
    </edge>
    <edge source="NLD" target="SRB">
      <data key="d0">614903</data>
    </edge>
    <edge source="ESP" target="ALB">
      <data key="d0">111646</data>
    </edge>
    <edge source="ESP" target="DZA">
      <data key="d0">31676015</data>
    </edge>
    <edge source="ESP" target="ARG">
      <data key="d0">60601575</data>
    </edge>
    <edge source="ESP" target="AUS">
      <data key="d0">24065096</data>
    </edge>
    <edge source="ESP" target="AUT">
      <data key="d0">26546053</data>
    </edge>
    <edge source="ESP" target="BEL">
      <data key="d0">65103374</data>
    </edge>
    <edge source="ESP" target="BOL">
      <data key="d0">2240812</data>
    </edge>
    <edge source="ESP" target="BWA">
      <data key="d0">10568</data>
    </edge>
    <edge source="ESP" target="BRA">
      <data key="d0">62398037</data>
    </edge>
    <edge source="ESP" target="BGR">
      <data key="d0">3073526</data>
    </edge>
    <edge source="ESP" target="BDI">
      <data key="d0">47928</data>
    </edge>
    <edge source="ESP" target="BLR">
      <data key="d0">493669</data>
    </edge>
    <edge source="ESP" target="CMR">
      <data key="d0">606862</data>
    </edge>
    <edge source="ESP" target="CAN">
      <data key="d0">38187033</data>
    </edge>
    <edge source="ESP" target="LKA">
      <data key="d0">504633</data>
    </edge>
    <edge source="ESP" target="CHL">
      <data key="d0">42157406</data>
    </edge>
    <edge source="ESP" target="CHN">
      <data key="d0">50603346</data>
    </edge>
    <edge source="ESP" target="COL">
      <data key="d0">13936502</data>
    </edge>
    <edge source="ESP" target="CRI">
      <data key="d0">9256809</data>
    </edge>
    <edge source="ESP" target="HRV">
      <data key="d0">1559477</data>
    </edge>
    <edge source="ESP" target="CZE">
      <data key="d0">37705296</data>
    </edge>
    <edge source="ESP" target="BEN">
      <data key="d0">177526</data>
    </edge>
    <edge source="ESP" target="DNK">
      <data key="d0">36192596</data>
    </edge>
    <edge source="ESP" target="ECU">
      <data key="d0">3806076</data>
    </edge>
    <edge source="ESP" target="SLV">
      <data key="d0">8023997</data>
    </edge>
    <edge source="ESP" target="ETH">
      <data key="d0">412508</data>
    </edge>
    <edge source="ESP" target="EST">
      <data key="d0">564518</data>
    </edge>
    <edge source="ESP" target="FIN">
      <data key="d0">17335500</data>
    </edge>
    <edge source="ESP" target="FRA">
      <data key="d0">713323591</data>
    </edge>
    <edge source="ESP" target="GEO">
      <data key="d0">462729</data>
    </edge>
    <edge source="ESP" target="GMB">
      <data key="d0">145667</data>
    </edge>
    <edge source="ESP" target="PSE">
      <data key="d0">1347630</data>
    </edge>
    <edge source="ESP" target="DEU">
      <data key="d0">481912032</data>
    </edge>
    <edge source="ESP" target="GHA">
      <data key="d0">611591</data>
    </edge>
    <edge source="ESP" target="GRC">
      <data key="d0">28437740</data>
    </edge>
    <edge source="ESP" target="GTM">
      <data key="d0">7585349</data>
    </edge>
    <edge source="ESP" target="HND">
      <data key="d0">4456427</data>
    </edge>
    <edge source="ESP" target="HKG">
      <data key="d0">11474593</data>
    </edge>
    <edge source="ESP" target="HUN">
      <data key="d0">25976272</data>
    </edge>
    <edge source="ESP" target="IDN">
      <data key="d0">5030639</data>
    </edge>
    <edge source="ESP" target="IRL">
      <data key="d0">16355598</data>
    </edge>
    <edge source="ESP" target="ISR">
      <data key="d0">19452758</data>
    </edge>
    <edge source="ESP" target="ITA">
      <data key="d0">255605853</data>
    </edge>
    <edge source="ESP" target="CIV">
      <data key="d0">1251164</data>
    </edge>
    <edge source="ESP" target="JAM">
      <data key="d0">1299901</data>
    </edge>
    <edge source="ESP" target="JPN">
      <data key="d0">11848684</data>
    </edge>
    <edge source="ESP" target="KAZ">
      <data key="d0">366981</data>
    </edge>
    <edge source="ESP" target="JOR">
      <data key="d0">4065238</data>
    </edge>
    <edge source="ESP" target="KOR">
      <data key="d0">12908680</data>
    </edge>
    <edge source="ESP" target="KGZ">
      <data key="d0">17872</data>
    </edge>
    <edge source="ESP" target="LBN">
      <data key="d0">4143930</data>
    </edge>
    <edge source="ESP" target="LVA">
      <data key="d0">1648528</data>
    </edge>
    <edge source="ESP" target="LTU">
      <data key="d0">2447872</data>
    </edge>
    <edge source="ESP" target="MDG">
      <data key="d0">552177</data>
    </edge>
    <edge source="ESP" target="MYS">
      <data key="d0">7165083</data>
    </edge>
    <edge source="ESP" target="MRT">
      <data key="d0">1305316</data>
    </edge>
    <edge source="ESP" target="MUS">
      <data key="d0">515570</data>
    </edge>
    <edge source="ESP" target="MEX">
      <data key="d0">97230790</data>
    </edge>
    <edge source="ESP" target="MDA">
      <data key="d0">146716</data>
    </edge>
    <edge source="ESP" target="MAR">
      <data key="d0">66061133</data>
    </edge>
    <edge source="ESP" target="MOZ">
      <data key="d0">187313</data>
    </edge>
    <edge source="ESP" target="OMN">
      <data key="d0">1337237</data>
    </edge>
    <edge source="ESP" target="NAM">
      <data key="d0">66301</data>
    </edge>
    <edge source="ESP" target="NLD">
      <data key="d0">70819240</data>
    </edge>
    <edge source="ESP" target="NZL">
      <data key="d0">2799511</data>
    </edge>
    <edge source="ESP" target="NIC">
      <data key="d0">2113265</data>
    </edge>
    <edge source="ESP" target="NOR">
      <data key="d0">13472984</data>
    </edge>
    <edge source="ESP" target="PAK">
      <data key="d0">1770430</data>
    </edge>
    <edge source="ESP" target="PAN">
      <data key="d0">3015520</data>
    </edge>
    <edge source="ESP" target="PRY">
      <data key="d0">529343</data>
    </edge>
    <edge source="ESP" target="PER">
      <data key="d0">10752951</data>
    </edge>
    <edge source="ESP" target="PHL">
      <data key="d0">3784781</data>
    </edge>
    <edge source="ESP" target="POL">
      <data key="d0">47745943</data>
    </edge>
    <edge source="ESP" target="PRT">
      <data key="d0">418968323</data>
    </edge>
    <edge source="ESP" target="ROU">
      <data key="d0">9382082</data>
    </edge>
    <edge source="ESP" target="RUS">
      <data key="d0">16672979</data>
    </edge>
    <edge source="ESP" target="SAU">
      <data key="d0">17158765</data>
    </edge>
    <edge source="ESP" target="SEN">
      <data key="d0">1508218</data>
    </edge>
    <edge source="ESP" target="IND">
      <data key="d0">7481731</data>
    </edge>
    <edge source="ESP" target="SGP">
      <data key="d0">13957745</data>
    </edge>
    <edge source="ESP" target="SVK">
      <data key="d0">2173385</data>
    </edge>
    <edge source="ESP" target="VNM">
      <data key="d0">2533220</data>
    </edge>
    <edge source="ESP" target="SVN">
      <data key="d0">3880886</data>
    </edge>
    <edge source="ESP" target="ZAF">
      <data key="d0">22024059</data>
    </edge>
    <edge source="ESP" target="ZWE">
      <data key="d0">263833</data>
    </edge>
    <edge source="ESP" target="SWE">
      <data key="d0">31318698</data>
    </edge>
    <edge source="ESP" target="CHE">
      <data key="d0">37016285</data>
    </edge>
    <edge source="ESP" target="THA">
      <data key="d0">10211558</data>
    </edge>
    <edge source="ESP" target="TGO">
      <data key="d0">194037</data>
    </edge>
    <edge source="ESP" target="ARE">
      <data key="d0">15346072</data>
    </edge>
    <edge source="ESP" target="TUN">
      <data key="d0">12752129</data>
    </edge>
    <edge source="ESP" target="TUR">
      <data key="d0">78811077</data>
    </edge>
    <edge source="ESP" target="UGA">
      <data key="d0">24023</data>
    </edge>
    <edge source="ESP" target="UKR">
      <data key="d0">4785945</data>
    </edge>
    <edge source="ESP" target="EGY">
      <data key="d0">39327321</data>
    </edge>
    <edge source="ESP" target="GBR">
      <data key="d0">205510693</data>
    </edge>
    <edge source="ESP" target="TZA">
      <data key="d0">171339</data>
    </edge>
    <edge source="ESP" target="USA">
      <data key="d0">263365004</data>
    </edge>
    <edge source="ESP" target="BFA">
      <data key="d0">234919</data>
    </edge>
    <edge source="ESP" target="URY">
      <data key="d0">9924439</data>
    </edge>
    <edge source="ESP" target="SRB">
      <data key="d0">1487091</data>
    </edge>
    <edge source="TUN" target="DZA">
      <data key="d0">6763027</data>
    </edge>
    <edge source="TUN" target="ARG">
      <data key="d0">26045</data>
    </edge>
    <edge source="TUN" target="AUT">
      <data key="d0">33320</data>
    </edge>
    <edge source="TUN" target="BEL">
      <data key="d0">52450</data>
    </edge>
    <edge source="TUN" target="DNK">
      <data key="d0">11679</data>
    </edge>
    <edge source="TUN" target="FRA">
      <data key="d0">19695555</data>
    </edge>
    <edge source="TUN" target="DEU">
      <data key="d0">683914</data>
    </edge>
    <edge source="TUN" target="GRC">
      <data key="d0">10310</data>
    </edge>
    <edge source="TUN" target="HUN">
      <data key="d0">130857</data>
    </edge>
    <edge source="TUN" target="ITA">
      <data key="d0">1858566</data>
    </edge>
    <edge source="TUN" target="CIV">
      <data key="d0">45945</data>
    </edge>
    <edge source="TUN" target="JOR">
      <data key="d0">60599</data>
    </edge>
    <edge source="TUN" target="MRT">
      <data key="d0">92354</data>
    </edge>
    <edge source="TUN" target="MAR">
      <data key="d0">602475</data>
    </edge>
    <edge source="TUN" target="NLD">
      <data key="d0">337798</data>
    </edge>
    <edge source="TUN" target="PRT">
      <data key="d0">21158</data>
    </edge>
    <edge source="TUN" target="RUS">
      <data key="d0">61841</data>
    </edge>
    <edge source="TUN" target="SAU">
      <data key="d0">36639</data>
    </edge>
    <edge source="TUN" target="SEN">
      <data key="d0">250068</data>
    </edge>
    <edge source="TUN" target="ESP">
      <data key="d0">146832</data>
    </edge>
    <edge source="TUN" target="SWE">
      <data key="d0">13054</data>
    </edge>
    <edge source="TUN" target="CHE">
      <data key="d0">106042</data>
    </edge>
    <edge source="TUN" target="TGO">
      <data key="d0">36900</data>
    </edge>
    <edge source="TUN" target="ARE">
      <data key="d0">123072</data>
    </edge>
    <edge source="TUN" target="TUR">
      <data key="d0">35255</data>
    </edge>
    <edge source="TUN" target="GBR">
      <data key="d0">330770</data>
    </edge>
    <edge source="TUN" target="USA">
      <data key="d0">449499</data>
    </edge>
    <edge source="GBR" target="ALB">
      <data key="d0">942932</data>
    </edge>
    <edge source="GBR" target="DZA">
      <data key="d0">10925621</data>
    </edge>
    <edge source="GBR" target="AZE">
      <data key="d0">3608327</data>
    </edge>
    <edge source="GBR" target="ARG">
      <data key="d0">16569163</data>
    </edge>
    <edge source="GBR" target="AUS">
      <data key="d0">137757894</data>
    </edge>
    <edge source="GBR" target="AUT">
      <data key="d0">77766210</data>
    </edge>
    <edge source="GBR" target="ARM">
      <data key="d0">279757</data>
    </edge>
    <edge source="GBR" target="BEL">
      <data key="d0">417070151</data>
    </edge>
    <edge source="GBR" target="BOL">
      <data key="d0">285495</data>
    </edge>
    <edge source="GBR" target="BWA">
      <data key="d0">259090</data>
    </edge>
    <edge source="GBR" target="BRA">
      <data key="d0">61002266</data>
    </edge>
    <edge source="GBR" target="BGR">
      <data key="d0">4965216</data>
    </edge>
    <edge source="GBR" target="BDI">
      <data key="d0">70834</data>
    </edge>
    <edge source="GBR" target="BLR">
      <data key="d0">3865949</data>
    </edge>
    <edge source="GBR" target="KHM">
      <data key="d0">1042392</data>
    </edge>
    <edge source="GBR" target="CMR">
      <data key="d0">1866246</data>
    </edge>
    <edge source="GBR" target="CAN">
      <data key="d0">162460411</data>
    </edge>
    <edge source="GBR" target="CAF">
      <data key="d0">20322</data>
    </edge>
    <edge source="GBR" target="LKA">
      <data key="d0">5357066</data>
    </edge>
    <edge source="GBR" target="CHL">
      <data key="d0">9371475</data>
    </edge>
    <edge source="GBR" target="CHN">
      <data key="d0">134805331</data>
    </edge>
    <edge source="GBR" target="COL">
      <data key="d0">7846637</data>
    </edge>
    <edge source="GBR" target="CRI">
      <data key="d0">2014534</data>
    </edge>
    <edge source="GBR" target="HRV">
      <data key="d0">3860437</data>
    </edge>
    <edge source="GBR" target="CZE">
      <data key="d0">48164732</data>
    </edge>
    <edge source="GBR" target="BEN">
      <data key="d0">43523</data>
    </edge>
    <edge source="GBR" target="DNK">
      <data key="d0">145101309</data>
    </edge>
    <edge source="GBR" target="ECU">
      <data key="d0">1333042</data>
    </edge>
    <edge source="GBR" target="SLV">
      <data key="d0">6044801</data>
    </edge>
    <edge source="GBR" target="ETH">
      <data key="d0">3885891</data>
    </edge>
    <edge source="GBR" target="EST">
      <data key="d0">2129950</data>
    </edge>
    <edge source="GBR" target="FIN">
      <data key="d0">88265418</data>
    </edge>
    <edge source="GBR" target="FRA">
      <data key="d0">1109329653</data>
    </edge>
    <edge source="GBR" target="GEO">
      <data key="d0">783733</data>
    </edge>
    <edge source="GBR" target="GMB">
      <data key="d0">1080147</data>
    </edge>
    <edge source="GBR" target="DEU">
      <data key="d0">1275229708</data>
    </edge>
    <edge source="GBR" target="GHA">
      <data key="d0">19732103</data>
    </edge>
    <edge source="GBR" target="GRC">
      <data key="d0">43323636</data>
    </edge>
    <edge source="GBR" target="GTM">
      <data key="d0">418262</data>
    </edge>
    <edge source="GBR" target="HND">
      <data key="d0">933578</data>
    </edge>
    <edge source="GBR" target="HKG">
      <data key="d0">122297179</data>
    </edge>
    <edge source="GBR" target="HUN">
      <data key="d0">51780174</data>
    </edge>
    <edge source="GBR" target="IDN">
      <data key="d0">15010696</data>
    </edge>
    <edge source="GBR" target="IRL">
      <data key="d0">476730855</data>
    </edge>
    <edge source="GBR" target="ISR">
      <data key="d0">80864109</data>
    </edge>
    <edge source="GBR" target="ITA">
      <data key="d0">563729701</data>
    </edge>
    <edge source="GBR" target="CIV">
      <data key="d0">5400068</data>
    </edge>
    <edge source="GBR" target="JAM">
      <data key="d0">7852594</data>
    </edge>
    <edge source="GBR" target="JPN">
      <data key="d0">222662755</data>
    </edge>
    <edge source="GBR" target="KAZ">
      <data key="d0">20461598</data>
    </edge>
    <edge source="GBR" target="JOR">
      <data key="d0">13316681</data>
    </edge>
    <edge source="GBR" target="KOR">
      <data key="d0">124449749</data>
    </edge>
    <edge source="GBR" target="KGZ">
      <data key="d0">470743</data>
    </edge>
    <edge source="GBR" target="LBN">
      <data key="d0">7036304</data>
    </edge>
    <edge source="GBR" target="LVA">
      <data key="d0">5721938</data>
    </edge>
    <edge source="GBR" target="LTU">
      <data key="d0">5883568</data>
    </edge>
    <edge source="GBR" target="MDG">
      <data key="d0">451746</data>
    </edge>
    <edge source="GBR" target="MWI">
      <data key="d0">1020597</data>
    </edge>
    <edge source="GBR" target="MYS">
      <data key="d0">63318209</data>
    </edge>
    <edge source="GBR" target="MRT">
      <data key="d0">86062</data>
    </edge>
    <edge source="GBR" target="MUS">
      <data key="d0">9402235</data>
    </edge>
    <edge source="GBR" target="MEX">
      <data key="d0">38051177</data>
    </edge>
    <edge source="GBR" target="MDA">
      <data key="d0">402860</data>
    </edge>
    <edge source="GBR" target="MAR">
      <data key="d0">7142526</data>
    </edge>
    <edge source="GBR" target="MOZ">
      <data key="d0">373295</data>
    </edge>
    <edge source="GBR" target="OMN">
      <data key="d0">18759157</data>
    </edge>
    <edge source="GBR" target="NAM">
      <data key="d0">173548</data>
    </edge>
    <edge source="GBR" target="NLD">
      <data key="d0">528795667</data>
    </edge>
    <edge source="GBR" target="NZL">
      <data key="d0">20053559</data>
    </edge>
    <edge source="GBR" target="NIC">
      <data key="d0">284056</data>
    </edge>
    <edge source="GBR" target="NER">
      <data key="d0">155538</data>
    </edge>
    <edge source="GBR" target="NOR">
      <data key="d0">196088519</data>
    </edge>
    <edge source="GBR" target="PAK">
      <data key="d0">16815107</data>
    </edge>
    <edge source="GBR" target="PAN">
      <data key="d0">2253061</data>
    </edge>
    <edge source="GBR" target="PRY">
      <data key="d0">463392</data>
    </edge>
    <edge source="GBR" target="PER">
      <data key="d0">3136806</data>
    </edge>
    <edge source="GBR" target="PHL">
      <data key="d0">14144913</data>
    </edge>
    <edge source="GBR" target="POL">
      <data key="d0">85434033</data>
    </edge>
    <edge source="GBR" target="PRT">
      <data key="d0">69281041</data>
    </edge>
    <edge source="GBR" target="ROU">
      <data key="d0">16287338</data>
    </edge>
    <edge source="GBR" target="RUS">
      <data key="d0">43986672</data>
    </edge>
    <edge source="GBR" target="SAU">
      <data key="d0">130462037</data>
    </edge>
    <edge source="GBR" target="SEN">
      <data key="d0">1631057</data>
    </edge>
    <edge source="GBR" target="IND">
      <data key="d0">111896459</data>
    </edge>
    <edge source="GBR" target="SGP">
      <data key="d0">141648344</data>
    </edge>
    <edge source="GBR" target="SVK">
      <data key="d0">7503437</data>
    </edge>
    <edge source="GBR" target="VNM">
      <data key="d0">9128171</data>
    </edge>
    <edge source="GBR" target="SVN">
      <data key="d0">7779414</data>
    </edge>
    <edge source="GBR" target="ZAF">
      <data key="d0">114896948</data>
    </edge>
    <edge source="GBR" target="ZWE">
      <data key="d0">3493442</data>
    </edge>
    <edge source="GBR" target="ESP">
      <data key="d0">383023353</data>
    </edge>
    <edge source="GBR" target="SWE">
      <data key="d0">348195487</data>
    </edge>
    <edge source="GBR" target="CHE">
      <data key="d0">130457587</data>
    </edge>
    <edge source="GBR" target="THA">
      <data key="d0">30195787</data>
    </edge>
    <edge source="GBR" target="TGO">
      <data key="d0">447746</data>
    </edge>
    <edge source="GBR" target="ARE">
      <data key="d0">121967686</data>
    </edge>
    <edge source="GBR" target="TUN">
      <data key="d0">6668026</data>
    </edge>
    <edge source="GBR" target="TUR">
      <data key="d0">123886876</data>
    </edge>
    <edge source="GBR" target="UGA">
      <data key="d0">3500632</data>
    </edge>
    <edge source="GBR" target="UKR">
      <data key="d0">14770166</data>
    </edge>
    <edge source="GBR" target="MKD">
      <data key="d0">1225532</data>
    </edge>
    <edge source="GBR" target="EGY">
      <data key="d0">52423175</data>
    </edge>
    <edge source="GBR" target="TZA">
      <data key="d0">5972263</data>
    </edge>
    <edge source="GBR" target="USA">
      <data key="d0">1588193872</data>
    </edge>
    <edge source="GBR" target="BFA">
      <data key="d0">508457</data>
    </edge>
    <edge source="GBR" target="URY">
      <data key="d0">2966278</data>
    </edge>
    <edge source="GBR" target="SRB">
      <data key="d0">2185343</data>
    </edge>
    <edge source="USA" target="ALB">
      <data key="d0">161989</data>
    </edge>
    <edge source="USA" target="DZA">
      <data key="d0">51896277</data>
    </edge>
    <edge source="USA" target="AZE">
      <data key="d0">17738503</data>
    </edge>
    <edge source="USA" target="ARG">
      <data key="d0">262214334</data>
    </edge>
    <edge source="USA" target="AUS">
      <data key="d0">593388627</data>
    </edge>
    <edge source="USA" target="AUT">
      <data key="d0">66653560</data>
    </edge>
    <edge source="USA" target="ARM">
      <data key="d0">73006</data>
    </edge>
    <edge source="USA" target="BEL">
      <data key="d0">675563528</data>
    </edge>
    <edge source="USA" target="BOL">
      <data key="d0">18861046</data>
    </edge>
    <edge source="USA" target="BWA">
      <data key="d0">156259</data>
    </edge>
    <edge source="USA" target="BRA">
      <data key="d0">674479955</data>
    </edge>
    <edge source="USA" target="BGR">
      <data key="d0">1994525</data>
    </edge>
    <edge source="USA" target="BDI">
      <data key="d0">24674</data>
    </edge>
    <edge source="USA" target="BLR">
      <data key="d0">311093</data>
    </edge>
    <edge source="USA" target="KHM">
      <data key="d0">223103</data>
    </edge>
    <edge source="USA" target="CMR">
      <data key="d0">2374822</data>
    </edge>
    <edge source="USA" target="CAN">
      <data key="d0">10699337394</data>
    </edge>
    <edge source="USA" target="CAF">
      <data key="d0">14581</data>
    </edge>
    <edge source="USA" target="LKA">
      <data key="d0">6583680</data>
    </edge>
    <edge source="USA" target="CHL">
      <data key="d0">192230723</data>
    </edge>
    <edge source="USA" target="CHN">
      <data key="d0">843317634</data>
    </edge>
    <edge source="USA" target="COL">
      <data key="d0">183948436</data>
    </edge>
    <edge source="USA" target="CRI">
      <data key="d0">88293071</data>
    </edge>
    <edge source="USA" target="HRV">
      <data key="d0">5462400</data>
    </edge>
    <edge source="USA" target="CZE">
      <data key="d0">28675249</data>
    </edge>
    <edge source="USA" target="BEN">
      <data key="d0">161772</data>
    </edge>
    <edge source="USA" target="DNK">
      <data key="d0">99222569</data>
    </edge>
    <edge source="USA" target="ECU">
      <data key="d0">70846862</data>
    </edge>
    <edge source="USA" target="SLV">
      <data key="d0">28016306</data>
    </edge>
    <edge source="USA" target="ETH">
      <data key="d0">670712</data>
    </edge>
    <edge source="USA" target="EST">
      <data key="d0">575332</data>
    </edge>
    <edge source="USA" target="FIN">
      <data key="d0">57543633</data>
    </edge>
    <edge source="USA" target="FRA">
      <data key="d0">1011415598</data>
    </edge>
    <edge source="USA" target="GEO">
      <data key="d0">3052903</data>
    </edge>
    <edge source="USA" target="GMB">
      <data key="d0">35627</data>
    </edge>
    <edge source="USA" target="PSE">
      <data key="d0">10430</data>
    </edge>
    <edge source="USA" target="DEU">
      <data key="d0">1306713455</data>
    </edge>
    <edge source="USA" target="GHA">
      <data key="d0">13105103</data>
    </edge>
    <edge source="USA" target="GRC">
      <data key="d0">35199702</data>
    </edge>
    <edge source="USA" target="GTM">
      <data key="d0">57139104</data>
    </edge>
    <edge source="USA" target="HND">
      <data key="d0">43473428</data>
    </edge>
    <edge source="USA" target="HKG">
      <data key="d0">352033646</data>
    </edge>
    <edge source="USA" target="HUN">
      <data key="d0">24876398</data>
    </edge>
    <edge source="USA" target="IDN">
      <data key="d0">91607141</data>
    </edge>
    <edge source="USA" target="IRL">
      <data key="d0">252075088</data>
    </edge>
    <edge source="USA" target="ISR">
      <data key="d0">222827891</data>
    </edge>
    <edge source="USA" target="ITA">
      <data key="d0">401369430</data>
    </edge>
    <edge source="USA" target="CIV">
      <data key="d0">4826460</data>
    </edge>
    <edge source="USA" target="JAM">
      <data key="d0">42539676</data>
    </edge>
    <edge source="USA" target="JPN">
      <data key="d0">1369780836</data>
    </edge>
    <edge source="USA" target="KAZ">
      <data key="d0">15987953</data>
    </edge>
    <edge source="USA" target="JOR">
      <data key="d0">17809259</data>
    </edge>
    <edge source="USA" target="KOR">
      <data key="d0">900650421</data>
    </edge>
    <edge source="USA" target="KGZ">
      <data key="d0">207923</data>
    </edge>
    <edge source="USA" target="LBN">
      <data key="d0">11075315</data>
    </edge>
    <edge source="USA" target="LVA">
      <data key="d0">6365345</data>
    </edge>
    <edge source="USA" target="LTU">
      <data key="d0">2992703</data>
    </edge>
    <edge source="USA" target="MDG">
      <data key="d0">314582</data>
    </edge>
    <edge source="USA" target="MWI">
      <data key="d0">715701</data>
    </edge>
    <edge source="USA" target="MYS">
      <data key="d0">258965302</data>
    </edge>
    <edge source="USA" target="MRT">
      <data key="d0">472238</data>
    </edge>
    <edge source="USA" target="MUS">
      <data key="d0">2258476</data>
    </edge>
    <edge source="USA" target="MEX">
      <data key="d0">4975509733</data>
    </edge>
    <edge source="USA" target="MDA">
      <data key="d0">100633</data>
    </edge>
    <edge source="USA" target="MAR">
      <data key="d0">9098956</data>
    </edge>
    <edge source="USA" target="MOZ">
      <data key="d0">588058</data>
    </edge>
    <edge source="USA" target="OMN">
      <data key="d0">23476324</data>
    </edge>
    <edge source="USA" target="NAM">
      <data key="d0">222543</data>
    </edge>
    <edge source="USA" target="NLD">
      <data key="d0">674929177</data>
    </edge>
    <edge source="USA" target="NZL">
      <data key="d0">74998671</data>
    </edge>
    <edge source="USA" target="NIC">
      <data key="d0">15398375</data>
    </edge>
    <edge source="USA" target="NER">
      <data key="d0">1018129</data>
    </edge>
    <edge source="USA" target="NOR">
      <data key="d0">74768446</data>
    </edge>
    <edge source="USA" target="PAK">
      <data key="d0">25481659</data>
    </edge>
    <edge source="USA" target="PAN">
      <data key="d0">55026095</data>
    </edge>
    <edge source="USA" target="PRY">
      <data key="d0">12777578</data>
    </edge>
    <edge source="USA" target="PER">
      <data key="d0">96880242</data>
    </edge>
    <edge source="USA" target="PHL">
      <data key="d0">184962951</data>
    </edge>
    <edge source="USA" target="POL">
      <data key="d0">35016476</data>
    </edge>
    <edge source="USA" target="PRT">
      <data key="d0">33709415</data>
    </edge>
    <edge source="USA" target="ROU">
      <data key="d0">15590938</data>
    </edge>
    <edge source="USA" target="RUS">
      <data key="d0">144967562</data>
    </edge>
    <edge source="USA" target="SAU">
      <data key="d0">402891637</data>
    </edge>
    <edge source="USA" target="SEN">
      <data key="d0">3061487</data>
    </edge>
    <edge source="USA" target="IND">
      <data key="d0">190874638</data>
    </edge>
    <edge source="USA" target="SGP">
      <data key="d0">720755147</data>
    </edge>
    <edge source="USA" target="SVK">
      <data key="d0">2593943</data>
    </edge>
    <edge source="USA" target="VNM">
      <data key="d0">13409717</data>
    </edge>
    <edge source="USA" target="SVN">
      <data key="d0">11494680</data>
    </edge>
    <edge source="USA" target="ZAF">
      <data key="d0">143962646</data>
    </edge>
    <edge source="USA" target="ZWE">
      <data key="d0">1859674</data>
    </edge>
    <edge source="USA" target="ESP">
      <data key="d0">253944184</data>
    </edge>
    <edge source="USA" target="SWE">
      <data key="d0">193728476</data>
    </edge>
    <edge source="USA" target="CHE">
      <data key="d0">112915731</data>
    </edge>
    <edge source="USA" target="THA">
      <data key="d0">247694993</data>
    </edge>
    <edge source="USA" target="TGO">
      <data key="d0">144974</data>
    </edge>
    <edge source="USA" target="ARE">
      <data key="d0">214467937</data>
    </edge>
    <edge source="USA" target="TUN">
      <data key="d0">14967496</data>
    </edge>
    <edge source="USA" target="TUR">
      <data key="d0">105065341</data>
    </edge>
    <edge source="USA" target="UGA">
      <data key="d0">919441</data>
    </edge>
    <edge source="USA" target="UKR">
      <data key="d0">15556831</data>
    </edge>
    <edge source="USA" target="MKD">
      <data key="d0">774605</data>
    </edge>
    <edge source="USA" target="EGY">
      <data key="d0">181262402</data>
    </edge>
    <edge source="USA" target="GBR">
      <data key="d0">1752662476</data>
    </edge>
    <edge source="USA" target="TZA">
      <data key="d0">4028922</data>
    </edge>
    <edge source="USA" target="BFA">
      <data key="d0">208315</data>
    </edge>
    <edge source="USA" target="URY">
      <data key="d0">16214938</data>
    </edge>
    <edge source="USA" target="SRB">
      <data key="d0">730832</data>
    </edge>
    <edge source="AZE" target="BEL">
      <data key="d0">48389</data>
    </edge>
    <edge source="AZE" target="BGR">
      <data key="d0">42100</data>
    </edge>
    <edge source="AZE" target="CAN">
      <data key="d0">18858</data>
    </edge>
    <edge source="AZE" target="FIN">
      <data key="d0">132500</data>
    </edge>
    <edge source="AZE" target="GEO">
      <data key="d0">271365</data>
    </edge>
    <edge source="AZE" target="DEU">
      <data key="d0">439237</data>
    </edge>
    <edge source="AZE" target="ITA">
      <data key="d0">55115</data>
    </edge>
    <edge source="AZE" target="KAZ">
      <data key="d0">455955</data>
    </edge>
    <edge source="AZE" target="RUS">
      <data key="d0">1911234</data>
    </edge>
    <edge source="AZE" target="SGP">
      <data key="d0">34467</data>
    </edge>
    <edge source="AZE" target="VNM">
      <data key="d0">144000</data>
    </edge>
    <edge source="AZE" target="CHE">
      <data key="d0">126552</data>
    </edge>
    <edge source="AZE" target="TUR">
      <data key="d0">202482</data>
    </edge>
    <edge source="AZE" target="UKR">
      <data key="d0">376351</data>
    </edge>
    <edge source="AZE" target="GBR">
      <data key="d0">338937</data>
    </edge>
    <edge source="BGR" target="ALB">
      <data key="d0">201423</data>
    </edge>
    <edge source="BGR" target="DZA">
      <data key="d0">209897</data>
    </edge>
    <edge source="BGR" target="AZE">
      <data key="d0">85834</data>
    </edge>
    <edge source="BGR" target="ARG">
      <data key="d0">347974</data>
    </edge>
    <edge source="BGR" target="AUS">
      <data key="d0">114288</data>
    </edge>
    <edge source="BGR" target="AUT">
      <data key="d0">1184636</data>
    </edge>
    <edge source="BGR" target="ARM">
      <data key="d0">244985</data>
    </edge>
    <edge source="BGR" target="BEL">
      <data key="d0">386119</data>
    </edge>
    <edge source="BGR" target="BRA">
      <data key="d0">411710</data>
    </edge>
    <edge source="BGR" target="BLR">
      <data key="d0">1732496</data>
    </edge>
    <edge source="BGR" target="CAN">
      <data key="d0">555382</data>
    </edge>
    <edge source="BGR" target="CHN">
      <data key="d0">125577</data>
    </edge>
    <edge source="BGR" target="HRV">
      <data key="d0">206349</data>
    </edge>
    <edge source="BGR" target="CZE">
      <data key="d0">2119422</data>
    </edge>
    <edge source="BGR" target="DNK">
      <data key="d0">1196323</data>
    </edge>
    <edge source="BGR" target="EST">
      <data key="d0">199044</data>
    </edge>
    <edge source="BGR" target="FIN">
      <data key="d0">160923</data>
    </edge>
    <edge source="BGR" target="FRA">
      <data key="d0">6238137</data>
    </edge>
    <edge source="BGR" target="GEO">
      <data key="d0">635071</data>
    </edge>
    <edge source="BGR" target="DEU">
      <data key="d0">43215398</data>
    </edge>
    <edge source="BGR" target="GRC">
      <data key="d0">3501109</data>
    </edge>
    <edge source="BGR" target="HKG">
      <data key="d0">41250</data>
    </edge>
    <edge source="BGR" target="HUN">
      <data key="d0">3293779</data>
    </edge>
    <edge source="BGR" target="IRL">
      <data key="d0">828941</data>
    </edge>
    <edge source="BGR" target="ISR">
      <data key="d0">188345</data>
    </edge>
    <edge source="BGR" target="ITA">
      <data key="d0">17983788</data>
    </edge>
    <edge source="BGR" target="JPN">
      <data key="d0">72933</data>
    </edge>
    <edge source="BGR" target="KAZ">
      <data key="d0">776885</data>
    </edge>
    <edge source="BGR" target="JOR">
      <data key="d0">224899</data>
    </edge>
    <edge source="BGR" target="KOR">
      <data key="d0">259663</data>
    </edge>
    <edge source="BGR" target="LBN">
      <data key="d0">256257</data>
    </edge>
    <edge source="BGR" target="LVA">
      <data key="d0">363951</data>
    </edge>
    <edge source="BGR" target="LTU">
      <data key="d0">508111</data>
    </edge>
    <edge source="BGR" target="MYS">
      <data key="d0">252462</data>
    </edge>
    <edge source="BGR" target="MEX">
      <data key="d0">1454694</data>
    </edge>
    <edge source="BGR" target="MDA">
      <data key="d0">431181</data>
    </edge>
    <edge source="BGR" target="MOZ">
      <data key="d0">12481</data>
    </edge>
    <edge source="BGR" target="NLD">
      <data key="d0">1823940</data>
    </edge>
    <edge source="BGR" target="NOR">
      <data key="d0">113277</data>
    </edge>
    <edge source="BGR" target="PAK">
      <data key="d0">114613</data>
    </edge>
    <edge source="BGR" target="PAN">
      <data key="d0">31685</data>
    </edge>
    <edge source="BGR" target="POL">
      <data key="d0">4775321</data>
    </edge>
    <edge source="BGR" target="PRT">
      <data key="d0">14110</data>
    </edge>
    <edge source="BGR" target="ROU">
      <data key="d0">3918540</data>
    </edge>
    <edge source="BGR" target="RUS">
      <data key="d0">9795775</data>
    </edge>
    <edge source="BGR" target="SAU">
      <data key="d0">187450</data>
    </edge>
    <edge source="BGR" target="IND">
      <data key="d0">145076</data>
    </edge>
    <edge source="BGR" target="SVK">
      <data key="d0">386056</data>
    </edge>
    <edge source="BGR" target="VNM">
      <data key="d0">52828</data>
    </edge>
    <edge source="BGR" target="SVN">
      <data key="d0">118623</data>
    </edge>
    <edge source="BGR" target="ZAF">
      <data key="d0">25280</data>
    </edge>
    <edge source="BGR" target="ESP">
      <data key="d0">2044639</data>
    </edge>
    <edge source="BGR" target="SWE">
      <data key="d0">738185</data>
    </edge>
    <edge source="BGR" target="CHE">
      <data key="d0">164397</data>
    </edge>
    <edge source="BGR" target="THA">
      <data key="d0">49417</data>
    </edge>
    <edge source="BGR" target="ARE">
      <data key="d0">793744</data>
    </edge>
    <edge source="BGR" target="TUN">
      <data key="d0">231711</data>
    </edge>
    <edge source="BGR" target="TUR">
      <data key="d0">3607048</data>
    </edge>
    <edge source="BGR" target="UKR">
      <data key="d0">3176130</data>
    </edge>
    <edge source="BGR" target="MKD">
      <data key="d0">2552898</data>
    </edge>
    <edge source="BGR" target="EGY">
      <data key="d0">438126</data>
    </edge>
    <edge source="BGR" target="GBR">
      <data key="d0">2117948</data>
    </edge>
    <edge source="BGR" target="USA">
      <data key="d0">1586752</data>
    </edge>
    <edge source="BGR" target="SRB">
      <data key="d0">1397770</data>
    </edge>
    <edge source="CAN" target="DZA">
      <data key="d0">858932</data>
    </edge>
    <edge source="CAN" target="ARG">
      <data key="d0">10522039</data>
    </edge>
    <edge source="CAN" target="AUS">
      <data key="d0">27493266</data>
    </edge>
    <edge source="CAN" target="AUT">
      <data key="d0">6069549</data>
    </edge>
    <edge source="CAN" target="BEL">
      <data key="d0">16875091</data>
    </edge>
    <edge source="CAN" target="BOL">
      <data key="d0">251413</data>
    </edge>
    <edge source="CAN" target="BRA">
      <data key="d0">8106748</data>
    </edge>
    <edge source="CAN" target="BGR">
      <data key="d0">120911</data>
    </edge>
    <edge source="CAN" target="LKA">
      <data key="d0">116314</data>
    </edge>
    <edge source="CAN" target="CHL">
      <data key="d0">13027854</data>
    </edge>
    <edge source="CAN" target="CHN">
      <data key="d0">57685979</data>
    </edge>
    <edge source="CAN" target="COL">
      <data key="d0">2540683</data>
    </edge>
    <edge source="CAN" target="CRI">
      <data key="d0">1354840</data>
    </edge>
    <edge source="CAN" target="HRV">
      <data key="d0">33817</data>
    </edge>
    <edge source="CAN" target="CZE">
      <data key="d0">1467536</data>
    </edge>
    <edge source="CAN" target="DNK">
      <data key="d0">1914594</data>
    </edge>
    <edge source="CAN" target="ECU">
      <data key="d0">1143617</data>
    </edge>
    <edge source="CAN" target="SLV">
      <data key="d0">237166</data>
    </edge>
    <edge source="CAN" target="ETH">
      <data key="d0">76872</data>
    </edge>
    <edge source="CAN" target="EST">
      <data key="d0">27508</data>
    </edge>
    <edge source="CAN" target="FIN">
      <data key="d0">5866301</data>
    </edge>
    <edge source="CAN" target="FRA">
      <data key="d0">38588183</data>
    </edge>
    <edge source="CAN" target="DEU">
      <data key="d0">102381178</data>
    </edge>
    <edge source="CAN" target="GHA">
      <data key="d0">485507</data>
    </edge>
    <edge source="CAN" target="GRC">
      <data key="d0">3017422</data>
    </edge>
    <edge source="CAN" target="GTM">
      <data key="d0">420335</data>
    </edge>
    <edge source="CAN" target="HND">
      <data key="d0">236765</data>
    </edge>
    <edge source="CAN" target="HKG">
      <data key="d0">5153217</data>
    </edge>
    <edge source="CAN" target="HUN">
      <data key="d0">1022441</data>
    </edge>
    <edge source="CAN" target="IDN">
      <data key="d0">5929701</data>
    </edge>
    <edge source="CAN" target="IRL">
      <data key="d0">6100680</data>
    </edge>
    <edge source="CAN" target="ISR">
      <data key="d0">2978175</data>
    </edge>
    <edge source="CAN" target="ITA">
      <data key="d0">29817845</data>
    </edge>
    <edge source="CAN" target="CIV">
      <data key="d0">24553</data>
    </edge>
    <edge source="CAN" target="JAM">
      <data key="d0">506380</data>
    </edge>
    <edge source="CAN" target="JPN">
      <data key="d0">32164728</data>
    </edge>
    <edge source="CAN" target="KAZ">
      <data key="d0">1569038</data>
    </edge>
    <edge source="CAN" target="JOR">
      <data key="d0">1154790</data>
    </edge>
    <edge source="CAN" target="KOR">
      <data key="d0">15403163</data>
    </edge>
    <edge source="CAN" target="KGZ">
      <data key="d0">159877</data>
    </edge>
    <edge source="CAN" target="LBN">
      <data key="d0">452376</data>
    </edge>
    <edge source="CAN" target="LVA">
      <data key="d0">59451</data>
    </edge>
    <edge source="CAN" target="LTU">
      <data key="d0">7958753</data>
    </edge>
    <edge source="CAN" target="MDG">
      <data key="d0">22975</data>
    </edge>
    <edge source="CAN" target="MYS">
      <data key="d0">9157906</data>
    </edge>
    <edge source="CAN" target="MEX">
      <data key="d0">64105446</data>
    </edge>
    <edge source="CAN" target="MAR">
      <data key="d0">821954</data>
    </edge>
    <edge source="CAN" target="MOZ">
      <data key="d0">435256</data>
    </edge>
    <edge source="CAN" target="OMN">
      <data key="d0">751540</data>
    </edge>
    <edge source="CAN" target="NLD">
      <data key="d0">27383136</data>
    </edge>
    <edge source="CAN" target="NZL">
      <data key="d0">3679353</data>
    </edge>
    <edge source="CAN" target="NIC">
      <data key="d0">842025</data>
    </edge>
    <edge source="CAN" target="NER">
      <data key="d0">28306</data>
    </edge>
    <edge source="CAN" target="NOR">
      <data key="d0">5415102</data>
    </edge>
    <edge source="CAN" target="PAK">
      <data key="d0">1363448</data>
    </edge>
    <edge source="CAN" target="PAN">
      <data key="d0">1021596</data>
    </edge>
    <edge source="CAN" target="PRY">
      <data key="d0">463587</data>
    </edge>
    <edge source="CAN" target="PER">
      <data key="d0">6605064</data>
    </edge>
    <edge source="CAN" target="PHL">
      <data key="d0">2512861</data>
    </edge>
    <edge source="CAN" target="POL">
      <data key="d0">3246378</data>
    </edge>
    <edge source="CAN" target="PRT">
      <data key="d0">1276521</data>
    </edge>
    <edge source="CAN" target="ROU">
      <data key="d0">1612121</data>
    </edge>
    <edge source="CAN" target="RUS">
      <data key="d0">17050168</data>
    </edge>
    <edge source="CAN" target="SAU">
      <data key="d0">7131854</data>
    </edge>
    <edge source="CAN" target="SEN">
      <data key="d0">125723</data>
    </edge>
    <edge source="CAN" target="IND">
      <data key="d0">4538148</data>
    </edge>
    <edge source="CAN" target="SGP">
      <data key="d0">22144507</data>
    </edge>
    <edge source="CAN" target="SVK">
      <data key="d0">26449</data>
    </edge>
    <edge source="CAN" target="VNM">
      <data key="d0">1243944</data>
    </edge>
    <edge source="CAN" target="SVN">
      <data key="d0">151699</data>
    </edge>
    <edge source="CAN" target="ZAF">
      <data key="d0">5343475</data>
    </edge>
    <edge source="CAN" target="ZWE">
      <data key="d0">34301</data>
    </edge>
    <edge source="CAN" target="ESP">
      <data key="d0">14775727</data>
    </edge>
    <edge source="CAN" target="SWE">
      <data key="d0">14529085</data>
    </edge>
    <edge source="CAN" target="CHE">
      <data key="d0">4380966</data>
    </edge>
    <edge source="CAN" target="THA">
      <data key="d0">2842759</data>
    </edge>
    <edge source="CAN" target="ARE">
      <data key="d0">7013883</data>
    </edge>
    <edge source="CAN" target="TUN">
      <data key="d0">964749</data>
    </edge>
    <edge source="CAN" target="TUR">
      <data key="d0">9690808</data>
    </edge>
    <edge source="CAN" target="UKR">
      <data key="d0">652505</data>
    </edge>
    <edge source="CAN" target="MKD">
      <data key="d0">33216</data>
    </edge>
    <edge source="CAN" target="EGY">
      <data key="d0">2910733</data>
    </edge>
    <edge source="CAN" target="GBR">
      <data key="d0">76178746</data>
    </edge>
    <edge source="CAN" target="TZA">
      <data key="d0">143563</data>
    </edge>
    <edge source="CAN" target="USA">
      <data key="d0">6296886952</data>
    </edge>
    <edge source="CAN" target="URY">
      <data key="d0">711134</data>
    </edge>
    <edge source="FIN" target="AZE">
      <data key="d0">228062</data>
    </edge>
    <edge source="FIN" target="ARG">
      <data key="d0">2856507</data>
    </edge>
    <edge source="FIN" target="AUS">
      <data key="d0">21072007</data>
    </edge>
    <edge source="FIN" target="AUT">
      <data key="d0">21253289</data>
    </edge>
    <edge source="FIN" target="BEL">
      <data key="d0">24632510</data>
    </edge>
    <edge source="FIN" target="BOL">
      <data key="d0">26260</data>
    </edge>
    <edge source="FIN" target="BRA">
      <data key="d0">33222776</data>
    </edge>
    <edge source="FIN" target="BGR">
      <data key="d0">1338370</data>
    </edge>
    <edge source="FIN" target="BLR">
      <data key="d0">1248442</data>
    </edge>
    <edge source="FIN" target="CMR">
      <data key="d0">19921</data>
    </edge>
    <edge source="FIN" target="CAN">
      <data key="d0">22366023</data>
    </edge>
    <edge source="FIN" target="LKA">
      <data key="d0">545190</data>
    </edge>
    <edge source="FIN" target="CHL">
      <data key="d0">11983968</data>
    </edge>
    <edge source="FIN" target="CHN">
      <data key="d0">60509852</data>
    </edge>
    <edge source="FIN" target="COL">
      <data key="d0">768171</data>
    </edge>
    <edge source="FIN" target="CRI">
      <data key="d0">55388</data>
    </edge>
    <edge source="FIN" target="HRV">
      <data key="d0">677207</data>
    </edge>
    <edge source="FIN" target="CZE">
      <data key="d0">6011213</data>
    </edge>
    <edge source="FIN" target="BEN">
      <data key="d0">24602</data>
    </edge>
    <edge source="FIN" target="DNK">
      <data key="d0">35995306</data>
    </edge>
    <edge source="FIN" target="ECU">
      <data key="d0">546812</data>
    </edge>
    <edge source="FIN" target="SLV">
      <data key="d0">31623</data>
    </edge>
    <edge source="FIN" target="ETH">
      <data key="d0">19810</data>
    </edge>
    <edge source="FIN" target="EST">
      <data key="d0">45703892</data>
    </edge>
    <edge source="FIN" target="FRA">
      <data key="d0">64316166</data>
    </edge>
    <edge source="FIN" target="GEO">
      <data key="d0">583187</data>
    </edge>
    <edge source="FIN" target="DEU">
      <data key="d0">129874169</data>
    </edge>
    <edge source="FIN" target="GHA">
      <data key="d0">381785</data>
    </edge>
    <edge source="FIN" target="GRC">
      <data key="d0">1937370</data>
    </edge>
    <edge source="FIN" target="GTM">
      <data key="d0">164544</data>
    </edge>
    <edge source="FIN" target="HKG">
      <data key="d0">13841110</data>
    </edge>
    <edge source="FIN" target="HUN">
      <data key="d0">12788445</data>
    </edge>
    <edge source="FIN" target="IDN">
      <data key="d0">7394706</data>
    </edge>
    <edge source="FIN" target="IRL">
      <data key="d0">7681574</data>
    </edge>
    <edge source="FIN" target="ISR">
      <data key="d0">3048992</data>
    </edge>
    <edge source="FIN" target="ITA">
      <data key="d0">49428180</data>
    </edge>
    <edge source="FIN" target="CIV">
      <data key="d0">16174</data>
    </edge>
    <edge source="FIN" target="JAM">
      <data key="d0">7310321</data>
    </edge>
    <edge source="FIN" target="JPN">
      <data key="d0">26558557</data>
    </edge>
    <edge source="FIN" target="KAZ">
      <data key="d0">1245360</data>
    </edge>
    <edge source="FIN" target="JOR">
      <data key="d0">4107008</data>
    </edge>
    <edge source="FIN" target="KOR">
      <data key="d0">26054070</data>
    </edge>
    <edge source="FIN" target="LBN">
      <data key="d0">456464</data>
    </edge>
    <edge source="FIN" target="LVA">
      <data key="d0">19832525</data>
    </edge>
    <edge source="FIN" target="LTU">
      <data key="d0">6504029</data>
    </edge>
    <edge source="FIN" target="MYS">
      <data key="d0">4372639</data>
    </edge>
    <edge source="FIN" target="MRT">
      <data key="d0">193049</data>
    </edge>
    <edge source="FIN" target="MUS">
      <data key="d0">333627</data>
    </edge>
    <edge source="FIN" target="MEX">
      <data key="d0">9799521</data>
    </edge>
    <edge source="FIN" target="MDA">
      <data key="d0">19369</data>
    </edge>
    <edge source="FIN" target="MAR">
      <data key="d0">163142</data>
    </edge>
    <edge source="FIN" target="MOZ">
      <data key="d0">67330</data>
    </edge>
    <edge source="FIN" target="OMN">
      <data key="d0">180308</data>
    </edge>
    <edge source="FIN" target="NLD">
      <data key="d0">42471556</data>
    </edge>
    <edge source="FIN" target="NZL">
      <data key="d0">5067140</data>
    </edge>
    <edge source="FIN" target="NIC">
      <data key="d0">68400</data>
    </edge>
    <edge source="FIN" target="NER">
      <data key="d0">85645</data>
    </edge>
    <edge source="FIN" target="NOR">
      <data key="d0">57091184</data>
    </edge>
    <edge source="FIN" target="PAK">
      <data key="d0">253202</data>
    </edge>
    <edge source="FIN" target="PAN">
      <data key="d0">37786</data>
    </edge>
    <edge source="FIN" target="PER">
      <data key="d0">6467180</data>
    </edge>
    <edge source="FIN" target="PHL">
      <data key="d0">5062069</data>
    </edge>
    <edge source="FIN" target="POL">
      <data key="d0">50252824</data>
    </edge>
    <edge source="FIN" target="PRT">
      <data key="d0">5696516</data>
    </edge>
    <edge source="FIN" target="ROU">
      <data key="d0">3907604</data>
    </edge>
    <edge source="FIN" target="RUS">
      <data key="d0">99824314</data>
    </edge>
    <edge source="FIN" target="SAU">
      <data key="d0">11960279</data>
    </edge>
    <edge source="FIN" target="SEN">
      <data key="d0">329344</data>
    </edge>
    <edge source="FIN" target="IND">
      <data key="d0">9493156</data>
    </edge>
    <edge source="FIN" target="SGP">
      <data key="d0">23496662</data>
    </edge>
    <edge source="FIN" target="SVK">
      <data key="d0">574984</data>
    </edge>
    <edge source="FIN" target="VNM">
      <data key="d0">543684</data>
    </edge>
    <edge source="FIN" target="SVN">
      <data key="d0">255476</data>
    </edge>
    <edge source="FIN" target="ZAF">
      <data key="d0">7153093</data>
    </edge>
    <edge source="FIN" target="ZWE">
      <data key="d0">205378</data>
    </edge>
    <edge source="FIN" target="ESP">
      <data key="d0">38586635</data>
    </edge>
    <edge source="FIN" target="SWE">
      <data key="d0">164442238</data>
    </edge>
    <edge source="FIN" target="CHE">
      <data key="d0">11771659</data>
    </edge>
    <edge source="FIN" target="THA">
      <data key="d0">5071872</data>
    </edge>
    <edge source="FIN" target="ARE">
      <data key="d0">11524055</data>
    </edge>
    <edge source="FIN" target="TUN">
      <data key="d0">1566552</data>
    </edge>
    <edge source="FIN" target="TUR">
      <data key="d0">5979181</data>
    </edge>
    <edge source="FIN" target="UKR">
      <data key="d0">3608580</data>
    </edge>
    <edge source="FIN" target="MKD">
      <data key="d0">15344</data>
    </edge>
    <edge source="FIN" target="EGY">
      <data key="d0">3380809</data>
    </edge>
    <edge source="FIN" target="GBR">
      <data key="d0">79901485</data>
    </edge>
    <edge source="FIN" target="TZA">
      <data key="d0">758627</data>
    </edge>
    <edge source="FIN" target="USA">
      <data key="d0">147619956</data>
    </edge>
    <edge source="FIN" target="URY">
      <data key="d0">754463</data>
    </edge>
    <edge source="FIN" target="SRB">
      <data key="d0">45281</data>
    </edge>
    <edge source="GEO" target="AZE">
      <data key="d0">1444035</data>
    </edge>
    <edge source="GEO" target="ARM">
      <data key="d0">43926</data>
    </edge>
    <edge source="GEO" target="DEU">
      <data key="d0">355107</data>
    </edge>
    <edge source="GEO" target="ITA">
      <data key="d0">1205123</data>
    </edge>
    <edge source="GEO" target="KAZ">
      <data key="d0">65550</data>
    </edge>
    <edge source="GEO" target="JOR">
      <data key="d0">42240</data>
    </edge>
    <edge source="GEO" target="ROU">
      <data key="d0">51330</data>
    </edge>
    <edge source="GEO" target="RUS">
      <data key="d0">101292</data>
    </edge>
    <edge source="GEO" target="CHE">
      <data key="d0">270541</data>
    </edge>
    <edge source="GEO" target="ARE">
      <data key="d0">60628</data>
    </edge>
    <edge source="GEO" target="TUR">
      <data key="d0">95339</data>
    </edge>
    <edge source="GEO" target="UKR">
      <data key="d0">29700</data>
    </edge>
    <edge source="GEO" target="USA">
      <data key="d0">114014</data>
    </edge>
    <edge source="RUS" target="ALB">
      <data key="d0">33388</data>
    </edge>
    <edge source="RUS" target="DZA">
      <data key="d0">3066289</data>
    </edge>
    <edge source="RUS" target="AZE">
      <data key="d0">3183979</data>
    </edge>
    <edge source="RUS" target="ARG">
      <data key="d0">877416</data>
    </edge>
    <edge source="RUS" target="AUS">
      <data key="d0">140119</data>
    </edge>
    <edge source="RUS" target="AUT">
      <data key="d0">2416381</data>
    </edge>
    <edge source="RUS" target="ARM">
      <data key="d0">959401</data>
    </edge>
    <edge source="RUS" target="BEL">
      <data key="d0">1510997</data>
    </edge>
    <edge source="RUS" target="BRA">
      <data key="d0">4651661</data>
    </edge>
    <edge source="RUS" target="BGR">
      <data key="d0">4970486</data>
    </edge>
    <edge source="RUS" target="CAN">
      <data key="d0">1865907</data>
    </edge>
    <edge source="RUS" target="LKA">
      <data key="d0">232871</data>
    </edge>
    <edge source="RUS" target="CHL">
      <data key="d0">23761</data>
    </edge>
    <edge source="RUS" target="CHN">
      <data key="d0">16154753</data>
    </edge>
    <edge source="RUS" target="COL">
      <data key="d0">343246</data>
    </edge>
    <edge source="RUS" target="HRV">
      <data key="d0">68524</data>
    </edge>
    <edge source="RUS" target="CZE">
      <data key="d0">35216747</data>
    </edge>
    <edge source="RUS" target="DNK">
      <data key="d0">48757</data>
    </edge>
    <edge source="RUS" target="ECU">
      <data key="d0">172156</data>
    </edge>
    <edge source="RUS" target="ETH">
      <data key="d0">161753</data>
    </edge>
    <edge source="RUS" target="EST">
      <data key="d0">2849511</data>
    </edge>
    <edge source="RUS" target="FIN">
      <data key="d0">72915211</data>
    </edge>
    <edge source="RUS" target="FRA">
      <data key="d0">4464963</data>
    </edge>
    <edge source="RUS" target="GEO">
      <data key="d0">2091680</data>
    </edge>
    <edge source="RUS" target="DEU">
      <data key="d0">71365605</data>
    </edge>
    <edge source="RUS" target="GRC">
      <data key="d0">1042747</data>
    </edge>
    <edge source="RUS" target="HUN">
      <data key="d0">40250781</data>
    </edge>
    <edge source="RUS" target="IDN">
      <data key="d0">19027</data>
    </edge>
    <edge source="RUS" target="IRL">
      <data key="d0">77667</data>
    </edge>
    <edge source="RUS" target="ISR">
      <data key="d0">462567</data>
    </edge>
    <edge source="RUS" target="ITA">
      <data key="d0">4141774</data>
    </edge>
    <edge source="RUS" target="JPN">
      <data key="d0">102232</data>
    </edge>
    <edge source="RUS" target="KAZ">
      <data key="d0">101823161</data>
    </edge>
    <edge source="RUS" target="JOR">
      <data key="d0">521253</data>
    </edge>
    <edge source="RUS" target="KOR">
      <data key="d0">1878367</data>
    </edge>
    <edge source="RUS" target="KGZ">
      <data key="d0">1204589</data>
    </edge>
    <edge source="RUS" target="LVA">
      <data key="d0">91748867</data>
    </edge>
    <edge source="RUS" target="LTU">
      <data key="d0">95310334</data>
    </edge>
    <edge source="RUS" target="MDG">
      <data key="d0">42581</data>
    </edge>
    <edge source="RUS" target="MYS">
      <data key="d0">1025908</data>
    </edge>
    <edge source="RUS" target="MRT">
      <data key="d0">31705</data>
    </edge>
    <edge source="RUS" target="MEX">
      <data key="d0">2595796</data>
    </edge>
    <edge source="RUS" target="MDA">
      <data key="d0">2072473</data>
    </edge>
    <edge source="RUS" target="MAR">
      <data key="d0">37533</data>
    </edge>
    <edge source="RUS" target="NAM">
      <data key="d0">88150</data>
    </edge>
    <edge source="RUS" target="NLD">
      <data key="d0">3093092</data>
    </edge>
    <edge source="RUS" target="NZL">
      <data key="d0">91553</data>
    </edge>
    <edge source="RUS" target="NIC">
      <data key="d0">51386</data>
    </edge>
    <edge source="RUS" target="NOR">
      <data key="d0">1878815</data>
    </edge>
    <edge source="RUS" target="PAK">
      <data key="d0">1179229</data>
    </edge>
    <edge source="RUS" target="PAN">
      <data key="d0">37819</data>
    </edge>
    <edge source="RUS" target="PER">
      <data key="d0">178592</data>
    </edge>
    <edge source="RUS" target="POL">
      <data key="d0">11885082</data>
    </edge>
    <edge source="RUS" target="PRT">
      <data key="d0">119984</data>
    </edge>
    <edge source="RUS" target="ROU">
      <data key="d0">629150</data>
    </edge>
    <edge source="RUS" target="SEN">
      <data key="d0">246806</data>
    </edge>
    <edge source="RUS" target="IND">
      <data key="d0">34231607</data>
    </edge>
    <edge source="RUS" target="SGP">
      <data key="d0">3966617</data>
    </edge>
    <edge source="RUS" target="SVK">
      <data key="d0">6528611</data>
    </edge>
    <edge source="RUS" target="VNM">
      <data key="d0">4936336</data>
    </edge>
    <edge source="RUS" target="SVN">
      <data key="d0">2667068</data>
    </edge>
    <edge source="RUS" target="ZAF">
      <data key="d0">127546</data>
    </edge>
    <edge source="RUS" target="ESP">
      <data key="d0">1932134</data>
    </edge>
    <edge source="RUS" target="SWE">
      <data key="d0">2193416</data>
    </edge>
    <edge source="RUS" target="CHE">
      <data key="d0">1366074</data>
    </edge>
    <edge source="RUS" target="THA">
      <data key="d0">57207</data>
    </edge>
    <edge source="RUS" target="TGO">
      <data key="d0">26291</data>
    </edge>
    <edge source="RUS" target="ARE">
      <data key="d0">28204754</data>
    </edge>
    <edge source="RUS" target="TUN">
      <data key="d0">27787</data>
    </edge>
    <edge source="RUS" target="TUR">
      <data key="d0">11266309</data>
    </edge>
    <edge source="RUS" target="UGA">
      <data key="d0">31501</data>
    </edge>
    <edge source="RUS" target="UKR">
      <data key="d0">89633445</data>
    </edge>
    <edge source="RUS" target="MKD">
      <data key="d0">279613</data>
    </edge>
    <edge source="RUS" target="EGY">
      <data key="d0">2987436</data>
    </edge>
    <edge source="RUS" target="GBR">
      <data key="d0">11156478</data>
    </edge>
    <edge source="RUS" target="USA">
      <data key="d0">31467551</data>
    </edge>
    <edge source="RUS" target="URY">
      <data key="d0">993589</data>
    </edge>
    <edge source="RUS" target="SRB">
      <data key="d0">4169007</data>
    </edge>
    <edge source="SGP" target="DZA">
      <data key="d0">766270</data>
    </edge>
    <edge source="SGP" target="AZE">
      <data key="d0">94179</data>
    </edge>
    <edge source="SGP" target="ARG">
      <data key="d0">921647</data>
    </edge>
    <edge source="SGP" target="AUS">
      <data key="d0">66696210</data>
    </edge>
    <edge source="SGP" target="AUT">
      <data key="d0">2922710</data>
    </edge>
    <edge source="SGP" target="ARM">
      <data key="d0">67029</data>
    </edge>
    <edge source="SGP" target="BEL">
      <data key="d0">15151466</data>
    </edge>
    <edge source="SGP" target="BOL">
      <data key="d0">33118</data>
    </edge>
    <edge source="SGP" target="BRA">
      <data key="d0">13320494</data>
    </edge>
    <edge source="SGP" target="KHM">
      <data key="d0">12550765</data>
    </edge>
    <edge source="SGP" target="CMR">
      <data key="d0">205510</data>
    </edge>
    <edge source="SGP" target="CAN">
      <data key="d0">14903511</data>
    </edge>
    <edge source="SGP" target="LKA">
      <data key="d0">21981388</data>
    </edge>
    <edge source="SGP" target="CHL">
      <data key="d0">1062940</data>
    </edge>
    <edge source="SGP" target="CHN">
      <data key="d0">147826065</data>
    </edge>
    <edge source="SGP" target="COL">
      <data key="d0">676271</data>
    </edge>
    <edge source="SGP" target="CRI">
      <data key="d0">180946</data>
    </edge>
    <edge source="SGP" target="CZE">
      <data key="d0">911873</data>
    </edge>
    <edge source="SGP" target="BEN">
      <data key="d0">1123725</data>
    </edge>
    <edge source="SGP" target="DNK">
      <data key="d0">6779470</data>
    </edge>
    <edge source="SGP" target="ECU">
      <data key="d0">102022</data>
    </edge>
    <edge source="SGP" target="SLV">
      <data key="d0">104992</data>
    </edge>
    <edge source="SGP" target="ETH">
      <data key="d0">92606</data>
    </edge>
    <edge source="SGP" target="EST">
      <data key="d0">19526</data>
    </edge>
    <edge source="SGP" target="FIN">
      <data key="d0">7499301</data>
    </edge>
    <edge source="SGP" target="FRA">
      <data key="d0">12143749</data>
    </edge>
    <edge source="SGP" target="GMB">
      <data key="d0">83866</data>
    </edge>
    <edge source="SGP" target="DEU">
      <data key="d0">24424189</data>
    </edge>
    <edge source="SGP" target="GHA">
      <data key="d0">803651</data>
    </edge>
    <edge source="SGP" target="GRC">
      <data key="d0">986345</data>
    </edge>
    <edge source="SGP" target="GTM">
      <data key="d0">142888</data>
    </edge>
    <edge source="SGP" target="HKG">
      <data key="d0">218142349</data>
    </edge>
    <edge source="SGP" target="HUN">
      <data key="d0">4029638</data>
    </edge>
    <edge source="SGP" target="IRL">
      <data key="d0">2551503</data>
    </edge>
    <edge source="SGP" target="ISR">
      <data key="d0">3839669</data>
    </edge>
    <edge source="SGP" target="ITA">
      <data key="d0">36353964</data>
    </edge>
    <edge source="SGP" target="CIV">
      <data key="d0">1823860</data>
    </edge>
    <edge source="SGP" target="JAM">
      <data key="d0">46403</data>
    </edge>
    <edge source="SGP" target="JPN">
      <data key="d0">117838558</data>
    </edge>
    <edge source="SGP" target="KAZ">
      <data key="d0">25512</data>
    </edge>
    <edge source="SGP" target="JOR">
      <data key="d0">1886873</data>
    </edge>
    <edge source="SGP" target="KOR">
      <data key="d0">77801753</data>
    </edge>
    <edge source="SGP" target="LBN">
      <data key="d0">1802365</data>
    </edge>
    <edge source="SGP" target="LVA">
      <data key="d0">630529</data>
    </edge>
    <edge source="SGP" target="MDG">
      <data key="d0">506221</data>
    </edge>
    <edge source="SGP" target="MWI">
      <data key="d0">42385</data>
    </edge>
    <edge source="SGP" target="MYS">
      <data key="d0">667256263</data>
    </edge>
    <edge source="SGP" target="MUS">
      <data key="d0">1798800</data>
    </edge>
    <edge source="SGP" target="MEX">
      <data key="d0">13916719</data>
    </edge>
    <edge source="SGP" target="MAR">
      <data key="d0">676443</data>
    </edge>
    <edge source="SGP" target="MOZ">
      <data key="d0">211425</data>
    </edge>
    <edge source="SGP" target="OMN">
      <data key="d0">2855452</data>
    </edge>
    <edge source="SGP" target="NLD">
      <data key="d0">27624929</data>
    </edge>
    <edge source="SGP" target="NZL">
      <data key="d0">13684201</data>
    </edge>
    <edge source="SGP" target="NIC">
      <data key="d0">23839</data>
    </edge>
    <edge source="SGP" target="NOR">
      <data key="d0">2327620</data>
    </edge>
    <edge source="SGP" target="PAK">
      <data key="d0">25848967</data>
    </edge>
    <edge source="SGP" target="PAN">
      <data key="d0">550325</data>
    </edge>
    <edge source="SGP" target="PRY">
      <data key="d0">22762</data>
    </edge>
    <edge source="SGP" target="PER">
      <data key="d0">158193</data>
    </edge>
    <edge source="SGP" target="PHL">
      <data key="d0">141577057</data>
    </edge>
    <edge source="SGP" target="POL">
      <data key="d0">779920</data>
    </edge>
    <edge source="SGP" target="PRT">
      <data key="d0">857066</data>
    </edge>
    <edge source="SGP" target="ROU">
      <data key="d0">735669</data>
    </edge>
    <edge source="SGP" target="RUS">
      <data key="d0">5405988</data>
    </edge>
    <edge source="SGP" target="SAU">
      <data key="d0">24689974</data>
    </edge>
    <edge source="SGP" target="SEN">
      <data key="d0">93895</data>
    </edge>
    <edge source="SGP" target="IND">
      <data key="d0">105531781</data>
    </edge>
    <edge source="SGP" target="VNM">
      <data key="d0">63712908</data>
    </edge>
    <edge source="SGP" target="SVN">
      <data key="d0">1920089</data>
    </edge>
    <edge source="SGP" target="ZAF">
      <data key="d0">13663005</data>
    </edge>
    <edge source="SGP" target="ZWE">
      <data key="d0">14723</data>
    </edge>
    <edge source="SGP" target="ESP">
      <data key="d0">13171906</data>
    </edge>
    <edge source="SGP" target="SWE">
      <data key="d0">4287671</data>
    </edge>
    <edge source="SGP" target="CHE">
      <data key="d0">802044</data>
    </edge>
    <edge source="SGP" target="THA">
      <data key="d0">284695549</data>
    </edge>
    <edge source="SGP" target="TGO">
      <data key="d0">83170</data>
    </edge>
    <edge source="SGP" target="ARE">
      <data key="d0">79042561</data>
    </edge>
    <edge source="SGP" target="TUN">
      <data key="d0">340133</data>
    </edge>
    <edge source="SGP" target="TUR">
      <data key="d0">5680702</data>
    </edge>
    <edge source="SGP" target="UGA">
      <data key="d0">13209</data>
    </edge>
    <edge source="SGP" target="UKR">
      <data key="d0">1000552</data>
    </edge>
    <edge source="SGP" target="EGY">
      <data key="d0">14919251</data>
    </edge>
    <edge source="SGP" target="GBR">
      <data key="d0">30052293</data>
    </edge>
    <edge source="SGP" target="TZA">
      <data key="d0">129285</data>
    </edge>
    <edge source="SGP" target="USA">
      <data key="d0">251467503</data>
    </edge>
    <edge source="SGP" target="BFA">
      <data key="d0">627675</data>
    </edge>
    <edge source="SGP" target="URY">
      <data key="d0">147452</data>
    </edge>
    <edge source="VNM" target="ARG">
      <data key="d0">92000</data>
    </edge>
    <edge source="VNM" target="BLR">
      <data key="d0">20000</data>
    </edge>
    <edge source="VNM" target="DEU">
      <data key="d0">513000</data>
    </edge>
    <edge source="VNM" target="GTM">
      <data key="d0">26000</data>
    </edge>
    <edge source="VNM" target="HKG">
      <data key="d0">725000</data>
    </edge>
    <edge source="VNM" target="IRL">
      <data key="d0">568000</data>
    </edge>
    <edge source="VNM" target="JAM">
      <data key="d0">34000</data>
    </edge>
    <edge source="VNM" target="JPN">
      <data key="d0">8498000</data>
    </edge>
    <edge source="VNM" target="MYS">
      <data key="d0">1223000</data>
    </edge>
    <edge source="VNM" target="NZL">
      <data key="d0">115000</data>
    </edge>
    <edge source="VNM" target="PAN">
      <data key="d0">49000</data>
    </edge>
    <edge source="VNM" target="PRY">
      <data key="d0">57000</data>
    </edge>
    <edge source="VNM" target="SGP">
      <data key="d0">1271000</data>
    </edge>
    <edge source="VNM" target="CHE">
      <data key="d0">56000</data>
    </edge>
    <edge source="VNM" target="THA">
      <data key="d0">362000</data>
    </edge>
    <edge source="VNM" target="ARE">
      <data key="d0">138000</data>
    </edge>
    <edge source="VNM" target="UKR">
      <data key="d0">132000</data>
    </edge>
    <edge source="CHE" target="ALB">
      <data key="d0">61177</data>
    </edge>
    <edge source="CHE" target="DZA">
      <data key="d0">6094843</data>
    </edge>
    <edge source="CHE" target="AZE">
      <data key="d0">100871</data>
    </edge>
    <edge source="CHE" target="ARG">
      <data key="d0">10681260</data>
    </edge>
    <edge source="CHE" target="AUS">
      <data key="d0">28969000</data>
    </edge>
    <edge source="CHE" target="AUT">
      <data key="d0">167425256</data>
    </edge>
    <edge source="CHE" target="BEL">
      <data key="d0">92171174</data>
    </edge>
    <edge source="CHE" target="BOL">
      <data key="d0">236504</data>
    </edge>
    <edge source="CHE" target="BRA">
      <data key="d0">24345050</data>
    </edge>
    <edge source="CHE" target="BGR">
      <data key="d0">3644379</data>
    </edge>
    <edge source="CHE" target="BLR">
      <data key="d0">574170</data>
    </edge>
    <edge source="CHE" target="KHM">
      <data key="d0">10765</data>
    </edge>
    <edge source="CHE" target="CMR">
      <data key="d0">206239</data>
    </edge>
    <edge source="CHE" target="CAN">
      <data key="d0">28238100</data>
    </edge>
    <edge source="CHE" target="LKA">
      <data key="d0">1563306</data>
    </edge>
    <edge source="CHE" target="CHL">
      <data key="d0">5710901</data>
    </edge>
    <edge source="CHE" target="CHN">
      <data key="d0">71397602</data>
    </edge>
    <edge source="CHE" target="COL">
      <data key="d0">3975660</data>
    </edge>
    <edge source="CHE" target="CRI">
      <data key="d0">985924</data>
    </edge>
    <edge source="CHE" target="HRV">
      <data key="d0">10660328</data>
    </edge>
    <edge source="CHE" target="CZE">
      <data key="d0">27401619</data>
    </edge>
    <edge source="CHE" target="BEN">
      <data key="d0">23092</data>
    </edge>
    <edge source="CHE" target="DNK">
      <data key="d0">48604541</data>
    </edge>
    <edge source="CHE" target="ECU">
      <data key="d0">382171</data>
    </edge>
    <edge source="CHE" target="SLV">
      <data key="d0">2516780</data>
    </edge>
    <edge source="CHE" target="ETH">
      <data key="d0">104796</data>
    </edge>
    <edge source="CHE" target="EST">
      <data key="d0">959882</data>
    </edge>
    <edge source="CHE" target="FIN">
      <data key="d0">55651369</data>
    </edge>
    <edge source="CHE" target="FRA">
      <data key="d0">346332848</data>
    </edge>
    <edge source="CHE" target="GEO">
      <data key="d0">20190</data>
    </edge>
    <edge source="CHE" target="GMB">
      <data key="d0">207871</data>
    </edge>
    <edge source="CHE" target="PSE">
      <data key="d0">66369</data>
    </edge>
    <edge source="CHE" target="DEU">
      <data key="d0">1219687865</data>
    </edge>
    <edge source="CHE" target="GHA">
      <data key="d0">796113</data>
    </edge>
    <edge source="CHE" target="GRC">
      <data key="d0">15190349</data>
    </edge>
    <edge source="CHE" target="GTM">
      <data key="d0">442071</data>
    </edge>
    <edge source="CHE" target="HND">
      <data key="d0">810422</data>
    </edge>
    <edge source="CHE" target="HKG">
      <data key="d0">28381213</data>
    </edge>
    <edge source="CHE" target="HUN">
      <data key="d0">22615204</data>
    </edge>
    <edge source="CHE" target="IDN">
      <data key="d0">8129176</data>
    </edge>
    <edge source="CHE" target="IRL">
      <data key="d0">23633995</data>
    </edge>
    <edge source="CHE" target="ISR">
      <data key="d0">21012791</data>
    </edge>
    <edge source="CHE" target="ITA">
      <data key="d0">246571201</data>
    </edge>
    <edge source="CHE" target="CIV">
      <data key="d0">274424</data>
    </edge>
    <edge source="CHE" target="JAM">
      <data key="d0">734078</data>
    </edge>
    <edge source="CHE" target="JPN">
      <data key="d0">119149776</data>
    </edge>
    <edge source="CHE" target="KAZ">
      <data key="d0">535683</data>
    </edge>
    <edge source="CHE" target="JOR">
      <data key="d0">1449127</data>
    </edge>
    <edge source="CHE" target="KOR">
      <data key="d0">64364757</data>
    </edge>
    <edge source="CHE" target="KGZ">
      <data key="d0">19616</data>
    </edge>
    <edge source="CHE" target="LBN">
      <data key="d0">1981453</data>
    </edge>
    <edge source="CHE" target="LVA">
      <data key="d0">2025897</data>
    </edge>
    <edge source="CHE" target="LTU">
      <data key="d0">938860</data>
    </edge>
    <edge source="CHE" target="MDG">
      <data key="d0">243008</data>
    </edge>
    <edge source="CHE" target="MWI">
      <data key="d0">13028</data>
    </edge>
    <edge source="CHE" target="MYS">
      <data key="d0">25710130</data>
    </edge>
    <edge source="CHE" target="MRT">
      <data key="d0">51515</data>
    </edge>
    <edge source="CHE" target="MUS">
      <data key="d0">789583</data>
    </edge>
    <edge source="CHE" target="MEX">
      <data key="d0">20908983</data>
    </edge>
    <edge source="CHE" target="MDA">
      <data key="d0">33484</data>
    </edge>
    <edge source="CHE" target="MAR">
      <data key="d0">3663841</data>
    </edge>
    <edge source="CHE" target="MOZ">
      <data key="d0">216286</data>
    </edge>
    <edge source="CHE" target="OMN">
      <data key="d0">1107788</data>
    </edge>
    <edge source="CHE" target="NAM">
      <data key="d0">65379</data>
    </edge>
    <edge source="CHE" target="NLD">
      <data key="d0">130332113</data>
    </edge>
    <edge source="CHE" target="NZL">
      <data key="d0">3581481</data>
    </edge>
    <edge source="CHE" target="NIC">
      <data key="d0">33975</data>
    </edge>
    <edge source="CHE" target="NER">
      <data key="d0">35470</data>
    </edge>
    <edge source="CHE" target="NOR">
      <data key="d0">24344291</data>
    </edge>
    <edge source="CHE" target="PAK">
      <data key="d0">7682814</data>
    </edge>
    <edge source="CHE" target="PAN">
      <data key="d0">945725</data>
    </edge>
    <edge source="CHE" target="PRY">
      <data key="d0">238377</data>
    </edge>
    <edge source="CHE" target="PER">
      <data key="d0">1954408</data>
    </edge>
    <edge source="CHE" target="PHL">
      <data key="d0">12776868</data>
    </edge>
    <edge source="CHE" target="POL">
      <data key="d0">24651587</data>
    </edge>
    <edge source="CHE" target="PRT">
      <data key="d0">21422022</data>
    </edge>
    <edge source="CHE" target="ROU">
      <data key="d0">7798173</data>
    </edge>
    <edge source="CHE" target="RUS">
      <data key="d0">13212864</data>
    </edge>
    <edge source="CHE" target="SAU">
      <data key="d0">15509241</data>
    </edge>
    <edge source="CHE" target="SEN">
      <data key="d0">197273</data>
    </edge>
    <edge source="CHE" target="IND">
      <data key="d0">24733313</data>
    </edge>
    <edge source="CHE" target="SGP">
      <data key="d0">42749565</data>
    </edge>
    <edge source="CHE" target="SVK">
      <data key="d0">4147793</data>
    </edge>
    <edge source="CHE" target="VNM">
      <data key="d0">1371976</data>
    </edge>
    <edge source="CHE" target="SVN">
      <data key="d0">8961168</data>
    </edge>
    <edge source="CHE" target="ZAF">
      <data key="d0">16922362</data>
    </edge>
    <edge source="CHE" target="ZWE">
      <data key="d0">432626</data>
    </edge>
    <edge source="CHE" target="ESP">
      <data key="d0">93704719</data>
    </edge>
    <edge source="CHE" target="SWE">
      <data key="d0">78829312</data>
    </edge>
    <edge source="CHE" target="THA">
      <data key="d0">14763130</data>
    </edge>
    <edge source="CHE" target="TGO">
      <data key="d0">18351</data>
    </edge>
    <edge source="CHE" target="ARE">
      <data key="d0">22586299</data>
    </edge>
    <edge source="CHE" target="TUN">
      <data key="d0">3155591</data>
    </edge>
    <edge source="CHE" target="TUR">
      <data key="d0">30304914</data>
    </edge>
    <edge source="CHE" target="UGA">
      <data key="d0">454580</data>
    </edge>
    <edge source="CHE" target="UKR">
      <data key="d0">3313978</data>
    </edge>
    <edge source="CHE" target="MKD">
      <data key="d0">440054</data>
    </edge>
    <edge source="CHE" target="EGY">
      <data key="d0">18628782</data>
    </edge>
    <edge source="CHE" target="GBR">
      <data key="d0">207228061</data>
    </edge>
    <edge source="CHE" target="TZA">
      <data key="d0">501613</data>
    </edge>
    <edge source="CHE" target="USA">
      <data key="d0">504884195</data>
    </edge>
    <edge source="CHE" target="BFA">
      <data key="d0">16429</data>
    </edge>
    <edge source="CHE" target="URY">
      <data key="d0">573356</data>
    </edge>
    <edge source="CHE" target="SRB">
      <data key="d0">1626355</data>
    </edge>
    <edge source="TUR" target="ALB">
      <data key="d0">1442681</data>
    </edge>
    <edge source="TUR" target="DZA">
      <data key="d0">20682699</data>
    </edge>
    <edge source="TUR" target="AZE">
      <data key="d0">5411291</data>
    </edge>
    <edge source="TUR" target="ARG">
      <data key="d0">229128</data>
    </edge>
    <edge source="TUR" target="AUS">
      <data key="d0">996991</data>
    </edge>
    <edge source="TUR" target="AUT">
      <data key="d0">4268755</data>
    </edge>
    <edge source="TUR" target="BEL">
      <data key="d0">8734432</data>
    </edge>
    <edge source="TUR" target="BRA">
      <data key="d0">1369455</data>
    </edge>
    <edge source="TUR" target="BGR">
      <data key="d0">3417569</data>
    </edge>
    <edge source="TUR" target="BLR">
      <data key="d0">633191</data>
    </edge>
    <edge source="TUR" target="CMR">
      <data key="d0">44948</data>
    </edge>
    <edge source="TUR" target="CAN">
      <data key="d0">352966</data>
    </edge>
    <edge source="TUR" target="LKA">
      <data key="d0">94111</data>
    </edge>
    <edge source="TUR" target="CHL">
      <data key="d0">217428</data>
    </edge>
    <edge source="TUR" target="CHN">
      <data key="d0">1040379</data>
    </edge>
    <edge source="TUR" target="COL">
      <data key="d0">58965</data>
    </edge>
    <edge source="TUR" target="HRV">
      <data key="d0">322074</data>
    </edge>
    <edge source="TUR" target="CZE">
      <data key="d0">1437830</data>
    </edge>
    <edge source="TUR" target="DNK">
      <data key="d0">801971</data>
    </edge>
    <edge source="TUR" target="ECU">
      <data key="d0">14873</data>
    </edge>
    <edge source="TUR" target="ETH">
      <data key="d0">134200</data>
    </edge>
    <edge source="TUR" target="EST">
      <data key="d0">14152</data>
    </edge>
    <edge source="TUR" target="FIN">
      <data key="d0">354159</data>
    </edge>
    <edge source="TUR" target="FRA">
      <data key="d0">24891537</data>
    </edge>
    <edge source="TUR" target="GEO">
      <data key="d0">1895181</data>
    </edge>
    <edge source="TUR" target="GMB">
      <data key="d0">20778</data>
    </edge>
    <edge source="TUR" target="PSE">
      <data key="d0">102780</data>
    </edge>
    <edge source="TUR" target="DEU">
      <data key="d0">63370522</data>
    </edge>
    <edge source="TUR" target="GHA">
      <data key="d0">321091</data>
    </edge>
    <edge source="TUR" target="GRC">
      <data key="d0">13073986</data>
    </edge>
    <edge source="TUR" target="HKG">
      <data key="d0">372684</data>
    </edge>
    <edge source="TUR" target="HUN">
      <data key="d0">700426</data>
    </edge>
    <edge source="TUR" target="IDN">
      <data key="d0">297964</data>
    </edge>
    <edge source="TUR" target="IRL">
      <data key="d0">999107</data>
    </edge>
    <edge source="TUR" target="ISR">
      <data key="d0">6782962</data>
    </edge>
    <edge source="TUR" target="ITA">
      <data key="d0">31123762</data>
    </edge>
    <edge source="TUR" target="CIV">
      <data key="d0">42756</data>
    </edge>
    <edge source="TUR" target="JPN">
      <data key="d0">78296</data>
    </edge>
    <edge source="TUR" target="KAZ">
      <data key="d0">3823978</data>
    </edge>
    <edge source="TUR" target="JOR">
      <data key="d0">3375233</data>
    </edge>
    <edge source="TUR" target="KOR">
      <data key="d0">695349</data>
    </edge>
    <edge source="TUR" target="KGZ">
      <data key="d0">1184652</data>
    </edge>
    <edge source="TUR" target="LBN">
      <data key="d0">1818166</data>
    </edge>
    <edge source="TUR" target="LVA">
      <data key="d0">65038</data>
    </edge>
    <edge source="TUR" target="LTU">
      <data key="d0">416972</data>
    </edge>
    <edge source="TUR" target="MYS">
      <data key="d0">614140</data>
    </edge>
    <edge source="TUR" target="MRT">
      <data key="d0">29382</data>
    </edge>
    <edge source="TUR" target="MEX">
      <data key="d0">2819617</data>
    </edge>
    <edge source="TUR" target="MDA">
      <data key="d0">438216</data>
    </edge>
    <edge source="TUR" target="MAR">
      <data key="d0">1360606</data>
    </edge>
    <edge source="TUR" target="OMN">
      <data key="d0">98509</data>
    </edge>
    <edge source="TUR" target="NLD">
      <data key="d0">2985624</data>
    </edge>
    <edge source="TUR" target="NZL">
      <data key="d0">128496</data>
    </edge>
    <edge source="TUR" target="NOR">
      <data key="d0">191150</data>
    </edge>
    <edge source="TUR" target="PAK">
      <data key="d0">3068648</data>
    </edge>
    <edge source="TUR" target="PER">
      <data key="d0">106579</data>
    </edge>
    <edge source="TUR" target="PHL">
      <data key="d0">166412</data>
    </edge>
    <edge source="TUR" target="POL">
      <data key="d0">1466984</data>
    </edge>
    <edge source="TUR" target="PRT">
      <data key="d0">1153095</data>
    </edge>
    <edge source="TUR" target="ROU">
      <data key="d0">4802013</data>
    </edge>
    <edge source="TUR" target="RUS">
      <data key="d0">8220725</data>
    </edge>
    <edge source="TUR" target="SAU">
      <data key="d0">4809234</data>
    </edge>
    <edge source="TUR" target="SEN">
      <data key="d0">228320</data>
    </edge>
    <edge source="TUR" target="IND">
      <data key="d0">536361</data>
    </edge>
    <edge source="TUR" target="SGP">
      <data key="d0">390842</data>
    </edge>
    <edge source="TUR" target="SVK">
      <data key="d0">244000</data>
    </edge>
    <edge source="TUR" target="VNM">
      <data key="d0">92810</data>
    </edge>
    <edge source="TUR" target="SVN">
      <data key="d0">1851397</data>
    </edge>
    <edge source="TUR" target="ZAF">
      <data key="d0">1820038</data>
    </edge>
    <edge source="TUR" target="ESP">
      <data key="d0">15181084</data>
    </edge>
    <edge source="TUR" target="SWE">
      <data key="d0">1407810</data>
    </edge>
    <edge source="TUR" target="CHE">
      <data key="d0">1336370</data>
    </edge>
    <edge source="TUR" target="THA">
      <data key="d0">496320</data>
    </edge>
    <edge source="TUR" target="ARE">
      <data key="d0">3624132</data>
    </edge>
    <edge source="TUR" target="TUN">
      <data key="d0">6726267</data>
    </edge>
    <edge source="TUR" target="UGA">
      <data key="d0">10628</data>
    </edge>
    <edge source="TUR" target="UKR">
      <data key="d0">2115494</data>
    </edge>
    <edge source="TUR" target="MKD">
      <data key="d0">2477383</data>
    </edge>
    <edge source="TUR" target="EGY">
      <data key="d0">7512347</data>
    </edge>
    <edge source="TUR" target="GBR">
      <data key="d0">13329192</data>
    </edge>
    <edge source="TUR" target="TZA">
      <data key="d0">200284</data>
    </edge>
    <edge source="TUR" target="USA">
      <data key="d0">58000650</data>
    </edge>
    <edge source="TUR" target="URY">
      <data key="d0">23208</data>
    </edge>
    <edge source="TUR" target="SRB">
      <data key="d0">1153904</data>
    </edge>
    <edge source="UKR" target="DZA">
      <data key="d0">141120</data>
    </edge>
    <edge source="UKR" target="AZE">
      <data key="d0">1813520</data>
    </edge>
    <edge source="UKR" target="AUT">
      <data key="d0">171970</data>
    </edge>
    <edge source="UKR" target="ARM">
      <data key="d0">11730</data>
    </edge>
    <edge source="UKR" target="BEL">
      <data key="d0">327340</data>
    </edge>
    <edge source="UKR" target="BRA">
      <data key="d0">765860</data>
    </edge>
    <edge source="UKR" target="BGR">
      <data key="d0">1989610</data>
    </edge>
    <edge source="UKR" target="BLR">
      <data key="d0">14530900</data>
    </edge>
    <edge source="UKR" target="CAN">
      <data key="d0">417330</data>
    </edge>
    <edge source="UKR" target="LKA">
      <data key="d0">22300</data>
    </edge>
    <edge source="UKR" target="CHN">
      <data key="d0">729410</data>
    </edge>
    <edge source="UKR" target="HRV">
      <data key="d0">1796210</data>
    </edge>
    <edge source="UKR" target="CZE">
      <data key="d0">3030960</data>
    </edge>
    <edge source="UKR" target="DNK">
      <data key="d0">14170</data>
    </edge>
    <edge source="UKR" target="ETH">
      <data key="d0">12020</data>
    </edge>
    <edge source="UKR" target="EST">
      <data key="d0">393810</data>
    </edge>
    <edge source="UKR" target="FIN">
      <data key="d0">4289270</data>
    </edge>
    <edge source="UKR" target="FRA">
      <data key="d0">2720350</data>
    </edge>
    <edge source="UKR" target="GEO">
      <data key="d0">558800</data>
    </edge>
    <edge source="UKR" target="DEU">
      <data key="d0">12357700</data>
    </edge>
    <edge source="UKR" target="GRC">
      <data key="d0">12910</data>
    </edge>
    <edge source="UKR" target="HUN">
      <data key="d0">2890250</data>
    </edge>
    <edge source="UKR" target="IDN">
      <data key="d0">225200</data>
    </edge>
    <edge source="UKR" target="IRL">
      <data key="d0">13950</data>
    </edge>
    <edge source="UKR" target="ISR">
      <data key="d0">369740</data>
    </edge>
    <edge source="UKR" target="ITA">
      <data key="d0">1046330</data>
    </edge>
    <edge source="UKR" target="JPN">
      <data key="d0">45160</data>
    </edge>
    <edge source="UKR" target="KAZ">
      <data key="d0">7533690</data>
    </edge>
    <edge source="UKR" target="JOR">
      <data key="d0">194480</data>
    </edge>
    <edge source="UKR" target="KOR">
      <data key="d0">156620</data>
    </edge>
    <edge source="UKR" target="KGZ">
      <data key="d0">270730</data>
    </edge>
    <edge source="UKR" target="LVA">
      <data key="d0">49084870</data>
    </edge>
    <edge source="UKR" target="LTU">
      <data key="d0">1862480</data>
    </edge>
    <edge source="UKR" target="MDA">
      <data key="d0">2293700</data>
    </edge>
    <edge source="UKR" target="MAR">
      <data key="d0">1264760</data>
    </edge>
    <edge source="UKR" target="NAM">
      <data key="d0">54380</data>
    </edge>
    <edge source="UKR" target="NLD">
      <data key="d0">57810</data>
    </edge>
    <edge source="UKR" target="NZL">
      <data key="d0">11640</data>
    </edge>
    <edge source="UKR" target="NOR">
      <data key="d0">31990</data>
    </edge>
    <edge source="UKR" target="PAK">
      <data key="d0">176080</data>
    </edge>
    <edge source="UKR" target="PAN">
      <data key="d0">39270</data>
    </edge>
    <edge source="UKR" target="POL">
      <data key="d0">3785140</data>
    </edge>
    <edge source="UKR" target="ROU">
      <data key="d0">102980</data>
    </edge>
    <edge source="UKR" target="RUS">
      <data key="d0">176183170</data>
    </edge>
    <edge source="UKR" target="IND">
      <data key="d0">2489530</data>
    </edge>
    <edge source="UKR" target="SGP">
      <data key="d0">260170</data>
    </edge>
    <edge source="UKR" target="SVK">
      <data key="d0">1619710</data>
    </edge>
    <edge source="UKR" target="VNM">
      <data key="d0">799530</data>
    </edge>
    <edge source="UKR" target="ZAF">
      <data key="d0">300650</data>
    </edge>
    <edge source="UKR" target="ESP">
      <data key="d0">472920</data>
    </edge>
    <edge source="UKR" target="SWE">
      <data key="d0">27670</data>
    </edge>
    <edge source="UKR" target="CHE">
      <data key="d0">179430</data>
    </edge>
    <edge source="UKR" target="THA">
      <data key="d0">18780</data>
    </edge>
    <edge source="UKR" target="ARE">
      <data key="d0">62570</data>
    </edge>
    <edge source="UKR" target="TUR">
      <data key="d0">5067650</data>
    </edge>
    <edge source="UKR" target="MKD">
      <data key="d0">158340</data>
    </edge>
    <edge source="UKR" target="EGY">
      <data key="d0">3928130</data>
    </edge>
    <edge source="UKR" target="GBR">
      <data key="d0">101130</data>
    </edge>
    <edge source="UKR" target="USA">
      <data key="d0">4211100</data>
    </edge>
    <edge source="UKR" target="URY">
      <data key="d0">17350</data>
    </edge>
    <edge source="UKR" target="SRB">
      <data key="d0">108130</data>
    </edge>
    <edge source="ARG" target="DZA">
      <data key="d0">116355</data>
    </edge>
    <edge source="ARG" target="AUS">
      <data key="d0">544229</data>
    </edge>
    <edge source="ARG" target="AUT">
      <data key="d0">42335</data>
    </edge>
    <edge source="ARG" target="BEL">
      <data key="d0">34080660</data>
    </edge>
    <edge source="ARG" target="BOL">
      <data key="d0">11303820</data>
    </edge>
    <edge source="ARG" target="BRA">
      <data key="d0">175685514</data>
    </edge>
    <edge source="ARG" target="CAN">
      <data key="d0">1079846</data>
    </edge>
    <edge source="ARG" target="LKA">
      <data key="d0">121884</data>
    </edge>
    <edge source="ARG" target="CHL">
      <data key="d0">30073544</data>
    </edge>
    <edge source="ARG" target="CHN">
      <data key="d0">743889</data>
    </edge>
    <edge source="ARG" target="COL">
      <data key="d0">6202842</data>
    </edge>
    <edge source="ARG" target="CRI">
      <data key="d0">1372236</data>
    </edge>
    <edge source="ARG" target="CZE">
      <data key="d0">10142</data>
    </edge>
    <edge source="ARG" target="BEN">
      <data key="d0">225089</data>
    </edge>
    <edge source="ARG" target="DNK">
      <data key="d0">113213</data>
    </edge>
    <edge source="ARG" target="ECU">
      <data key="d0">1661738</data>
    </edge>
    <edge source="ARG" target="SLV">
      <data key="d0">139293</data>
    </edge>
    <edge source="ARG" target="ETH">
      <data key="d0">80000</data>
    </edge>
    <edge source="ARG" target="FIN">
      <data key="d0">151907</data>
    </edge>
    <edge source="ARG" target="FRA">
      <data key="d0">15179784</data>
    </edge>
    <edge source="ARG" target="DEU">
      <data key="d0">2694023</data>
    </edge>
    <edge source="ARG" target="GTM">
      <data key="d0">1837015</data>
    </edge>
    <edge source="ARG" target="HND">
      <data key="d0">761625</data>
    </edge>
    <edge source="ARG" target="HKG">
      <data key="d0">55053</data>
    </edge>
    <edge source="ARG" target="HUN">
      <data key="d0">402596</data>
    </edge>
    <edge source="ARG" target="IDN">
      <data key="d0">40612</data>
    </edge>
    <edge source="ARG" target="ISR">
      <data key="d0">188635</data>
    </edge>
    <edge source="ARG" target="ITA">
      <data key="d0">4090476</data>
    </edge>
    <edge source="ARG" target="CIV">
      <data key="d0">10430</data>
    </edge>
    <edge source="ARG" target="JAM">
      <data key="d0">548841</data>
    </edge>
    <edge source="ARG" target="JPN">
      <data key="d0">308808</data>
    </edge>
    <edge source="ARG" target="KOR">
      <data key="d0">118947</data>
    </edge>
    <edge source="ARG" target="MYS">
      <data key="d0">190819</data>
    </edge>
    <edge source="ARG" target="MEX">
      <data key="d0">11930361</data>
    </edge>
    <edge source="ARG" target="MAR">
      <data key="d0">14908</data>
    </edge>
    <edge source="ARG" target="OMN">
      <data key="d0">206370</data>
    </edge>
    <edge source="ARG" target="NLD">
      <data key="d0">362972</data>
    </edge>
    <edge source="ARG" target="NZL">
      <data key="d0">31884</data>
    </edge>
    <edge source="ARG" target="NIC">
      <data key="d0">107629</data>
    </edge>
    <edge source="ARG" target="NOR">
      <data key="d0">42210</data>
    </edge>
    <edge source="ARG" target="PAN">
      <data key="d0">1051882</data>
    </edge>
    <edge source="ARG" target="PRY">
      <data key="d0">12679261</data>
    </edge>
    <edge source="ARG" target="PER">
      <data key="d0">6475060</data>
    </edge>
    <edge source="ARG" target="PHL">
      <data key="d0">159336</data>
    </edge>
    <edge source="ARG" target="POL">
      <data key="d0">252839</data>
    </edge>
    <edge source="ARG" target="PRT">
      <data key="d0">164523</data>
    </edge>
    <edge source="ARG" target="RUS">
      <data key="d0">158003</data>
    </edge>
    <edge source="ARG" target="IND">
      <data key="d0">3444951</data>
    </edge>
    <edge source="ARG" target="SGP">
      <data key="d0">471417</data>
    </edge>
    <edge source="ARG" target="VNM">
      <data key="d0">75222</data>
    </edge>
    <edge source="ARG" target="ZAF">
      <data key="d0">717384</data>
    </edge>
    <edge source="ARG" target="ESP">
      <data key="d0">1105886</data>
    </edge>
    <edge source="ARG" target="SWE">
      <data key="d0">191871</data>
    </edge>
    <edge source="ARG" target="CHE">
      <data key="d0">99960</data>
    </edge>
    <edge source="ARG" target="THA">
      <data key="d0">188156</data>
    </edge>
    <edge source="ARG" target="TUN">
      <data key="d0">156186</data>
    </edge>
    <edge source="ARG" target="TUR">
      <data key="d0">472967</data>
    </edge>
    <edge source="ARG" target="UKR">
      <data key="d0">174710</data>
    </edge>
    <edge source="ARG" target="EGY">
      <data key="d0">123920</data>
    </edge>
    <edge source="ARG" target="GBR">
      <data key="d0">1582446</data>
    </edge>
    <edge source="ARG" target="TZA">
      <data key="d0">35182</data>
    </edge>
    <edge source="ARG" target="USA">
      <data key="d0">33516541</data>
    </edge>
    <edge source="ARG" target="URY">
      <data key="d0">27810264</data>
    </edge>
    <edge source="ARG" target="SRB">
      <data key="d0">30000</data>
    </edge>
    <edge source="AUS" target="ARG">
      <data key="d0">1287394</data>
    </edge>
    <edge source="AUS" target="AUT">
      <data key="d0">320330</data>
    </edge>
    <edge source="AUS" target="BEL">
      <data key="d0">4814955</data>
    </edge>
    <edge source="AUS" target="BOL">
      <data key="d0">78862</data>
    </edge>
    <edge source="AUS" target="BWA">
      <data key="d0">22986</data>
    </edge>
    <edge source="AUS" target="BRA">
      <data key="d0">1260012</data>
    </edge>
    <edge source="AUS" target="BGR">
      <data key="d0">50586</data>
    </edge>
    <edge source="AUS" target="KHM">
      <data key="d0">340426</data>
    </edge>
    <edge source="AUS" target="CMR">
      <data key="d0">16230</data>
    </edge>
    <edge source="AUS" target="CAN">
      <data key="d0">5259460</data>
    </edge>
    <edge source="AUS" target="LKA">
      <data key="d0">1204631</data>
    </edge>
    <edge source="AUS" target="CHL">
      <data key="d0">4241936</data>
    </edge>
    <edge source="AUS" target="CHN">
      <data key="d0">31509543</data>
    </edge>
    <edge source="AUS" target="COL">
      <data key="d0">92377</data>
    </edge>
    <edge source="AUS" target="CRI">
      <data key="d0">24107</data>
    </edge>
    <edge source="AUS" target="CZE">
      <data key="d0">101415</data>
    </edge>
    <edge source="AUS" target="DNK">
      <data key="d0">827413</data>
    </edge>
    <edge source="AUS" target="ECU">
      <data key="d0">14586</data>
    </edge>
    <edge source="AUS" target="SLV">
      <data key="d0">308116</data>
    </edge>
    <edge source="AUS" target="ETH">
      <data key="d0">42110</data>
    </edge>
    <edge source="AUS" target="FIN">
      <data key="d0">1104421</data>
    </edge>
    <edge source="AUS" target="FRA">
      <data key="d0">8823951</data>
    </edge>
    <edge source="AUS" target="GEO">
      <data key="d0">15233</data>
    </edge>
    <edge source="AUS" target="DEU">
      <data key="d0">12725075</data>
    </edge>
    <edge source="AUS" target="GHA">
      <data key="d0">1108977</data>
    </edge>
    <edge source="AUS" target="GRC">
      <data key="d0">8767349</data>
    </edge>
    <edge source="AUS" target="GTM">
      <data key="d0">122318</data>
    </edge>
    <edge source="AUS" target="HND">
      <data key="d0">16198</data>
    </edge>
    <edge source="AUS" target="HKG">
      <data key="d0">17096982</data>
    </edge>
    <edge source="AUS" target="HUN">
      <data key="d0">149785</data>
    </edge>
    <edge source="AUS" target="IDN">
      <data key="d0">36776138</data>
    </edge>
    <edge source="AUS" target="IRL">
      <data key="d0">1968232</data>
    </edge>
    <edge source="AUS" target="ISR">
      <data key="d0">2413544</data>
    </edge>
    <edge source="AUS" target="ITA">
      <data key="d0">4579480</data>
    </edge>
    <edge source="AUS" target="JAM">
      <data key="d0">225974</data>
    </edge>
    <edge source="AUS" target="JPN">
      <data key="d0">26915284</data>
    </edge>
    <edge source="AUS" target="JOR">
      <data key="d0">286320</data>
    </edge>
    <edge source="AUS" target="KOR">
      <data key="d0">12656994</data>
    </edge>
    <edge source="AUS" target="LBN">
      <data key="d0">163240</data>
    </edge>
    <edge source="AUS" target="MWI">
      <data key="d0">81229</data>
    </edge>
    <edge source="AUS" target="MYS">
      <data key="d0">21632341</data>
    </edge>
    <edge source="AUS" target="MUS">
      <data key="d0">830903</data>
    </edge>
    <edge source="AUS" target="MEX">
      <data key="d0">2495234</data>
    </edge>
    <edge source="AUS" target="MAR">
      <data key="d0">76296</data>
    </edge>
    <edge source="AUS" target="OMN">
      <data key="d0">517062</data>
    </edge>
    <edge source="AUS" target="NAM">
      <data key="d0">23151</data>
    </edge>
    <edge source="AUS" target="NLD">
      <data key="d0">3200134</data>
    </edge>
    <edge source="AUS" target="NZL">
      <data key="d0">100499562</data>
    </edge>
    <edge source="AUS" target="NIC">
      <data key="d0">24366</data>
    </edge>
    <edge source="AUS" target="NOR">
      <data key="d0">163048</data>
    </edge>
    <edge source="AUS" target="PAK">
      <data key="d0">1178326</data>
    </edge>
    <edge source="AUS" target="PAN">
      <data key="d0">34805</data>
    </edge>
    <edge source="AUS" target="PRY">
      <data key="d0">12466</data>
    </edge>
    <edge source="AUS" target="PER">
      <data key="d0">549884</data>
    </edge>
    <edge source="AUS" target="PHL">
      <data key="d0">10269317</data>
    </edge>
    <edge source="AUS" target="POL">
      <data key="d0">450812</data>
    </edge>
    <edge source="AUS" target="PRT">
      <data key="d0">430708</data>
    </edge>
    <edge source="AUS" target="ROU">
      <data key="d0">246085</data>
    </edge>
    <edge source="AUS" target="RUS">
      <data key="d0">202870</data>
    </edge>
    <edge source="AUS" target="SAU">
      <data key="d0">3149496</data>
    </edge>
    <edge source="AUS" target="SEN">
      <data key="d0">1121328</data>
    </edge>
    <edge source="AUS" target="IND">
      <data key="d0">5539733</data>
    </edge>
    <edge source="AUS" target="SGP">
      <data key="d0">42648272</data>
    </edge>
    <edge source="AUS" target="VNM">
      <data key="d0">3868455</data>
    </edge>
    <edge source="AUS" target="ZAF">
      <data key="d0">11043577</data>
    </edge>
    <edge source="AUS" target="ZWE">
      <data key="d0">76453</data>
    </edge>
    <edge source="AUS" target="ESP">
      <data key="d0">2677636</data>
    </edge>
    <edge source="AUS" target="SWE">
      <data key="d0">1195021</data>
    </edge>
    <edge source="AUS" target="CHE">
      <data key="d0">950441</data>
    </edge>
    <edge source="AUS" target="THA">
      <data key="d0">11288513</data>
    </edge>
    <edge source="AUS" target="ARE">
      <data key="d0">6392547</data>
    </edge>
    <edge source="AUS" target="TUN">
      <data key="d0">121785</data>
    </edge>
    <edge source="AUS" target="TUR">
      <data key="d0">3197932</data>
    </edge>
    <edge source="AUS" target="UGA">
      <data key="d0">28834</data>
    </edge>
    <edge source="AUS" target="UKR">
      <data key="d0">26009</data>
    </edge>
    <edge source="AUS" target="EGY">
      <data key="d0">130873</data>
    </edge>
    <edge source="AUS" target="GBR">
      <data key="d0">34148093</data>
    </edge>
    <edge source="AUS" target="TZA">
      <data key="d0">2247172</data>
    </edge>
    <edge source="AUS" target="USA">
      <data key="d0">103896279</data>
    </edge>
    <edge source="AUS" target="URY">
      <data key="d0">57248</data>
    </edge>
    <edge source="AUT" target="ALB">
      <data key="d0">778516</data>
    </edge>
    <edge source="AUT" target="DZA">
      <data key="d0">4960825</data>
    </edge>
    <edge source="AUT" target="AZE">
      <data key="d0">2807476</data>
    </edge>
    <edge source="AUT" target="ARG">
      <data key="d0">5980958</data>
    </edge>
    <edge source="AUT" target="AUS">
      <data key="d0">12881349</data>
    </edge>
    <edge source="AUT" target="ARM">
      <data key="d0">112411</data>
    </edge>
    <edge source="AUT" target="BEL">
      <data key="d0">48960876</data>
    </edge>
    <edge source="AUT" target="BOL">
      <data key="d0">24958</data>
    </edge>
    <edge source="AUT" target="BWA">
      <data key="d0">80628</data>
    </edge>
    <edge source="AUT" target="BRA">
      <data key="d0">22082829</data>
    </edge>
    <edge source="AUT" target="BGR">
      <data key="d0">18736514</data>
    </edge>
    <edge source="AUT" target="BLR">
      <data key="d0">2676932</data>
    </edge>
    <edge source="AUT" target="KHM">
      <data key="d0">5092306</data>
    </edge>
    <edge source="AUT" target="CMR">
      <data key="d0">16594</data>
    </edge>
    <edge source="AUT" target="CAN">
      <data key="d0">33913666</data>
    </edge>
    <edge source="AUT" target="LKA">
      <data key="d0">92940</data>
    </edge>
    <edge source="AUT" target="CHL">
      <data key="d0">9801141</data>
    </edge>
    <edge source="AUT" target="CHN">
      <data key="d0">56580700</data>
    </edge>
    <edge source="AUT" target="COL">
      <data key="d0">915685</data>
    </edge>
    <edge source="AUT" target="CRI">
      <data key="d0">137972</data>
    </edge>
    <edge source="AUT" target="HRV">
      <data key="d0">36644261</data>
    </edge>
    <edge source="AUT" target="CZE">
      <data key="d0">104843621</data>
    </edge>
    <edge source="AUT" target="DNK">
      <data key="d0">24013429</data>
    </edge>
    <edge source="AUT" target="ECU">
      <data key="d0">362795</data>
    </edge>
    <edge source="AUT" target="SLV">
      <data key="d0">212578</data>
    </edge>
    <edge source="AUT" target="ETH">
      <data key="d0">97156</data>
    </edge>
    <edge source="AUT" target="EST">
      <data key="d0">4166852</data>
    </edge>
    <edge source="AUT" target="FIN">
      <data key="d0">34038991</data>
    </edge>
    <edge source="AUT" target="FRA">
      <data key="d0">144604088</data>
    </edge>
    <edge source="AUT" target="GEO">
      <data key="d0">163599</data>
    </edge>
    <edge source="AUT" target="DEU">
      <data key="d0">1278590967</data>
    </edge>
    <edge source="AUT" target="GHA">
      <data key="d0">214853</data>
    </edge>
    <edge source="AUT" target="GRC">
      <data key="d0">10156375</data>
    </edge>
    <edge source="AUT" target="GTM">
      <data key="d0">658477</data>
    </edge>
    <edge source="AUT" target="HND">
      <data key="d0">29843</data>
    </edge>
    <edge source="AUT" target="HKG">
      <data key="d0">10914015</data>
    </edge>
    <edge source="AUT" target="HUN">
      <data key="d0">136624413</data>
    </edge>
    <edge source="AUT" target="IDN">
      <data key="d0">12297278</data>
    </edge>
    <edge source="AUT" target="IRL">
      <data key="d0">13043074</data>
    </edge>
    <edge source="AUT" target="ISR">
      <data key="d0">9735635</data>
    </edge>
    <edge source="AUT" target="ITA">
      <data key="d0">204165230</data>
    </edge>
    <edge source="AUT" target="CIV">
      <data key="d0">57276</data>
    </edge>
    <edge source="AUT" target="JAM">
      <data key="d0">26096</data>
    </edge>
    <edge source="AUT" target="JPN">
      <data key="d0">24300546</data>
    </edge>
    <edge source="AUT" target="KAZ">
      <data key="d0">3110786</data>
    </edge>
    <edge source="AUT" target="JOR">
      <data key="d0">1217456</data>
    </edge>
    <edge source="AUT" target="KOR">
      <data key="d0">18438423</data>
    </edge>
    <edge source="AUT" target="LBN">
      <data key="d0">2393829</data>
    </edge>
    <edge source="AUT" target="LVA">
      <data key="d0">1943179</data>
    </edge>
    <edge source="AUT" target="LTU">
      <data key="d0">5664400</data>
    </edge>
    <edge source="AUT" target="MDG">
      <data key="d0">11375</data>
    </edge>
    <edge source="AUT" target="MYS">
      <data key="d0">10122183</data>
    </edge>
    <edge source="AUT" target="MRT">
      <data key="d0">90933</data>
    </edge>
    <edge source="AUT" target="MUS">
      <data key="d0">39612</data>
    </edge>
    <edge source="AUT" target="MEX">
      <data key="d0">7528356</data>
    </edge>
    <edge source="AUT" target="MDA">
      <data key="d0">875070</data>
    </edge>
    <edge source="AUT" target="MAR">
      <data key="d0">874267</data>
    </edge>
    <edge source="AUT" target="OMN">
      <data key="d0">753558</data>
    </edge>
    <edge source="AUT" target="NAM">
      <data key="d0">19271</data>
    </edge>
    <edge source="AUT" target="NLD">
      <data key="d0">57138475</data>
    </edge>
    <edge source="AUT" target="NZL">
      <data key="d0">2529258</data>
    </edge>
    <edge source="AUT" target="NIC">
      <data key="d0">118634</data>
    </edge>
    <edge source="AUT" target="NOR">
      <data key="d0">16576942</data>
    </edge>
    <edge source="AUT" target="PAK">
      <data key="d0">1240206</data>
    </edge>
    <edge source="AUT" target="PAN">
      <data key="d0">19538</data>
    </edge>
    <edge source="AUT" target="PRY">
      <data key="d0">86784</data>
    </edge>
    <edge source="AUT" target="PER">
      <data key="d0">656470</data>
    </edge>
    <edge source="AUT" target="PHL">
      <data key="d0">2951001</data>
    </edge>
    <edge source="AUT" target="POL">
      <data key="d0">85266765</data>
    </edge>
    <edge source="AUT" target="PRT">
      <data key="d0">18680107</data>
    </edge>
    <edge source="AUT" target="ROU">
      <data key="d0">31726126</data>
    </edge>
    <edge source="AUT" target="RUS">
      <data key="d0">47954392</data>
    </edge>
    <edge source="AUT" target="SAU">
      <data key="d0">10779723</data>
    </edge>
    <edge source="AUT" target="SEN">
      <data key="d0">33255</data>
    </edge>
    <edge source="AUT" target="IND">
      <data key="d0">9173711</data>
    </edge>
    <edge source="AUT" target="SGP">
      <data key="d0">8103595</data>
    </edge>
    <edge source="AUT" target="SVK">
      <data key="d0">31206089</data>
    </edge>
    <edge source="AUT" target="VNM">
      <data key="d0">531546</data>
    </edge>
    <edge source="AUT" target="SVN">
      <data key="d0">65619250</data>
    </edge>
    <edge source="AUT" target="ZAF">
      <data key="d0">8752302</data>
    </edge>
    <edge source="AUT" target="ZWE">
      <data key="d0">60890</data>
    </edge>
    <edge source="AUT" target="ESP">
      <data key="d0">116121367</data>
    </edge>
    <edge source="AUT" target="SWE">
      <data key="d0">62890328</data>
    </edge>
    <edge source="AUT" target="CHE">
      <data key="d0">182972994</data>
    </edge>
    <edge source="AUT" target="THA">
      <data key="d0">4525632</data>
    </edge>
    <edge source="AUT" target="ARE">
      <data key="d0">6577274</data>
    </edge>
    <edge source="AUT" target="TUN">
      <data key="d0">818931</data>
    </edge>
    <edge source="AUT" target="TUR">
      <data key="d0">28152044</data>
    </edge>
    <edge source="AUT" target="UGA">
      <data key="d0">48109</data>
    </edge>
    <edge source="AUT" target="UKR">
      <data key="d0">13607540</data>
    </edge>
    <edge source="AUT" target="MKD">
      <data key="d0">3130659</data>
    </edge>
    <edge source="AUT" target="EGY">
      <data key="d0">17508151</data>
    </edge>
    <edge source="AUT" target="GBR">
      <data key="d0">97192081</data>
    </edge>
    <edge source="AUT" target="TZA">
      <data key="d0">29843</data>
    </edge>
    <edge source="AUT" target="USA">
      <data key="d0">168055860</data>
    </edge>
    <edge source="AUT" target="URY">
      <data key="d0">1261083</data>
    </edge>
    <edge source="AUT" target="SRB">
      <data key="d0">9474613</data>
    </edge>
    <edge source="BOL" target="ARG">
      <data key="d0">4704215</data>
    </edge>
    <edge source="BOL" target="BEL">
      <data key="d0">12190</data>
    </edge>
    <edge source="BOL" target="BRA">
      <data key="d0">1764116</data>
    </edge>
    <edge source="BOL" target="CHL">
      <data key="d0">269845</data>
    </edge>
    <edge source="BOL" target="ECU">
      <data key="d0">404233</data>
    </edge>
    <edge source="BOL" target="PER">
      <data key="d0">167230</data>
    </edge>
    <edge source="BOL" target="GBR">
      <data key="d0">14979</data>
    </edge>
    <edge source="BOL" target="USA">
      <data key="d0">2426541</data>
    </edge>
    <edge source="BRA" target="DZA">
      <data key="d0">111544</data>
    </edge>
    <edge source="BRA" target="ARG">
      <data key="d0">260462404</data>
    </edge>
    <edge source="BRA" target="AUS">
      <data key="d0">9178869</data>
    </edge>
    <edge source="BRA" target="AUT">
      <data key="d0">256928</data>
    </edge>
    <edge source="BRA" target="BEL">
      <data key="d0">1701500</data>
    </edge>
    <edge source="BRA" target="BOL">
      <data key="d0">12137296</data>
    </edge>
    <edge source="BRA" target="BGR">
      <data key="d0">17945</data>
    </edge>
    <edge source="BRA" target="BDI">
      <data key="d0">66414</data>
    </edge>
    <edge source="BRA" target="BLR">
      <data key="d0">27300</data>
    </edge>
    <edge source="BRA" target="CAN">
      <data key="d0">20920024</data>
    </edge>
    <edge source="BRA" target="LKA">
      <data key="d0">329886</data>
    </edge>
    <edge source="BRA" target="CHL">
      <data key="d0">53953530</data>
    </edge>
    <edge source="BRA" target="CHN">
      <data key="d0">15928362</data>
    </edge>
    <edge source="BRA" target="COL">
      <data key="d0">24711403</data>
    </edge>
    <edge source="BRA" target="CRI">
      <data key="d0">7455896</data>
    </edge>
    <edge source="BRA" target="CZE">
      <data key="d0">78299</data>
    </edge>
    <edge source="BRA" target="DNK">
      <data key="d0">717395</data>
    </edge>
    <edge source="BRA" target="ECU">
      <data key="d0">17287753</data>
    </edge>
    <edge source="BRA" target="SLV">
      <data key="d0">4378958</data>
    </edge>
    <edge source="BRA" target="ETH">
      <data key="d0">224615</data>
    </edge>
    <edge source="BRA" target="FIN">
      <data key="d0">1615528</data>
    </edge>
    <edge source="BRA" target="FRA">
      <data key="d0">12094344</data>
    </edge>
    <edge source="BRA" target="DEU">
      <data key="d0">126450341</data>
    </edge>
    <edge source="BRA" target="GHA">
      <data key="d0">467680</data>
    </edge>
    <edge source="BRA" target="GRC">
      <data key="d0">1101363</data>
    </edge>
    <edge source="BRA" target="GTM">
      <data key="d0">7203338</data>
    </edge>
    <edge source="BRA" target="HND">
      <data key="d0">3030276</data>
    </edge>
    <edge source="BRA" target="HKG">
      <data key="d0">3192038</data>
    </edge>
    <edge source="BRA" target="HUN">
      <data key="d0">293032</data>
    </edge>
    <edge source="BRA" target="IDN">
      <data key="d0">2498096</data>
    </edge>
    <edge source="BRA" target="IRL">
      <data key="d0">665317</data>
    </edge>
    <edge source="BRA" target="ISR">
      <data key="d0">3835025</data>
    </edge>
    <edge source="BRA" target="ITA">
      <data key="d0">37369199</data>
    </edge>
    <edge source="BRA" target="CIV">
      <data key="d0">202761</data>
    </edge>
    <edge source="BRA" target="JAM">
      <data key="d0">824883</data>
    </edge>
    <edge source="BRA" target="JPN">
      <data key="d0">16783244</data>
    </edge>
    <edge source="BRA" target="KAZ">
      <data key="d0">160776</data>
    </edge>
    <edge source="BRA" target="JOR">
      <data key="d0">163748</data>
    </edge>
    <edge source="BRA" target="KOR">
      <data key="d0">2527986</data>
    </edge>
    <edge source="BRA" target="LBN">
      <data key="d0">267317</data>
    </edge>
    <edge source="BRA" target="MYS">
      <data key="d0">997170</data>
    </edge>
    <edge source="BRA" target="MUS">
      <data key="d0">98047</data>
    </edge>
    <edge source="BRA" target="MEX">
      <data key="d0">71500360</data>
    </edge>
    <edge source="BRA" target="MAR">
      <data key="d0">964719</data>
    </edge>
    <edge source="BRA" target="OMN">
      <data key="d0">166108</data>
    </edge>
    <edge source="BRA" target="NLD">
      <data key="d0">4215594</data>
    </edge>
    <edge source="BRA" target="NZL">
      <data key="d0">2386678</data>
    </edge>
    <edge source="BRA" target="NIC">
      <data key="d0">783524</data>
    </edge>
    <edge source="BRA" target="NOR">
      <data key="d0">207530</data>
    </edge>
    <edge source="BRA" target="PAK">
      <data key="d0">377704</data>
    </edge>
    <edge source="BRA" target="PAN">
      <data key="d0">2992118</data>
    </edge>
    <edge source="BRA" target="PRY">
      <data key="d0">35248697</data>
    </edge>
    <edge source="BRA" target="PER">
      <data key="d0">14833011</data>
    </edge>
    <edge source="BRA" target="PHL">
      <data key="d0">1762683</data>
    </edge>
    <edge source="BRA" target="POL">
      <data key="d0">920373</data>
    </edge>
    <edge source="BRA" target="PRT">
      <data key="d0">7582851</data>
    </edge>
    <edge source="BRA" target="RUS">
      <data key="d0">128286</data>
    </edge>
    <edge source="BRA" target="SAU">
      <data key="d0">3581294</data>
    </edge>
    <edge source="BRA" target="SEN">
      <data key="d0">89085</data>
    </edge>
    <edge source="BRA" target="IND">
      <data key="d0">5863884</data>
    </edge>
    <edge source="BRA" target="SGP">
      <data key="d0">4697654</data>
    </edge>
    <edge source="BRA" target="SVN">
      <data key="d0">174798</data>
    </edge>
    <edge source="BRA" target="ZAF">
      <data key="d0">21061287</data>
    </edge>
    <edge source="BRA" target="ZWE">
      <data key="d0">344179</data>
    </edge>
    <edge source="BRA" target="ESP">
      <data key="d0">6929890</data>
    </edge>
    <edge source="BRA" target="SWE">
      <data key="d0">12902569</data>
    </edge>
    <edge source="BRA" target="CHE">
      <data key="d0">655731</data>
    </edge>
    <edge source="BRA" target="THA">
      <data key="d0">3515120</data>
    </edge>
    <edge source="BRA" target="ARE">
      <data key="d0">4302711</data>
    </edge>
    <edge source="BRA" target="TUN">
      <data key="d0">154196</data>
    </edge>
    <edge source="BRA" target="TUR">
      <data key="d0">21916445</data>
    </edge>
    <edge source="BRA" target="UGA">
      <data key="d0">75605</data>
    </edge>
    <edge source="BRA" target="EGY">
      <data key="d0">8352842</data>
    </edge>
    <edge source="BRA" target="GBR">
      <data key="d0">35672322</data>
    </edge>
    <edge source="BRA" target="TZA">
      <data key="d0">37350</data>
    </edge>
    <edge source="BRA" target="USA">
      <data key="d0">509283052</data>
    </edge>
    <edge source="BRA" target="URY">
      <data key="d0">19831096</data>
    </edge>
    <edge source="BRA" target="SRB">
      <data key="d0">25000</data>
    </edge>
    <edge source="LKA" target="AUS">
      <data key="d0">66211</data>
    </edge>
    <edge source="LKA" target="BEL">
      <data key="d0">27296</data>
    </edge>
    <edge source="LKA" target="CHN">
      <data key="d0">66269</data>
    </edge>
    <edge source="LKA" target="FIN">
      <data key="d0">35563</data>
    </edge>
    <edge source="LKA" target="DEU">
      <data key="d0">4125968</data>
    </edge>
    <edge source="LKA" target="IDN">
      <data key="d0">86241</data>
    </edge>
    <edge source="LKA" target="ITA">
      <data key="d0">57973</data>
    </edge>
    <edge source="LKA" target="JPN">
      <data key="d0">738457</data>
    </edge>
    <edge source="LKA" target="JOR">
      <data key="d0">235968</data>
    </edge>
    <edge source="LKA" target="KOR">
      <data key="d0">13205</data>
    </edge>
    <edge source="LKA" target="MYS">
      <data key="d0">11761</data>
    </edge>
    <edge source="LKA" target="NLD">
      <data key="d0">93630</data>
    </edge>
    <edge source="LKA" target="NOR">
      <data key="d0">66625</data>
    </edge>
    <edge source="LKA" target="RUS">
      <data key="d0">15051</data>
    </edge>
    <edge source="LKA" target="SAU">
      <data key="d0">19628</data>
    </edge>
    <edge source="LKA" target="IND">
      <data key="d0">228554</data>
    </edge>
    <edge source="LKA" target="SGP">
      <data key="d0">38664</data>
    </edge>
    <edge source="LKA" target="VNM">
      <data key="d0">22886</data>
    </edge>
    <edge source="LKA" target="ZAF">
      <data key="d0">44890</data>
    </edge>
    <edge source="LKA" target="SWE">
      <data key="d0">390428</data>
    </edge>
    <edge source="LKA" target="THA">
      <data key="d0">67856</data>
    </edge>
    <edge source="LKA" target="ARE">
      <data key="d0">583478</data>
    </edge>
    <edge source="LKA" target="TUN">
      <data key="d0">37722</data>
    </edge>
    <edge source="LKA" target="TUR">
      <data key="d0">252591</data>
    </edge>
    <edge source="LKA" target="GBR">
      <data key="d0">28913</data>
    </edge>
    <edge source="LKA" target="TZA">
      <data key="d0">14423</data>
    </edge>
    <edge source="LKA" target="USA">
      <data key="d0">7565641</data>
    </edge>
    <edge source="CHL" target="ARG">
      <data key="d0">14228992</data>
    </edge>
    <edge source="CHL" target="AUS">
      <data key="d0">44508</data>
    </edge>
    <edge source="CHL" target="BEL">
      <data key="d0">170162</data>
    </edge>
    <edge source="CHL" target="BOL">
      <data key="d0">2001632</data>
    </edge>
    <edge source="CHL" target="BRA">
      <data key="d0">1200989</data>
    </edge>
    <edge source="CHL" target="CAN">
      <data key="d0">187571</data>
    </edge>
    <edge source="CHL" target="CHN">
      <data key="d0">124967</data>
    </edge>
    <edge source="CHL" target="COL">
      <data key="d0">6766090</data>
    </edge>
    <edge source="CHL" target="CRI">
      <data key="d0">512224</data>
    </edge>
    <edge source="CHL" target="DNK">
      <data key="d0">10632</data>
    </edge>
    <edge source="CHL" target="ECU">
      <data key="d0">2057576</data>
    </edge>
    <edge source="CHL" target="SLV">
      <data key="d0">328576</data>
    </edge>
    <edge source="CHL" target="FIN">
      <data key="d0">134628</data>
    </edge>
    <edge source="CHL" target="FRA">
      <data key="d0">157883</data>
    </edge>
    <edge source="CHL" target="DEU">
      <data key="d0">162384</data>
    </edge>
    <edge source="CHL" target="GTM">
      <data key="d0">727535</data>
    </edge>
    <edge source="CHL" target="ITA">
      <data key="d0">678089</data>
    </edge>
    <edge source="CHL" target="JPN">
      <data key="d0">49845</data>
    </edge>
    <edge source="CHL" target="MEX">
      <data key="d0">3516351</data>
    </edge>
    <edge source="CHL" target="MOZ">
      <data key="d0">11840</data>
    </edge>
    <edge source="CHL" target="NLD">
      <data key="d0">58267</data>
    </edge>
    <edge source="CHL" target="NIC">
      <data key="d0">61043</data>
    </edge>
    <edge source="CHL" target="PAN">
      <data key="d0">611072</data>
    </edge>
    <edge source="CHL" target="PRY">
      <data key="d0">251603</data>
    </edge>
    <edge source="CHL" target="PER">
      <data key="d0">7518057</data>
    </edge>
    <edge source="CHL" target="PHL">
      <data key="d0">36351</data>
    </edge>
    <edge source="CHL" target="POL">
      <data key="d0">62910</data>
    </edge>
    <edge source="CHL" target="IND">
      <data key="d0">127000</data>
    </edge>
    <edge source="CHL" target="ZAF">
      <data key="d0">51357</data>
    </edge>
    <edge source="CHL" target="ESP">
      <data key="d0">1073241</data>
    </edge>
    <edge source="CHL" target="SWE">
      <data key="d0">81130</data>
    </edge>
    <edge source="CHL" target="CHE">
      <data key="d0">21174</data>
    </edge>
    <edge source="CHL" target="EGY">
      <data key="d0">44300</data>
    </edge>
    <edge source="CHL" target="GBR">
      <data key="d0">150041</data>
    </edge>
    <edge source="CHL" target="USA">
      <data key="d0">10037216</data>
    </edge>
    <edge source="CHL" target="URY">
      <data key="d0">1017937</data>
    </edge>
    <edge source="CHN" target="ALB">
      <data key="d0">533869</data>
    </edge>
    <edge source="CHN" target="DZA">
      <data key="d0">8895992</data>
    </edge>
    <edge source="CHN" target="AZE">
      <data key="d0">90077</data>
    </edge>
    <edge source="CHN" target="ARG">
      <data key="d0">53237579</data>
    </edge>
    <edge source="CHN" target="AUS">
      <data key="d0">89693331</data>
    </edge>
    <edge source="CHN" target="AUT">
      <data key="d0">12631007</data>
    </edge>
    <edge source="CHN" target="BEL">
      <data key="d0">27065920</data>
    </edge>
    <edge source="CHN" target="BOL">
      <data key="d0">212426</data>
    </edge>
    <edge source="CHN" target="BWA">
      <data key="d0">167465</data>
    </edge>
    <edge source="CHN" target="BRA">
      <data key="d0">71688573</data>
    </edge>
    <edge source="CHN" target="BGR">
      <data key="d0">1406095</data>
    </edge>
    <edge source="CHN" target="BDI">
      <data key="d0">103667</data>
    </edge>
    <edge source="CHN" target="BLR">
      <data key="d0">1825394</data>
    </edge>
    <edge source="CHN" target="KHM">
      <data key="d0">1495058</data>
    </edge>
    <edge source="CHN" target="CMR">
      <data key="d0">1159639</data>
    </edge>
    <edge source="CHN" target="CAN">
      <data key="d0">122900172</data>
    </edge>
    <edge source="CHN" target="CAF">
      <data key="d0">10790</data>
    </edge>
    <edge source="CHN" target="LKA">
      <data key="d0">6583560</data>
    </edge>
    <edge source="CHN" target="CHL">
      <data key="d0">19484455</data>
    </edge>
    <edge source="CHN" target="COL">
      <data key="d0">4794759</data>
    </edge>
    <edge source="CHN" target="CRI">
      <data key="d0">669449</data>
    </edge>
    <edge source="CHN" target="HRV">
      <data key="d0">725320</data>
    </edge>
    <edge source="CHN" target="CZE">
      <data key="d0">2895144</data>
    </edge>
    <edge source="CHN" target="BEN">
      <data key="d0">2203845</data>
    </edge>
    <edge source="CHN" target="DNK">
      <data key="d0">18934980</data>
    </edge>
    <edge source="CHN" target="ECU">
      <data key="d0">2147482</data>
    </edge>
    <edge source="CHN" target="SLV">
      <data key="d0">327440</data>
    </edge>
    <edge source="CHN" target="ETH">
      <data key="d0">1912579</data>
    </edge>
    <edge source="CHN" target="EST">
      <data key="d0">564063</data>
    </edge>
    <edge source="CHN" target="FIN">
      <data key="d0">13050518</data>
    </edge>
    <edge source="CHN" target="FRA">
      <data key="d0">83382037</data>
    </edge>
    <edge source="CHN" target="GEO">
      <data key="d0">102352</data>
    </edge>
    <edge source="CHN" target="GMB">
      <data key="d0">127745</data>
    </edge>
    <edge source="CHN" target="PSE">
      <data key="d0">243129</data>
    </edge>
    <edge source="CHN" target="DEU">
      <data key="d0">205653561</data>
    </edge>
    <edge source="CHN" target="GHA">
      <data key="d0">2639251</data>
    </edge>
    <edge source="CHN" target="GRC">
      <data key="d0">63582462</data>
    </edge>
    <edge source="CHN" target="GTM">
      <data key="d0">855616</data>
    </edge>
    <edge source="CHN" target="HND">
      <data key="d0">1017843</data>
    </edge>
    <edge source="CHN" target="HKG">
      <data key="d0">686326470</data>
    </edge>
    <edge source="CHN" target="HUN">
      <data key="d0">4398001</data>
    </edge>
    <edge source="CHN" target="IDN">
      <data key="d0">143799569</data>
    </edge>
    <edge source="CHN" target="IRL">
      <data key="d0">4253392</data>
    </edge>
    <edge source="CHN" target="ISR">
      <data key="d0">39074968</data>
    </edge>
    <edge source="CHN" target="ITA">
      <data key="d0">307607814</data>
    </edge>
    <edge source="CHN" target="CIV">
      <data key="d0">1852871</data>
    </edge>
    <edge source="CHN" target="JAM">
      <data key="d0">550960</data>
    </edge>
    <edge source="CHN" target="JPN">
      <data key="d0">572689806</data>
    </edge>
    <edge source="CHN" target="KAZ">
      <data key="d0">11551372</data>
    </edge>
    <edge source="CHN" target="JOR">
      <data key="d0">8498383</data>
    </edge>
    <edge source="CHN" target="KOR">
      <data key="d0">128598485</data>
    </edge>
    <edge source="CHN" target="KGZ">
      <data key="d0">463228</data>
    </edge>
    <edge source="CHN" target="LBN">
      <data key="d0">14231012</data>
    </edge>
    <edge source="CHN" target="LVA">
      <data key="d0">535015</data>
    </edge>
    <edge source="CHN" target="LTU">
      <data key="d0">1010513</data>
    </edge>
    <edge source="CHN" target="MDG">
      <data key="d0">492244</data>
    </edge>
    <edge source="CHN" target="MWI">
      <data key="d0">59214</data>
    </edge>
    <edge source="CHN" target="MYS">
      <data key="d0">75019028</data>
    </edge>
    <edge source="CHN" target="MRT">
      <data key="d0">289780</data>
    </edge>
    <edge source="CHN" target="MUS">
      <data key="d0">1193023</data>
    </edge>
    <edge source="CHN" target="MEX">
      <data key="d0">33705120</data>
    </edge>
    <edge source="CHN" target="MAR">
      <data key="d0">9780026</data>
    </edge>
    <edge source="CHN" target="MOZ">
      <data key="d0">609849</data>
    </edge>
    <edge source="CHN" target="OMN">
      <data key="d0">30718026</data>
    </edge>
    <edge source="CHN" target="NAM">
      <data key="d0">60664</data>
    </edge>
    <edge source="CHN" target="NLD">
      <data key="d0">56940585</data>
    </edge>
    <edge source="CHN" target="NZL">
      <data key="d0">9419356</data>
    </edge>
    <edge source="CHN" target="NIC">
      <data key="d0">372224</data>
    </edge>
    <edge source="CHN" target="NER">
      <data key="d0">344398</data>
    </edge>
    <edge source="CHN" target="NOR">
      <data key="d0">3331658</data>
    </edge>
    <edge source="CHN" target="PAK">
      <data key="d0">20287950</data>
    </edge>
    <edge source="CHN" target="PAN">
      <data key="d0">5144034</data>
    </edge>
    <edge source="CHN" target="PRY">
      <data key="d0">4648186</data>
    </edge>
    <edge source="CHN" target="PER">
      <data key="d0">3317379</data>
    </edge>
    <edge source="CHN" target="PHL">
      <data key="d0">32436860</data>
    </edge>
    <edge source="CHN" target="POL">
      <data key="d0">7429598</data>
    </edge>
    <edge source="CHN" target="PRT">
      <data key="d0">14073158</data>
    </edge>
    <edge source="CHN" target="ROU">
      <data key="d0">5679139</data>
    </edge>
    <edge source="CHN" target="RUS">
      <data key="d0">19564785</data>
    </edge>
    <edge source="CHN" target="SAU">
      <data key="d0">23073833</data>
    </edge>
    <edge source="CHN" target="SEN">
      <data key="d0">1223654</data>
    </edge>
    <edge source="CHN" target="IND">
      <data key="d0">29978709</data>
    </edge>
    <edge source="CHN" target="SGP">
      <data key="d0">140254815</data>
    </edge>
    <edge source="CHN" target="SVK">
      <data key="d0">908033</data>
    </edge>
    <edge source="CHN" target="VNM">
      <data key="d0">34370176</data>
    </edge>
    <edge source="CHN" target="SVN">
      <data key="d0">852300</data>
    </edge>
    <edge source="CHN" target="ZAF">
      <data key="d0">33241687</data>
    </edge>
    <edge source="CHN" target="ZWE">
      <data key="d0">1534789</data>
    </edge>
    <edge source="CHN" target="ESP">
      <data key="d0">140355445</data>
    </edge>
    <edge source="CHN" target="SWE">
      <data key="d0">14159688</data>
    </edge>
    <edge source="CHN" target="CHE">
      <data key="d0">10829521</data>
    </edge>
    <edge source="CHN" target="THA">
      <data key="d0">67761864</data>
    </edge>
    <edge source="CHN" target="TGO">
      <data key="d0">507301</data>
    </edge>
    <edge source="CHN" target="ARE">
      <data key="d0">98311201</data>
    </edge>
    <edge source="CHN" target="TUN">
      <data key="d0">15390878</data>
    </edge>
    <edge source="CHN" target="TUR">
      <data key="d0">63081675</data>
    </edge>
    <edge source="CHN" target="UGA">
      <data key="d0">235328</data>
    </edge>
    <edge source="CHN" target="UKR">
      <data key="d0">4608271</data>
    </edge>
    <edge source="CHN" target="EGY">
      <data key="d0">26724920</data>
    </edge>
    <edge source="CHN" target="GBR">
      <data key="d0">131062944</data>
    </edge>
    <edge source="CHN" target="TZA">
      <data key="d0">1291813</data>
    </edge>
    <edge source="CHN" target="USA">
      <data key="d0">1417083396</data>
    </edge>
    <edge source="CHN" target="BFA">
      <data key="d0">91865</data>
    </edge>
    <edge source="CHN" target="URY">
      <data key="d0">8888164</data>
    </edge>
    <edge source="CHN" target="SRB">
      <data key="d0">939466</data>
    </edge>
    <edge source="COL" target="ARG">
      <data key="d0">201426</data>
    </edge>
    <edge source="COL" target="AUS">
      <data key="d0">56304</data>
    </edge>
    <edge source="COL" target="BOL">
      <data key="d0">953656</data>
    </edge>
    <edge source="COL" target="BRA">
      <data key="d0">646843</data>
    </edge>
    <edge source="COL" target="BDI">
      <data key="d0">13305</data>
    </edge>
    <edge source="COL" target="CAN">
      <data key="d0">214362</data>
    </edge>
    <edge source="COL" target="CHL">
      <data key="d0">521592</data>
    </edge>
    <edge source="COL" target="CRI">
      <data key="d0">1789386</data>
    </edge>
    <edge source="COL" target="ECU">
      <data key="d0">5262659</data>
    </edge>
    <edge source="COL" target="SLV">
      <data key="d0">780876</data>
    </edge>
    <edge source="COL" target="FRA">
      <data key="d0">24619</data>
    </edge>
    <edge source="COL" target="DEU">
      <data key="d0">93234</data>
    </edge>
    <edge source="COL" target="GTM">
      <data key="d0">2340541</data>
    </edge>
    <edge source="COL" target="HND">
      <data key="d0">1783990</data>
    </edge>
    <edge source="COL" target="ITA">
      <data key="d0">57907</data>
    </edge>
    <edge source="COL" target="JAM">
      <data key="d0">22059</data>
    </edge>
    <edge source="COL" target="MYS">
      <data key="d0">301854</data>
    </edge>
    <edge source="COL" target="MEX">
      <data key="d0">2386348</data>
    </edge>
    <edge source="COL" target="NLD">
      <data key="d0">16357</data>
    </edge>
    <edge source="COL" target="NIC">
      <data key="d0">68836</data>
    </edge>
    <edge source="COL" target="PAN">
      <data key="d0">2100602</data>
    </edge>
    <edge source="COL" target="PER">
      <data key="d0">1948201</data>
    </edge>
    <edge source="COL" target="PHL">
      <data key="d0">40229</data>
    </edge>
    <edge source="COL" target="ROU">
      <data key="d0">231726</data>
    </edge>
    <edge source="COL" target="RUS">
      <data key="d0">40000</data>
    </edge>
    <edge source="COL" target="SGP">
      <data key="d0">12000</data>
    </edge>
    <edge source="COL" target="ESP">
      <data key="d0">113687</data>
    </edge>
    <edge source="COL" target="SWE">
      <data key="d0">28431</data>
    </edge>
    <edge source="COL" target="CHE">
      <data key="d0">68840</data>
    </edge>
    <edge source="COL" target="ARE">
      <data key="d0">41195</data>
    </edge>
    <edge source="COL" target="GBR">
      <data key="d0">49672</data>
    </edge>
    <edge source="COL" target="USA">
      <data key="d0">4470527</data>
    </edge>
    <edge source="COL" target="URY">
      <data key="d0">67596</data>
    </edge>
    <edge source="CRI" target="AUT">
      <data key="d0">14359</data>
    </edge>
    <edge source="CRI" target="CAN">
      <data key="d0">160872</data>
    </edge>
    <edge source="CRI" target="CHL">
      <data key="d0">80397</data>
    </edge>
    <edge source="CRI" target="COL">
      <data key="d0">28566</data>
    </edge>
    <edge source="CRI" target="ECU">
      <data key="d0">150387</data>
    </edge>
    <edge source="CRI" target="SLV">
      <data key="d0">462502</data>
    </edge>
    <edge source="CRI" target="DEU">
      <data key="d0">27767</data>
    </edge>
    <edge source="CRI" target="GTM">
      <data key="d0">2135731</data>
    </edge>
    <edge source="CRI" target="HND">
      <data key="d0">3121982</data>
    </edge>
    <edge source="CRI" target="ITA">
      <data key="d0">257176</data>
    </edge>
    <edge source="CRI" target="JAM">
      <data key="d0">62806</data>
    </edge>
    <edge source="CRI" target="MYS">
      <data key="d0">34000</data>
    </edge>
    <edge source="CRI" target="MEX">
      <data key="d0">1104788</data>
    </edge>
    <edge source="CRI" target="NIC">
      <data key="d0">1228293</data>
    </edge>
    <edge source="CRI" target="PAK">
      <data key="d0">28742</data>
    </edge>
    <edge source="CRI" target="PAN">
      <data key="d0">1153282</data>
    </edge>
    <edge source="CRI" target="PHL">
      <data key="d0">29800</data>
    </edge>
    <edge source="CRI" target="SGP">
      <data key="d0">483249</data>
    </edge>
    <edge source="CRI" target="CHE">
      <data key="d0">50684</data>
    </edge>
    <edge source="CRI" target="EGY">
      <data key="d0">39046</data>
    </edge>
    <edge source="CRI" target="USA">
      <data key="d0">13542167</data>
    </edge>
    <edge source="CZE" target="ALB">
      <data key="d0">79406</data>
    </edge>
    <edge source="CZE" target="DZA">
      <data key="d0">229080</data>
    </edge>
    <edge source="CZE" target="AZE">
      <data key="d0">144104</data>
    </edge>
    <edge source="CZE" target="ARG">
      <data key="d0">799784</data>
    </edge>
    <edge source="CZE" target="AUS">
      <data key="d0">964507</data>
    </edge>
    <edge source="CZE" target="AUT">
      <data key="d0">64822299</data>
    </edge>
    <edge source="CZE" target="ARM">
      <data key="d0">59728</data>
    </edge>
    <edge source="CZE" target="BEL">
      <data key="d0">38742020</data>
    </edge>
    <edge source="CZE" target="BRA">
      <data key="d0">2091092</data>
    </edge>
    <edge source="CZE" target="BGR">
      <data key="d0">11440065</data>
    </edge>
    <edge source="CZE" target="BLR">
      <data key="d0">5633418</data>
    </edge>
    <edge source="CZE" target="CAN">
      <data key="d0">1055186</data>
    </edge>
    <edge source="CZE" target="LKA">
      <data key="d0">10150</data>
    </edge>
    <edge source="CZE" target="CHL">
      <data key="d0">1711795</data>
    </edge>
    <edge source="CZE" target="CHN">
      <data key="d0">6816252</data>
    </edge>
    <edge source="CZE" target="COL">
      <data key="d0">116436</data>
    </edge>
    <edge source="CZE" target="CRI">
      <data key="d0">16417</data>
    </edge>
    <edge source="CZE" target="HRV">
      <data key="d0">5269724</data>
    </edge>
    <edge source="CZE" target="BEN">
      <data key="d0">23731</data>
    </edge>
    <edge source="CZE" target="DNK">
      <data key="d0">14868554</data>
    </edge>
    <edge source="CZE" target="ECU">
      <data key="d0">17255</data>
    </edge>
    <edge source="CZE" target="SLV">
      <data key="d0">1507497</data>
    </edge>
    <edge source="CZE" target="ETH">
      <data key="d0">41109</data>
    </edge>
    <edge source="CZE" target="EST">
      <data key="d0">958562</data>
    </edge>
    <edge source="CZE" target="FIN">
      <data key="d0">13234708</data>
    </edge>
    <edge source="CZE" target="FRA">
      <data key="d0">71800566</data>
    </edge>
    <edge source="CZE" target="GEO">
      <data key="d0">40899</data>
    </edge>
    <edge source="CZE" target="DEU">
      <data key="d0">728953096</data>
    </edge>
    <edge source="CZE" target="GHA">
      <data key="d0">26008</data>
    </edge>
    <edge source="CZE" target="GRC">
      <data key="d0">1324813</data>
    </edge>
    <edge source="CZE" target="HND">
      <data key="d0">25253</data>
    </edge>
    <edge source="CZE" target="HKG">
      <data key="d0">729799</data>
    </edge>
    <edge source="CZE" target="HUN">
      <data key="d0">16789595</data>
    </edge>
    <edge source="CZE" target="IDN">
      <data key="d0">639363</data>
    </edge>
    <edge source="CZE" target="IRL">
      <data key="d0">8046020</data>
    </edge>
    <edge source="CZE" target="ISR">
      <data key="d0">1793392</data>
    </edge>
    <edge source="CZE" target="ITA">
      <data key="d0">54250359</data>
    </edge>
    <edge source="CZE" target="JPN">
      <data key="d0">2093188</data>
    </edge>
    <edge source="CZE" target="KAZ">
      <data key="d0">3038095</data>
    </edge>
    <edge source="CZE" target="JOR">
      <data key="d0">485281</data>
    </edge>
    <edge source="CZE" target="KOR">
      <data key="d0">5300313</data>
    </edge>
    <edge source="CZE" target="LBN">
      <data key="d0">104213</data>
    </edge>
    <edge source="CZE" target="LVA">
      <data key="d0">2933599</data>
    </edge>
    <edge source="CZE" target="LTU">
      <data key="d0">6921670</data>
    </edge>
    <edge source="CZE" target="MYS">
      <data key="d0">154248</data>
    </edge>
    <edge source="CZE" target="MEX">
      <data key="d0">1303343</data>
    </edge>
    <edge source="CZE" target="MDA">
      <data key="d0">393277</data>
    </edge>
    <edge source="CZE" target="MAR">
      <data key="d0">196886</data>
    </edge>
    <edge source="CZE" target="NLD">
      <data key="d0">56428463</data>
    </edge>
    <edge source="CZE" target="NZL">
      <data key="d0">77063</data>
    </edge>
    <edge source="CZE" target="NOR">
      <data key="d0">3736117</data>
    </edge>
    <edge source="CZE" target="PAK">
      <data key="d0">261038</data>
    </edge>
    <edge source="CZE" target="PRY">
      <data key="d0">58108</data>
    </edge>
    <edge source="CZE" target="PER">
      <data key="d0">96104</data>
    </edge>
    <edge source="CZE" target="PHL">
      <data key="d0">425287</data>
    </edge>
    <edge source="CZE" target="POL">
      <data key="d0">51126642</data>
    </edge>
    <edge source="CZE" target="PRT">
      <data key="d0">5043988</data>
    </edge>
    <edge source="CZE" target="ROU">
      <data key="d0">8566634</data>
    </edge>
    <edge source="CZE" target="RUS">
      <data key="d0">20468465</data>
    </edge>
    <edge source="CZE" target="SAU">
      <data key="d0">258909</data>
    </edge>
    <edge source="CZE" target="SEN">
      <data key="d0">30756</data>
    </edge>
    <edge source="CZE" target="IND">
      <data key="d0">2390354</data>
    </edge>
    <edge source="CZE" target="SGP">
      <data key="d0">1406026</data>
    </edge>
    <edge source="CZE" target="SVK">
      <data key="d0">108928784</data>
    </edge>
    <edge source="CZE" target="VNM">
      <data key="d0">851814</data>
    </edge>
    <edge source="CZE" target="SVN">
      <data key="d0">2483807</data>
    </edge>
    <edge source="CZE" target="ZAF">
      <data key="d0">1169367</data>
    </edge>
    <edge source="CZE" target="ESP">
      <data key="d0">30272554</data>
    </edge>
    <edge source="CZE" target="SWE">
      <data key="d0">23570261</data>
    </edge>
    <edge source="CZE" target="CHE">
      <data key="d0">31502610</data>
    </edge>
    <edge source="CZE" target="THA">
      <data key="d0">198336</data>
    </edge>
    <edge source="CZE" target="ARE">
      <data key="d0">1385486</data>
    </edge>
    <edge source="CZE" target="TUN">
      <data key="d0">92012</data>
    </edge>
    <edge source="CZE" target="TUR">
      <data key="d0">2238233</data>
    </edge>
    <edge source="CZE" target="UKR">
      <data key="d0">12888602</data>
    </edge>
    <edge source="CZE" target="MKD">
      <data key="d0">593654</data>
    </edge>
    <edge source="CZE" target="EGY">
      <data key="d0">6683607</data>
    </edge>
    <edge source="CZE" target="GBR">
      <data key="d0">37721084</data>
    </edge>
    <edge source="CZE" target="USA">
      <data key="d0">39851479</data>
    </edge>
    <edge source="CZE" target="URY">
      <data key="d0">138524</data>
    </edge>
    <edge source="CZE" target="SRB">
      <data key="d0">1755733</data>
    </edge>
    <edge source="BEN" target="FRA">
      <data key="d0">67808</data>
    </edge>
    <edge source="BEN" target="USA">
      <data key="d0">563748</data>
    </edge>
    <edge source="DNK" target="DZA">
      <data key="d0">1137695</data>
    </edge>
    <edge source="DNK" target="AZE">
      <data key="d0">24884</data>
    </edge>
    <edge source="DNK" target="ARG">
      <data key="d0">6399455</data>
    </edge>
    <edge source="DNK" target="AUS">
      <data key="d0">36846184</data>
    </edge>
    <edge source="DNK" target="AUT">
      <data key="d0">42876985</data>
    </edge>
    <edge source="DNK" target="BEL">
      <data key="d0">42633214</data>
    </edge>
    <edge source="DNK" target="BOL">
      <data key="d0">56752</data>
    </edge>
    <edge source="DNK" target="BWA">
      <data key="d0">318442</data>
    </edge>
    <edge source="DNK" target="BRA">
      <data key="d0">15145549</data>
    </edge>
    <edge source="DNK" target="BGR">
      <data key="d0">4630723</data>
    </edge>
    <edge source="DNK" target="BLR">
      <data key="d0">317142</data>
    </edge>
    <edge source="DNK" target="KHM">
      <data key="d0">48465</data>
    </edge>
    <edge source="DNK" target="CMR">
      <data key="d0">34948</data>
    </edge>
    <edge source="DNK" target="CAN">
      <data key="d0">20631619</data>
    </edge>
    <edge source="DNK" target="LKA">
      <data key="d0">413738</data>
    </edge>
    <edge source="DNK" target="CHL">
      <data key="d0">9448051</data>
    </edge>
    <edge source="DNK" target="CHN">
      <data key="d0">75977635</data>
    </edge>
    <edge source="DNK" target="COL">
      <data key="d0">1233699</data>
    </edge>
    <edge source="DNK" target="CRI">
      <data key="d0">306290</data>
    </edge>
    <edge source="DNK" target="HRV">
      <data key="d0">5122805</data>
    </edge>
    <edge source="DNK" target="CZE">
      <data key="d0">15057633</data>
    </edge>
    <edge source="DNK" target="BEN">
      <data key="d0">98641</data>
    </edge>
    <edge source="DNK" target="ECU">
      <data key="d0">2110798</data>
    </edge>
    <edge source="DNK" target="SLV">
      <data key="d0">212716</data>
    </edge>
    <edge source="DNK" target="ETH">
      <data key="d0">364594</data>
    </edge>
    <edge source="DNK" target="EST">
      <data key="d0">6124084</data>
    </edge>
    <edge source="DNK" target="FIN">
      <data key="d0">75270290</data>
    </edge>
    <edge source="DNK" target="FRA">
      <data key="d0">203099388</data>
    </edge>
    <edge source="DNK" target="GEO">
      <data key="d0">26793</data>
    </edge>
    <edge source="DNK" target="GMB">
      <data key="d0">72921</data>
    </edge>
    <edge source="DNK" target="PSE">
      <data key="d0">1444147</data>
    </edge>
    <edge source="DNK" target="DEU">
      <data key="d0">543613716</data>
    </edge>
    <edge source="DNK" target="GHA">
      <data key="d0">1882536</data>
    </edge>
    <edge source="DNK" target="GRC">
      <data key="d0">15213894</data>
    </edge>
    <edge source="DNK" target="GTM">
      <data key="d0">105790</data>
    </edge>
    <edge source="DNK" target="HND">
      <data key="d0">19148</data>
    </edge>
    <edge source="DNK" target="HKG">
      <data key="d0">14650947</data>
    </edge>
    <edge source="DNK" target="HUN">
      <data key="d0">15282760</data>
    </edge>
    <edge source="DNK" target="IDN">
      <data key="d0">5628195</data>
    </edge>
    <edge source="DNK" target="IRL">
      <data key="d0">17935676</data>
    </edge>
    <edge source="DNK" target="ISR">
      <data key="d0">10066896</data>
    </edge>
    <edge source="DNK" target="ITA">
      <data key="d0">102287791</data>
    </edge>
    <edge source="DNK" target="CIV">
      <data key="d0">129553</data>
    </edge>
    <edge source="DNK" target="JAM">
      <data key="d0">368986</data>
    </edge>
    <edge source="DNK" target="JPN">
      <data key="d0">58885934</data>
    </edge>
    <edge source="DNK" target="KAZ">
      <data key="d0">374059</data>
    </edge>
    <edge source="DNK" target="JOR">
      <data key="d0">8459824</data>
    </edge>
    <edge source="DNK" target="KOR">
      <data key="d0">47441440</data>
    </edge>
    <edge source="DNK" target="KGZ">
      <data key="d0">1332969</data>
    </edge>
    <edge source="DNK" target="LBN">
      <data key="d0">877348</data>
    </edge>
    <edge source="DNK" target="LVA">
      <data key="d0">6404814</data>
    </edge>
    <edge source="DNK" target="LTU">
      <data key="d0">10719579</data>
    </edge>
    <edge source="DNK" target="MDG">
      <data key="d0">1111628</data>
    </edge>
    <edge source="DNK" target="MWI">
      <data key="d0">163703</data>
    </edge>
    <edge source="DNK" target="MYS">
      <data key="d0">13802872</data>
    </edge>
    <edge source="DNK" target="MRT">
      <data key="d0">63652</data>
    </edge>
    <edge source="DNK" target="MUS">
      <data key="d0">618387</data>
    </edge>
    <edge source="DNK" target="MEX">
      <data key="d0">8023876</data>
    </edge>
    <edge source="DNK" target="MDA">
      <data key="d0">204916</data>
    </edge>
    <edge source="DNK" target="MAR">
      <data key="d0">1031108</data>
    </edge>
    <edge source="DNK" target="MOZ">
      <data key="d0">31411</data>
    </edge>
    <edge source="DNK" target="OMN">
      <data key="d0">1088475</data>
    </edge>
    <edge source="DNK" target="NAM">
      <data key="d0">320067</data>
    </edge>
    <edge source="DNK" target="NLD">
      <data key="d0">142147249</data>
    </edge>
    <edge source="DNK" target="NZL">
      <data key="d0">6115269</data>
    </edge>
    <edge source="DNK" target="NIC">
      <data key="d0">691398</data>
    </edge>
    <edge source="DNK" target="NER">
      <data key="d0">17367</data>
    </edge>
    <edge source="DNK" target="NOR">
      <data key="d0">137217297</data>
    </edge>
    <edge source="DNK" target="PAK">
      <data key="d0">855296</data>
    </edge>
    <edge source="DNK" target="PAN">
      <data key="d0">730481</data>
    </edge>
    <edge source="DNK" target="PRY">
      <data key="d0">232234</data>
    </edge>
    <edge source="DNK" target="PER">
      <data key="d0">1340464</data>
    </edge>
    <edge source="DNK" target="PHL">
      <data key="d0">9220280</data>
    </edge>
    <edge source="DNK" target="POL">
      <data key="d0">69709144</data>
    </edge>
    <edge source="DNK" target="PRT">
      <data key="d0">18778208</data>
    </edge>
    <edge source="DNK" target="ROU">
      <data key="d0">7073403</data>
    </edge>
    <edge source="DNK" target="RUS">
      <data key="d0">28893835</data>
    </edge>
    <edge source="DNK" target="SAU">
      <data key="d0">19296664</data>
    </edge>
    <edge source="DNK" target="SEN">
      <data key="d0">127367</data>
    </edge>
    <edge source="DNK" target="IND">
      <data key="d0">9558932</data>
    </edge>
    <edge source="DNK" target="SGP">
      <data key="d0">33422508</data>
    </edge>
    <edge source="DNK" target="SVK">
      <data key="d0">4416516</data>
    </edge>
    <edge source="DNK" target="VNM">
      <data key="d0">6752758</data>
    </edge>
    <edge source="DNK" target="SVN">
      <data key="d0">6195248</data>
    </edge>
    <edge source="DNK" target="ZAF">
      <data key="d0">11904063</data>
    </edge>
    <edge source="DNK" target="ZWE">
      <data key="d0">790863</data>
    </edge>
    <edge source="DNK" target="ESP">
      <data key="d0">89139635</data>
    </edge>
    <edge source="DNK" target="SWE">
      <data key="d0">301624279</data>
    </edge>
    <edge source="DNK" target="CHE">
      <data key="d0">48192430</data>
    </edge>
    <edge source="DNK" target="THA">
      <data key="d0">9439492</data>
    </edge>
    <edge source="DNK" target="TGO">
      <data key="d0">159886</data>
    </edge>
    <edge source="DNK" target="ARE">
      <data key="d0">16657679</data>
    </edge>
    <edge source="DNK" target="TUN">
      <data key="d0">558333</data>
    </edge>
    <edge source="DNK" target="TUR">
      <data key="d0">19373012</data>
    </edge>
    <edge source="DNK" target="UGA">
      <data key="d0">562049</data>
    </edge>
    <edge source="DNK" target="UKR">
      <data key="d0">5498843</data>
    </edge>
    <edge source="DNK" target="MKD">
      <data key="d0">479229</data>
    </edge>
    <edge source="DNK" target="EGY">
      <data key="d0">10703827</data>
    </edge>
    <edge source="DNK" target="GBR">
      <data key="d0">253715013</data>
    </edge>
    <edge source="DNK" target="TZA">
      <data key="d0">1191870</data>
    </edge>
    <edge source="DNK" target="USA">
      <data key="d0">215490623</data>
    </edge>
    <edge source="DNK" target="BFA">
      <data key="d0">702135</data>
    </edge>
    <edge source="DNK" target="URY">
      <data key="d0">1364653</data>
    </edge>
    <edge source="DNK" target="SRB">
      <data key="d0">700092</data>
    </edge>
    <edge source="ECU" target="ARG">
      <data key="d0">1192375</data>
    </edge>
    <edge source="ECU" target="AUS">
      <data key="d0">380000</data>
    </edge>
    <edge source="ECU" target="BEL">
      <data key="d0">15218</data>
    </edge>
    <edge source="ECU" target="BRA">
      <data key="d0">64121</data>
    </edge>
    <edge source="ECU" target="CAN">
      <data key="d0">15000</data>
    </edge>
    <edge source="ECU" target="CHL">
      <data key="d0">90824</data>
    </edge>
    <edge source="ECU" target="COL">
      <data key="d0">1331636</data>
    </edge>
    <edge source="ECU" target="CRI">
      <data key="d0">13258</data>
    </edge>
    <edge source="ECU" target="ITA">
      <data key="d0">170238</data>
    </edge>
    <edge source="ECU" target="MDG">
      <data key="d0">40277</data>
    </edge>
    <edge source="ECU" target="MEX">
      <data key="d0">21105</data>
    </edge>
    <edge source="ECU" target="NIC">
      <data key="d0">262000</data>
    </edge>
    <edge source="ECU" target="PER">
      <data key="d0">671507</data>
    </edge>
    <edge source="ECU" target="USA">
      <data key="d0">894602</data>
    </edge>
    <edge source="SLV" target="BOL">
      <data key="d0">25000</data>
    </edge>
    <edge source="SLV" target="CRI">
      <data key="d0">617718</data>
    </edge>
    <edge source="SLV" target="ECU">
      <data key="d0">20531</data>
    </edge>
    <edge source="SLV" target="GTM">
      <data key="d0">2012934</data>
    </edge>
    <edge source="SLV" target="HND">
      <data key="d0">1573898</data>
    </edge>
    <edge source="SLV" target="ITA">
      <data key="d0">166595</data>
    </edge>
    <edge source="SLV" target="MEX">
      <data key="d0">50357</data>
    </edge>
    <edge source="SLV" target="NIC">
      <data key="d0">960639</data>
    </edge>
    <edge source="SLV" target="PAN">
      <data key="d0">199887</data>
    </edge>
    <edge source="SLV" target="USA">
      <data key="d0">321957</data>
    </edge>
    <edge source="GTM" target="COL">
      <data key="d0">14359</data>
    </edge>
    <edge source="GTM" target="CRI">
      <data key="d0">7150193</data>
    </edge>
    <edge source="GTM" target="ECU">
      <data key="d0">196045</data>
    </edge>
    <edge source="GTM" target="SLV">
      <data key="d0">3388066</data>
    </edge>
    <edge source="GTM" target="HND">
      <data key="d0">2646371</data>
    </edge>
    <edge source="GTM" target="JAM">
      <data key="d0">123276</data>
    </edge>
    <edge source="GTM" target="MEX">
      <data key="d0">327970</data>
    </edge>
    <edge source="GTM" target="NIC">
      <data key="d0">4050134</data>
    </edge>
    <edge source="GTM" target="PAN">
      <data key="d0">2102210</data>
    </edge>
    <edge source="GTM" target="USA">
      <data key="d0">1976635</data>
    </edge>
    <edge source="HND" target="CRI">
      <data key="d0">552068</data>
    </edge>
    <edge source="HND" target="SLV">
      <data key="d0">548262</data>
    </edge>
    <edge source="HND" target="GTM">
      <data key="d0">336297</data>
    </edge>
    <edge source="HND" target="ISR">
      <data key="d0">156317</data>
    </edge>
    <edge source="HND" target="NIC">
      <data key="d0">25482</data>
    </edge>
    <edge source="HND" target="PAN">
      <data key="d0">261162</data>
    </edge>
    <edge source="HND" target="USA">
      <data key="d0">1446757</data>
    </edge>
    <edge source="HKG" target="DZA">
      <data key="d0">74915</data>
    </edge>
    <edge source="HKG" target="ARG">
      <data key="d0">10567962</data>
    </edge>
    <edge source="HKG" target="AUS">
      <data key="d0">33049942</data>
    </edge>
    <edge source="HKG" target="AUT">
      <data key="d0">3779907</data>
    </edge>
    <edge source="HKG" target="BEL">
      <data key="d0">9196290</data>
    </edge>
    <edge source="HKG" target="BOL">
      <data key="d0">26735</data>
    </edge>
    <edge source="HKG" target="BWA">
      <data key="d0">16267</data>
    </edge>
    <edge source="HKG" target="BRA">
      <data key="d0">7791422</data>
    </edge>
    <edge source="HKG" target="BGR">
      <data key="d0">70034</data>
    </edge>
    <edge source="HKG" target="KHM">
      <data key="d0">583181</data>
    </edge>
    <edge source="HKG" target="CMR">
      <data key="d0">141293</data>
    </edge>
    <edge source="HKG" target="CAN">
      <data key="d0">44061564</data>
    </edge>
    <edge source="HKG" target="LKA">
      <data key="d0">2933076</data>
    </edge>
    <edge source="HKG" target="CHL">
      <data key="d0">4010881</data>
    </edge>
    <edge source="HKG" target="CHN">
      <data key="d0">1357363178</data>
    </edge>
    <edge source="HKG" target="COL">
      <data key="d0">791748</data>
    </edge>
    <edge source="HKG" target="CRI">
      <data key="d0">837895</data>
    </edge>
    <edge source="HKG" target="HRV">
      <data key="d0">249533</data>
    </edge>
    <edge source="HKG" target="CZE">
      <data key="d0">666726</data>
    </edge>
    <edge source="HKG" target="BEN">
      <data key="d0">59363</data>
    </edge>
    <edge source="HKG" target="DNK">
      <data key="d0">4687945</data>
    </edge>
    <edge source="HKG" target="ECU">
      <data key="d0">485512</data>
    </edge>
    <edge source="HKG" target="SLV">
      <data key="d0">105360</data>
    </edge>
    <edge source="HKG" target="ETH">
      <data key="d0">11172</data>
    </edge>
    <edge source="HKG" target="EST">
      <data key="d0">35050</data>
    </edge>
    <edge source="HKG" target="FIN">
      <data key="d0">2413128</data>
    </edge>
    <edge source="HKG" target="FRA">
      <data key="d0">33044013</data>
    </edge>
    <edge source="HKG" target="GMB">
      <data key="d0">76266</data>
    </edge>
    <edge source="HKG" target="DEU">
      <data key="d0">90527343</data>
    </edge>
    <edge source="HKG" target="GHA">
      <data key="d0">911462</data>
    </edge>
    <edge source="HKG" target="GRC">
      <data key="d0">2945628</data>
    </edge>
    <edge source="HKG" target="GTM">
      <data key="d0">283388</data>
    </edge>
    <edge source="HKG" target="HND">
      <data key="d0">162650</data>
    </edge>
    <edge source="HKG" target="HUN">
      <data key="d0">720951</data>
    </edge>
    <edge source="HKG" target="IDN">
      <data key="d0">15211619</data>
    </edge>
    <edge source="HKG" target="IRL">
      <data key="d0">3852860</data>
    </edge>
    <edge source="HKG" target="ISR">
      <data key="d0">9654225</data>
    </edge>
    <edge source="HKG" target="ITA">
      <data key="d0">38480363</data>
    </edge>
    <edge source="HKG" target="CIV">
      <data key="d0">137909</data>
    </edge>
    <edge source="HKG" target="JAM">
      <data key="d0">344866</data>
    </edge>
    <edge source="HKG" target="JPN">
      <data key="d0">90778023</data>
    </edge>
    <edge source="HKG" target="KAZ">
      <data key="d0">265556</data>
    </edge>
    <edge source="HKG" target="JOR">
      <data key="d0">549871</data>
    </edge>
    <edge source="HKG" target="KOR">
      <data key="d0">21266304</data>
    </edge>
    <edge source="HKG" target="LBN">
      <data key="d0">847915</data>
    </edge>
    <edge source="HKG" target="LTU">
      <data key="d0">17540</data>
    </edge>
    <edge source="HKG" target="MDG">
      <data key="d0">304263</data>
    </edge>
    <edge source="HKG" target="MWI">
      <data key="d0">28169</data>
    </edge>
    <edge source="HKG" target="MYS">
      <data key="d0">20581613</data>
    </edge>
    <edge source="HKG" target="MRT">
      <data key="d0">16376</data>
    </edge>
    <edge source="HKG" target="MUS">
      <data key="d0">776089</data>
    </edge>
    <edge source="HKG" target="MEX">
      <data key="d0">13127439</data>
    </edge>
    <edge source="HKG" target="MAR">
      <data key="d0">618204</data>
    </edge>
    <edge source="HKG" target="MOZ">
      <data key="d0">41668</data>
    </edge>
    <edge source="HKG" target="OMN">
      <data key="d0">3281359</data>
    </edge>
    <edge source="HKG" target="NAM">
      <data key="d0">19438</data>
    </edge>
    <edge source="HKG" target="NLD">
      <data key="d0">18712070</data>
    </edge>
    <edge source="HKG" target="NZL">
      <data key="d0">2390857</data>
    </edge>
    <edge source="HKG" target="NIC">
      <data key="d0">72265</data>
    </edge>
    <edge source="HKG" target="NOR">
      <data key="d0">810706</data>
    </edge>
    <edge source="HKG" target="PAK">
      <data key="d0">716892</data>
    </edge>
    <edge source="HKG" target="PAN">
      <data key="d0">7636999</data>
    </edge>
    <edge source="HKG" target="PRY">
      <data key="d0">3755057</data>
    </edge>
    <edge source="HKG" target="PER">
      <data key="d0">810418</data>
    </edge>
    <edge source="HKG" target="PHL">
      <data key="d0">20824923</data>
    </edge>
    <edge source="HKG" target="POL">
      <data key="d0">848487</data>
    </edge>
    <edge source="HKG" target="PRT">
      <data key="d0">1257410</data>
    </edge>
    <edge source="HKG" target="ROU">
      <data key="d0">188317</data>
    </edge>
    <edge source="HKG" target="RUS">
      <data key="d0">357199</data>
    </edge>
    <edge source="HKG" target="SAU">
      <data key="d0">12838903</data>
    </edge>
    <edge source="HKG" target="SEN">
      <data key="d0">269443</data>
    </edge>
    <edge source="HKG" target="IND">
      <data key="d0">5992554</data>
    </edge>
    <edge source="HKG" target="SGP">
      <data key="d0">59114331</data>
    </edge>
    <edge source="HKG" target="SVK">
      <data key="d0">18797</data>
    </edge>
    <edge source="HKG" target="VNM">
      <data key="d0">6010626</data>
    </edge>
    <edge source="HKG" target="SVN">
      <data key="d0">167263</data>
    </edge>
    <edge source="HKG" target="ZAF">
      <data key="d0">9615249</data>
    </edge>
    <edge source="HKG" target="ZWE">
      <data key="d0">26462</data>
    </edge>
    <edge source="HKG" target="ESP">
      <data key="d0">23846461</data>
    </edge>
    <edge source="HKG" target="SWE">
      <data key="d0">3941276</data>
    </edge>
    <edge source="HKG" target="CHE">
      <data key="d0">10038758</data>
    </edge>
    <edge source="HKG" target="THA">
      <data key="d0">21614838</data>
    </edge>
    <edge source="HKG" target="TGO">
      <data key="d0">26304</data>
    </edge>
    <edge source="HKG" target="ARE">
      <data key="d0">9119434</data>
    </edge>
    <edge source="HKG" target="TUN">
      <data key="d0">211717</data>
    </edge>
    <edge source="HKG" target="TUR">
      <data key="d0">6066711</data>
    </edge>
    <edge source="HKG" target="UGA">
      <data key="d0">11801</data>
    </edge>
    <edge source="HKG" target="UKR">
      <data key="d0">472512</data>
    </edge>
    <edge source="HKG" target="EGY">
      <data key="d0">6187335</data>
    </edge>
    <edge source="HKG" target="GBR">
      <data key="d0">53241600</data>
    </edge>
    <edge source="HKG" target="TZA">
      <data key="d0">97821</data>
    </edge>
    <edge source="HKG" target="USA">
      <data key="d0">510630665</data>
    </edge>
    <edge source="HKG" target="BFA">
      <data key="d0">16480</data>
    </edge>
    <edge source="HKG" target="URY">
      <data key="d0">2295519</data>
    </edge>
    <edge source="HKG" target="SRB">
      <data key="d0">51810</data>
    </edge>
    <edge source="HUN" target="ALB">
      <data key="d0">525000</data>
    </edge>
    <edge source="HUN" target="DZA">
      <data key="d0">95000</data>
    </edge>
    <edge source="HUN" target="AZE">
      <data key="d0">46000</data>
    </edge>
    <edge source="HUN" target="ARG">
      <data key="d0">367000</data>
    </edge>
    <edge source="HUN" target="AUS">
      <data key="d0">1570000</data>
    </edge>
    <edge source="HUN" target="AUT">
      <data key="d0">59807000</data>
    </edge>
    <edge source="HUN" target="BEL">
      <data key="d0">6725000</data>
    </edge>
    <edge source="HUN" target="BRA">
      <data key="d0">1775000</data>
    </edge>
    <edge source="HUN" target="BGR">
      <data key="d0">2036000</data>
    </edge>
    <edge source="HUN" target="BLR">
      <data key="d0">448000</data>
    </edge>
    <edge source="HUN" target="CAN">
      <data key="d0">100000</data>
    </edge>
    <edge source="HUN" target="LKA">
      <data key="d0">49000</data>
    </edge>
    <edge source="HUN" target="CHL">
      <data key="d0">63000</data>
    </edge>
    <edge source="HUN" target="CHN">
      <data key="d0">1612000</data>
    </edge>
    <edge source="HUN" target="COL">
      <data key="d0">30000</data>
    </edge>
    <edge source="HUN" target="HRV">
      <data key="d0">5957000</data>
    </edge>
    <edge source="HUN" target="CZE">
      <data key="d0">8026000</data>
    </edge>
    <edge source="HUN" target="DNK">
      <data key="d0">1810000</data>
    </edge>
    <edge source="HUN" target="ECU">
      <data key="d0">23000</data>
    </edge>
    <edge source="HUN" target="EST">
      <data key="d0">248000</data>
    </edge>
    <edge source="HUN" target="FIN">
      <data key="d0">4050000</data>
    </edge>
    <edge source="HUN" target="FRA">
      <data key="d0">27634000</data>
    </edge>
    <edge source="HUN" target="GEO">
      <data key="d0">31000</data>
    </edge>
    <edge source="HUN" target="DEU">
      <data key="d0">314676000</data>
    </edge>
    <edge source="HUN" target="GHA">
      <data key="d0">110000</data>
    </edge>
    <edge source="HUN" target="GRC">
      <data key="d0">241000</data>
    </edge>
    <edge source="HUN" target="HKG">
      <data key="d0">1187000</data>
    </edge>
    <edge source="HUN" target="IDN">
      <data key="d0">811000</data>
    </edge>
    <edge source="HUN" target="IRL">
      <data key="d0">984000</data>
    </edge>
    <edge source="HUN" target="ISR">
      <data key="d0">464000</data>
    </edge>
    <edge source="HUN" target="ITA">
      <data key="d0">20287000</data>
    </edge>
    <edge source="HUN" target="CIV">
      <data key="d0">21000</data>
    </edge>
    <edge source="HUN" target="JPN">
      <data key="d0">1526000</data>
    </edge>
    <edge source="HUN" target="KAZ">
      <data key="d0">846000</data>
    </edge>
    <edge source="HUN" target="JOR">
      <data key="d0">17000</data>
    </edge>
    <edge source="HUN" target="KOR">
      <data key="d0">301000</data>
    </edge>
    <edge source="HUN" target="KGZ">
      <data key="d0">75000</data>
    </edge>
    <edge source="HUN" target="LVA">
      <data key="d0">599000</data>
    </edge>
    <edge source="HUN" target="LTU">
      <data key="d0">1974000</data>
    </edge>
    <edge source="HUN" target="MYS">
      <data key="d0">886000</data>
    </edge>
    <edge source="HUN" target="MEX">
      <data key="d0">162000</data>
    </edge>
    <edge source="HUN" target="MDA">
      <data key="d0">436000</data>
    </edge>
    <edge source="HUN" target="MAR">
      <data key="d0">19000</data>
    </edge>
    <edge source="HUN" target="OMN">
      <data key="d0">12000</data>
    </edge>
    <edge source="HUN" target="NLD">
      <data key="d0">45124000</data>
    </edge>
    <edge source="HUN" target="NZL">
      <data key="d0">70000</data>
    </edge>
    <edge source="HUN" target="NOR">
      <data key="d0">811000</data>
    </edge>
    <edge source="HUN" target="PAK">
      <data key="d0">194000</data>
    </edge>
    <edge source="HUN" target="PER">
      <data key="d0">37000</data>
    </edge>
    <edge source="HUN" target="POL">
      <data key="d0">12009000</data>
    </edge>
    <edge source="HUN" target="PRT">
      <data key="d0">330000</data>
    </edge>
    <edge source="HUN" target="ROU">
      <data key="d0">15038000</data>
    </edge>
    <edge source="HUN" target="RUS">
      <data key="d0">23424000</data>
    </edge>
    <edge source="HUN" target="SAU">
      <data key="d0">182000</data>
    </edge>
    <edge source="HUN" target="IND">
      <data key="d0">496000</data>
    </edge>
    <edge source="HUN" target="SGP">
      <data key="d0">1727000</data>
    </edge>
    <edge source="HUN" target="SVK">
      <data key="d0">17050000</data>
    </edge>
    <edge source="HUN" target="VNM">
      <data key="d0">51000</data>
    </edge>
    <edge source="HUN" target="SVN">
      <data key="d0">2349000</data>
    </edge>
    <edge source="HUN" target="ZAF">
      <data key="d0">1595000</data>
    </edge>
    <edge source="HUN" target="ESP">
      <data key="d0">8064000</data>
    </edge>
    <edge source="HUN" target="SWE">
      <data key="d0">9367000</data>
    </edge>
    <edge source="HUN" target="CHE">
      <data key="d0">15653000</data>
    </edge>
    <edge source="HUN" target="THA">
      <data key="d0">221000</data>
    </edge>
    <edge source="HUN" target="ARE">
      <data key="d0">718000</data>
    </edge>
    <edge source="HUN" target="TUN">
      <data key="d0">118000</data>
    </edge>
    <edge source="HUN" target="TUR">
      <data key="d0">14185000</data>
    </edge>
    <edge source="HUN" target="UKR">
      <data key="d0">2874000</data>
    </edge>
    <edge source="HUN" target="MKD">
      <data key="d0">2049000</data>
    </edge>
    <edge source="HUN" target="EGY">
      <data key="d0">701000</data>
    </edge>
    <edge source="HUN" target="GBR">
      <data key="d0">19693000</data>
    </edge>
    <edge source="HUN" target="TZA">
      <data key="d0">208000</data>
    </edge>
    <edge source="HUN" target="USA">
      <data key="d0">44428000</data>
    </edge>
    <edge source="HUN" target="BFA">
      <data key="d0">35000</data>
    </edge>
    <edge source="HUN" target="SRB">
      <data key="d0">2859000</data>
    </edge>
    <edge source="IDN" target="ARG">
      <data key="d0">285254</data>
    </edge>
    <edge source="IDN" target="AUS">
      <data key="d0">8793513</data>
    </edge>
    <edge source="IDN" target="AUT">
      <data key="d0">250090</data>
    </edge>
    <edge source="IDN" target="BEL">
      <data key="d0">353281</data>
    </edge>
    <edge source="IDN" target="BOL">
      <data key="d0">20194</data>
    </edge>
    <edge source="IDN" target="BRA">
      <data key="d0">356520</data>
    </edge>
    <edge source="IDN" target="BGR">
      <data key="d0">19757</data>
    </edge>
    <edge source="IDN" target="KHM">
      <data key="d0">58674</data>
    </edge>
    <edge source="IDN" target="CMR">
      <data key="d0">90073</data>
    </edge>
    <edge source="IDN" target="CAN">
      <data key="d0">1029866</data>
    </edge>
    <edge source="IDN" target="LKA">
      <data key="d0">912439</data>
    </edge>
    <edge source="IDN" target="CHL">
      <data key="d0">22688</data>
    </edge>
    <edge source="IDN" target="CHN">
      <data key="d0">1702379</data>
    </edge>
    <edge source="IDN" target="COL">
      <data key="d0">40671</data>
    </edge>
    <edge source="IDN" target="CRI">
      <data key="d0">156933</data>
    </edge>
    <edge source="IDN" target="ECU">
      <data key="d0">233975</data>
    </edge>
    <edge source="IDN" target="SLV">
      <data key="d0">138320</data>
    </edge>
    <edge source="IDN" target="ETH">
      <data key="d0">16993</data>
    </edge>
    <edge source="IDN" target="FIN">
      <data key="d0">756671</data>
    </edge>
    <edge source="IDN" target="FRA">
      <data key="d0">2761247</data>
    </edge>
    <edge source="IDN" target="DEU">
      <data key="d0">8451756</data>
    </edge>
    <edge source="IDN" target="GHA">
      <data key="d0">242014</data>
    </edge>
    <edge source="IDN" target="GRC">
      <data key="d0">1345151</data>
    </edge>
    <edge source="IDN" target="GTM">
      <data key="d0">79289</data>
    </edge>
    <edge source="IDN" target="HND">
      <data key="d0">10815</data>
    </edge>
    <edge source="IDN" target="HKG">
      <data key="d0">5904140</data>
    </edge>
    <edge source="IDN" target="IRL">
      <data key="d0">31610</data>
    </edge>
    <edge source="IDN" target="ITA">
      <data key="d0">8995908</data>
    </edge>
    <edge source="IDN" target="CIV">
      <data key="d0">88832</data>
    </edge>
    <edge source="IDN" target="JPN">
      <data key="d0">75943723</data>
    </edge>
    <edge source="IDN" target="JOR">
      <data key="d0">95378</data>
    </edge>
    <edge source="IDN" target="KOR">
      <data key="d0">1120489</data>
    </edge>
    <edge source="IDN" target="LBN">
      <data key="d0">29726</data>
    </edge>
    <edge source="IDN" target="MDG">
      <data key="d0">75958</data>
    </edge>
    <edge source="IDN" target="MYS">
      <data key="d0">34744870</data>
    </edge>
    <edge source="IDN" target="MUS">
      <data key="d0">43753</data>
    </edge>
    <edge source="IDN" target="MEX">
      <data key="d0">10388997</data>
    </edge>
    <edge source="IDN" target="MAR">
      <data key="d0">27700</data>
    </edge>
    <edge source="IDN" target="OMN">
      <data key="d0">123749</data>
    </edge>
    <edge source="IDN" target="NLD">
      <data key="d0">1539215</data>
    </edge>
    <edge source="IDN" target="NZL">
      <data key="d0">498860</data>
    </edge>
    <edge source="IDN" target="NOR">
      <data key="d0">543463</data>
    </edge>
    <edge source="IDN" target="PAK">
      <data key="d0">179612</data>
    </edge>
    <edge source="IDN" target="PAN">
      <data key="d0">149956</data>
    </edge>
    <edge source="IDN" target="PRY">
      <data key="d0">27394</data>
    </edge>
    <edge source="IDN" target="PER">
      <data key="d0">275582</data>
    </edge>
    <edge source="IDN" target="PHL">
      <data key="d0">18262116</data>
    </edge>
    <edge source="IDN" target="POL">
      <data key="d0">31609</data>
    </edge>
    <edge source="IDN" target="PRT">
      <data key="d0">14205</data>
    </edge>
    <edge source="IDN" target="SAU">
      <data key="d0">587347</data>
    </edge>
    <edge source="IDN" target="SEN">
      <data key="d0">80652</data>
    </edge>
    <edge source="IDN" target="IND">
      <data key="d0">1198509</data>
    </edge>
    <edge source="IDN" target="SGP">
      <data key="d0">180378683</data>
    </edge>
    <edge source="IDN" target="VNM">
      <data key="d0">2662371</data>
    </edge>
    <edge source="IDN" target="SVN">
      <data key="d0">86340</data>
    </edge>
    <edge source="IDN" target="ZAF">
      <data key="d0">631353</data>
    </edge>
    <edge source="IDN" target="ESP">
      <data key="d0">1342536</data>
    </edge>
    <edge source="IDN" target="SWE">
      <data key="d0">53376</data>
    </edge>
    <edge source="IDN" target="CHE">
      <data key="d0">409171</data>
    </edge>
    <edge source="IDN" target="THA">
      <data key="d0">8849850</data>
    </edge>
    <edge source="IDN" target="ARE">
      <data key="d0">1782617</data>
    </edge>
    <edge source="IDN" target="TUR">
      <data key="d0">903732</data>
    </edge>
    <edge source="IDN" target="UGA">
      <data key="d0">17395</data>
    </edge>
    <edge source="IDN" target="EGY">
      <data key="d0">1182724</data>
    </edge>
    <edge source="IDN" target="GBR">
      <data key="d0">588469</data>
    </edge>
    <edge source="IDN" target="TZA">
      <data key="d0">80177</data>
    </edge>
    <edge source="IDN" target="USA">
      <data key="d0">26296882</data>
    </edge>
    <edge source="IDN" target="BFA">
      <data key="d0">10866</data>
    </edge>
    <edge source="IDN" target="URY">
      <data key="d0">76596</data>
    </edge>
    <edge source="ISR" target="AZE">
      <data key="d0">98000</data>
    </edge>
    <edge source="ISR" target="ARG">
      <data key="d0">9838000</data>
    </edge>
    <edge source="ISR" target="AUS">
      <data key="d0">12490000</data>
    </edge>
    <edge source="ISR" target="AUT">
      <data key="d0">5473000</data>
    </edge>
    <edge source="ISR" target="ARM">
      <data key="d0">67000</data>
    </edge>
    <edge source="ISR" target="BEL">
      <data key="d0">3824000</data>
    </edge>
    <edge source="ISR" target="BOL">
      <data key="d0">51000</data>
    </edge>
    <edge source="ISR" target="BWA">
      <data key="d0">847000</data>
    </edge>
    <edge source="ISR" target="BRA">
      <data key="d0">4518000</data>
    </edge>
    <edge source="ISR" target="BGR">
      <data key="d0">724000</data>
    </edge>
    <edge source="ISR" target="BLR">
      <data key="d0">72000</data>
    </edge>
    <edge source="ISR" target="CMR">
      <data key="d0">132000</data>
    </edge>
    <edge source="ISR" target="CAN">
      <data key="d0">2543000</data>
    </edge>
    <edge source="ISR" target="LKA">
      <data key="d0">2058000</data>
    </edge>
    <edge source="ISR" target="CHL">
      <data key="d0">7569000</data>
    </edge>
    <edge source="ISR" target="CHN">
      <data key="d0">3923000</data>
    </edge>
    <edge source="ISR" target="COL">
      <data key="d0">3657000</data>
    </edge>
    <edge source="ISR" target="CRI">
      <data key="d0">300000</data>
    </edge>
    <edge source="ISR" target="HRV">
      <data key="d0">549000</data>
    </edge>
    <edge source="ISR" target="CZE">
      <data key="d0">1239000</data>
    </edge>
    <edge source="ISR" target="BEN">
      <data key="d0">100000</data>
    </edge>
    <edge source="ISR" target="DNK">
      <data key="d0">11166000</data>
    </edge>
    <edge source="ISR" target="ECU">
      <data key="d0">670000</data>
    </edge>
    <edge source="ISR" target="SLV">
      <data key="d0">225000</data>
    </edge>
    <edge source="ISR" target="EST">
      <data key="d0">718000</data>
    </edge>
    <edge source="ISR" target="FIN">
      <data key="d0">3741000</data>
    </edge>
    <edge source="ISR" target="FRA">
      <data key="d0">35303000</data>
    </edge>
    <edge source="ISR" target="GEO">
      <data key="d0">192000</data>
    </edge>
    <edge source="ISR" target="DEU">
      <data key="d0">36480000</data>
    </edge>
    <edge source="ISR" target="GHA">
      <data key="d0">478000</data>
    </edge>
    <edge source="ISR" target="GRC">
      <data key="d0">9484000</data>
    </edge>
    <edge source="ISR" target="GTM">
      <data key="d0">653000</data>
    </edge>
    <edge source="ISR" target="HND">
      <data key="d0">780000</data>
    </edge>
    <edge source="ISR" target="HKG">
      <data key="d0">2209000</data>
    </edge>
    <edge source="ISR" target="HUN">
      <data key="d0">2357000</data>
    </edge>
    <edge source="ISR" target="IRL">
      <data key="d0">2312000</data>
    </edge>
    <edge source="ISR" target="ITA">
      <data key="d0">29776000</data>
    </edge>
    <edge source="ISR" target="CIV">
      <data key="d0">125000</data>
    </edge>
    <edge source="ISR" target="JAM">
      <data key="d0">413000</data>
    </edge>
    <edge source="ISR" target="JPN">
      <data key="d0">4534000</data>
    </edge>
    <edge source="ISR" target="KAZ">
      <data key="d0">216000</data>
    </edge>
    <edge source="ISR" target="JOR">
      <data key="d0">425000</data>
    </edge>
    <edge source="ISR" target="KOR">
      <data key="d0">3199000</data>
    </edge>
    <edge source="ISR" target="KGZ">
      <data key="d0">24000</data>
    </edge>
    <edge source="ISR" target="LVA">
      <data key="d0">239000</data>
    </edge>
    <edge source="ISR" target="LTU">
      <data key="d0">197000</data>
    </edge>
    <edge source="ISR" target="MDG">
      <data key="d0">40000</data>
    </edge>
    <edge source="ISR" target="MWI">
      <data key="d0">210000</data>
    </edge>
    <edge source="ISR" target="MUS">
      <data key="d0">78000</data>
    </edge>
    <edge source="ISR" target="MEX">
      <data key="d0">8914000</data>
    </edge>
    <edge source="ISR" target="MDA">
      <data key="d0">418000</data>
    </edge>
    <edge source="ISR" target="MAR">
      <data key="d0">1424000</data>
    </edge>
    <edge source="ISR" target="OMN">
      <data key="d0">44000</data>
    </edge>
    <edge source="ISR" target="NLD">
      <data key="d0">9672000</data>
    </edge>
    <edge source="ISR" target="NZL">
      <data key="d0">938000</data>
    </edge>
    <edge source="ISR" target="NIC">
      <data key="d0">373000</data>
    </edge>
    <edge source="ISR" target="NER">
      <data key="d0">32000</data>
    </edge>
    <edge source="ISR" target="NOR">
      <data key="d0">1451000</data>
    </edge>
    <edge source="ISR" target="PAN">
      <data key="d0">280000</data>
    </edge>
    <edge source="ISR" target="PRY">
      <data key="d0">843000</data>
    </edge>
    <edge source="ISR" target="PER">
      <data key="d0">970000</data>
    </edge>
    <edge source="ISR" target="PHL">
      <data key="d0">484000</data>
    </edge>
    <edge source="ISR" target="POL">
      <data key="d0">5492000</data>
    </edge>
    <edge source="ISR" target="PRT">
      <data key="d0">2466000</data>
    </edge>
    <edge source="ISR" target="ROU">
      <data key="d0">3453000</data>
    </edge>
    <edge source="ISR" target="RUS">
      <data key="d0">7376000</data>
    </edge>
    <edge source="ISR" target="SEN">
      <data key="d0">35000</data>
    </edge>
    <edge source="ISR" target="IND">
      <data key="d0">1651000</data>
    </edge>
    <edge source="ISR" target="SGP">
      <data key="d0">15237000</data>
    </edge>
    <edge source="ISR" target="SVK">
      <data key="d0">283000</data>
    </edge>
    <edge source="ISR" target="VNM">
      <data key="d0">92000</data>
    </edge>
    <edge source="ISR" target="SVN">
      <data key="d0">2624000</data>
    </edge>
    <edge source="ISR" target="ZAF">
      <data key="d0">8056000</data>
    </edge>
    <edge source="ISR" target="ZWE">
      <data key="d0">402000</data>
    </edge>
    <edge source="ISR" target="ESP">
      <data key="d0">41424000</data>
    </edge>
    <edge source="ISR" target="SWE">
      <data key="d0">6938000</data>
    </edge>
    <edge source="ISR" target="CHE">
      <data key="d0">3253000</data>
    </edge>
    <edge source="ISR" target="THA">
      <data key="d0">1922000</data>
    </edge>
    <edge source="ISR" target="ARE">
      <data key="d0">102000</data>
    </edge>
    <edge source="ISR" target="TUN">
      <data key="d0">201000</data>
    </edge>
    <edge source="ISR" target="TUR">
      <data key="d0">12884000</data>
    </edge>
    <edge source="ISR" target="UGA">
      <data key="d0">177000</data>
    </edge>
    <edge source="ISR" target="UKR">
      <data key="d0">4930000</data>
    </edge>
    <edge source="ISR" target="MKD">
      <data key="d0">86000</data>
    </edge>
    <edge source="ISR" target="EGY">
      <data key="d0">2061000</data>
    </edge>
    <edge source="ISR" target="GBR">
      <data key="d0">22611000</data>
    </edge>
    <edge source="ISR" target="TZA">
      <data key="d0">513000</data>
    </edge>
    <edge source="ISR" target="USA">
      <data key="d0">104334000</data>
    </edge>
    <edge source="ISR" target="URY">
      <data key="d0">2324000</data>
    </edge>
    <edge source="ISR" target="SRB">
      <data key="d0">37000</data>
    </edge>
    <edge source="CIV" target="BEL">
      <data key="d0">169003</data>
    </edge>
    <edge source="CIV" target="CMR">
      <data key="d0">216484</data>
    </edge>
    <edge source="CIV" target="BEN">
      <data key="d0">145600</data>
    </edge>
    <edge source="CIV" target="FRA">
      <data key="d0">878589</data>
    </edge>
    <edge source="CIV" target="DEU">
      <data key="d0">15088</data>
    </edge>
    <edge source="CIV" target="GHA">
      <data key="d0">160218</data>
    </edge>
    <edge source="CIV" target="ITA">
      <data key="d0">15884</data>
    </edge>
    <edge source="CIV" target="MDG">
      <data key="d0">16924</data>
    </edge>
    <edge source="CIV" target="NLD">
      <data key="d0">10075</data>
    </edge>
    <edge source="CIV" target="SEN">
      <data key="d0">48906</data>
    </edge>
    <edge source="CIV" target="ESP">
      <data key="d0">165734</data>
    </edge>
    <edge source="CIV" target="CHE">
      <data key="d0">28952</data>
    </edge>
    <edge source="CIV" target="TGO">
      <data key="d0">24460</data>
    </edge>
    <edge source="CIV" target="GBR">
      <data key="d0">24436</data>
    </edge>
    <edge source="CIV" target="USA">
      <data key="d0">154852</data>
    </edge>
    <edge source="CIV" target="BFA">
      <data key="d0">503206</data>
    </edge>
    <edge source="JAM" target="BRA">
      <data key="d0">71656</data>
    </edge>
    <edge source="JAM" target="FRA">
      <data key="d0">44124</data>
    </edge>
    <edge source="JAM" target="DEU">
      <data key="d0">479564</data>
    </edge>
    <edge source="JAM" target="HND">
      <data key="d0">10140</data>
    </edge>
    <edge source="JAM" target="CHE">
      <data key="d0">39198</data>
    </edge>
    <edge source="JAM" target="GBR">
      <data key="d0">21384</data>
    </edge>
    <edge source="JAM" target="USA">
      <data key="d0">949342</data>
    </edge>
    <edge source="JPN" target="DZA">
      <data key="d0">8312820</data>
    </edge>
    <edge source="JPN" target="AZE">
      <data key="d0">896882</data>
    </edge>
    <edge source="JPN" target="ARG">
      <data key="d0">56926970</data>
    </edge>
    <edge source="JPN" target="AUS">
      <data key="d0">452840388</data>
    </edge>
    <edge source="JPN" target="AUT">
      <data key="d0">36490521</data>
    </edge>
    <edge source="JPN" target="BEL">
      <data key="d0">455671336</data>
    </edge>
    <edge source="JPN" target="BOL">
      <data key="d0">1020250</data>
    </edge>
    <edge source="JPN" target="BWA">
      <data key="d0">21044</data>
    </edge>
    <edge source="JPN" target="BRA">
      <data key="d0">255556600</data>
    </edge>
    <edge source="JPN" target="BGR">
      <data key="d0">1069324</data>
    </edge>
    <edge source="JPN" target="BDI">
      <data key="d0">17397</data>
    </edge>
    <edge source="JPN" target="BLR">
      <data key="d0">84258</data>
    </edge>
    <edge source="JPN" target="KHM">
      <data key="d0">1591594</data>
    </edge>
    <edge source="JPN" target="CMR">
      <data key="d0">293796</data>
    </edge>
    <edge source="JPN" target="CAN">
      <data key="d0">308394787</data>
    </edge>
    <edge source="JPN" target="CAF">
      <data key="d0">697217</data>
    </edge>
    <edge source="JPN" target="LKA">
      <data key="d0">17229785</data>
    </edge>
    <edge source="JPN" target="CHL">
      <data key="d0">32708152</data>
    </edge>
    <edge source="JPN" target="CHN">
      <data key="d0">1687693701</data>
    </edge>
    <edge source="JPN" target="COL">
      <data key="d0">20043623</data>
    </edge>
    <edge source="JPN" target="CRI">
      <data key="d0">9154458</data>
    </edge>
    <edge source="JPN" target="HRV">
      <data key="d0">391480</data>
    </edge>
    <edge source="JPN" target="CZE">
      <data key="d0">16253599</data>
    </edge>
    <edge source="JPN" target="BEN">
      <data key="d0">100719</data>
    </edge>
    <edge source="JPN" target="DNK">
      <data key="d0">23739367</data>
    </edge>
    <edge source="JPN" target="ECU">
      <data key="d0">6951640</data>
    </edge>
    <edge source="JPN" target="SLV">
      <data key="d0">3709709</data>
    </edge>
    <edge source="JPN" target="ETH">
      <data key="d0">1983622</data>
    </edge>
    <edge source="JPN" target="EST">
      <data key="d0">187176</data>
    </edge>
    <edge source="JPN" target="FIN">
      <data key="d0">45022278</data>
    </edge>
    <edge source="JPN" target="FRA">
      <data key="d0">560580521</data>
    </edge>
    <edge source="JPN" target="GEO">
      <data key="d0">456662</data>
    </edge>
    <edge source="JPN" target="DEU">
      <data key="d0">1085192049</data>
    </edge>
    <edge source="JPN" target="GHA">
      <data key="d0">845665</data>
    </edge>
    <edge source="JPN" target="GRC">
      <data key="d0">91641978</data>
    </edge>
    <edge source="JPN" target="GTM">
      <data key="d0">9788646</data>
    </edge>
    <edge source="JPN" target="HND">
      <data key="d0">2874083</data>
    </edge>
    <edge source="JPN" target="HKG">
      <data key="d0">949067999</data>
    </edge>
    <edge source="JPN" target="HUN">
      <data key="d0">33651242</data>
    </edge>
    <edge source="JPN" target="IDN">
      <data key="d0">722729289</data>
    </edge>
    <edge source="JPN" target="IRL">
      <data key="d0">36852876</data>
    </edge>
    <edge source="JPN" target="ISR">
      <data key="d0">41143162</data>
    </edge>
    <edge source="JPN" target="ITA">
      <data key="d0">466749356</data>
    </edge>
    <edge source="JPN" target="CIV">
      <data key="d0">385282</data>
    </edge>
    <edge source="JPN" target="JAM">
      <data key="d0">1268748</data>
    </edge>
    <edge source="JPN" target="KAZ">
      <data key="d0">5448043</data>
    </edge>
    <edge source="JPN" target="JOR">
      <data key="d0">19061406</data>
    </edge>
    <edge source="JPN" target="KOR">
      <data key="d0">1717630493</data>
    </edge>
    <edge source="JPN" target="LBN">
      <data key="d0">8822518</data>
    </edge>
    <edge source="JPN" target="LVA">
      <data key="d0">401659</data>
    </edge>
    <edge source="JPN" target="LTU">
      <data key="d0">687401</data>
    </edge>
    <edge source="JPN" target="MDG">
      <data key="d0">1458856</data>
    </edge>
    <edge source="JPN" target="MWI">
      <data key="d0">159925</data>
    </edge>
    <edge source="JPN" target="MYS">
      <data key="d0">781901907</data>
    </edge>
    <edge source="JPN" target="MRT">
      <data key="d0">183706</data>
    </edge>
    <edge source="JPN" target="MUS">
      <data key="d0">1169300</data>
    </edge>
    <edge source="JPN" target="MEX">
      <data key="d0">263765213</data>
    </edge>
    <edge source="JPN" target="MDA">
      <data key="d0">10383</data>
    </edge>
    <edge source="JPN" target="MAR">
      <data key="d0">5231649</data>
    </edge>
    <edge source="JPN" target="MOZ">
      <data key="d0">1532175</data>
    </edge>
    <edge source="JPN" target="OMN">
      <data key="d0">41276699</data>
    </edge>
    <edge source="JPN" target="NAM">
      <data key="d0">67483</data>
    </edge>
    <edge source="JPN" target="NLD">
      <data key="d0">900263296</data>
    </edge>
    <edge source="JPN" target="NZL">
      <data key="d0">44265335</data>
    </edge>
    <edge source="JPN" target="NIC">
      <data key="d0">2642769</data>
    </edge>
    <edge source="JPN" target="NER">
      <data key="d0">122356</data>
    </edge>
    <edge source="JPN" target="NOR">
      <data key="d0">19617719</data>
    </edge>
    <edge source="JPN" target="PAK">
      <data key="d0">39226512</data>
    </edge>
    <edge source="JPN" target="PAN">
      <data key="d0">68181245</data>
    </edge>
    <edge source="JPN" target="PRY">
      <data key="d0">4425650</data>
    </edge>
    <edge source="JPN" target="PER">
      <data key="d0">13096028</data>
    </edge>
    <edge source="JPN" target="PHL">
      <data key="d0">410115244</data>
    </edge>
    <edge source="JPN" target="POL">
      <data key="d0">30841449</data>
    </edge>
    <edge source="JPN" target="PRT">
      <data key="d0">47131968</data>
    </edge>
    <edge source="JPN" target="ROU">
      <data key="d0">933282</data>
    </edge>
    <edge source="JPN" target="RUS">
      <data key="d0">29258345</data>
    </edge>
    <edge source="JPN" target="SAU">
      <data key="d0">241300059</data>
    </edge>
    <edge source="JPN" target="SEN">
      <data key="d0">542256</data>
    </edge>
    <edge source="JPN" target="IND">
      <data key="d0">249249671</data>
    </edge>
    <edge source="JPN" target="SGP">
      <data key="d0">1095887339</data>
    </edge>
    <edge source="JPN" target="SVK">
      <data key="d0">1830183</data>
    </edge>
    <edge source="JPN" target="VNM">
      <data key="d0">83961546</data>
    </edge>
    <edge source="JPN" target="SVN">
      <data key="d0">656178</data>
    </edge>
    <edge source="JPN" target="ZAF">
      <data key="d0">152623020</data>
    </edge>
    <edge source="JPN" target="ZWE">
      <data key="d0">1566589</data>
    </edge>
    <edge source="JPN" target="ESP">
      <data key="d0">334974853</data>
    </edge>
    <edge source="JPN" target="SWE">
      <data key="d0">118665670</data>
    </edge>
    <edge source="JPN" target="CHE">
      <data key="d0">38764886</data>
    </edge>
    <edge source="JPN" target="THA">
      <data key="d0">1218515724</data>
    </edge>
    <edge source="JPN" target="ARE">
      <data key="d0">279944946</data>
    </edge>
    <edge source="JPN" target="TUN">
      <data key="d0">4476729</data>
    </edge>
    <edge source="JPN" target="TUR">
      <data key="d0">98798033</data>
    </edge>
    <edge source="JPN" target="UGA">
      <data key="d0">323264</data>
    </edge>
    <edge source="JPN" target="UKR">
      <data key="d0">4507162</data>
    </edge>
    <edge source="JPN" target="MKD">
      <data key="d0">553780</data>
    </edge>
    <edge source="JPN" target="EGY">
      <data key="d0">79162100</data>
    </edge>
    <edge source="JPN" target="GBR">
      <data key="d0">854872131</data>
    </edge>
    <edge source="JPN" target="TZA">
      <data key="d0">1821461</data>
    </edge>
    <edge source="JPN" target="USA">
      <data key="d0">5960601959</data>
    </edge>
    <edge source="JPN" target="BFA">
      <data key="d0">86355</data>
    </edge>
    <edge source="JPN" target="URY">
      <data key="d0">4085684</data>
    </edge>
    <edge source="JPN" target="SRB">
      <data key="d0">262165</data>
    </edge>
    <edge source="KOR" target="DZA">
      <data key="d0">6905178</data>
    </edge>
    <edge source="KOR" target="AZE">
      <data key="d0">57871</data>
    </edge>
    <edge source="KOR" target="ARG">
      <data key="d0">41597427</data>
    </edge>
    <edge source="KOR" target="AUS">
      <data key="d0">97876995</data>
    </edge>
    <edge source="KOR" target="AUT">
      <data key="d0">2301247</data>
    </edge>
    <edge source="KOR" target="BEL">
      <data key="d0">47594429</data>
    </edge>
    <edge source="KOR" target="BOL">
      <data key="d0">303631</data>
    </edge>
    <edge source="KOR" target="BRA">
      <data key="d0">50835882</data>
    </edge>
    <edge source="KOR" target="BGR">
      <data key="d0">998450</data>
    </edge>
    <edge source="KOR" target="KHM">
      <data key="d0">278136</data>
    </edge>
    <edge source="KOR" target="CMR">
      <data key="d0">378534</data>
    </edge>
    <edge source="KOR" target="CAN">
      <data key="d0">112284888</data>
    </edge>
    <edge source="KOR" target="CAF">
      <data key="d0">19995</data>
    </edge>
    <edge source="KOR" target="LKA">
      <data key="d0">4750633</data>
    </edge>
    <edge source="KOR" target="CHL">
      <data key="d0">13693772</data>
    </edge>
    <edge source="KOR" target="CHN">
      <data key="d0">349570273</data>
    </edge>
    <edge source="KOR" target="COL">
      <data key="d0">4658033</data>
    </edge>
    <edge source="KOR" target="CRI">
      <data key="d0">1870585</data>
    </edge>
    <edge source="KOR" target="HRV">
      <data key="d0">2871609</data>
    </edge>
    <edge source="KOR" target="CZE">
      <data key="d0">6634929</data>
    </edge>
    <edge source="KOR" target="BEN">
      <data key="d0">1437266</data>
    </edge>
    <edge source="KOR" target="DNK">
      <data key="d0">4797592</data>
    </edge>
    <edge source="KOR" target="ECU">
      <data key="d0">844434</data>
    </edge>
    <edge source="KOR" target="SLV">
      <data key="d0">442634</data>
    </edge>
    <edge source="KOR" target="ETH">
      <data key="d0">162554</data>
    </edge>
    <edge source="KOR" target="EST">
      <data key="d0">251857</data>
    </edge>
    <edge source="KOR" target="FIN">
      <data key="d0">40252825</data>
    </edge>
    <edge source="KOR" target="FRA">
      <data key="d0">93503800</data>
    </edge>
    <edge source="KOR" target="PSE">
      <data key="d0">105837</data>
    </edge>
    <edge source="KOR" target="DEU">
      <data key="d0">62795262</data>
    </edge>
    <edge source="KOR" target="GHA">
      <data key="d0">4184956</data>
    </edge>
    <edge source="KOR" target="GRC">
      <data key="d0">68188530</data>
    </edge>
    <edge source="KOR" target="GTM">
      <data key="d0">1543921</data>
    </edge>
    <edge source="KOR" target="HND">
      <data key="d0">1086122</data>
    </edge>
    <edge source="KOR" target="HKG">
      <data key="d0">106931783</data>
    </edge>
    <edge source="KOR" target="HUN">
      <data key="d0">17195718</data>
    </edge>
    <edge source="KOR" target="IDN">
      <data key="d0">112945450</data>
    </edge>
    <edge source="KOR" target="IRL">
      <data key="d0">2813175</data>
    </edge>
    <edge source="KOR" target="ISR">
      <data key="d0">23939740</data>
    </edge>
    <edge source="KOR" target="ITA">
      <data key="d0">124098917</data>
    </edge>
    <edge source="KOR" target="CIV">
      <data key="d0">589361</data>
    </edge>
    <edge source="KOR" target="JAM">
      <data key="d0">325206</data>
    </edge>
    <edge source="KOR" target="JPN">
      <data key="d0">362260543</data>
    </edge>
    <edge source="KOR" target="KAZ">
      <data key="d0">3279212</data>
    </edge>
    <edge source="KOR" target="JOR">
      <data key="d0">9961537</data>
    </edge>
    <edge source="KOR" target="KGZ">
      <data key="d0">24959</data>
    </edge>
    <edge source="KOR" target="LBN">
      <data key="d0">8497564</data>
    </edge>
    <edge source="KOR" target="LVA">
      <data key="d0">821321</data>
    </edge>
    <edge source="KOR" target="LTU">
      <data key="d0">640578</data>
    </edge>
    <edge source="KOR" target="MDG">
      <data key="d0">122186</data>
    </edge>
    <edge source="KOR" target="MYS">
      <data key="d0">105663650</data>
    </edge>
    <edge source="KOR" target="MRT">
      <data key="d0">176773</data>
    </edge>
    <edge source="KOR" target="MUS">
      <data key="d0">696768</data>
    </edge>
    <edge source="KOR" target="MEX">
      <data key="d0">135231118</data>
    </edge>
    <edge source="KOR" target="MDA">
      <data key="d0">76829</data>
    </edge>
    <edge source="KOR" target="MAR">
      <data key="d0">3179894</data>
    </edge>
    <edge source="KOR" target="MOZ">
      <data key="d0">99779</data>
    </edge>
    <edge source="KOR" target="OMN">
      <data key="d0">13667123</data>
    </edge>
    <edge source="KOR" target="NAM">
      <data key="d0">13185</data>
    </edge>
    <edge source="KOR" target="NLD">
      <data key="d0">31079619</data>
    </edge>
    <edge source="KOR" target="NZL">
      <data key="d0">8681542</data>
    </edge>
    <edge source="KOR" target="NIC">
      <data key="d0">182173</data>
    </edge>
    <edge source="KOR" target="NER">
      <data key="d0">85775</data>
    </edge>
    <edge source="KOR" target="NOR">
      <data key="d0">1783013</data>
    </edge>
    <edge source="KOR" target="PAK">
      <data key="d0">12367622</data>
    </edge>
    <edge source="KOR" target="PAN">
      <data key="d0">20910334</data>
    </edge>
    <edge source="KOR" target="PRY">
      <data key="d0">2253118</data>
    </edge>
    <edge source="KOR" target="PER">
      <data key="d0">2837270</data>
    </edge>
    <edge source="KOR" target="PHL">
      <data key="d0">88636856</data>
    </edge>
    <edge source="KOR" target="POL">
      <data key="d0">18973234</data>
    </edge>
    <edge source="KOR" target="PRT">
      <data key="d0">10462543</data>
    </edge>
    <edge source="KOR" target="ROU">
      <data key="d0">4259488</data>
    </edge>
    <edge source="KOR" target="RUS">
      <data key="d0">25880910</data>
    </edge>
    <edge source="KOR" target="SAU">
      <data key="d0">102925592</data>
    </edge>
    <edge source="KOR" target="SEN">
      <data key="d0">1470667</data>
    </edge>
    <edge source="KOR" target="IND">
      <data key="d0">79136018</data>
    </edge>
    <edge source="KOR" target="SGP">
      <data key="d0">117795755</data>
    </edge>
    <edge source="KOR" target="SVK">
      <data key="d0">57600</data>
    </edge>
    <edge source="KOR" target="VNM">
      <data key="d0">44704432</data>
    </edge>
    <edge source="KOR" target="SVN">
      <data key="d0">5831773</data>
    </edge>
    <edge source="KOR" target="ZAF">
      <data key="d0">37590105</data>
    </edge>
    <edge source="KOR" target="ZWE">
      <data key="d0">124370</data>
    </edge>
    <edge source="KOR" target="ESP">
      <data key="d0">92145596</data>
    </edge>
    <edge source="KOR" target="SWE">
      <data key="d0">3521255</data>
    </edge>
    <edge source="KOR" target="CHE">
      <data key="d0">3796223</data>
    </edge>
    <edge source="KOR" target="THA">
      <data key="d0">66278551</data>
    </edge>
    <edge source="KOR" target="TGO">
      <data key="d0">123953</data>
    </edge>
    <edge source="KOR" target="ARE">
      <data key="d0">165387049</data>
    </edge>
    <edge source="KOR" target="TUN">
      <data key="d0">16075741</data>
    </edge>
    <edge source="KOR" target="TUR">
      <data key="d0">86796539</data>
    </edge>
    <edge source="KOR" target="UGA">
      <data key="d0">191875</data>
    </edge>
    <edge source="KOR" target="UKR">
      <data key="d0">1645436</data>
    </edge>
    <edge source="KOR" target="EGY">
      <data key="d0">18092529</data>
    </edge>
    <edge source="KOR" target="GBR">
      <data key="d0">64448404</data>
    </edge>
    <edge source="KOR" target="TZA">
      <data key="d0">336003</data>
    </edge>
    <edge source="KOR" target="USA">
      <data key="d0">901390223</data>
    </edge>
    <edge source="KOR" target="URY">
      <data key="d0">1490562</data>
    </edge>
    <edge source="KOR" target="SRB">
      <data key="d0">740996</data>
    </edge>
    <edge source="MYS" target="ARG">
      <data key="d0">863074</data>
    </edge>
    <edge source="MYS" target="AUS">
      <data key="d0">44470962</data>
    </edge>
    <edge source="MYS" target="AUT">
      <data key="d0">2093374</data>
    </edge>
    <edge source="MYS" target="BEL">
      <data key="d0">1551661</data>
    </edge>
    <edge source="MYS" target="BRA">
      <data key="d0">1496754</data>
    </edge>
    <edge source="MYS" target="BGR">
      <data key="d0">1379361</data>
    </edge>
    <edge source="MYS" target="KHM">
      <data key="d0">870448</data>
    </edge>
    <edge source="MYS" target="CAN">
      <data key="d0">4008430</data>
    </edge>
    <edge source="MYS" target="LKA">
      <data key="d0">3170315</data>
    </edge>
    <edge source="MYS" target="CHL">
      <data key="d0">702183</data>
    </edge>
    <edge source="MYS" target="CHN">
      <data key="d0">29059559</data>
    </edge>
    <edge source="MYS" target="COL">
      <data key="d0">166124</data>
    </edge>
    <edge source="MYS" target="CRI">
      <data key="d0">392459</data>
    </edge>
    <edge source="MYS" target="CZE">
      <data key="d0">124077</data>
    </edge>
    <edge source="MYS" target="DNK">
      <data key="d0">749208</data>
    </edge>
    <edge source="MYS" target="ECU">
      <data key="d0">10020</data>
    </edge>
    <edge source="MYS" target="SLV">
      <data key="d0">192637</data>
    </edge>
    <edge source="MYS" target="FIN">
      <data key="d0">9395019</data>
    </edge>
    <edge source="MYS" target="FRA">
      <data key="d0">6627029</data>
    </edge>
    <edge source="MYS" target="DEU">
      <data key="d0">9879827</data>
    </edge>
    <edge source="MYS" target="GHA">
      <data key="d0">1113022</data>
    </edge>
    <edge source="MYS" target="GRC">
      <data key="d0">21900033</data>
    </edge>
    <edge source="MYS" target="GTM">
      <data key="d0">210899</data>
    </edge>
    <edge source="MYS" target="HKG">
      <data key="d0">115914200</data>
    </edge>
    <edge source="MYS" target="HUN">
      <data key="d0">735489</data>
    </edge>
    <edge source="MYS" target="IDN">
      <data key="d0">53234320</data>
    </edge>
    <edge source="MYS" target="IRL">
      <data key="d0">2852153</data>
    </edge>
    <edge source="MYS" target="ITA">
      <data key="d0">37747175</data>
    </edge>
    <edge source="MYS" target="CIV">
      <data key="d0">766154</data>
    </edge>
    <edge source="MYS" target="JAM">
      <data key="d0">94998</data>
    </edge>
    <edge source="MYS" target="JPN">
      <data key="d0">151223094</data>
    </edge>
    <edge source="MYS" target="JOR">
      <data key="d0">472063</data>
    </edge>
    <edge source="MYS" target="KOR">
      <data key="d0">23854912</data>
    </edge>
    <edge source="MYS" target="LBN">
      <data key="d0">4238638</data>
    </edge>
    <edge source="MYS" target="MDG">
      <data key="d0">130514</data>
    </edge>
    <edge source="MYS" target="MUS">
      <data key="d0">1787131</data>
    </edge>
    <edge source="MYS" target="MEX">
      <data key="d0">2398612</data>
    </edge>
    <edge source="MYS" target="MAR">
      <data key="d0">140141</data>
    </edge>
    <edge source="MYS" target="MOZ">
      <data key="d0">76971</data>
    </edge>
    <edge source="MYS" target="OMN">
      <data key="d0">7133331</data>
    </edge>
    <edge source="MYS" target="NLD">
      <data key="d0">7669982</data>
    </edge>
    <edge source="MYS" target="NZL">
      <data key="d0">2130385</data>
    </edge>
    <edge source="MYS" target="NOR">
      <data key="d0">608480</data>
    </edge>
    <edge source="MYS" target="PAK">
      <data key="d0">2590152</data>
    </edge>
    <edge source="MYS" target="PAN">
      <data key="d0">3663921</data>
    </edge>
    <edge source="MYS" target="PRY">
      <data key="d0">480612</data>
    </edge>
    <edge source="MYS" target="PER">
      <data key="d0">95250</data>
    </edge>
    <edge source="MYS" target="PHL">
      <data key="d0">33876264</data>
    </edge>
    <edge source="MYS" target="POL">
      <data key="d0">569972</data>
    </edge>
    <edge source="MYS" target="PRT">
      <data key="d0">3196027</data>
    </edge>
    <edge source="MYS" target="ROU">
      <data key="d0">888375</data>
    </edge>
    <edge source="MYS" target="RUS">
      <data key="d0">67443</data>
    </edge>
    <edge source="MYS" target="SAU">
      <data key="d0">12701388</data>
    </edge>
    <edge source="MYS" target="SEN">
      <data key="d0">256904</data>
    </edge>
    <edge source="MYS" target="IND">
      <data key="d0">29194405</data>
    </edge>
    <edge source="MYS" target="SGP">
      <data key="d0">306805099</data>
    </edge>
    <edge source="MYS" target="VNM">
      <data key="d0">17043000</data>
    </edge>
    <edge source="MYS" target="ZAF">
      <data key="d0">17519433</data>
    </edge>
    <edge source="MYS" target="ESP">
      <data key="d0">30266690</data>
    </edge>
    <edge source="MYS" target="SWE">
      <data key="d0">14152291</data>
    </edge>
    <edge source="MYS" target="CHE">
      <data key="d0">1521318</data>
    </edge>
    <edge source="MYS" target="THA">
      <data key="d0">61218672</data>
    </edge>
    <edge source="MYS" target="TGO">
      <data key="d0">21047</data>
    </edge>
    <edge source="MYS" target="ARE">
      <data key="d0">20160371</data>
    </edge>
    <edge source="MYS" target="TUN">
      <data key="d0">243761</data>
    </edge>
    <edge source="MYS" target="TUR">
      <data key="d0">8438674</data>
    </edge>
    <edge source="MYS" target="UGA">
      <data key="d0">74466</data>
    </edge>
    <edge source="MYS" target="UKR">
      <data key="d0">13298</data>
    </edge>
    <edge source="MYS" target="MKD">
      <data key="d0">106774</data>
    </edge>
    <edge source="MYS" target="EGY">
      <data key="d0">5262371</data>
    </edge>
    <edge source="MYS" target="GBR">
      <data key="d0">15578132</data>
    </edge>
    <edge source="MYS" target="TZA">
      <data key="d0">82742</data>
    </edge>
    <edge source="MYS" target="USA">
      <data key="d0">57447354</data>
    </edge>
    <edge source="MYS" target="URY">
      <data key="d0">510262</data>
    </edge>
    <edge source="MYS" target="SRB">
      <data key="d0">227455</data>
    </edge>
    <edge source="MEX" target="ARG">
      <data key="d0">8160893</data>
    </edge>
    <edge source="MEX" target="AUS">
      <data key="d0">1362345</data>
    </edge>
    <edge source="MEX" target="AUT">
      <data key="d0">946128</data>
    </edge>
    <edge source="MEX" target="BEL">
      <data key="d0">2127626</data>
    </edge>
    <edge source="MEX" target="BOL">
      <data key="d0">352663</data>
    </edge>
    <edge source="MEX" target="BRA">
      <data key="d0">17302935</data>
    </edge>
    <edge source="MEX" target="BGR">
      <data key="d0">22064</data>
    </edge>
    <edge source="MEX" target="CAN">
      <data key="d0">32136074</data>
    </edge>
    <edge source="MEX" target="CHL">
      <data key="d0">7915606</data>
    </edge>
    <edge source="MEX" target="CHN">
      <data key="d0">1537247</data>
    </edge>
    <edge source="MEX" target="COL">
      <data key="d0">15763785</data>
    </edge>
    <edge source="MEX" target="CRI">
      <data key="d0">8664922</data>
    </edge>
    <edge source="MEX" target="CZE">
      <data key="d0">220601</data>
    </edge>
    <edge source="MEX" target="DNK">
      <data key="d0">6241669</data>
    </edge>
    <edge source="MEX" target="ECU">
      <data key="d0">1829661</data>
    </edge>
    <edge source="MEX" target="SLV">
      <data key="d0">7039689</data>
    </edge>
    <edge source="MEX" target="ETH">
      <data key="d0">110995</data>
    </edge>
    <edge source="MEX" target="FIN">
      <data key="d0">649251</data>
    </edge>
    <edge source="MEX" target="FRA">
      <data key="d0">11356453</data>
    </edge>
    <edge source="MEX" target="DEU">
      <data key="d0">30187758</data>
    </edge>
    <edge source="MEX" target="GHA">
      <data key="d0">24639</data>
    </edge>
    <edge source="MEX" target="GRC">
      <data key="d0">73226</data>
    </edge>
    <edge source="MEX" target="GTM">
      <data key="d0">14409824</data>
    </edge>
    <edge source="MEX" target="HND">
      <data key="d0">2988640</data>
    </edge>
    <edge source="MEX" target="HKG">
      <data key="d0">3113661</data>
    </edge>
    <edge source="MEX" target="HUN">
      <data key="d0">1265142</data>
    </edge>
    <edge source="MEX" target="IDN">
      <data key="d0">1355016</data>
    </edge>
    <edge source="MEX" target="IRL">
      <data key="d0">126421</data>
    </edge>
    <edge source="MEX" target="ISR">
      <data key="d0">280851</data>
    </edge>
    <edge source="MEX" target="ITA">
      <data key="d0">6601743</data>
    </edge>
    <edge source="MEX" target="JAM">
      <data key="d0">1667573</data>
    </edge>
    <edge source="MEX" target="JPN">
      <data key="d0">23273382</data>
    </edge>
    <edge source="MEX" target="KOR">
      <data key="d0">1958970</data>
    </edge>
    <edge source="MEX" target="MYS">
      <data key="d0">572171</data>
    </edge>
    <edge source="MEX" target="OMN">
      <data key="d0">80555</data>
    </edge>
    <edge source="MEX" target="NLD">
      <data key="d0">3882544</data>
    </edge>
    <edge source="MEX" target="NZL">
      <data key="d0">321656</data>
    </edge>
    <edge source="MEX" target="NIC">
      <data key="d0">1128018</data>
    </edge>
    <edge source="MEX" target="NOR">
      <data key="d0">23726</data>
    </edge>
    <edge source="MEX" target="PAK">
      <data key="d0">24720</data>
    </edge>
    <edge source="MEX" target="PAN">
      <data key="d0">2926012</data>
    </edge>
    <edge source="MEX" target="PRY">
      <data key="d0">119578</data>
    </edge>
    <edge source="MEX" target="PER">
      <data key="d0">2835870</data>
    </edge>
    <edge source="MEX" target="PHL">
      <data key="d0">235361</data>
    </edge>
    <edge source="MEX" target="POL">
      <data key="d0">79065</data>
    </edge>
    <edge source="MEX" target="PRT">
      <data key="d0">88928</data>
    </edge>
    <edge source="MEX" target="SAU">
      <data key="d0">315556</data>
    </edge>
    <edge source="MEX" target="IND">
      <data key="d0">651762</data>
    </edge>
    <edge source="MEX" target="SGP">
      <data key="d0">998173</data>
    </edge>
    <edge source="MEX" target="VNM">
      <data key="d0">18119</data>
    </edge>
    <edge source="MEX" target="SVN">
      <data key="d0">54131</data>
    </edge>
    <edge source="MEX" target="ZAF">
      <data key="d0">328245</data>
    </edge>
    <edge source="MEX" target="ESP">
      <data key="d0">3487861</data>
    </edge>
    <edge source="MEX" target="SWE">
      <data key="d0">1523795</data>
    </edge>
    <edge source="MEX" target="CHE">
      <data key="d0">1593833</data>
    </edge>
    <edge source="MEX" target="THA">
      <data key="d0">2016483</data>
    </edge>
    <edge source="MEX" target="ARE">
      <data key="d0">145098</data>
    </edge>
    <edge source="MEX" target="TUR">
      <data key="d0">759038</data>
    </edge>
    <edge source="MEX" target="EGY">
      <data key="d0">105476</data>
    </edge>
    <edge source="MEX" target="GBR">
      <data key="d0">18927766</data>
    </edge>
    <edge source="MEX" target="USA">
      <data key="d0">4695500332</data>
    </edge>
    <edge source="MEX" target="URY">
      <data key="d0">425553</data>
    </edge>
    <edge source="OMN" target="DEU">
      <data key="d0">40179</data>
    </edge>
    <edge source="OMN" target="IRL">
      <data key="d0">15321</data>
    </edge>
    <edge source="OMN" target="JPN">
      <data key="d0">25009</data>
    </edge>
    <edge source="OMN" target="JOR">
      <data key="d0">90512</data>
    </edge>
    <edge source="OMN" target="LBN">
      <data key="d0">18114</data>
    </edge>
    <edge source="OMN" target="SAU">
      <data key="d0">131072</data>
    </edge>
    <edge source="OMN" target="IND">
      <data key="d0">39228</data>
    </edge>
    <edge source="OMN" target="SGP">
      <data key="d0">5691911</data>
    </edge>
    <edge source="OMN" target="ARE">
      <data key="d0">13389973</data>
    </edge>
    <edge source="OMN" target="TUN">
      <data key="d0">11313</data>
    </edge>
    <edge source="OMN" target="GBR">
      <data key="d0">155914</data>
    </edge>
    <edge source="OMN" target="TZA">
      <data key="d0">136021</data>
    </edge>
    <edge source="OMN" target="USA">
      <data key="d0">193477</data>
    </edge>
    <edge source="NZL" target="DZA">
      <data key="d0">1957591</data>
    </edge>
    <edge source="NZL" target="ARG">
      <data key="d0">464311</data>
    </edge>
    <edge source="NZL" target="AUS">
      <data key="d0">107878079</data>
    </edge>
    <edge source="NZL" target="AUT">
      <data key="d0">389395</data>
    </edge>
    <edge source="NZL" target="BEL">
      <data key="d0">722185</data>
    </edge>
    <edge source="NZL" target="BOL">
      <data key="d0">23268</data>
    </edge>
    <edge source="NZL" target="BRA">
      <data key="d0">770707</data>
    </edge>
    <edge source="NZL" target="CAN">
      <data key="d0">2866507</data>
    </edge>
    <edge source="NZL" target="CAF">
      <data key="d0">48039</data>
    </edge>
    <edge source="NZL" target="LKA">
      <data key="d0">55048</data>
    </edge>
    <edge source="NZL" target="CHL">
      <data key="d0">5406704</data>
    </edge>
    <edge source="NZL" target="CHN">
      <data key="d0">634396</data>
    </edge>
    <edge source="NZL" target="COL">
      <data key="d0">33242</data>
    </edge>
    <edge source="NZL" target="CZE">
      <data key="d0">13200</data>
    </edge>
    <edge source="NZL" target="DNK">
      <data key="d0">273231</data>
    </edge>
    <edge source="NZL" target="ECU">
      <data key="d0">12486</data>
    </edge>
    <edge source="NZL" target="FIN">
      <data key="d0">68962</data>
    </edge>
    <edge source="NZL" target="FRA">
      <data key="d0">505101</data>
    </edge>
    <edge source="NZL" target="DEU">
      <data key="d0">1484591</data>
    </edge>
    <edge source="NZL" target="GHA">
      <data key="d0">32794</data>
    </edge>
    <edge source="NZL" target="GRC">
      <data key="d0">90055</data>
    </edge>
    <edge source="NZL" target="HKG">
      <data key="d0">1688130</data>
    </edge>
    <edge source="NZL" target="IDN">
      <data key="d0">1179878</data>
    </edge>
    <edge source="NZL" target="IRL">
      <data key="d0">361424</data>
    </edge>
    <edge source="NZL" target="ISR">
      <data key="d0">290868</data>
    </edge>
    <edge source="NZL" target="ITA">
      <data key="d0">427906</data>
    </edge>
    <edge source="NZL" target="JAM">
      <data key="d0">58162</data>
    </edge>
    <edge source="NZL" target="JPN">
      <data key="d0">2174081</data>
    </edge>
    <edge source="NZL" target="KOR">
      <data key="d0">1058095</data>
    </edge>
    <edge source="NZL" target="LBN">
      <data key="d0">11163</data>
    </edge>
    <edge source="NZL" target="LVA">
      <data key="d0">14885</data>
    </edge>
    <edge source="NZL" target="MYS">
      <data key="d0">1752561</data>
    </edge>
    <edge source="NZL" target="MUS">
      <data key="d0">76564</data>
    </edge>
    <edge source="NZL" target="MEX">
      <data key="d0">195210</data>
    </edge>
    <edge source="NZL" target="OMN">
      <data key="d0">811678</data>
    </edge>
    <edge source="NZL" target="NLD">
      <data key="d0">1149093</data>
    </edge>
    <edge source="NZL" target="NOR">
      <data key="d0">104952</data>
    </edge>
    <edge source="NZL" target="PAK">
      <data key="d0">2728458</data>
    </edge>
    <edge source="NZL" target="PHL">
      <data key="d0">944397</data>
    </edge>
    <edge source="NZL" target="POL">
      <data key="d0">82622</data>
    </edge>
    <edge source="NZL" target="PRT">
      <data key="d0">207732</data>
    </edge>
    <edge source="NZL" target="RUS">
      <data key="d0">19651</data>
    </edge>
    <edge source="NZL" target="SAU">
      <data key="d0">1124479</data>
    </edge>
    <edge source="NZL" target="IND">
      <data key="d0">1098018</data>
    </edge>
    <edge source="NZL" target="SGP">
      <data key="d0">3978269</data>
    </edge>
    <edge source="NZL" target="VNM">
      <data key="d0">172601</data>
    </edge>
    <edge source="NZL" target="ZAF">
      <data key="d0">883186</data>
    </edge>
    <edge source="NZL" target="ESP">
      <data key="d0">141661</data>
    </edge>
    <edge source="NZL" target="SWE">
      <data key="d0">193967</data>
    </edge>
    <edge source="NZL" target="CHE">
      <data key="d0">456818</data>
    </edge>
    <edge source="NZL" target="THA">
      <data key="d0">906471</data>
    </edge>
    <edge source="NZL" target="ARE">
      <data key="d0">1083619</data>
    </edge>
    <edge source="NZL" target="TUN">
      <data key="d0">725203</data>
    </edge>
    <edge source="NZL" target="EGY">
      <data key="d0">74598</data>
    </edge>
    <edge source="NZL" target="GBR">
      <data key="d0">8508599</data>
    </edge>
    <edge source="NZL" target="TZA">
      <data key="d0">37096</data>
    </edge>
    <edge source="NZL" target="USA">
      <data key="d0">23837726</data>
    </edge>
    <edge source="NZL" target="URY">
      <data key="d0">1509822</data>
    </edge>
    <edge source="NIC" target="COL">
      <data key="d0">16126</data>
    </edge>
    <edge source="NIC" target="CRI">
      <data key="d0">228818</data>
    </edge>
    <edge source="NIC" target="SLV">
      <data key="d0">50735</data>
    </edge>
    <edge source="NIC" target="GTM">
      <data key="d0">35005</data>
    </edge>
    <edge source="NIC" target="HND">
      <data key="d0">80627</data>
    </edge>
    <edge source="NIC" target="ITA">
      <data key="d0">28494</data>
    </edge>
    <edge source="NIC" target="JPN">
      <data key="d0">10213</data>
    </edge>
    <edge source="NIC" target="MEX">
      <data key="d0">17103</data>
    </edge>
    <edge source="NIC" target="PAK">
      <data key="d0">17000</data>
    </edge>
    <edge source="NIC" target="PAN">
      <data key="d0">136038</data>
    </edge>
    <edge source="NIC" target="USA">
      <data key="d0">31816</data>
    </edge>
    <edge source="NOR" target="AZE">
      <data key="d0">561569</data>
    </edge>
    <edge source="NOR" target="ARG">
      <data key="d0">412394</data>
    </edge>
    <edge source="NOR" target="AUS">
      <data key="d0">2739021</data>
    </edge>
    <edge source="NOR" target="AUT">
      <data key="d0">2362426</data>
    </edge>
    <edge source="NOR" target="BEL">
      <data key="d0">5368328</data>
    </edge>
    <edge source="NOR" target="BOL">
      <data key="d0">40119</data>
    </edge>
    <edge source="NOR" target="BWA">
      <data key="d0">86152</data>
    </edge>
    <edge source="NOR" target="BRA">
      <data key="d0">5929622</data>
    </edge>
    <edge source="NOR" target="BGR">
      <data key="d0">201991</data>
    </edge>
    <edge source="NOR" target="BLR">
      <data key="d0">225131</data>
    </edge>
    <edge source="NOR" target="CMR">
      <data key="d0">913654</data>
    </edge>
    <edge source="NOR" target="CAN">
      <data key="d0">8935196</data>
    </edge>
    <edge source="NOR" target="LKA">
      <data key="d0">239955</data>
    </edge>
    <edge source="NOR" target="CHL">
      <data key="d0">3712863</data>
    </edge>
    <edge source="NOR" target="CHN">
      <data key="d0">52517035</data>
    </edge>
    <edge source="NOR" target="COL">
      <data key="d0">483198</data>
    </edge>
    <edge source="NOR" target="CRI">
      <data key="d0">54135</data>
    </edge>
    <edge source="NOR" target="HRV">
      <data key="d0">12936496</data>
    </edge>
    <edge source="NOR" target="CZE">
      <data key="d0">963751</data>
    </edge>
    <edge source="NOR" target="DNK">
      <data key="d0">47832990</data>
    </edge>
    <edge source="NOR" target="SLV">
      <data key="d0">33082</data>
    </edge>
    <edge source="NOR" target="EST">
      <data key="d0">1048287</data>
    </edge>
    <edge source="NOR" target="FIN">
      <data key="d0">16110792</data>
    </edge>
    <edge source="NOR" target="FRA">
      <data key="d0">31900139</data>
    </edge>
    <edge source="NOR" target="GEO">
      <data key="d0">21747</data>
    </edge>
    <edge source="NOR" target="GMB">
      <data key="d0">30585</data>
    </edge>
    <edge source="NOR" target="DEU">
      <data key="d0">49611077</data>
    </edge>
    <edge source="NOR" target="GHA">
      <data key="d0">598967</data>
    </edge>
    <edge source="NOR" target="GRC">
      <data key="d0">2965029</data>
    </edge>
    <edge source="NOR" target="GTM">
      <data key="d0">52715</data>
    </edge>
    <edge source="NOR" target="HKG">
      <data key="d0">1950346</data>
    </edge>
    <edge source="NOR" target="HUN">
      <data key="d0">885370</data>
    </edge>
    <edge source="NOR" target="IDN">
      <data key="d0">575987</data>
    </edge>
    <edge source="NOR" target="IRL">
      <data key="d0">5346941</data>
    </edge>
    <edge source="NOR" target="ISR">
      <data key="d0">1316174</data>
    </edge>
    <edge source="NOR" target="ITA">
      <data key="d0">20416642</data>
    </edge>
    <edge source="NOR" target="CIV">
      <data key="d0">59790</data>
    </edge>
    <edge source="NOR" target="JAM">
      <data key="d0">15088</data>
    </edge>
    <edge source="NOR" target="JPN">
      <data key="d0">39226156</data>
    </edge>
    <edge source="NOR" target="KAZ">
      <data key="d0">20805</data>
    </edge>
    <edge source="NOR" target="JOR">
      <data key="d0">52259</data>
    </edge>
    <edge source="NOR" target="KOR">
      <data key="d0">79409491</data>
    </edge>
    <edge source="NOR" target="KGZ">
      <data key="d0">23128</data>
    </edge>
    <edge source="NOR" target="LVA">
      <data key="d0">1495604</data>
    </edge>
    <edge source="NOR" target="LTU">
      <data key="d0">3521489</data>
    </edge>
    <edge source="NOR" target="MYS">
      <data key="d0">1198249</data>
    </edge>
    <edge source="NOR" target="MUS">
      <data key="d0">138222</data>
    </edge>
    <edge source="NOR" target="MEX">
      <data key="d0">499785</data>
    </edge>
    <edge source="NOR" target="MAR">
      <data key="d0">962790</data>
    </edge>
    <edge source="NOR" target="OMN">
      <data key="d0">55456</data>
    </edge>
    <edge source="NOR" target="NAM">
      <data key="d0">530226</data>
    </edge>
    <edge source="NOR" target="NLD">
      <data key="d0">31770737</data>
    </edge>
    <edge source="NOR" target="NZL">
      <data key="d0">698187</data>
    </edge>
    <edge source="NOR" target="NIC">
      <data key="d0">23748</data>
    </edge>
    <edge source="NOR" target="PAK">
      <data key="d0">85707</data>
    </edge>
    <edge source="NOR" target="PAN">
      <data key="d0">5575854</data>
    </edge>
    <edge source="NOR" target="PRY">
      <data key="d0">335242</data>
    </edge>
    <edge source="NOR" target="PER">
      <data key="d0">294747</data>
    </edge>
    <edge source="NOR" target="PHL">
      <data key="d0">550711</data>
    </edge>
    <edge source="NOR" target="POL">
      <data key="d0">43921366</data>
    </edge>
    <edge source="NOR" target="PRT">
      <data key="d0">3620230</data>
    </edge>
    <edge source="NOR" target="ROU">
      <data key="d0">1135002</data>
    </edge>
    <edge source="NOR" target="RUS">
      <data key="d0">2893343</data>
    </edge>
    <edge source="NOR" target="SAU">
      <data key="d0">2030192</data>
    </edge>
    <edge source="NOR" target="SEN">
      <data key="d0">32072</data>
    </edge>
    <edge source="NOR" target="IND">
      <data key="d0">5105352</data>
    </edge>
    <edge source="NOR" target="SGP">
      <data key="d0">16220637</data>
    </edge>
    <edge source="NOR" target="SVK">
      <data key="d0">124669</data>
    </edge>
    <edge source="NOR" target="VNM">
      <data key="d0">556424</data>
    </edge>
    <edge source="NOR" target="SVN">
      <data key="d0">598675</data>
    </edge>
    <edge source="NOR" target="ZAF">
      <data key="d0">2628976</data>
    </edge>
    <edge source="NOR" target="ESP">
      <data key="d0">30265790</data>
    </edge>
    <edge source="NOR" target="SWE">
      <data key="d0">69513943</data>
    </edge>
    <edge source="NOR" target="CHE">
      <data key="d0">2851910</data>
    </edge>
    <edge source="NOR" target="THA">
      <data key="d0">887503</data>
    </edge>
    <edge source="NOR" target="TGO">
      <data key="d0">42241</data>
    </edge>
    <edge source="NOR" target="ARE">
      <data key="d0">1740121</data>
    </edge>
    <edge source="NOR" target="TUN">
      <data key="d0">32630</data>
    </edge>
    <edge source="NOR" target="TUR">
      <data key="d0">4449947</data>
    </edge>
    <edge source="NOR" target="UKR">
      <data key="d0">2927108</data>
    </edge>
    <edge source="NOR" target="MKD">
      <data key="d0">15246</data>
    </edge>
    <edge source="NOR" target="EGY">
      <data key="d0">1194100</data>
    </edge>
    <edge source="NOR" target="GBR">
      <data key="d0">59398594</data>
    </edge>
    <edge source="NOR" target="TZA">
      <data key="d0">121682</data>
    </edge>
    <edge source="NOR" target="USA">
      <data key="d0">60379068</data>
    </edge>
    <edge source="NOR" target="URY">
      <data key="d0">141265</data>
    </edge>
    <edge source="NOR" target="SRB">
      <data key="d0">406217</data>
    </edge>
    <edge source="PRY" target="ARG">
      <data key="d0">52648</data>
    </edge>
    <edge source="PRY" target="BOL">
      <data key="d0">27020</data>
    </edge>
    <edge source="PRY" target="BRA">
      <data key="d0">89888</data>
    </edge>
    <edge source="PRY" target="CAN">
      <data key="d0">11300</data>
    </edge>
    <edge source="PRY" target="URY">
      <data key="d0">12534</data>
    </edge>
    <edge source="PER" target="ARG">
      <data key="d0">190506</data>
    </edge>
    <edge source="PER" target="BEL">
      <data key="d0">20996</data>
    </edge>
    <edge source="PER" target="BOL">
      <data key="d0">750624</data>
    </edge>
    <edge source="PER" target="BRA">
      <data key="d0">206666</data>
    </edge>
    <edge source="PER" target="CAN">
      <data key="d0">389959</data>
    </edge>
    <edge source="PER" target="CHL">
      <data key="d0">1594015</data>
    </edge>
    <edge source="PER" target="CHN">
      <data key="d0">127363</data>
    </edge>
    <edge source="PER" target="COL">
      <data key="d0">466345</data>
    </edge>
    <edge source="PER" target="CRI">
      <data key="d0">143069</data>
    </edge>
    <edge source="PER" target="DNK">
      <data key="d0">30716</data>
    </edge>
    <edge source="PER" target="ECU">
      <data key="d0">1116370</data>
    </edge>
    <edge source="PER" target="SLV">
      <data key="d0">70138</data>
    </edge>
    <edge source="PER" target="FIN">
      <data key="d0">11347</data>
    </edge>
    <edge source="PER" target="FRA">
      <data key="d0">13252</data>
    </edge>
    <edge source="PER" target="DEU">
      <data key="d0">195910</data>
    </edge>
    <edge source="PER" target="GTM">
      <data key="d0">148223</data>
    </edge>
    <edge source="PER" target="HND">
      <data key="d0">71437</data>
    </edge>
    <edge source="PER" target="JPN">
      <data key="d0">215056</data>
    </edge>
    <edge source="PER" target="MEX">
      <data key="d0">342927</data>
    </edge>
    <edge source="PER" target="NLD">
      <data key="d0">503781</data>
    </edge>
    <edge source="PER" target="PAN">
      <data key="d0">166358</data>
    </edge>
    <edge source="PER" target="SAU">
      <data key="d0">141585</data>
    </edge>
    <edge source="PER" target="ZAF">
      <data key="d0">13445</data>
    </edge>
    <edge source="PER" target="ESP">
      <data key="d0">66736</data>
    </edge>
    <edge source="PER" target="SWE">
      <data key="d0">69310</data>
    </edge>
    <edge source="PER" target="CHE">
      <data key="d0">252659</data>
    </edge>
    <edge source="PER" target="GBR">
      <data key="d0">10659</data>
    </edge>
    <edge source="PER" target="USA">
      <data key="d0">3712928</data>
    </edge>
    <edge source="PHL" target="ARG">
      <data key="d0">16150</data>
    </edge>
    <edge source="PHL" target="AUS">
      <data key="d0">2202094</data>
    </edge>
    <edge source="PHL" target="AUT">
      <data key="d0">114374</data>
    </edge>
    <edge source="PHL" target="BEL">
      <data key="d0">619229</data>
    </edge>
    <edge source="PHL" target="BRA">
      <data key="d0">48010</data>
    </edge>
    <edge source="PHL" target="CAN">
      <data key="d0">867155</data>
    </edge>
    <edge source="PHL" target="LKA">
      <data key="d0">92867</data>
    </edge>
    <edge source="PHL" target="CHL">
      <data key="d0">21354</data>
    </edge>
    <edge source="PHL" target="CHN">
      <data key="d0">3625083</data>
    </edge>
    <edge source="PHL" target="COL">
      <data key="d0">49009</data>
    </edge>
    <edge source="PHL" target="CRI">
      <data key="d0">983331</data>
    </edge>
    <edge source="PHL" target="DNK">
      <data key="d0">46683</data>
    </edge>
    <edge source="PHL" target="FIN">
      <data key="d0">468474</data>
    </edge>
    <edge source="PHL" target="FRA">
      <data key="d0">626230</data>
    </edge>
    <edge source="PHL" target="DEU">
      <data key="d0">4704616</data>
    </edge>
    <edge source="PHL" target="HKG">
      <data key="d0">6997548</data>
    </edge>
    <edge source="PHL" target="IDN">
      <data key="d0">10603654</data>
    </edge>
    <edge source="PHL" target="IRL">
      <data key="d0">70848</data>
    </edge>
    <edge source="PHL" target="ISR">
      <data key="d0">104010</data>
    </edge>
    <edge source="PHL" target="ITA">
      <data key="d0">811272</data>
    </edge>
    <edge source="PHL" target="JPN">
      <data key="d0">69354384</data>
    </edge>
    <edge source="PHL" target="KOR">
      <data key="d0">8882742</data>
    </edge>
    <edge source="PHL" target="MYS">
      <data key="d0">4177511</data>
    </edge>
    <edge source="PHL" target="MEX">
      <data key="d0">1775380</data>
    </edge>
    <edge source="PHL" target="OMN">
      <data key="d0">169250</data>
    </edge>
    <edge source="PHL" target="NLD">
      <data key="d0">1523397</data>
    </edge>
    <edge source="PHL" target="NZL">
      <data key="d0">109161</data>
    </edge>
    <edge source="PHL" target="NOR">
      <data key="d0">71034</data>
    </edge>
    <edge source="PHL" target="PAK">
      <data key="d0">58396</data>
    </edge>
    <edge source="PHL" target="PER">
      <data key="d0">21295</data>
    </edge>
    <edge source="PHL" target="PRT">
      <data key="d0">114376</data>
    </edge>
    <edge source="PHL" target="SAU">
      <data key="d0">79642</data>
    </edge>
    <edge source="PHL" target="IND">
      <data key="d0">799694</data>
    </edge>
    <edge source="PHL" target="SGP">
      <data key="d0">8070293</data>
    </edge>
    <edge source="PHL" target="VNM">
      <data key="d0">571346</data>
    </edge>
    <edge source="PHL" target="ZAF">
      <data key="d0">91068</data>
    </edge>
    <edge source="PHL" target="ESP">
      <data key="d0">424627</data>
    </edge>
    <edge source="PHL" target="SWE">
      <data key="d0">41054</data>
    </edge>
    <edge source="PHL" target="CHE">
      <data key="d0">66683</data>
    </edge>
    <edge source="PHL" target="THA">
      <data key="d0">6262242</data>
    </edge>
    <edge source="PHL" target="ARE">
      <data key="d0">1353432</data>
    </edge>
    <edge source="PHL" target="TUN">
      <data key="d0">11200</data>
    </edge>
    <edge source="PHL" target="GBR">
      <data key="d0">140445</data>
    </edge>
    <edge source="PHL" target="USA">
      <data key="d0">16684885</data>
    </edge>
    <edge source="PHL" target="URY">
      <data key="d0">141343</data>
    </edge>
    <edge source="POL" target="DZA">
      <data key="d0">206000</data>
    </edge>
    <edge source="POL" target="AZE">
      <data key="d0">210000</data>
    </edge>
    <edge source="POL" target="ARG">
      <data key="d0">595000</data>
    </edge>
    <edge source="POL" target="AUS">
      <data key="d0">1215000</data>
    </edge>
    <edge source="POL" target="AUT">
      <data key="d0">8636000</data>
    </edge>
    <edge source="POL" target="BEL">
      <data key="d0">11399000</data>
    </edge>
    <edge source="POL" target="BRA">
      <data key="d0">1803000</data>
    </edge>
    <edge source="POL" target="BGR">
      <data key="d0">1928000</data>
    </edge>
    <edge source="POL" target="BLR">
      <data key="d0">9924000</data>
    </edge>
    <edge source="POL" target="CAN">
      <data key="d0">3133000</data>
    </edge>
    <edge source="POL" target="CHL">
      <data key="d0">143000</data>
    </edge>
    <edge source="POL" target="CHN">
      <data key="d0">980000</data>
    </edge>
    <edge source="POL" target="COL">
      <data key="d0">4412000</data>
    </edge>
    <edge source="POL" target="HRV">
      <data key="d0">984000</data>
    </edge>
    <edge source="POL" target="CZE">
      <data key="d0">18880000</data>
    </edge>
    <edge source="POL" target="DNK">
      <data key="d0">31077000</data>
    </edge>
    <edge source="POL" target="EST">
      <data key="d0">1043000</data>
    </edge>
    <edge source="POL" target="FIN">
      <data key="d0">9423000</data>
    </edge>
    <edge source="POL" target="FRA">
      <data key="d0">63789000</data>
    </edge>
    <edge source="POL" target="GEO">
      <data key="d0">70000</data>
    </edge>
    <edge source="POL" target="DEU">
      <data key="d0">262245000</data>
    </edge>
    <edge source="POL" target="GRC">
      <data key="d0">1040000</data>
    </edge>
    <edge source="POL" target="HUN">
      <data key="d0">11429000</data>
    </edge>
    <edge source="POL" target="IDN">
      <data key="d0">280000</data>
    </edge>
    <edge source="POL" target="IRL">
      <data key="d0">1389000</data>
    </edge>
    <edge source="POL" target="ITA">
      <data key="d0">43057000</data>
    </edge>
    <edge source="POL" target="CIV">
      <data key="d0">91000</data>
    </edge>
    <edge source="POL" target="JPN">
      <data key="d0">2029000</data>
    </edge>
    <edge source="POL" target="KAZ">
      <data key="d0">2086000</data>
    </edge>
    <edge source="POL" target="JOR">
      <data key="d0">423000</data>
    </edge>
    <edge source="POL" target="KOR">
      <data key="d0">2101000</data>
    </edge>
    <edge source="POL" target="LBN">
      <data key="d0">110000</data>
    </edge>
    <edge source="POL" target="LVA">
      <data key="d0">9204000</data>
    </edge>
    <edge source="POL" target="LTU">
      <data key="d0">29498000</data>
    </edge>
    <edge source="POL" target="MYS">
      <data key="d0">363000</data>
    </edge>
    <edge source="POL" target="MDA">
      <data key="d0">575000</data>
    </edge>
    <edge source="POL" target="MAR">
      <data key="d0">116000</data>
    </edge>
    <edge source="POL" target="NLD">
      <data key="d0">25679000</data>
    </edge>
    <edge source="POL" target="NER">
      <data key="d0">85000</data>
    </edge>
    <edge source="POL" target="NOR">
      <data key="d0">9006000</data>
    </edge>
    <edge source="POL" target="PAK">
      <data key="d0">1691000</data>
    </edge>
    <edge source="POL" target="PRT">
      <data key="d0">727000</data>
    </edge>
    <edge source="POL" target="ROU">
      <data key="d0">3791000</data>
    </edge>
    <edge source="POL" target="RUS">
      <data key="d0">25064000</data>
    </edge>
    <edge source="POL" target="SAU">
      <data key="d0">518000</data>
    </edge>
    <edge source="POL" target="IND">
      <data key="d0">3261000</data>
    </edge>
    <edge source="POL" target="SGP">
      <data key="d0">1036000</data>
    </edge>
    <edge source="POL" target="SVK">
      <data key="d0">6253000</data>
    </edge>
    <edge source="POL" target="VNM">
      <data key="d0">252000</data>
    </edge>
    <edge source="POL" target="SVN">
      <data key="d0">1656000</data>
    </edge>
    <edge source="POL" target="ZAF">
      <data key="d0">133000</data>
    </edge>
    <edge source="POL" target="ESP">
      <data key="d0">11828000</data>
    </edge>
    <edge source="POL" target="SWE">
      <data key="d0">35128000</data>
    </edge>
    <edge source="POL" target="CHE">
      <data key="d0">3836000</data>
    </edge>
    <edge source="POL" target="THA">
      <data key="d0">721000</data>
    </edge>
    <edge source="POL" target="ARE">
      <data key="d0">4663000</data>
    </edge>
    <edge source="POL" target="TUN">
      <data key="d0">58000</data>
    </edge>
    <edge source="POL" target="TUR">
      <data key="d0">2094000</data>
    </edge>
    <edge source="POL" target="UKR">
      <data key="d0">28323000</data>
    </edge>
    <edge source="POL" target="EGY">
      <data key="d0">1713000</data>
    </edge>
    <edge source="POL" target="GBR">
      <data key="d0">42590000</data>
    </edge>
    <edge source="POL" target="USA">
      <data key="d0">43774000</data>
    </edge>
    <edge source="POL" target="URY">
      <data key="d0">80000</data>
    </edge>
    <edge source="PRT" target="DZA">
      <data key="d0">614832</data>
    </edge>
    <edge source="PRT" target="ARG">
      <data key="d0">3735991</data>
    </edge>
    <edge source="PRT" target="AUS">
      <data key="d0">2902810</data>
    </edge>
    <edge source="PRT" target="AUT">
      <data key="d0">4586819</data>
    </edge>
    <edge source="PRT" target="BEL">
      <data key="d0">67078891</data>
    </edge>
    <edge source="PRT" target="BOL">
      <data key="d0">89460</data>
    </edge>
    <edge source="PRT" target="BRA">
      <data key="d0">10542170</data>
    </edge>
    <edge source="PRT" target="BGR">
      <data key="d0">49383</data>
    </edge>
    <edge source="PRT" target="CMR">
      <data key="d0">90798</data>
    </edge>
    <edge source="PRT" target="CAN">
      <data key="d0">3461768</data>
    </edge>
    <edge source="PRT" target="LKA">
      <data key="d0">109894</data>
    </edge>
    <edge source="PRT" target="CHL">
      <data key="d0">8456348</data>
    </edge>
    <edge source="PRT" target="CHN">
      <data key="d0">2680483</data>
    </edge>
    <edge source="PRT" target="COL">
      <data key="d0">880001</data>
    </edge>
    <edge source="PRT" target="HRV">
      <data key="d0">20883</data>
    </edge>
    <edge source="PRT" target="CZE">
      <data key="d0">1856510</data>
    </edge>
    <edge source="PRT" target="BEN">
      <data key="d0">39627</data>
    </edge>
    <edge source="PRT" target="DNK">
      <data key="d0">1519222</data>
    </edge>
    <edge source="PRT" target="ECU">
      <data key="d0">263876</data>
    </edge>
    <edge source="PRT" target="SLV">
      <data key="d0">98020</data>
    </edge>
    <edge source="PRT" target="FIN">
      <data key="d0">2043145</data>
    </edge>
    <edge source="PRT" target="FRA">
      <data key="d0">88793763</data>
    </edge>
    <edge source="PRT" target="DEU">
      <data key="d0">142890488</data>
    </edge>
    <edge source="PRT" target="GHA">
      <data key="d0">253202</data>
    </edge>
    <edge source="PRT" target="GRC">
      <data key="d0">553808</data>
    </edge>
    <edge source="PRT" target="GTM">
      <data key="d0">120827</data>
    </edge>
    <edge source="PRT" target="HKG">
      <data key="d0">1495537</data>
    </edge>
    <edge source="PRT" target="HUN">
      <data key="d0">6337455</data>
    </edge>
    <edge source="PRT" target="IDN">
      <data key="d0">23783</data>
    </edge>
    <edge source="PRT" target="IRL">
      <data key="d0">4140678</data>
    </edge>
    <edge source="PRT" target="ISR">
      <data key="d0">10185445</data>
    </edge>
    <edge source="PRT" target="ITA">
      <data key="d0">25264861</data>
    </edge>
    <edge source="PRT" target="CIV">
      <data key="d0">253228</data>
    </edge>
    <edge source="PRT" target="JAM">
      <data key="d0">288808</data>
    </edge>
    <edge source="PRT" target="JPN">
      <data key="d0">570937</data>
    </edge>
    <edge source="PRT" target="KOR">
      <data key="d0">171310</data>
    </edge>
    <edge source="PRT" target="LBN">
      <data key="d0">181182</data>
    </edge>
    <edge source="PRT" target="MDG">
      <data key="d0">19460</data>
    </edge>
    <edge source="PRT" target="MWI">
      <data key="d0">12511</data>
    </edge>
    <edge source="PRT" target="MYS">
      <data key="d0">588922</data>
    </edge>
    <edge source="PRT" target="MRT">
      <data key="d0">155679</data>
    </edge>
    <edge source="PRT" target="MUS">
      <data key="d0">39449</data>
    </edge>
    <edge source="PRT" target="MEX">
      <data key="d0">7709809</data>
    </edge>
    <edge source="PRT" target="MAR">
      <data key="d0">5964586</data>
    </edge>
    <edge source="PRT" target="MOZ">
      <data key="d0">4896522</data>
    </edge>
    <edge source="PRT" target="NLD">
      <data key="d0">19322851</data>
    </edge>
    <edge source="PRT" target="NZL">
      <data key="d0">306103</data>
    </edge>
    <edge source="PRT" target="NOR">
      <data key="d0">2835019</data>
    </edge>
    <edge source="PRT" target="PAK">
      <data key="d0">28405</data>
    </edge>
    <edge source="PRT" target="PAN">
      <data key="d0">13240</data>
    </edge>
    <edge source="PRT" target="PER">
      <data key="d0">262531</data>
    </edge>
    <edge source="PRT" target="PHL">
      <data key="d0">593172</data>
    </edge>
    <edge source="PRT" target="POL">
      <data key="d0">3849165</data>
    </edge>
    <edge source="PRT" target="ROU">
      <data key="d0">217977</data>
    </edge>
    <edge source="PRT" target="RUS">
      <data key="d0">514950</data>
    </edge>
    <edge source="PRT" target="SAU">
      <data key="d0">939495</data>
    </edge>
    <edge source="PRT" target="SEN">
      <data key="d0">1041126</data>
    </edge>
    <edge source="PRT" target="IND">
      <data key="d0">83019</data>
    </edge>
    <edge source="PRT" target="SGP">
      <data key="d0">621579</data>
    </edge>
    <edge source="PRT" target="SVK">
      <data key="d0">36542</data>
    </edge>
    <edge source="PRT" target="VNM">
      <data key="d0">223631</data>
    </edge>
    <edge source="PRT" target="SVN">
      <data key="d0">162979</data>
    </edge>
    <edge source="PRT" target="ZAF">
      <data key="d0">2946121</data>
    </edge>
    <edge source="PRT" target="ESP">
      <data key="d0">147421600</data>
    </edge>
    <edge source="PRT" target="SWE">
      <data key="d0">12676501</data>
    </edge>
    <edge source="PRT" target="CHE">
      <data key="d0">4613770</data>
    </edge>
    <edge source="PRT" target="THA">
      <data key="d0">252788</data>
    </edge>
    <edge source="PRT" target="ARE">
      <data key="d0">1044075</data>
    </edge>
    <edge source="PRT" target="TUN">
      <data key="d0">1364757</data>
    </edge>
    <edge source="PRT" target="TUR">
      <data key="d0">4971422</data>
    </edge>
    <edge source="PRT" target="UGA">
      <data key="d0">17907</data>
    </edge>
    <edge source="PRT" target="UKR">
      <data key="d0">65220</data>
    </edge>
    <edge source="PRT" target="MKD">
      <data key="d0">258603</data>
    </edge>
    <edge source="PRT" target="EGY">
      <data key="d0">1584591</data>
    </edge>
    <edge source="PRT" target="GBR">
      <data key="d0">60215777</data>
    </edge>
    <edge source="PRT" target="TZA">
      <data key="d0">74054</data>
    </edge>
    <edge source="PRT" target="USA">
      <data key="d0">71702859</data>
    </edge>
    <edge source="PRT" target="BFA">
      <data key="d0">337304</data>
    </edge>
    <edge source="PRT" target="URY">
      <data key="d0">242711</data>
    </edge>
    <edge source="IND" target="ALB">
      <data key="d0">45160</data>
    </edge>
    <edge source="IND" target="DZA">
      <data key="d0">471925</data>
    </edge>
    <edge source="IND" target="AZE">
      <data key="d0">384753</data>
    </edge>
    <edge source="IND" target="ARG">
      <data key="d0">746321</data>
    </edge>
    <edge source="IND" target="AUS">
      <data key="d0">5703787</data>
    </edge>
    <edge source="IND" target="AUT">
      <data key="d0">378264</data>
    </edge>
    <edge source="IND" target="BEL">
      <data key="d0">5288648</data>
    </edge>
    <edge source="IND" target="BOL">
      <data key="d0">19505</data>
    </edge>
    <edge source="IND" target="BWA">
      <data key="d0">338715</data>
    </edge>
    <edge source="IND" target="BRA">
      <data key="d0">2597308</data>
    </edge>
    <edge source="IND" target="BGR">
      <data key="d0">20911</data>
    </edge>
    <edge source="IND" target="BDI">
      <data key="d0">101553</data>
    </edge>
    <edge source="IND" target="KHM">
      <data key="d0">582248</data>
    </edge>
    <edge source="IND" target="CMR">
      <data key="d0">32206</data>
    </edge>
    <edge source="IND" target="CAN">
      <data key="d0">3191250</data>
    </edge>
    <edge source="IND" target="CAF">
      <data key="d0">92554</data>
    </edge>
    <edge source="IND" target="LKA">
      <data key="d0">9738751</data>
    </edge>
    <edge source="IND" target="CHL">
      <data key="d0">355541</data>
    </edge>
    <edge source="IND" target="CHN">
      <data key="d0">2304515</data>
    </edge>
    <edge source="IND" target="COL">
      <data key="d0">550399</data>
    </edge>
    <edge source="IND" target="CRI">
      <data key="d0">13859</data>
    </edge>
    <edge source="IND" target="CZE">
      <data key="d0">585253</data>
    </edge>
    <edge source="IND" target="BEN">
      <data key="d0">348936</data>
    </edge>
    <edge source="IND" target="DNK">
      <data key="d0">3418302</data>
    </edge>
    <edge source="IND" target="ECU">
      <data key="d0">18301</data>
    </edge>
    <edge source="IND" target="ETH">
      <data key="d0">764106</data>
    </edge>
    <edge source="IND" target="EST">
      <data key="d0">46196</data>
    </edge>
    <edge source="IND" target="FIN">
      <data key="d0">420031</data>
    </edge>
    <edge source="IND" target="FRA">
      <data key="d0">9917439</data>
    </edge>
    <edge source="IND" target="GEO">
      <data key="d0">25720</data>
    </edge>
    <edge source="IND" target="GMB">
      <data key="d0">241529</data>
    </edge>
    <edge source="IND" target="DEU">
      <data key="d0">34119698</data>
    </edge>
    <edge source="IND" target="GHA">
      <data key="d0">2112605</data>
    </edge>
    <edge source="IND" target="GRC">
      <data key="d0">2381362</data>
    </edge>
    <edge source="IND" target="GTM">
      <data key="d0">76804</data>
    </edge>
    <edge source="IND" target="HND">
      <data key="d0">49752</data>
    </edge>
    <edge source="IND" target="HKG">
      <data key="d0">3904930</data>
    </edge>
    <edge source="IND" target="HUN">
      <data key="d0">201490</data>
    </edge>
    <edge source="IND" target="IDN">
      <data key="d0">6337135</data>
    </edge>
    <edge source="IND" target="IRL">
      <data key="d0">661544</data>
    </edge>
    <edge source="IND" target="ISR">
      <data key="d0">1096056</data>
    </edge>
    <edge source="IND" target="ITA">
      <data key="d0">14136918</data>
    </edge>
    <edge source="IND" target="CIV">
      <data key="d0">164111</data>
    </edge>
    <edge source="IND" target="JAM">
      <data key="d0">16288</data>
    </edge>
    <edge source="IND" target="JPN">
      <data key="d0">6675362</data>
    </edge>
    <edge source="IND" target="KAZ">
      <data key="d0">1106598</data>
    </edge>
    <edge source="IND" target="JOR">
      <data key="d0">2340936</data>
    </edge>
    <edge source="IND" target="KOR">
      <data key="d0">3122318</data>
    </edge>
    <edge source="IND" target="LBN">
      <data key="d0">1325418</data>
    </edge>
    <edge source="IND" target="LTU">
      <data key="d0">38531</data>
    </edge>
    <edge source="IND" target="MDG">
      <data key="d0">183789</data>
    </edge>
    <edge source="IND" target="MWI">
      <data key="d0">653526</data>
    </edge>
    <edge source="IND" target="MYS">
      <data key="d0">8312094</data>
    </edge>
    <edge source="IND" target="MUS">
      <data key="d0">677531</data>
    </edge>
    <edge source="IND" target="MEX">
      <data key="d0">2056598</data>
    </edge>
    <edge source="IND" target="MAR">
      <data key="d0">624152</data>
    </edge>
    <edge source="IND" target="MOZ">
      <data key="d0">527602</data>
    </edge>
    <edge source="IND" target="OMN">
      <data key="d0">7964671</data>
    </edge>
    <edge source="IND" target="NAM">
      <data key="d0">29170</data>
    </edge>
    <edge source="IND" target="NLD">
      <data key="d0">4726833</data>
    </edge>
    <edge source="IND" target="NZL">
      <data key="d0">736470</data>
    </edge>
    <edge source="IND" target="NIC">
      <data key="d0">117734</data>
    </edge>
    <edge source="IND" target="NOR">
      <data key="d0">60507</data>
    </edge>
    <edge source="IND" target="PAK">
      <data key="d0">222310</data>
    </edge>
    <edge source="IND" target="PAN">
      <data key="d0">74376</data>
    </edge>
    <edge source="IND" target="PER">
      <data key="d0">337892</data>
    </edge>
    <edge source="IND" target="PHL">
      <data key="d0">2178708</data>
    </edge>
    <edge source="IND" target="POL">
      <data key="d0">865205</data>
    </edge>
    <edge source="IND" target="PRT">
      <data key="d0">309903</data>
    </edge>
    <edge source="IND" target="ROU">
      <data key="d0">54019</data>
    </edge>
    <edge source="IND" target="RUS">
      <data key="d0">2280619</data>
    </edge>
    <edge source="IND" target="SAU">
      <data key="d0">7688856</data>
    </edge>
    <edge source="IND" target="SEN">
      <data key="d0">91662</data>
    </edge>
    <edge source="IND" target="SGP">
      <data key="d0">13791555</data>
    </edge>
    <edge source="IND" target="SVK">
      <data key="d0">76881</data>
    </edge>
    <edge source="IND" target="VNM">
      <data key="d0">1408681</data>
    </edge>
    <edge source="IND" target="SVN">
      <data key="d0">18380</data>
    </edge>
    <edge source="IND" target="ZAF">
      <data key="d0">8046466</data>
    </edge>
    <edge source="IND" target="ZWE">
      <data key="d0">221208</data>
    </edge>
    <edge source="IND" target="ESP">
      <data key="d0">3916898</data>
    </edge>
    <edge source="IND" target="SWE">
      <data key="d0">2011452</data>
    </edge>
    <edge source="IND" target="CHE">
      <data key="d0">1947531</data>
    </edge>
    <edge source="IND" target="THA">
      <data key="d0">4961102</data>
    </edge>
    <edge source="IND" target="TGO">
      <data key="d0">1241665</data>
    </edge>
    <edge source="IND" target="ARE">
      <data key="d0">33623499</data>
    </edge>
    <edge source="IND" target="TUN">
      <data key="d0">429060</data>
    </edge>
    <edge source="IND" target="TUR">
      <data key="d0">4849100</data>
    </edge>
    <edge source="IND" target="UGA">
      <data key="d0">1613710</data>
    </edge>
    <edge source="IND" target="UKR">
      <data key="d0">374820</data>
    </edge>
    <edge source="IND" target="EGY">
      <data key="d0">5938686</data>
    </edge>
    <edge source="IND" target="GBR">
      <data key="d0">27075260</data>
    </edge>
    <edge source="IND" target="TZA">
      <data key="d0">1608950</data>
    </edge>
    <edge source="IND" target="USA">
      <data key="d0">79621780</data>
    </edge>
    <edge source="IND" target="BFA">
      <data key="d0">39112</data>
    </edge>
    <edge source="ZAF" target="DZA">
      <data key="d0">161992</data>
    </edge>
    <edge source="ZAF" target="ARG">
      <data key="d0">1794728</data>
    </edge>
    <edge source="ZAF" target="AUS">
      <data key="d0">14375858</data>
    </edge>
    <edge source="ZAF" target="AUT">
      <data key="d0">555095</data>
    </edge>
    <edge source="ZAF" target="ARM">
      <data key="d0">11003</data>
    </edge>
    <edge source="ZAF" target="BEL">
      <data key="d0">95009790</data>
    </edge>
    <edge source="ZAF" target="BRA">
      <data key="d0">5026422</data>
    </edge>
    <edge source="ZAF" target="BGR">
      <data key="d0">22178</data>
    </edge>
    <edge source="ZAF" target="BDI">
      <data key="d0">50447</data>
    </edge>
    <edge source="ZAF" target="CMR">
      <data key="d0">349568</data>
    </edge>
    <edge source="ZAF" target="CAN">
      <data key="d0">8172324</data>
    </edge>
    <edge source="ZAF" target="LKA">
      <data key="d0">265305</data>
    </edge>
    <edge source="ZAF" target="CHL">
      <data key="d0">2741675</data>
    </edge>
    <edge source="ZAF" target="CHN">
      <data key="d0">20098181</data>
    </edge>
    <edge source="ZAF" target="COL">
      <data key="d0">1228888</data>
    </edge>
    <edge source="ZAF" target="CZE">
      <data key="d0">4674059</data>
    </edge>
    <edge source="ZAF" target="BEN">
      <data key="d0">58991</data>
    </edge>
    <edge source="ZAF" target="DNK">
      <data key="d0">487139</data>
    </edge>
    <edge source="ZAF" target="ECU">
      <data key="d0">20962</data>
    </edge>
    <edge source="ZAF" target="ETH">
      <data key="d0">789307</data>
    </edge>
    <edge source="ZAF" target="FIN">
      <data key="d0">915793</data>
    </edge>
    <edge source="ZAF" target="FRA">
      <data key="d0">71712943</data>
    </edge>
    <edge source="ZAF" target="DEU">
      <data key="d0">273740058</data>
    </edge>
    <edge source="ZAF" target="GHA">
      <data key="d0">4337332</data>
    </edge>
    <edge source="ZAF" target="GRC">
      <data key="d0">727268</data>
    </edge>
    <edge source="ZAF" target="GTM">
      <data key="d0">13482</data>
    </edge>
    <edge source="ZAF" target="HKG">
      <data key="d0">2120253</data>
    </edge>
    <edge source="ZAF" target="HUN">
      <data key="d0">79066</data>
    </edge>
    <edge source="ZAF" target="IDN">
      <data key="d0">946069</data>
    </edge>
    <edge source="ZAF" target="IRL">
      <data key="d0">461281</data>
    </edge>
    <edge source="ZAF" target="ISR">
      <data key="d0">4028906</data>
    </edge>
    <edge source="ZAF" target="ITA">
      <data key="d0">79263290</data>
    </edge>
    <edge source="ZAF" target="CIV">
      <data key="d0">1114718</data>
    </edge>
    <edge source="ZAF" target="JAM">
      <data key="d0">786121</data>
    </edge>
    <edge source="ZAF" target="JPN">
      <data key="d0">2314833</data>
    </edge>
    <edge source="ZAF" target="JOR">
      <data key="d0">114570</data>
    </edge>
    <edge source="ZAF" target="KOR">
      <data key="d0">1598149</data>
    </edge>
    <edge source="ZAF" target="LBN">
      <data key="d0">20285</data>
    </edge>
    <edge source="ZAF" target="MDG">
      <data key="d0">1117725</data>
    </edge>
    <edge source="ZAF" target="MWI">
      <data key="d0">11246659</data>
    </edge>
    <edge source="ZAF" target="MYS">
      <data key="d0">1146285</data>
    </edge>
    <edge source="ZAF" target="MRT">
      <data key="d0">48946</data>
    </edge>
    <edge source="ZAF" target="MUS">
      <data key="d0">5416579</data>
    </edge>
    <edge source="ZAF" target="MEX">
      <data key="d0">5410541</data>
    </edge>
    <edge source="ZAF" target="MAR">
      <data key="d0">145256</data>
    </edge>
    <edge source="ZAF" target="MOZ">
      <data key="d0">26382629</data>
    </edge>
    <edge source="ZAF" target="OMN">
      <data key="d0">201102</data>
    </edge>
    <edge source="ZAF" target="NLD">
      <data key="d0">4287653</data>
    </edge>
    <edge source="ZAF" target="NZL">
      <data key="d0">867343</data>
    </edge>
    <edge source="ZAF" target="NOR">
      <data key="d0">109330</data>
    </edge>
    <edge source="ZAF" target="PAK">
      <data key="d0">148647</data>
    </edge>
    <edge source="ZAF" target="PRY">
      <data key="d0">441588</data>
    </edge>
    <edge source="ZAF" target="PER">
      <data key="d0">608381</data>
    </edge>
    <edge source="ZAF" target="PHL">
      <data key="d0">308039</data>
    </edge>
    <edge source="ZAF" target="POL">
      <data key="d0">1237328</data>
    </edge>
    <edge source="ZAF" target="PRT">
      <data key="d0">252397</data>
    </edge>
    <edge source="ZAF" target="ROU">
      <data key="d0">46641</data>
    </edge>
    <edge source="ZAF" target="RUS">
      <data key="d0">842165</data>
    </edge>
    <edge source="ZAF" target="SAU">
      <data key="d0">299094</data>
    </edge>
    <edge source="ZAF" target="SEN">
      <data key="d0">404710</data>
    </edge>
    <edge source="ZAF" target="IND">
      <data key="d0">3285891</data>
    </edge>
    <edge source="ZAF" target="SGP">
      <data key="d0">2129424</data>
    </edge>
    <edge source="ZAF" target="VNM">
      <data key="d0">40750</data>
    </edge>
    <edge source="ZAF" target="SVN">
      <data key="d0">325768</data>
    </edge>
    <edge source="ZAF" target="ZWE">
      <data key="d0">36599957</data>
    </edge>
    <edge source="ZAF" target="ESP">
      <data key="d0">41287846</data>
    </edge>
    <edge source="ZAF" target="SWE">
      <data key="d0">17301082</data>
    </edge>
    <edge source="ZAF" target="CHE">
      <data key="d0">1049477</data>
    </edge>
    <edge source="ZAF" target="THA">
      <data key="d0">1163231</data>
    </edge>
    <edge source="ZAF" target="TGO">
      <data key="d0">25441</data>
    </edge>
    <edge source="ZAF" target="ARE">
      <data key="d0">2355099</data>
    </edge>
    <edge source="ZAF" target="TUN">
      <data key="d0">103048</data>
    </edge>
    <edge source="ZAF" target="TUR">
      <data key="d0">3369318</data>
    </edge>
    <edge source="ZAF" target="UGA">
      <data key="d0">3899552</data>
    </edge>
    <edge source="ZAF" target="UKR">
      <data key="d0">17200</data>
    </edge>
    <edge source="ZAF" target="EGY">
      <data key="d0">798653</data>
    </edge>
    <edge source="ZAF" target="GBR">
      <data key="d0">94487583</data>
    </edge>
    <edge source="ZAF" target="TZA">
      <data key="d0">8615987</data>
    </edge>
    <edge source="ZAF" target="USA">
      <data key="d0">119567333</data>
    </edge>
    <edge source="ZAF" target="BFA">
      <data key="d0">85320</data>
    </edge>
    <edge source="ZAF" target="URY">
      <data key="d0">102749</data>
    </edge>
    <edge source="ZAF" target="SRB">
      <data key="d0">32029</data>
    </edge>
    <edge source="SWE" target="ALB">
      <data key="d0">45615</data>
    </edge>
    <edge source="SWE" target="DZA">
      <data key="d0">11532964</data>
    </edge>
    <edge source="SWE" target="AZE">
      <data key="d0">170018</data>
    </edge>
    <edge source="SWE" target="ARG">
      <data key="d0">16292706</data>
    </edge>
    <edge source="SWE" target="AUS">
      <data key="d0">71880754</data>
    </edge>
    <edge source="SWE" target="AUT">
      <data key="d0">67509501</data>
    </edge>
    <edge source="SWE" target="BEL">
      <data key="d0">360439376</data>
    </edge>
    <edge source="SWE" target="BOL">
      <data key="d0">443924</data>
    </edge>
    <edge source="SWE" target="BWA">
      <data key="d0">19097</data>
    </edge>
    <edge source="SWE" target="BRA">
      <data key="d0">59562739</data>
    </edge>
    <edge source="SWE" target="BGR">
      <data key="d0">2353735</data>
    </edge>
    <edge source="SWE" target="BLR">
      <data key="d0">1606551</data>
    </edge>
    <edge source="SWE" target="KHM">
      <data key="d0">25863</data>
    </edge>
    <edge source="SWE" target="CMR">
      <data key="d0">448835</data>
    </edge>
    <edge source="SWE" target="CAN">
      <data key="d0">81089775</data>
    </edge>
    <edge source="SWE" target="LKA">
      <data key="d0">1499716</data>
    </edge>
    <edge source="SWE" target="CHL">
      <data key="d0">20645081</data>
    </edge>
    <edge source="SWE" target="CHN">
      <data key="d0">92277356</data>
    </edge>
    <edge source="SWE" target="COL">
      <data key="d0">3422514</data>
    </edge>
    <edge source="SWE" target="CRI">
      <data key="d0">2074919</data>
    </edge>
    <edge source="SWE" target="HRV">
      <data key="d0">5774503</data>
    </edge>
    <edge source="SWE" target="CZE">
      <data key="d0">37819524</data>
    </edge>
    <edge source="SWE" target="BEN">
      <data key="d0">46378</data>
    </edge>
    <edge source="SWE" target="DNK">
      <data key="d0">196327644</data>
    </edge>
    <edge source="SWE" target="ECU">
      <data key="d0">898979</data>
    </edge>
    <edge source="SWE" target="SLV">
      <data key="d0">165653</data>
    </edge>
    <edge source="SWE" target="ETH">
      <data key="d0">402238</data>
    </edge>
    <edge source="SWE" target="EST">
      <data key="d0">19309272</data>
    </edge>
    <edge source="SWE" target="FIN">
      <data key="d0">257081055</data>
    </edge>
    <edge source="SWE" target="FRA">
      <data key="d0">239048883</data>
    </edge>
    <edge source="SWE" target="GEO">
      <data key="d0">10149</data>
    </edge>
    <edge source="SWE" target="PSE">
      <data key="d0">55109</data>
    </edge>
    <edge source="SWE" target="DEU">
      <data key="d0">456860131</data>
    </edge>
    <edge source="SWE" target="GHA">
      <data key="d0">2656778</data>
    </edge>
    <edge source="SWE" target="GRC">
      <data key="d0">19195454</data>
    </edge>
    <edge source="SWE" target="GTM">
      <data key="d0">1087112</data>
    </edge>
    <edge source="SWE" target="HND">
      <data key="d0">133134</data>
    </edge>
    <edge source="SWE" target="HKG">
      <data key="d0">35750498</data>
    </edge>
    <edge source="SWE" target="HUN">
      <data key="d0">20913312</data>
    </edge>
    <edge source="SWE" target="IDN">
      <data key="d0">10933209</data>
    </edge>
    <edge source="SWE" target="IRL">
      <data key="d0">27748191</data>
    </edge>
    <edge source="SWE" target="ISR">
      <data key="d0">12024358</data>
    </edge>
    <edge source="SWE" target="ITA">
      <data key="d0">196187090</data>
    </edge>
    <edge source="SWE" target="CIV">
      <data key="d0">1408705</data>
    </edge>
    <edge source="SWE" target="JAM">
      <data key="d0">210285</data>
    </edge>
    <edge source="SWE" target="JPN">
      <data key="d0">89924494</data>
    </edge>
    <edge source="SWE" target="KAZ">
      <data key="d0">1634814</data>
    </edge>
    <edge source="SWE" target="JOR">
      <data key="d0">1665479</data>
    </edge>
    <edge source="SWE" target="KOR">
      <data key="d0">85412140</data>
    </edge>
    <edge source="SWE" target="LBN">
      <data key="d0">1181942</data>
    </edge>
    <edge source="SWE" target="LVA">
      <data key="d0">13657754</data>
    </edge>
    <edge source="SWE" target="LTU">
      <data key="d0">12457260</data>
    </edge>
    <edge source="SWE" target="MDG">
      <data key="d0">796073</data>
    </edge>
    <edge source="SWE" target="MYS">
      <data key="d0">32243303</data>
    </edge>
    <edge source="SWE" target="MRT">
      <data key="d0">93630</data>
    </edge>
    <edge source="SWE" target="MUS">
      <data key="d0">1748960</data>
    </edge>
    <edge source="SWE" target="MEX">
      <data key="d0">24663749</data>
    </edge>
    <edge source="SWE" target="MDA">
      <data key="d0">516056</data>
    </edge>
    <edge source="SWE" target="MAR">
      <data key="d0">2549507</data>
    </edge>
    <edge source="SWE" target="MOZ">
      <data key="d0">93848</data>
    </edge>
    <edge source="SWE" target="OMN">
      <data key="d0">1785626</data>
    </edge>
    <edge source="SWE" target="NAM">
      <data key="d0">146119</data>
    </edge>
    <edge source="SWE" target="NLD">
      <data key="d0">162050563</data>
    </edge>
    <edge source="SWE" target="NZL">
      <data key="d0">13939189</data>
    </edge>
    <edge source="SWE" target="NIC">
      <data key="d0">502524</data>
    </edge>
    <edge source="SWE" target="NOR">
      <data key="d0">308931870</data>
    </edge>
    <edge source="SWE" target="PAK">
      <data key="d0">1475381</data>
    </edge>
    <edge source="SWE" target="PAN">
      <data key="d0">898215</data>
    </edge>
    <edge source="SWE" target="PRY">
      <data key="d0">570619</data>
    </edge>
    <edge source="SWE" target="PER">
      <data key="d0">3081168</data>
    </edge>
    <edge source="SWE" target="PHL">
      <data key="d0">3383119</data>
    </edge>
    <edge source="SWE" target="POL">
      <data key="d0">77068378</data>
    </edge>
    <edge source="SWE" target="PRT">
      <data key="d0">23006455</data>
    </edge>
    <edge source="SWE" target="ROU">
      <data key="d0">6683739</data>
    </edge>
    <edge source="SWE" target="RUS">
      <data key="d0">46094973</data>
    </edge>
    <edge source="SWE" target="SAU">
      <data key="d0">32884417</data>
    </edge>
    <edge source="SWE" target="SEN">
      <data key="d0">494667</data>
    </edge>
    <edge source="SWE" target="IND">
      <data key="d0">13842831</data>
    </edge>
    <edge source="SWE" target="SGP">
      <data key="d0">75980503</data>
    </edge>
    <edge source="SWE" target="SVK">
      <data key="d0">5833104</data>
    </edge>
    <edge source="SWE" target="VNM">
      <data key="d0">4878143</data>
    </edge>
    <edge source="SWE" target="SVN">
      <data key="d0">6513394</data>
    </edge>
    <edge source="SWE" target="ZAF">
      <data key="d0">24182068</data>
    </edge>
    <edge source="SWE" target="ZWE">
      <data key="d0">156377</data>
    </edge>
    <edge source="SWE" target="ESP">
      <data key="d0">127832410</data>
    </edge>
    <edge source="SWE" target="CHE">
      <data key="d0">65124010</data>
    </edge>
    <edge source="SWE" target="THA">
      <data key="d0">24194072</data>
    </edge>
    <edge source="SWE" target="TGO">
      <data key="d0">22807</data>
    </edge>
    <edge source="SWE" target="ARE">
      <data key="d0">12091907</data>
    </edge>
    <edge source="SWE" target="TUN">
      <data key="d0">2424340</data>
    </edge>
    <edge source="SWE" target="TUR">
      <data key="d0">29290467</data>
    </edge>
    <edge source="SWE" target="UGA">
      <data key="d0">64712</data>
    </edge>
    <edge source="SWE" target="UKR">
      <data key="d0">8384793</data>
    </edge>
    <edge source="SWE" target="MKD">
      <data key="d0">540064</data>
    </edge>
    <edge source="SWE" target="EGY">
      <data key="d0">14149802</data>
    </edge>
    <edge source="SWE" target="GBR">
      <data key="d0">320446501</data>
    </edge>
    <edge source="SWE" target="TZA">
      <data key="d0">546175</data>
    </edge>
    <edge source="SWE" target="USA">
      <data key="d0">515420985</data>
    </edge>
    <edge source="SWE" target="URY">
      <data key="d0">1209114</data>
    </edge>
    <edge source="SWE" target="SRB">
      <data key="d0">1813235</data>
    </edge>
    <edge source="THA" target="DZA">
      <data key="d0">229335</data>
    </edge>
    <edge source="THA" target="AZE">
      <data key="d0">86898</data>
    </edge>
    <edge source="THA" target="ARG">
      <data key="d0">6388908</data>
    </edge>
    <edge source="THA" target="AUS">
      <data key="d0">97458649</data>
    </edge>
    <edge source="THA" target="AUT">
      <data key="d0">4098362</data>
    </edge>
    <edge source="THA" target="BEL">
      <data key="d0">83005756</data>
    </edge>
    <edge source="THA" target="BOL">
      <data key="d0">60695</data>
    </edge>
    <edge source="THA" target="BRA">
      <data key="d0">14007714</data>
    </edge>
    <edge source="THA" target="BGR">
      <data key="d0">121100</data>
    </edge>
    <edge source="THA" target="KHM">
      <data key="d0">5853862</data>
    </edge>
    <edge source="THA" target="CMR">
      <data key="d0">64987</data>
    </edge>
    <edge source="THA" target="CAN">
      <data key="d0">6368079</data>
    </edge>
    <edge source="THA" target="LKA">
      <data key="d0">5042909</data>
    </edge>
    <edge source="THA" target="CHL">
      <data key="d0">1503973</data>
    </edge>
    <edge source="THA" target="CHN">
      <data key="d0">103045150</data>
    </edge>
    <edge source="THA" target="COL">
      <data key="d0">1563707</data>
    </edge>
    <edge source="THA" target="CRI">
      <data key="d0">228240</data>
    </edge>
    <edge source="THA" target="HRV">
      <data key="d0">40068</data>
    </edge>
    <edge source="THA" target="CZE">
      <data key="d0">29292</data>
    </edge>
    <edge source="THA" target="BEN">
      <data key="d0">393058</data>
    </edge>
    <edge source="THA" target="DNK">
      <data key="d0">1777845</data>
    </edge>
    <edge source="THA" target="ECU">
      <data key="d0">809852</data>
    </edge>
    <edge source="THA" target="SLV">
      <data key="d0">170380</data>
    </edge>
    <edge source="THA" target="ETH">
      <data key="d0">33937</data>
    </edge>
    <edge source="THA" target="FIN">
      <data key="d0">3912787</data>
    </edge>
    <edge source="THA" target="FRA">
      <data key="d0">22066526</data>
    </edge>
    <edge source="THA" target="GEO">
      <data key="d0">55196</data>
    </edge>
    <edge source="THA" target="GMB">
      <data key="d0">37124</data>
    </edge>
    <edge source="THA" target="DEU">
      <data key="d0">46933507</data>
    </edge>
    <edge source="THA" target="GHA">
      <data key="d0">484310</data>
    </edge>
    <edge source="THA" target="GRC">
      <data key="d0">48753750</data>
    </edge>
    <edge source="THA" target="GTM">
      <data key="d0">125466</data>
    </edge>
    <edge source="THA" target="HND">
      <data key="d0">729441</data>
    </edge>
    <edge source="THA" target="HKG">
      <data key="d0">101089427</data>
    </edge>
    <edge source="THA" target="HUN">
      <data key="d0">448079</data>
    </edge>
    <edge source="THA" target="IDN">
      <data key="d0">32511626</data>
    </edge>
    <edge source="THA" target="IRL">
      <data key="d0">734505</data>
    </edge>
    <edge source="THA" target="ISR">
      <data key="d0">4366961</data>
    </edge>
    <edge source="THA" target="ITA">
      <data key="d0">84799711</data>
    </edge>
    <edge source="THA" target="CIV">
      <data key="d0">298036</data>
    </edge>
    <edge source="THA" target="JAM">
      <data key="d0">281809</data>
    </edge>
    <edge source="THA" target="JPN">
      <data key="d0">372573352</data>
    </edge>
    <edge source="THA" target="KAZ">
      <data key="d0">336748</data>
    </edge>
    <edge source="THA" target="JOR">
      <data key="d0">1910711</data>
    </edge>
    <edge source="THA" target="KOR">
      <data key="d0">31366607</data>
    </edge>
    <edge source="THA" target="KGZ">
      <data key="d0">42000</data>
    </edge>
    <edge source="THA" target="LBN">
      <data key="d0">8373656</data>
    </edge>
    <edge source="THA" target="LVA">
      <data key="d0">133447</data>
    </edge>
    <edge source="THA" target="LTU">
      <data key="d0">178004</data>
    </edge>
    <edge source="THA" target="MDG">
      <data key="d0">81131</data>
    </edge>
    <edge source="THA" target="MYS">
      <data key="d0">53966098</data>
    </edge>
    <edge source="THA" target="MRT">
      <data key="d0">35350</data>
    </edge>
    <edge source="THA" target="MUS">
      <data key="d0">2946468</data>
    </edge>
    <edge source="THA" target="MEX">
      <data key="d0">7439005</data>
    </edge>
    <edge source="THA" target="MDA">
      <data key="d0">26755</data>
    </edge>
    <edge source="THA" target="MAR">
      <data key="d0">1465209</data>
    </edge>
    <edge source="THA" target="MOZ">
      <data key="d0">80902</data>
    </edge>
    <edge source="THA" target="OMN">
      <data key="d0">11249895</data>
    </edge>
    <edge source="THA" target="NAM">
      <data key="d0">35975</data>
    </edge>
    <edge source="THA" target="NLD">
      <data key="d0">10410776</data>
    </edge>
    <edge source="THA" target="NZL">
      <data key="d0">6112380</data>
    </edge>
    <edge source="THA" target="NIC">
      <data key="d0">256127</data>
    </edge>
    <edge source="THA" target="NOR">
      <data key="d0">309039</data>
    </edge>
    <edge source="THA" target="PAK">
      <data key="d0">10227869</data>
    </edge>
    <edge source="THA" target="PAN">
      <data key="d0">741112</data>
    </edge>
    <edge source="THA" target="PRY">
      <data key="d0">578033</data>
    </edge>
    <edge source="THA" target="PER">
      <data key="d0">232368</data>
    </edge>
    <edge source="THA" target="PHL">
      <data key="d0">27433893</data>
    </edge>
    <edge source="THA" target="POL">
      <data key="d0">1156192</data>
    </edge>
    <edge source="THA" target="PRT">
      <data key="d0">8028371</data>
    </edge>
    <edge source="THA" target="ROU">
      <data key="d0">1077334</data>
    </edge>
    <edge source="THA" target="RUS">
      <data key="d0">5749743</data>
    </edge>
    <edge source="THA" target="SAU">
      <data key="d0">33610134</data>
    </edge>
    <edge source="THA" target="SEN">
      <data key="d0">80425</data>
    </edge>
    <edge source="THA" target="IND">
      <data key="d0">19379600</data>
    </edge>
    <edge source="THA" target="SGP">
      <data key="d0">180916583</data>
    </edge>
    <edge source="THA" target="SVK">
      <data key="d0">73697</data>
    </edge>
    <edge source="THA" target="VNM">
      <data key="d0">35263298</data>
    </edge>
    <edge source="THA" target="SVN">
      <data key="d0">258700</data>
    </edge>
    <edge source="THA" target="ZAF">
      <data key="d0">16534358</data>
    </edge>
    <edge source="THA" target="ZWE">
      <data key="d0">58089</data>
    </edge>
    <edge source="THA" target="ESP">
      <data key="d0">97100566</data>
    </edge>
    <edge source="THA" target="SWE">
      <data key="d0">14455213</data>
    </edge>
    <edge source="THA" target="CHE">
      <data key="d0">4495202</data>
    </edge>
    <edge source="THA" target="ARE">
      <data key="d0">75392532</data>
    </edge>
    <edge source="THA" target="TUN">
      <data key="d0">1078782</data>
    </edge>
    <edge source="THA" target="TUR">
      <data key="d0">24399270</data>
    </edge>
    <edge source="THA" target="UGA">
      <data key="d0">68102</data>
    </edge>
    <edge source="THA" target="UKR">
      <data key="d0">932116</data>
    </edge>
    <edge source="THA" target="MKD">
      <data key="d0">64522</data>
    </edge>
    <edge source="THA" target="EGY">
      <data key="d0">12537392</data>
    </edge>
    <edge source="THA" target="GBR">
      <data key="d0">41995481</data>
    </edge>
    <edge source="THA" target="TZA">
      <data key="d0">376959</data>
    </edge>
    <edge source="THA" target="USA">
      <data key="d0">234678174</data>
    </edge>
    <edge source="THA" target="URY">
      <data key="d0">6588045</data>
    </edge>
    <edge source="THA" target="SRB">
      <data key="d0">10522</data>
    </edge>
    <edge source="EGY" target="DZA">
      <data key="d0">408847</data>
    </edge>
    <edge source="EGY" target="FRA">
      <data key="d0">2374814</data>
    </edge>
    <edge source="EGY" target="PSE">
      <data key="d0">72536</data>
    </edge>
    <edge source="EGY" target="DEU">
      <data key="d0">168165</data>
    </edge>
    <edge source="EGY" target="GRC">
      <data key="d0">30400</data>
    </edge>
    <edge source="EGY" target="IDN">
      <data key="d0">33283</data>
    </edge>
    <edge source="EGY" target="ISR">
      <data key="d0">41061</data>
    </edge>
    <edge source="EGY" target="ITA">
      <data key="d0">1580461</data>
    </edge>
    <edge source="EGY" target="JOR">
      <data key="d0">37725</data>
    </edge>
    <edge source="EGY" target="LBN">
      <data key="d0">53124</data>
    </edge>
    <edge source="EGY" target="MUS">
      <data key="d0">121045</data>
    </edge>
    <edge source="EGY" target="MAR">
      <data key="d0">198326</data>
    </edge>
    <edge source="EGY" target="OMN">
      <data key="d0">50977</data>
    </edge>
    <edge source="EGY" target="ROU">
      <data key="d0">30604</data>
    </edge>
    <edge source="EGY" target="SAU">
      <data key="d0">1155966</data>
    </edge>
    <edge source="EGY" target="ESP">
      <data key="d0">21662</data>
    </edge>
    <edge source="EGY" target="CHE">
      <data key="d0">10529</data>
    </edge>
    <edge source="EGY" target="ARE">
      <data key="d0">425980</data>
    </edge>
    <edge source="EGY" target="UGA">
      <data key="d0">43891</data>
    </edge>
    <edge source="EGY" target="GBR">
      <data key="d0">234400</data>
    </edge>
    <edge source="EGY" target="USA">
      <data key="d0">48964</data>
    </edge>
    <edge source="TZA" target="ETH">
      <data key="d0">14460</data>
    </edge>
    <edge source="TZA" target="NLD">
      <data key="d0">14397</data>
    </edge>
    <edge source="TZA" target="ZAF">
      <data key="d0">12481</data>
    </edge>
    <edge source="TZA" target="UGA">
      <data key="d0">982720</data>
    </edge>
    <edge source="URY" target="ARG">
      <data key="d0">2017496</data>
    </edge>
    <edge source="URY" target="BOL">
      <data key="d0">17951</data>
    </edge>
    <edge source="URY" target="BRA">
      <data key="d0">2071825</data>
    </edge>
    <edge source="URY" target="CHL">
      <data key="d0">2087110</data>
    </edge>
    <edge source="URY" target="COL">
      <data key="d0">12975</data>
    </edge>
    <edge source="URY" target="ECU">
      <data key="d0">15000</data>
    </edge>
    <edge source="URY" target="FRA">
      <data key="d0">26275</data>
    </edge>
    <edge source="URY" target="DEU">
      <data key="d0">32503</data>
    </edge>
    <edge source="URY" target="ITA">
      <data key="d0">91963</data>
    </edge>
    <edge source="URY" target="PRY">
      <data key="d0">736079</data>
    </edge>
    <edge source="URY" target="ZAF">
      <data key="d0">39000</data>
    </edge>
    <edge source="URY" target="ESP">
      <data key="d0">55206</data>
    </edge>
    <edge source="URY" target="USA">
      <data key="d0">85706</data>
    </edge>
    <edge source="BWA" target="CAN">
      <data key="d0">19959</data>
    </edge>
    <edge source="BWA" target="MDG">
      <data key="d0">17722</data>
    </edge>
    <edge source="BWA" target="NAM">
      <data key="d0">36292</data>
    </edge>
    <edge source="BWA" target="ZAF">
      <data key="d0">2141374</data>
    </edge>
    <edge source="BWA" target="ZWE">
      <data key="d0">99642</data>
    </edge>
    <edge source="BWA" target="GBR">
      <data key="d0">142212</data>
    </edge>
    <edge source="BWA" target="USA">
      <data key="d0">733747</data>
    </edge>
    <edge source="KHM" target="HKG">
      <data key="d0">19100</data>
    </edge>
    <edge source="KHM" target="JPN">
      <data key="d0">90224</data>
    </edge>
    <edge source="KHM" target="SGP">
      <data key="d0">58242</data>
    </edge>
    <edge source="KHM" target="THA">
      <data key="d0">125500</data>
    </edge>
    <edge source="KHM" target="USA">
      <data key="d0">17639</data>
    </edge>
    <edge source="CMR" target="BRA">
      <data key="d0">22702</data>
    </edge>
    <edge source="CMR" target="BEN">
      <data key="d0">23749</data>
    </edge>
    <edge source="CMR" target="FRA">
      <data key="d0">835374</data>
    </edge>
    <edge source="CMR" target="DEU">
      <data key="d0">62713</data>
    </edge>
    <edge source="CMR" target="GHA">
      <data key="d0">41646</data>
    </edge>
    <edge source="CMR" target="ITA">
      <data key="d0">14591</data>
    </edge>
    <edge source="CMR" target="CIV">
      <data key="d0">10104</data>
    </edge>
    <edge source="CMR" target="GBR">
      <data key="d0">23687</data>
    </edge>
    <edge source="CMR" target="USA">
      <data key="d0">14593</data>
    </edge>
    <edge source="GHA" target="BEL">
      <data key="d0">55253</data>
    </edge>
    <edge source="GHA" target="DEU">
      <data key="d0">193774</data>
    </edge>
    <edge source="GHA" target="GRC">
      <data key="d0">40479</data>
    </edge>
    <edge source="GHA" target="ITA">
      <data key="d0">38203</data>
    </edge>
    <edge source="GHA" target="CIV">
      <data key="d0">14278</data>
    </edge>
    <edge source="GHA" target="TGO">
      <data key="d0">40523</data>
    </edge>
    <edge source="GHA" target="GBR">
      <data key="d0">18986</data>
    </edge>
    <edge source="GHA" target="USA">
      <data key="d0">30060</data>
    </edge>
    <edge source="IRL" target="DZA">
      <data key="d0">1650786</data>
    </edge>
    <edge source="IRL" target="ARG">
      <data key="d0">1404772</data>
    </edge>
    <edge source="IRL" target="AUS">
      <data key="d0">13042356</data>
    </edge>
    <edge source="IRL" target="AUT">
      <data key="d0">6344662</data>
    </edge>
    <edge source="IRL" target="BEL">
      <data key="d0">25157073</data>
    </edge>
    <edge source="IRL" target="BWA">
      <data key="d0">919385</data>
    </edge>
    <edge source="IRL" target="BRA">
      <data key="d0">2599817</data>
    </edge>
    <edge source="IRL" target="BGR">
      <data key="d0">458519</data>
    </edge>
    <edge source="IRL" target="BLR">
      <data key="d0">51368</data>
    </edge>
    <edge source="IRL" target="CMR">
      <data key="d0">52344</data>
    </edge>
    <edge source="IRL" target="CAN">
      <data key="d0">4576011</data>
    </edge>
    <edge source="IRL" target="LKA">
      <data key="d0">17003</data>
    </edge>
    <edge source="IRL" target="CHL">
      <data key="d0">312280</data>
    </edge>
    <edge source="IRL" target="CHN">
      <data key="d0">3327187</data>
    </edge>
    <edge source="IRL" target="COL">
      <data key="d0">41508</data>
    </edge>
    <edge source="IRL" target="CRI">
      <data key="d0">139462</data>
    </edge>
    <edge source="IRL" target="HRV">
      <data key="d0">386485</data>
    </edge>
    <edge source="IRL" target="CZE">
      <data key="d0">6973414</data>
    </edge>
    <edge source="IRL" target="DNK">
      <data key="d0">10772547</data>
    </edge>
    <edge source="IRL" target="ETH">
      <data key="d0">10177</data>
    </edge>
    <edge source="IRL" target="EST">
      <data key="d0">300702</data>
    </edge>
    <edge source="IRL" target="FIN">
      <data key="d0">5649665</data>
    </edge>
    <edge source="IRL" target="FRA">
      <data key="d0">130934675</data>
    </edge>
    <edge source="IRL" target="DEU">
      <data key="d0">89879599</data>
    </edge>
    <edge source="IRL" target="GHA">
      <data key="d0">50345</data>
    </edge>
    <edge source="IRL" target="GRC">
      <data key="d0">2498320</data>
    </edge>
    <edge source="IRL" target="GTM">
      <data key="d0">38763</data>
    </edge>
    <edge source="IRL" target="HKG">
      <data key="d0">3494982</data>
    </edge>
    <edge source="IRL" target="HUN">
      <data key="d0">6689473</data>
    </edge>
    <edge source="IRL" target="IDN">
      <data key="d0">210296</data>
    </edge>
    <edge source="IRL" target="ISR">
      <data key="d0">17222524</data>
    </edge>
    <edge source="IRL" target="ITA">
      <data key="d0">60310182</data>
    </edge>
    <edge source="IRL" target="JPN">
      <data key="d0">17447051</data>
    </edge>
    <edge source="IRL" target="KAZ">
      <data key="d0">107401</data>
    </edge>
    <edge source="IRL" target="JOR">
      <data key="d0">215439</data>
    </edge>
    <edge source="IRL" target="KOR">
      <data key="d0">328089</data>
    </edge>
    <edge source="IRL" target="LBN">
      <data key="d0">420734</data>
    </edge>
    <edge source="IRL" target="LVA">
      <data key="d0">541392</data>
    </edge>
    <edge source="IRL" target="LTU">
      <data key="d0">390901</data>
    </edge>
    <edge source="IRL" target="MYS">
      <data key="d0">3779410</data>
    </edge>
    <edge source="IRL" target="MUS">
      <data key="d0">63877</data>
    </edge>
    <edge source="IRL" target="MEX">
      <data key="d0">522232</data>
    </edge>
    <edge source="IRL" target="MAR">
      <data key="d0">233320</data>
    </edge>
    <edge source="IRL" target="MOZ">
      <data key="d0">56746</data>
    </edge>
    <edge source="IRL" target="OMN">
      <data key="d0">1519761</data>
    </edge>
    <edge source="IRL" target="NLD">
      <data key="d0">30574666</data>
    </edge>
    <edge source="IRL" target="NZL">
      <data key="d0">774787</data>
    </edge>
    <edge source="IRL" target="NIC">
      <data key="d0">21867</data>
    </edge>
    <edge source="IRL" target="NOR">
      <data key="d0">10053303</data>
    </edge>
    <edge source="IRL" target="PAK">
      <data key="d0">18279</data>
    </edge>
    <edge source="IRL" target="PAN">
      <data key="d0">11091</data>
    </edge>
    <edge source="IRL" target="PER">
      <data key="d0">84927</data>
    </edge>
    <edge source="IRL" target="PHL">
      <data key="d0">255253</data>
    </edge>
    <edge source="IRL" target="POL">
      <data key="d0">10167207</data>
    </edge>
    <edge source="IRL" target="PRT">
      <data key="d0">2855544</data>
    </edge>
    <edge source="IRL" target="ROU">
      <data key="d0">812679</data>
    </edge>
    <edge source="IRL" target="RUS">
      <data key="d0">1126603</data>
    </edge>
    <edge source="IRL" target="SAU">
      <data key="d0">10521509</data>
    </edge>
    <edge source="IRL" target="IND">
      <data key="d0">1372781</data>
    </edge>
    <edge source="IRL" target="SGP">
      <data key="d0">2316316</data>
    </edge>
    <edge source="IRL" target="SVK">
      <data key="d0">930349</data>
    </edge>
    <edge source="IRL" target="VNM">
      <data key="d0">67240</data>
    </edge>
    <edge source="IRL" target="SVN">
      <data key="d0">663133</data>
    </edge>
    <edge source="IRL" target="ZAF">
      <data key="d0">4180935</data>
    </edge>
    <edge source="IRL" target="ZWE">
      <data key="d0">46785</data>
    </edge>
    <edge source="IRL" target="ESP">
      <data key="d0">35792033</data>
    </edge>
    <edge source="IRL" target="SWE">
      <data key="d0">12830738</data>
    </edge>
    <edge source="IRL" target="CHE">
      <data key="d0">11415341</data>
    </edge>
    <edge source="IRL" target="THA">
      <data key="d0">346340</data>
    </edge>
    <edge source="IRL" target="ARE">
      <data key="d0">13296185</data>
    </edge>
    <edge source="IRL" target="TUN">
      <data key="d0">337526</data>
    </edge>
    <edge source="IRL" target="TUR">
      <data key="d0">4087869</data>
    </edge>
    <edge source="IRL" target="UKR">
      <data key="d0">233446</data>
    </edge>
    <edge source="IRL" target="MKD">
      <data key="d0">31386</data>
    </edge>
    <edge source="IRL" target="EGY">
      <data key="d0">9396978</data>
    </edge>
    <edge source="IRL" target="GBR">
      <data key="d0">176168290</data>
    </edge>
    <edge source="IRL" target="USA">
      <data key="d0">121286442</data>
    </edge>
    <edge source="IRL" target="URY">
      <data key="d0">80683</data>
    </edge>
    <edge source="LBN" target="ALB">
      <data key="d0">92000</data>
    </edge>
    <edge source="LBN" target="DZA">
      <data key="d0">1507235</data>
    </edge>
    <edge source="LBN" target="AUS">
      <data key="d0">14257</data>
    </edge>
    <edge source="LBN" target="ARM">
      <data key="d0">19098</data>
    </edge>
    <edge source="LBN" target="BEL">
      <data key="d0">139034</data>
    </edge>
    <edge source="LBN" target="BRA">
      <data key="d0">70389</data>
    </edge>
    <edge source="LBN" target="CMR">
      <data key="d0">11822</data>
    </edge>
    <edge source="LBN" target="CAN">
      <data key="d0">129413</data>
    </edge>
    <edge source="LBN" target="CAF">
      <data key="d0">84904</data>
    </edge>
    <edge source="LBN" target="FRA">
      <data key="d0">495802</data>
    </edge>
    <edge source="LBN" target="GMB">
      <data key="d0">16288</data>
    </edge>
    <edge source="LBN" target="DEU">
      <data key="d0">263836</data>
    </edge>
    <edge source="LBN" target="GHA">
      <data key="d0">225639</data>
    </edge>
    <edge source="LBN" target="GRC">
      <data key="d0">27573</data>
    </edge>
    <edge source="LBN" target="ITA">
      <data key="d0">419106</data>
    </edge>
    <edge source="LBN" target="CIV">
      <data key="d0">17728</data>
    </edge>
    <edge source="LBN" target="JOR">
      <data key="d0">878290</data>
    </edge>
    <edge source="LBN" target="MRT">
      <data key="d0">15534</data>
    </edge>
    <edge source="LBN" target="MAR">
      <data key="d0">167512</data>
    </edge>
    <edge source="LBN" target="OMN">
      <data key="d0">174574</data>
    </edge>
    <edge source="LBN" target="NLD">
      <data key="d0">127235</data>
    </edge>
    <edge source="LBN" target="NOR">
      <data key="d0">83753</data>
    </edge>
    <edge source="LBN" target="RUS">
      <data key="d0">14438</data>
    </edge>
    <edge source="LBN" target="SAU">
      <data key="d0">2185446</data>
    </edge>
    <edge source="LBN" target="SVN">
      <data key="d0">30570</data>
    </edge>
    <edge source="LBN" target="ESP">
      <data key="d0">11102</data>
    </edge>
    <edge source="LBN" target="SWE">
      <data key="d0">171899</data>
    </edge>
    <edge source="LBN" target="TGO">
      <data key="d0">15705</data>
    </edge>
    <edge source="LBN" target="ARE">
      <data key="d0">912260</data>
    </edge>
    <edge source="LBN" target="TUN">
      <data key="d0">18313</data>
    </edge>
    <edge source="LBN" target="TUR">
      <data key="d0">31608</data>
    </edge>
    <edge source="LBN" target="UKR">
      <data key="d0">21462</data>
    </edge>
    <edge source="LBN" target="EGY">
      <data key="d0">1058590</data>
    </edge>
    <edge source="LBN" target="GBR">
      <data key="d0">137104</data>
    </edge>
    <edge source="LBN" target="TZA">
      <data key="d0">26544</data>
    </edge>
    <edge source="LBN" target="USA">
      <data key="d0">176047</data>
    </edge>
    <edge source="MWI" target="DEU">
      <data key="d0">26824</data>
    </edge>
    <edge source="MWI" target="MOZ">
      <data key="d0">18372</data>
    </edge>
    <edge source="MWI" target="ZAF">
      <data key="d0">255552</data>
    </edge>
    <edge source="MWI" target="ZWE">
      <data key="d0">151448</data>
    </edge>
    <edge source="MWI" target="ARE">
      <data key="d0">191810</data>
    </edge>
    <edge source="MUS" target="ETH">
      <data key="d0">10854</data>
    </edge>
    <edge source="MUS" target="FRA">
      <data key="d0">313363</data>
    </edge>
    <edge source="MUS" target="DEU">
      <data key="d0">27941</data>
    </edge>
    <edge source="MUS" target="HKG">
      <data key="d0">159122</data>
    </edge>
    <edge source="MUS" target="ITA">
      <data key="d0">30530</data>
    </edge>
    <edge source="MUS" target="MDG">
      <data key="d0">2042064</data>
    </edge>
    <edge source="MUS" target="SEN">
      <data key="d0">27390</data>
    </edge>
    <edge source="MUS" target="IND">
      <data key="d0">29866</data>
    </edge>
    <edge source="MUS" target="SGP">
      <data key="d0">32360</data>
    </edge>
    <edge source="MUS" target="ZAF">
      <data key="d0">405125</data>
    </edge>
    <edge source="MUS" target="ARE">
      <data key="d0">24512</data>
    </edge>
    <edge source="MUS" target="GBR">
      <data key="d0">30278</data>
    </edge>
    <edge source="NAM" target="BWA">
      <data key="d0">30287</data>
    </edge>
    <edge source="NAM" target="DNK">
      <data key="d0">537666</data>
    </edge>
    <edge source="NAM" target="DEU">
      <data key="d0">70348</data>
    </edge>
    <edge source="NAM" target="GHA">
      <data key="d0">10772</data>
    </edge>
    <edge source="NAM" target="JAM">
      <data key="d0">164829</data>
    </edge>
    <edge source="NAM" target="JPN">
      <data key="d0">11964</data>
    </edge>
    <edge source="NAM" target="PAN">
      <data key="d0">34828</data>
    </edge>
    <edge source="NAM" target="ZAF">
      <data key="d0">2234439</data>
    </edge>
    <edge source="NAM" target="UGA">
      <data key="d0">12215</data>
    </edge>
    <edge source="NAM" target="USA">
      <data key="d0">25610</data>
    </edge>
    <edge source="PAK" target="AUS">
      <data key="d0">38664</data>
    </edge>
    <edge source="PAK" target="BEL">
      <data key="d0">56585</data>
    </edge>
    <edge source="PAK" target="CAN">
      <data key="d0">24455</data>
    </edge>
    <edge source="PAK" target="LKA">
      <data key="d0">39231</data>
    </edge>
    <edge source="PAK" target="COL">
      <data key="d0">15995</data>
    </edge>
    <edge source="PAK" target="FRA">
      <data key="d0">39904</data>
    </edge>
    <edge source="PAK" target="DEU">
      <data key="d0">396599</data>
    </edge>
    <edge source="PAK" target="HKG">
      <data key="d0">10054</data>
    </edge>
    <edge source="PAK" target="ITA">
      <data key="d0">531869</data>
    </edge>
    <edge source="PAK" target="JPN">
      <data key="d0">172713</data>
    </edge>
    <edge source="PAK" target="JOR">
      <data key="d0">58546</data>
    </edge>
    <edge source="PAK" target="KOR">
      <data key="d0">12592</data>
    </edge>
    <edge source="PAK" target="MAR">
      <data key="d0">306672</data>
    </edge>
    <edge source="PAK" target="OMN">
      <data key="d0">28627</data>
    </edge>
    <edge source="PAK" target="NLD">
      <data key="d0">42519</data>
    </edge>
    <edge source="PAK" target="NZL">
      <data key="d0">12344</data>
    </edge>
    <edge source="PAK" target="SAU">
      <data key="d0">1202649</data>
    </edge>
    <edge source="PAK" target="SGP">
      <data key="d0">247477</data>
    </edge>
    <edge source="PAK" target="ZAF">
      <data key="d0">24739</data>
    </edge>
    <edge source="PAK" target="ARE">
      <data key="d0">2160558</data>
    </edge>
    <edge source="PAK" target="TUR">
      <data key="d0">95554</data>
    </edge>
    <edge source="PAK" target="UGA">
      <data key="d0">18200</data>
    </edge>
    <edge source="PAK" target="GBR">
      <data key="d0">367131</data>
    </edge>
    <edge source="PAK" target="TZA">
      <data key="d0">32020</data>
    </edge>
    <edge source="PAK" target="USA">
      <data key="d0">607576</data>
    </edge>
    <edge source="ROU" target="DZA">
      <data key="d0">419000</data>
    </edge>
    <edge source="ROU" target="AZE">
      <data key="d0">46000</data>
    </edge>
    <edge source="ROU" target="ARG">
      <data key="d0">1079000</data>
    </edge>
    <edge source="ROU" target="AUS">
      <data key="d0">645000</data>
    </edge>
    <edge source="ROU" target="AUT">
      <data key="d0">5934000</data>
    </edge>
    <edge source="ROU" target="BEL">
      <data key="d0">15516000</data>
    </edge>
    <edge source="ROU" target="BRA">
      <data key="d0">338000</data>
    </edge>
    <edge source="ROU" target="BGR">
      <data key="d0">4988000</data>
    </edge>
    <edge source="ROU" target="BLR">
      <data key="d0">103000</data>
    </edge>
    <edge source="ROU" target="CAN">
      <data key="d0">3303000</data>
    </edge>
    <edge source="ROU" target="LKA">
      <data key="d0">102000</data>
    </edge>
    <edge source="ROU" target="CHL">
      <data key="d0">56000</data>
    </edge>
    <edge source="ROU" target="CHN">
      <data key="d0">1173000</data>
    </edge>
    <edge source="ROU" target="COL">
      <data key="d0">259000</data>
    </edge>
    <edge source="ROU" target="CRI">
      <data key="d0">20000</data>
    </edge>
    <edge source="ROU" target="HRV">
      <data key="d0">153000</data>
    </edge>
    <edge source="ROU" target="CZE">
      <data key="d0">539000</data>
    </edge>
    <edge source="ROU" target="DNK">
      <data key="d0">264000</data>
    </edge>
    <edge source="ROU" target="FIN">
      <data key="d0">126000</data>
    </edge>
    <edge source="ROU" target="FRA">
      <data key="d0">10440000</data>
    </edge>
    <edge source="ROU" target="DEU">
      <data key="d0">29064000</data>
    </edge>
    <edge source="ROU" target="GRC">
      <data key="d0">2655000</data>
    </edge>
    <edge source="ROU" target="HKG">
      <data key="d0">88000</data>
    </edge>
    <edge source="ROU" target="HUN">
      <data key="d0">2533000</data>
    </edge>
    <edge source="ROU" target="IDN">
      <data key="d0">49000</data>
    </edge>
    <edge source="ROU" target="ISR">
      <data key="d0">3609000</data>
    </edge>
    <edge source="ROU" target="ITA">
      <data key="d0">28496000</data>
    </edge>
    <edge source="ROU" target="JPN">
      <data key="d0">94000</data>
    </edge>
    <edge source="ROU" target="KAZ">
      <data key="d0">174000</data>
    </edge>
    <edge source="ROU" target="JOR">
      <data key="d0">330000</data>
    </edge>
    <edge source="ROU" target="KOR">
      <data key="d0">813000</data>
    </edge>
    <edge source="ROU" target="LBN">
      <data key="d0">37000</data>
    </edge>
    <edge source="ROU" target="LVA">
      <data key="d0">53000</data>
    </edge>
    <edge source="ROU" target="MYS">
      <data key="d0">66000</data>
    </edge>
    <edge source="ROU" target="MEX">
      <data key="d0">769000</data>
    </edge>
    <edge source="ROU" target="MDA">
      <data key="d0">593000</data>
    </edge>
    <edge source="ROU" target="MAR">
      <data key="d0">285000</data>
    </edge>
    <edge source="ROU" target="NLD">
      <data key="d0">16990000</data>
    </edge>
    <edge source="ROU" target="NZL">
      <data key="d0">120000</data>
    </edge>
    <edge source="ROU" target="NOR">
      <data key="d0">300000</data>
    </edge>
    <edge source="ROU" target="PAK">
      <data key="d0">2836000</data>
    </edge>
    <edge source="ROU" target="PRY">
      <data key="d0">11000</data>
    </edge>
    <edge source="ROU" target="PER">
      <data key="d0">38000</data>
    </edge>
    <edge source="ROU" target="POL">
      <data key="d0">1639000</data>
    </edge>
    <edge source="ROU" target="PRT">
      <data key="d0">160000</data>
    </edge>
    <edge source="ROU" target="RUS">
      <data key="d0">2859000</data>
    </edge>
    <edge source="ROU" target="SAU">
      <data key="d0">114000</data>
    </edge>
    <edge source="ROU" target="SEN">
      <data key="d0">277000</data>
    </edge>
    <edge source="ROU" target="IND">
      <data key="d0">564000</data>
    </edge>
    <edge source="ROU" target="SGP">
      <data key="d0">3816000</data>
    </edge>
    <edge source="ROU" target="SVK">
      <data key="d0">944000</data>
    </edge>
    <edge source="ROU" target="VNM">
      <data key="d0">306000</data>
    </edge>
    <edge source="ROU" target="SVN">
      <data key="d0">43000</data>
    </edge>
    <edge source="ROU" target="ZAF">
      <data key="d0">2415000</data>
    </edge>
    <edge source="ROU" target="ESP">
      <data key="d0">1498000</data>
    </edge>
    <edge source="ROU" target="SWE">
      <data key="d0">502000</data>
    </edge>
    <edge source="ROU" target="CHE">
      <data key="d0">234000</data>
    </edge>
    <edge source="ROU" target="THA">
      <data key="d0">614000</data>
    </edge>
    <edge source="ROU" target="ARE">
      <data key="d0">16417000</data>
    </edge>
    <edge source="ROU" target="TUN">
      <data key="d0">304000</data>
    </edge>
    <edge source="ROU" target="TUR">
      <data key="d0">2680000</data>
    </edge>
    <edge source="ROU" target="UKR">
      <data key="d0">2394000</data>
    </edge>
    <edge source="ROU" target="MKD">
      <data key="d0">623000</data>
    </edge>
    <edge source="ROU" target="EGY">
      <data key="d0">2971000</data>
    </edge>
    <edge source="ROU" target="GBR">
      <data key="d0">3577000</data>
    </edge>
    <edge source="ROU" target="USA">
      <data key="d0">24171000</data>
    </edge>
    <edge source="ROU" target="URY">
      <data key="d0">32000</data>
    </edge>
    <edge source="ROU" target="SRB">
      <data key="d0">215000</data>
    </edge>
    <edge source="SAU" target="DZA">
      <data key="d0">1316268</data>
    </edge>
    <edge source="SAU" target="AUS">
      <data key="d0">903201</data>
    </edge>
    <edge source="SAU" target="AUT">
      <data key="d0">37867</data>
    </edge>
    <edge source="SAU" target="BEL">
      <data key="d0">61333</data>
    </edge>
    <edge source="SAU" target="CHN">
      <data key="d0">149600</data>
    </edge>
    <edge source="SAU" target="DNK">
      <data key="d0">31200</data>
    </edge>
    <edge source="SAU" target="FRA">
      <data key="d0">989601</data>
    </edge>
    <edge source="SAU" target="DEU">
      <data key="d0">832268</data>
    </edge>
    <edge source="SAU" target="GHA">
      <data key="d0">90133</data>
    </edge>
    <edge source="SAU" target="HKG">
      <data key="d0">85067</data>
    </edge>
    <edge source="SAU" target="HUN">
      <data key="d0">50667</data>
    </edge>
    <edge source="SAU" target="ITA">
      <data key="d0">512267</data>
    </edge>
    <edge source="SAU" target="JPN">
      <data key="d0">276800</data>
    </edge>
    <edge source="SAU" target="JOR">
      <data key="d0">5549074</data>
    </edge>
    <edge source="SAU" target="KOR">
      <data key="d0">173334</data>
    </edge>
    <edge source="SAU" target="LBN">
      <data key="d0">302400</data>
    </edge>
    <edge source="SAU" target="MYS">
      <data key="d0">30400</data>
    </edge>
    <edge source="SAU" target="MAR">
      <data key="d0">52267</data>
    </edge>
    <edge source="SAU" target="OMN">
      <data key="d0">7832276</data>
    </edge>
    <edge source="SAU" target="NLD">
      <data key="d0">166134</data>
    </edge>
    <edge source="SAU" target="PAK">
      <data key="d0">176267</data>
    </edge>
    <edge source="SAU" target="IND">
      <data key="d0">451467</data>
    </edge>
    <edge source="SAU" target="SGP">
      <data key="d0">205067</data>
    </edge>
    <edge source="SAU" target="ESP">
      <data key="d0">284800</data>
    </edge>
    <edge source="SAU" target="THA">
      <data key="d0">65067</data>
    </edge>
    <edge source="SAU" target="ARE">
      <data key="d0">45082190</data>
    </edge>
    <edge source="SAU" target="TUR">
      <data key="d0">373334</data>
    </edge>
    <edge source="SAU" target="EGY">
      <data key="d0">2989870</data>
    </edge>
    <edge source="SAU" target="GBR">
      <data key="d0">1506402</data>
    </edge>
    <edge source="SAU" target="USA">
      <data key="d0">10361613</data>
    </edge>
    <edge source="SEN" target="BEL">
      <data key="d0">11246</data>
    </edge>
    <edge source="SEN" target="LKA">
      <data key="d0">44615</data>
    </edge>
    <edge source="SEN" target="FRA">
      <data key="d0">255843</data>
    </edge>
    <edge source="SEN" target="GMB">
      <data key="d0">184231</data>
    </edge>
    <edge source="SEN" target="CIV">
      <data key="d0">19450</data>
    </edge>
    <edge source="SEN" target="JPN">
      <data key="d0">86689</data>
    </edge>
    <edge source="SEN" target="MRT">
      <data key="d0">504568</data>
    </edge>
    <edge source="SEN" target="PRT">
      <data key="d0">19896</data>
    </edge>
    <edge source="SEN" target="TZA">
      <data key="d0">44985</data>
    </edge>
    <edge source="SEN" target="USA">
      <data key="d0">1199111</data>
    </edge>
    <edge source="ZWE" target="AUS">
      <data key="d0">32234</data>
    </edge>
    <edge source="ZWE" target="BEL">
      <data key="d0">47239</data>
    </edge>
    <edge source="ZWE" target="BWA">
      <data key="d0">247209</data>
    </edge>
    <edge source="ZWE" target="CAN">
      <data key="d0">62040</data>
    </edge>
    <edge source="ZWE" target="DNK">
      <data key="d0">780612</data>
    </edge>
    <edge source="ZWE" target="FIN">
      <data key="d0">89122</data>
    </edge>
    <edge source="ZWE" target="DEU">
      <data key="d0">13896</data>
    </edge>
    <edge source="ZWE" target="GHA">
      <data key="d0">29194</data>
    </edge>
    <edge source="ZWE" target="MWI">
      <data key="d0">899959</data>
    </edge>
    <edge source="ZWE" target="MOZ">
      <data key="d0">247685</data>
    </edge>
    <edge source="ZWE" target="NAM">
      <data key="d0">22166</data>
    </edge>
    <edge source="ZWE" target="ZAF">
      <data key="d0">2006378</data>
    </edge>
    <edge source="ZWE" target="SWE">
      <data key="d0">34790</data>
    </edge>
    <edge source="ZWE" target="GBR">
      <data key="d0">21075</data>
    </edge>
    <edge source="ZWE" target="TZA">
      <data key="d0">101150</data>
    </edge>
    <edge source="ZWE" target="USA">
      <data key="d0">66044</data>
    </edge>
    <edge source="ARE" target="DZA">
      <data key="d0">2603916</data>
    </edge>
    <edge source="ARE" target="AZE">
      <data key="d0">2155946</data>
    </edge>
    <edge source="ARE" target="ARG">
      <data key="d0">36798</data>
    </edge>
    <edge source="ARE" target="AUS">
      <data key="d0">83924</data>
    </edge>
    <edge source="ARE" target="AUT">
      <data key="d0">48328</data>
    </edge>
    <edge source="ARE" target="ARM">
      <data key="d0">266427</data>
    </edge>
    <edge source="ARE" target="BEL">
      <data key="d0">995785</data>
    </edge>
    <edge source="ARE" target="BGR">
      <data key="d0">234549</data>
    </edge>
    <edge source="ARE" target="BDI">
      <data key="d0">14283</data>
    </edge>
    <edge source="ARE" target="CMR">
      <data key="d0">121196</data>
    </edge>
    <edge source="ARE" target="CAN">
      <data key="d0">39786561</data>
    </edge>
    <edge source="ARE" target="LKA">
      <data key="d0">804313</data>
    </edge>
    <edge source="ARE" target="CHN">
      <data key="d0">112922</data>
    </edge>
    <edge source="ARE" target="DNK">
      <data key="d0">115142</data>
    </edge>
    <edge source="ARE" target="ETH">
      <data key="d0">684838</data>
    </edge>
    <edge source="ARE" target="FIN">
      <data key="d0">1632544</data>
    </edge>
    <edge source="ARE" target="FRA">
      <data key="d0">112436</data>
    </edge>
    <edge source="ARE" target="GEO">
      <data key="d0">308033</data>
    </edge>
    <edge source="ARE" target="GMB">
      <data key="d0">35052</data>
    </edge>
    <edge source="ARE" target="PSE">
      <data key="d0">22651</data>
    </edge>
    <edge source="ARE" target="DEU">
      <data key="d0">1227291</data>
    </edge>
    <edge source="ARE" target="GHA">
      <data key="d0">123220</data>
    </edge>
    <edge source="ARE" target="GRC">
      <data key="d0">180482</data>
    </edge>
    <edge source="ARE" target="HKG">
      <data key="d0">241153</data>
    </edge>
    <edge source="ARE" target="HUN">
      <data key="d0">31646</data>
    </edge>
    <edge source="ARE" target="IDN">
      <data key="d0">79795</data>
    </edge>
    <edge source="ARE" target="ITA">
      <data key="d0">1164768</data>
    </edge>
    <edge source="ARE" target="CIV">
      <data key="d0">613066</data>
    </edge>
    <edge source="ARE" target="JPN">
      <data key="d0">123339</data>
    </edge>
    <edge source="ARE" target="KAZ">
      <data key="d0">400063</data>
    </edge>
    <edge source="ARE" target="JOR">
      <data key="d0">1749172</data>
    </edge>
    <edge source="ARE" target="KOR">
      <data key="d0">10953</data>
    </edge>
    <edge source="ARE" target="LBN">
      <data key="d0">1045027</data>
    </edge>
    <edge source="ARE" target="LVA">
      <data key="d0">164211</data>
    </edge>
    <edge source="ARE" target="LTU">
      <data key="d0">42283</data>
    </edge>
    <edge source="ARE" target="MDG">
      <data key="d0">81176</data>
    </edge>
    <edge source="ARE" target="MYS">
      <data key="d0">43544</data>
    </edge>
    <edge source="ARE" target="MRT">
      <data key="d0">71552</data>
    </edge>
    <edge source="ARE" target="MUS">
      <data key="d0">156002</data>
    </edge>
    <edge source="ARE" target="MAR">
      <data key="d0">86239</data>
    </edge>
    <edge source="ARE" target="MOZ">
      <data key="d0">161731</data>
    </edge>
    <edge source="ARE" target="OMN">
      <data key="d0">9661324</data>
    </edge>
    <edge source="ARE" target="NLD">
      <data key="d0">4371827</data>
    </edge>
    <edge source="ARE" target="NOR">
      <data key="d0">115539</data>
    </edge>
    <edge source="ARE" target="PAK">
      <data key="d0">3490249</data>
    </edge>
    <edge source="ARE" target="POL">
      <data key="d0">91776</data>
    </edge>
    <edge source="ARE" target="ROU">
      <data key="d0">339661</data>
    </edge>
    <edge source="ARE" target="RUS">
      <data key="d0">2606661</data>
    </edge>
    <edge source="ARE" target="SAU">
      <data key="d0">7240706</data>
    </edge>
    <edge source="ARE" target="SEN">
      <data key="d0">159631</data>
    </edge>
    <edge source="ARE" target="IND">
      <data key="d0">10356611</data>
    </edge>
    <edge source="ARE" target="SGP">
      <data key="d0">4232080</data>
    </edge>
    <edge source="ARE" target="SVK">
      <data key="d0">32965</data>
    </edge>
    <edge source="ARE" target="ZAF">
      <data key="d0">359746</data>
    </edge>
    <edge source="ARE" target="ZWE">
      <data key="d0">21274</data>
    </edge>
    <edge source="ARE" target="ESP">
      <data key="d0">435118</data>
    </edge>
    <edge source="ARE" target="SWE">
      <data key="d0">59270</data>
    </edge>
    <edge source="ARE" target="CHE">
      <data key="d0">24514</data>
    </edge>
    <edge source="ARE" target="THA">
      <data key="d0">455615</data>
    </edge>
    <edge source="ARE" target="TUN">
      <data key="d0">281429</data>
    </edge>
    <edge source="ARE" target="TUR">
      <data key="d0">3252687</data>
    </edge>
    <edge source="ARE" target="UGA">
      <data key="d0">353798</data>
    </edge>
    <edge source="ARE" target="EGY">
      <data key="d0">2286982</data>
    </edge>
    <edge source="ARE" target="GBR">
      <data key="d0">1336599</data>
    </edge>
    <edge source="ARE" target="TZA">
      <data key="d0">3398209</data>
    </edge>
    <edge source="ARE" target="USA">
      <data key="d0">2182849</data>
    </edge>
    <edge source="UGA" target="EGY">
      <data key="d0">11014</data>
    </edge>
    <edge source="UGA" target="GBR">
      <data key="d0">50861</data>
    </edge>
    <edge source="UGA" target="TZA">
      <data key="d0">19842</data>
    </edge>
    <edge source="ARM" target="CAN">
      <data key="d0">19025</data>
    </edge>
    <edge source="ARM" target="DEU">
      <data key="d0">11148</data>
    </edge>
    <edge source="ARM" target="LVA">
      <data key="d0">18500</data>
    </edge>
    <edge source="ARM" target="RUS">
      <data key="d0">782396</data>
    </edge>
    <edge source="ARM" target="ARE">
      <data key="d0">145256</data>
    </edge>
    <edge source="ARM" target="TUR">
      <data key="d0">20000</data>
    </edge>
    <edge source="ARM" target="UKR">
      <data key="d0">79878</data>
    </edge>
    <edge source="ARM" target="USA">
      <data key="d0">60380</data>
    </edge>
    <edge source="BLR" target="AZE">
      <data key="d0">287300</data>
    </edge>
    <edge source="BLR" target="AUT">
      <data key="d0">154200</data>
    </edge>
    <edge source="BLR" target="BRA">
      <data key="d0">267600</data>
    </edge>
    <edge source="BLR" target="BGR">
      <data key="d0">587300</data>
    </edge>
    <edge source="BLR" target="CAN">
      <data key="d0">10700</data>
    </edge>
    <edge source="BLR" target="CHN">
      <data key="d0">323900</data>
    </edge>
    <edge source="BLR" target="CZE">
      <data key="d0">140000</data>
    </edge>
    <edge source="BLR" target="ETH">
      <data key="d0">14200</data>
    </edge>
    <edge source="BLR" target="EST">
      <data key="d0">268300</data>
    </edge>
    <edge source="BLR" target="FIN">
      <data key="d0">243000</data>
    </edge>
    <edge source="BLR" target="FRA">
      <data key="d0">129500</data>
    </edge>
    <edge source="BLR" target="GEO">
      <data key="d0">13200</data>
    </edge>
    <edge source="BLR" target="DEU">
      <data key="d0">1064400</data>
    </edge>
    <edge source="BLR" target="GRC">
      <data key="d0">46300</data>
    </edge>
    <edge source="BLR" target="HUN">
      <data key="d0">181900</data>
    </edge>
    <edge source="BLR" target="ITA">
      <data key="d0">338700</data>
    </edge>
    <edge source="BLR" target="KAZ">
      <data key="d0">284700</data>
    </edge>
    <edge source="BLR" target="KOR">
      <data key="d0">223100</data>
    </edge>
    <edge source="BLR" target="KGZ">
      <data key="d0">25200</data>
    </edge>
    <edge source="BLR" target="LVA">
      <data key="d0">591300</data>
    </edge>
    <edge source="BLR" target="LTU">
      <data key="d0">1915800</data>
    </edge>
    <edge source="BLR" target="MDA">
      <data key="d0">257100</data>
    </edge>
    <edge source="BLR" target="NLD">
      <data key="d0">19400</data>
    </edge>
    <edge source="BLR" target="NIC">
      <data key="d0">11100</data>
    </edge>
    <edge source="BLR" target="PAK">
      <data key="d0">14700</data>
    </edge>
    <edge source="BLR" target="POL">
      <data key="d0">2098200</data>
    </edge>
    <edge source="BLR" target="ROU">
      <data key="d0">96800</data>
    </edge>
    <edge source="BLR" target="RUS">
      <data key="d0">135972800</data>
    </edge>
    <edge source="BLR" target="IND">
      <data key="d0">304100</data>
    </edge>
    <edge source="BLR" target="SVK">
      <data key="d0">150600</data>
    </edge>
    <edge source="BLR" target="VNM">
      <data key="d0">323800</data>
    </edge>
    <edge source="BLR" target="ESP">
      <data key="d0">71200</data>
    </edge>
    <edge source="BLR" target="SWE">
      <data key="d0">27200</data>
    </edge>
    <edge source="BLR" target="CHE">
      <data key="d0">64400</data>
    </edge>
    <edge source="BLR" target="ARE">
      <data key="d0">1720700</data>
    </edge>
    <edge source="BLR" target="TUR">
      <data key="d0">211300</data>
    </edge>
    <edge source="BLR" target="UKR">
      <data key="d0">10550100</data>
    </edge>
    <edge source="BLR" target="EGY">
      <data key="d0">145500</data>
    </edge>
    <edge source="BLR" target="GBR">
      <data key="d0">135100</data>
    </edge>
    <edge source="BLR" target="USA">
      <data key="d0">1138400</data>
    </edge>
    <edge source="BLR" target="SRB">
      <data key="d0">47800</data>
    </edge>
    <edge source="HRV" target="ALB">
      <data key="d0">38330</data>
    </edge>
    <edge source="HRV" target="AZE">
      <data key="d0">184308</data>
    </edge>
    <edge source="HRV" target="AUS">
      <data key="d0">12296</data>
    </edge>
    <edge source="HRV" target="AUT">
      <data key="d0">21586902</data>
    </edge>
    <edge source="HRV" target="BEL">
      <data key="d0">3600287</data>
    </edge>
    <edge source="HRV" target="BRA">
      <data key="d0">18748</data>
    </edge>
    <edge source="HRV" target="BGR">
      <data key="d0">123402</data>
    </edge>
    <edge source="HRV" target="BLR">
      <data key="d0">99214</data>
    </edge>
    <edge source="HRV" target="CAN">
      <data key="d0">21259</data>
    </edge>
    <edge source="HRV" target="CHN">
      <data key="d0">18423</data>
    </edge>
    <edge source="HRV" target="CZE">
      <data key="d0">1155369</data>
    </edge>
    <edge source="HRV" target="DNK">
      <data key="d0">347481</data>
    </edge>
    <edge source="HRV" target="FIN">
      <data key="d0">96851</data>
    </edge>
    <edge source="HRV" target="FRA">
      <data key="d0">1401416</data>
    </edge>
    <edge source="HRV" target="GEO">
      <data key="d0">351924</data>
    </edge>
    <edge source="HRV" target="DEU">
      <data key="d0">11959959</data>
    </edge>
    <edge source="HRV" target="GRC">
      <data key="d0">70809</data>
    </edge>
    <edge source="HRV" target="HKG">
      <data key="d0">36744</data>
    </edge>
    <edge source="HRV" target="HUN">
      <data key="d0">369177</data>
    </edge>
    <edge source="HRV" target="IRL">
      <data key="d0">130642</data>
    </edge>
    <edge source="HRV" target="ITA">
      <data key="d0">5285730</data>
    </edge>
    <edge source="HRV" target="JOR">
      <data key="d0">82372</data>
    </edge>
    <edge source="HRV" target="LTU">
      <data key="d0">166764</data>
    </edge>
    <edge source="HRV" target="MYS">
      <data key="d0">33173</data>
    </edge>
    <edge source="HRV" target="MDA">
      <data key="d0">17188</data>
    </edge>
    <edge source="HRV" target="MAR">
      <data key="d0">13947</data>
    </edge>
    <edge source="HRV" target="OMN">
      <data key="d0">80086</data>
    </edge>
    <edge source="HRV" target="NLD">
      <data key="d0">980289</data>
    </edge>
    <edge source="HRV" target="NOR">
      <data key="d0">518856</data>
    </edge>
    <edge source="HRV" target="POL">
      <data key="d0">395083</data>
    </edge>
    <edge source="HRV" target="PRT">
      <data key="d0">16324</data>
    </edge>
    <edge source="HRV" target="ROU">
      <data key="d0">30858</data>
    </edge>
    <edge source="HRV" target="RUS">
      <data key="d0">389416</data>
    </edge>
    <edge source="HRV" target="SAU">
      <data key="d0">219463</data>
    </edge>
    <edge source="HRV" target="SGP">
      <data key="d0">52799</data>
    </edge>
    <edge source="HRV" target="SVK">
      <data key="d0">620398</data>
    </edge>
    <edge source="HRV" target="SVN">
      <data key="d0">5339836</data>
    </edge>
    <edge source="HRV" target="ESP">
      <data key="d0">313409</data>
    </edge>
    <edge source="HRV" target="SWE">
      <data key="d0">1615242</data>
    </edge>
    <edge source="HRV" target="CHE">
      <data key="d0">638591</data>
    </edge>
    <edge source="HRV" target="ARE">
      <data key="d0">23336</data>
    </edge>
    <edge source="HRV" target="TUR">
      <data key="d0">17397</data>
    </edge>
    <edge source="HRV" target="UKR">
      <data key="d0">595637</data>
    </edge>
    <edge source="HRV" target="MKD">
      <data key="d0">1175838</data>
    </edge>
    <edge source="HRV" target="EGY">
      <data key="d0">510238</data>
    </edge>
    <edge source="HRV" target="GBR">
      <data key="d0">171012</data>
    </edge>
    <edge source="HRV" target="USA">
      <data key="d0">226938</data>
    </edge>
    <edge source="HRV" target="SRB">
      <data key="d0">1029173</data>
    </edge>
    <edge source="EST" target="AUT">
      <data key="d0">44426</data>
    </edge>
    <edge source="EST" target="BEL">
      <data key="d0">244588</data>
    </edge>
    <edge source="EST" target="BLR">
      <data key="d0">66837</data>
    </edge>
    <edge source="EST" target="CAN">
      <data key="d0">527615</data>
    </edge>
    <edge source="EST" target="DNK">
      <data key="d0">1703142</data>
    </edge>
    <edge source="EST" target="FIN">
      <data key="d0">19798028</data>
    </edge>
    <edge source="EST" target="FRA">
      <data key="d0">62113</data>
    </edge>
    <edge source="EST" target="DEU">
      <data key="d0">1583337</data>
    </edge>
    <edge source="EST" target="GRC">
      <data key="d0">21934</data>
    </edge>
    <edge source="EST" target="HUN">
      <data key="d0">25821</data>
    </edge>
    <edge source="EST" target="ITA">
      <data key="d0">175378</data>
    </edge>
    <edge source="EST" target="KOR">
      <data key="d0">14263</data>
    </edge>
    <edge source="EST" target="KGZ">
      <data key="d0">152512</data>
    </edge>
    <edge source="EST" target="LVA">
      <data key="d0">7881146</data>
    </edge>
    <edge source="EST" target="LTU">
      <data key="d0">2397633</data>
    </edge>
    <edge source="EST" target="MDA">
      <data key="d0">10726</data>
    </edge>
    <edge source="EST" target="NLD">
      <data key="d0">177178</data>
    </edge>
    <edge source="EST" target="NOR">
      <data key="d0">485029</data>
    </edge>
    <edge source="EST" target="POL">
      <data key="d0">216220</data>
    </edge>
    <edge source="EST" target="ROU">
      <data key="d0">33137</data>
    </edge>
    <edge source="EST" target="RUS">
      <data key="d0">5345242</data>
    </edge>
    <edge source="EST" target="SVK">
      <data key="d0">27673</data>
    </edge>
    <edge source="EST" target="ESP">
      <data key="d0">25852</data>
    </edge>
    <edge source="EST" target="SWE">
      <data key="d0">6342792</data>
    </edge>
    <edge source="EST" target="CHE">
      <data key="d0">12899</data>
    </edge>
    <edge source="EST" target="ARE">
      <data key="d0">32093</data>
    </edge>
    <edge source="EST" target="UKR">
      <data key="d0">1181045</data>
    </edge>
    <edge source="EST" target="GBR">
      <data key="d0">352991</data>
    </edge>
    <edge source="EST" target="USA">
      <data key="d0">332715</data>
    </edge>
    <edge source="EST" target="URY">
      <data key="d0">17964</data>
    </edge>
    <edge source="LVA" target="AUS">
      <data key="d0">72061</data>
    </edge>
    <edge source="LVA" target="AUT">
      <data key="d0">150471</data>
    </edge>
    <edge source="LVA" target="BEL">
      <data key="d0">40243</data>
    </edge>
    <edge source="LVA" target="BGR">
      <data key="d0">23454</data>
    </edge>
    <edge source="LVA" target="BLR">
      <data key="d0">430545</data>
    </edge>
    <edge source="LVA" target="CHN">
      <data key="d0">19731</data>
    </edge>
    <edge source="LVA" target="CZE">
      <data key="d0">72641</data>
    </edge>
    <edge source="LVA" target="DNK">
      <data key="d0">1284375</data>
    </edge>
    <edge source="LVA" target="EST">
      <data key="d0">1448189</data>
    </edge>
    <edge source="LVA" target="FIN">
      <data key="d0">975142</data>
    </edge>
    <edge source="LVA" target="FRA">
      <data key="d0">355438</data>
    </edge>
    <edge source="LVA" target="DEU">
      <data key="d0">2856001</data>
    </edge>
    <edge source="LVA" target="HUN">
      <data key="d0">368565</data>
    </edge>
    <edge source="LVA" target="ISR">
      <data key="d0">334069</data>
    </edge>
    <edge source="LVA" target="ITA">
      <data key="d0">533421</data>
    </edge>
    <edge source="LVA" target="KAZ">
      <data key="d0">110580</data>
    </edge>
    <edge source="LVA" target="KOR">
      <data key="d0">52266</data>
    </edge>
    <edge source="LVA" target="LTU">
      <data key="d0">3149438</data>
    </edge>
    <edge source="LVA" target="MYS">
      <data key="d0">10933</data>
    </edge>
    <edge source="LVA" target="MEX">
      <data key="d0">88676</data>
    </edge>
    <edge source="LVA" target="NLD">
      <data key="d0">202758</data>
    </edge>
    <edge source="LVA" target="NOR">
      <data key="d0">723202</data>
    </edge>
    <edge source="LVA" target="POL">
      <data key="d0">408794</data>
    </edge>
    <edge source="LVA" target="RUS">
      <data key="d0">5237997</data>
    </edge>
    <edge source="LVA" target="SVK">
      <data key="d0">17646</data>
    </edge>
    <edge source="LVA" target="VNM">
      <data key="d0">115359</data>
    </edge>
    <edge source="LVA" target="SVN">
      <data key="d0">2970130</data>
    </edge>
    <edge source="LVA" target="ESP">
      <data key="d0">77096</data>
    </edge>
    <edge source="LVA" target="SWE">
      <data key="d0">1303714</data>
    </edge>
    <edge source="LVA" target="CHE">
      <data key="d0">186786</data>
    </edge>
    <edge source="LVA" target="UKR">
      <data key="d0">437260</data>
    </edge>
    <edge source="LVA" target="GBR">
      <data key="d0">796830</data>
    </edge>
    <edge source="LVA" target="USA">
      <data key="d0">2894482</data>
    </edge>
    <edge source="LVA" target="URY">
      <data key="d0">12002</data>
    </edge>
    <edge source="LTU" target="AZE">
      <data key="d0">28470</data>
    </edge>
    <edge source="LTU" target="AUT">
      <data key="d0">82370</data>
    </edge>
    <edge source="LTU" target="ARM">
      <data key="d0">107080</data>
    </edge>
    <edge source="LTU" target="BEL">
      <data key="d0">228343</data>
    </edge>
    <edge source="LTU" target="BGR">
      <data key="d0">459002</data>
    </edge>
    <edge source="LTU" target="BLR">
      <data key="d0">5134763</data>
    </edge>
    <edge source="LTU" target="CAN">
      <data key="d0">97396</data>
    </edge>
    <edge source="LTU" target="LKA">
      <data key="d0">83886</data>
    </edge>
    <edge source="LTU" target="CZE">
      <data key="d0">216264</data>
    </edge>
    <edge source="LTU" target="DNK">
      <data key="d0">358529</data>
    </edge>
    <edge source="LTU" target="EST">
      <data key="d0">587833</data>
    </edge>
    <edge source="LTU" target="FIN">
      <data key="d0">133538</data>
    </edge>
    <edge source="LTU" target="FRA">
      <data key="d0">543125</data>
    </edge>
    <edge source="LTU" target="GEO">
      <data key="d0">106426</data>
    </edge>
    <edge source="LTU" target="DEU">
      <data key="d0">4146626</data>
    </edge>
    <edge source="LTU" target="HUN">
      <data key="d0">315809</data>
    </edge>
    <edge source="LTU" target="IRL">
      <data key="d0">374932</data>
    </edge>
    <edge source="LTU" target="ISR">
      <data key="d0">2166985</data>
    </edge>
    <edge source="LTU" target="ITA">
      <data key="d0">53237</data>
    </edge>
    <edge source="LTU" target="KAZ">
      <data key="d0">1013906</data>
    </edge>
    <edge source="LTU" target="LVA">
      <data key="d0">6548926</data>
    </edge>
    <edge source="LTU" target="MRT">
      <data key="d0">25058</data>
    </edge>
    <edge source="LTU" target="MDA">
      <data key="d0">55287</data>
    </edge>
    <edge source="LTU" target="NLD">
      <data key="d0">1135786</data>
    </edge>
    <edge source="LTU" target="NOR">
      <data key="d0">17670</data>
    </edge>
    <edge source="LTU" target="PAK">
      <data key="d0">11248</data>
    </edge>
    <edge source="LTU" target="PAN">
      <data key="d0">21137</data>
    </edge>
    <edge source="LTU" target="POL">
      <data key="d0">664493</data>
    </edge>
    <edge source="LTU" target="RUS">
      <data key="d0">9011313</data>
    </edge>
    <edge source="LTU" target="IND">
      <data key="d0">220611</data>
    </edge>
    <edge source="LTU" target="SVK">
      <data key="d0">25140</data>
    </edge>
    <edge source="LTU" target="VNM">
      <data key="d0">42418</data>
    </edge>
    <edge source="LTU" target="ESP">
      <data key="d0">82741</data>
    </edge>
    <edge source="LTU" target="SWE">
      <data key="d0">3490723</data>
    </edge>
    <edge source="LTU" target="CHE">
      <data key="d0">1344479</data>
    </edge>
    <edge source="LTU" target="ARE">
      <data key="d0">103941</data>
    </edge>
    <edge source="LTU" target="TUR">
      <data key="d0">173100</data>
    </edge>
    <edge source="LTU" target="UKR">
      <data key="d0">1964903</data>
    </edge>
    <edge source="LTU" target="GBR">
      <data key="d0">376085</data>
    </edge>
    <edge source="LTU" target="USA">
      <data key="d0">3015335</data>
    </edge>
    <edge source="MDG" target="CAN">
      <data key="d0">14305</data>
    </edge>
    <edge source="MDG" target="FRA">
      <data key="d0">723090</data>
    </edge>
    <edge source="MDG" target="DEU">
      <data key="d0">30583</data>
    </edge>
    <edge source="MDG" target="ITA">
      <data key="d0">10740</data>
    </edge>
    <edge source="MDG" target="MUS">
      <data key="d0">14121</data>
    </edge>
    <edge source="MDG" target="ZAF">
      <data key="d0">32710</data>
    </edge>
    <edge source="MDG" target="GBR">
      <data key="d0">14029</data>
    </edge>
    <edge source="MDG" target="USA">
      <data key="d0">87685</data>
    </edge>
    <edge source="MDA" target="BGR">
      <data key="d0">14757</data>
    </edge>
    <edge source="MDA" target="BLR">
      <data key="d0">149531</data>
    </edge>
    <edge source="MDA" target="GEO">
      <data key="d0">17708</data>
    </edge>
    <edge source="MDA" target="DEU">
      <data key="d0">84208</data>
    </edge>
    <edge source="MDA" target="HUN">
      <data key="d0">12366</data>
    </edge>
    <edge source="MDA" target="ISR">
      <data key="d0">40968</data>
    </edge>
    <edge source="MDA" target="ITA">
      <data key="d0">105046</data>
    </edge>
    <edge source="MDA" target="KGZ">
      <data key="d0">14000</data>
    </edge>
    <edge source="MDA" target="ROU">
      <data key="d0">453970</data>
    </edge>
    <edge source="MDA" target="RUS">
      <data key="d0">7338362</data>
    </edge>
    <edge source="MDA" target="VNM">
      <data key="d0">56520</data>
    </edge>
    <edge source="MDA" target="TUR">
      <data key="d0">20529</data>
    </edge>
    <edge source="MDA" target="UKR">
      <data key="d0">694609</data>
    </edge>
    <edge source="MDA" target="USA">
      <data key="d0">142489</data>
    </edge>
    <edge source="MDA" target="SRB">
      <data key="d0">47200</data>
    </edge>
    <edge source="SVK" target="DZA">
      <data key="d0">144903</data>
    </edge>
    <edge source="SVK" target="AZE">
      <data key="d0">14704</data>
    </edge>
    <edge source="SVK" target="ARG">
      <data key="d0">193708</data>
    </edge>
    <edge source="SVK" target="AUS">
      <data key="d0">30715</data>
    </edge>
    <edge source="SVK" target="AUT">
      <data key="d0">18613477</data>
    </edge>
    <edge source="SVK" target="BEL">
      <data key="d0">2396829</data>
    </edge>
    <edge source="SVK" target="BRA">
      <data key="d0">568980</data>
    </edge>
    <edge source="SVK" target="BGR">
      <data key="d0">1341062</data>
    </edge>
    <edge source="SVK" target="BLR">
      <data key="d0">468264</data>
    </edge>
    <edge source="SVK" target="CAN">
      <data key="d0">663112</data>
    </edge>
    <edge source="SVK" target="LKA">
      <data key="d0">12564</data>
    </edge>
    <edge source="SVK" target="CHL">
      <data key="d0">131364</data>
    </edge>
    <edge source="SVK" target="CHN">
      <data key="d0">651081</data>
    </edge>
    <edge source="SVK" target="COL">
      <data key="d0">82167</data>
    </edge>
    <edge source="SVK" target="HRV">
      <data key="d0">322272</data>
    </edge>
    <edge source="SVK" target="CZE">
      <data key="d0">54767360</data>
    </edge>
    <edge source="SVK" target="DNK">
      <data key="d0">194596</data>
    </edge>
    <edge source="SVK" target="ECU">
      <data key="d0">64406</data>
    </edge>
    <edge source="SVK" target="ETH">
      <data key="d0">418598</data>
    </edge>
    <edge source="SVK" target="EST">
      <data key="d0">58387</data>
    </edge>
    <edge source="SVK" target="FIN">
      <data key="d0">48749</data>
    </edge>
    <edge source="SVK" target="FRA">
      <data key="d0">5972747</data>
    </edge>
    <edge source="SVK" target="DEU">
      <data key="d0">179507751</data>
    </edge>
    <edge source="SVK" target="GRC">
      <data key="d0">324638</data>
    </edge>
    <edge source="SVK" target="HKG">
      <data key="d0">918648</data>
    </edge>
    <edge source="SVK" target="HUN">
      <data key="d0">6611556</data>
    </edge>
    <edge source="SVK" target="IRL">
      <data key="d0">31904</data>
    </edge>
    <edge source="SVK" target="ISR">
      <data key="d0">227679</data>
    </edge>
    <edge source="SVK" target="ITA">
      <data key="d0">106103084</data>
    </edge>
    <edge source="SVK" target="JPN">
      <data key="d0">217195</data>
    </edge>
    <edge source="SVK" target="KAZ">
      <data key="d0">431485</data>
    </edge>
    <edge source="SVK" target="KOR">
      <data key="d0">954402</data>
    </edge>
    <edge source="SVK" target="LVA">
      <data key="d0">603872</data>
    </edge>
    <edge source="SVK" target="LTU">
      <data key="d0">1058918</data>
    </edge>
    <edge source="SVK" target="MYS">
      <data key="d0">72904</data>
    </edge>
[truncated: 11,198 more chars]
