# Supplementary material for: Core-periphery structure in sectoral international trade networks: A new approach to an old theory
Source: PLoS One. 2020 Apr 2;15(4):e0229547. doi: 10.1371/journal.pone.0229547 (PMC7117750; doi:10.1371/journal.pone.0229547)
Supplement: S8 File — (ZIP) [file pone.0229547.s008.zip › S8_File/Networks 2000/75-OFFICE MACHINES,ADP MACH.graphml]

<?xml version='1.0' encoding='utf-8'?>
<graphml xmlns="http://graphml.graphdrawing.org/xmlns" xmlns:xsi="http://www.w3.org/2001/XMLSchema-instance" xsi:schemaLocation="http://graphml.graphdrawing.org/xmlns http://graphml.graphdrawing.org/xmlns/1.0/graphml.xsd">
  <key attr.name="weight" attr.type="long" for="edge" id="d0" />
  <graph edgedefault="directed">
    <node id="ALB" />
    <node id="AUT" />
    <node id="SRB" />
    <node id="DZA" />
    <node id="BEL" />
    <node id="FRA" />
    <node id="ITA" />
    <node id="ESP" />
    <node id="TUN" />
    <node id="GBR" />
    <node id="USA" />
    <node id="AZE" />
    <node id="GEO" />
    <node id="NOR" />
    <node id="CHE" />
    <node id="ARE" />
    <node id="TUR" />
    <node id="ARG" />
    <node id="BOL" />
    <node id="BRA" />
    <node id="CAN" />
    <node id="CHL" />
    <node id="CHN" />
    <node id="COL" />
    <node id="CRI" />
    <node id="CZE" />
    <node id="DNK" />
    <node id="DEU" />
    <node id="HKG" />
    <node id="HUN" />
    <node id="IRL" />
    <node id="JPN" />
    <node id="KOR" />
    <node id="MEX" />
    <node id="NLD" />
    <node id="PAN" />
    <node id="PRY" />
    <node id="PER" />
    <node id="PHL" />
    <node id="POL" />
    <node id="SAU" />
    <node id="IND" />
    <node id="ZAF" />
    <node id="SWE" />
    <node id="URY" />
    <node id="AUS" />
    <node id="BGR" />
    <node id="BLR" />
    <node id="KHM" />
    <node id="LKA" />
    <node id="HRV" />
    <node id="FIN" />
    <node id="GHA" />
    <node id="GRC" />
    <node id="IDN" />
    <node id="ISR" />
    <node id="JOR" />
    <node id="LBN" />
    <node id="LTU" />
    <node id="MDG" />
    <node id="MYS" />
    <node id="MRT" />
    <node id="MUS" />
    <node id="NZL" />
    <node id="NER" />
    <node id="PAK" />
    <node id="PRT" />
    <node id="ROU" />
    <node id="RUS" />
    <node id="SGP" />
    <node id="SVK" />
    <node id="VNM" />
    <node id="SVN" />
    <node id="THA" />
    <node id="UGA" />
    <node id="UKR" />
    <node id="EGY" />
    <node id="TZA" />
    <node id="SLV" />
    <node id="ETH" />
    <node id="EST" />
    <node id="HND" />
    <node id="KAZ" />
    <node id="LVA" />
    <node id="MWI" />
    <node id="MDA" />
    <node id="MAR" />
    <node id="MOZ" />
    <node id="OMN" />
    <node id="MKD" />
    <node id="BFA" />
    <node id="ARM" />
    <node id="BDI" />
    <node id="CMR" />
    <node id="CAF" />
    <node id="BEN" />
    <node id="ECU" />
    <node id="GMB" />
    <node id="GTM" />
    <node id="CIV" />
    <node id="JAM" />
    <node id="KGZ" />
    <node id="NIC" />
    <node id="SEN" />
    <node id="ZWE" />
    <node id="TGO" />
    <node id="BWA" />
    <node id="NAM" />
    <node id="PSE" />
    <edge source="ALB" target="AUT">
      <data key="d0">18489</data>
    </edge>
    <edge source="ALB" target="SRB">
      <data key="d0">11085</data>
    </edge>
    <edge source="AUT" target="ALB">
      <data key="d0">345398</data>
    </edge>
    <edge source="AUT" target="AZE">
      <data key="d0">17330</data>
    </edge>
    <edge source="AUT" target="ARG">
      <data key="d0">68718</data>
    </edge>
    <edge source="AUT" target="AUS">
      <data key="d0">1800724</data>
    </edge>
    <edge source="AUT" target="BEL">
      <data key="d0">21492133</data>
    </edge>
    <edge source="AUT" target="BOL">
      <data key="d0">37805</data>
    </edge>
    <edge source="AUT" target="BRA">
      <data key="d0">487852</data>
    </edge>
    <edge source="AUT" target="BGR">
      <data key="d0">8037352</data>
    </edge>
    <edge source="AUT" target="BLR">
      <data key="d0">1334819</data>
    </edge>
    <edge source="AUT" target="CAN">
      <data key="d0">2342106</data>
    </edge>
    <edge source="AUT" target="CHL">
      <data key="d0">74740</data>
    </edge>
    <edge source="AUT" target="CHN">
      <data key="d0">9628376</data>
    </edge>
    <edge source="AUT" target="COL">
      <data key="d0">21546</data>
    </edge>
    <edge source="AUT" target="HRV">
      <data key="d0">17587709</data>
    </edge>
    <edge source="AUT" target="CZE">
      <data key="d0">26373333</data>
    </edge>
    <edge source="AUT" target="DNK">
      <data key="d0">6217357</data>
    </edge>
    <edge source="AUT" target="SLV">
      <data key="d0">134358</data>
    </edge>
    <edge source="AUT" target="ETH">
      <data key="d0">36065</data>
    </edge>
    <edge source="AUT" target="EST">
      <data key="d0">723047</data>
    </edge>
    <edge source="AUT" target="FIN">
      <data key="d0">2159170</data>
    </edge>
    <edge source="AUT" target="FRA">
      <data key="d0">33559503</data>
    </edge>
    <edge source="AUT" target="GEO">
      <data key="d0">52258</data>
    </edge>
    <edge source="AUT" target="DEU">
      <data key="d0">272870040</data>
    </edge>
    <edge source="AUT" target="GHA">
      <data key="d0">34593</data>
    </edge>
    <edge source="AUT" target="GRC">
      <data key="d0">1514142</data>
    </edge>
    <edge source="AUT" target="HND">
      <data key="d0">11375</data>
    </edge>
    <edge source="AUT" target="HKG">
      <data key="d0">6737929</data>
    </edge>
    <edge source="AUT" target="HUN">
      <data key="d0">96945713</data>
    </edge>
    <edge source="AUT" target="IDN">
      <data key="d0">712207</data>
    </edge>
    <edge source="AUT" target="IRL">
      <data key="d0">1655794</data>
    </edge>
    <edge source="AUT" target="ISR">
      <data key="d0">1620933</data>
    </edge>
    <edge source="AUT" target="ITA">
      <data key="d0">45456583</data>
    </edge>
    <edge source="AUT" target="JPN">
      <data key="d0">2355154</data>
    </edge>
    <edge source="AUT" target="KAZ">
      <data key="d0">140782</data>
    </edge>
    <edge source="AUT" target="JOR">
      <data key="d0">37136</data>
    </edge>
    <edge source="AUT" target="KOR">
      <data key="d0">4987656</data>
    </edge>
    <edge source="AUT" target="LBN">
      <data key="d0">178252</data>
    </edge>
    <edge source="AUT" target="LVA">
      <data key="d0">195315</data>
    </edge>
    <edge source="AUT" target="LTU">
      <data key="d0">827964</data>
    </edge>
    <edge source="AUT" target="MWI">
      <data key="d0">12245</data>
    </edge>
    <edge source="AUT" target="MYS">
      <data key="d0">1084436</data>
    </edge>
    <edge source="AUT" target="MEX">
      <data key="d0">62094</data>
    </edge>
    <edge source="AUT" target="MDA">
      <data key="d0">460485</data>
    </edge>
    <edge source="AUT" target="MAR">
      <data key="d0">467913</data>
    </edge>
    <edge source="AUT" target="MOZ">
      <data key="d0">11910</data>
    </edge>
    <edge source="AUT" target="OMN">
      <data key="d0">43024</data>
    </edge>
    <edge source="AUT" target="NLD">
      <data key="d0">27549036</data>
    </edge>
    <edge source="AUT" target="NZL">
      <data key="d0">659681</data>
    </edge>
    <edge source="AUT" target="NOR">
      <data key="d0">1131207</data>
    </edge>
    <edge source="AUT" target="PAK">
      <data key="d0">67447</data>
    </edge>
    <edge source="AUT" target="PER">
      <data key="d0">32318</data>
    </edge>
    <edge source="AUT" target="PHL">
      <data key="d0">198727</data>
    </edge>
    <edge source="AUT" target="POL">
      <data key="d0">22076673</data>
    </edge>
    <edge source="AUT" target="PRT">
      <data key="d0">1679882</data>
    </edge>
    <edge source="AUT" target="ROU">
      <data key="d0">15045002</data>
    </edge>
    <edge source="AUT" target="RUS">
      <data key="d0">10484309</data>
    </edge>
    <edge source="AUT" target="SAU">
      <data key="d0">238807</data>
    </edge>
    <edge source="AUT" target="IND">
      <data key="d0">444828</data>
    </edge>
    <edge source="AUT" target="SGP">
      <data key="d0">4276988</data>
    </edge>
    <edge source="AUT" target="SVK">
      <data key="d0">29806165</data>
    </edge>
    <edge source="AUT" target="VNM">
      <data key="d0">16126</data>
    </edge>
    <edge source="AUT" target="SVN">
      <data key="d0">19855878</data>
    </edge>
    <edge source="AUT" target="ZAF">
      <data key="d0">14793013</data>
    </edge>
    <edge source="AUT" target="ESP">
      <data key="d0">44220391</data>
    </edge>
    <edge source="AUT" target="SWE">
      <data key="d0">5690027</data>
    </edge>
    <edge source="AUT" target="CHE">
      <data key="d0">103740048</data>
    </edge>
    <edge source="AUT" target="THA">
      <data key="d0">387217</data>
    </edge>
    <edge source="AUT" target="ARE">
      <data key="d0">552890</data>
    </edge>
    <edge source="AUT" target="TUN">
      <data key="d0">131816</data>
    </edge>
    <edge source="AUT" target="TUR">
      <data key="d0">2494865</data>
    </edge>
    <edge source="AUT" target="UGA">
      <data key="d0">17865</data>
    </edge>
    <edge source="AUT" target="UKR">
      <data key="d0">13027484</data>
    </edge>
    <edge source="AUT" target="MKD">
      <data key="d0">1532342</data>
    </edge>
    <edge source="AUT" target="EGY">
      <data key="d0">801266</data>
    </edge>
    <edge source="AUT" target="GBR">
      <data key="d0">62313416</data>
    </edge>
    <edge source="AUT" target="USA">
      <data key="d0">33235919</data>
    </edge>
    <edge source="AUT" target="BFA">
      <data key="d0">15858</data>
    </edge>
    <edge source="AUT" target="SRB">
      <data key="d0">18968095</data>
    </edge>
    <edge source="SRB" target="ALB">
      <data key="d0">46000</data>
    </edge>
    <edge source="SRB" target="FIN">
      <data key="d0">141000</data>
    </edge>
    <edge source="SRB" target="FRA">
      <data key="d0">1981000</data>
    </edge>
    <edge source="SRB" target="DEU">
      <data key="d0">11000</data>
    </edge>
    <edge source="SRB" target="IDN">
      <data key="d0">28000</data>
    </edge>
    <edge source="SRB" target="NLD">
      <data key="d0">16000</data>
    </edge>
    <edge source="SRB" target="CHE">
      <data key="d0">45000</data>
    </edge>
    <edge source="DZA" target="BEL">
      <data key="d0">31226</data>
    </edge>
    <edge source="DZA" target="FRA">
      <data key="d0">393821</data>
    </edge>
    <edge source="DZA" target="ITA">
      <data key="d0">48239</data>
    </edge>
    <edge source="DZA" target="ESP">
      <data key="d0">210595</data>
    </edge>
    <edge source="DZA" target="TUN">
      <data key="d0">35451</data>
    </edge>
    <edge source="DZA" target="GBR">
      <data key="d0">71284</data>
    </edge>
    <edge source="DZA" target="USA">
      <data key="d0">224586</data>
    </edge>
    <edge source="BEL" target="ALB">
      <data key="d0">129037</data>
    </edge>
    <edge source="BEL" target="DZA">
      <data key="d0">4036053</data>
    </edge>
    <edge source="BEL" target="AZE">
      <data key="d0">61669</data>
    </edge>
    <edge source="BEL" target="ARG">
      <data key="d0">5217878</data>
    </edge>
    <edge source="BEL" target="AUS">
      <data key="d0">11568502</data>
    </edge>
    <edge source="BEL" target="AUT">
      <data key="d0">64665250</data>
    </edge>
    <edge source="BEL" target="ARM">
      <data key="d0">31384</data>
    </edge>
    <edge source="BEL" target="BOL">
      <data key="d0">24343</data>
    </edge>
    <edge source="BEL" target="BRA">
      <data key="d0">5445676</data>
    </edge>
    <edge source="BEL" target="BGR">
      <data key="d0">3262098</data>
    </edge>
    <edge source="BEL" target="BDI">
      <data key="d0">1749049</data>
    </edge>
    <edge source="BEL" target="BLR">
      <data key="d0">178236</data>
    </edge>
    <edge source="BEL" target="KHM">
      <data key="d0">15311</data>
    </edge>
    <edge source="BEL" target="CMR">
      <data key="d0">293527</data>
    </edge>
    <edge source="BEL" target="CAN">
      <data key="d0">10012880</data>
    </edge>
    <edge source="BEL" target="CAF">
      <data key="d0">63695</data>
    </edge>
    <edge source="BEL" target="LKA">
      <data key="d0">235872</data>
    </edge>
    <edge source="BEL" target="CHL">
      <data key="d0">1889319</data>
    </edge>
    <edge source="BEL" target="CHN">
      <data key="d0">4880832</data>
    </edge>
    <edge source="BEL" target="COL">
      <data key="d0">382622</data>
    </edge>
    <edge source="BEL" target="CRI">
      <data key="d0">39943</data>
    </edge>
    <edge source="BEL" target="HRV">
      <data key="d0">1968449</data>
    </edge>
    <edge source="BEL" target="CZE">
      <data key="d0">15057470</data>
    </edge>
    <edge source="BEL" target="BEN">
      <data key="d0">145566</data>
    </edge>
    <edge source="BEL" target="DNK">
      <data key="d0">44126667</data>
    </edge>
    <edge source="BEL" target="ECU">
      <data key="d0">135764</data>
    </edge>
    <edge source="BEL" target="SLV">
      <data key="d0">27104</data>
    </edge>
    <edge source="BEL" target="ETH">
      <data key="d0">382324</data>
    </edge>
    <edge source="BEL" target="EST">
      <data key="d0">1239845</data>
    </edge>
    <edge source="BEL" target="FIN">
      <data key="d0">42333489</data>
    </edge>
    <edge source="BEL" target="FRA">
      <data key="d0">583428188</data>
    </edge>
    <edge source="BEL" target="GEO">
      <data key="d0">54051</data>
    </edge>
    <edge source="BEL" target="GMB">
      <data key="d0">129630</data>
    </edge>
    <edge source="BEL" target="DEU">
      <data key="d0">869688883</data>
    </edge>
    <edge source="BEL" target="GHA">
      <data key="d0">234079</data>
    </edge>
    <edge source="BEL" target="GRC">
      <data key="d0">28913260</data>
    </edge>
    <edge source="BEL" target="GTM">
      <data key="d0">50479</data>
    </edge>
    <edge source="BEL" target="HND">
      <data key="d0">10904</data>
    </edge>
    <edge source="BEL" target="HKG">
      <data key="d0">22177468</data>
    </edge>
    <edge source="BEL" target="HUN">
      <data key="d0">16192321</data>
    </edge>
    <edge source="BEL" target="IDN">
      <data key="d0">415200</data>
    </edge>
    <edge source="BEL" target="IRL">
      <data key="d0">106641164</data>
    </edge>
    <edge source="BEL" target="ISR">
      <data key="d0">16719899</data>
    </edge>
    <edge source="BEL" target="ITA">
      <data key="d0">200943262</data>
    </edge>
    <edge source="BEL" target="CIV">
      <data key="d0">127397</data>
    </edge>
    <edge source="BEL" target="JAM">
      <data key="d0">119601</data>
    </edge>
    <edge source="BEL" target="JPN">
      <data key="d0">36577816</data>
    </edge>
    <edge source="BEL" target="KAZ">
      <data key="d0">1076162</data>
    </edge>
    <edge source="BEL" target="JOR">
      <data key="d0">200699</data>
    </edge>
    <edge source="BEL" target="KOR">
      <data key="d0">16071397</data>
    </edge>
    <edge source="BEL" target="KGZ">
      <data key="d0">11802</data>
    </edge>
    <edge source="BEL" target="LBN">
      <data key="d0">935280</data>
    </edge>
    <edge source="BEL" target="LVA">
      <data key="d0">3248073</data>
    </edge>
    <edge source="BEL" target="LTU">
      <data key="d0">1690446</data>
    </edge>
    <edge source="BEL" target="MDG">
      <data key="d0">79349</data>
    </edge>
    <edge source="BEL" target="MWI">
      <data key="d0">40613</data>
    </edge>
    <edge source="BEL" target="MYS">
      <data key="d0">3068158</data>
    </edge>
    <edge source="BEL" target="MRT">
      <data key="d0">250436</data>
    </edge>
    <edge source="BEL" target="MUS">
      <data key="d0">161230</data>
    </edge>
    <edge source="BEL" target="MEX">
      <data key="d0">5636583</data>
    </edge>
    <edge source="BEL" target="MDA">
      <data key="d0">20701</data>
    </edge>
    <edge source="BEL" target="MAR">
      <data key="d0">3585448</data>
    </edge>
    <edge source="BEL" target="MOZ">
      <data key="d0">26505</data>
    </edge>
    <edge source="BEL" target="OMN">
      <data key="d0">140413</data>
    </edge>
    <edge source="BEL" target="NLD">
      <data key="d0">633331874</data>
    </edge>
    <edge source="BEL" target="NZL">
      <data key="d0">1215555</data>
    </edge>
    <edge source="BEL" target="NIC">
      <data key="d0">54014</data>
    </edge>
    <edge source="BEL" target="NER">
      <data key="d0">33853</data>
    </edge>
    <edge source="BEL" target="NOR">
      <data key="d0">30585622</data>
    </edge>
    <edge source="BEL" target="PAK">
      <data key="d0">205567</data>
    </edge>
    <edge source="BEL" target="PAN">
      <data key="d0">58578</data>
    </edge>
    <edge source="BEL" target="PRY">
      <data key="d0">47176</data>
    </edge>
    <edge source="BEL" target="PER">
      <data key="d0">665671</data>
    </edge>
    <edge source="BEL" target="PHL">
      <data key="d0">144253</data>
    </edge>
    <edge source="BEL" target="POL">
      <data key="d0">20605812</data>
    </edge>
    <edge source="BEL" target="PRT">
      <data key="d0">28506930</data>
    </edge>
    <edge source="BEL" target="ROU">
      <data key="d0">6282615</data>
    </edge>
    <edge source="BEL" target="RUS">
      <data key="d0">28260579</data>
    </edge>
    <edge source="BEL" target="SAU">
      <data key="d0">1486270</data>
    </edge>
    <edge source="BEL" target="SEN">
      <data key="d0">1845488</data>
    </edge>
    <edge source="BEL" target="IND">
      <data key="d0">7120303</data>
    </edge>
    <edge source="BEL" target="SGP">
      <data key="d0">10623202</data>
    </edge>
    <edge source="BEL" target="SVK">
      <data key="d0">6280410</data>
    </edge>
    <edge source="BEL" target="VNM">
      <data key="d0">223398</data>
    </edge>
    <edge source="BEL" target="SVN">
      <data key="d0">2605000</data>
    </edge>
    <edge source="BEL" target="ZAF">
      <data key="d0">12095887</data>
    </edge>
    <edge source="BEL" target="ZWE">
      <data key="d0">36194</data>
    </edge>
    <edge source="BEL" target="ESP">
      <data key="d0">147029819</data>
    </edge>
    <edge source="BEL" target="SWE">
      <data key="d0">113862502</data>
    </edge>
    <edge source="BEL" target="CHE">
      <data key="d0">90121715</data>
    </edge>
    <edge source="BEL" target="THA">
      <data key="d0">1500620</data>
    </edge>
    <edge source="BEL" target="TGO">
      <data key="d0">117178</data>
    </edge>
    <edge source="BEL" target="ARE">
      <data key="d0">5077083</data>
    </edge>
    <edge source="BEL" target="TUN">
      <data key="d0">1807166</data>
    </edge>
    <edge source="BEL" target="TUR">
      <data key="d0">18659013</data>
    </edge>
    <edge source="BEL" target="UGA">
      <data key="d0">206020</data>
    </edge>
    <edge source="BEL" target="UKR">
      <data key="d0">5072162</data>
    </edge>
    <edge source="BEL" target="MKD">
      <data key="d0">238873</data>
    </edge>
    <edge source="BEL" target="EGY">
      <data key="d0">1859207</data>
    </edge>
    <edge source="BEL" target="GBR">
      <data key="d0">526212768</data>
    </edge>
    <edge source="BEL" target="TZA">
      <data key="d0">134199</data>
    </edge>
    <edge source="BEL" target="USA">
      <data key="d0">275762871</data>
    </edge>
    <edge source="BEL" target="BFA">
      <data key="d0">313300</data>
    </edge>
    <edge source="BEL" target="URY">
      <data key="d0">59383</data>
    </edge>
    <edge source="BEL" target="SRB">
      <data key="d0">271062</data>
    </edge>
    <edge source="FRA" target="ALB">
      <data key="d0">2661762</data>
    </edge>
    <edge source="FRA" target="DZA">
      <data key="d0">79211831</data>
    </edge>
    <edge source="FRA" target="AZE">
      <data key="d0">2870619</data>
    </edge>
    <edge source="FRA" target="ARG">
      <data key="d0">9229297</data>
    </edge>
    <edge source="FRA" target="AUS">
      <data key="d0">28293531</data>
    </edge>
    <edge source="FRA" target="AUT">
      <data key="d0">90969458</data>
    </edge>
    <edge source="FRA" target="ARM">
      <data key="d0">2084773</data>
    </edge>
    <edge source="FRA" target="BEL">
      <data key="d0">345845379</data>
    </edge>
    <edge source="FRA" target="BOL">
      <data key="d0">36940</data>
    </edge>
    <edge source="FRA" target="BWA">
      <data key="d0">256892</data>
    </edge>
    <edge source="FRA" target="BRA">
      <data key="d0">30414823</data>
    </edge>
    <edge source="FRA" target="BGR">
      <data key="d0">9374808</data>
    </edge>
    <edge source="FRA" target="BDI">
      <data key="d0">712949</data>
    </edge>
    <edge source="FRA" target="BLR">
      <data key="d0">1340081</data>
    </edge>
    <edge source="FRA" target="KHM">
      <data key="d0">249588</data>
    </edge>
    <edge source="FRA" target="CMR">
      <data key="d0">18840350</data>
    </edge>
    <edge source="FRA" target="CAN">
      <data key="d0">65016609</data>
    </edge>
    <edge source="FRA" target="CAF">
      <data key="d0">1657369</data>
    </edge>
    <edge source="FRA" target="LKA">
      <data key="d0">2414842</data>
    </edge>
    <edge source="FRA" target="CHL">
      <data key="d0">8534044</data>
    </edge>
    <edge source="FRA" target="CHN">
      <data key="d0">30245013</data>
    </edge>
    <edge source="FRA" target="COL">
      <data key="d0">2072132</data>
    </edge>
    <edge source="FRA" target="CRI">
      <data key="d0">429090</data>
    </edge>
    <edge source="FRA" target="HRV">
      <data key="d0">12146687</data>
    </edge>
    <edge source="FRA" target="CZE">
      <data key="d0">116056121</data>
    </edge>
    <edge source="FRA" target="BEN">
      <data key="d0">11784734</data>
    </edge>
    <edge source="FRA" target="DNK">
      <data key="d0">128366438</data>
    </edge>
    <edge source="FRA" target="ECU">
      <data key="d0">195794</data>
    </edge>
    <edge source="FRA" target="SLV">
      <data key="d0">92841</data>
    </edge>
    <edge source="FRA" target="ETH">
      <data key="d0">412095</data>
    </edge>
    <edge source="FRA" target="EST">
      <data key="d0">4579254</data>
    </edge>
    <edge source="FRA" target="FIN">
      <data key="d0">120780465</data>
    </edge>
    <edge source="FRA" target="GEO">
      <data key="d0">904811</data>
    </edge>
    <edge source="FRA" target="GMB">
      <data key="d0">56884</data>
    </edge>
    <edge source="FRA" target="PSE">
      <data key="d0">2140393</data>
    </edge>
    <edge source="FRA" target="DEU">
      <data key="d0">1596650738</data>
    </edge>
    <edge source="FRA" target="GHA">
      <data key="d0">1773665</data>
    </edge>
    <edge source="FRA" target="GRC">
      <data key="d0">73155132</data>
    </edge>
    <edge source="FRA" target="GTM">
      <data key="d0">491031</data>
    </edge>
    <edge source="FRA" target="HKG">
      <data key="d0">41417083</data>
    </edge>
    <edge source="FRA" target="HUN">
      <data key="d0">62480132</data>
    </edge>
    <edge source="FRA" target="IDN">
      <data key="d0">4394134</data>
    </edge>
    <edge source="FRA" target="IRL">
      <data key="d0">502026256</data>
    </edge>
    <edge source="FRA" target="ISR">
      <data key="d0">61274045</data>
    </edge>
    <edge source="FRA" target="ITA">
      <data key="d0">761531573</data>
    </edge>
    <edge source="FRA" target="CIV">
      <data key="d0">25635421</data>
    </edge>
    <edge source="FRA" target="JAM">
      <data key="d0">66716</data>
    </edge>
    <edge source="FRA" target="JPN">
      <data key="d0">89406615</data>
    </edge>
    <edge source="FRA" target="KAZ">
      <data key="d0">9465261</data>
    </edge>
    <edge source="FRA" target="JOR">
      <data key="d0">4512116</data>
    </edge>
    <edge source="FRA" target="KOR">
      <data key="d0">19667208</data>
    </edge>
    <edge source="FRA" target="KGZ">
      <data key="d0">780227</data>
    </edge>
    <edge source="FRA" target="LBN">
      <data key="d0">6509667</data>
    </edge>
    <edge source="FRA" target="LVA">
      <data key="d0">7899890</data>
    </edge>
    <edge source="FRA" target="LTU">
      <data key="d0">5065368</data>
    </edge>
    <edge source="FRA" target="MDG">
      <data key="d0">8894592</data>
    </edge>
    <edge source="FRA" target="MWI">
      <data key="d0">241723</data>
    </edge>
    <edge source="FRA" target="MYS">
      <data key="d0">10966584</data>
    </edge>
    <edge source="FRA" target="MRT">
      <data key="d0">8787987</data>
    </edge>
    <edge source="FRA" target="MUS">
      <data key="d0">8914818</data>
    </edge>
    <edge source="FRA" target="MEX">
      <data key="d0">16789847</data>
    </edge>
    <edge source="FRA" target="MDA">
      <data key="d0">1776194</data>
    </edge>
    <edge source="FRA" target="MAR">
      <data key="d0">77901808</data>
    </edge>
    <edge source="FRA" target="MOZ">
      <data key="d0">1534049</data>
    </edge>
    <edge source="FRA" target="OMN">
      <data key="d0">1632227</data>
    </edge>
    <edge source="FRA" target="NAM">
      <data key="d0">63486</data>
    </edge>
    <edge source="FRA" target="NLD">
      <data key="d0">974957966</data>
    </edge>
    <edge source="FRA" target="NZL">
      <data key="d0">3333839</data>
    </edge>
    <edge source="FRA" target="NIC">
      <data key="d0">80481</data>
    </edge>
    <edge source="FRA" target="NER">
      <data key="d0">2605580</data>
    </edge>
    <edge source="FRA" target="NOR">
      <data key="d0">93875471</data>
    </edge>
    <edge source="FRA" target="PAK">
      <data key="d0">1149062</data>
    </edge>
    <edge source="FRA" target="PAN">
      <data key="d0">330631</data>
    </edge>
    <edge source="FRA" target="PRY">
      <data key="d0">27529</data>
    </edge>
    <edge source="FRA" target="PER">
      <data key="d0">795256</data>
    </edge>
    <edge source="FRA" target="PHL">
      <data key="d0">7130478</data>
    </edge>
    <edge source="FRA" target="POL">
      <data key="d0">92851554</data>
    </edge>
    <edge source="FRA" target="PRT">
      <data key="d0">77923297</data>
    </edge>
    <edge source="FRA" target="ROU">
      <data key="d0">19666225</data>
    </edge>
    <edge source="FRA" target="RUS">
      <data key="d0">217842578</data>
    </edge>
    <edge source="FRA" target="SAU">
      <data key="d0">55362436</data>
    </edge>
    <edge source="FRA" target="SEN">
      <data key="d0">17302789</data>
    </edge>
    <edge source="FRA" target="IND">
      <data key="d0">10290715</data>
    </edge>
    <edge source="FRA" target="SGP">
      <data key="d0">32692160</data>
    </edge>
    <edge source="FRA" target="SVK">
      <data key="d0">26160863</data>
    </edge>
    <edge source="FRA" target="VNM">
      <data key="d0">1361851</data>
    </edge>
    <edge source="FRA" target="SVN">
      <data key="d0">10329621</data>
    </edge>
    <edge source="FRA" target="ZAF">
      <data key="d0">94519598</data>
    </edge>
    <edge source="FRA" target="ZWE">
      <data key="d0">663790</data>
    </edge>
    <edge source="FRA" target="ESP">
      <data key="d0">461158914</data>
    </edge>
    <edge source="FRA" target="SWE">
      <data key="d0">226477470</data>
    </edge>
    <edge source="FRA" target="CHE">
      <data key="d0">262721455</data>
    </edge>
    <edge source="FRA" target="THA">
      <data key="d0">4179378</data>
    </edge>
    <edge source="FRA" target="TGO">
      <data key="d0">6128753</data>
    </edge>
    <edge source="FRA" target="ARE">
      <data key="d0">49426808</data>
    </edge>
    <edge source="FRA" target="TUN">
      <data key="d0">69161154</data>
    </edge>
    <edge source="FRA" target="TUR">
      <data key="d0">129873801</data>
    </edge>
    <edge source="FRA" target="UGA">
      <data key="d0">1015489</data>
    </edge>
    <edge source="FRA" target="UKR">
      <data key="d0">26111844</data>
    </edge>
    <edge source="FRA" target="MKD">
      <data key="d0">1655402</data>
    </edge>
    <edge source="FRA" target="EGY">
      <data key="d0">39777411</data>
    </edge>
    <edge source="FRA" target="GBR">
      <data key="d0">1383517475</data>
    </edge>
    <edge source="FRA" target="TZA">
      <data key="d0">332597</data>
    </edge>
    <edge source="FRA" target="USA">
      <data key="d0">665472589</data>
    </edge>
    <edge source="FRA" target="BFA">
      <data key="d0">8899508</data>
    </edge>
    <edge source="FRA" target="URY">
      <data key="d0">2112162</data>
    </edge>
    <edge source="FRA" target="SRB">
      <data key="d0">1438540</data>
    </edge>
    <edge source="ITA" target="ALB">
      <data key="d0">2735198</data>
    </edge>
    <edge source="ITA" target="DZA">
      <data key="d0">916966</data>
    </edge>
    <edge source="ITA" target="AZE">
      <data key="d0">10642</data>
    </edge>
    <edge source="ITA" target="ARG">
      <data key="d0">8282000</data>
    </edge>
    <edge source="ITA" target="AUS">
      <data key="d0">7019494</data>
    </edge>
    <edge source="ITA" target="AUT">
      <data key="d0">60287880</data>
    </edge>
    <edge source="ITA" target="ARM">
      <data key="d0">84687</data>
    </edge>
    <edge source="ITA" target="BEL">
      <data key="d0">30947556</data>
    </edge>
    <edge source="ITA" target="BOL">
      <data key="d0">47182</data>
    </edge>
    <edge source="ITA" target="BWA">
      <data key="d0">53133</data>
    </edge>
    <edge source="ITA" target="BRA">
      <data key="d0">12509764</data>
    </edge>
    <edge source="ITA" target="BGR">
      <data key="d0">886595</data>
    </edge>
    <edge source="ITA" target="BDI">
      <data key="d0">50476</data>
    </edge>
    <edge source="ITA" target="BLR">
      <data key="d0">57439</data>
    </edge>
    <edge source="ITA" target="CMR">
      <data key="d0">122880</data>
    </edge>
    <edge source="ITA" target="CAN">
      <data key="d0">6278986</data>
    </edge>
    <edge source="ITA" target="CAF">
      <data key="d0">13999</data>
    </edge>
    <edge source="ITA" target="LKA">
      <data key="d0">166937</data>
    </edge>
    <edge source="ITA" target="CHL">
      <data key="d0">11220180</data>
    </edge>
    <edge source="ITA" target="CHN">
      <data key="d0">39522875</data>
    </edge>
    <edge source="ITA" target="COL">
      <data key="d0">1280622</data>
    </edge>
    <edge source="ITA" target="CRI">
      <data key="d0">64846</data>
    </edge>
    <edge source="ITA" target="HRV">
      <data key="d0">6215070</data>
    </edge>
    <edge source="ITA" target="CZE">
      <data key="d0">9767188</data>
    </edge>
    <edge source="ITA" target="BEN">
      <data key="d0">23543</data>
    </edge>
    <edge source="ITA" target="DNK">
      <data key="d0">37926776</data>
    </edge>
    <edge source="ITA" target="ECU">
      <data key="d0">167992</data>
    </edge>
    <edge source="ITA" target="SLV">
      <data key="d0">60248</data>
    </edge>
    <edge source="ITA" target="ETH">
      <data key="d0">469660</data>
    </edge>
    <edge source="ITA" target="EST">
      <data key="d0">129309</data>
    </edge>
    <edge source="ITA" target="FIN">
      <data key="d0">3546714</data>
    </edge>
    <edge source="ITA" target="FRA">
      <data key="d0">554082846</data>
    </edge>
    <edge source="ITA" target="DEU">
      <data key="d0">659307436</data>
    </edge>
    <edge source="ITA" target="GHA">
      <data key="d0">149022</data>
    </edge>
    <edge source="ITA" target="GRC">
      <data key="d0">43345194</data>
    </edge>
    <edge source="ITA" target="GTM">
      <data key="d0">415285</data>
    </edge>
    <edge source="ITA" target="HKG">
      <data key="d0">30092903</data>
    </edge>
    <edge source="ITA" target="HUN">
      <data key="d0">306895528</data>
    </edge>
    <edge source="ITA" target="IDN">
      <data key="d0">365652</data>
    </edge>
    <edge source="ITA" target="IRL">
      <data key="d0">258106715</data>
    </edge>
    <edge source="ITA" target="ISR">
      <data key="d0">12648880</data>
    </edge>
    <edge source="ITA" target="CIV">
      <data key="d0">126994</data>
    </edge>
    <edge source="ITA" target="JPN">
      <data key="d0">11513778</data>
    </edge>
    <edge source="ITA" target="KAZ">
      <data key="d0">436351</data>
    </edge>
    <edge source="ITA" target="JOR">
      <data key="d0">430735</data>
    </edge>
    <edge source="ITA" target="KOR">
      <data key="d0">8206663</data>
    </edge>
    <edge source="ITA" target="LBN">
      <data key="d0">706162</data>
    </edge>
    <edge source="ITA" target="LVA">
      <data key="d0">155157</data>
    </edge>
    <edge source="ITA" target="LTU">
      <data key="d0">995696</data>
    </edge>
    <edge source="ITA" target="MDG">
      <data key="d0">98368</data>
    </edge>
    <edge source="ITA" target="MWI">
      <data key="d0">118937</data>
    </edge>
    <edge source="ITA" target="MYS">
      <data key="d0">3149969</data>
    </edge>
    <edge source="ITA" target="MRT">
      <data key="d0">11814</data>
    </edge>
    <edge source="ITA" target="MUS">
      <data key="d0">46881</data>
    </edge>
    <edge source="ITA" target="MEX">
      <data key="d0">14874246</data>
    </edge>
    <edge source="ITA" target="MDA">
      <data key="d0">100907</data>
    </edge>
    <edge source="ITA" target="MAR">
      <data key="d0">1428358</data>
    </edge>
    <edge source="ITA" target="MOZ">
      <data key="d0">100837</data>
    </edge>
    <edge source="ITA" target="OMN">
      <data key="d0">138582</data>
    </edge>
    <edge source="ITA" target="NLD">
      <data key="d0">236943202</data>
    </edge>
    <edge source="ITA" target="NZL">
      <data key="d0">539859</data>
    </edge>
    <edge source="ITA" target="NOR">
      <data key="d0">3687919</data>
    </edge>
    <edge source="ITA" target="PAK">
      <data key="d0">212643</data>
    </edge>
    <edge source="ITA" target="PAN">
      <data key="d0">127973</data>
    </edge>
    <edge source="ITA" target="PER">
      <data key="d0">1422297</data>
    </edge>
    <edge source="ITA" target="PHL">
      <data key="d0">1423542</data>
    </edge>
    <edge source="ITA" target="POL">
      <data key="d0">7175519</data>
    </edge>
    <edge source="ITA" target="PRT">
      <data key="d0">19626260</data>
    </edge>
    <edge source="ITA" target="ROU">
      <data key="d0">39187212</data>
    </edge>
    <edge source="ITA" target="RUS">
      <data key="d0">5522064</data>
    </edge>
    <edge source="ITA" target="SAU">
      <data key="d0">5972843</data>
    </edge>
    <edge source="ITA" target="SEN">
      <data key="d0">1064911</data>
    </edge>
    <edge source="ITA" target="IND">
      <data key="d0">5443701</data>
    </edge>
    <edge source="ITA" target="SGP">
      <data key="d0">25312864</data>
    </edge>
    <edge source="ITA" target="SVK">
      <data key="d0">1069209</data>
    </edge>
    <edge source="ITA" target="VNM">
      <data key="d0">487177</data>
    </edge>
    <edge source="ITA" target="SVN">
      <data key="d0">8063357</data>
    </edge>
    <edge source="ITA" target="ZAF">
      <data key="d0">11223610</data>
    </edge>
    <edge source="ITA" target="ZWE">
      <data key="d0">111063</data>
    </edge>
    <edge source="ITA" target="ESP">
      <data key="d0">116648108</data>
    </edge>
    <edge source="ITA" target="SWE">
      <data key="d0">9382488</data>
    </edge>
    <edge source="ITA" target="CHE">
      <data key="d0">37773638</data>
    </edge>
    <edge source="ITA" target="THA">
      <data key="d0">784136</data>
    </edge>
    <edge source="ITA" target="TGO">
      <data key="d0">2743448</data>
    </edge>
    <edge source="ITA" target="ARE">
      <data key="d0">8529140</data>
    </edge>
    <edge source="ITA" target="TUN">
      <data key="d0">2107190</data>
    </edge>
    <edge source="ITA" target="TUR">
      <data key="d0">26130125</data>
    </edge>
    <edge source="ITA" target="UGA">
      <data key="d0">38162</data>
    </edge>
    <edge source="ITA" target="UKR">
      <data key="d0">414561</data>
    </edge>
    <edge source="ITA" target="MKD">
      <data key="d0">321563</data>
    </edge>
    <edge source="ITA" target="EGY">
      <data key="d0">2619553</data>
    </edge>
    <edge source="ITA" target="GBR">
      <data key="d0">178836950</data>
    </edge>
    <edge source="ITA" target="TZA">
      <data key="d0">122660</data>
    </edge>
    <edge source="ITA" target="USA">
      <data key="d0">309783037</data>
    </edge>
    <edge source="ITA" target="BFA">
      <data key="d0">40143</data>
    </edge>
    <edge source="ITA" target="URY">
      <data key="d0">148656</data>
    </edge>
    <edge source="ITA" target="SRB">
      <data key="d0">855105</data>
    </edge>
    <edge source="ESP" target="DZA">
      <data key="d0">3100417</data>
    </edge>
    <edge source="ESP" target="ARG">
      <data key="d0">6494814</data>
    </edge>
    <edge source="ESP" target="AUS">
      <data key="d0">2246771</data>
    </edge>
    <edge source="ESP" target="AUT">
      <data key="d0">51061923</data>
    </edge>
    <edge source="ESP" target="BEL">
      <data key="d0">13625790</data>
    </edge>
    <edge source="ESP" target="BOL">
      <data key="d0">204991</data>
    </edge>
    <edge source="ESP" target="BRA">
      <data key="d0">6613917</data>
    </edge>
    <edge source="ESP" target="BGR">
      <data key="d0">102035</data>
    </edge>
    <edge source="ESP" target="CAN">
      <data key="d0">1667109</data>
    </edge>
    <edge source="ESP" target="LKA">
      <data key="d0">62925</data>
    </edge>
    <edge source="ESP" target="CHL">
      <data key="d0">2254990</data>
    </edge>
    <edge source="ESP" target="CHN">
      <data key="d0">767692</data>
    </edge>
    <edge source="ESP" target="COL">
      <data key="d0">1162955</data>
    </edge>
    <edge source="ESP" target="CRI">
      <data key="d0">412835</data>
    </edge>
    <edge source="ESP" target="HRV">
      <data key="d0">22814</data>
    </edge>
    <edge source="ESP" target="CZE">
      <data key="d0">2233000</data>
    </edge>
    <edge source="ESP" target="DNK">
      <data key="d0">8066445</data>
    </edge>
    <edge source="ESP" target="ECU">
      <data key="d0">129824</data>
    </edge>
    <edge source="ESP" target="SLV">
      <data key="d0">3293014</data>
    </edge>
    <edge source="ESP" target="FIN">
      <data key="d0">523560</data>
    </edge>
    <edge source="ESP" target="FRA">
      <data key="d0">379019080</data>
    </edge>
    <edge source="ESP" target="DEU">
      <data key="d0">513561125</data>
    </edge>
    <edge source="ESP" target="GRC">
      <data key="d0">3002693</data>
    </edge>
    <edge source="ESP" target="GTM">
      <data key="d0">541628</data>
    </edge>
    <edge source="ESP" target="HND">
      <data key="d0">36012</data>
    </edge>
    <edge source="ESP" target="HKG">
      <data key="d0">2880269</data>
    </edge>
    <edge source="ESP" target="HUN">
      <data key="d0">55314151</data>
    </edge>
    <edge source="ESP" target="IDN">
      <data key="d0">185561</data>
    </edge>
    <edge source="ESP" target="IRL">
      <data key="d0">15142076</data>
    </edge>
    <edge source="ESP" target="ISR">
      <data key="d0">13785549</data>
    </edge>
    <edge source="ESP" target="ITA">
      <data key="d0">25239255</data>
    </edge>
    <edge source="ESP" target="JPN">
      <data key="d0">2990452</data>
    </edge>
    <edge source="ESP" target="JOR">
      <data key="d0">153524</data>
    </edge>
    <edge source="ESP" target="KOR">
      <data key="d0">545271</data>
    </edge>
    <edge source="ESP" target="LBN">
      <data key="d0">511931</data>
    </edge>
    <edge source="ESP" target="LVA">
      <data key="d0">43893</data>
    </edge>
    <edge source="ESP" target="LTU">
      <data key="d0">477153</data>
    </edge>
    <edge source="ESP" target="MYS">
      <data key="d0">928117</data>
    </edge>
    <edge source="ESP" target="MRT">
      <data key="d0">29328</data>
    </edge>
    <edge source="ESP" target="MEX">
      <data key="d0">2692346</data>
    </edge>
    <edge source="ESP" target="MAR">
      <data key="d0">7860303</data>
    </edge>
    <edge source="ESP" target="MOZ">
      <data key="d0">13937</data>
    </edge>
    <edge source="ESP" target="OMN">
      <data key="d0">87867</data>
    </edge>
    <edge source="ESP" target="NLD">
      <data key="d0">63992205</data>
    </edge>
    <edge source="ESP" target="NZL">
      <data key="d0">684089</data>
    </edge>
    <edge source="ESP" target="NIC">
      <data key="d0">279754</data>
    </edge>
    <edge source="ESP" target="NOR">
      <data key="d0">1852124</data>
    </edge>
    <edge source="ESP" target="PAK">
      <data key="d0">51172</data>
    </edge>
    <edge source="ESP" target="PAN">
      <data key="d0">76349</data>
    </edge>
    <edge source="ESP" target="PRY">
      <data key="d0">172025</data>
    </edge>
    <edge source="ESP" target="PER">
      <data key="d0">4705828</data>
    </edge>
    <edge source="ESP" target="PHL">
      <data key="d0">1510045</data>
    </edge>
    <edge source="ESP" target="POL">
      <data key="d0">2671512</data>
    </edge>
    <edge source="ESP" target="PRT">
      <data key="d0">334611984</data>
    </edge>
    <edge source="ESP" target="ROU">
      <data key="d0">36457</data>
    </edge>
    <edge source="ESP" target="RUS">
      <data key="d0">689286</data>
    </edge>
    <edge source="ESP" target="SAU">
      <data key="d0">876361</data>
    </edge>
    <edge source="ESP" target="IND">
      <data key="d0">302696</data>
    </edge>
    <edge source="ESP" target="SGP">
      <data key="d0">32422033</data>
    </edge>
    <edge source="ESP" target="SVK">
      <data key="d0">417875</data>
    </edge>
    <edge source="ESP" target="SVN">
      <data key="d0">64755</data>
    </edge>
    <edge source="ESP" target="ZAF">
      <data key="d0">795986</data>
    </edge>
    <edge source="ESP" target="SWE">
      <data key="d0">1642044</data>
    </edge>
    <edge source="ESP" target="CHE">
      <data key="d0">2965041</data>
    </edge>
    <edge source="ESP" target="THA">
      <data key="d0">3447481</data>
    </edge>
    <edge source="ESP" target="TGO">
      <data key="d0">26506</data>
    </edge>
    <edge source="ESP" target="ARE">
      <data key="d0">2453514</data>
    </edge>
    <edge source="ESP" target="TUN">
      <data key="d0">395581</data>
    </edge>
    <edge source="ESP" target="TUR">
      <data key="d0">2494072</data>
    </edge>
    <edge source="ESP" target="UKR">
      <data key="d0">47992</data>
    </edge>
    <edge source="ESP" target="EGY">
      <data key="d0">940958</data>
    </edge>
    <edge source="ESP" target="GBR">
      <data key="d0">91062057</data>
    </edge>
    <edge source="ESP" target="TZA">
      <data key="d0">75205</data>
    </edge>
    <edge source="ESP" target="USA">
      <data key="d0">84901866</data>
    </edge>
    <edge source="ESP" target="BFA">
      <data key="d0">21194</data>
    </edge>
    <edge source="ESP" target="URY">
      <data key="d0">394325</data>
    </edge>
    <edge source="ESP" target="SRB">
      <data key="d0">24848</data>
    </edge>
    <edge source="TUN" target="DZA">
      <data key="d0">103340</data>
    </edge>
    <edge source="TUN" target="DNK">
      <data key="d0">14208</data>
    </edge>
    <edge source="TUN" target="FRA">
      <data key="d0">222937</data>
    </edge>
    <edge source="TUN" target="HUN">
      <data key="d0">41364</data>
    </edge>
    <edge source="TUN" target="ITA">
      <data key="d0">668731</data>
    </edge>
    <edge source="TUN" target="JOR">
      <data key="d0">17255</data>
    </edge>
    <edge source="TUN" target="MAR">
      <data key="d0">24560</data>
    </edge>
    <edge source="TUN" target="NLD">
      <data key="d0">147408</data>
    </edge>
    <edge source="TUN" target="CHE">
      <data key="d0">15907</data>
    </edge>
    <edge source="TUN" target="ARE">
      <data key="d0">17523</data>
    </edge>
    <edge source="TUN" target="EGY">
      <data key="d0">56003</data>
    </edge>
    <edge source="TUN" target="GBR">
      <data key="d0">471832</data>
    </edge>
    <edge source="TUN" target="USA">
      <data key="d0">37573</data>
    </edge>
    <edge source="GBR" target="ALB">
      <data key="d0">1187571</data>
    </edge>
    <edge source="GBR" target="DZA">
      <data key="d0">2968268</data>
    </edge>
    <edge source="GBR" target="AZE">
      <data key="d0">4728749</data>
    </edge>
    <edge source="GBR" target="ARG">
      <data key="d0">6484756</data>
    </edge>
    <edge source="GBR" target="AUS">
      <data key="d0">85237560</data>
    </edge>
    <edge source="GBR" target="AUT">
      <data key="d0">201246267</data>
    </edge>
    <edge source="GBR" target="ARM">
      <data key="d0">426882</data>
    </edge>
    <edge source="GBR" target="BEL">
      <data key="d0">438348713</data>
    </edge>
    <edge source="GBR" target="BOL">
      <data key="d0">1862138</data>
    </edge>
    <edge source="GBR" target="BWA">
      <data key="d0">3035497</data>
    </edge>
    <edge source="GBR" target="BRA">
      <data key="d0">19158206</data>
    </edge>
    <edge source="GBR" target="BGR">
      <data key="d0">11385587</data>
    </edge>
    <edge source="GBR" target="BDI">
      <data key="d0">24765</data>
    </edge>
    <edge source="GBR" target="BLR">
      <data key="d0">1459776</data>
    </edge>
    <edge source="GBR" target="KHM">
      <data key="d0">165985</data>
    </edge>
    <edge source="GBR" target="CMR">
      <data key="d0">465331</data>
    </edge>
    <edge source="GBR" target="CAN">
      <data key="d0">123835729</data>
    </edge>
    <edge source="GBR" target="LKA">
      <data key="d0">1559767</data>
    </edge>
    <edge source="GBR" target="CHL">
      <data key="d0">1751960</data>
    </edge>
    <edge source="GBR" target="CHN">
      <data key="d0">62381718</data>
    </edge>
    <edge source="GBR" target="COL">
      <data key="d0">1282595</data>
    </edge>
    <edge source="GBR" target="CRI">
      <data key="d0">864928</data>
    </edge>
    <edge source="GBR" target="HRV">
      <data key="d0">10906341</data>
    </edge>
    <edge source="GBR" target="CZE">
      <data key="d0">108798817</data>
    </edge>
    <edge source="GBR" target="BEN">
      <data key="d0">587970</data>
    </edge>
    <edge source="GBR" target="DNK">
      <data key="d0">441736580</data>
    </edge>
    <edge source="GBR" target="ECU">
      <data key="d0">156550</data>
    </edge>
    <edge source="GBR" target="SLV">
      <data key="d0">965792</data>
    </edge>
    <edge source="GBR" target="ETH">
      <data key="d0">2444276</data>
    </edge>
    <edge source="GBR" target="EST">
      <data key="d0">2768552</data>
    </edge>
    <edge source="GBR" target="FIN">
      <data key="d0">213587591</data>
    </edge>
    <edge source="GBR" target="FRA">
      <data key="d0">1904081288</data>
    </edge>
    <edge source="GBR" target="GEO">
      <data key="d0">103469</data>
    </edge>
    <edge source="GBR" target="GMB">
      <data key="d0">1313644</data>
    </edge>
    <edge source="GBR" target="DEU">
      <data key="d0">2621926137</data>
    </edge>
    <edge source="GBR" target="GHA">
      <data key="d0">8982263</data>
    </edge>
    <edge source="GBR" target="GRC">
      <data key="d0">79094453</data>
    </edge>
    <edge source="GBR" target="GTM">
      <data key="d0">802005</data>
    </edge>
    <edge source="GBR" target="HND">
      <data key="d0">60291</data>
    </edge>
    <edge source="GBR" target="HKG">
      <data key="d0">259444756</data>
    </edge>
    <edge source="GBR" target="HUN">
      <data key="d0">105042656</data>
    </edge>
    <edge source="GBR" target="IDN">
      <data key="d0">5452939</data>
    </edge>
    <edge source="GBR" target="IRL">
      <data key="d0">2229177501</data>
    </edge>
    <edge source="GBR" target="ISR">
      <data key="d0">172063358</data>
    </edge>
    <edge source="GBR" target="ITA">
      <data key="d0">1017575601</data>
    </edge>
    <edge source="GBR" target="CIV">
      <data key="d0">1799382</data>
    </edge>
    <edge source="GBR" target="JAM">
      <data key="d0">497412</data>
    </edge>
    <edge source="GBR" target="JPN">
      <data key="d0">613875755</data>
    </edge>
    <edge source="GBR" target="KAZ">
      <data key="d0">3249923</data>
    </edge>
    <edge source="GBR" target="JOR">
      <data key="d0">9336069</data>
    </edge>
    <edge source="GBR" target="KOR">
      <data key="d0">132393194</data>
    </edge>
    <edge source="GBR" target="KGZ">
      <data key="d0">125044</data>
    </edge>
    <edge source="GBR" target="LBN">
      <data key="d0">8872534</data>
    </edge>
    <edge source="GBR" target="LVA">
      <data key="d0">3542510</data>
    </edge>
    <edge source="GBR" target="LTU">
      <data key="d0">4034926</data>
    </edge>
    <edge source="GBR" target="MDG">
      <data key="d0">215103</data>
    </edge>
    <edge source="GBR" target="MWI">
      <data key="d0">2115724</data>
    </edge>
    <edge source="GBR" target="MYS">
      <data key="d0">77910058</data>
    </edge>
    <edge source="GBR" target="MRT">
      <data key="d0">190427</data>
    </edge>
    <edge source="GBR" target="MUS">
      <data key="d0">2621713</data>
    </edge>
    <edge source="GBR" target="MEX">
      <data key="d0">42852179</data>
    </edge>
    <edge source="GBR" target="MDA">
      <data key="d0">756489</data>
    </edge>
    <edge source="GBR" target="MAR">
      <data key="d0">7916251</data>
    </edge>
    <edge source="GBR" target="MOZ">
      <data key="d0">1224717</data>
    </edge>
    <edge source="GBR" target="OMN">
      <data key="d0">8161719</data>
    </edge>
    <edge source="GBR" target="NAM">
      <data key="d0">1481896</data>
    </edge>
    <edge source="GBR" target="NLD">
      <data key="d0">5970510863</data>
    </edge>
    <edge source="GBR" target="NZL">
      <data key="d0">10141425</data>
    </edge>
    <edge source="GBR" target="NIC">
      <data key="d0">22683</data>
    </edge>
    <edge source="GBR" target="NER">
      <data key="d0">44033</data>
    </edge>
    <edge source="GBR" target="NOR">
      <data key="d0">232031675</data>
    </edge>
    <edge source="GBR" target="PAK">
      <data key="d0">6877123</data>
    </edge>
    <edge source="GBR" target="PAN">
      <data key="d0">292856</data>
    </edge>
    <edge source="GBR" target="PRY">
      <data key="d0">109132</data>
    </edge>
    <edge source="GBR" target="PER">
      <data key="d0">734673</data>
    </edge>
    <edge source="GBR" target="PHL">
      <data key="d0">29233636</data>
    </edge>
    <edge source="GBR" target="POL">
      <data key="d0">147790136</data>
    </edge>
    <edge source="GBR" target="PRT">
      <data key="d0">102968731</data>
    </edge>
    <edge source="GBR" target="ROU">
      <data key="d0">35564844</data>
    </edge>
    <edge source="GBR" target="RUS">
      <data key="d0">96349738</data>
    </edge>
    <edge source="GBR" target="SAU">
      <data key="d0">53415352</data>
    </edge>
    <edge source="GBR" target="SEN">
      <data key="d0">599496</data>
    </edge>
    <edge source="GBR" target="IND">
      <data key="d0">33909842</data>
    </edge>
    <edge source="GBR" target="SGP">
      <data key="d0">173607532</data>
    </edge>
    <edge source="GBR" target="SVK">
      <data key="d0">25881798</data>
    </edge>
    <edge source="GBR" target="VNM">
      <data key="d0">2296933</data>
    </edge>
    <edge source="GBR" target="SVN">
      <data key="d0">24512984</data>
    </edge>
    <edge source="GBR" target="ZAF">
      <data key="d0">165328684</data>
    </edge>
    <edge source="GBR" target="ZWE">
      <data key="d0">8168658</data>
    </edge>
    <edge source="GBR" target="ESP">
      <data key="d0">681175513</data>
    </edge>
    <edge source="GBR" target="SWE">
      <data key="d0">467916675</data>
    </edge>
    <edge source="GBR" target="CHE">
      <data key="d0">513796038</data>
    </edge>
    <edge source="GBR" target="THA">
      <data key="d0">33033954</data>
    </edge>
    <edge source="GBR" target="TGO">
      <data key="d0">50008</data>
    </edge>
    <edge source="GBR" target="ARE">
      <data key="d0">163235809</data>
    </edge>
    <edge source="GBR" target="TUN">
      <data key="d0">4302753</data>
    </edge>
    <edge source="GBR" target="TUR">
      <data key="d0">165808135</data>
    </edge>
    <edge source="GBR" target="UGA">
      <data key="d0">5952116</data>
    </edge>
    <edge source="GBR" target="UKR">
      <data key="d0">10727054</data>
    </edge>
    <edge source="GBR" target="MKD">
      <data key="d0">1921584</data>
    </edge>
    <edge source="GBR" target="EGY">
      <data key="d0">36418657</data>
    </edge>
    <edge source="GBR" target="TZA">
      <data key="d0">6569263</data>
    </edge>
    <edge source="GBR" target="USA">
      <data key="d0">2452138620</data>
    </edge>
    <edge source="GBR" target="BFA">
      <data key="d0">256138</data>
    </edge>
    <edge source="GBR" target="URY">
      <data key="d0">6678347</data>
    </edge>
    <edge source="GBR" target="SRB">
      <data key="d0">621533</data>
    </edge>
    <edge source="USA" target="ALB">
      <data key="d0">827753</data>
    </edge>
    <edge source="USA" target="DZA">
      <data key="d0">18157530</data>
    </edge>
    <edge source="USA" target="AZE">
      <data key="d0">512269</data>
    </edge>
    <edge source="USA" target="ARG">
      <data key="d0">705712429</data>
    </edge>
    <edge source="USA" target="AUS">
      <data key="d0">1277288210</data>
    </edge>
    <edge source="USA" target="AUT">
      <data key="d0">126103700</data>
    </edge>
    <edge source="USA" target="ARM">
      <data key="d0">837184</data>
    </edge>
    <edge source="USA" target="BEL">
      <data key="d0">346527373</data>
    </edge>
    <edge source="USA" target="BOL">
      <data key="d0">16106801</data>
    </edge>
    <edge source="USA" target="BWA">
      <data key="d0">801401</data>
    </edge>
    <edge source="USA" target="BRA">
      <data key="d0">1858884140</data>
    </edge>
    <edge source="USA" target="BGR">
      <data key="d0">7945379</data>
    </edge>
    <edge source="USA" target="BDI">
      <data key="d0">110586</data>
    </edge>
    <edge source="USA" target="BLR">
      <data key="d0">1731863</data>
    </edge>
    <edge source="USA" target="KHM">
      <data key="d0">209423</data>
    </edge>
    <edge source="USA" target="CMR">
      <data key="d0">738914</data>
    </edge>
    <edge source="USA" target="CAN">
      <data key="d0">9495019902</data>
    </edge>
    <edge source="USA" target="CAF">
      <data key="d0">48981</data>
    </edge>
    <edge source="USA" target="LKA">
      <data key="d0">9622446</data>
    </edge>
    <edge source="USA" target="CHL">
      <data key="d0">423890500</data>
    </edge>
    <edge source="USA" target="CHN">
      <data key="d0">1501931222</data>
    </edge>
    <edge source="USA" target="COL">
      <data key="d0">309458172</data>
    </edge>
    <edge source="USA" target="CRI">
      <data key="d0">111974557</data>
    </edge>
    <edge source="USA" target="HRV">
      <data key="d0">11578397</data>
    </edge>
    <edge source="USA" target="CZE">
      <data key="d0">87016323</data>
    </edge>
    <edge source="USA" target="BEN">
      <data key="d0">649406</data>
    </edge>
    <edge source="USA" target="DNK">
      <data key="d0">119068736</data>
    </edge>
    <edge source="USA" target="ECU">
      <data key="d0">55984550</data>
    </edge>
    <edge source="USA" target="SLV">
      <data key="d0">54765857</data>
    </edge>
    <edge source="USA" target="ETH">
      <data key="d0">1896361</data>
    </edge>
    <edge source="USA" target="EST">
      <data key="d0">3703929</data>
    </edge>
    <edge source="USA" target="FIN">
      <data key="d0">172318292</data>
    </edge>
    <edge source="USA" target="FRA">
      <data key="d0">1430296258</data>
    </edge>
    <edge source="USA" target="GEO">
      <data key="d0">3235248</data>
    </edge>
    <edge source="USA" target="GMB">
      <data key="d0">130782</data>
    </edge>
    <edge source="USA" target="PSE">
      <data key="d0">32981</data>
    </edge>
    <edge source="USA" target="DEU">
      <data key="d0">3152202403</data>
    </edge>
    <edge source="USA" target="GHA">
      <data key="d0">4580315</data>
    </edge>
    <edge source="USA" target="GRC">
      <data key="d0">48172063</data>
    </edge>
    <edge source="USA" target="GTM">
      <data key="d0">94211574</data>
    </edge>
    <edge source="USA" target="HND">
      <data key="d0">38024274</data>
    </edge>
    <edge source="USA" target="HKG">
      <data key="d0">2019756520</data>
    </edge>
    <edge source="USA" target="HUN">
      <data key="d0">84311117</data>
    </edge>
    <edge source="USA" target="IDN">
      <data key="d0">44260336</data>
    </edge>
    <edge source="USA" target="IRL">
      <data key="d0">1736112884</data>
    </edge>
    <edge source="USA" target="ISR">
      <data key="d0">516995207</data>
    </edge>
    <edge source="USA" target="ITA">
      <data key="d0">517098591</data>
    </edge>
    <edge source="USA" target="CIV">
      <data key="d0">2503742</data>
    </edge>
    <edge source="USA" target="JAM">
      <data key="d0">49145912</data>
    </edge>
    <edge source="USA" target="JPN">
      <data key="d0">5367204036</data>
    </edge>
    <edge source="USA" target="KAZ">
      <data key="d0">5772233</data>
    </edge>
    <edge source="USA" target="JOR">
      <data key="d0">10804781</data>
    </edge>
    <edge source="USA" target="KOR">
      <data key="d0">2355554102</data>
    </edge>
    <edge source="USA" target="KGZ">
      <data key="d0">285339</data>
    </edge>
    <edge source="USA" target="LBN">
      <data key="d0">12157835</data>
    </edge>
    <edge source="USA" target="LVA">
      <data key="d0">5519286</data>
    </edge>
    <edge source="USA" target="LTU">
      <data key="d0">6639757</data>
    </edge>
    <edge source="USA" target="MDG">
      <data key="d0">274844</data>
    </edge>
    <edge source="USA" target="MWI">
      <data key="d0">875157</data>
    </edge>
    <edge source="USA" target="MYS">
      <data key="d0">839007045</data>
    </edge>
    <edge source="USA" target="MRT">
      <data key="d0">439719</data>
    </edge>
    <edge source="USA" target="MUS">
      <data key="d0">1334502</data>
    </edge>
    <edge source="USA" target="MEX">
      <data key="d0">4682163054</data>
    </edge>
    <edge source="USA" target="MDA">
      <data key="d0">540251</data>
    </edge>
    <edge source="USA" target="MAR">
      <data key="d0">12712883</data>
    </edge>
    <edge source="USA" target="MOZ">
      <data key="d0">751278</data>
    </edge>
    <edge source="USA" target="OMN">
      <data key="d0">1817670</data>
    </edge>
    <edge source="USA" target="NAM">
      <data key="d0">462198</data>
    </edge>
    <edge source="USA" target="NLD">
      <data key="d0">4943350670</data>
    </edge>
    <edge source="USA" target="NZL">
      <data key="d0">121976100</data>
    </edge>
    <edge source="USA" target="NIC">
      <data key="d0">19945602</data>
    </edge>
    <edge source="USA" target="NER">
      <data key="d0">7640725</data>
    </edge>
    <edge source="USA" target="NOR">
      <data key="d0">83175900</data>
    </edge>
    <edge source="USA" target="PAK">
      <data key="d0">8983568</data>
    </edge>
    <edge source="USA" target="PAN">
      <data key="d0">91806538</data>
    </edge>
    <edge source="USA" target="PRY">
      <data key="d0">197145328</data>
    </edge>
    <edge source="USA" target="PER">
      <data key="d0">189604261</data>
    </edge>
    <edge source="USA" target="PHL">
      <data key="d0">253000868</data>
    </edge>
    <edge source="USA" target="POL">
      <data key="d0">103980040</data>
    </edge>
    <edge source="USA" target="PRT">
      <data key="d0">35523668</data>
    </edge>
    <edge source="USA" target="ROU">
      <data key="d0">10715527</data>
    </edge>
    <edge source="USA" target="RUS">
      <data key="d0">97387714</data>
    </edge>
    <edge source="USA" target="SAU">
      <data key="d0">81701077</data>
    </edge>
    <edge source="USA" target="SEN">
      <data key="d0">3002139</data>
    </edge>
    <edge source="USA" target="IND">
      <data key="d0">366417361</data>
    </edge>
    <edge source="USA" target="SGP">
      <data key="d0">2416563274</data>
    </edge>
    <edge source="USA" target="SVK">
      <data key="d0">38638329</data>
    </edge>
    <edge source="USA" target="VNM">
      <data key="d0">13875572</data>
    </edge>
    <edge source="USA" target="SVN">
      <data key="d0">14168141</data>
    </edge>
    <edge source="USA" target="ZAF">
      <data key="d0">173891545</data>
    </edge>
    <edge source="USA" target="ZWE">
      <data key="d0">4200350</data>
    </edge>
    <edge source="USA" target="ESP">
      <data key="d0">200109416</data>
    </edge>
    <edge source="USA" target="SWE">
      <data key="d0">213464549</data>
    </edge>
    <edge source="USA" target="CHE">
      <data key="d0">372474879</data>
    </edge>
    <edge source="USA" target="THA">
      <data key="d0">481430393</data>
    </edge>
    <edge source="USA" target="TGO">
      <data key="d0">175551</data>
    </edge>
    <edge source="USA" target="ARE">
      <data key="d0">137678206</data>
    </edge>
    <edge source="USA" target="TUN">
      <data key="d0">5735539</data>
    </edge>
    <edge source="USA" target="TUR">
      <data key="d0">132370009</data>
    </edge>
    <edge source="USA" target="UGA">
      <data key="d0">2446363</data>
    </edge>
    <edge source="USA" target="UKR">
      <data key="d0">14728674</data>
    </edge>
    <edge source="USA" target="MKD">
      <data key="d0">3615322</data>
    </edge>
    <edge source="USA" target="EGY">
      <data key="d0">63002878</data>
    </edge>
    <edge source="USA" target="GBR">
      <data key="d0">4677787366</data>
    </edge>
    <edge source="USA" target="TZA">
      <data key="d0">1794266</data>
    </edge>
    <edge source="USA" target="BFA">
      <data key="d0">232503</data>
    </edge>
    <edge source="USA" target="URY">
      <data key="d0">160751078</data>
    </edge>
    <edge source="USA" target="SRB">
      <data key="d0">704059</data>
    </edge>
    <edge source="AZE" target="GEO">
      <data key="d0">51745</data>
    </edge>
    <edge source="AZE" target="NOR">
      <data key="d0">21365</data>
    </edge>
    <edge source="AZE" target="CHE">
      <data key="d0">48000</data>
    </edge>
    <edge source="AZE" target="ARE">
      <data key="d0">14507</data>
    </edge>
    <edge source="AZE" target="TUR">
      <data key="d0">11329</data>
    </edge>
    <edge source="AZE" target="GBR">
      <data key="d0">21493</data>
    </edge>
    <edge source="AZE" target="USA">
      <data key="d0">1111700</data>
    </edge>
    <edge source="GEO" target="FRA">
      <data key="d0">14127</data>
    </edge>
    <edge source="GEO" target="TUR">
      <data key="d0">14174</data>
    </edge>
    <edge source="GEO" target="GBR">
      <data key="d0">16855</data>
    </edge>
    <edge source="NOR" target="ALB">
      <data key="d0">20581</data>
    </edge>
    <edge source="NOR" target="AZE">
      <data key="d0">494721</data>
    </edge>
    <edge source="NOR" target="ARG">
      <data key="d0">95945</data>
    </edge>
    <edge source="NOR" target="AUS">
      <data key="d0">1668286</data>
    </edge>
    <edge source="NOR" target="AUT">
      <data key="d0">6394922</data>
    </edge>
    <edge source="NOR" target="BEL">
      <data key="d0">3085317</data>
    </edge>
    <edge source="NOR" target="BOL">
      <data key="d0">45065</data>
    </edge>
    <edge source="NOR" target="BWA">
      <data key="d0">87589</data>
    </edge>
    <edge source="NOR" target="BRA">
      <data key="d0">1886655</data>
    </edge>
    <edge source="NOR" target="BGR">
      <data key="d0">232889</data>
    </edge>
    <edge source="NOR" target="CAN">
      <data key="d0">1861581</data>
    </edge>
    <edge source="NOR" target="LKA">
      <data key="d0">44277</data>
    </edge>
    <edge source="NOR" target="CHL">
      <data key="d0">311919</data>
    </edge>
    <edge source="NOR" target="CHN">
      <data key="d0">418047</data>
    </edge>
    <edge source="NOR" target="COL">
      <data key="d0">67545</data>
    </edge>
    <edge source="NOR" target="HRV">
      <data key="d0">180133</data>
    </edge>
    <edge source="NOR" target="CZE">
      <data key="d0">679048</data>
    </edge>
    <edge source="NOR" target="DNK">
      <data key="d0">23462840</data>
    </edge>
    <edge source="NOR" target="SLV">
      <data key="d0">38026</data>
    </edge>
    <edge source="NOR" target="EST">
      <data key="d0">200989</data>
    </edge>
    <edge source="NOR" target="FIN">
      <data key="d0">10439272</data>
    </edge>
    <edge source="NOR" target="FRA">
      <data key="d0">14278379</data>
    </edge>
    <edge source="NOR" target="GMB">
      <data key="d0">234195</data>
    </edge>
    <edge source="NOR" target="DEU">
      <data key="d0">74435824</data>
    </edge>
    <edge source="NOR" target="GHA">
      <data key="d0">50407</data>
    </edge>
    <edge source="NOR" target="GRC">
      <data key="d0">390894</data>
    </edge>
    <edge source="NOR" target="HKG">
      <data key="d0">4685164</data>
    </edge>
    <edge source="NOR" target="HUN">
      <data key="d0">307966</data>
    </edge>
    <edge source="NOR" target="IDN">
      <data key="d0">2900630</data>
    </edge>
    <edge source="NOR" target="IRL">
      <data key="d0">9193209</data>
    </edge>
    <edge source="NOR" target="ISR">
      <data key="d0">1006016</data>
    </edge>
    <edge source="NOR" target="ITA">
      <data key="d0">3385110</data>
    </edge>
    <edge source="NOR" target="JPN">
      <data key="d0">7086600</data>
    </edge>
    <edge source="NOR" target="KOR">
      <data key="d0">1820990</data>
    </edge>
    <edge source="NOR" target="LBN">
      <data key="d0">146714</data>
    </edge>
    <edge source="NOR" target="LVA">
      <data key="d0">36373</data>
    </edge>
    <edge source="NOR" target="LTU">
      <data key="d0">285311</data>
    </edge>
    <edge source="NOR" target="MYS">
      <data key="d0">457111</data>
    </edge>
    <edge source="NOR" target="MRT">
      <data key="d0">21357</data>
    </edge>
    <edge source="NOR" target="MUS">
      <data key="d0">32663</data>
    </edge>
    <edge source="NOR" target="MEX">
      <data key="d0">228040</data>
    </edge>
    <edge source="NOR" target="MDA">
      <data key="d0">11602</data>
    </edge>
    <edge source="NOR" target="MAR">
      <data key="d0">47523</data>
    </edge>
    <edge source="NOR" target="MOZ">
      <data key="d0">15445</data>
    </edge>
    <edge source="NOR" target="OMN">
      <data key="d0">13756</data>
    </edge>
    <edge source="NOR" target="NLD">
      <data key="d0">88724504</data>
    </edge>
    <edge source="NOR" target="NZL">
      <data key="d0">302334</data>
    </edge>
    <edge source="NOR" target="NIC">
      <data key="d0">29367</data>
    </edge>
    <edge source="NOR" target="PAK">
      <data key="d0">121215</data>
    </edge>
    <edge source="NOR" target="PAN">
      <data key="d0">1817248</data>
    </edge>
    <edge source="NOR" target="PER">
      <data key="d0">25766</data>
    </edge>
    <edge source="NOR" target="PHL">
      <data key="d0">107038</data>
    </edge>
    <edge source="NOR" target="POL">
      <data key="d0">2116135</data>
    </edge>
    <edge source="NOR" target="PRT">
      <data key="d0">651248</data>
    </edge>
    <edge source="NOR" target="ROU">
      <data key="d0">208504</data>
    </edge>
    <edge source="NOR" target="RUS">
      <data key="d0">1081776</data>
    </edge>
    <edge source="NOR" target="SAU">
      <data key="d0">329943</data>
    </edge>
    <edge source="NOR" target="IND">
      <data key="d0">258310</data>
    </edge>
    <edge source="NOR" target="SGP">
      <data key="d0">8311763</data>
    </edge>
    <edge source="NOR" target="SVK">
      <data key="d0">177775</data>
    </edge>
    <edge source="NOR" target="VNM">
      <data key="d0">62252</data>
    </edge>
    <edge source="NOR" target="SVN">
      <data key="d0">199952</data>
    </edge>
    <edge source="NOR" target="ZAF">
      <data key="d0">1352620</data>
    </edge>
    <edge source="NOR" target="ZWE">
      <data key="d0">11773</data>
    </edge>
    <edge source="NOR" target="ESP">
      <data key="d0">2573478</data>
    </edge>
    <edge source="NOR" target="SWE">
      <data key="d0">57304503</data>
    </edge>
    <edge source="NOR" target="CHE">
      <data key="d0">5369793</data>
    </edge>
    <edge source="NOR" target="THA">
      <data key="d0">223612</data>
    </edge>
    <edge source="NOR" target="ARE">
      <data key="d0">2978280</data>
    </edge>
    <edge source="NOR" target="TUR">
      <data key="d0">955135</data>
    </edge>
    <edge source="NOR" target="UGA">
      <data key="d0">34664</data>
    </edge>
    <edge source="NOR" target="UKR">
      <data key="d0">50654</data>
    </edge>
    <edge source="NOR" target="MKD">
      <data key="d0">114787</data>
    </edge>
    <edge source="NOR" target="EGY">
      <data key="d0">408931</data>
    </edge>
    <edge source="NOR" target="GBR">
      <data key="d0">20549832</data>
    </edge>
    <edge source="NOR" target="TZA">
      <data key="d0">55846</data>
    </edge>
    <edge source="NOR" target="USA">
      <data key="d0">85735454</data>
    </edge>
    <edge source="NOR" target="URY">
      <data key="d0">93381</data>
    </edge>
    <edge source="NOR" target="SRB">
      <data key="d0">16324</data>
    </edge>
    <edge source="CHE" target="DZA">
      <data key="d0">375506</data>
    </edge>
    <edge source="CHE" target="ARG">
      <data key="d0">753793</data>
    </edge>
    <edge source="CHE" target="AUS">
      <data key="d0">8496889</data>
    </edge>
    <edge source="CHE" target="AUT">
      <data key="d0">26967716</data>
    </edge>
    <edge source="CHE" target="BEL">
      <data key="d0">17118174</data>
    </edge>
    <edge source="CHE" target="BOL">
      <data key="d0">17704</data>
    </edge>
    <edge source="CHE" target="BRA">
      <data key="d0">5741752</data>
    </edge>
    <edge source="CHE" target="BGR">
      <data key="d0">587739</data>
    </edge>
    <edge source="CHE" target="BDI">
      <data key="d0">12970</data>
    </edge>
    <edge source="CHE" target="BLR">
      <data key="d0">24630</data>
    </edge>
    <edge source="CHE" target="CMR">
      <data key="d0">225492</data>
    </edge>
    <edge source="CHE" target="CAN">
      <data key="d0">7245967</data>
    </edge>
    <edge source="CHE" target="LKA">
      <data key="d0">180889</data>
    </edge>
    <edge source="CHE" target="CHL">
      <data key="d0">287432</data>
    </edge>
    <edge source="CHE" target="CHN">
      <data key="d0">3788889</data>
    </edge>
    <edge source="CHE" target="COL">
      <data key="d0">124145</data>
    </edge>
    <edge source="CHE" target="HRV">
      <data key="d0">489184</data>
    </edge>
    <edge source="CHE" target="CZE">
      <data key="d0">8499580</data>
    </edge>
    <edge source="CHE" target="BEN">
      <data key="d0">182705</data>
    </edge>
    <edge source="CHE" target="DNK">
      <data key="d0">10073785</data>
    </edge>
    <edge source="CHE" target="ECU">
      <data key="d0">15623</data>
    </edge>
    <edge source="CHE" target="EST">
      <data key="d0">25480</data>
    </edge>
    <edge source="CHE" target="FIN">
      <data key="d0">7897802</data>
    </edge>
    <edge source="CHE" target="FRA">
      <data key="d0">90612119</data>
    </edge>
    <edge source="CHE" target="GEO">
      <data key="d0">25082</data>
    </edge>
    <edge source="CHE" target="DEU">
      <data key="d0">383478847</data>
    </edge>
    <edge source="CHE" target="GHA">
      <data key="d0">76892</data>
    </edge>
    <edge source="CHE" target="GRC">
      <data key="d0">1454773</data>
    </edge>
    <edge source="CHE" target="HKG">
      <data key="d0">5518519</data>
    </edge>
    <edge source="CHE" target="HUN">
      <data key="d0">2491716</data>
    </edge>
    <edge source="CHE" target="IDN">
      <data key="d0">61246</data>
    </edge>
    <edge source="CHE" target="IRL">
      <data key="d0">8029490</data>
    </edge>
    <edge source="CHE" target="ISR">
      <data key="d0">19464711</data>
    </edge>
    <edge source="CHE" target="ITA">
      <data key="d0">39218408</data>
    </edge>
    <edge source="CHE" target="CIV">
      <data key="d0">197722</data>
    </edge>
    <edge source="CHE" target="JPN">
      <data key="d0">110395959</data>
    </edge>
    <edge source="CHE" target="KAZ">
      <data key="d0">45574</data>
    </edge>
    <edge source="CHE" target="JOR">
      <data key="d0">289187</data>
    </edge>
    <edge source="CHE" target="KOR">
      <data key="d0">4336624</data>
    </edge>
    <edge source="CHE" target="KGZ">
      <data key="d0">23817</data>
    </edge>
    <edge source="CHE" target="LBN">
      <data key="d0">232494</data>
    </edge>
    <edge source="CHE" target="LVA">
      <data key="d0">118109</data>
    </edge>
    <edge source="CHE" target="LTU">
      <data key="d0">589260</data>
    </edge>
    <edge source="CHE" target="MYS">
      <data key="d0">1819068</data>
    </edge>
    <edge source="CHE" target="MUS">
      <data key="d0">109822</data>
    </edge>
    <edge source="CHE" target="MEX">
      <data key="d0">2311052</data>
    </edge>
    <edge source="CHE" target="MDA">
      <data key="d0">16400</data>
    </edge>
    <edge source="CHE" target="MAR">
      <data key="d0">369493</data>
    </edge>
    <edge source="CHE" target="OMN">
      <data key="d0">506841</data>
    </edge>
    <edge source="CHE" target="NLD">
      <data key="d0">121814337</data>
    </edge>
    <edge source="CHE" target="NZL">
      <data key="d0">867791</data>
    </edge>
    <edge source="CHE" target="NOR">
      <data key="d0">14198519</data>
    </edge>
    <edge source="CHE" target="PAK">
      <data key="d0">51676</data>
    </edge>
    <edge source="CHE" target="PER">
      <data key="d0">45997</data>
    </edge>
    <edge source="CHE" target="PHL">
      <data key="d0">1267021</data>
    </edge>
    <edge source="CHE" target="POL">
      <data key="d0">11639018</data>
    </edge>
    <edge source="CHE" target="PRT">
      <data key="d0">2716592</data>
    </edge>
    <edge source="CHE" target="ROU">
      <data key="d0">1985202</data>
    </edge>
    <edge source="CHE" target="RUS">
      <data key="d0">1661372</data>
    </edge>
    <edge source="CHE" target="SAU">
      <data key="d0">2342078</data>
    </edge>
    <edge source="CHE" target="SEN">
      <data key="d0">294912</data>
    </edge>
    <edge source="CHE" target="IND">
      <data key="d0">3300872</data>
    </edge>
    <edge source="CHE" target="SGP">
      <data key="d0">8196150</data>
    </edge>
    <edge source="CHE" target="SVK">
      <data key="d0">641398</data>
    </edge>
    <edge source="CHE" target="VNM">
      <data key="d0">87398</data>
    </edge>
    <edge source="CHE" target="SVN">
      <data key="d0">822986</data>
    </edge>
    <edge source="CHE" target="ZAF">
      <data key="d0">2096682</data>
    </edge>
    <edge source="CHE" target="ZWE">
      <data key="d0">111258</data>
    </edge>
    <edge source="CHE" target="ESP">
      <data key="d0">22102879</data>
    </edge>
    <edge source="CHE" target="SWE">
      <data key="d0">16478584</data>
    </edge>
    <edge source="CHE" target="THA">
      <data key="d0">884767</data>
    </edge>
    <edge source="CHE" target="TGO">
      <data key="d0">17523</data>
    </edge>
    <edge source="CHE" target="ARE">
      <data key="d0">4044340</data>
    </edge>
    <edge source="CHE" target="TUN">
      <data key="d0">927315</data>
    </edge>
    <edge source="CHE" target="TUR">
      <data key="d0">3804326</data>
    </edge>
    <edge source="CHE" target="UGA">
      <data key="d0">94853</data>
    </edge>
    <edge source="CHE" target="UKR">
      <data key="d0">92580</data>
    </edge>
    <edge source="CHE" target="MKD">
      <data key="d0">307196</data>
    </edge>
    <edge source="CHE" target="EGY">
      <data key="d0">3082331</data>
    </edge>
    <edge source="CHE" target="GBR">
      <data key="d0">96105597</data>
    </edge>
    <edge source="CHE" target="TZA">
      <data key="d0">48997</data>
    </edge>
    <edge source="CHE" target="USA">
      <data key="d0">259484327</data>
    </edge>
    <edge source="CHE" target="BFA">
      <data key="d0">34034</data>
    </edge>
    <edge source="CHE" target="URY">
      <data key="d0">20758</data>
    </edge>
    <edge source="CHE" target="SRB">
      <data key="d0">1209672</data>
    </edge>
    <edge source="ARE" target="DZA">
      <data key="d0">879467</data>
    </edge>
    <edge source="ARE" target="AZE">
      <data key="d0">563460</data>
    </edge>
    <edge source="ARE" target="AUS">
      <data key="d0">233583</data>
    </edge>
    <edge source="ARE" target="AUT">
      <data key="d0">19468</data>
    </edge>
    <edge source="ARE" target="ARM">
      <data key="d0">93678</data>
    </edge>
    <edge source="ARE" target="BEL">
      <data key="d0">239377</data>
    </edge>
    <edge source="ARE" target="BGR">
      <data key="d0">87785</data>
    </edge>
    <edge source="ARE" target="BDI">
      <data key="d0">68701</data>
    </edge>
    <edge source="ARE" target="BLR">
      <data key="d0">12342</data>
    </edge>
    <edge source="ARE" target="CMR">
      <data key="d0">36492</data>
    </edge>
    <edge source="ARE" target="CAN">
      <data key="d0">133427</data>
    </edge>
    <edge source="ARE" target="LKA">
      <data key="d0">335775</data>
    </edge>
    <edge source="ARE" target="CHN">
      <data key="d0">614534</data>
    </edge>
    <edge source="ARE" target="COL">
      <data key="d0">53285</data>
    </edge>
    <edge source="ARE" target="BEN">
      <data key="d0">11978</data>
    </edge>
    <edge source="ARE" target="DNK">
      <data key="d0">1516938</data>
    </edge>
    <edge source="ARE" target="ECU">
      <data key="d0">30863</data>
    </edge>
    <edge source="ARE" target="ETH">
      <data key="d0">1542180</data>
    </edge>
    <edge source="ARE" target="FIN">
      <data key="d0">65206</data>
    </edge>
    <edge source="ARE" target="FRA">
      <data key="d0">837569</data>
    </edge>
    <edge source="ARE" target="GEO">
      <data key="d0">212178</data>
    </edge>
    <edge source="ARE" target="GMB">
      <data key="d0">17106</data>
    </edge>
    <edge source="ARE" target="PSE">
      <data key="d0">17155</data>
    </edge>
    <edge source="ARE" target="DEU">
      <data key="d0">2265145</data>
    </edge>
    <edge source="ARE" target="GHA">
      <data key="d0">206898</data>
    </edge>
    <edge source="ARE" target="GRC">
      <data key="d0">96599</data>
    </edge>
    <edge source="ARE" target="HKG">
      <data key="d0">979486</data>
    </edge>
    <edge source="ARE" target="HUN">
      <data key="d0">72301</data>
    </edge>
    <edge source="ARE" target="IDN">
      <data key="d0">14828</data>
    </edge>
    <edge source="ARE" target="IRL">
      <data key="d0">564885</data>
    </edge>
    <edge source="ARE" target="ITA">
      <data key="d0">136323</data>
    </edge>
    <edge source="ARE" target="CIV">
      <data key="d0">36420</data>
    </edge>
    <edge source="ARE" target="JPN">
      <data key="d0">281212</data>
    </edge>
    <edge source="ARE" target="KAZ">
      <data key="d0">5907154</data>
    </edge>
    <edge source="ARE" target="JOR">
      <data key="d0">9677786</data>
    </edge>
    <edge source="ARE" target="KOR">
      <data key="d0">381095</data>
    </edge>
    <edge source="ARE" target="LBN">
      <data key="d0">8388259</data>
    </edge>
    <edge source="ARE" target="LTU">
      <data key="d0">10189</data>
    </edge>
    <edge source="ARE" target="MDG">
      <data key="d0">161106</data>
    </edge>
    <edge source="ARE" target="MYS">
      <data key="d0">125711</data>
    </edge>
    <edge source="ARE" target="MRT">
      <data key="d0">39578</data>
    </edge>
    <edge source="ARE" target="MUS">
      <data key="d0">26893</data>
    </edge>
    <edge source="ARE" target="MEX">
      <data key="d0">17499</data>
    </edge>
    <edge source="ARE" target="MDA">
      <data key="d0">32494</data>
    </edge>
    <edge source="ARE" target="MAR">
      <data key="d0">1053894</data>
    </edge>
    <edge source="ARE" target="MOZ">
      <data key="d0">41305</data>
    </edge>
    <edge source="ARE" target="OMN">
      <data key="d0">3124518</data>
    </edge>
    <edge source="ARE" target="NLD">
      <data key="d0">1636054</data>
    </edge>
    <edge source="ARE" target="NZL">
      <data key="d0">54007</data>
    </edge>
    <edge source="ARE" target="NOR">
      <data key="d0">25956</data>
    </edge>
    <edge source="ARE" target="PAK">
      <data key="d0">3701877</data>
    </edge>
    <edge source="ARE" target="PHL">
      <data key="d0">97228</data>
    </edge>
    <edge source="ARE" target="POL">
      <data key="d0">36595</data>
    </edge>
    <edge source="ARE" target="ROU">
      <data key="d0">112322</data>
    </edge>
    <edge source="ARE" target="RUS">
      <data key="d0">7944587</data>
    </edge>
    <edge source="ARE" target="SAU">
      <data key="d0">20754859</data>
    </edge>
    <edge source="ARE" target="SEN">
      <data key="d0">13680</data>
    </edge>
    <edge source="ARE" target="IND">
      <data key="d0">4604072</data>
    </edge>
    <edge source="ARE" target="SGP">
      <data key="d0">1258296</data>
    </edge>
    <edge source="ARE" target="ZAF">
      <data key="d0">262666</data>
    </edge>
    <edge source="ARE" target="ZWE">
      <data key="d0">43496</data>
    </edge>
    <edge source="ARE" target="ESP">
      <data key="d0">33440</data>
    </edge>
    <edge source="ARE" target="SWE">
      <data key="d0">153780</data>
    </edge>
    <edge source="ARE" target="CHE">
      <data key="d0">41058</data>
    </edge>
    <edge source="ARE" target="THA">
      <data key="d0">3394356</data>
    </edge>
    <edge source="ARE" target="TUN">
      <data key="d0">189639</data>
    </edge>
    <edge source="ARE" target="TUR">
      <data key="d0">3729732</data>
    </edge>
    <edge source="ARE" target="UGA">
      <data key="d0">487497</data>
    </edge>
    <edge source="ARE" target="EGY">
      <data key="d0">28692502</data>
    </edge>
    <edge source="ARE" target="GBR">
      <data key="d0">13945150</data>
    </edge>
    <edge source="ARE" target="TZA">
      <data key="d0">1638631</data>
    </edge>
    <edge source="ARE" target="USA">
      <data key="d0">7050105</data>
    </edge>
    <edge source="TUR" target="ALB">
      <data key="d0">166027</data>
    </edge>
    <edge source="TUR" target="DZA">
      <data key="d0">22674</data>
    </edge>
    <edge source="TUR" target="AZE">
      <data key="d0">339021</data>
    </edge>
    <edge source="TUR" target="ARG">
      <data key="d0">71747</data>
    </edge>
    <edge source="TUR" target="AUT">
      <data key="d0">35539</data>
    </edge>
    <edge source="TUR" target="BEL">
      <data key="d0">148902</data>
    </edge>
    <edge source="TUR" target="BGR">
      <data key="d0">52398</data>
    </edge>
    <edge source="TUR" target="CAN">
      <data key="d0">31200</data>
    </edge>
    <edge source="TUR" target="CHN">
      <data key="d0">143383</data>
    </edge>
    <edge source="TUR" target="HRV">
      <data key="d0">52499</data>
    </edge>
    <edge source="TUR" target="CZE">
      <data key="d0">222732</data>
    </edge>
    <edge source="TUR" target="FRA">
      <data key="d0">1744884</data>
    </edge>
    <edge source="TUR" target="GEO">
      <data key="d0">69120</data>
    </edge>
    <edge source="TUR" target="DEU">
      <data key="d0">2994992</data>
    </edge>
    <edge source="TUR" target="GRC">
      <data key="d0">427983</data>
    </edge>
    <edge source="TUR" target="HKG">
      <data key="d0">188088</data>
    </edge>
    <edge source="TUR" target="IRL">
      <data key="d0">649333</data>
    </edge>
    <edge source="TUR" target="ISR">
      <data key="d0">3607722</data>
    </edge>
    <edge source="TUR" target="ITA">
      <data key="d0">993956</data>
    </edge>
    <edge source="TUR" target="KAZ">
      <data key="d0">231830</data>
    </edge>
    <edge source="TUR" target="KOR">
      <data key="d0">24571</data>
    </edge>
    <edge source="TUR" target="KGZ">
      <data key="d0">176873</data>
    </edge>
    <edge source="TUR" target="LBN">
      <data key="d0">32839</data>
    </edge>
    <edge source="TUR" target="MDA">
      <data key="d0">61996</data>
    </edge>
    <edge source="TUR" target="MAR">
      <data key="d0">343623</data>
    </edge>
    <edge source="TUR" target="NLD">
      <data key="d0">4005566</data>
    </edge>
    <edge source="TUR" target="PER">
      <data key="d0">26260</data>
    </edge>
    <edge source="TUR" target="POL">
      <data key="d0">159109</data>
    </edge>
    <edge source="TUR" target="ROU">
      <data key="d0">355316</data>
    </edge>
    <edge source="TUR" target="RUS">
      <data key="d0">154381</data>
    </edge>
    <edge source="TUR" target="SAU">
      <data key="d0">108120</data>
    </edge>
    <edge source="TUR" target="SGP">
      <data key="d0">1008647</data>
    </edge>
    <edge source="TUR" target="ZAF">
      <data key="d0">20215</data>
    </edge>
    <edge source="TUR" target="ESP">
      <data key="d0">17656390</data>
    </edge>
    <edge source="TUR" target="SWE">
      <data key="d0">67268</data>
    </edge>
    <edge source="TUR" target="CHE">
      <data key="d0">240236</data>
    </edge>
    <edge source="TUR" target="ARE">
      <data key="d0">730449</data>
    </edge>
    <edge source="TUR" target="MKD">
      <data key="d0">80240</data>
    </edge>
    <edge source="TUR" target="EGY">
      <data key="d0">134535</data>
    </edge>
    <edge source="TUR" target="GBR">
      <data key="d0">2998141</data>
    </edge>
    <edge source="TUR" target="USA">
      <data key="d0">1488157</data>
    </edge>
    <edge source="TUR" target="SRB">
      <data key="d0">13646</data>
    </edge>
    <edge source="ARG" target="BOL">
      <data key="d0">115585</data>
    </edge>
    <edge source="ARG" target="BRA">
      <data key="d0">1817337</data>
    </edge>
    <edge source="ARG" target="CAN">
      <data key="d0">63557</data>
    </edge>
    <edge source="ARG" target="CHL">
      <data key="d0">1488674</data>
    </edge>
    <edge source="ARG" target="CHN">
      <data key="d0">12812</data>
    </edge>
    <edge source="ARG" target="COL">
      <data key="d0">164247</data>
    </edge>
    <edge source="ARG" target="CRI">
      <data key="d0">21988</data>
    </edge>
    <edge source="ARG" target="CZE">
      <data key="d0">27400</data>
    </edge>
    <edge source="ARG" target="DNK">
      <data key="d0">62807</data>
    </edge>
    <edge source="ARG" target="FRA">
      <data key="d0">305582</data>
    </edge>
    <edge source="ARG" target="DEU">
      <data key="d0">717713</data>
    </edge>
    <edge source="ARG" target="HKG">
      <data key="d0">169074</data>
    </edge>
    <edge source="ARG" target="HUN">
      <data key="d0">1282420</data>
    </edge>
    <edge source="ARG" target="IRL">
      <data key="d0">46330</data>
    </edge>
    <edge source="ARG" target="ITA">
      <data key="d0">92079</data>
    </edge>
    <edge source="ARG" target="JPN">
      <data key="d0">22086</data>
    </edge>
    <edge source="ARG" target="KOR">
      <data key="d0">11817</data>
    </edge>
    <edge source="ARG" target="MEX">
      <data key="d0">484591</data>
    </edge>
    <edge source="ARG" target="NLD">
      <data key="d0">312863</data>
    </edge>
    <edge source="ARG" target="PAN">
      <data key="d0">71393</data>
    </edge>
    <edge source="ARG" target="PRY">
      <data key="d0">687414</data>
    </edge>
    <edge source="ARG" target="PER">
      <data key="d0">235744</data>
    </edge>
    <edge source="ARG" target="PHL">
      <data key="d0">23670</data>
    </edge>
    <edge source="ARG" target="POL">
      <data key="d0">13600</data>
    </edge>
    <edge source="ARG" target="SAU">
      <data key="d0">20400</data>
    </edge>
    <edge source="ARG" target="IND">
      <data key="d0">37101</data>
    </edge>
    <edge source="ARG" target="ZAF">
      <data key="d0">38189</data>
    </edge>
    <edge source="ARG" target="ESP">
      <data key="d0">693395</data>
    </edge>
    <edge source="ARG" target="SWE">
      <data key="d0">11250</data>
    </edge>
    <edge source="ARG" target="CHE">
      <data key="d0">15583</data>
    </edge>
    <edge source="ARG" target="GBR">
      <data key="d0">146084</data>
    </edge>
    <edge source="ARG" target="USA">
      <data key="d0">27778291</data>
    </edge>
    <edge source="ARG" target="URY">
      <data key="d0">2851353</data>
    </edge>
    <edge source="BOL" target="ARG">
      <data key="d0">89551</data>
    </edge>
    <edge source="BOL" target="CAN">
      <data key="d0">11520</data>
    </edge>
    <edge source="BOL" target="COL">
      <data key="d0">11505</data>
    </edge>
    <edge source="BOL" target="FRA">
      <data key="d0">47719</data>
    </edge>
    <edge source="BOL" target="PER">
      <data key="d0">39343</data>
    </edge>
    <edge source="BOL" target="CHE">
      <data key="d0">21198</data>
    </edge>
    <edge source="BOL" target="USA">
      <data key="d0">110795</data>
    </edge>
    <edge source="BOL" target="URY">
      <data key="d0">18804</data>
    </edge>
    <edge source="BRA" target="ARG">
      <data key="d0">198594798</data>
    </edge>
    <edge source="BRA" target="AUS">
      <data key="d0">367353</data>
    </edge>
    <edge source="BRA" target="AUT">
      <data key="d0">134766</data>
    </edge>
    <edge source="BRA" target="BOL">
      <data key="d0">2399134</data>
    </edge>
    <edge source="BRA" target="CAN">
      <data key="d0">456516</data>
    </edge>
    <edge source="BRA" target="CHL">
      <data key="d0">34399553</data>
    </edge>
    <edge source="BRA" target="CHN">
      <data key="d0">554431</data>
    </edge>
    <edge source="BRA" target="COL">
      <data key="d0">24975315</data>
    </edge>
    <edge source="BRA" target="CRI">
      <data key="d0">210704</data>
    </edge>
    <edge source="BRA" target="ECU">
      <data key="d0">2537624</data>
    </edge>
    <edge source="BRA" target="SLV">
      <data key="d0">952338</data>
    </edge>
    <edge source="BRA" target="FRA">
      <data key="d0">515435</data>
    </edge>
    <edge source="BRA" target="DEU">
      <data key="d0">574689</data>
    </edge>
    <edge source="BRA" target="GTM">
      <data key="d0">647655</data>
    </edge>
    <edge source="BRA" target="HND">
      <data key="d0">211120</data>
    </edge>
    <edge source="BRA" target="HKG">
      <data key="d0">132179</data>
    </edge>
    <edge source="BRA" target="HUN">
      <data key="d0">485291</data>
    </edge>
    <edge source="BRA" target="IRL">
      <data key="d0">1424493</data>
    </edge>
    <edge source="BRA" target="ITA">
      <data key="d0">1686226</data>
    </edge>
    <edge source="BRA" target="JPN">
      <data key="d0">636115</data>
    </edge>
    <edge source="BRA" target="KOR">
      <data key="d0">266062</data>
    </edge>
    <edge source="BRA" target="MYS">
      <data key="d0">15891</data>
    </edge>
    <edge source="BRA" target="MEX">
      <data key="d0">7856457</data>
    </edge>
    <edge source="BRA" target="MAR">
      <data key="d0">73363</data>
    </edge>
    <edge source="BRA" target="MOZ">
      <data key="d0">36000</data>
    </edge>
    <edge source="BRA" target="NLD">
      <data key="d0">25548705</data>
    </edge>
    <edge source="BRA" target="NIC">
      <data key="d0">209627</data>
    </edge>
    <edge source="BRA" target="PAN">
      <data key="d0">2361674</data>
    </edge>
    <edge source="BRA" target="PRY">
      <data key="d0">4292802</data>
    </edge>
    <edge source="BRA" target="PER">
      <data key="d0">6995138</data>
    </edge>
    <edge source="BRA" target="PHL">
      <data key="d0">40644</data>
    </edge>
    <edge source="BRA" target="PRT">
      <data key="d0">469069</data>
    </edge>
    <edge source="BRA" target="SAU">
      <data key="d0">456355</data>
    </edge>
    <edge source="BRA" target="IND">
      <data key="d0">527508</data>
    </edge>
    <edge source="BRA" target="SGP">
      <data key="d0">458289</data>
    </edge>
    <edge source="BRA" target="ESP">
      <data key="d0">229433</data>
    </edge>
    <edge source="BRA" target="CHE">
      <data key="d0">38100</data>
    </edge>
    <edge source="BRA" target="ARE">
      <data key="d0">15577</data>
    </edge>
    <edge source="BRA" target="GBR">
      <data key="d0">20642651</data>
    </edge>
    <edge source="BRA" target="USA">
      <data key="d0">123890160</data>
    </edge>
    <edge source="BRA" target="URY">
      <data key="d0">8798532</data>
    </edge>
    <edge source="CAN" target="DZA">
      <data key="d0">1530819</data>
    </edge>
    <edge source="CAN" target="ARG">
      <data key="d0">2949999</data>
    </edge>
    <edge source="CAN" target="AUS">
      <data key="d0">21030547</data>
    </edge>
    <edge source="CAN" target="AUT">
      <data key="d0">8628995</data>
    </edge>
    <edge source="CAN" target="ARM">
      <data key="d0">28564</data>
    </edge>
    <edge source="CAN" target="BEL">
      <data key="d0">8491964</data>
    </edge>
    <edge source="CAN" target="BOL">
      <data key="d0">92047</data>
    </edge>
    <edge source="CAN" target="BRA">
      <data key="d0">3896586</data>
    </edge>
    <edge source="CAN" target="BGR">
      <data key="d0">242407</data>
    </edge>
    <edge source="CAN" target="CMR">
      <data key="d0">274656</data>
    </edge>
    <edge source="CAN" target="LKA">
      <data key="d0">199691</data>
    </edge>
    <edge source="CAN" target="CHL">
      <data key="d0">5610434</data>
    </edge>
    <edge source="CAN" target="CHN">
      <data key="d0">10439414</data>
    </edge>
    <edge source="CAN" target="COL">
      <data key="d0">1169570</data>
    </edge>
    <edge source="CAN" target="CRI">
      <data key="d0">130521</data>
    </edge>
    <edge source="CAN" target="HRV">
      <data key="d0">219567</data>
    </edge>
    <edge source="CAN" target="CZE">
      <data key="d0">3425194</data>
    </edge>
    <edge source="CAN" target="BEN">
      <data key="d0">14003</data>
    </edge>
    <edge source="CAN" target="DNK">
      <data key="d0">4073127</data>
    </edge>
    <edge source="CAN" target="ECU">
      <data key="d0">334505</data>
    </edge>
    <edge source="CAN" target="SLV">
      <data key="d0">111030</data>
    </edge>
    <edge source="CAN" target="ETH">
      <data key="d0">239205</data>
    </edge>
    <edge source="CAN" target="EST">
      <data key="d0">63852</data>
    </edge>
    <edge source="CAN" target="FIN">
      <data key="d0">1263831</data>
    </edge>
    <edge source="CAN" target="FRA">
      <data key="d0">45858322</data>
    </edge>
    <edge source="CAN" target="DEU">
      <data key="d0">51868106</data>
    </edge>
    <edge source="CAN" target="GHA">
      <data key="d0">218555</data>
    </edge>
    <edge source="CAN" target="GRC">
      <data key="d0">812297</data>
    </edge>
    <edge source="CAN" target="GTM">
      <data key="d0">98154</data>
    </edge>
    <edge source="CAN" target="HND">
      <data key="d0">72650</data>
    </edge>
    <edge source="CAN" target="HKG">
      <data key="d0">111537751</data>
    </edge>
    <edge source="CAN" target="HUN">
      <data key="d0">427336</data>
    </edge>
    <edge source="CAN" target="IDN">
      <data key="d0">74502</data>
    </edge>
    <edge source="CAN" target="IRL">
      <data key="d0">42546888</data>
    </edge>
    <edge source="CAN" target="ISR">
      <data key="d0">8869686</data>
    </edge>
    <edge source="CAN" target="ITA">
      <data key="d0">20153897</data>
    </edge>
    <edge source="CAN" target="CIV">
      <data key="d0">207027</data>
    </edge>
    <edge source="CAN" target="JAM">
      <data key="d0">1281876</data>
    </edge>
    <edge source="CAN" target="JPN">
      <data key="d0">43602088</data>
    </edge>
    <edge source="CAN" target="KAZ">
      <data key="d0">63904</data>
    </edge>
    <edge source="CAN" target="JOR">
      <data key="d0">135684</data>
    </edge>
    <edge source="CAN" target="KOR">
      <data key="d0">15751807</data>
    </edge>
    <edge source="CAN" target="LBN">
      <data key="d0">279744</data>
    </edge>
    <edge source="CAN" target="LVA">
      <data key="d0">322039</data>
    </edge>
    <edge source="CAN" target="LTU">
      <data key="d0">301133</data>
    </edge>
    <edge source="CAN" target="MWI">
      <data key="d0">43445</data>
    </edge>
    <edge source="CAN" target="MYS">
      <data key="d0">2207451</data>
    </edge>
    <edge source="CAN" target="MUS">
      <data key="d0">236826</data>
    </edge>
    <edge source="CAN" target="MEX">
      <data key="d0">29401365</data>
    </edge>
    <edge source="CAN" target="MAR">
      <data key="d0">669599</data>
    </edge>
    <edge source="CAN" target="OMN">
      <data key="d0">166199</data>
    </edge>
    <edge source="CAN" target="NLD">
      <data key="d0">56379917</data>
    </edge>
    <edge source="CAN" target="NZL">
      <data key="d0">677304</data>
    </edge>
    <edge source="CAN" target="NER">
      <data key="d0">271042</data>
    </edge>
    <edge source="CAN" target="NOR">
      <data key="d0">2106067</data>
    </edge>
    <edge source="CAN" target="PAK">
      <data key="d0">516924</data>
    </edge>
    <edge source="CAN" target="PAN">
      <data key="d0">566885</data>
    </edge>
    <edge source="CAN" target="PRY">
      <data key="d0">238077</data>
    </edge>
    <edge source="CAN" target="PER">
      <data key="d0">233903</data>
    </edge>
    <edge source="CAN" target="PHL">
      <data key="d0">5330440</data>
    </edge>
    <edge source="CAN" target="POL">
      <data key="d0">4476336</data>
    </edge>
    <edge source="CAN" target="PRT">
      <data key="d0">981880</data>
    </edge>
    <edge source="CAN" target="ROU">
      <data key="d0">2368102</data>
    </edge>
    <edge source="CAN" target="RUS">
      <data key="d0">2205945</data>
    </edge>
    <edge source="CAN" target="SAU">
      <data key="d0">2182398</data>
    </edge>
    <edge source="CAN" target="SEN">
      <data key="d0">127706</data>
    </edge>
    <edge source="CAN" target="IND">
      <data key="d0">5699658</data>
    </edge>
    <edge source="CAN" target="SGP">
      <data key="d0">9896449</data>
    </edge>
    <edge source="CAN" target="SVK">
      <data key="d0">579165</data>
    </edge>
    <edge source="CAN" target="VNM">
      <data key="d0">103358</data>
    </edge>
    <edge source="CAN" target="SVN">
      <data key="d0">359638</data>
    </edge>
    <edge source="CAN" target="ZAF">
      <data key="d0">3050762</data>
    </edge>
    <edge source="CAN" target="ZWE">
      <data key="d0">145169</data>
    </edge>
    <edge source="CAN" target="ESP">
      <data key="d0">15920205</data>
    </edge>
    <edge source="CAN" target="SWE">
      <data key="d0">5625675</data>
    </edge>
    <edge source="CAN" target="CHE">
      <data key="d0">17166915</data>
    </edge>
    <edge source="CAN" target="THA">
      <data key="d0">3674794</data>
    </edge>
    <edge source="CAN" target="TGO">
      <data key="d0">55652</data>
    </edge>
    <edge source="CAN" target="ARE">
      <data key="d0">2595645</data>
    </edge>
    <edge source="CAN" target="TUN">
      <data key="d0">364739</data>
    </edge>
    <edge source="CAN" target="TUR">
      <data key="d0">3260565</data>
    </edge>
    <edge source="CAN" target="UGA">
      <data key="d0">112150</data>
    </edge>
    <edge source="CAN" target="UKR">
      <data key="d0">682178</data>
    </edge>
    <edge source="CAN" target="MKD">
      <data key="d0">90065</data>
    </edge>
    <edge source="CAN" target="EGY">
      <data key="d0">1433398</data>
    </edge>
    <edge source="CAN" target="GBR">
      <data key="d0">289381328</data>
    </edge>
    <edge source="CAN" target="TZA">
      <data key="d0">115418</data>
    </edge>
    <edge source="CAN" target="USA">
      <data key="d0">4555380636</data>
    </edge>
    <edge source="CAN" target="BFA">
      <data key="d0">34506</data>
    </edge>
    <edge source="CAN" target="URY">
      <data key="d0">157032</data>
    </edge>
    <edge source="CHL" target="ARG">
      <data key="d0">1098244</data>
    </edge>
    <edge source="CHL" target="BEL">
      <data key="d0">64500</data>
    </edge>
    <edge source="CHL" target="BOL">
      <data key="d0">333871</data>
    </edge>
    <edge source="CHL" target="BRA">
      <data key="d0">328078</data>
    </edge>
    <edge source="CHL" target="CAN">
      <data key="d0">87628</data>
    </edge>
    <edge source="CHL" target="COL">
      <data key="d0">280228</data>
    </edge>
    <edge source="CHL" target="ECU">
      <data key="d0">919420</data>
    </edge>
    <edge source="CHL" target="FRA">
      <data key="d0">722661</data>
    </edge>
    <edge source="CHL" target="DEU">
      <data key="d0">12229</data>
    </edge>
    <edge source="CHL" target="GTM">
      <data key="d0">10930</data>
    </edge>
    <edge source="CHL" target="ISR">
      <data key="d0">66800</data>
    </edge>
    <edge source="CHL" target="ITA">
      <data key="d0">212483</data>
    </edge>
    <edge source="CHL" target="JPN">
      <data key="d0">18077</data>
    </edge>
    <edge source="CHL" target="MEX">
      <data key="d0">302571</data>
    </edge>
    <edge source="CHL" target="NLD">
      <data key="d0">84626</data>
    </edge>
    <edge source="CHL" target="PRY">
      <data key="d0">75373</data>
    </edge>
    <edge source="CHL" target="PER">
      <data key="d0">2429947</data>
    </edge>
    <edge source="CHL" target="ESP">
      <data key="d0">14295</data>
    </edge>
    <edge source="CHL" target="GBR">
      <data key="d0">18786</data>
    </edge>
    <edge source="CHL" target="USA">
      <data key="d0">7528231</data>
    </edge>
    <edge source="CHL" target="URY">
      <data key="d0">54863</data>
    </edge>
    <edge source="CHN" target="ALB">
      <data key="d0">11671</data>
    </edge>
    <edge source="CHN" target="DZA">
      <data key="d0">1774293</data>
    </edge>
    <edge source="CHN" target="AZE">
      <data key="d0">603455</data>
    </edge>
    <edge source="CHN" target="ARG">
      <data key="d0">35978782</data>
    </edge>
    <edge source="CHN" target="AUS">
      <data key="d0">163158185</data>
    </edge>
    <edge source="CHN" target="AUT">
      <data key="d0">32366501</data>
    </edge>
    <edge source="CHN" target="BEL">
      <data key="d0">135397702</data>
    </edge>
    <edge source="CHN" target="BOL">
      <data key="d0">54556</data>
    </edge>
    <edge source="CHN" target="BRA">
      <data key="d0">122776393</data>
    </edge>
    <edge source="CHN" target="BGR">
      <data key="d0">1310537</data>
    </edge>
    <edge source="CHN" target="BDI">
      <data key="d0">46880</data>
    </edge>
    <edge source="CHN" target="BLR">
      <data key="d0">184081</data>
    </edge>
    <edge source="CHN" target="KHM">
      <data key="d0">54253</data>
    </edge>
    <edge source="CHN" target="CMR">
      <data key="d0">18142</data>
    </edge>
    <edge source="CHN" target="CAN">
      <data key="d0">221364365</data>
    </edge>
    <edge source="CHN" target="LKA">
      <data key="d0">779333</data>
    </edge>
    <edge source="CHN" target="CHL">
      <data key="d0">20760769</data>
    </edge>
    <edge source="CHN" target="COL">
      <data key="d0">8430453</data>
    </edge>
    <edge source="CHN" target="CRI">
      <data key="d0">2189412</data>
    </edge>
    <edge source="CHN" target="HRV">
      <data key="d0">329419</data>
    </edge>
    <edge source="CHN" target="CZE">
      <data key="d0">11007538</data>
    </edge>
    <edge source="CHN" target="BEN">
      <data key="d0">223077</data>
    </edge>
    <edge source="CHN" target="DNK">
      <data key="d0">17240694</data>
    </edge>
    <edge source="CHN" target="ECU">
      <data key="d0">1239109</data>
    </edge>
    <edge source="CHN" target="SLV">
      <data key="d0">278453</data>
    </edge>
    <edge source="CHN" target="ETH">
      <data key="d0">655037</data>
    </edge>
    <edge source="CHN" target="EST">
      <data key="d0">99989</data>
    </edge>
    <edge source="CHN" target="FIN">
      <data key="d0">41342552</data>
    </edge>
    <edge source="CHN" target="FRA">
      <data key="d0">265188745</data>
    </edge>
    <edge source="CHN" target="GEO">
      <data key="d0">16323</data>
    </edge>
    <edge source="CHN" target="DEU">
      <data key="d0">674104388</data>
    </edge>
    <edge source="CHN" target="GHA">
      <data key="d0">306908</data>
    </edge>
    <edge source="CHN" target="GRC">
      <data key="d0">12575730</data>
    </edge>
    <edge source="CHN" target="GTM">
      <data key="d0">1238338</data>
    </edge>
    <edge source="CHN" target="HND">
      <data key="d0">106071</data>
    </edge>
    <edge source="CHN" target="HKG">
      <data key="d0">3847490668</data>
    </edge>
    <edge source="CHN" target="HUN">
      <data key="d0">237038546</data>
    </edge>
    <edge source="CHN" target="IDN">
      <data key="d0">63627386</data>
    </edge>
    <edge source="CHN" target="IRL">
      <data key="d0">95172820</data>
    </edge>
    <edge source="CHN" target="ISR">
      <data key="d0">37296099</data>
    </edge>
    <edge source="CHN" target="ITA">
      <data key="d0">124878825</data>
    </edge>
    <edge source="CHN" target="JAM">
      <data key="d0">615063</data>
    </edge>
    <edge source="CHN" target="JPN">
      <data key="d0">1710777927</data>
    </edge>
    <edge source="CHN" target="KAZ">
      <data key="d0">3624887</data>
    </edge>
    <edge source="CHN" target="JOR">
      <data key="d0">1129088</data>
    </edge>
    <edge source="CHN" target="KOR">
      <data key="d0">413706688</data>
    </edge>
    <edge source="CHN" target="KGZ">
      <data key="d0">115374</data>
    </edge>
    <edge source="CHN" target="LBN">
      <data key="d0">1743785</data>
    </edge>
    <edge source="CHN" target="LVA">
      <data key="d0">236928</data>
    </edge>
    <edge source="CHN" target="LTU">
      <data key="d0">388675</data>
    </edge>
    <edge source="CHN" target="MDG">
      <data key="d0">157734</data>
    </edge>
    <edge source="CHN" target="MYS">
      <data key="d0">97184345</data>
    </edge>
    <edge source="CHN" target="MUS">
      <data key="d0">451301</data>
    </edge>
    <edge source="CHN" target="MEX">
      <data key="d0">89353657</data>
    </edge>
    <edge source="CHN" target="MAR">
      <data key="d0">1885754</data>
    </edge>
    <edge source="CHN" target="MOZ">
      <data key="d0">172789</data>
    </edge>
    <edge source="CHN" target="OMN">
      <data key="d0">113808</data>
    </edge>
    <edge source="CHN" target="NLD">
      <data key="d0">2058440809</data>
    </edge>
    <edge source="CHN" target="NZL">
      <data key="d0">16543771</data>
    </edge>
    <edge source="CHN" target="NOR">
      <data key="d0">4040223</data>
    </edge>
    <edge source="CHN" target="PAK">
      <data key="d0">13189838</data>
    </edge>
    <edge source="CHN" target="PAN">
      <data key="d0">11869856</data>
    </edge>
    <edge source="CHN" target="PRY">
      <data key="d0">3434858</data>
    </edge>
    <edge source="CHN" target="PER">
      <data key="d0">7233406</data>
    </edge>
    <edge source="CHN" target="PHL">
      <data key="d0">51717629</data>
    </edge>
    <edge source="CHN" target="POL">
      <data key="d0">24703233</data>
    </edge>
    <edge source="CHN" target="PRT">
      <data key="d0">3525979</data>
    </edge>
    <edge source="CHN" target="ROU">
      <data key="d0">3484286</data>
    </edge>
    <edge source="CHN" target="RUS">
      <data key="d0">20733676</data>
    </edge>
    <edge source="CHN" target="SAU">
      <data key="d0">16560481</data>
    </edge>
    <edge source="CHN" target="IND">
      <data key="d0">83640305</data>
    </edge>
    <edge source="CHN" target="SGP">
      <data key="d0">921077540</data>
    </edge>
    <edge source="CHN" target="SVK">
      <data key="d0">69316</data>
    </edge>
    <edge source="CHN" target="VNM">
      <data key="d0">8111463</data>
    </edge>
    <edge source="CHN" target="SVN">
      <data key="d0">1434603</data>
    </edge>
    <edge source="CHN" target="ZAF">
      <data key="d0">29495249</data>
    </edge>
    <edge source="CHN" target="ZWE">
      <data key="d0">1196197</data>
    </edge>
    <edge source="CHN" target="ESP">
      <data key="d0">56803419</data>
    </edge>
    <edge source="CHN" target="SWE">
      <data key="d0">16264575</data>
    </edge>
    <edge source="CHN" target="CHE">
      <data key="d0">13985228</data>
    </edge>
    <edge source="CHN" target="THA">
      <data key="d0">371044211</data>
    </edge>
    <edge source="CHN" target="TGO">
      <data key="d0">178016</data>
    </edge>
    <edge source="CHN" target="ARE">
      <data key="d0">45108428</data>
    </edge>
    <edge source="CHN" target="TUN">
      <data key="d0">1391336</data>
    </edge>
    <edge source="CHN" target="TUR">
      <data key="d0">30455402</data>
    </edge>
    <edge source="CHN" target="UKR">
      <data key="d0">2932421</data>
    </edge>
    <edge source="CHN" target="MKD">
      <data key="d0">54179</data>
    </edge>
    <edge source="CHN" target="EGY">
      <data key="d0">10040873</data>
    </edge>
    <edge source="CHN" target="GBR">
      <data key="d0">622094332</data>
    </edge>
    <edge source="CHN" target="TZA">
      <data key="d0">91238</data>
    </edge>
    <edge source="CHN" target="USA">
      <data key="d0">5210242792</data>
    </edge>
    <edge source="CHN" target="URY">
      <data key="d0">30537693</data>
    </edge>
    <edge source="CHN" target="SRB">
      <data key="d0">186262</data>
    </edge>
    <edge source="COL" target="ARG">
      <data key="d0">21567</data>
    </edge>
    <edge source="COL" target="BRA">
      <data key="d0">25890</data>
    </edge>
    <edge source="COL" target="CAN">
      <data key="d0">40144</data>
    </edge>
    <edge source="COL" target="CHL">
      <data key="d0">278236</data>
    </edge>
    <edge source="COL" target="CRI">
      <data key="d0">18363</data>
    </edge>
    <edge source="COL" target="ECU">
      <data key="d0">411828</data>
    </edge>
    <edge source="COL" target="GTM">
      <data key="d0">128982</data>
    </edge>
    <edge source="COL" target="JPN">
      <data key="d0">14369</data>
    </edge>
    <edge source="COL" target="MEX">
      <data key="d0">60854</data>
    </edge>
    <edge source="COL" target="NIC">
      <data key="d0">10369</data>
    </edge>
    <edge source="COL" target="PRY">
      <data key="d0">14700</data>
    </edge>
    <edge source="COL" target="PER">
      <data key="d0">48176</data>
    </edge>
    <edge source="COL" target="GBR">
      <data key="d0">78000</data>
    </edge>
    <edge source="COL" target="USA">
      <data key="d0">937615</data>
    </edge>
    <edge source="COL" target="URY">
      <data key="d0">18787</data>
    </edge>
    <edge source="CRI" target="AUS">
      <data key="d0">4151848</data>
    </edge>
    <edge source="CRI" target="BRA">
      <data key="d0">3285380</data>
    </edge>
    <edge source="CRI" target="BLR">
      <data key="d0">224210</data>
    </edge>
    <edge source="CRI" target="CAN">
      <data key="d0">5951988</data>
    </edge>
    <edge source="CRI" target="CHN">
      <data key="d0">12500</data>
    </edge>
    <edge source="CRI" target="COL">
      <data key="d0">35500</data>
    </edge>
    <edge source="CRI" target="CZE">
      <data key="d0">801071</data>
    </edge>
    <edge source="CRI" target="SLV">
      <data key="d0">135673</data>
    </edge>
    <edge source="CRI" target="FRA">
      <data key="d0">57150</data>
    </edge>
    <edge source="CRI" target="GRC">
      <data key="d0">25377</data>
    </edge>
    <edge source="CRI" target="GTM">
      <data key="d0">74852</data>
    </edge>
    <edge source="CRI" target="HND">
      <data key="d0">79589</data>
    </edge>
    <edge source="CRI" target="HKG">
      <data key="d0">6973978</data>
    </edge>
    <edge source="CRI" target="IRL">
      <data key="d0">1472878</data>
    </edge>
    <edge source="CRI" target="ISR">
      <data key="d0">3543507</data>
    </edge>
    <edge source="CRI" target="JPN">
      <data key="d0">25170339</data>
    </edge>
    <edge source="CRI" target="KOR">
      <data key="d0">25936038</data>
    </edge>
    <edge source="CRI" target="MYS">
      <data key="d0">45511511</data>
    </edge>
    <edge source="CRI" target="MEX">
      <data key="d0">11412747</data>
    </edge>
    <edge source="CRI" target="NLD">
      <data key="d0">281322294</data>
    </edge>
    <edge source="CRI" target="NIC">
      <data key="d0">99236</data>
    </edge>
    <edge source="CRI" target="NOR">
      <data key="d0">470768</data>
    </edge>
    <edge source="CRI" target="PAN">
      <data key="d0">51155</data>
    </edge>
    <edge source="CRI" target="PHL">
      <data key="d0">46601505</data>
    </edge>
    <edge source="CRI" target="POL">
      <data key="d0">2750598</data>
    </edge>
    <edge source="CRI" target="RUS">
      <data key="d0">11143268</data>
    </edge>
    <edge source="CRI" target="IND">
      <data key="d0">3361885</data>
    </edge>
    <edge source="CRI" target="SGP">
      <data key="d0">37476468</data>
    </edge>
    <edge source="CRI" target="ZAF">
      <data key="d0">696762</data>
    </edge>
    <edge source="CRI" target="SWE">
      <data key="d0">12812</data>
    </edge>
    <edge source="CRI" target="THA">
      <data key="d0">85680</data>
    </edge>
    <edge source="CRI" target="ARE">
      <data key="d0">1459321</data>
    </edge>
    <edge source="CRI" target="TUR">
      <data key="d0">349868</data>
    </edge>
    <edge source="CRI" target="UKR">
      <data key="d0">646449</data>
    </edge>
    <edge source="CRI" target="GBR">
      <data key="d0">228072659</data>
    </edge>
    <edge source="CRI" target="USA">
      <data key="d0">873957683</data>
    </edge>
    <edge source="CZE" target="DZA">
      <data key="d0">13722</data>
    </edge>
    <edge source="CZE" target="ARG">
      <data key="d0">13836</data>
    </edge>
    <edge source="CZE" target="AUS">
      <data key="d0">89130</data>
    </edge>
    <edge source="CZE" target="AUT">
      <data key="d0">2939565</data>
    </edge>
    <edge source="CZE" target="BEL">
      <data key="d0">3239099</data>
    </edge>
    <edge source="CZE" target="BGR">
      <data key="d0">124306</data>
    </edge>
    <edge source="CZE" target="BLR">
      <data key="d0">209625</data>
    </edge>
    <edge source="CZE" target="CAN">
      <data key="d0">446145</data>
    </edge>
    <edge source="CZE" target="LKA">
      <data key="d0">69572</data>
    </edge>
    <edge source="CZE" target="CHN">
      <data key="d0">2841557</data>
    </edge>
    <edge source="CZE" target="HRV">
      <data key="d0">469822</data>
    </edge>
    <edge source="CZE" target="DNK">
      <data key="d0">1359240</data>
    </edge>
    <edge source="CZE" target="SLV">
      <data key="d0">11477</data>
    </edge>
    <edge source="CZE" target="EST">
      <data key="d0">115979</data>
    </edge>
    <edge source="CZE" target="FIN">
      <data key="d0">859902</data>
    </edge>
    <edge source="CZE" target="FRA">
      <data key="d0">92826168</data>
    </edge>
    <edge source="CZE" target="GEO">
      <data key="d0">18147</data>
    </edge>
    <edge source="CZE" target="DEU">
      <data key="d0">136239545</data>
    </edge>
    <edge source="CZE" target="GRC">
      <data key="d0">103597</data>
    </edge>
    <edge source="CZE" target="HKG">
      <data key="d0">260688</data>
    </edge>
    <edge source="CZE" target="HUN">
      <data key="d0">2780566</data>
    </edge>
    <edge source="CZE" target="IDN">
      <data key="d0">51289</data>
    </edge>
    <edge source="CZE" target="IRL">
      <data key="d0">38788395</data>
    </edge>
    <edge source="CZE" target="ISR">
      <data key="d0">290076</data>
    </edge>
    <edge source="CZE" target="ITA">
      <data key="d0">3377614</data>
    </edge>
    <edge source="CZE" target="JPN">
      <data key="d0">11375</data>
    </edge>
    <edge source="CZE" target="KAZ">
      <data key="d0">176270</data>
    </edge>
    <edge source="CZE" target="JOR">
      <data key="d0">36224</data>
    </edge>
    <edge source="CZE" target="KOR">
      <data key="d0">20805491</data>
    </edge>
    <edge source="CZE" target="LVA">
      <data key="d0">982448</data>
    </edge>
    <edge source="CZE" target="LTU">
      <data key="d0">319357</data>
    </edge>
    <edge source="CZE" target="MYS">
      <data key="d0">2252369</data>
    </edge>
    <edge source="CZE" target="MUS">
      <data key="d0">15512</data>
    </edge>
    <edge source="CZE" target="MEX">
      <data key="d0">34762</data>
    </edge>
    <edge source="CZE" target="MDA">
      <data key="d0">17699</data>
    </edge>
    <edge source="CZE" target="MAR">
      <data key="d0">60747</data>
    </edge>
    <edge source="CZE" target="NLD">
      <data key="d0">34507256</data>
    </edge>
    <edge source="CZE" target="NZL">
      <data key="d0">205118</data>
    </edge>
    <edge source="CZE" target="NOR">
      <data key="d0">107356</data>
    </edge>
    <edge source="CZE" target="PAK">
      <data key="d0">20073</data>
    </edge>
    <edge source="CZE" target="POL">
      <data key="d0">3734526</data>
    </edge>
    <edge source="CZE" target="PRT">
      <data key="d0">36448</data>
    </edge>
    <edge source="CZE" target="ROU">
      <data key="d0">977175</data>
    </edge>
    <edge source="CZE" target="RUS">
      <data key="d0">1840110</data>
    </edge>
    <edge source="CZE" target="SAU">
      <data key="d0">231996</data>
    </edge>
    <edge source="CZE" target="IND">
      <data key="d0">68883</data>
    </edge>
    <edge source="CZE" target="SGP">
      <data key="d0">219789</data>
    </edge>
    <edge source="CZE" target="SVK">
      <data key="d0">42550852</data>
    </edge>
    <edge source="CZE" target="SVN">
      <data key="d0">294770</data>
    </edge>
    <edge source="CZE" target="ZAF">
      <data key="d0">150990</data>
    </edge>
    <edge source="CZE" target="ESP">
      <data key="d0">73733</data>
    </edge>
    <edge source="CZE" target="SWE">
      <data key="d0">803022</data>
    </edge>
    <edge source="CZE" target="CHE">
      <data key="d0">1258747</data>
    </edge>
    <edge source="CZE" target="THA">
      <data key="d0">129939</data>
    </edge>
    <edge source="CZE" target="ARE">
      <data key="d0">1281757</data>
    </edge>
    <edge source="CZE" target="TUN">
      <data key="d0">48335</data>
    </edge>
    <edge source="CZE" target="TUR">
      <data key="d0">77168</data>
    </edge>
    <edge source="CZE" target="UGA">
      <data key="d0">15499</data>
    </edge>
    <edge source="CZE" target="UKR">
      <data key="d0">586981</data>
    </edge>
    <edge source="CZE" target="MKD">
      <data key="d0">42029</data>
    </edge>
    <edge source="CZE" target="EGY">
      <data key="d0">179549</data>
    </edge>
    <edge source="CZE" target="GBR">
      <data key="d0">99606449</data>
    </edge>
    <edge source="CZE" target="USA">
      <data key="d0">5364647</data>
    </edge>
    <edge source="CZE" target="SRB">
      <data key="d0">279890</data>
    </edge>
    <edge source="DNK" target="ALB">
      <data key="d0">21971</data>
    </edge>
    <edge source="DNK" target="DZA">
      <data key="d0">75119</data>
    </edge>
    <edge source="DNK" target="ARG">
      <data key="d0">1359540</data>
    </edge>
    <edge source="DNK" target="AUS">
      <data key="d0">7946304</data>
    </edge>
    <edge source="DNK" target="AUT">
      <data key="d0">4278630</data>
    </edge>
    <edge source="DNK" target="ARM">
      <data key="d0">17072</data>
    </edge>
    <edge source="DNK" target="BEL">
      <data key="d0">13337211</data>
    </edge>
    <edge source="DNK" target="BOL">
      <data key="d0">69652</data>
    </edge>
    <edge source="DNK" target="BRA">
      <data key="d0">652346</data>
    </edge>
    <edge source="DNK" target="BGR">
      <data key="d0">211043</data>
    </edge>
    <edge source="DNK" target="BDI">
      <data key="d0">130651</data>
    </edge>
    <edge source="DNK" target="BLR">
      <data key="d0">41230</data>
    </edge>
    <edge source="DNK" target="KHM">
      <data key="d0">52233</data>
    </edge>
    <edge source="DNK" target="CMR">
      <data key="d0">63641</data>
    </edge>
    <edge source="DNK" target="CAN">
      <data key="d0">4842352</data>
    </edge>
    <edge source="DNK" target="CAF">
      <data key="d0">36520</data>
    </edge>
    <edge source="DNK" target="CHL">
      <data key="d0">151238</data>
    </edge>
    <edge source="DNK" target="CHN">
      <data key="d0">2941442</data>
    </edge>
    <edge source="DNK" target="COL">
      <data key="d0">833524</data>
    </edge>
    <edge source="DNK" target="CRI">
      <data key="d0">21981</data>
    </edge>
    <edge source="DNK" target="HRV">
      <data key="d0">417424</data>
    </edge>
    <edge source="DNK" target="CZE">
      <data key="d0">1384442</data>
    </edge>
    <edge source="DNK" target="BEN">
      <data key="d0">152031</data>
    </edge>
    <edge source="DNK" target="ECU">
      <data key="d0">27721</data>
    </edge>
    <edge source="DNK" target="SLV">
      <data key="d0">13229</data>
    </edge>
    <edge source="DNK" target="ETH">
      <data key="d0">198972</data>
    </edge>
    <edge source="DNK" target="EST">
      <data key="d0">2712799</data>
    </edge>
    <edge source="DNK" target="FIN">
      <data key="d0">75096695</data>
    </edge>
    <edge source="DNK" target="FRA">
      <data key="d0">32737712</data>
    </edge>
    <edge source="DNK" target="GEO">
      <data key="d0">75431</data>
    </edge>
    <edge source="DNK" target="GMB">
      <data key="d0">39494</data>
    </edge>
    <edge source="DNK" target="DEU">
      <data key="d0">116976455</data>
    </edge>
    <edge source="DNK" target="GHA">
      <data key="d0">287423</data>
    </edge>
    <edge source="DNK" target="GRC">
      <data key="d0">2595876</data>
    </edge>
    <edge source="DNK" target="HKG">
      <data key="d0">2567418</data>
    </edge>
    <edge source="DNK" target="HUN">
      <data key="d0">427687</data>
    </edge>
    <edge source="DNK" target="IDN">
      <data key="d0">335087</data>
    </edge>
    <edge source="DNK" target="IRL">
      <data key="d0">21212866</data>
    </edge>
    <edge source="DNK" target="ISR">
      <data key="d0">3087465</data>
    </edge>
    <edge source="DNK" target="ITA">
      <data key="d0">28697497</data>
    </edge>
    <edge source="DNK" target="CIV">
      <data key="d0">187018</data>
    </edge>
    <edge source="DNK" target="JPN">
      <data key="d0">5594122</data>
    </edge>
    <edge source="DNK" target="KAZ">
      <data key="d0">51025</data>
    </edge>
    <edge source="DNK" target="JOR">
      <data key="d0">602487</data>
    </edge>
    <edge source="DNK" target="KOR">
      <data key="d0">2006417</data>
    </edge>
    <edge source="DNK" target="KGZ">
      <data key="d0">21779</data>
    </edge>
    <edge source="DNK" target="LBN">
      <data key="d0">56970</data>
    </edge>
    <edge source="DNK" target="LVA">
      <data key="d0">3285291</data>
    </edge>
    <edge source="DNK" target="LTU">
      <data key="d0">3977883</data>
    </edge>
    <edge source="DNK" target="MDG">
      <data key="d0">128945</data>
    </edge>
    <edge source="DNK" target="MWI">
      <data key="d0">267977</data>
    </edge>
    <edge source="DNK" target="MYS">
      <data key="d0">727391</data>
    </edge>
    <edge source="DNK" target="MRT">
      <data key="d0">55389</data>
    </edge>
    <edge source="DNK" target="MUS">
      <data key="d0">11412</data>
    </edge>
    <edge source="DNK" target="MEX">
      <data key="d0">2659887</data>
    </edge>
    <edge source="DNK" target="MDA">
      <data key="d0">52707</data>
    </edge>
    <edge source="DNK" target="MAR">
      <data key="d0">42646</data>
    </edge>
    <edge source="DNK" target="MOZ">
      <data key="d0">66108</data>
    </edge>
    <edge source="DNK" target="OMN">
      <data key="d0">140074</data>
    </edge>
    <edge source="DNK" target="NLD">
      <data key="d0">50972499</data>
    </edge>
    <edge source="DNK" target="NZL">
      <data key="d0">454030</data>
    </edge>
    <edge source="DNK" target="NER">
      <data key="d0">221841</data>
    </edge>
    <edge source="DNK" target="NOR">
      <data key="d0">120749429</data>
    </edge>
    <edge source="DNK" target="PAK">
      <data key="d0">5875197</data>
    </edge>
    <edge source="DNK" target="PAN">
      <data key="d0">75658</data>
    </edge>
    <edge source="DNK" target="PER">
      <data key="d0">93661</data>
    </edge>
    <edge source="DNK" target="PHL">
      <data key="d0">501599</data>
    </edge>
    <edge source="DNK" target="POL">
      <data key="d0">4252486</data>
    </edge>
    <edge source="DNK" target="PRT">
      <data key="d0">5726523</data>
    </edge>
    <edge source="DNK" target="ROU">
      <data key="d0">694175</data>
    </edge>
    <edge source="DNK" target="RUS">
      <data key="d0">2089712</data>
    </edge>
    <edge source="DNK" target="SAU">
      <data key="d0">258393</data>
    </edge>
    <edge source="DNK" target="SEN">
      <data key="d0">35661</data>
    </edge>
    <edge source="DNK" target="IND">
      <data key="d0">2687428</data>
    </edge>
    <edge source="DNK" target="SGP">
      <data key="d0">5489856</data>
    </edge>
    <edge source="DNK" target="SVK">
      <data key="d0">307727</data>
    </edge>
    <edge source="DNK" target="VNM">
      <data key="d0">208389</data>
    </edge>
    <edge source="DNK" target="SVN">
      <data key="d0">317420</data>
    </edge>
    <edge source="DNK" target="ZAF">
      <data key="d0">1918206</data>
    </edge>
    <edge source="DNK" target="ZWE">
      <data key="d0">284256</data>
    </edge>
    <edge source="DNK" target="ESP">
      <data key="d0">14392786</data>
    </edge>
    <edge source="DNK" target="SWE">
      <data key="d0">187742393</data>
    </edge>
    <edge source="DNK" target="CHE">
      <data key="d0">10794962</data>
    </edge>
    <edge source="DNK" target="THA">
      <data key="d0">6349914</data>
    </edge>
    <edge source="DNK" target="ARE">
      <data key="d0">1443985</data>
    </edge>
    <edge source="DNK" target="TUN">
      <data key="d0">373876</data>
    </edge>
    <edge source="DNK" target="TUR">
      <data key="d0">1247152</data>
    </edge>
    <edge source="DNK" target="UGA">
      <data key="d0">471614</data>
    </edge>
    <edge source="DNK" target="UKR">
      <data key="d0">173914</data>
    </edge>
    <edge source="DNK" target="MKD">
      <data key="d0">270138</data>
    </edge>
    <edge source="DNK" target="EGY">
      <data key="d0">765867</data>
    </edge>
    <edge source="DNK" target="GBR">
      <data key="d0">115594381</data>
    </edge>
    <edge source="DNK" target="TZA">
      <data key="d0">326289</data>
    </edge>
    <edge source="DNK" target="USA">
      <data key="d0">72282321</data>
    </edge>
    <edge source="DNK" target="BFA">
      <data key="d0">204344</data>
    </edge>
    <edge source="DNK" target="URY">
      <data key="d0">27960</data>
    </edge>
    <edge source="DNK" target="SRB">
      <data key="d0">764780</data>
    </edge>
    <edge source="DEU" target="ALB">
      <data key="d0">965000</data>
    </edge>
    <edge source="DEU" target="DZA">
      <data key="d0">4213000</data>
    </edge>
    <edge source="DEU" target="AZE">
      <data key="d0">1259000</data>
    </edge>
    <edge source="DEU" target="ARG">
      <data key="d0">10729000</data>
    </edge>
    <edge source="DEU" target="AUS">
      <data key="d0">23878000</data>
    </edge>
    <edge source="DEU" target="AUT">
      <data key="d0">917692000</data>
    </edge>
    <edge source="DEU" target="ARM">
      <data key="d0">520000</data>
    </edge>
    <edge source="DEU" target="BEL">
      <data key="d0">597088000</data>
    </edge>
    <edge source="DEU" target="BOL">
      <data key="d0">88000</data>
    </edge>
    <edge source="DEU" target="BWA">
      <data key="d0">1123000</data>
    </edge>
    <edge source="DEU" target="BRA">
      <data key="d0">28499000</data>
    </edge>
    <edge source="DEU" target="BGR">
      <data key="d0">21385000</data>
    </edge>
    <edge source="DEU" target="BDI">
      <data key="d0">13000</data>
    </edge>
    <edge source="DEU" target="BLR">
      <data key="d0">5816000</data>
    </edge>
    <edge source="DEU" target="CMR">
      <data key="d0">303000</data>
    </edge>
    <edge source="DEU" target="CAN">
      <data key="d0">45593000</data>
    </edge>
    <edge source="DEU" target="CAF">
      <data key="d0">11000</data>
    </edge>
    <edge source="DEU" target="LKA">
      <data key="d0">2002000</data>
    </edge>
    <edge source="DEU" target="CHL">
      <data key="d0">2512000</data>
    </edge>
    <edge source="DEU" target="CHN">
      <data key="d0">259707000</data>
    </edge>
    <edge source="DEU" target="COL">
      <data key="d0">2654000</data>
    </edge>
    <edge source="DEU" target="CRI">
      <data key="d0">1161000</data>
    </edge>
    <edge source="DEU" target="HRV">
      <data key="d0">35567000</data>
    </edge>
    <edge source="DEU" target="CZE">
      <data key="d0">192478000</data>
    </edge>
    <edge source="DEU" target="BEN">
      <data key="d0">202000</data>
    </edge>
    <edge source="DEU" target="DNK">
      <data key="d0">281918000</data>
    </edge>
    <edge source="DEU" target="ECU">
      <data key="d0">1578000</data>
    </edge>
    <edge source="DEU" target="SLV">
      <data key="d0">354000</data>
    </edge>
    <edge source="DEU" target="ETH">
      <data key="d0">339000</data>
    </edge>
    <edge source="DEU" target="EST">
      <data key="d0">10788000</data>
    </edge>
    <edge source="DEU" target="FIN">
      <data key="d0">312015000</data>
    </edge>
    <edge source="DEU" target="FRA">
      <data key="d0">1846256000</data>
    </edge>
    <edge source="DEU" target="GEO">
      <data key="d0">1447000</data>
    </edge>
    <edge source="DEU" target="GMB">
      <data key="d0">67000</data>
    </edge>
    <edge source="DEU" target="PSE">
      <data key="d0">407000</data>
    </edge>
    <edge source="DEU" target="GHA">
      <data key="d0">1639000</data>
    </edge>
    <edge source="DEU" target="GRC">
      <data key="d0">148322000</data>
    </edge>
    <edge source="DEU" target="GTM">
      <data key="d0">334000</data>
    </edge>
    <edge source="DEU" target="HND">
      <data key="d0">119000</data>
    </edge>
    <edge source="DEU" target="HKG">
      <data key="d0">68495000</data>
    </edge>
    <edge source="DEU" target="HUN">
      <data key="d0">550060000</data>
    </edge>
    <edge source="DEU" target="IDN">
      <data key="d0">10641000</data>
    </edge>
    <edge source="DEU" target="IRL">
      <data key="d0">163706000</data>
    </edge>
    <edge source="DEU" target="ISR">
      <data key="d0">84318000</data>
    </edge>
    <edge source="DEU" target="ITA">
      <data key="d0">1268057000</data>
    </edge>
    <edge source="DEU" target="CIV">
      <data key="d0">804000</data>
    </edge>
    <edge source="DEU" target="JAM">
      <data key="d0">19000</data>
    </edge>
    <edge source="DEU" target="JPN">
      <data key="d0">207002000</data>
    </edge>
    <edge source="DEU" target="KAZ">
      <data key="d0">6838000</data>
    </edge>
    <edge source="DEU" target="JOR">
      <data key="d0">3775000</data>
    </edge>
    <edge source="DEU" target="KOR">
      <data key="d0">41472000</data>
    </edge>
    <edge source="DEU" target="KGZ">
      <data key="d0">81000</data>
    </edge>
    <edge source="DEU" target="LBN">
      <data key="d0">2946000</data>
    </edge>
    <edge source="DEU" target="LVA">
      <data key="d0">13940000</data>
    </edge>
    <edge source="DEU" target="LTU">
      <data key="d0">19314000</data>
    </edge>
    <edge source="DEU" target="MDG">
      <data key="d0">157000</data>
    </edge>
    <edge source="DEU" target="MWI">
      <data key="d0">117000</data>
    </edge>
    <edge source="DEU" target="MYS">
      <data key="d0">38509000</data>
    </edge>
    <edge source="DEU" target="MRT">
      <data key="d0">108000</data>
    </edge>
    <edge source="DEU" target="MUS">
      <data key="d0">829000</data>
    </edge>
    <edge source="DEU" target="MEX">
      <data key="d0">65514000</data>
    </edge>
    <edge source="DEU" target="MDA">
      <data key="d0">2280000</data>
    </edge>
    <edge source="DEU" target="MAR">
      <data key="d0">26967000</data>
    </edge>
    <edge source="DEU" target="MOZ">
      <data key="d0">466000</data>
    </edge>
    <edge source="DEU" target="OMN">
      <data key="d0">1928000</data>
    </edge>
    <edge source="DEU" target="NAM">
      <data key="d0">853000</data>
    </edge>
    <edge source="DEU" target="NLD">
      <data key="d0">1189522000</data>
    </edge>
    <edge source="DEU" target="NZL">
      <data key="d0">2237000</data>
    </edge>
    <edge source="DEU" target="NIC">
      <data key="d0">120000</data>
    </edge>
    <edge source="DEU" target="NOR">
      <data key="d0">183814000</data>
    </edge>
    <edge source="DEU" target="PAK">
      <data key="d0">2746000</data>
    </edge>
    <edge source="DEU" target="PAN">
      <data key="d0">2881000</data>
    </edge>
    <edge source="DEU" target="PRY">
      <data key="d0">140000</data>
    </edge>
    <edge source="DEU" target="PER">
      <data key="d0">803000</data>
    </edge>
    <edge source="DEU" target="PHL">
      <data key="d0">15767000</data>
    </edge>
    <edge source="DEU" target="POL">
      <data key="d0">355808000</data>
    </edge>
    <edge source="DEU" target="PRT">
      <data key="d0">206896000</data>
    </edge>
    <edge source="DEU" target="ROU">
      <data key="d0">39022000</data>
    </edge>
    <edge source="DEU" target="RUS">
      <data key="d0">273785000</data>
    </edge>
    <edge source="DEU" target="SAU">
      <data key="d0">22274000</data>
    </edge>
    <edge source="DEU" target="SEN">
      <data key="d0">552000</data>
    </edge>
    <edge source="DEU" target="IND">
      <data key="d0">16691000</data>
    </edge>
    <edge source="DEU" target="SGP">
      <data key="d0">197686000</data>
    </edge>
    <edge source="DEU" target="SVK">
      <data key="d0">32477000</data>
    </edge>
    <edge source="DEU" target="VNM">
      <data key="d0">2306000</data>
    </edge>
    <edge source="DEU" target="SVN">
      <data key="d0">32768000</data>
    </edge>
    <edge source="DEU" target="ZAF">
      <data key="d0">100592000</data>
    </edge>
    <edge source="DEU" target="ZWE">
      <data key="d0">746000</data>
    </edge>
    <edge source="DEU" target="ESP">
      <data key="d0">959774000</data>
    </edge>
    <edge source="DEU" target="SWE">
      <data key="d0">451217000</data>
    </edge>
    <edge source="DEU" target="CHE">
      <data key="d0">860688000</data>
    </edge>
    <edge source="DEU" target="THA">
      <data key="d0">90625000</data>
    </edge>
    <edge source="DEU" target="TGO">
      <data key="d0">60000</data>
    </edge>
    <edge source="DEU" target="ARE">
      <data key="d0">42965000</data>
    </edge>
    <edge source="DEU" target="TUN">
      <data key="d0">17041000</data>
    </edge>
    <edge source="DEU" target="TUR">
      <data key="d0">121368000</data>
    </edge>
    <edge source="DEU" target="UGA">
      <data key="d0">156000</data>
    </edge>
    <edge source="DEU" target="UKR">
      <data key="d0">29243000</data>
    </edge>
    <edge source="DEU" target="MKD">
      <data key="d0">3845000</data>
    </edge>
    <edge source="DEU" target="EGY">
      <data key="d0">21039000</data>
    </edge>
    <edge source="DEU" target="GBR">
      <data key="d0">2331621000</data>
    </edge>
    <edge source="DEU" target="TZA">
      <data key="d0">3205000</data>
    </edge>
    <edge source="DEU" target="USA">
      <data key="d0">1084415000</data>
    </edge>
    <edge source="DEU" target="BFA">
      <data key="d0">68000</data>
    </edge>
    <edge source="DEU" target="URY">
      <data key="d0">1517000</data>
    </edge>
    <edge source="DEU" target="SRB">
      <data key="d0">8407000</data>
    </edge>
    <edge source="HKG" target="ALB">
      <data key="d0">18168</data>
    </edge>
    <edge source="HKG" target="DZA">
      <data key="d0">986056</data>
    </edge>
    <edge source="HKG" target="AZE">
      <data key="d0">21291</data>
    </edge>
    <edge source="HKG" target="ARG">
      <data key="d0">20476875</data>
    </edge>
    <edge source="HKG" target="AUS">
      <data key="d0">172176391</data>
    </edge>
    <edge source="HKG" target="AUT">
      <data key="d0">74608445</data>
    </edge>
    <edge source="HKG" target="ARM">
      <data key="d0">32038</data>
    </edge>
    <edge source="HKG" target="BEL">
      <data key="d0">107393303</data>
    </edge>
    <edge source="HKG" target="BOL">
      <data key="d0">15686</data>
    </edge>
    <edge source="HKG" target="BRA">
      <data key="d0">70374759</data>
    </edge>
    <edge source="HKG" target="BGR">
      <data key="d0">1781281</data>
    </edge>
    <edge source="HKG" target="BLR">
      <data key="d0">368994</data>
    </edge>
    <edge source="HKG" target="KHM">
      <data key="d0">17117</data>
    </edge>
    <edge source="HKG" target="CMR">
      <data key="d0">115057</data>
    </edge>
    <edge source="HKG" target="CAN">
      <data key="d0">164682194</data>
    </edge>
    <edge source="HKG" target="LKA">
      <data key="d0">2249887</data>
    </edge>
    <edge source="HKG" target="CHL">
      <data key="d0">15444555</data>
    </edge>
    <edge source="HKG" target="CHN">
      <data key="d0">5522461956</data>
    </edge>
    <edge source="HKG" target="COL">
      <data key="d0">3175554</data>
    </edge>
    <edge source="HKG" target="CRI">
      <data key="d0">738943</data>
    </edge>
    <edge source="HKG" target="HRV">
      <data key="d0">2114089</data>
    </edge>
    <edge source="HKG" target="CZE">
      <data key="d0">10999729</data>
    </edge>
    <edge source="HKG" target="DNK">
      <data key="d0">44499355</data>
    </edge>
    <edge source="HKG" target="ECU">
      <data key="d0">1250408</data>
    </edge>
    <edge source="HKG" target="SLV">
      <data key="d0">261707</data>
    </edge>
    <edge source="HKG" target="ETH">
      <data key="d0">16941</data>
    </edge>
    <edge source="HKG" target="EST">
      <data key="d0">866626</data>
    </edge>
    <edge source="HKG" target="FIN">
      <data key="d0">28197512</data>
    </edge>
    <edge source="HKG" target="FRA">
      <data key="d0">214541757</data>
    </edge>
    <edge source="HKG" target="GEO">
      <data key="d0">75868</data>
    </edge>
    <edge source="HKG" target="DEU">
      <data key="d0">590948800</data>
    </edge>
    <edge source="HKG" target="GHA">
      <data key="d0">191923</data>
    </edge>
    <edge source="HKG" target="GRC">
      <data key="d0">19638498</data>
    </edge>
    <edge source="HKG" target="GTM">
      <data key="d0">284029</data>
    </edge>
    <edge source="HKG" target="HND">
      <data key="d0">202435</data>
    </edge>
    <edge source="HKG" target="HUN">
      <data key="d0">80751981</data>
    </edge>
    <edge source="HKG" target="IDN">
      <data key="d0">26433270</data>
    </edge>
    <edge source="HKG" target="IRL">
      <data key="d0">57988865</data>
    </edge>
    <edge source="HKG" target="ISR">
      <data key="d0">55720565</data>
    </edge>
    <edge source="HKG" target="ITA">
      <data key="d0">124449861</data>
    </edge>
    <edge source="HKG" target="CIV">
      <data key="d0">55807</data>
    </edge>
    <edge source="HKG" target="JAM">
      <data key="d0">16369</data>
    </edge>
    <edge source="HKG" target="JPN">
      <data key="d0">1161021363</data>
    </edge>
    <edge source="HKG" target="KAZ">
      <data key="d0">159733</data>
    </edge>
    <edge source="HKG" target="JOR">
      <data key="d0">964510</data>
    </edge>
    <edge source="HKG" target="KOR">
      <data key="d0">540855686</data>
    </edge>
    <edge source="HKG" target="KGZ">
      <data key="d0">26015</data>
    </edge>
    <edge source="HKG" target="LBN">
      <data key="d0">4492649</data>
    </edge>
    <edge source="HKG" target="LVA">
      <data key="d0">1383344</data>
    </edge>
    <edge source="HKG" target="LTU">
      <data key="d0">737536</data>
    </edge>
    <edge source="HKG" target="MDG">
      <data key="d0">233424</data>
    </edge>
    <edge source="HKG" target="MYS">
      <data key="d0">222538542</data>
    </edge>
    <edge source="HKG" target="MUS">
      <data key="d0">2235584</data>
    </edge>
    <edge source="HKG" target="MEX">
      <data key="d0">55872779</data>
    </edge>
    <edge source="HKG" target="MDA">
      <data key="d0">20812</data>
    </edge>
    <edge source="HKG" target="MAR">
      <data key="d0">1229621</data>
    </edge>
    <edge source="HKG" target="MOZ">
      <data key="d0">122031</data>
    </edge>
    <edge source="HKG" target="OMN">
      <data key="d0">41039</data>
    </edge>
    <edge source="HKG" target="NLD">
      <data key="d0">672834589</data>
    </edge>
    <edge source="HKG" target="NZL">
      <data key="d0">20924089</data>
    </edge>
    <edge source="HKG" target="NER">
      <data key="d0">25498</data>
    </edge>
    <edge source="HKG" target="NOR">
      <data key="d0">15549347</data>
    </edge>
    <edge source="HKG" target="PAK">
      <data key="d0">11419938</data>
    </edge>
    <edge source="HKG" target="PAN">
      <data key="d0">8265863</data>
    </edge>
    <edge source="HKG" target="PRY">
      <data key="d0">11387246</data>
    </edge>
    <edge source="HKG" target="PER">
      <data key="d0">3579487</data>
    </edge>
    <edge source="HKG" target="PHL">
      <data key="d0">191739875</data>
    </edge>
    <edge source="HKG" target="POL">
      <data key="d0">34651745</data>
    </edge>
    <edge source="HKG" target="PRT">
      <data key="d0">6302290</data>
    </edge>
    <edge source="HKG" target="ROU">
      <data key="d0">6658819</data>
    </edge>
    <edge source="HKG" target="RUS">
      <data key="d0">24163983</data>
    </edge>
    <edge source="HKG" target="SAU">
      <data key="d0">14708316</data>
    </edge>
    <edge source="HKG" target="SEN">
      <data key="d0">79554</data>
    </edge>
    <edge source="HKG" target="IND">
      <data key="d0">97325576</data>
    </edge>
    <edge source="HKG" target="SGP">
      <data key="d0">1177209815</data>
    </edge>
    <edge source="HKG" target="SVK">
      <data key="d0">4010721</data>
    </edge>
    <edge source="HKG" target="VNM">
      <data key="d0">20414673</data>
    </edge>
    <edge source="HKG" target="SVN">
      <data key="d0">3492937</data>
    </edge>
    <edge source="HKG" target="ZAF">
      <data key="d0">35912034</data>
    </edge>
    <edge source="HKG" target="ZWE">
      <data key="d0">320172</data>
    </edge>
    <edge source="HKG" target="ESP">
      <data key="d0">58666931</data>
    </edge>
    <edge source="HKG" target="SWE">
      <data key="d0">24045939</data>
    </edge>
    <edge source="HKG" target="CHE">
      <data key="d0">31259487</data>
    </edge>
    <edge source="HKG" target="THA">
      <data key="d0">178521612</data>
    </edge>
    <edge source="HKG" target="TGO">
      <data key="d0">28247</data>
    </edge>
    <edge source="HKG" target="ARE">
      <data key="d0">71530179</data>
    </edge>
    <edge source="HKG" target="TUN">
      <data key="d0">796472</data>
    </edge>
    <edge source="HKG" target="TUR">
      <data key="d0">44695013</data>
    </edge>
    <edge source="HKG" target="UGA">
      <data key="d0">48571</data>
    </edge>
    <edge source="HKG" target="UKR">
      <data key="d0">8439938</data>
    </edge>
    <edge source="HKG" target="MKD">
      <data key="d0">38960</data>
    </edge>
    <edge source="HKG" target="EGY">
      <data key="d0">10126198</data>
    </edge>
    <edge source="HKG" target="GBR">
      <data key="d0">758754196</data>
    </edge>
    <edge source="HKG" target="TZA">
      <data key="d0">50017</data>
    </edge>
    <edge source="HKG" target="USA">
      <data key="d0">2819982792</data>
    </edge>
    <edge source="HKG" target="URY">
      <data key="d0">7208082</data>
    </edge>
    <edge source="HKG" target="SRB">
      <data key="d0">392611</data>
    </edge>
    <edge source="HUN" target="ALB">
      <data key="d0">29000</data>
    </edge>
    <edge source="HUN" target="AUS">
      <data key="d0">545000</data>
    </edge>
    <edge source="HUN" target="AUT">
      <data key="d0">89024000</data>
    </edge>
    <edge source="HUN" target="BEL">
      <data key="d0">100265000</data>
    </edge>
    <edge source="HUN" target="BRA">
      <data key="d0">405000</data>
    </edge>
    <edge source="HUN" target="BGR">
      <data key="d0">58000</data>
    </edge>
    <edge source="HUN" target="CAN">
      <data key="d0">43000</data>
    </edge>
    <edge source="HUN" target="CHN">
      <data key="d0">9792000</data>
    </edge>
    <edge source="HUN" target="HRV">
      <data key="d0">572000</data>
    </edge>
    <edge source="HUN" target="CZE">
      <data key="d0">4636000</data>
    </edge>
    <edge source="HUN" target="DNK">
      <data key="d0">5270000</data>
    </edge>
    <edge source="HUN" target="EST">
      <data key="d0">69000</data>
    </edge>
    <edge source="HUN" target="FIN">
      <data key="d0">8106000</data>
    </edge>
    <edge source="HUN" target="FRA">
      <data key="d0">180403000</data>
    </edge>
    <edge source="HUN" target="DEU">
      <data key="d0">1298936000</data>
    </edge>
    <edge source="HUN" target="GRC">
      <data key="d0">734000</data>
    </edge>
    <edge source="HUN" target="HKG">
      <data key="d0">701000</data>
    </edge>
    <edge source="HUN" target="IRL">
      <data key="d0">197982000</data>
    </edge>
    <edge source="HUN" target="ISR">
      <data key="d0">475000</data>
    </edge>
    <edge source="HUN" target="ITA">
      <data key="d0">71541000</data>
    </edge>
    <edge source="HUN" target="JPN">
      <data key="d0">23998000</data>
    </edge>
    <edge source="HUN" target="KOR">
      <data key="d0">148000</data>
    </edge>
    <edge source="HUN" target="LVA">
      <data key="d0">10000</data>
    </edge>
    <edge source="HUN" target="LTU">
      <data key="d0">32000</data>
    </edge>
    <edge source="HUN" target="MYS">
      <data key="d0">22422000</data>
    </edge>
    <edge source="HUN" target="MEX">
      <data key="d0">32649000</data>
    </edge>
    <edge source="HUN" target="MAR">
      <data key="d0">276000</data>
    </edge>
    <edge source="HUN" target="OMN">
      <data key="d0">32000</data>
    </edge>
    <edge source="HUN" target="NLD">
      <data key="d0">567536000</data>
    </edge>
    <edge source="HUN" target="NOR">
      <data key="d0">233000</data>
    </edge>
    <edge source="HUN" target="PHL">
      <data key="d0">8821000</data>
    </edge>
    <edge source="HUN" target="POL">
      <data key="d0">12496000</data>
    </edge>
    <edge source="HUN" target="PRT">
      <data key="d0">36000</data>
    </edge>
    <edge source="HUN" target="ROU">
      <data key="d0">7231000</data>
    </edge>
    <edge source="HUN" target="RUS">
      <data key="d0">106000</data>
    </edge>
    <edge source="HUN" target="SAU">
      <data key="d0">30000</data>
    </edge>
    <edge source="HUN" target="IND">
      <data key="d0">164000</data>
    </edge>
    <edge source="HUN" target="SGP">
      <data key="d0">167157000</data>
    </edge>
    <edge source="HUN" target="SVK">
      <data key="d0">595000</data>
    </edge>
    <edge source="HUN" target="SVN">
      <data key="d0">109000</data>
    </edge>
    <edge source="HUN" target="ZAF">
      <data key="d0">916000</data>
    </edge>
    <edge source="HUN" target="ESP">
      <data key="d0">16450000</data>
    </edge>
    <edge source="HUN" target="SWE">
      <data key="d0">7006000</data>
    </edge>
    <edge source="HUN" target="CHE">
      <data key="d0">2568000</data>
    </edge>
    <edge source="HUN" target="THA">
      <data key="d0">1233000</data>
    </edge>
    <edge source="HUN" target="ARE">
      <data key="d0">22000</data>
    </edge>
    <edge source="HUN" target="TUR">
      <data key="d0">3073000</data>
    </edge>
    <edge source="HUN" target="UKR">
      <data key="d0">444000</data>
    </edge>
    <edge source="HUN" target="MKD">
      <data key="d0">796000</data>
    </edge>
    <edge source="HUN" target="GBR">
      <data key="d0">178170000</data>
    </edge>
    <edge source="HUN" target="USA">
      <data key="d0">785050000</data>
    </edge>
    <edge source="HUN" target="SRB">
      <data key="d0">4907000</data>
    </edge>
    <edge source="IRL" target="ALB">
      <data key="d0">109234</data>
    </edge>
    <edge source="IRL" target="DZA">
      <data key="d0">764563</data>
    </edge>
    <edge source="IRL" target="AZE">
      <data key="d0">1483048</data>
    </edge>
    <edge source="IRL" target="ARG">
      <data key="d0">2170084</data>
    </edge>
    <edge source="IRL" target="AUS">
      <data key="d0">151162092</data>
    </edge>
    <edge source="IRL" target="AUT">
      <data key="d0">183571712</data>
    </edge>
    <edge source="IRL" target="BEL">
      <data key="d0">479998733</data>
    </edge>
    <edge source="IRL" target="BOL">
      <data key="d0">239203</data>
    </edge>
    <edge source="IRL" target="BWA">
      <data key="d0">992324</data>
    </edge>
    <edge source="IRL" target="BRA">
      <data key="d0">78560142</data>
    </edge>
    <edge source="IRL" target="BGR">
      <data key="d0">6025120</data>
    </edge>
    <edge source="IRL" target="BDI">
      <data key="d0">21728</data>
    </edge>
    <edge source="IRL" target="BLR">
      <data key="d0">94462</data>
    </edge>
    <edge source="IRL" target="KHM">
      <data key="d0">24692</data>
    </edge>
    <edge source="IRL" target="CMR">
      <data key="d0">422902</data>
    </edge>
    <edge source="IRL" target="CAN">
      <data key="d0">32750448</data>
    </edge>
    <edge source="IRL" target="LKA">
      <data key="d0">728972</data>
    </edge>
    <edge source="IRL" target="CHL">
      <data key="d0">448996</data>
    </edge>
    <edge source="IRL" target="CHN">
      <data key="d0">27501313</data>
    </edge>
    <edge source="IRL" target="COL">
      <data key="d0">339975</data>
    </edge>
    <edge source="IRL" target="CRI">
      <data key="d0">2449314</data>
    </edge>
    <edge source="IRL" target="HRV">
      <data key="d0">5391723</data>
    </edge>
    <edge source="IRL" target="CZE">
      <data key="d0">92477088</data>
    </edge>
    <edge source="IRL" target="BEN">
      <data key="d0">56962</data>
    </edge>
    <edge source="IRL" target="DNK">
      <data key="d0">206783689</data>
    </edge>
    <edge source="IRL" target="ECU">
      <data key="d0">35929</data>
    </edge>
    <edge source="IRL" target="SLV">
      <data key="d0">2096062</data>
    </edge>
    <edge source="IRL" target="ETH">
      <data key="d0">2667468</data>
    </edge>
    <edge source="IRL" target="EST">
      <data key="d0">6386350</data>
    </edge>
    <edge source="IRL" target="FIN">
      <data key="d0">107529096</data>
    </edge>
    <edge source="IRL" target="FRA">
      <data key="d0">1661956081</data>
    </edge>
    <edge source="IRL" target="GEO">
      <data key="d0">1706769</data>
    </edge>
    <edge source="IRL" target="GMB">
      <data key="d0">43243</data>
    </edge>
    <edge source="IRL" target="DEU">
      <data key="d0">2361087699</data>
    </edge>
    <edge source="IRL" target="GHA">
      <data key="d0">5579346</data>
    </edge>
    <edge source="IRL" target="GRC">
      <data key="d0">22721140</data>
    </edge>
    <edge source="IRL" target="GTM">
      <data key="d0">10336</data>
    </edge>
    <edge source="IRL" target="HKG">
      <data key="d0">127631260</data>
    </edge>
    <edge source="IRL" target="HUN">
      <data key="d0">45478325</data>
    </edge>
    <edge source="IRL" target="IDN">
      <data key="d0">8730695</data>
    </edge>
    <edge source="IRL" target="ISR">
      <data key="d0">145665188</data>
    </edge>
    <edge source="IRL" target="ITA">
      <data key="d0">540530392</data>
    </edge>
    <edge source="IRL" target="CIV">
      <data key="d0">437044</data>
    </edge>
    <edge source="IRL" target="JAM">
      <data key="d0">46618</data>
    </edge>
    <edge source="IRL" target="JPN">
      <data key="d0">1026864356</data>
    </edge>
    <edge source="IRL" target="KAZ">
      <data key="d0">214191</data>
    </edge>
    <edge source="IRL" target="JOR">
      <data key="d0">2943257</data>
    </edge>
    <edge source="IRL" target="KOR">
      <data key="d0">147121179</data>
    </edge>
    <edge source="IRL" target="KGZ">
      <data key="d0">50845</data>
    </edge>
    <edge source="IRL" target="LBN">
      <data key="d0">3613649</data>
    </edge>
    <edge source="IRL" target="LVA">
      <data key="d0">7400705</data>
    </edge>
    <edge source="IRL" target="LTU">
      <data key="d0">2978507</data>
    </edge>
    <edge source="IRL" target="MDG">
      <data key="d0">57532</data>
    </edge>
    <edge source="IRL" target="MWI">
      <data key="d0">393357</data>
    </edge>
    <edge source="IRL" target="MYS">
      <data key="d0">49374497</data>
    </edge>
    <edge source="IRL" target="MRT">
      <data key="d0">337853</data>
    </edge>
    <edge source="IRL" target="MUS">
      <data key="d0">394167</data>
    </edge>
    <edge source="IRL" target="MEX">
      <data key="d0">3918544</data>
    </edge>
    <edge source="IRL" target="MDA">
      <data key="d0">354455</data>
    </edge>
    <edge source="IRL" target="MAR">
      <data key="d0">4260903</data>
    </edge>
    <edge source="IRL" target="MOZ">
      <data key="d0">469363</data>
    </edge>
    <edge source="IRL" target="OMN">
      <data key="d0">4404038</data>
    </edge>
    <edge source="IRL" target="NAM">
      <data key="d0">284425</data>
    </edge>
    <edge source="IRL" target="NLD">
      <data key="d0">1504664456</data>
    </edge>
    <edge source="IRL" target="NZL">
      <data key="d0">18814330</data>
    </edge>
    <edge source="IRL" target="NER">
      <data key="d0">74077</data>
    </edge>
    <edge source="IRL" target="NOR">
      <data key="d0">173017645</data>
    </edge>
    <edge source="IRL" target="PAK">
      <data key="d0">2017950</data>
    </edge>
    <edge source="IRL" target="PAN">
      <data key="d0">37797</data>
    </edge>
    <edge source="IRL" target="PER">
      <data key="d0">393116</data>
    </edge>
    <edge source="IRL" target="PHL">
      <data key="d0">35768768</data>
    </edge>
    <edge source="IRL" target="POL">
      <data key="d0">119526708</data>
    </edge>
    <edge source="IRL" target="PRT">
      <data key="d0">27047528</data>
    </edge>
    <edge source="IRL" target="ROU">
      <data key="d0">8890050</data>
    </edge>
    <edge source="IRL" target="RUS">
      <data key="d0">50040664</data>
    </edge>
    <edge source="IRL" target="SAU">
      <data key="d0">51427401</data>
    </edge>
    <edge source="IRL" target="SEN">
      <data key="d0">1353946</data>
    </edge>
    <edge source="IRL" target="IND">
      <data key="d0">47105634</data>
    </edge>
    <edge source="IRL" target="SGP">
      <data key="d0">195825450</data>
    </edge>
    <edge source="IRL" target="SVK">
      <data key="d0">2865615</data>
    </edge>
    <edge source="IRL" target="VNM">
      <data key="d0">616768</data>
    </edge>
    <edge source="IRL" target="SVN">
      <data key="d0">14196152</data>
    </edge>
    <edge source="IRL" target="ZAF">
      <data key="d0">211063808</data>
    </edge>
    <edge source="IRL" target="ZWE">
      <data key="d0">2124779</data>
    </edge>
    <edge source="IRL" target="ESP">
      <data key="d0">394387217</data>
    </edge>
    <edge source="IRL" target="SWE">
      <data key="d0">479591662</data>
    </edge>
    <edge source="IRL" target="CHE">
      <data key="d0">415701307</data>
    </edge>
    <edge source="IRL" target="THA">
      <data key="d0">43204486</data>
    </edge>
    <edge source="IRL" target="TGO">
      <data key="d0">189975</data>
    </edge>
    <edge source="IRL" target="ARE">
      <data key="d0">78381511</data>
    </edge>
    <edge source="IRL" target="TUN">
      <data key="d0">4270694</data>
    </edge>
    <edge source="IRL" target="TUR">
      <data key="d0">98774239</data>
    </edge>
    <edge source="IRL" target="UGA">
      <data key="d0">348852</data>
    </edge>
    <edge source="IRL" target="UKR">
      <data key="d0">11453546</data>
    </edge>
    <edge source="IRL" target="MKD">
      <data key="d0">1446273</data>
    </edge>
    <edge source="IRL" target="EGY">
      <data key="d0">20877689</data>
    </edge>
    <edge source="IRL" target="GBR">
      <data key="d0">3956169318</data>
    </edge>
    <edge source="IRL" target="TZA">
      <data key="d0">732429</data>
    </edge>
    <edge source="IRL" target="USA">
      <data key="d0">1507093843</data>
    </edge>
    <edge source="IRL" target="BFA">
      <data key="d0">301416</data>
    </edge>
    <edge source="IRL" target="URY">
      <data key="d0">352679</data>
    </edge>
    <edge source="JPN" target="DZA">
      <data key="d0">214910</data>
    </edge>
    <edge source="JPN" target="AZE">
      <data key="d0">108930</data>
    </edge>
    <edge source="JPN" target="ARG">
      <data key="d0">5141109</data>
    </edge>
    <edge source="JPN" target="AUS">
      <data key="d0">524434336</data>
    </edge>
    <edge source="JPN" target="AUT">
      <data key="d0">27151578</data>
    </edge>
    <edge source="JPN" target="BEL">
      <data key="d0">528242777</data>
    </edge>
    <edge source="JPN" target="BOL">
      <data key="d0">26295</data>
    </edge>
    <edge source="JPN" target="BWA">
      <data key="d0">128805</data>
    </edge>
    <edge source="JPN" target="BRA">
      <data key="d0">71845925</data>
    </edge>
    <edge source="JPN" target="BGR">
      <data key="d0">2409164</data>
    </edge>
    <edge source="JPN" target="BLR">
      <data key="d0">315099</data>
    </edge>
    <edge source="JPN" target="KHM">
      <data key="d0">163321</data>
    </edge>
    <edge source="JPN" target="CAN">
      <data key="d0">509396643</data>
    </edge>
    <edge source="JPN" target="LKA">
      <data key="d0">22147309</data>
    </edge>
    <edge source="JPN" target="CHL">
      <data key="d0">2583674</data>
    </edge>
    <edge source="JPN" target="CHN">
      <data key="d0">1276989343</data>
    </edge>
    <edge source="JPN" target="COL">
      <data key="d0">1021437</data>
    </edge>
    <edge source="JPN" target="CRI">
      <data key="d0">209157</data>
    </edge>
    <edge source="JPN" target="HRV">
      <data key="d0">49566</data>
    </edge>
    <edge source="JPN" target="CZE">
      <data key="d0">1910702</data>
    </edge>
    <edge source="JPN" target="DNK">
      <data key="d0">11831335</data>
    </edge>
    <edge source="JPN" target="ECU">
      <data key="d0">37281</data>
    </edge>
    <edge source="JPN" target="SLV">
      <data key="d0">16200</data>
    </edge>
    <edge source="JPN" target="EST">
      <data key="d0">25182</data>
    </edge>
    <edge source="JPN" target="FIN">
      <data key="d0">51823569</data>
    </edge>
    <edge source="JPN" target="FRA">
      <data key="d0">811478923</data>
    </edge>
    <edge source="JPN" target="DEU">
      <data key="d0">2621176824</data>
    </edge>
    <edge source="JPN" target="GHA">
      <data key="d0">470478</data>
    </edge>
    <edge source="JPN" target="GRC">
      <data key="d0">12341470</data>
    </edge>
    <edge source="JPN" target="GTM">
      <data key="d0">161215</data>
    </edge>
    <edge source="JPN" target="HND">
      <data key="d0">31992</data>
    </edge>
    <edge source="JPN" target="HKG">
      <data key="d0">1223716086</data>
    </edge>
    <edge source="JPN" target="HUN">
      <data key="d0">25131807</data>
    </edge>
    <edge source="JPN" target="IDN">
      <data key="d0">254222884</data>
    </edge>
    <edge source="JPN" target="IRL">
      <data key="d0">256895781</data>
    </edge>
    <edge source="JPN" target="ISR">
      <data key="d0">27789209</data>
    </edge>
    <edge source="JPN" target="ITA">
      <data key="d0">175946866</data>
    </edge>
    <edge source="JPN" target="CIV">
      <data key="d0">94511</data>
    </edge>
    <edge source="JPN" target="JAM">
      <data key="d0">79211</data>
    </edge>
    <edge source="JPN" target="KAZ">
      <data key="d0">221525</data>
    </edge>
    <edge source="JPN" target="JOR">
      <data key="d0">1319659</data>
    </edge>
    <edge source="JPN" target="KOR">
      <data key="d0">823361959</data>
    </edge>
    <edge source="JPN" target="LBN">
      <data key="d0">796470</data>
    </edge>
    <edge source="JPN" target="LVA">
      <data key="d0">424976</data>
    </edge>
    <edge source="JPN" target="LTU">
      <data key="d0">205919</data>
    </edge>
    <edge source="JPN" target="MWI">
      <data key="d0">30387</data>
    </edge>
    <edge source="JPN" target="MYS">
      <data key="d0">303145982</data>
    </edge>
    <edge source="JPN" target="MRT">
      <data key="d0">14196</data>
    </edge>
    <edge source="JPN" target="MUS">
      <data key="d0">280629</data>
    </edge>
    <edge source="JPN" target="MEX">
      <data key="d0">296422937</data>
    </edge>
    <edge source="JPN" target="MAR">
      <data key="d0">387843</data>
    </edge>
    <edge source="JPN" target="MOZ">
      <data key="d0">11877</data>
    </edge>
    <edge source="JPN" target="OMN">
      <data key="d0">1783604</data>
    </edge>
    <edge source="JPN" target="NLD">
      <data key="d0">4332021883</data>
    </edge>
    <edge source="JPN" target="NZL">
      <data key="d0">47255029</data>
    </edge>
    <edge source="JPN" target="NIC">
      <data key="d0">19086</data>
    </edge>
    <edge source="JPN" target="NOR">
      <data key="d0">12825076</data>
    </edge>
    <edge source="JPN" target="PAK">
      <data key="d0">1519083</data>
    </edge>
    <edge source="JPN" target="PAN">
      <data key="d0">5551109</data>
    </edge>
    <edge source="JPN" target="PRY">
      <data key="d0">25739</data>
    </edge>
    <edge source="JPN" target="PER">
      <data key="d0">697644</data>
    </edge>
    <edge source="JPN" target="PHL">
      <data key="d0">1011803706</data>
    </edge>
    <edge source="JPN" target="POL">
      <data key="d0">9840421</data>
    </edge>
    <edge source="JPN" target="PRT">
      <data key="d0">3734789</data>
    </edge>
    <edge source="JPN" target="ROU">
      <data key="d0">311397</data>
    </edge>
    <edge source="JPN" target="RUS">
      <data key="d0">5922622</data>
    </edge>
    <edge source="JPN" target="SAU">
      <data key="d0">16617281</data>
    </edge>
    <edge source="JPN" target="SEN">
      <data key="d0">15170</data>
    </edge>
    <edge source="JPN" target="IND">
      <data key="d0">19163395</data>
    </edge>
    <edge source="JPN" target="SGP">
      <data key="d0">1995635166</data>
    </edge>
    <edge source="JPN" target="SVK">
      <data key="d0">549763</data>
    </edge>
    <edge source="JPN" target="VNM">
      <data key="d0">4268704</data>
    </edge>
    <edge source="JPN" target="SVN">
      <data key="d0">354431</data>
    </edge>
    <edge source="JPN" target="ZAF">
      <data key="d0">58098209</data>
    </edge>
    <edge source="JPN" target="ZWE">
      <data key="d0">194692</data>
    </edge>
    <edge source="JPN" target="ESP">
      <data key="d0">61516470</data>
    </edge>
    <edge source="JPN" target="SWE">
      <data key="d0">46572602</data>
    </edge>
    <edge source="JPN" target="CHE">
      <data key="d0">60438081</data>
    </edge>
    <edge source="JPN" target="THA">
      <data key="d0">462375851</data>
    </edge>
    <edge source="JPN" target="ARE">
      <data key="d0">26801072</data>
    </edge>
    <edge source="JPN" target="TUN">
      <data key="d0">989584</data>
    </edge>
    <edge source="JPN" target="TUR">
      <data key="d0">31569416</data>
    </edge>
    <edge source="JPN" target="UKR">
      <data key="d0">1333094</data>
    </edge>
    <edge source="JPN" target="EGY">
      <data key="d0">4374841</data>
    </edge>
    <edge source="JPN" target="GBR">
      <data key="d0">1183338747</data>
    </edge>
    <edge source="JPN" target="USA">
      <data key="d0">13352761231</data>
    </edge>
    <edge source="JPN" target="URY">
      <data key="d0">8121116</data>
    </edge>
    <edge source="JPN" target="SRB">
      <data key="d0">55643</data>
    </edge>
    <edge source="KOR" target="AZE">
      <data key="d0">45750</data>
    </edge>
    <edge source="KOR" target="ARG">
      <data key="d0">6034962</data>
    </edge>
    <edge source="KOR" target="AUS">
      <data key="d0">136112781</data>
    </edge>
    <edge source="KOR" target="AUT">
      <data key="d0">14827047</data>
    </edge>
    <edge source="KOR" target="ARM">
      <data key="d0">17156</data>
    </edge>
    <edge source="KOR" target="BEL">
      <data key="d0">16904387</data>
    </edge>
    <edge source="KOR" target="BOL">
      <data key="d0">18825</data>
    </edge>
    <edge source="KOR" target="BRA">
      <data key="d0">78545407</data>
    </edge>
    <edge source="KOR" target="BGR">
      <data key="d0">1979443</data>
    </edge>
    <edge source="KOR" target="BLR">
      <data key="d0">41623</data>
    </edge>
    <edge source="KOR" target="KHM">
      <data key="d0">65492</data>
    </edge>
    <edge source="KOR" target="CMR">
      <data key="d0">15741</data>
    </edge>
    <edge source="KOR" target="CAN">
      <data key="d0">101045548</data>
    </edge>
    <edge source="KOR" target="LKA">
      <data key="d0">103919</data>
    </edge>
    <edge source="KOR" target="CHL">
      <data key="d0">2743613</data>
    </edge>
    <edge source="KOR" target="CHN">
      <data key="d0">784757891</data>
    </edge>
    <edge source="KOR" target="COL">
      <data key="d0">550514</data>
    </edge>
    <edge source="KOR" target="CRI">
      <data key="d0">190033</data>
    </edge>
    <edge source="KOR" target="HRV">
      <data key="d0">127373</data>
    </edge>
    <edge source="KOR" target="CZE">
      <data key="d0">968447</data>
    </edge>
    <edge source="KOR" target="BEN">
      <data key="d0">19680</data>
    </edge>
    <edge source="KOR" target="DNK">
      <data key="d0">4512116</data>
    </edge>
    <edge source="KOR" target="ECU">
      <data key="d0">55698</data>
    </edge>
    <edge source="KOR" target="ETH">
      <data key="d0">22245</data>
    </edge>
    <edge source="KOR" target="EST">
      <data key="d0">15034</data>
    </edge>
    <edge source="KOR" target="FIN">
      <data key="d0">53925872</data>
    </edge>
    <edge source="KOR" target="FRA">
      <data key="d0">199449984</data>
    </edge>
    <edge source="KOR" target="GEO">
      <data key="d0">29232</data>
    </edge>
    <edge source="KOR" target="DEU">
      <data key="d0">793516836</data>
    </edge>
    <edge source="KOR" target="GHA">
      <data key="d0">110962</data>
    </edge>
    <edge source="KOR" target="GRC">
      <data key="d0">3938523</data>
    </edge>
    <edge source="KOR" target="GTM">
      <data key="d0">279029</data>
    </edge>
    <edge source="KOR" target="HND">
      <data key="d0">76470</data>
    </edge>
    <edge source="KOR" target="HKG">
      <data key="d0">389822728</data>
    </edge>
    <edge source="KOR" target="HUN">
      <data key="d0">3013859</data>
    </edge>
    <edge source="KOR" target="IDN">
      <data key="d0">158149718</data>
    </edge>
    <edge source="KOR" target="IRL">
      <data key="d0">142975847</data>
    </edge>
    <edge source="KOR" target="ISR">
      <data key="d0">22998080</data>
    </edge>
    <edge source="KOR" target="ITA">
      <data key="d0">105019881</data>
    </edge>
    <edge source="KOR" target="CIV">
      <data key="d0">11533</data>
    </edge>
    <edge source="KOR" target="JAM">
      <data key="d0">33442</data>
    </edge>
    <edge source="KOR" target="JPN">
      <data key="d0">2756046141</data>
    </edge>
    <edge source="KOR" target="KAZ">
      <data key="d0">1706004</data>
    </edge>
    <edge source="KOR" target="JOR">
      <data key="d0">1164026</data>
    </edge>
    <edge source="KOR" target="LBN">
      <data key="d0">399830</data>
    </edge>
    <edge source="KOR" target="LVA">
      <data key="d0">449054</data>
    </edge>
    <edge source="KOR" target="LTU">
      <data key="d0">196362</data>
    </edge>
    <edge source="KOR" target="MDG">
      <data key="d0">19711</data>
    </edge>
    <edge source="KOR" target="MWI">
      <data key="d0">15084</data>
    </edge>
    <edge source="KOR" target="MYS">
      <data key="d0">204956430</data>
    </edge>
    <edge source="KOR" target="MUS">
      <data key="d0">215729</data>
    </edge>
    <edge source="KOR" target="MEX">
      <data key="d0">285100836</data>
    </edge>
    <edge source="KOR" target="MAR">
      <data key="d0">211090</data>
    </edge>
    <edge source="KOR" target="MOZ">
      <data key="d0">22291</data>
    </edge>
    <edge source="KOR" target="NLD">
      <data key="d0">1094997163</data>
    </edge>
    <edge source="KOR" target="NZL">
      <data key="d0">7057542</data>
    </edge>
    <edge source="KOR" target="NIC">
      <data key="d0">116278</data>
    </edge>
    <edge source="KOR" target="NOR">
      <data key="d0">3604658</data>
    </edge>
    <edge source="KOR" target="PAK">
      <data key="d0">1381814</data>
    </edge>
    <edge source="KOR" target="PAN">
      <data key="d0">1941887</data>
    </edge>
    <edge source="KOR" target="PRY">
      <data key="d0">73118</data>
    </edge>
    <edge source="KOR" target="PER">
      <data key="d0">569866</data>
    </edge>
    <edge source="KOR" target="PHL">
      <data key="d0">25700424</data>
    </edge>
    <edge source="KOR" target="POL">
      <data key="d0">28120863</data>
    </edge>
    <edge source="KOR" target="PRT">
      <data key="d0">5650547</data>
    </edge>
    <edge source="KOR" target="ROU">
      <data key="d0">1029901</data>
    </edge>
    <edge source="KOR" target="RUS">
      <data key="d0">14581687</data>
    </edge>
    <edge source="KOR" target="SAU">
      <data key="d0">10620798</data>
    </edge>
    <edge source="KOR" target="IND">
      <data key="d0">40948363</data>
    </edge>
    <edge source="KOR" target="SGP">
      <data key="d0">494488314</data>
    </edge>
    <edge source="KOR" target="SVK">
      <data key="d0">12736</data>
    </edge>
    <edge source="KOR" target="VNM">
      <data key="d0">6836511</data>
    </edge>
    <edge source="KOR" target="SVN">
      <data key="d0">170000</data>
    </edge>
    <edge source="KOR" target="ZAF">
      <data key="d0">8942632</data>
    </edge>
    <edge source="KOR" target="ZWE">
      <data key="d0">55122</data>
    </edge>
    <edge source="KOR" target="ESP">
      <data key="d0">35542694</data>
    </edge>
    <edge source="KOR" target="SWE">
      <data key="d0">20919557</data>
    </edge>
    <edge source="KOR" target="CHE">
      <data key="d0">20288700</data>
    </edge>
    <edge source="KOR" target="THA">
      <data key="d0">32988812</data>
    </edge>
    <edge source="KOR" target="TGO">
      <data key="d0">38131</data>
    </edge>
    <edge source="KOR" target="ARE">
      <data key="d0">31293004</data>
    </edge>
    <edge source="KOR" target="TUN">
      <data key="d0">949942</data>
    </edge>
    <edge source="KOR" target="TUR">
      <data key="d0">23724195</data>
    </edge>
    <edge source="KOR" target="UGA">
      <data key="d0">293697</data>
    </edge>
    <edge source="KOR" target="UKR">
      <data key="d0">2410226</data>
    </edge>
    <edge source="KOR" target="EGY">
      <data key="d0">2979158</data>
    </edge>
    <edge source="KOR" target="GBR">
      <data key="d0">1837035497</data>
    </edge>
    <edge source="KOR" target="TZA">
      <data key="d0">139981</data>
    </edge>
    <edge source="KOR" target="USA">
      <data key="d0">7478590129</data>
    </edge>
    <edge source="KOR" target="URY">
      <data key="d0">2129986</data>
    </edge>
    <edge source="KOR" target="SRB">
      <data key="d0">98429</data>
    </edge>
    <edge source="MEX" target="ARG">
      <data key="d0">39563146</data>
    </edge>
    <edge source="MEX" target="AUS">
      <data key="d0">11167457</data>
    </edge>
    <edge source="MEX" target="AUT">
      <data key="d0">4393784</data>
    </edge>
    <edge source="MEX" target="BEL">
      <data key="d0">4566469</data>
    </edge>
    <edge source="MEX" target="BOL">
      <data key="d0">2019538</data>
    </edge>
    <edge source="MEX" target="BRA">
      <data key="d0">45592917</data>
    </edge>
    <edge source="MEX" target="CAN">
      <data key="d0">390208801</data>
    </edge>
    <edge source="MEX" target="LKA">
      <data key="d0">392863</data>
    </edge>
    <edge source="MEX" target="CHL">
      <data key="d0">34957737</data>
    </edge>
    <edge source="MEX" target="CHN">
      <data key="d0">161129596</data>
    </edge>
    <edge source="MEX" target="COL">
      <data key="d0">34838788</data>
    </edge>
    <edge source="MEX" target="CRI">
      <data key="d0">876386</data>
    </edge>
    <edge source="MEX" target="CZE">
      <data key="d0">692442</data>
    </edge>
    <edge source="MEX" target="DNK">
      <data key="d0">8652779</data>
    </edge>
    <edge source="MEX" target="ECU">
      <data key="d0">4095926</data>
    </edge>
    <edge source="MEX" target="SLV">
      <data key="d0">1297618</data>
    </edge>
    <edge source="MEX" target="ETH">
      <data key="d0">10897</data>
    </edge>
    <edge source="MEX" target="FIN">
      <data key="d0">17054</data>
    </edge>
    <edge source="MEX" target="FRA">
      <data key="d0">18218296</data>
    </edge>
    <edge source="MEX" target="DEU">
      <data key="d0">57780136</data>
    </edge>
    <edge source="MEX" target="GRC">
      <data key="d0">1197888</data>
    </edge>
    <edge source="MEX" target="GTM">
      <data key="d0">4765180</data>
    </edge>
    <edge source="MEX" target="HND">
      <data key="d0">303140</data>
    </edge>
    <edge source="MEX" target="HKG">
      <data key="d0">124936155</data>
    </edge>
    <edge source="MEX" target="HUN">
      <data key="d0">102473174</data>
    </edge>
    <edge source="MEX" target="IDN">
      <data key="d0">1286851</data>
    </edge>
    <edge source="MEX" target="IRL">
      <data key="d0">53494590</data>
    </edge>
    <edge source="MEX" target="ISR">
      <data key="d0">2343238</data>
    </edge>
    <edge source="MEX" target="ITA">
      <data key="d0">43201755</data>
    </edge>
    <edge source="MEX" target="JAM">
      <data key="d0">129736</data>
    </edge>
    <edge source="MEX" target="JPN">
      <data key="d0">42043643</data>
    </edge>
    <edge source="MEX" target="JOR">
      <data key="d0">17389</data>
    </edge>
    <edge source="MEX" target="KOR">
      <data key="d0">3332075</data>
    </edge>
    <edge source="MEX" target="LBN">
      <data key="d0">39811</data>
    </edge>
    <edge source="MEX" target="MYS">
      <data key="d0">20731425</data>
    </edge>
    <edge source="MEX" target="MOZ">
      <data key="d0">10040</data>
    </edge>
    <edge source="MEX" target="OMN">
      <data key="d0">27689</data>
    </edge>
    <edge source="MEX" target="NLD">
      <data key="d0">19458093</data>
    </edge>
    <edge source="MEX" target="NZL">
      <data key="d0">474931</data>
    </edge>
    <edge source="MEX" target="NIC">
      <data key="d0">294590</data>
    </edge>
    <edge source="MEX" target="NOR">
      <data key="d0">203444</data>
    </edge>
    <edge source="MEX" target="PAK">
      <data key="d0">43512</data>
    </edge>
    <edge source="MEX" target="PAN">
      <data key="d0">1715957</data>
    </edge>
    <edge source="MEX" target="PRY">
      <data key="d0">788951</data>
    </edge>
    <edge source="MEX" target="PER">
      <data key="d0">14539300</data>
    </edge>
    <edge source="MEX" target="PHL">
      <data key="d0">1235550</data>
    </edge>
    <edge source="MEX" target="PRT">
      <data key="d0">258272</data>
    </edge>
    <edge source="MEX" target="SAU">
      <data key="d0">692631</data>
    </edge>
    <edge source="MEX" target="IND">
      <data key="d0">1068378</data>
    </edge>
    <edge source="MEX" target="SGP">
      <data key="d0">79047196</data>
    </edge>
    <edge source="MEX" target="ZAF">
      <data key="d0">1351736</data>
    </edge>
    <edge source="MEX" target="ZWE">
      <data key="d0">24272</data>
    </edge>
    <edge source="MEX" target="ESP">
      <data key="d0">41717977</data>
    </edge>
    <edge source="MEX" target="SWE">
      <data key="d0">485122</data>
    </edge>
    <edge source="MEX" target="CHE">
      <data key="d0">6750793</data>
    </edge>
    <edge source="MEX" target="THA">
      <data key="d0">31618272</data>
    </edge>
    <edge source="MEX" target="ARE">
      <data key="d0">107567</data>
    </edge>
    <edge source="MEX" target="TUR">
      <data key="d0">1330154</data>
    </edge>
    <edge source="MEX" target="EGY">
      <data key="d0">446821</data>
    </edge>
    <edge source="MEX" target="GBR">
      <data key="d0">248540443</data>
    </edge>
    <edge source="MEX" target="USA">
      <data key="d0">10033207194</data>
    </edge>
    <edge source="MEX" target="URY">
      <data key="d0">5800631</data>
    </edge>
    <edge source="NLD" target="ALB">
      <data key="d0">1539099</data>
    </edge>
    <edge source="NLD" target="DZA">
      <data key="d0">4588760</data>
    </edge>
    <edge source="NLD" target="AZE">
      <data key="d0">2045381</data>
    </edge>
    <edge source="NLD" target="ARG">
      <data key="d0">3116859</data>
    </edge>
    <edge source="NLD" target="AUS">
      <data key="d0">31608596</data>
    </edge>
    <edge source="NLD" target="AUT">
      <data key="d0">359893206</data>
    </edge>
    <edge source="NLD" target="ARM">
      <data key="d0">783357</data>
    </edge>
    <edge source="NLD" target="BEL">
      <data key="d0">1237742851</data>
    </edge>
    <edge source="NLD" target="BWA">
      <data key="d0">510885</data>
    </edge>
    <edge source="NLD" target="BRA">
      <data key="d0">6593639</data>
    </edge>
    <edge source="NLD" target="BGR">
      <data key="d0">19270952</data>
    </edge>
    <edge source="NLD" target="BDI">
      <data key="d0">114144</data>
    </edge>
    <edge source="NLD" target="BLR">
      <data key="d0">5939154</data>
    </edge>
    <edge source="NLD" target="KHM">
      <data key="d0">11046</data>
    </edge>
    <edge source="NLD" target="CMR">
      <data key="d0">356239</data>
    </edge>
    <edge source="NLD" target="CAN">
      <data key="d0">10061214</data>
    </edge>
    <edge source="NLD" target="CAF">
      <data key="d0">12887</data>
    </edge>
    <edge source="NLD" target="LKA">
      <data key="d0">258664</data>
    </edge>
    <edge source="NLD" target="CHL">
      <data key="d0">1632071</data>
    </edge>
    <edge source="NLD" target="CHN">
      <data key="d0">16444976</data>
    </edge>
    <edge source="NLD" target="COL">
      <data key="d0">370967</data>
    </edge>
    <edge source="NLD" target="CRI">
      <data key="d0">460257</data>
    </edge>
    <edge source="NLD" target="HRV">
      <data key="d0">25026924</data>
    </edge>
    <edge source="NLD" target="CZE">
      <data key="d0">167852895</data>
    </edge>
    <edge source="NLD" target="BEN">
      <data key="d0">34980</data>
    </edge>
    <edge source="NLD" target="DNK">
      <data key="d0">559238713</data>
    </edge>
    <edge source="NLD" target="ECU">
      <data key="d0">117826</data>
    </edge>
    <edge source="NLD" target="SLV">
      <data key="d0">25774</data>
    </edge>
    <edge source="NLD" target="ETH">
      <data key="d0">967460</data>
    </edge>
    <edge source="NLD" target="EST">
      <data key="d0">12125926</data>
    </edge>
    <edge source="NLD" target="FIN">
      <data key="d0">312086332</data>
    </edge>
    <edge source="NLD" target="FRA">
      <data key="d0">2863311894</data>
    </edge>
    <edge source="NLD" target="GEO">
      <data key="d0">1073319</data>
    </edge>
    <edge source="NLD" target="GMB">
      <data key="d0">126110</data>
    </edge>
    <edge source="NLD" target="PSE">
      <data key="d0">977585</data>
    </edge>
    <edge source="NLD" target="DEU">
      <data key="d0">5154573367</data>
    </edge>
    <edge source="NLD" target="GHA">
      <data key="d0">4745248</data>
    </edge>
    <edge source="NLD" target="GRC">
      <data key="d0">204006988</data>
    </edge>
    <edge source="NLD" target="GTM">
      <data key="d0">16569</data>
    </edge>
    <edge source="NLD" target="HKG">
      <data key="d0">55484878</data>
    </edge>
    <edge source="NLD" target="HUN">
      <data key="d0">112915722</data>
    </edge>
    <edge source="NLD" target="IDN">
      <data key="d0">1566714</data>
    </edge>
    <edge source="NLD" target="IRL">
      <data key="d0">211981397</data>
    </edge>
    <edge source="NLD" target="ISR">
      <data key="d0">213355724</data>
    </edge>
    <edge source="NLD" target="ITA">
      <data key="d0">1666918514</data>
    </edge>
    <edge source="NLD" target="CIV">
      <data key="d0">1141437</data>
    </edge>
    <edge source="NLD" target="JAM">
      <data key="d0">62595</data>
    </edge>
    <edge source="NLD" target="JPN">
      <data key="d0">190916364</data>
    </edge>
    <edge source="NLD" target="KAZ">
      <data key="d0">8984213</data>
    </edge>
    <edge source="NLD" target="JOR">
      <data key="d0">5003912</data>
    </edge>
    <edge source="NLD" target="KOR">
      <data key="d0">34124360</data>
    </edge>
    <edge source="NLD" target="KGZ">
      <data key="d0">596493</data>
    </edge>
    <edge source="NLD" target="LBN">
      <data key="d0">3959129</data>
    </edge>
    <edge source="NLD" target="LVA">
      <data key="d0">22137432</data>
    </edge>
    <edge source="NLD" target="LTU">
      <data key="d0">9896442</data>
    </edge>
    <edge source="NLD" target="MDG">
      <data key="d0">293644</data>
    </edge>
    <edge source="NLD" target="MWI">
      <data key="d0">475906</data>
    </edge>
    <edge source="NLD" target="MYS">
      <data key="d0">37963822</data>
    </edge>
    <edge source="NLD" target="MRT">
      <data key="d0">84687</data>
    </edge>
    <edge source="NLD" target="MUS">
      <data key="d0">2778110</data>
    </edge>
    <edge source="NLD" target="MEX">
      <data key="d0">6178487</data>
    </edge>
    <edge source="NLD" target="MDA">
      <data key="d0">748378</data>
    </edge>
    <edge source="NLD" target="MAR">
      <data key="d0">27884198</data>
    </edge>
    <edge source="NLD" target="MOZ">
      <data key="d0">1270309</data>
    </edge>
    <edge source="NLD" target="OMN">
      <data key="d0">2392415</data>
    </edge>
    <edge source="NLD" target="NAM">
      <data key="d0">11967</data>
    </edge>
    <edge source="NLD" target="NZL">
      <data key="d0">2825977</data>
    </edge>
    <edge source="NLD" target="NIC">
      <data key="d0">58913</data>
    </edge>
    <edge source="NLD" target="NER">
      <data key="d0">58913</data>
    </edge>
    <edge source="NLD" target="NOR">
      <data key="d0">284800467</data>
    </edge>
    <edge source="NLD" target="PAK">
      <data key="d0">3793437</data>
    </edge>
    <edge source="NLD" target="PAN">
      <data key="d0">133474</data>
    </edge>
    <edge source="NLD" target="PRY">
      <data key="d0">20251</data>
    </edge>
    <edge source="NLD" target="PER">
      <data key="d0">496157</data>
    </edge>
    <edge source="NLD" target="PHL">
      <data key="d0">5100566</data>
    </edge>
    <edge source="NLD" target="POL">
      <data key="d0">272981993</data>
    </edge>
    <edge source="NLD" target="PRT">
      <data key="d0">218920229</data>
    </edge>
    <edge source="NLD" target="ROU">
      <data key="d0">39804850</data>
    </edge>
    <edge source="NLD" target="RUS">
      <data key="d0">307936656</data>
    </edge>
    <edge source="NLD" target="SAU">
      <data key="d0">29593592</data>
    </edge>
    <edge source="NLD" target="SEN">
      <data key="d0">1232568</data>
    </edge>
    <edge source="NLD" target="IND">
      <data key="d0">11007502</data>
    </edge>
    <edge source="NLD" target="SGP">
      <data key="d0">65779903</data>
    </edge>
    <edge source="NLD" target="SVK">
      <data key="d0">58817138</data>
    </edge>
    <edge source="NLD" target="VNM">
      <data key="d0">203434</data>
    </edge>
    <edge source="NLD" target="SVN">
      <data key="d0">43578955</data>
    </edge>
    <edge source="NLD" target="ZAF">
      <data key="d0">181204025</data>
    </edge>
    <edge source="NLD" target="ZWE">
      <data key="d0">3375523</data>
    </edge>
    <edge source="NLD" target="ESP">
      <data key="d0">1102209189</data>
    </edge>
    <edge source="NLD" target="SWE">
      <data key="d0">748823094</data>
    </edge>
    <edge source="NLD" target="CHE">
      <data key="d0">647752540</data>
    </edge>
    <edge source="NLD" target="THA">
      <data key="d0">6810880</data>
    </edge>
    <edge source="NLD" target="TGO">
      <data key="d0">184103</data>
    </edge>
    <edge source="NLD" target="ARE">
      <data key="d0">189675511</data>
    </edge>
    <edge source="NLD" target="TUN">
      <data key="d0">10363142</data>
    </edge>
    <edge source="NLD" target="TUR">
      <data key="d0">252336714</data>
    </edge>
    <edge source="NLD" target="UGA">
      <data key="d0">3112257</data>
    </edge>
    <edge source="NLD" target="UKR">
      <data key="d0">46537486</data>
    </edge>
    <edge source="NLD" target="MKD">
      <data key="d0">5326092</data>
    </edge>
    <edge source="NLD" target="EGY">
      <data key="d0">20540341</data>
    </edge>
    <edge source="NLD" target="GBR">
      <data key="d0">4057160054</data>
    </edge>
    <edge source="NLD" target="TZA">
      <data key="d0">2815851</data>
    </edge>
    <edge source="NLD" target="USA">
      <data key="d0">696918093</data>
    </edge>
    <edge source="NLD" target="BFA">
      <data key="d0">113223</data>
    </edge>
    <edge source="NLD" target="URY">
      <data key="d0">1316334</data>
    </edge>
    <edge source="NLD" target="SRB">
      <data key="d0">1673494</data>
    </edge>
    <edge source="PRY" target="ARG">
      <data key="d0">40701</data>
    </edge>
    <edge source="PRY" target="BOL">
      <data key="d0">10247</data>
    </edge>
    <edge source="PRY" target="USA">
      <data key="d0">46008</data>
    </edge>
    <edge source="PRY" target="URY">
      <data key="d0">382113</data>
    </edge>
    <edge source="PER" target="ARG">
      <data key="d0">11000</data>
    </edge>
    <edge source="PER" target="BOL">
      <data key="d0">235004</data>
    </edge>
    <edge source="PER" target="BRA">
      <data key="d0">84031</data>
    </edge>
    <edge source="PER" target="CHL">
      <data key="d0">156954</data>
    </edge>
    <edge source="PER" target="COL">
      <data key="d0">48215</data>
    </edge>
    <edge source="PER" target="ECU">
      <data key="d0">29088</data>
    </edge>
    <edge source="PER" target="FRA">
      <data key="d0">17453</data>
    </edge>
    <edge source="PER" target="HKG">
      <data key="d0">21453</data>
    </edge>
    <edge source="PER" target="IRL">
      <data key="d0">144147</data>
    </edge>
    <edge source="PER" target="ISR">
      <data key="d0">19100</data>
    </edge>
    <edge source="PER" target="ITA">
      <data key="d0">13793</data>
    </edge>
    <edge source="PER" target="JPN">
      <data key="d0">21716</data>
    </edge>
    <edge source="PER" target="MEX">
      <data key="d0">134068</data>
    </edge>
    <edge source="PER" target="GBR">
      <data key="d0">44210</data>
    </edge>
    <edge source="PER" target="USA">
      <data key="d0">2461867</data>
    </edge>
    <edge source="PHL" target="DZA">
      <data key="d0">275673</data>
    </edge>
    <edge source="PHL" target="ARG">
      <data key="d0">1023016</data>
    </edge>
    <edge source="PHL" target="AUS">
      <data key="d0">65276675</data>
    </edge>
    <edge source="PHL" target="AUT">
      <data key="d0">5749377</data>
    </edge>
    <edge source="PHL" target="BEL">
      <data key="d0">13844567</data>
    </edge>
    <edge source="PHL" target="BRA">
      <data key="d0">10836699</data>
    </edge>
    <edge source="PHL" target="BGR">
      <data key="d0">547713</data>
    </edge>
    <edge source="PHL" target="CAN">
      <data key="d0">44800879</data>
    </edge>
    <edge source="PHL" target="LKA">
      <data key="d0">17204</data>
    </edge>
    <edge source="PHL" target="CHL">
      <data key="d0">474783</data>
    </edge>
    <edge source="PHL" target="CHN">
      <data key="d0">105968069</data>
    </edge>
    <edge source="PHL" target="CRI">
      <data key="d0">26876</data>
    </edge>
    <edge source="PHL" target="BEN">
      <data key="d0">15001</data>
    </edge>
    <edge source="PHL" target="DNK">
      <data key="d0">129706</data>
    </edge>
    <edge source="PHL" target="FIN">
      <data key="d0">7697347</data>
    </edge>
    <edge source="PHL" target="FRA">
      <data key="d0">23736042</data>
    </edge>
    <edge source="PHL" target="DEU">
      <data key="d0">321764540</data>
    </edge>
    <edge source="PHL" target="GHA">
      <data key="d0">11991</data>
    </edge>
    <edge source="PHL" target="GRC">
      <data key="d0">277792</data>
    </edge>
    <edge source="PHL" target="HND">
      <data key="d0">45482</data>
    </edge>
    <edge source="PHL" target="HKG">
      <data key="d0">219119841</data>
    </edge>
    <edge source="PHL" target="HUN">
      <data key="d0">37284050</data>
    </edge>
    <edge source="PHL" target="IDN">
      <data key="d0">3968581</data>
    </edge>
    <edge source="PHL" target="IRL">
      <data key="d0">11260146</data>
    </edge>
    <edge source="PHL" target="ISR">
      <data key="d0">7498183</data>
    </edge>
    <edge source="PHL" target="ITA">
      <data key="d0">60943879</data>
    </edge>
    <edge source="PHL" target="JPN">
      <data key="d0">1511437630</data>
    </edge>
    <edge source="PHL" target="KOR">
      <data key="d0">188604203</data>
    </edge>
    <edge source="PHL" target="LBN">
      <data key="d0">44088</data>
    </edge>
    <edge source="PHL" target="MYS">
      <data key="d0">82283977</data>
    </edge>
    <edge source="PHL" target="MEX">
      <data key="d0">25624755</data>
    </edge>
    <edge source="PHL" target="MAR">
      <data key="d0">31230</data>
    </edge>
    <edge source="PHL" target="OMN">
      <data key="d0">50410</data>
    </edge>
    <edge source="PHL" target="NAM">
      <data key="d0">83851</data>
    </edge>
    <edge source="PHL" target="NLD">
      <data key="d0">569890626</data>
    </edge>
    <edge source="PHL" target="NZL">
      <data key="d0">3157482</data>
    </edge>
    <edge source="PHL" target="NOR">
      <data key="d0">347597</data>
    </edge>
    <edge source="PHL" target="PAK">
      <data key="d0">28664</data>
    </edge>
    <edge source="PHL" target="PAN">
      <data key="d0">261661</data>
    </edge>
    <edge source="PHL" target="PER">
      <data key="d0">78795</data>
    </edge>
    <edge source="PHL" target="POL">
      <data key="d0">2009916</data>
    </edge>
    <edge source="PHL" target="PRT">
      <data key="d0">351307</data>
    </edge>
    <edge source="PHL" target="SAU">
      <data key="d0">81705</data>
    </edge>
    <edge source="PHL" target="IND">
      <data key="d0">1902514</data>
    </edge>
    <edge source="PHL" target="SGP">
      <data key="d0">364515636</data>
    </edge>
    <edge source="PHL" target="SVK">
      <data key="d0">5033306</data>
    </edge>
    <edge source="PHL" target="VNM">
      <data key="d0">1699334</data>
    </edge>
    <edge source="PHL" target="ZAF">
      <data key="d0">6203874</data>
    </edge>
    <edge source="PHL" target="ESP">
      <data key="d0">19661657</data>
    </edge>
    <edge source="PHL" target="SWE">
      <data key="d0">2738147</data>
    </edge>
    <edge source="PHL" target="CHE">
      <data key="d0">3602709</data>
    </edge>
    <edge source="PHL" target="THA">
      <data key="d0">597875575</data>
    </edge>
    <edge source="PHL" target="ARE">
      <data key="d0">5803191</data>
    </edge>
    <edge source="PHL" target="TUR">
      <data key="d0">3546853</data>
    </edge>
    <edge source="PHL" target="EGY">
      <data key="d0">299412</data>
    </edge>
    <edge source="PHL" target="GBR">
      <data key="d0">411346497</data>
    </edge>
    <edge source="PHL" target="USA">
      <data key="d0">1677774406</data>
    </edge>
    <edge source="PHL" target="URY">
      <data key="d0">18254</data>
    </edge>
    <edge source="POL" target="AUS">
      <data key="d0">76000</data>
    </edge>
    <edge source="POL" target="AUT">
      <data key="d0">1502000</data>
    </edge>
    <edge source="POL" target="BEL">
      <data key="d0">660000</data>
    </edge>
    <edge source="POL" target="BGR">
      <data key="d0">296000</data>
    </edge>
    <edge source="POL" target="CHN">
      <data key="d0">210000</data>
    </edge>
    <edge source="POL" target="CZE">
      <data key="d0">11465000</data>
    </edge>
    <edge source="POL" target="DNK">
      <data key="d0">1826000</data>
    </edge>
    <edge source="POL" target="FIN">
      <data key="d0">295000</data>
    </edge>
    <edge source="POL" target="FRA">
      <data key="d0">5174000</data>
    </edge>
    <edge source="POL" target="DEU">
      <data key="d0">22136000</data>
    </edge>
    <edge source="POL" target="GRC">
      <data key="d0">157000</data>
    </edge>
    <edge source="POL" target="HKG">
      <data key="d0">297000</data>
    </edge>
    <edge source="POL" target="HUN">
      <data key="d0">230000</data>
    </edge>
    <edge source="POL" target="IRL">
      <data key="d0">4938000</data>
    </edge>
    <edge source="POL" target="ITA">
      <data key="d0">581000</data>
    </edge>
    <edge source="POL" target="JPN">
      <data key="d0">456000</data>
    </edge>
    <edge source="POL" target="LVA">
      <data key="d0">308000</data>
    </edge>
    <edge source="POL" target="LTU">
      <data key="d0">729000</data>
    </edge>
    <edge source="POL" target="MYS">
      <data key="d0">170000</data>
    </edge>
    <edge source="POL" target="NLD">
      <data key="d0">17130000</data>
    </edge>
    <edge source="POL" target="NOR">
      <data key="d0">106000</data>
    </edge>
    <edge source="POL" target="ROU">
      <data key="d0">1127000</data>
    </edge>
    <edge source="POL" target="RUS">
      <data key="d0">451000</data>
    </edge>
    <edge source="POL" target="SGP">
      <data key="d0">860000</data>
    </edge>
    <edge source="POL" target="SVK">
      <data key="d0">9247000</data>
    </edge>
    <edge source="POL" target="SVN">
      <data key="d0">54000</data>
    </edge>
    <edge source="POL" target="ESP">
      <data key="d0">396000</data>
    </edge>
    <edge source="POL" target="SWE">
      <data key="d0">1572000</data>
    </edge>
    <edge source="POL" target="CHE">
      <data key="d0">1346000</data>
    </edge>
    <edge source="POL" target="TUR">
      <data key="d0">242000</data>
    </edge>
    <edge source="POL" target="UKR">
      <data key="d0">3084000</data>
    </edge>
    <edge source="POL" target="GBR">
      <data key="d0">3740000</data>
    </edge>
    <edge source="POL" target="USA">
      <data key="d0">1591000</data>
    </edge>
    <edge source="SAU" target="CAN">
      <data key="d0">28000</data>
    </edge>
    <edge source="SAU" target="FRA">
      <data key="d0">540267</data>
    </edge>
    <edge source="SAU" target="DEU">
      <data key="d0">30133</data>
    </edge>
    <edge source="SAU" target="IRL">
      <data key="d0">328800</data>
    </edge>
    <edge source="SAU" target="ITA">
      <data key="d0">30133</data>
    </edge>
    <edge source="SAU" target="NLD">
      <data key="d0">158400</data>
    </edge>
    <edge source="SAU" target="CHE">
      <data key="d0">371467</data>
    </edge>
    <edge source="SAU" target="ARE">
      <data key="d0">469601</data>
    </edge>
    <edge source="SAU" target="EGY">
      <data key="d0">49067</data>
    </edge>
    <edge source="SAU" target="GBR">
      <data key="d0">375734</data>
    </edge>
    <edge source="SAU" target="USA">
      <data key="d0">3337871</data>
    </edge>
    <edge source="IND" target="ALB">
      <data key="d0">341104</data>
    </edge>
    <edge source="IND" target="DZA">
      <data key="d0">12690</data>
    </edge>
    <edge source="IND" target="ARG">
      <data key="d0">324419</data>
    </edge>
    <edge source="IND" target="AUS">
      <data key="d0">1232598</data>
    </edge>
    <edge source="IND" target="AUT">
      <data key="d0">285455</data>
    </edge>
    <edge source="IND" target="BEL">
      <data key="d0">1317084</data>
    </edge>
    <edge source="IND" target="BRA">
      <data key="d0">3729459</data>
    </edge>
    <edge source="IND" target="BDI">
      <data key="d0">48384</data>
    </edge>
    <edge source="IND" target="KHM">
      <data key="d0">17823</data>
    </edge>
    <edge source="IND" target="CMR">
      <data key="d0">92126</data>
    </edge>
    <edge source="IND" target="CAN">
      <data key="d0">596863</data>
    </edge>
    <edge source="IND" target="LKA">
      <data key="d0">1190330</data>
    </edge>
    <edge source="IND" target="CHL">
      <data key="d0">281916</data>
    </edge>
    <edge source="IND" target="CHN">
      <data key="d0">1525240</data>
    </edge>
    <edge source="IND" target="CRI">
      <data key="d0">25365</data>
    </edge>
    <edge source="IND" target="HRV">
      <data key="d0">15475</data>
    </edge>
    <edge source="IND" target="CZE">
      <data key="d0">92584</data>
    </edge>
    <edge source="IND" target="DNK">
      <data key="d0">139798</data>
    </edge>
    <edge source="IND" target="SLV">
      <data key="d0">18965</data>
    </edge>
    <edge source="IND" target="ETH">
      <data key="d0">29727</data>
    </edge>
    <edge source="IND" target="EST">
      <data key="d0">14136</data>
    </edge>
    <edge source="IND" target="FIN">
      <data key="d0">342693</data>
    </edge>
    <edge source="IND" target="FRA">
      <data key="d0">831735</data>
    </edge>
    <edge source="IND" target="DEU">
      <data key="d0">8484101</data>
    </edge>
    <edge source="IND" target="GRC">
      <data key="d0">84299</data>
    </edge>
    <edge source="IND" target="HKG">
      <data key="d0">2989999</data>
    </edge>
    <edge source="IND" target="HUN">
      <data key="d0">30843</data>
    </edge>
    <edge source="IND" target="IDN">
      <data key="d0">811789</data>
    </edge>
    <edge source="IND" target="IRL">
      <data key="d0">121627</data>
    </edge>
    <edge source="IND" target="ISR">
      <data key="d0">908144</data>
    </edge>
    <edge source="IND" target="ITA">
      <data key="d0">1201554</data>
    </edge>
    <edge source="IND" target="JPN">
      <data key="d0">2564373</data>
    </edge>
    <edge source="IND" target="JOR">
      <data key="d0">49579</data>
    </edge>
    <edge source="IND" target="KOR">
      <data key="d0">958547</data>
    </edge>
    <edge source="IND" target="LBN">
      <data key="d0">17037</data>
    </edge>
    <edge source="IND" target="MDG">
      <data key="d0">49289</data>
    </edge>
    <edge source="IND" target="MYS">
      <data key="d0">88093185</data>
    </edge>
    <edge source="IND" target="MUS">
      <data key="d0">37487</data>
    </edge>
    <edge source="IND" target="MEX">
      <data key="d0">2674992</data>
    </edge>
    <edge source="IND" target="MAR">
      <data key="d0">52954</data>
    </edge>
    <edge source="IND" target="MOZ">
      <data key="d0">24233</data>
    </edge>
    <edge source="IND" target="OMN">
      <data key="d0">219123</data>
    </edge>
    <edge source="IND" target="NLD">
      <data key="d0">16260178</data>
    </edge>
    <edge source="IND" target="NZL">
      <data key="d0">305044</data>
    </edge>
    <edge source="IND" target="NIC">
      <data key="d0">91524</data>
    </edge>
    <edge source="IND" target="NOR">
      <data key="d0">76277</data>
    </edge>
    <edge source="IND" target="PAK">
      <data key="d0">37855</data>
    </edge>
    <edge source="IND" target="PAN">
      <data key="d0">10206</data>
    </edge>
    <edge source="IND" target="PHL">
      <data key="d0">942142</data>
    </edge>
    <edge source="IND" target="POL">
      <data key="d0">16969</data>
    </edge>
    <edge source="IND" target="PRT">
      <data key="d0">117454</data>
    </edge>
    <edge source="IND" target="RUS">
      <data key="d0">2339166</data>
    </edge>
    <edge source="IND" target="SAU">
      <data key="d0">216282</data>
    </edge>
    <edge source="IND" target="SGP">
      <data key="d0">14959603</data>
    </edge>
    <edge source="IND" target="SVK">
      <data key="d0">13941</data>
    </edge>
    <edge source="IND" target="VNM">
      <data key="d0">18675</data>
    </edge>
    <edge source="IND" target="SVN">
      <data key="d0">18098</data>
    </edge>
    <edge source="IND" target="ZAF">
      <data key="d0">642302</data>
    </edge>
    <edge source="IND" target="ZWE">
      <data key="d0">24433</data>
    </edge>
    <edge source="IND" target="ESP">
      <data key="d0">321486</data>
    </edge>
    <edge source="IND" target="SWE">
      <data key="d0">455461</data>
    </edge>
    <edge source="IND" target="CHE">
      <data key="d0">611334</data>
    </edge>
    <edge source="IND" target="THA">
      <data key="d0">1192064</data>
    </edge>
    <edge source="IND" target="TGO">
      <data key="d0">115170</data>
    </edge>
    <edge source="IND" target="ARE">
      <data key="d0">2244542</data>
    </edge>
    <edge source="IND" target="TUN">
      <data key="d0">55401</data>
    </edge>
    <edge source="IND" target="TUR">
      <data key="d0">276827</data>
    </edge>
    <edge source="IND" target="UGA">
      <data key="d0">52039</data>
    </edge>
    <edge source="IND" target="UKR">
      <data key="d0">57172</data>
    </edge>
    <edge source="IND" target="EGY">
      <data key="d0">798320</data>
    </edge>
    <edge source="IND" target="GBR">
      <data key="d0">4678823</data>
    </edge>
    <edge source="IND" target="TZA">
      <data key="d0">162939</data>
    </edge>
    <edge source="IND" target="USA">
      <data key="d0">38136507</data>
    </edge>
    <edge source="IND" target="URY">
      <data key="d0">68525</data>
    </edge>
    <edge source="ZAF" target="DZA">
      <data key="d0">26950</data>
    </edge>
    <edge source="ZAF" target="AUS">
      <data key="d0">789443</data>
    </edge>
    <edge source="ZAF" target="AUT">
      <data key="d0">55677</data>
    </edge>
    <edge source="ZAF" target="BEL">
      <data key="d0">333766</data>
    </edge>
    <edge source="ZAF" target="BRA">
      <data key="d0">46292</data>
    </edge>
    <edge source="ZAF" target="BGR">
      <data key="d0">16239</data>
    </edge>
    <edge source="ZAF" target="BDI">
      <data key="d0">99702</data>
    </edge>
    <edge source="ZAF" target="CMR">
      <data key="d0">384726</data>
    </edge>
    <edge source="ZAF" target="CAN">
      <data key="d0">495381</data>
    </edge>
    <edge source="ZAF" target="CHL">
      <data key="d0">86443</data>
    </edge>
    <edge source="ZAF" target="CHN">
      <data key="d0">63240</data>
    </edge>
    <edge source="ZAF" target="HRV">
      <data key="d0">10858</data>
    </edge>
    <edge source="ZAF" target="CZE">
      <data key="d0">73382</data>
    </edge>
    <edge source="ZAF" target="BEN">
      <data key="d0">17575</data>
    </edge>
    <edge source="ZAF" target="DNK">
      <data key="d0">52035</data>
    </edge>
    <edge source="ZAF" target="ETH">
      <data key="d0">108222</data>
    </edge>
    <edge source="ZAF" target="FIN">
      <data key="d0">75236</data>
    </edge>
    <edge source="ZAF" target="FRA">
      <data key="d0">2853861</data>
    </edge>
    <edge source="ZAF" target="DEU">
      <data key="d0">10977113</data>
    </edge>
    <edge source="ZAF" target="GHA">
      <data key="d0">1166771</data>
    </edge>
    <edge source="ZAF" target="GRC">
      <data key="d0">80111</data>
    </edge>
    <edge source="ZAF" target="HKG">
      <data key="d0">1645187</data>
    </edge>
    <edge source="ZAF" target="HUN">
      <data key="d0">459614</data>
    </edge>
    <edge source="ZAF" target="IDN">
      <data key="d0">35413</data>
    </edge>
    <edge source="ZAF" target="IRL">
      <data key="d0">6256609</data>
    </edge>
    <edge source="ZAF" target="ISR">
      <data key="d0">245610</data>
    </edge>
    <edge source="ZAF" target="ITA">
      <data key="d0">299352</data>
    </edge>
    <edge source="ZAF" target="CIV">
      <data key="d0">499263</data>
    </edge>
    <edge source="ZAF" target="JPN">
      <data key="d0">677504</data>
    </edge>
    <edge source="ZAF" target="JOR">
      <data key="d0">11167</data>
    </edge>
    <edge source="ZAF" target="KOR">
      <data key="d0">165296</data>
    </edge>
    <edge source="ZAF" target="KGZ">
      <data key="d0">17745</data>
    </edge>
    <edge source="ZAF" target="MDG">
      <data key="d0">249566</data>
    </edge>
    <edge source="ZAF" target="MWI">
      <data key="d0">3733626</data>
    </edge>
    <edge source="ZAF" target="MYS">
      <data key="d0">673719</data>
    </edge>
    <edge source="ZAF" target="MRT">
      <data key="d0">151293</data>
    </edge>
    <edge source="ZAF" target="MUS">
      <data key="d0">2063446</data>
    </edge>
    <edge source="ZAF" target="MEX">
      <data key="d0">12846</data>
    </edge>
    <edge source="ZAF" target="MDA">
      <data key="d0">24301</data>
    </edge>
    <edge source="ZAF" target="MOZ">
      <data key="d0">10683002</data>
    </edge>
    <edge source="ZAF" target="OMN">
      <data key="d0">32534</data>
    </edge>
    <edge source="ZAF" target="NLD">
      <data key="d0">13703806</data>
    </edge>
    <edge source="ZAF" target="NZL">
      <data key="d0">51260</data>
    </edge>
    <edge source="ZAF" target="NOR">
      <data key="d0">51895</data>
    </edge>
    <edge source="ZAF" target="PAK">
      <data key="d0">119026</data>
    </edge>
    <edge source="ZAF" target="PHL">
      <data key="d0">26778</data>
    </edge>
    <edge source="ZAF" target="RUS">
      <data key="d0">169878</data>
    </edge>
    <edge source="ZAF" target="SAU">
      <data key="d0">55987</data>
    </edge>
    <edge source="ZAF" target="SEN">
      <data key="d0">25955</data>
    </edge>
    <edge source="ZAF" target="IND">
      <data key="d0">151784</data>
    </edge>
    <edge source="ZAF" target="SGP">
      <data key="d0">319386</data>
    </edge>
    <edge source="ZAF" target="ZWE">
      <data key="d0">15585440</data>
    </edge>
    <edge source="ZAF" target="ESP">
      <data key="d0">400665</data>
    </edge>
    <edge source="ZAF" target="SWE">
      <data key="d0">284107</data>
    </edge>
    <edge source="ZAF" target="CHE">
      <data key="d0">284993</data>
    </edge>
    <edge source="ZAF" target="THA">
      <data key="d0">23111</data>
    </edge>
    <edge source="ZAF" target="ARE">
      <data key="d0">709190</data>
    </edge>
    <edge source="ZAF" target="TUR">
      <data key="d0">57652</data>
    </edge>
    <edge source="ZAF" target="UGA">
      <data key="d0">815870</data>
    </edge>
    <edge source="ZAF" target="EGY">
      <data key="d0">170558</data>
    </edge>
    <edge source="ZAF" target="GBR">
      <data key="d0">27372473</data>
    </edge>
    <edge source="ZAF" target="TZA">
      <data key="d0">4598353</data>
    </edge>
    <edge source="ZAF" target="USA">
      <data key="d0">12387660</data>
    </edge>
    <edge source="SWE" target="DZA">
      <data key="d0">98541</data>
    </edge>
    <edge source="SWE" target="ARG">
      <data key="d0">1198747</data>
    </edge>
    <edge source="SWE" target="AUS">
      <data key="d0">3309350</data>
    </edge>
    <edge source="SWE" target="AUT">
      <data key="d0">7217147</data>
    </edge>
    <edge source="SWE" target="ARM">
      <data key="d0">12440</data>
    </edge>
    <edge source="SWE" target="BEL">
      <data key="d0">6628413</data>
    </edge>
    <edge source="SWE" target="BOL">
      <data key="d0">17788</data>
    </edge>
    <edge source="SWE" target="BRA">
      <data key="d0">13442885</data>
    </edge>
    <edge source="SWE" target="BGR">
      <data key="d0">113600</data>
    </edge>
    <edge source="SWE" target="BLR">
      <data key="d0">24553</data>
    </edge>
    <edge source="SWE" target="CAN">
      <data key="d0">3880187</data>
    </edge>
    <edge source="SWE" target="CAF">
      <data key="d0">10040</data>
    </edge>
    <edge source="SWE" target="LKA">
      <data key="d0">779704</data>
    </edge>
    <edge source="SWE" target="CHL">
      <data key="d0">13279523</data>
    </edge>
    <edge source="SWE" target="CHN">
      <data key="d0">3996625</data>
    </edge>
    <edge source="SWE" target="COL">
      <data key="d0">1172230</data>
    </edge>
    <edge source="SWE" target="CRI">
      <data key="d0">31210</data>
    </edge>
    <edge source="SWE" target="HRV">
      <data key="d0">798365</data>
    </edge>
    <edge source="SWE" target="CZE">
      <data key="d0">1593674</data>
    </edge>
    <edge source="SWE" target="DNK">
      <data key="d0">65269693</data>
    </edge>
    <edge source="SWE" target="ECU">
      <data key="d0">180167</data>
    </edge>
    <edge source="SWE" target="SLV">
      <data key="d0">32192</data>
    </edge>
    <edge source="SWE" target="ETH">
      <data key="d0">48998</data>
    </edge>
    <edge source="SWE" target="EST">
      <data key="d0">4881417</data>
    </edge>
    <edge source="SWE" target="FIN">
      <data key="d0">53613743</data>
    </edge>
    <edge source="SWE" target="FRA">
      <data key="d0">36834118</data>
    </edge>
    <edge source="SWE" target="GEO">
      <data key="d0">34266</data>
    </edge>
    <edge source="SWE" target="GMB">
      <data key="d0">13532</data>
    </edge>
    <edge source="SWE" target="DEU">
      <data key="d0">46030152</data>
    </edge>
    <edge source="SWE" target="GHA">
      <data key="d0">17351</data>
    </edge>
    <edge source="SWE" target="GRC">
      <data key="d0">1246326</data>
    </edge>
    <edge source="SWE" target="GTM">
      <data key="d0">70386</data>
    </edge>
    <edge source="SWE" target="HKG">
      <data key="d0">5851000</data>
    </edge>
    <edge source="SWE" target="HUN">
      <data key="d0">6798976</data>
    </edge>
    <edge source="SWE" target="IDN">
      <data key="d0">278271</data>
    </edge>
    <edge source="SWE" target="IRL">
      <data key="d0">5292167</data>
    </edge>
    <edge source="SWE" target="ISR">
      <data key="d0">12275129</data>
    </edge>
    <edge source="SWE" target="ITA">
      <data key="d0">9594562</data>
    </edge>
    <edge source="SWE" target="JAM">
      <data key="d0">11022</data>
    </edge>
    <edge source="SWE" target="JPN">
      <data key="d0">9502678</data>
    </edge>
    <edge source="SWE" target="KAZ">
      <data key="d0">141645</data>
    </edge>
    <edge source="SWE" target="JOR">
      <data key="d0">469023</data>
    </edge>
    <edge source="SWE" target="KOR">
      <data key="d0">4137179</data>
    </edge>
    <edge source="SWE" target="LBN">
      <data key="d0">46488</data>
    </edge>
    <edge source="SWE" target="LVA">
      <data key="d0">3334995</data>
    </edge>
    <edge source="SWE" target="LTU">
      <data key="d0">3986367</data>
    </edge>
    <edge source="SWE" target="MYS">
      <data key="d0">4101276</data>
    </edge>
    <edge source="SWE" target="MUS">
      <data key="d0">21389</data>
    </edge>
    <edge source="SWE" target="MEX">
      <data key="d0">1778860</data>
    </edge>
    <edge source="SWE" target="MAR">
      <data key="d0">752532</data>
    </edge>
    <edge source="SWE" target="MOZ">
      <data key="d0">16151</data>
    </edge>
    <edge source="SWE" target="OMN">
      <data key="d0">100178</data>
    </edge>
    <edge source="SWE" target="NAM">
      <data key="d0">34156</data>
    </edge>
    <edge source="SWE" target="NLD">
      <data key="d0">49235178</data>
    </edge>
    <edge source="SWE" target="NZL">
      <data key="d0">597027</data>
    </edge>
    <edge source="SWE" target="NIC">
      <data key="d0">105088</data>
    </edge>
    <edge source="SWE" target="NOR">
      <data key="d0">151966790</data>
    </edge>
    <edge source="SWE" target="PAK">
      <data key="d0">634349</data>
    </edge>
    <edge source="SWE" target="PAN">
      <data key="d0">50634</data>
    </edge>
    <edge source="SWE" target="PRY">
      <data key="d0">119711</data>
    </edge>
    <edge source="SWE" target="PER">
      <data key="d0">337090</data>
    </edge>
    <edge source="SWE" target="PHL">
      <data key="d0">1889841</data>
    </edge>
    <edge source="SWE" target="POL">
      <data key="d0">15365137</data>
    </edge>
    <edge source="SWE" target="PRT">
      <data key="d0">6099916</data>
    </edge>
    <edge source="SWE" target="ROU">
      <data key="d0">593863</data>
    </edge>
    <edge source="SWE" target="RUS">
      <data key="d0">4529486</data>
    </edge>
    <edge source="SWE" target="SAU">
      <data key="d0">1315839</data>
    </edge>
    <edge source="SWE" target="SEN">
      <data key="d0">21716</data>
    </edge>
    <edge source="SWE" target="IND">
      <data key="d0">1807451</data>
    </edge>
    <edge source="SWE" target="SGP">
      <data key="d0">4864721</data>
    </edge>
    <edge source="SWE" target="SVK">
      <data key="d0">230583</data>
    </edge>
    <edge source="SWE" target="VNM">
      <data key="d0">86428</data>
    </edge>
    <edge source="SWE" target="SVN">
      <data key="d0">775121</data>
    </edge>
    <edge source="SWE" target="ZAF">
      <data key="d0">4359577</data>
    </edge>
    <edge source="SWE" target="ZWE">
      <data key="d0">125713</data>
    </edge>
    <edge source="SWE" target="ESP">
      <data key="d0">19160861</data>
    </edge>
    <edge source="SWE" target="CHE">
      <data key="d0">10023972</data>
    </edge>
    <edge source="SWE" target="THA">
      <data key="d0">1102171</data>
    </edge>
    <edge source="SWE" target="ARE">
      <data key="d0">1261276</data>
    </edge>
    <edge source="SWE" target="TUN">
      <data key="d0">281981</data>
    </edge>
    <edge source="SWE" target="TUR">
      <data key="d0">8142206</data>
    </edge>
    <edge source="SWE" target="UGA">
      <data key="d0">43214</data>
    </edge>
    <edge source="SWE" target="UKR">
      <data key="d0">45069</data>
    </edge>
    <edge source="SWE" target="MKD">
      <data key="d0">72460</data>
    </edge>
    <edge source="SWE" target="EGY">
      <data key="d0">4474050</data>
    </edge>
    <edge source="SWE" target="GBR">
      <data key="d0">43318812</data>
    </edge>
    <edge source="SWE" target="TZA">
      <data key="d0">54672</data>
    </edge>
    <edge source="SWE" target="USA">
      <data key="d0">70973700</data>
    </edge>
    <edge source="SWE" target="URY">
      <data key="d0">194462</data>
    </edge>
    <edge source="SWE" target="SRB">
      <data key="d0">181258</data>
    </edge>
    <edge source="URY" target="ARG">
      <data key="d0">414295</data>
    </edge>
    <edge source="URY" target="FRA">
      <data key="d0">22249</data>
    </edge>
    <edge source="URY" target="DEU">
      <data key="d0">21729</data>
    </edge>
    <edge source="URY" target="HUN">
      <data key="d0">143922</data>
    </edge>
    <edge source="URY" target="PRY">
      <data key="d0">18135</data>
    </edge>
    <edge source="URY" target="USA">
      <data key="d0">363288</data>
    </edge>
    <edge source="AUS" target="ARG">
      <data key="d0">223629</data>
    </edge>
    <edge source="AUS" target="AUT">
      <data key="d0">1302710</data>
    </edge>
    <edge source="AUS" target="BEL">
      <data key="d0">2290170</data>
    </edge>
    <edge source="AUS" target="BRA">
      <data key="d0">1718714</data>
    </edge>
    <edge source="AUS" target="BGR">
      <data key="d0">70824</data>
    </edge>
    <edge source="AUS" target="BLR">
      <data key="d0">15382</data>
    </edge>
    <edge source="AUS" target="KHM">
      <data key="d0">37343</data>
    </edge>
    <edge source="AUS" target="CAN">
      <data key="d0">4698446</data>
    </edge>
    <edge source="AUS" target="LKA">
      <data key="d0">444741</data>
    </edge>
    <edge source="AUS" target="CHL">
      <data key="d0">329526</data>
    </edge>
    <edge source="AUS" target="CHN">
      <data key="d0">9051121</data>
    </edge>
    <edge source="AUS" target="COL">
      <data key="d0">51248</data>
    </edge>
    <edge source="AUS" target="HRV">
      <data key="d0">23781</data>
    </edge>
    <edge source="AUS" target="CZE">
      <data key="d0">152412</data>
    </edge>
    <edge source="AUS" target="DNK">
      <data key="d0">13775214</data>
    </edge>
    <edge source="AUS" target="FIN">
      <data key="d0">313381</data>
    </edge>
    <edge source="AUS" target="FRA">
      <data key="d0">4383119</data>
    </edge>
    <edge source="AUS" target="DEU">
      <data key="d0">19836580</data>
    </edge>
    <edge source="AUS" target="GHA">
      <data key="d0">91798</data>
    </edge>
    <edge source="AUS" target="GRC">
      <data key="d0">96196</data>
    </edge>
    <edge source="AUS" target="HKG">
      <data key="d0">69702526</data>
    </edge>
    <edge source="AUS" target="HUN">
      <data key="d0">153933</data>
    </edge>
    <edge source="AUS" target="IDN">
      <data key="d0">9098165</data>
    </edge>
    <edge source="AUS" target="IRL">
      <data key="d0">6739309</data>
    </edge>
    <edge source="AUS" target="ISR">
      <data key="d0">2266535</data>
    </edge>
    <edge source="AUS" target="ITA">
      <data key="d0">2215759</data>
    </edge>
    <edge source="AUS" target="JPN">
      <data key="d0">29003042</data>
    </edge>
    <edge source="AUS" target="JOR">
      <data key="d0">140519</data>
    </edge>
    <edge source="AUS" target="KOR">
      <data key="d0">10999293</data>
    </edge>
    <edge source="AUS" target="LBN">
      <data key="d0">28240</data>
    </edge>
    <edge source="AUS" target="LTU">
      <data key="d0">36283</data>
    </edge>
    <edge source="AUS" target="MDG">
      <data key="d0">882884</data>
    </edge>
    <edge source="AUS" target="MYS">
      <data key="d0">24070518</data>
    </edge>
    <edge source="AUS" target="MRT">
      <data key="d0">39565</data>
    </edge>
    <edge source="AUS" target="MUS">
      <data key="d0">241661</data>
    </edge>
    <edge source="AUS" target="MEX">
      <data key="d0">918515</data>
    </edge>
    <edge source="AUS" target="NLD">
      <data key="d0">3359306</data>
    </edge>
    <edge source="AUS" target="NZL">
      <data key="d0">231377422</data>
    </edge>
    <edge source="AUS" target="NER">
      <data key="d0">20755</data>
    </edge>
    <edge source="AUS" target="NOR">
      <data key="d0">164927</data>
    </edge>
    <edge source="AUS" target="PAK">
      <data key="d0">35091</data>
    </edge>
    <edge source="AUS" target="PER">
      <data key="d0">49271</data>
    </edge>
    <edge source="AUS" target="PHL">
      <data key="d0">5432983</data>
    </edge>
    <edge source="AUS" target="POL">
      <data key="d0">749589</data>
    </edge>
    <edge source="AUS" target="PRT">
      <data key="d0">63606</data>
    </edge>
    <edge source="AUS" target="ROU">
      <data key="d0">67484</data>
    </edge>
    <edge source="AUS" target="RUS">
      <data key="d0">83061</data>
    </edge>
    <edge source="AUS" target="SAU">
      <data key="d0">849077</data>
    </edge>
    <edge source="AUS" target="IND">
      <data key="d0">5766411</data>
    </edge>
    <edge source="AUS" target="SGP">
      <data key="d0">100965831</data>
    </edge>
    <edge source="AUS" target="SVK">
      <data key="d0">223712</data>
    </edge>
    <edge source="AUS" target="VNM">
      <data key="d0">3365838</data>
    </edge>
    <edge source="AUS" target="SVN">
      <data key="d0">292771</data>
    </edge>
    <edge source="AUS" target="ZAF">
      <data key="d0">2693244</data>
    </edge>
    <edge source="AUS" target="ESP">
      <data key="d0">657501</data>
    </edge>
    <edge source="AUS" target="SWE">
      <data key="d0">2416579</data>
    </edge>
    <edge source="AUS" target="CHE">
      <data key="d0">841368</data>
    </edge>
    <edge source="AUS" target="THA">
      <data key="d0">6306257</data>
    </edge>
    <edge source="AUS" target="ARE">
      <data key="d0">1118598</data>
    </edge>
    <edge source="AUS" target="TUR">
      <data key="d0">221618</data>
    </edge>
    <edge source="AUS" target="UGA">
      <data key="d0">12647</data>
    </edge>
    <edge source="AUS" target="UKR">
      <data key="d0">87122</data>
    </edge>
    <edge source="AUS" target="EGY">
      <data key="d0">365492</data>
    </edge>
    <edge source="AUS" target="GBR">
      <data key="d0">25418003</data>
    </edge>
    <edge source="AUS" target="TZA">
      <data key="d0">187613</data>
    </edge>
    <edge source="AUS" target="USA">
      <data key="d0">152464640</data>
    </edge>
    <edge source="AUS" target="URY">
      <data key="d0">37569</data>
    </edge>
    <edge source="BGR" target="ALB">
      <data key="d0">15207</data>
    </edge>
    <edge source="BGR" target="AUT">
      <data key="d0">258961</data>
    </edge>
    <edge source="BGR" target="ARM">
      <data key="d0">148164</data>
    </edge>
    <edge source="BGR" target="BEL">
      <data key="d0">267820</data>
    </edge>
    <edge source="BGR" target="CZE">
      <data key="d0">30957</data>
    </edge>
    <edge source="BGR" target="DNK">
      <data key="d0">21689</data>
    </edge>
    <edge source="BGR" target="FIN">
      <data key="d0">17449</data>
    </edge>
    <edge source="BGR" target="FRA">
      <data key="d0">1305824</data>
    </edge>
    <edge source="BGR" target="DEU">
      <data key="d0">858510</data>
    </edge>
    <edge source="BGR" target="GHA">
      <data key="d0">17585</data>
    </edge>
    <edge source="BGR" target="GRC">
      <data key="d0">35945</data>
    </edge>
    <edge source="BGR" target="HUN">
      <data key="d0">260392</data>
    </edge>
    <edge source="BGR" target="IRL">
      <data key="d0">139708</data>
    </edge>
    <edge source="BGR" target="ISR">
      <data key="d0">94933</data>
    </edge>
    <edge source="BGR" target="ITA">
      <data key="d0">154684</data>
    </edge>
    <edge source="BGR" target="KAZ">
      <data key="d0">66421</data>
    </edge>
    <edge source="BGR" target="LVA">
      <data key="d0">45544</data>
    </edge>
    <edge source="BGR" target="LTU">
      <data key="d0">80731</data>
    </edge>
    <edge source="BGR" target="MDA">
      <data key="d0">230816</data>
    </edge>
    <edge source="BGR" target="NLD">
      <data key="d0">766470</data>
    </edge>
    <edge source="BGR" target="PAK">
      <data key="d0">33719</data>
    </edge>
    <edge source="BGR" target="PHL">
      <data key="d0">99830</data>
    </edge>
    <edge source="BGR" target="ROU">
      <data key="d0">2786076</data>
    </edge>
    <edge source="BGR" target="RUS">
      <data key="d0">304556</data>
    </edge>
    <edge source="BGR" target="SGP">
      <data key="d0">694933</data>
    </edge>
    <edge source="BGR" target="ESP">
      <data key="d0">23949</data>
    </edge>
    <edge source="BGR" target="SWE">
      <data key="d0">17126</data>
    </edge>
    <edge source="BGR" target="CHE">
      <data key="d0">275017</data>
    </edge>
    <edge source="BGR" target="ARE">
      <data key="d0">479843</data>
    </edge>
    <edge source="BGR" target="TUR">
      <data key="d0">29090</data>
    </edge>
    <edge source="BGR" target="UKR">
      <data key="d0">69245</data>
    </edge>
    <edge source="BGR" target="MKD">
      <data key="d0">772525</data>
    </edge>
    <edge source="BGR" target="GBR">
      <data key="d0">180509</data>
    </edge>
    <edge source="BGR" target="USA">
      <data key="d0">1180387</data>
    </edge>
    <edge source="BGR" target="SRB">
      <data key="d0">561624</data>
    </edge>
    <edge source="BLR" target="DZA">
      <data key="d0">107800</data>
    </edge>
    <edge source="BLR" target="CHN">
      <data key="d0">30000</data>
    </edge>
    <edge source="BLR" target="ETH">
      <data key="d0">46000</data>
    </edge>
    <edge source="BLR" target="FRA">
      <data key="d0">66400</data>
    </edge>
    <edge source="BLR" target="DEU">
      <data key="d0">15800</data>
    </edge>
    <edge source="BLR" target="IRL">
      <data key="d0">16800</data>
    </edge>
    <edge source="BLR" target="LTU">
      <data key="d0">507700</data>
    </edge>
    <edge source="BLR" target="NLD">
      <data key="d0">35300</data>
    </edge>
    <edge source="BLR" target="RUS">
      <data key="d0">6716700</data>
    </edge>
    <edge source="BLR" target="IND">
      <data key="d0">80000</data>
    </edge>
    <edge source="LKA" target="AUS">
      <data key="d0">17523</data>
    </edge>
    <edge source="LKA" target="CAN">
      <data key="d0">114876</data>
    </edge>
    <edge source="LKA" target="DEU">
      <data key="d0">20572</data>
    </edge>
    <edge source="LKA" target="HKG">
      <data key="d0">8281768</data>
    </edge>
    <edge source="LKA" target="ITA">
      <data key="d0">12265</data>
    </edge>
    <edge source="LKA" target="JPN">
      <data key="d0">29349115</data>
    </edge>
    <edge source="LKA" target="NLD">
      <data key="d0">21907</data>
    </edge>
    <edge source="LKA" target="IND">
      <data key="d0">1102731</data>
    </edge>
    <edge source="LKA" target="SGP">
      <data key="d0">5543058</data>
    </edge>
    <edge source="LKA" target="CHE">
      <data key="d0">12810</data>
    </edge>
    <edge source="LKA" target="THA">
      <data key="d0">57297335</data>
    </edge>
    <edge source="LKA" target="ARE">
      <data key="d0">41882</data>
    </edge>
    <edge source="LKA" target="GBR">
      <data key="d0">14470121</data>
    </edge>
    <edge source="LKA" target="USA">
      <data key="d0">6052237</data>
    </edge>
    <edge source="HRV" target="AUT">
      <data key="d0">1403910</data>
    </edge>
    <edge source="HRV" target="BEL">
      <data key="d0">12863</data>
    </edge>
    <edge source="HRV" target="CHN">
      <data key="d0">12155</data>
    </edge>
    <edge source="HRV" target="FIN">
      <data key="d0">36309</data>
    </edge>
    <edge source="HRV" target="FRA">
      <data key="d0">102104</data>
    </edge>
    <edge source="HRV" target="DEU">
      <data key="d0">498976</data>
    </edge>
    <edge source="HRV" target="GRC">
      <data key="d0">57347</data>
    </edge>
    <edge source="HRV" target="HUN">
      <data key="d0">23472</data>
    </edge>
    <edge source="HRV" target="IRL">
      <data key="d0">71959</data>
    </edge>
    <edge source="HRV" target="ISR">
      <data key="d0">20054</data>
    </edge>
    <edge source="HRV" target="ITA">
      <data key="d0">70804</data>
    </edge>
    <edge source="HRV" target="LVA">
      <data key="d0">27848</data>
    </edge>
    <edge source="HRV" target="NLD">
      <data key="d0">484150</data>
    </edge>
    <edge source="HRV" target="POL">
      <data key="d0">12915</data>
    </edge>
    <edge source="HRV" target="RUS">
      <data key="d0">17056</data>
    </edge>
    <edge source="HRV" target="SVK">
      <data key="d0">35104</data>
    </edge>
    <edge source="HRV" target="SVN">
      <data key="d0">851024</data>
    </edge>
    <edge source="HRV" target="CHE">
      <data key="d0">793454</data>
    </edge>
    <edge source="HRV" target="TUR">
      <data key="d0">15992</data>
    </edge>
    <edge source="HRV" target="UKR">
      <data key="d0">40511</data>
    </edge>
    <edge source="HRV" target="MKD">
      <data key="d0">45128</data>
    </edge>
    <edge source="HRV" target="GBR">
      <data key="d0">236202</data>
    </edge>
    <edge source="HRV" target="USA">
      <data key="d0">138502</data>
    </edge>
    <edge source="HRV" target="SRB">
      <data key="d0">209083</data>
    </edge>
    <edge source="FIN" target="AZE">
      <data key="d0">84520</data>
    </edge>
    <edge source="FIN" target="ARG">
      <data key="d0">415082</data>
    </edge>
    <edge source="FIN" target="AUS">
      <data key="d0">1911311</data>
    </edge>
    <edge source="FIN" target="AUT">
      <data key="d0">1479392</data>
    </edge>
    <edge source="FIN" target="BEL">
      <data key="d0">1450884</data>
    </edge>
    <edge source="FIN" target="BRA">
      <data key="d0">1601913</data>
    </edge>
    <edge source="FIN" target="BGR">
      <data key="d0">13225</data>
    </edge>
    <edge source="FIN" target="BLR">
      <data key="d0">10232</data>
    </edge>
    <edge source="FIN" target="CAN">
      <data key="d0">1483668</data>
    </edge>
    <edge source="FIN" target="CHL">
      <data key="d0">158302</data>
    </edge>
    <edge source="FIN" target="CHN">
      <data key="d0">27522784</data>
    </edge>
    <edge source="FIN" target="COL">
      <data key="d0">121756</data>
    </edge>
    <edge source="FIN" target="CRI">
      <data key="d0">91079</data>
    </edge>
    <edge source="FIN" target="HRV">
      <data key="d0">118113</data>
    </edge>
    <edge source="FIN" target="CZE">
      <data key="d0">1483278</data>
    </edge>
    <edge source="FIN" target="DNK">
      <data key="d0">14660982</data>
    </edge>
    <edge source="FIN" target="ECU">
      <data key="d0">10207</data>
    </edge>
    <edge source="FIN" target="ETH">
      <data key="d0">12736</data>
    </edge>
    <edge source="FIN" target="EST">
      <data key="d0">30199001</data>
    </edge>
    <edge source="FIN" target="FRA">
      <data key="d0">5650157</data>
    </edge>
    <edge source="FIN" target="GEO">
      <data key="d0">91847</data>
    </edge>
    <edge source="FIN" target="DEU">
      <data key="d0">25606264</data>
    </edge>
    <edge source="FIN" target="GRC">
      <data key="d0">1437540</data>
    </edge>
    <edge source="FIN" target="GTM">
      <data key="d0">21582</data>
    </edge>
    <edge source="FIN" target="HKG">
      <data key="d0">2106015</data>
    </edge>
    <edge source="FIN" target="HUN">
      <data key="d0">7749248</data>
    </edge>
    <edge source="FIN" target="IDN">
      <data key="d0">25157</data>
    </edge>
    <edge source="FIN" target="IRL">
      <data key="d0">10782421</data>
    </edge>
    <edge source="FIN" target="ISR">
      <data key="d0">1847075</data>
    </edge>
    <edge source="FIN" target="ITA">
      <data key="d0">2321618</data>
    </edge>
    <edge source="FIN" target="JAM">
      <data key="d0">36374</data>
    </edge>
    <edge source="FIN" target="JPN">
      <data key="d0">1072554</data>
    </edge>
    <edge source="FIN" target="KAZ">
      <data key="d0">267413</data>
    </edge>
    <edge source="FIN" target="KOR">
      <data key="d0">1005187</data>
    </edge>
    <edge source="FIN" target="LVA">
      <data key="d0">19655844</data>
    </edge>
    <edge source="FIN" target="LTU">
      <data key="d0">18660481</data>
    </edge>
    <edge source="FIN" target="MYS">
      <data key="d0">1752805</data>
    </edge>
    <edge source="FIN" target="MEX">
      <data key="d0">244297</data>
    </edge>
    <edge source="FIN" target="MDA">
      <data key="d0">103525</data>
    </edge>
    <edge source="FIN" target="MAR">
      <data key="d0">495474</data>
    </edge>
    <edge source="FIN" target="NAM">
      <data key="d0">19581</data>
    </edge>
    <edge source="FIN" target="NLD">
      <data key="d0">46714142</data>
    </edge>
    <edge source="FIN" target="NZL">
      <data key="d0">630208</data>
    </edge>
    <edge source="FIN" target="NOR">
      <data key="d0">5391764</data>
    </edge>
    <edge source="FIN" target="PER">
      <data key="d0">312582</data>
    </edge>
    <edge source="FIN" target="PHL">
      <data key="d0">10268487</data>
    </edge>
    <edge source="FIN" target="POL">
      <data key="d0">1268631</data>
    </edge>
    <edge source="FIN" target="PRT">
      <data key="d0">625678</data>
    </edge>
    <edge source="FIN" target="ROU">
      <data key="d0">589939</data>
    </edge>
    <edge source="FIN" target="RUS">
      <data key="d0">45812161</data>
    </edge>
    <edge source="FIN" target="SAU">
      <data key="d0">198167</data>
    </edge>
    <edge source="FIN" target="IND">
      <data key="d0">1231580</data>
    </edge>
    <edge source="FIN" target="SGP">
      <data key="d0">3488580</data>
    </edge>
    <edge source="FIN" target="SVK">
      <data key="d0">58453</data>
    </edge>
    <edge source="FIN" target="VNM">
      <data key="d0">22486</data>
    </edge>
    <edge source="FIN" target="SVN">
      <data key="d0">242968</data>
    </edge>
    <edge source="FIN" target="ZAF">
      <data key="d0">237912</data>
    </edge>
    <edge source="FIN" target="ZWE">
      <data key="d0">95502</data>
    </edge>
    <edge source="FIN" target="ESP">
      <data key="d0">2055367</data>
    </edge>
    <edge source="FIN" target="SWE">
      <data key="d0">25184834</data>
    </edge>
    <edge source="FIN" target="CHE">
      <data key="d0">2162811</data>
    </edge>
    <edge source="FIN" target="THA">
      <data key="d0">16420390</data>
    </edge>
    <edge source="FIN" target="ARE">
      <data key="d0">345380</data>
    </edge>
    <edge source="FIN" target="TUN">
      <data key="d0">18141</data>
    </edge>
    <edge source="FIN" target="TUR">
      <data key="d0">13110646</data>
    </edge>
    <edge source="FIN" target="UGA">
      <data key="d0">21029</data>
    </edge>
    <edge source="FIN" target="UKR">
      <data key="d0">1943302</data>
    </edge>
    <edge source="FIN" target="MKD">
      <data key="d0">38055</data>
    </edge>
    <edge source="FIN" target="EGY">
      <data key="d0">1121321</data>
    </edge>
    <edge source="FIN" target="GBR">
      <data key="d0">34321482</data>
    </edge>
    <edge source="FIN" target="TZA">
      <data key="d0">95911</data>
    </edge>
    <edge source="FIN" target="USA">
      <data key="d0">14539513</data>
    </edge>
    <edge source="GRC" target="ALB">
      <data key="d0">1046835</data>
    </edge>
    <edge source="GRC" target="AZE">
      <data key="d0">13746</data>
    </edge>
    <edge source="GRC" target="AUT">
      <data key="d0">264594</data>
    </edge>
    <edge source="GRC" target="BEL">
      <data key="d0">11992275</data>
    </edge>
    <edge source="GRC" target="BOL">
      <data key="d0">23608</data>
    </edge>
    <edge source="GRC" target="BRA">
      <data key="d0">11468</data>
    </edge>
    <edge source="GRC" target="BGR">
      <data key="d0">391343</data>
    </edge>
    <edge source="GRC" target="CAN">
      <data key="d0">267291</data>
    </edge>
    <edge source="GRC" target="CHN">
      <data key="d0">11754</data>
    </edge>
    <edge source="GRC" target="CRI">
      <data key="d0">59806</data>
    </edge>
    <edge source="GRC" target="HRV">
      <data key="d0">95189</data>
    </edge>
    <edge source="GRC" target="CZE">
      <data key="d0">43238</data>
    </edge>
    <edge source="GRC" target="DNK">
      <data key="d0">62797</data>
    </edge>
    <edge source="GRC" target="FRA">
      <data key="d0">1379619</data>
    </edge>
    <edge source="GRC" target="GEO">
      <data key="d0">39116</data>
    </edge>
    <edge source="GRC" target="DEU">
      <data key="d0">3009742</data>
    </edge>
    <edge source="GRC" target="HKG">
      <data key="d0">143938</data>
    </edge>
    <edge source="GRC" target="HUN">
      <data key="d0">182047</data>
    </edge>
    <edge source="GRC" target="IRL">
      <data key="d0">1559005</data>
    </edge>
    <edge source="GRC" target="ISR">
      <data key="d0">732302</data>
    </edge>
    <edge source="GRC" target="ITA">
      <data key="d0">574607</data>
    </edge>
    <edge source="GRC" target="JPN">
      <data key="d0">114529</data>
    </edge>
    <edge source="GRC" target="JOR">
      <data key="d0">132349</data>
    </edge>
    <edge source="GRC" target="KOR">
      <data key="d0">353303</data>
    </edge>
    <edge source="GRC" target="LBN">
      <data key="d0">634857</data>
    </edge>
    <edge source="GRC" target="MAR">
      <data key="d0">133721</data>
    </edge>
    <edge source="GRC" target="NLD">
      <data key="d0">7792803</data>
    </edge>
    <edge source="GRC" target="NOR">
      <data key="d0">36641</data>
    </edge>
    <edge source="GRC" target="PAK">
      <data key="d0">94578</data>
    </edge>
    <edge source="GRC" target="PAN">
      <data key="d0">78418</data>
    </edge>
    <edge source="GRC" target="POL">
      <data key="d0">65121</data>
    </edge>
    <edge source="GRC" target="PRT">
      <data key="d0">251382</data>
    </edge>
    <edge source="GRC" target="ROU">
      <data key="d0">10401831</data>
    </edge>
    <edge source="GRC" target="RUS">
      <data key="d0">103045</data>
    </edge>
    <edge source="GRC" target="SAU">
      <data key="d0">278646</data>
    </edge>
    <edge source="GRC" target="SGP">
      <data key="d0">202262</data>
    </edge>
    <edge source="GRC" target="ESP">
      <data key="d0">404666</data>
    </edge>
    <edge source="GRC" target="SWE">
      <data key="d0">12641</data>
    </edge>
    <edge source="GRC" target="CHE">
      <data key="d0">259357</data>
    </edge>
    <edge source="GRC" target="ARE">
      <data key="d0">413825</data>
    </edge>
    <edge source="GRC" target="TUN">
      <data key="d0">85738</data>
    </edge>
    <edge source="GRC" target="TUR">
      <data key="d0">3839541</data>
    </edge>
    <edge source="GRC" target="UKR">
      <data key="d0">209609</data>
    </edge>
    <edge source="GRC" target="MKD">
      <data key="d0">10718071</data>
    </edge>
    <edge source="GRC" target="EGY">
      <data key="d0">146312</data>
    </edge>
    <edge source="GRC" target="GBR">
      <data key="d0">3530561</data>
    </edge>
    <edge source="GRC" target="USA">
      <data key="d0">4414013</data>
    </edge>
    <edge source="GRC" target="SRB">
      <data key="d0">1750758</data>
    </edge>
    <edge source="IDN" target="ALB">
      <data key="d0">69144</data>
    </edge>
    <edge source="IDN" target="ARG">
      <data key="d0">2685219</data>
    </edge>
    <edge source="IDN" target="AUS">
      <data key="d0">36319229</data>
    </edge>
    <edge source="IDN" target="AUT">
      <data key="d0">171760</data>
    </edge>
    <edge source="IDN" target="BEL">
      <data key="d0">410262</data>
    </edge>
    <edge source="IDN" target="BRA">
      <data key="d0">10668148</data>
    </edge>
    <edge source="IDN" target="BGR">
      <data key="d0">545484</data>
    </edge>
    <edge source="IDN" target="CAN">
      <data key="d0">5824505</data>
    </edge>
    <edge source="IDN" target="LKA">
      <data key="d0">135418</data>
    </edge>
    <edge source="IDN" target="CHL">
      <data key="d0">384812</data>
    </edge>
    <edge source="IDN" target="CHN">
      <data key="d0">8037122</data>
    </edge>
    <edge source="IDN" target="COL">
      <data key="d0">47185</data>
    </edge>
    <edge source="IDN" target="CRI">
      <data key="d0">825438</data>
    </edge>
    <edge source="IDN" target="HRV">
      <data key="d0">1124077</data>
    </edge>
    <edge source="IDN" target="CZE">
      <data key="d0">1694615</data>
    </edge>
    <edge source="IDN" target="DNK">
      <data key="d0">664354</data>
    </edge>
    <edge source="IDN" target="SLV">
      <data key="d0">19300</data>
    </edge>
    <edge source="IDN" target="FIN">
      <data key="d0">30517515</data>
    </edge>
    <edge source="IDN" target="FRA">
      <data key="d0">24579889</data>
    </edge>
    <edge source="IDN" target="DEU">
      <data key="d0">54258079</data>
    </edge>
    <edge source="IDN" target="GHA">
      <data key="d0">15410</data>
    </edge>
    <edge source="IDN" target="GRC">
      <data key="d0">20950</data>
    </edge>
    <edge source="IDN" target="HKG">
      <data key="d0">104546776</data>
    </edge>
    <edge source="IDN" target="HUN">
      <data key="d0">2027273</data>
    </edge>
    <edge source="IDN" target="IRL">
      <data key="d0">10389651</data>
    </edge>
    <edge source="IDN" target="ISR">
      <data key="d0">33694</data>
    </edge>
    <edge source="IDN" target="ITA">
      <data key="d0">23351900</data>
    </edge>
    <edge source="IDN" target="CIV">
      <data key="d0">405680</data>
    </edge>
    <edge source="IDN" target="JPN">
      <data key="d0">414146351</data>
    </edge>
    <edge source="IDN" target="KAZ">
      <data key="d0">76330</data>
    </edge>
    <edge source="IDN" target="JOR">
      <data key="d0">32286</data>
    </edge>
    <edge source="IDN" target="KOR">
      <data key="d0">25765371</data>
    </edge>
    <edge source="IDN" target="LBN">
      <data key="d0">146250</data>
    </edge>
    <edge source="IDN" target="MYS">
      <data key="d0">208184871</data>
    </edge>
    <edge source="IDN" target="MEX">
      <data key="d0">5426526</data>
    </edge>
    <edge source="IDN" target="MAR">
      <data key="d0">59465</data>
    </edge>
    <edge source="IDN" target="NLD">
      <data key="d0">221219825</data>
    </edge>
    <edge source="IDN" target="NZL">
      <data key="d0">258826</data>
    </edge>
    <edge source="IDN" target="NER">
      <data key="d0">422702</data>
    </edge>
    <edge source="IDN" target="NOR">
      <data key="d0">49732</data>
    </edge>
    <edge source="IDN" target="PAK">
      <data key="d0">592200</data>
    </edge>
    <edge source="IDN" target="PAN">
      <data key="d0">74804</data>
    </edge>
    <edge source="IDN" target="PER">
      <data key="d0">185364</data>
    </edge>
    <edge source="IDN" target="PHL">
      <data key="d0">9016654</data>
    </edge>
    <edge source="IDN" target="POL">
      <data key="d0">1559751</data>
    </edge>
    <edge source="IDN" target="PRT">
      <data key="d0">15008</data>
    </edge>
    <edge source="IDN" target="ROU">
      <data key="d0">98600</data>
    </edge>
    <edge source="IDN" target="RUS">
      <data key="d0">2413625</data>
    </edge>
    <edge source="IDN" target="SAU">
      <data key="d0">6491246</data>
    </edge>
    <edge source="IDN" target="IND">
      <data key="d0">21130697</data>
    </edge>
    <edge source="IDN" target="SGP">
      <data key="d0">1097925278</data>
    </edge>
    <edge source="IDN" target="VNM">
      <data key="d0">977965</data>
    </edge>
    <edge source="IDN" target="SVN">
      <data key="d0">27890</data>
    </edge>
    <edge source="IDN" target="ZAF">
      <data key="d0">3583168</data>
    </edge>
    <edge source="IDN" target="ESP">
      <data key="d0">30175533</data>
    </edge>
    <edge source="IDN" target="SWE">
      <data key="d0">1858921</data>
    </edge>
    <edge source="IDN" target="CHE">
      <data key="d0">6346221</data>
    </edge>
    <edge source="IDN" target="THA">
      <data key="d0">25716747</data>
    </edge>
    <edge source="IDN" target="TGO">
      <data key="d0">34707</data>
    </edge>
    <edge source="IDN" target="ARE">
      <data key="d0">12994423</data>
    </edge>
    <edge source="IDN" target="TUR">
      <data key="d0">2433211</data>
    </edge>
    <edge source="IDN" target="UKR">
      <data key="d0">156639</data>
    </edge>
    <edge source="IDN" target="EGY">
      <data key="d0">1478423</data>
    </edge>
    <edge source="IDN" target="GBR">
      <data key="d0">160504559</data>
    </edge>
    <edge source="IDN" target="USA">
      <data key="d0">390395104</data>
    </edge>
    <edge source="IDN" target="URY">
      <data key="d0">265957</data>
    </edge>
    <edge source="ISR" target="AZE">
      <data key="d0">54000</data>
    </edge>
    <edge source="ISR" target="ARG">
      <data key="d0">313000</data>
    </edge>
    <edge source="ISR" target="AUS">
      <data key="d0">5298000</data>
    </edge>
    <edge source="ISR" target="AUT">
      <data key="d0">4740000</data>
    </edge>
    <edge source="ISR" target="BEL">
      <data key="d0">4236000</data>
    </edge>
    <edge source="ISR" target="BRA">
      <data key="d0">8762000</data>
    </edge>
    <edge source="ISR" target="BGR">
      <data key="d0">21000</data>
    </edge>
    <edge source="ISR" target="CAN">
      <data key="d0">3416000</data>
    </edge>
    <edge source="ISR" target="CHL">
      <data key="d0">4144000</data>
    </edge>
    <edge source="ISR" target="CHN">
      <data key="d0">2827000</data>
    </edge>
    <edge source="ISR" target="COL">
      <data key="d0">246000</data>
    </edge>
    <edge source="ISR" target="CRI">
      <data key="d0">446000</data>
    </edge>
    <edge source="ISR" target="HRV">
      <data key="d0">1153000</data>
    </edge>
    <edge source="ISR" target="CZE">
      <data key="d0">1321000</data>
    </edge>
    <edge source="ISR" target="DNK">
      <data key="d0">4267000</data>
    </edge>
    <edge source="ISR" target="ECU">
      <data key="d0">68000</data>
    </edge>
    <edge source="ISR" target="SLV">
      <data key="d0">14000</data>
    </edge>
    <edge source="ISR" target="ETH">
      <data key="d0">439000</data>
    </edge>
    <edge source="ISR" target="EST">
      <data key="d0">72000</data>
    </edge>
    <edge source="ISR" target="FIN">
      <data key="d0">2823000</data>
    </edge>
    <edge source="ISR" target="FRA">
      <data key="d0">13560000</data>
    </edge>
    <edge source="ISR" target="GEO">
      <data key="d0">22000</data>
    </edge>
    <edge source="ISR" target="DEU">
      <data key="d0">30974000</data>
    </edge>
    <edge source="ISR" target="GHA">
      <data key="d0">215000</data>
    </edge>
    <edge source="ISR" target="GRC">
      <data key="d0">7242000</data>
    </edge>
    <edge source="ISR" target="GTM">
      <data key="d0">137000</data>
    </edge>
    <edge source="ISR" target="HND">
      <data key="d0">11000</data>
    </edge>
    <edge source="ISR" target="HKG">
      <data key="d0">12820000</data>
    </edge>
    <edge source="ISR" target="HUN">
      <data key="d0">1646000</data>
    </edge>
    <edge source="ISR" target="IRL">
      <data key="d0">5246000</data>
    </edge>
    <edge source="ISR" target="ITA">
      <data key="d0">13798000</data>
    </edge>
    <edge source="ISR" target="JAM">
      <data key="d0">44000</data>
    </edge>
    <edge source="ISR" target="JPN">
      <data key="d0">44660000</data>
    </edge>
    <edge source="ISR" target="KAZ">
      <data key="d0">4423000</data>
    </edge>
    <edge source="ISR" target="JOR">
      <data key="d0">97000</data>
    </edge>
    <edge source="ISR" target="KOR">
      <data key="d0">19422000</data>
    </edge>
    <edge source="ISR" target="LVA">
      <data key="d0">41000</data>
    </edge>
    <edge source="ISR" target="LTU">
      <data key="d0">51000</data>
    </edge>
    <edge source="ISR" target="MDG">
      <data key="d0">10000</data>
    </edge>
    <edge source="ISR" target="MYS">
      <data key="d0">279000</data>
    </edge>
    <edge source="ISR" target="MEX">
      <data key="d0">2271000</data>
    </edge>
    <edge source="ISR" target="NLD">
      <data key="d0">19803000</data>
    </edge>
    <edge source="ISR" target="NZL">
      <data key="d0">99000</data>
    </edge>
    <edge source="ISR" target="NOR">
      <data key="d0">507000</data>
    </edge>
    <edge source="ISR" target="PAN">
      <data key="d0">2559000</data>
    </edge>
    <edge source="ISR" target="PER">
      <data key="d0">938000</data>
    </edge>
    <edge source="ISR" target="PHL">
      <data key="d0">2409000</data>
    </edge>
    <edge source="ISR" target="POL">
      <data key="d0">2768000</data>
    </edge>
    <edge source="ISR" target="PRT">
      <data key="d0">1056000</data>
    </edge>
    <edge source="ISR" target="ROU">
      <data key="d0">16024000</data>
    </edge>
    <edge source="ISR" target="RUS">
      <data key="d0">747000</data>
    </edge>
    <edge source="ISR" target="IND">
      <data key="d0">4087000</data>
    </edge>
    <edge source="ISR" target="SGP">
      <data key="d0">27685000</data>
    </edge>
    <edge source="ISR" target="SVK">
      <data key="d0">129000</data>
    </edge>
    <edge source="ISR" target="VNM">
      <data key="d0">70000</data>
    </edge>
    <edge source="ISR" target="SVN">
      <data key="d0">1831000</data>
    </edge>
    <edge source="ISR" target="ZAF">
      <data key="d0">2888000</data>
    </edge>
    <edge source="ISR" target="ZWE">
      <data key="d0">44000</data>
    </edge>
    <edge source="ISR" target="ESP">
      <data key="d0">5309000</data>
    </edge>
    <edge source="ISR" target="SWE">
      <data key="d0">2586000</data>
    </edge>
    <edge source="ISR" target="CHE">
      <data key="d0">2314000</data>
    </edge>
    <edge source="ISR" target="THA">
      <data key="d0">2023000</data>
    </edge>
    <edge source="ISR" target="TUR">
      <data key="d0">16738000</data>
    </edge>
    <edge source="ISR" target="UKR">
      <data key="d0">47000</data>
    </edge>
    <edge source="ISR" target="MKD">
      <data key="d0">309000</data>
    </edge>
    <edge source="ISR" target="EGY">
      <data key="d0">30000</data>
    </edge>
    <edge source="ISR" target="GBR">
      <data key="d0">20444000</data>
    </edge>
    <edge source="ISR" target="USA">
      <data key="d0">184460000</data>
    </edge>
    <edge source="JOR" target="CAN">
      <data key="d0">44764</data>
    </edge>
    <edge source="JOR" target="FRA">
      <data key="d0">466748</data>
    </edge>
    <edge source="JOR" target="PSE">
      <data key="d0">928978</data>
    </edge>
    <edge source="JOR" target="DEU">
      <data key="d0">33503</data>
    </edge>
    <edge source="JOR" target="HKG">
      <data key="d0">147488</data>
    </edge>
    <edge source="JOR" target="ISR">
      <data key="d0">225260</data>
    </edge>
    <edge source="JOR" target="JPN">
      <data key="d0">13047</data>
    </edge>
    <edge source="JOR" target="LBN">
      <data key="d0">32006</data>
    </edge>
    <edge source="JOR" target="NLD">
      <data key="d0">29815</data>
    </edge>
    <edge source="JOR" target="SAU">
      <data key="d0">40554</data>
    </edge>
    <edge source="JOR" target="CHE">
      <data key="d0">34936</data>
    </edge>
    <edge source="JOR" target="ARE">
      <data key="d0">312534</data>
    </edge>
    <edge source="JOR" target="EGY">
      <data key="d0">1607738</data>
    </edge>
    <edge source="JOR" target="GBR">
      <data key="d0">106995</data>
    </edge>
    <edge source="JOR" target="USA">
      <data key="d0">62199</data>
    </edge>
    <edge source="LBN" target="BEL">
      <data key="d0">74094</data>
    </edge>
    <edge source="LBN" target="CAF">
      <data key="d0">12189</data>
    </edge>
    <edge source="LBN" target="FRA">
      <data key="d0">707975</data>
    </edge>
    <edge source="LBN" target="DEU">
      <data key="d0">95911</data>
    </edge>
    <edge source="LBN" target="HKG">
      <data key="d0">24355</data>
    </edge>
    <edge source="LBN" target="IRL">
      <data key="d0">42771</data>
    </edge>
    <edge source="LBN" target="JOR">
      <data key="d0">11273</data>
    </edge>
    <edge source="LBN" target="SAU">
      <data key="d0">47096</data>
    </edge>
    <edge source="LBN" target="SGP">
      <data key="d0">17009</data>
    </edge>
    <edge source="LBN" target="ARE">
      <data key="d0">247422</data>
    </edge>
    <edge source="LBN" target="EGY">
      <data key="d0">160829</data>
    </edge>
    <edge source="LBN" target="GBR">
      <data key="d0">276313</data>
    </edge>
    <edge source="LBN" target="USA">
      <data key="d0">159565</data>
    </edge>
    <edge source="LTU" target="AUS">
      <data key="d0">22260</data>
    </edge>
    <edge source="LTU" target="AUT">
      <data key="d0">11011</data>
    </edge>
    <edge source="LTU" target="BLR">
      <data key="d0">563998</data>
    </edge>
    <edge source="LTU" target="DNK">
      <data key="d0">93196</data>
    </edge>
    <edge source="LTU" target="EST">
      <data key="d0">1133602</data>
    </edge>
    <edge source="LTU" target="FIN">
      <data key="d0">1463226</data>
    </edge>
    <edge source="LTU" target="FRA">
      <data key="d0">69709</data>
    </edge>
    <edge source="LTU" target="DEU">
      <data key="d0">973448</data>
    </edge>
    <edge source="LTU" target="IRL">
      <data key="d0">58764</data>
    </edge>
    <edge source="LTU" target="ISR">
      <data key="d0">75541</data>
    </edge>
    <edge source="LTU" target="KAZ">
      <data key="d0">97747</data>
    </edge>
    <edge source="LTU" target="LVA">
      <data key="d0">6559295</data>
    </edge>
    <edge source="LTU" target="NLD">
      <data key="d0">369536</data>
    </edge>
    <edge source="LTU" target="NOR">
      <data key="d0">18818</data>
    </edge>
    <edge source="LTU" target="POL">
      <data key="d0">486892</data>
    </edge>
    <edge source="LTU" target="RUS">
      <data key="d0">3317044</data>
    </edge>
    <edge source="LTU" target="SWE">
      <data key="d0">690381</data>
    </edge>
    <edge source="LTU" target="UKR">
      <data key="d0">470738</data>
    </edge>
    <edge source="LTU" target="GBR">
      <data key="d0">520134</data>
    </edge>
    <edge source="LTU" target="USA">
      <data key="d0">232461</data>
    </edge>
    <edge source="MDG" target="FRA">
      <data key="d0">2613037</data>
    </edge>
    <edge source="MDG" target="MUS">
      <data key="d0">149493</data>
    </edge>
    <edge source="MYS" target="DZA">
      <data key="d0">38160</data>
    </edge>
    <edge source="MYS" target="ARG">
      <data key="d0">1728405</data>
    </edge>
    <edge source="MYS" target="AUS">
      <data key="d0">699473647</data>
    </edge>
    <edge source="MYS" target="AUT">
      <data key="d0">2748692</data>
    </edge>
    <edge source="MYS" target="BEL">
      <data key="d0">96788757</data>
    </edge>
    <edge source="MYS" target="BRA">
      <data key="d0">28570830</data>
    </edge>
    <edge source="MYS" target="BGR">
      <data key="d0">48600</data>
    </edge>
    <edge source="MYS" target="KHM">
      <data key="d0">485653</data>
    </edge>
    <edge source="MYS" target="CMR">
      <data key="d0">35360</data>
    </edge>
    <edge source="MYS" target="CAN">
      <data key="d0">47722934</data>
    </edge>
    <edge source="MYS" target="LKA">
      <data key="d0">3324879</data>
    </edge>
    <edge source="MYS" target="CHL">
      <data key="d0">15329</data>
    </edge>
    <edge source="MYS" target="CHN">
      <data key="d0">433331127</data>
    </edge>
    <edge source="MYS" target="COL">
      <data key="d0">52986</data>
    </edge>
    <edge source="MYS" target="CRI">
      <data key="d0">165071</data>
    </edge>
    <edge source="MYS" target="HRV">
      <data key="d0">1079408</data>
    </edge>
    <edge source="MYS" target="CZE">
      <data key="d0">6329915</data>
    </edge>
    <edge source="MYS" target="DNK">
      <data key="d0">2018457</data>
    </edge>
    <edge source="MYS" target="SLV">
      <data key="d0">37960</data>
    </edge>
    <edge source="MYS" target="ETH">
      <data key="d0">11000</data>
    </edge>
    <edge source="MYS" target="FIN">
      <data key="d0">19359532</data>
    </edge>
    <edge source="MYS" target="FRA">
      <data key="d0">66209074</data>
    </edge>
    <edge source="MYS" target="DEU">
      <data key="d0">334002959</data>
    </edge>
    <edge source="MYS" target="GHA">
      <data key="d0">44862</data>
    </edge>
    <edge source="MYS" target="GRC">
      <data key="d0">5674621</data>
    </edge>
    <edge source="MYS" target="HKG">
      <data key="d0">779684406</data>
    </edge>
    <edge source="MYS" target="HUN">
      <data key="d0">37264824</data>
    </edge>
    <edge source="MYS" target="IDN">
      <data key="d0">38906623</data>
    </edge>
    <edge source="MYS" target="IRL">
      <data key="d0">252257357</data>
    </edge>
    <edge source="MYS" target="ITA">
      <data key="d0">43811437</data>
    </edge>
    <edge source="MYS" target="CIV">
      <data key="d0">187596</data>
    </edge>
    <edge source="MYS" target="JPN">
      <data key="d0">2289541859</data>
    </edge>
    <edge source="MYS" target="JOR">
      <data key="d0">43550</data>
    </edge>
    <edge source="MYS" target="KOR">
      <data key="d0">423290517</data>
    </edge>
    <edge source="MYS" target="LBN">
      <data key="d0">53381</data>
    </edge>
    <edge source="MYS" target="LVA">
      <data key="d0">6826570</data>
    </edge>
    <edge source="MYS" target="MDG">
      <data key="d0">173256</data>
    </edge>
    <edge source="MYS" target="MRT">
      <data key="d0">111028</data>
    </edge>
    <edge source="MYS" target="MUS">
      <data key="d0">1921077</data>
    </edge>
    <edge source="MYS" target="MEX">
      <data key="d0">292545259</data>
    </edge>
    <edge source="MYS" target="MDA">
      <data key="d0">47102</data>
    </edge>
    <edge source="MYS" target="MOZ">
      <data key="d0">737608</data>
    </edge>
    <edge source="MYS" target="NLD">
      <data key="d0">1800106460</data>
    </edge>
    <edge source="MYS" target="NZL">
      <data key="d0">73483702</data>
    </edge>
    <edge source="MYS" target="NOR">
      <data key="d0">19249296</data>
    </edge>
    <edge source="MYS" target="PAK">
      <data key="d0">8598195</data>
    </edge>
    <edge source="MYS" target="PAN">
      <data key="d0">134730</data>
    </edge>
    <edge source="MYS" target="PER">
      <data key="d0">34006</data>
    </edge>
    <edge source="MYS" target="PHL">
      <data key="d0">64289090</data>
    </edge>
    <edge source="MYS" target="POL">
      <data key="d0">4832506</data>
    </edge>
    <edge source="MYS" target="PRT">
      <data key="d0">819829</data>
    </edge>
    <edge source="MYS" target="ROU">
      <data key="d0">352488</data>
    </edge>
    <edge source="MYS" target="RUS">
      <data key="d0">5144171</data>
    </edge>
    <edge source="MYS" target="SAU">
      <data key="d0">9457431</data>
    </edge>
    <edge source="MYS" target="SEN">
      <data key="d0">10214</data>
    </edge>
    <edge source="MYS" target="IND">
      <data key="d0">280095471</data>
    </edge>
    <edge source="MYS" target="SGP">
      <data key="d0">3862249783</data>
    </edge>
    <edge source="MYS" target="SVK">
      <data key="d0">1502172</data>
    </edge>
    <edge source="MYS" target="VNM">
      <data key="d0">15413612</data>
    </edge>
    <edge source="MYS" target="SVN">
      <data key="d0">359638</data>
    </edge>
    <edge source="MYS" target="ZAF">
      <data key="d0">24310641</data>
    </edge>
    <edge source="MYS" target="ESP">
      <data key="d0">13566682</data>
    </edge>
    <edge source="MYS" target="SWE">
      <data key="d0">8222957</data>
    </edge>
    <edge source="MYS" target="CHE">
      <data key="d0">20499702</data>
    </edge>
    <edge source="MYS" target="THA">
      <data key="d0">698731677</data>
    </edge>
    <edge source="MYS" target="ARE">
      <data key="d0">52065684</data>
    </edge>
    <edge source="MYS" target="TUN">
      <data key="d0">406311</data>
    </edge>
    <edge source="MYS" target="TUR">
      <data key="d0">6785929</data>
    </edge>
    <edge source="MYS" target="UKR">
      <data key="d0">187646</data>
    </edge>
    <edge source="MYS" target="EGY">
      <data key="d0">11327131</data>
    </edge>
    <edge source="MYS" target="GBR">
      <data key="d0">742549509</data>
    </edge>
    <edge source="MYS" target="USA">
      <data key="d0">6480961049</data>
    </edge>
    <edge source="MYS" target="URY">
      <data key="d0">970781</data>
    </edge>
    <edge source="MYS" target="SRB">
      <data key="d0">129168</data>
    </edge>
    <edge source="MUS" target="BEL">
      <data key="d0">11413</data>
    </edge>
    <edge source="MUS" target="FRA">
      <data key="d0">610269</data>
    </edge>
    <edge source="MUS" target="GHA">
      <data key="d0">15493</data>
    </edge>
    <edge source="MUS" target="IRL">
      <data key="d0">16950</data>
    </edge>
    <edge source="MUS" target="MDG">
      <data key="d0">66250</data>
    </edge>
    <edge source="MUS" target="NLD">
      <data key="d0">47681</data>
    </edge>
    <edge source="MUS" target="IND">
      <data key="d0">12319</data>
    </edge>
    <edge source="MUS" target="SGP">
      <data key="d0">20305</data>
    </edge>
    <edge source="MUS" target="ZAF">
      <data key="d0">71792</data>
    </edge>
    <edge source="MUS" target="GBR">
      <data key="d0">19305</data>
    </edge>
    <edge source="MUS" target="USA">
      <data key="d0">43982</data>
    </edge>
    <edge source="NZL" target="ARG">
      <data key="d0">13634</data>
    </edge>
    <edge source="NZL" target="AUS">
      <data key="d0">36929970</data>
    </edge>
    <edge source="NZL" target="AUT">
      <data key="d0">10721</data>
    </edge>
    <edge source="NZL" target="BEL">
      <data key="d0">276555</data>
    </edge>
    <edge source="NZL" target="BRA">
      <data key="d0">174086</data>
    </edge>
    <edge source="NZL" target="CAN">
      <data key="d0">1236272</data>
    </edge>
    <edge source="NZL" target="LKA">
      <data key="d0">55674</data>
    </edge>
    <edge source="NZL" target="CHN">
      <data key="d0">52440</data>
    </edge>
    <edge source="NZL" target="DNK">
      <data key="d0">527117</data>
    </edge>
    <edge source="NZL" target="FIN">
      <data key="d0">349240</data>
    </edge>
    <edge source="NZL" target="FRA">
      <data key="d0">448749</data>
    </edge>
    <edge source="NZL" target="DEU">
      <data key="d0">658609</data>
    </edge>
    <edge source="NZL" target="GTM">
      <data key="d0">19368</data>
    </edge>
    <edge source="NZL" target="HKG">
      <data key="d0">1655918</data>
    </edge>
    <edge source="NZL" target="IDN">
      <data key="d0">94638</data>
    </edge>
    <edge source="NZL" target="IRL">
      <data key="d0">274950</data>
    </edge>
    <edge source="NZL" target="ISR">
      <data key="d0">132364</data>
    </edge>
    <edge source="NZL" target="ITA">
      <data key="d0">22119</data>
    </edge>
    <edge source="NZL" target="JPN">
      <data key="d0">1110750</data>
    </edge>
    <edge source="NZL" target="JOR">
      <data key="d0">19819</data>
    </edge>
    <edge source="NZL" target="KOR">
      <data key="d0">168283</data>
    </edge>
    <edge source="NZL" target="MYS">
      <data key="d0">3859397</data>
    </edge>
    <edge source="NZL" target="NLD">
      <data key="d0">439099</data>
    </edge>
    <edge source="NZL" target="NOR">
      <data key="d0">58215</data>
    </edge>
    <edge source="NZL" target="PER">
      <data key="d0">23041</data>
    </edge>
    <edge source="NZL" target="PHL">
      <data key="d0">703259</data>
    </edge>
    <edge source="NZL" target="PRT">
      <data key="d0">13667</data>
    </edge>
    <edge source="NZL" target="RUS">
      <data key="d0">18209</data>
    </edge>
    <edge source="NZL" target="IND">
      <data key="d0">928541</data>
    </edge>
    <edge source="NZL" target="SGP">
      <data key="d0">6155781</data>
    </edge>
    <edge source="NZL" target="ZAF">
      <data key="d0">1822453</data>
    </edge>
    <edge source="NZL" target="ESP">
      <data key="d0">106770</data>
    </edge>
    <edge source="NZL" target="SWE">
      <data key="d0">207986</data>
    </edge>
    <edge source="NZL" target="CHE">
      <data key="d0">35737</data>
    </edge>
    <edge source="NZL" target="THA">
      <data key="d0">400171</data>
    </edge>
    <edge source="NZL" target="ARE">
      <data key="d0">107062</data>
    </edge>
    <edge source="NZL" target="EGY">
      <data key="d0">14453</data>
    </edge>
    <edge source="NZL" target="GBR">
      <data key="d0">5080186</data>
    </edge>
    <edge source="NZL" target="USA">
      <data key="d0">12215104</data>
    </edge>
    <edge source="NZL" target="URY">
      <data key="d0">28431</data>
    </edge>
    <edge source="NER" target="FRA">
      <data key="d0">12431</data>
    </edge>
    <edge source="PAK" target="MYS">
      <data key="d0">16334</data>
    </edge>
    <edge source="PAK" target="PHL">
      <data key="d0">11866</data>
    </edge>
    <edge source="PAK" target="SAU">
      <data key="d0">11553</data>
    </edge>
    <edge source="PAK" target="SGP">
      <data key="d0">170535</data>
    </edge>
    <edge source="PAK" target="ARE">
      <data key="d0">293337</data>
    </edge>
    <edge source="PAK" target="GBR">
      <data key="d0">70834</data>
    </edge>
    <edge source="PAK" target="USA">
      <data key="d0">212045</data>
    </edge>
    <edge source="PRT" target="AUS">
      <data key="d0">25699</data>
    </edge>
    <edge source="PRT" target="AUT">
      <data key="d0">103914</data>
    </edge>
    <edge source="PRT" target="BEL">
      <data key="d0">1534567</data>
    </edge>
    <edge source="PRT" target="BWA">
      <data key="d0">76635</data>
    </edge>
    <edge source="PRT" target="BRA">
      <data key="d0">336813</data>
    </edge>
    <edge source="PRT" target="CAN">
      <data key="d0">69566</data>
    </edge>
    <edge source="PRT" target="CHN">
      <data key="d0">45141</data>
    </edge>
    <edge source="PRT" target="CRI">
      <data key="d0">48501</data>
    </edge>
    <edge source="PRT" target="DNK">
      <data key="d0">64540</data>
    </edge>
    <edge source="PRT" target="ECU">
      <data key="d0">12366</data>
    </edge>
    <edge source="PRT" target="FRA">
      <data key="d0">3345782</data>
    </edge>
    <edge source="PRT" target="DEU">
      <data key="d0">3166800</data>
    </edge>
    <edge source="PRT" target="GRC">
      <data key="d0">102745</data>
    </edge>
    <edge source="PRT" target="HKG">
      <data key="d0">153201</data>
    </edge>
    <edge source="PRT" target="IRL">
      <data key="d0">362680</data>
    </edge>
    <edge source="PRT" target="ISR">
      <data key="d0">202669</data>
    </edge>
    <edge source="PRT" target="ITA">
      <data key="d0">474388</data>
    </edge>
    <edge source="PRT" target="JPN">
      <data key="d0">333571</data>
    </edge>
    <edge source="PRT" target="KOR">
      <data key="d0">19128</data>
    </edge>
    <edge source="PRT" target="LTU">
      <data key="d0">32152</data>
    </edge>
    <edge source="PRT" target="MYS">
      <data key="d0">335773</data>
    </edge>
    <edge source="PRT" target="MRT">
      <data key="d0">77505</data>
    </edge>
    <edge source="PRT" target="MAR">
      <data key="d0">186302</data>
    </edge>
    <edge source="PRT" target="MOZ">
      <data key="d0">2653519</data>
    </edge>
    <edge source="PRT" target="NLD">
      <data key="d0">7476984</data>
    </edge>
    <edge source="PRT" target="NOR">
      <data key="d0">101439</data>
    </edge>
    <edge source="PRT" target="POL">
      <data key="d0">288095</data>
    </edge>
    <edge source="PRT" target="ROU">
      <data key="d0">112551</data>
    </edge>
    <edge source="PRT" target="RUS">
      <data key="d0">30781</data>
    </edge>
    <edge source="PRT" target="SVN">
      <data key="d0">43053</data>
    </edge>
    <edge source="PRT" target="ZAF">
      <data key="d0">222001</data>
    </edge>
    <edge source="PRT" target="ESP">
      <data key="d0">39477274</data>
    </edge>
    <edge source="PRT" target="SWE">
      <data key="d0">29662</data>
    </edge>
    <edge source="PRT" target="CHE">
      <data key="d0">573451</data>
    </edge>
    <edge source="PRT" target="THA">
      <data key="d0">160328</data>
    </edge>
    <edge source="PRT" target="ARE">
      <data key="d0">23402</data>
    </edge>
    <edge source="PRT" target="TUN">
      <data key="d0">46636</data>
    </edge>
    <edge source="PRT" target="TUR">
      <data key="d0">55743</data>
    </edge>
    <edge source="PRT" target="GBR">
      <data key="d0">3286737</data>
    </edge>
    <edge source="PRT" target="USA">
      <data key="d0">3612284</data>
    </edge>
    <edge source="ROU" target="AUT">
      <data key="d0">528000</data>
    </edge>
    <edge source="ROU" target="BEL">
      <data key="d0">47000</data>
    </edge>
    <edge source="ROU" target="BGR">
      <data key="d0">47000</data>
    </edge>
    <edge source="ROU" target="CAN">
      <data key="d0">19000</data>
    </edge>
    <edge source="ROU" target="CHN">
      <data key="d0">14000</data>
    </edge>
    <edge source="ROU" target="CZE">
      <data key="d0">13000</data>
    </edge>
    <edge source="ROU" target="DNK">
      <data key="d0">43000</data>
    </edge>
    <edge source="ROU" target="FRA">
      <data key="d0">478000</data>
    </edge>
    <edge source="ROU" target="DEU">
      <data key="d0">2445000</data>
    </edge>
    <edge source="ROU" target="GRC">
      <data key="d0">1328000</data>
    </edge>
    <edge source="ROU" target="HKG">
      <data key="d0">27000</data>
    </edge>
    <edge source="ROU" target="HUN">
      <data key="d0">65778000</data>
    </edge>
    <edge source="ROU" target="IRL">
      <data key="d0">8830000</data>
    </edge>
    <edge source="ROU" target="ISR">
      <data key="d0">25000</data>
    </edge>
    <edge source="ROU" target="ITA">
      <data key="d0">13771000</data>
    </edge>
    <edge source="ROU" target="LVA">
      <data key="d0">33000</data>
    </edge>
    <edge source="ROU" target="MDA">
      <data key="d0">293000</data>
    </edge>
    <edge source="ROU" target="NLD">
      <data key="d0">1261000</data>
    </edge>
    <edge source="ROU" target="CHE">
      <data key="d0">30000</data>
    </edge>
    <edge source="ROU" target="ARE">
      <data key="d0">21000</data>
    </edge>
    <edge source="ROU" target="GBR">
      <data key="d0">35692000</data>
    </edge>
    <edge source="ROU" target="USA">
      <data key="d0">72000</data>
    </edge>
    <edge source="RUS" target="AZE">
      <data key="d0">177422</data>
    </edge>
    <edge source="RUS" target="AUT">
      <data key="d0">74010</data>
    </edge>
    <edge source="RUS" target="ARM">
      <data key="d0">1758744</data>
    </edge>
    <edge source="RUS" target="BGR">
      <data key="d0">28583</data>
    </edge>
    <edge source="RUS" target="CHN">
      <data key="d0">1415541</data>
    </edge>
    <edge source="RUS" target="CZE">
      <data key="d0">25409</data>
    </edge>
    <edge source="RUS" target="DNK">
      <data key="d0">48500</data>
    </edge>
    <edge source="RUS" target="ETH">
      <data key="d0">21180</data>
    </edge>
    <edge source="RUS" target="EST">
      <data key="d0">55633</data>
    </edge>
    <edge source="RUS" target="FIN">
      <data key="d0">2594821</data>
    </edge>
    <edge source="RUS" target="FRA">
      <data key="d0">155396</data>
    </edge>
    <edge source="RUS" target="GEO">
      <data key="d0">474166</data>
    </edge>
    <edge source="RUS" target="DEU">
      <data key="d0">3206459</data>
    </edge>
    <edge source="RUS" target="HKG">
      <data key="d0">40663</data>
    </edge>
    <edge source="RUS" target="HUN">
      <data key="d0">10114451</data>
    </edge>
    <edge source="RUS" target="ITA">
      <data key="d0">316596</data>
    </edge>
    <edge source="RUS" target="KAZ">
      <data key="d0">5638094</data>
    </edge>
    <edge source="RUS" target="KOR">
      <data key="d0">30201</data>
    </edge>
    <edge source="RUS" target="KGZ">
      <data key="d0">392554</data>
    </edge>
    <edge source="RUS" target="LVA">
      <data key="d0">98487</data>
    </edge>
    <edge source="RUS" target="LTU">
      <data key="d0">3071463</data>
    </edge>
    <edge source="RUS" target="MYS">
      <data key="d0">730562</data>
    </edge>
    <edge source="RUS" target="MDA">
      <data key="d0">810607</data>
    </edge>
    <edge source="RUS" target="NLD">
      <data key="d0">1463921</data>
    </edge>
    <edge source="RUS" target="POL">
      <data key="d0">583171</data>
    </edge>
    <edge source="RUS" target="ROU">
      <data key="d0">22950</data>
    </edge>
    <edge source="RUS" target="IND">
      <data key="d0">3961630</data>
    </edge>
    <edge source="RUS" target="SGP">
      <data key="d0">10598</data>
    </edge>
    <edge source="RUS" target="SVK">
      <data key="d0">242759</data>
    </edge>
    <edge source="RUS" target="ESP">
      <data key="d0">20980</data>
    </edge>
    <edge source="RUS" target="SWE">
      <data key="d0">7699757</data>
    </edge>
    <edge source="RUS" target="CHE">
      <data key="d0">40959</data>
    </edge>
    <edge source="RUS" target="THA">
      <data key="d0">17220</data>
    </edge>
    <edge source="RUS" target="ARE">
      <data key="d0">289735</data>
    </edge>
    <edge source="RUS" target="TUR">
      <data key="d0">958189</data>
    </edge>
    <edge source="RUS" target="UKR">
      <data key="d0">962544</data>
    </edge>
    <edge source="RUS" target="EGY">
      <data key="d0">84390</data>
    </edge>
    <edge source="RUS" target="GBR">
      <data key="d0">1749220</data>
    </edge>
    <edge source="RUS" target="USA">
      <data key="d0">3978231</data>
    </edge>
    <edge source="RUS" target="SRB">
      <data key="d0">100040</data>
    </edge>
    <edge source="SGP" target="DZA">
      <data key="d0">31542</data>
    </edge>
    <edge source="SGP" target="AZE">
      <data key="d0">203583</data>
    </edge>
    <edge source="SGP" target="ARG">
      <data key="d0">3846294</data>
    </edge>
    <edge source="SGP" target="AUS">
      <data key="d0">826050520</data>
    </edge>
    <edge source="SGP" target="AUT">
      <data key="d0">22314496</data>
    </edge>
    <edge source="SGP" target="BEL">
      <data key="d0">164582721</data>
    </edge>
    <edge source="SGP" target="BWA">
      <data key="d0">161926</data>
    </edge>
    <edge source="SGP" target="BRA">
      <data key="d0">24177422</data>
    </edge>
    <edge source="SGP" target="BGR">
      <data key="d0">55121</data>
    </edge>
    <edge source="SGP" target="KHM">
      <data key="d0">9783036</data>
    </edge>
    <edge source="SGP" target="CMR">
      <data key="d0">59030</data>
    </edge>
    <edge source="SGP" target="CAN">
      <data key="d0">123029382</data>
    </edge>
    <edge source="SGP" target="LKA">
      <data key="d0">50359182</data>
    </edge>
    <edge source="SGP" target="CHL">
      <data key="d0">4694495</data>
    </edge>
    <edge source="SGP" target="CHN">
      <data key="d0">1122668582</data>
    </edge>
    <edge source="SGP" target="COL">
      <data key="d0">417564</data>
    </edge>
    <edge source="SGP" target="CRI">
      <data key="d0">397136</data>
    </edge>
    <edge source="SGP" target="HRV">
      <data key="d0">247933</data>
    </edge>
    <edge source="SGP" target="CZE">
      <data key="d0">934336</data>
    </edge>
    <edge source="SGP" target="BEN">
      <data key="d0">29091</data>
    </edge>
    <edge source="SGP" target="DNK">
      <data key="d0">23354806</data>
    </edge>
    <edge source="SGP" target="SLV">
      <data key="d0">396614</data>
    </edge>
    <edge source="SGP" target="ETH">
      <data key="d0">12255</data>
    </edge>
    <edge source="SGP" target="EST">
      <data key="d0">536909</data>
    </edge>
    <edge source="SGP" target="FIN">
      <data key="d0">37427931</data>
    </edge>
    <edge source="SGP" target="FRA">
      <data key="d0">502063615</data>
    </edge>
    <edge source="SGP" target="GMB">
      <data key="d0">13367</data>
    </edge>
    <edge source="SGP" target="DEU">
      <data key="d0">1417187733</data>
    </edge>
    <edge source="SGP" target="GHA">
      <data key="d0">49707</data>
    </edge>
    <edge source="SGP" target="GRC">
      <data key="d0">2089358</data>
    </edge>
    <edge source="SGP" target="GTM">
      <data key="d0">806691</data>
    </edge>
    <edge source="SGP" target="HKG">
      <data key="d0">1503318364</data>
    </edge>
    <edge source="SGP" target="HUN">
      <data key="d0">31572517</data>
    </edge>
    <edge source="SGP" target="IRL">
      <data key="d0">1375423146</data>
    </edge>
    <edge source="SGP" target="ISR">
      <data key="d0">28346290</data>
    </edge>
    <edge source="SGP" target="ITA">
      <data key="d0">69832724</data>
    </edge>
    <edge source="SGP" target="CIV">
      <data key="d0">335792</data>
    </edge>
    <edge source="SGP" target="JAM">
      <data key="d0">183427</data>
    </edge>
    <edge source="SGP" target="JPN">
      <data key="d0">2475557143</data>
    </edge>
    <edge source="SGP" target="KAZ">
      <data key="d0">254833</data>
    </edge>
    <edge source="SGP" target="JOR">
      <data key="d0">968953</data>
    </edge>
    <edge source="SGP" target="KOR">
      <data key="d0">1218786701</data>
    </edge>
    <edge source="SGP" target="KGZ">
      <data key="d0">60051</data>
    </edge>
    <edge source="SGP" target="LBN">
      <data key="d0">4467080</data>
    </edge>
    <edge source="SGP" target="LVA">
      <data key="d0">255630</data>
    </edge>
    <edge source="SGP" target="LTU">
      <data key="d0">382898</data>
    </edge>
    <edge source="SGP" target="MDG">
      <data key="d0">651413</data>
    </edge>
    <edge source="SGP" target="MYS">
      <data key="d0">2186064955</data>
    </edge>
    <edge source="SGP" target="MUS">
      <data key="d0">10223285</data>
    </edge>
    <edge source="SGP" target="MEX">
      <data key="d0">124290695</data>
    </edge>
    <edge source="SGP" target="MAR">
      <data key="d0">2431021</data>
    </edge>
    <edge source="SGP" target="OMN">
      <data key="d0">818116</data>
    </edge>
    <edge source="SGP" target="NAM">
      <data key="d0">181474</data>
    </edge>
    <edge source="SGP" target="NLD">
      <data key="d0">2478101586</data>
    </edge>
    <edge source="SGP" target="NZL">
      <data key="d0">97520412</data>
    </edge>
    <edge source="SGP" target="NIC">
      <data key="d0">87708</data>
    </edge>
    <edge source="SGP" target="NER">
      <data key="d0">32342</data>
    </edge>
    <edge source="SGP" target="NOR">
      <data key="d0">3500720</data>
    </edge>
    <edge source="SGP" target="PAK">
      <data key="d0">94685365</data>
    </edge>
    <edge source="SGP" target="PAN">
      <data key="d0">10790879</data>
    </edge>
    <edge source="SGP" target="PRY">
      <data key="d0">45775</data>
    </edge>
    <edge source="SGP" target="PER">
      <data key="d0">1011821</data>
    </edge>
    <edge source="SGP" target="PHL">
      <data key="d0">373055067</data>
    </edge>
    <edge source="SGP" target="POL">
      <data key="d0">3506007</data>
    </edge>
    <edge source="SGP" target="PRT">
      <data key="d0">1788832</data>
    </edge>
    <edge source="SGP" target="ROU">
      <data key="d0">221481</data>
    </edge>
    <edge source="SGP" target="RUS">
      <data key="d0">21489520</data>
    </edge>
    <edge source="SGP" target="SAU">
      <data key="d0">15661134</data>
    </edge>
    <edge source="SGP" target="SEN">
      <data key="d0">66864</data>
    </edge>
    <edge source="SGP" target="IND">
      <data key="d0">617200866</data>
    </edge>
    <edge source="SGP" target="SVK">
      <data key="d0">124675</data>
    </edge>
    <edge source="SGP" target="VNM">
      <data key="d0">130341616</data>
    </edge>
    <edge source="SGP" target="SVN">
      <data key="d0">620939</data>
    </edge>
    <edge source="SGP" target="ZAF">
      <data key="d0">26426644</data>
    </edge>
    <edge source="SGP" target="ZWE">
      <data key="d0">338426</data>
    </edge>
    <edge source="SGP" target="ESP">
      <data key="d0">88746685</data>
    </edge>
    <edge source="SGP" target="SWE">
      <data key="d0">4358237</data>
    </edge>
    <edge source="SGP" target="CHE">
      <data key="d0">9875063</data>
    </edge>
    <edge source="SGP" target="THA">
      <data key="d0">796435625</data>
    </edge>
    <edge source="SGP" target="TGO">
      <data key="d0">107905</data>
    </edge>
    <edge source="SGP" target="ARE">
      <data key="d0">97418175</data>
    </edge>
    <edge source="SGP" target="TUN">
      <data key="d0">1001442</data>
    </edge>
    <edge source="SGP" target="TUR">
      <data key="d0">41257354</data>
    </edge>
    <edge source="SGP" target="UGA">
      <data key="d0">16529</data>
    </edge>
    <edge source="SGP" target="UKR">
      <data key="d0">463668</data>
    </edge>
    <edge source="SGP" target="EGY">
      <data key="d0">11737948</data>
    </edge>
    <edge source="SGP" target="GBR">
      <data key="d0">715467771</data>
    </edge>
    <edge source="SGP" target="TZA">
      <data key="d0">230661</data>
    </edge>
    <edge source="SGP" target="USA">
      <data key="d0">10739936823</data>
    </edge>
    <edge source="SGP" target="BFA">
      <data key="d0">52741</data>
    </edge>
    <edge source="SGP" target="URY">
      <data key="d0">656956</data>
    </edge>
    <edge source="SGP" target="SRB">
      <data key="d0">130408</data>
    </edge>
    <edge source="SVK" target="DZA">
      <data key="d0">62115</data>
    </edge>
    <edge source="SVK" target="AUS">
      <data key="d0">1410557</data>
    </edge>
    <edge source="SVK" target="AUT">
      <data key="d0">1365875</data>
    </edge>
    <edge source="SVK" target="BEL">
      <data key="d0">10508250</data>
    </edge>
    <edge source="SVK" target="BRA">
      <data key="d0">31778</data>
    </edge>
    <edge source="SVK" target="CAN">
      <data key="d0">185626</data>
    </edge>
    <edge source="SVK" target="HRV">
      <data key="d0">13060</data>
    </edge>
    <edge source="SVK" target="CZE">
      <data key="d0">5661613</data>
    </edge>
    <edge source="SVK" target="DNK">
      <data key="d0">39699</data>
    </edge>
    <edge source="SVK" target="FIN">
      <data key="d0">50940</data>
    </edge>
    <edge source="SVK" target="FRA">
      <data key="d0">62948033</data>
    </edge>
    <edge source="SVK" target="DEU">
      <data key="d0">2802306</data>
    </edge>
    <edge source="SVK" target="GRC">
      <data key="d0">502476</data>
    </edge>
    <edge source="SVK" target="HUN">
      <data key="d0">1604655</data>
    </edge>
    <edge source="SVK" target="IRL">
      <data key="d0">51565</data>
    </edge>
    <edge source="SVK" target="ISR">
      <data key="d0">177159</data>
    </edge>
    <edge source="SVK" target="ITA">
      <data key="d0">3493740</data>
    </edge>
    <edge source="SVK" target="JPN">
      <data key="d0">19434</data>
    </edge>
    <edge source="SVK" target="KOR">
      <data key="d0">127327</data>
    </edge>
    <edge source="SVK" target="LVA">
      <data key="d0">33532</data>
    </edge>
    <edge source="SVK" target="LTU">
      <data key="d0">170037</data>
    </edge>
    <edge source="SVK" target="OMN">
      <data key="d0">25767</data>
    </edge>
    <edge source="SVK" target="NLD">
      <data key="d0">14168105</data>
    </edge>
    <edge source="SVK" target="POL">
      <data key="d0">2729927</data>
    </edge>
    <edge source="SVK" target="PRT">
      <data key="d0">57353</data>
    </edge>
    <edge source="SVK" target="ROU">
      <data key="d0">423873</data>
    </edge>
    <edge source="SVK" target="RUS">
      <data key="d0">49490</data>
    </edge>
    <edge source="SVK" target="SAU">
      <data key="d0">35778</data>
    </edge>
    <edge source="SVK" target="IND">
      <data key="d0">10310</data>
    </edge>
    <edge source="SVK" target="SVN">
      <data key="d0">81220</data>
    </edge>
    <edge source="SVK" target="ESP">
      <data key="d0">40363</data>
    </edge>
    <edge source="SVK" target="SWE">
      <data key="d0">52906</data>
    </edge>
    <edge source="SVK" target="CHE">
      <data key="d0">495646</data>
    </edge>
    <edge source="SVK" target="ARE">
      <data key="d0">107565</data>
    </edge>
    <edge source="SVK" target="TUR">
      <data key="d0">12515</data>
    </edge>
    <edge source="SVK" target="UKR">
      <data key="d0">180143</data>
    </edge>
    <edge source="SVK" target="GBR">
      <data key="d0">3716284</data>
    </edge>
    <edge source="SVK" target="USA">
      <data key="d0">822030</data>
    </edge>
    <edge source="SVK" target="SRB">
      <data key="d0">240877</data>
    </edge>
    <edge source="VNM" target="AUS">
      <data key="d0">890000</data>
    </edge>
    <edge source="VNM" target="AUT">
      <data key="d0">87000</data>
    </edge>
    <edge source="VNM" target="CHN">
      <data key="d0">3000000</data>
    </edge>
    <edge source="VNM" target="CZE">
      <data key="d0">422000</data>
    </edge>
    <edge source="VNM" target="DNK">
      <data key="d0">395000</data>
    </edge>
    <edge source="VNM" target="FIN">
      <data key="d0">114000</data>
    </edge>
    <edge source="VNM" target="FRA">
      <data key="d0">488000</data>
    </edge>
    <edge source="VNM" target="DEU">
      <data key="d0">5683000</data>
    </edge>
    <edge source="VNM" target="GRC">
      <data key="d0">41000</data>
    </edge>
    <edge source="VNM" target="HKG">
      <data key="d0">2284000</data>
    </edge>
    <edge source="VNM" target="IRL">
      <data key="d0">45000</data>
    </edge>
    <edge source="VNM" target="ISR">
      <data key="d0">339000</data>
    </edge>
    <edge source="VNM" target="ITA">
      <data key="d0">1784000</data>
    </edge>
    <edge source="VNM" target="JPN">
      <data key="d0">34283000</data>
    </edge>
    <edge source="VNM" target="MYS">
      <data key="d0">2846000</data>
    </edge>
    <edge source="VNM" target="NLD">
      <data key="d0">4009000</data>
    </edge>
    <edge source="VNM" target="NZL">
      <data key="d0">606000</data>
    </edge>
    <edge source="VNM" target="NOR">
      <data key="d0">876000</data>
    </edge>
    <edge source="VNM" target="PHL">
      <data key="d0">271199000</data>
    </edge>
    <edge source="VNM" target="POL">
      <data key="d0">82000</data>
    </edge>
    <edge source="VNM" target="PRT">
      <data key="d0">49000</data>
    </edge>
    <edge source="VNM" target="RUS">
      <data key="d0">336000</data>
    </edge>
    <edge source="VNM" target="IND">
      <data key="d0">1531000</data>
    </edge>
    <edge source="VNM" target="SGP">
      <data key="d0">6092000</data>
    </edge>
    <edge source="VNM" target="ZAF">
      <data key="d0">591000</data>
    </edge>
    <edge source="VNM" target="SWE">
      <data key="d0">221000</data>
    </edge>
    <edge source="VNM" target="CHE">
      <data key="d0">290000</data>
    </edge>
    <edge source="VNM" target="THA">
      <data key="d0">142109000</data>
    </edge>
    <edge source="VNM" target="ARE">
      <data key="d0">53000</data>
    </edge>
    <edge source="VNM" target="TUR">
      <data key="d0">623000</data>
    </edge>
    <edge source="VNM" target="GBR">
      <data key="d0">3575000</data>
    </edge>
    <edge source="SVN" target="ALB">
      <data key="d0">14982</data>
    </edge>
    <edge source="SVN" target="ARG">
      <data key="d0">45877</data>
    </edge>
    <edge source="SVN" target="AUS">
      <data key="d0">199462</data>
    </edge>
    <edge source="SVN" target="AUT">
      <data key="d0">1216961</data>
    </edge>
    <edge source="SVN" target="BEL">
      <data key="d0">55233</data>
    </edge>
    <edge source="SVN" target="BGR">
      <data key="d0">36328</data>
    </edge>
    <edge source="SVN" target="CAN">
      <data key="d0">50412</data>
    </edge>
    <edge source="SVN" target="HRV">
      <data key="d0">3492713</data>
    </edge>
    <edge source="SVN" target="CZE">
      <data key="d0">638918</data>
    </edge>
    <edge source="SVN" target="DNK">
      <data key="d0">24555</data>
    </edge>
    <edge source="SVN" target="FIN">
      <data key="d0">41520</data>
    </edge>
    <edge source="SVN" target="FRA">
      <data key="d0">484060</data>
    </edge>
    <edge source="SVN" target="DEU">
      <data key="d0">5211877</data>
    </edge>
    <edge source="SVN" target="GRC">
      <data key="d0">54768</data>
    </edge>
    <edge source="SVN" target="HKG">
      <data key="d0">61318</data>
    </edge>
    <edge source="SVN" target="HUN">
      <data key="d0">145216</data>
    </edge>
    <edge source="SVN" target="IRL">
      <data key="d0">481929</data>
    </edge>
    <edge source="SVN" target="ISR">
      <data key="d0">105954</data>
    </edge>
    <edge source="SVN" target="ITA">
      <data key="d0">2035447</data>
    </edge>
    <edge source="SVN" target="JPN">
      <data key="d0">36558</data>
    </edge>
    <edge source="SVN" target="KOR">
      <data key="d0">63093</data>
    </edge>
    <edge source="SVN" target="NLD">
      <data key="d0">2010099</data>
    </edge>
    <edge source="SVN" target="NOR">
      <data key="d0">54627</data>
    </edge>
    <edge source="SVN" target="POL">
      <data key="d0">337864</data>
    </edge>
    <edge source="SVN" target="ROU">
      <data key="d0">58042</data>
    </edge>
    <edge source="SVN" target="RUS">
      <data key="d0">10857</data>
    </edge>
    <edge source="SVN" target="SGP">
      <data key="d0">84178</data>
    </edge>
    <edge source="SVN" target="SVK">
      <data key="d0">33697</data>
    </edge>
    <edge source="SVN" target="ZAF">
      <data key="d0">80006</data>
    </edge>
    <edge source="SVN" target="ESP">
      <data key="d0">109680</data>
    </edge>
    <edge source="SVN" target="SWE">
      <data key="d0">109019</data>
    </edge>
    <edge source="SVN" target="CHE">
      <data key="d0">96507</data>
    </edge>
    <edge source="SVN" target="THA">
      <data key="d0">650269</data>
    </edge>
    <edge source="SVN" target="ARE">
      <data key="d0">14967</data>
    </edge>
    <edge source="SVN" target="MKD">
      <data key="d0">312345</data>
    </edge>
    <edge source="SVN" target="EGY">
      <data key="d0">19122</data>
    </edge>
    <edge source="SVN" target="GBR">
      <data key="d0">1008651</data>
    </edge>
    <edge source="SVN" target="USA">
      <data key="d0">888744</data>
    </edge>
    <edge source="SVN" target="SRB">
      <data key="d0">287848</data>
    </edge>
    <edge source="THA" target="ALB">
      <data key="d0">1105379</data>
    </edge>
    <edge source="THA" target="DZA">
      <data key="d0">41004</data>
    </edge>
    <edge source="THA" target="ARG">
      <data key="d0">4699256</data>
    </edge>
    <edge source="THA" target="AUS">
      <data key="d0">84419940</data>
    </edge>
    <edge source="THA" target="AUT">
      <data key="d0">2102815</data>
    </edge>
    <edge source="THA" target="BEL">
      <data key="d0">144089603</data>
    </edge>
    <edge source="THA" target="BRA">
      <data key="d0">6298472</data>
    </edge>
    <edge source="THA" target="BGR">
      <data key="d0">786648</data>
    </edge>
    <edge source="THA" target="KHM">
      <data key="d0">933011</data>
    </edge>
    <edge source="THA" target="CMR">
      <data key="d0">197293</data>
    </edge>
    <edge source="THA" target="CAN">
      <data key="d0">49827788</data>
    </edge>
    <edge source="THA" target="LKA">
      <data key="d0">36143049</data>
    </edge>
    <edge source="THA" target="CHL">
      <data key="d0">3397103</data>
    </edge>
    <edge source="THA" target="CHN">
      <data key="d0">430160379</data>
    </edge>
    <edge source="THA" target="CZE">
      <data key="d0">38265</data>
    </edge>
    <edge source="THA" target="DNK">
      <data key="d0">8392477</data>
    </edge>
    <edge source="THA" target="FIN">
      <data key="d0">25272541</data>
    </edge>
    <edge source="THA" target="FRA">
      <data key="d0">56239201</data>
    </edge>
    <edge source="THA" target="DEU">
      <data key="d0">149892592</data>
    </edge>
    <edge source="THA" target="GRC">
      <data key="d0">1561102</data>
    </edge>
    <edge source="THA" target="HKG">
      <data key="d0">223182753</data>
    </edge>
    <edge source="THA" target="HUN">
      <data key="d0">15911519</data>
    </edge>
    <edge source="THA" target="IDN">
      <data key="d0">20507084</data>
    </edge>
    <edge source="THA" target="IRL">
      <data key="d0">64072574</data>
    </edge>
    <edge source="THA" target="ISR">
      <data key="d0">4861446</data>
    </edge>
    <edge source="THA" target="ITA">
      <data key="d0">14495112</data>
    </edge>
    <edge source="THA" target="CIV">
      <data key="d0">342967</data>
    </edge>
    <edge source="THA" target="JPN">
      <data key="d0">897505429</data>
    </edge>
    <edge source="THA" target="KAZ">
      <data key="d0">102884</data>
    </edge>
    <edge source="THA" target="JOR">
      <data key="d0">27370</data>
    </edge>
    <edge source="THA" target="KOR">
      <data key="d0">140273992</data>
    </edge>
    <edge source="THA" target="LBN">
      <data key="d0">290502</data>
    </edge>
    <edge source="THA" target="LVA">
      <data key="d0">89220</data>
    </edge>
    <edge source="THA" target="MYS">
      <data key="d0">406197033</data>
    </edge>
    <edge source="THA" target="MUS">
      <data key="d0">76436</data>
    </edge>
    <edge source="THA" target="MEX">
      <data key="d0">122060956</data>
    </edge>
    <edge source="THA" target="MAR">
      <data key="d0">104447</data>
    </edge>
    <edge source="THA" target="MOZ">
      <data key="d0">127698</data>
    </edge>
    <edge source="THA" target="NAM">
      <data key="d0">181849</data>
    </edge>
    <edge source="THA" target="NLD">
      <data key="d0">682555018</data>
    </edge>
    <edge source="THA" target="NZL">
      <data key="d0">7962472</data>
    </edge>
    <edge source="THA" target="PAK">
      <data key="d0">365334</data>
    </edge>
    <edge source="THA" target="PHL">
      <data key="d0">197630928</data>
    </edge>
    <edge source="THA" target="POL">
      <data key="d0">606592</data>
    </edge>
    <edge source="THA" target="PRT">
      <data key="d0">654614</data>
    </edge>
    <edge source="THA" target="ROU">
      <data key="d0">144770</data>
    </edge>
    <edge source="THA" target="RUS">
      <data key="d0">184049</data>
    </edge>
    <edge source="THA" target="SAU">
      <data key="d0">777958</data>
    </edge>
    <edge source="THA" target="IND">
      <data key="d0">77814096</data>
    </edge>
    <edge source="THA" target="SGP">
      <data key="d0">1733664500</data>
    </edge>
    <edge source="THA" target="VNM">
      <data key="d0">976488</data>
    </edge>
    <edge source="THA" target="ZAF">
      <data key="d0">10516009</data>
    </edge>
    <edge source="THA" target="ZWE">
      <data key="d0">98905</data>
    </edge>
    <edge source="THA" target="ESP">
      <data key="d0">8971321</data>
    </edge>
    <edge source="THA" target="SWE">
      <data key="d0">2967358</data>
    </edge>
    <edge source="THA" target="CHE">
      <data key="d0">8078664</data>
    </edge>
    <edge source="THA" target="ARE">
      <data key="d0">4989750</data>
    </edge>
    <edge source="THA" target="TUN">
      <data key="d0">13724</data>
    </edge>
    <edge source="THA" target="TUR">
      <data key="d0">2045086</data>
    </edge>
    <edge source="THA" target="UGA">
      <data key="d0">1088737</data>
    </edge>
    <edge source="THA" target="UKR">
      <data key="d0">1204014</data>
    </edge>
    <edge source="THA" target="EGY">
      <data key="d0">2990186</data>
    </edge>
    <edge source="THA" target="GBR">
      <data key="d0">406166845</data>
    </edge>
    <edge source="THA" target="USA">
      <data key="d0">2132361205</data>
    </edge>
    <edge source="THA" target="URY">
      <data key="d0">23376</data>
    </edge>
    <edge source="UGA" target="BDI">
      <data key="d0">22565</data>
    </edge>
    <edge source="UGA" target="DEU">
      <data key="d0">15316</data>
    </edge>
    <edge source="UGA" target="IND">
      <data key="d0">40994</data>
    </edge>
    <edge source="UGA" target="TZA">
      <data key="d0">64458</data>
    </edge>
    <edge source="UKR" target="AUT">
      <data key="d0">2904170</data>
    </edge>
    <edge source="UKR" target="BGR">
      <data key="d0">76450</data>
    </edge>
    <edge source="UKR" target="BLR">
      <data key="d0">20710</data>
    </edge>
    <edge source="UKR" target="FIN">
      <data key="d0">60180</data>
    </edge>
    <edge source="UKR" target="FRA">
      <data key="d0">590350</data>
    </edge>
    <edge source="UKR" target="DEU">
      <data key="d0">673350</data>
    </edge>
    <edge source="UKR" target="HUN">
      <data key="d0">6446220</data>
    </edge>
    <edge source="UKR" target="IRL">
      <data key="d0">25610</data>
    </edge>
    <edge source="UKR" target="ISR">
      <data key="d0">16160</data>
    </edge>
    <edge source="UKR" target="KAZ">
      <data key="d0">81340</data>
    </edge>
    <edge source="UKR" target="KGZ">
      <data key="d0">201730</data>
    </edge>
    <edge source="UKR" target="MDA">
      <data key="d0">113710</data>
    </edge>
    <edge source="UKR" target="NLD">
      <data key="d0">299170</data>
    </edge>
    <edge source="UKR" target="POL">
      <data key="d0">83690</data>
    </edge>
    <edge source="UKR" target="ROU">
      <data key="d0">205470</data>
    </edge>
    <edge source="UKR" target="RUS">
      <data key="d0">2802420</data>
    </edge>
    <edge source="UKR" target="GBR">
      <data key="d0">102000</data>
    </edge>
    <edge source="UKR" target="USA">
      <data key="d0">154030</data>
    </edge>
    <edge source="EGY" target="NLD">
      <data key="d0">143661</data>
    </edge>
    <edge source="EGY" target="SGP">
      <data key="d0">214034</data>
    </edge>
    <edge source="EGY" target="ARE">
      <data key="d0">74882</data>
    </edge>
    <edge source="EGY" target="UGA">
      <data key="d0">10449</data>
    </edge>
    <edge source="EGY" target="GBR">
      <data key="d0">236751</data>
    </edge>
    <edge source="EGY" target="USA">
      <data key="d0">62598</data>
    </edge>
    <edge source="TZA" target="ITA">
      <data key="d0">13986</data>
    </edge>
    <edge source="SLV" target="CHL">
      <data key="d0">547895</data>
    </edge>
    <edge source="SLV" target="CRI">
      <data key="d0">35059</data>
    </edge>
    <edge source="SLV" target="DEU">
      <data key="d0">27100</data>
    </edge>
    <edge source="SLV" target="GTM">
      <data key="d0">221732</data>
    </edge>
    <edge source="SLV" target="HND">
      <data key="d0">159301</data>
    </edge>
    <edge source="SLV" target="ISR">
      <data key="d0">15080</data>
    </edge>
    <edge source="SLV" target="MEX">
      <data key="d0">10443</data>
    </edge>
    <edge source="SLV" target="NIC">
      <data key="d0">64645</data>
    </edge>
    <edge source="SLV" target="USA">
      <data key="d0">235087</data>
    </edge>
    <edge source="EST" target="ALB">
      <data key="d0">11431</data>
    </edge>
    <edge source="EST" target="AUT">
      <data key="d0">10364</data>
    </edge>
    <edge source="EST" target="BEL">
      <data key="d0">39981</data>
    </edge>
    <edge source="EST" target="BGR">
      <data key="d0">46467</data>
    </edge>
    <edge source="EST" target="BLR">
      <data key="d0">100417</data>
    </edge>
    <edge source="EST" target="CZE">
      <data key="d0">37426</data>
    </edge>
    <edge source="EST" target="DNK">
      <data key="d0">97819</data>
    </edge>
    <edge source="EST" target="FIN">
      <data key="d0">2711982</data>
    </edge>
    <edge source="EST" target="FRA">
      <data key="d0">41481</data>
    </edge>
    <edge source="EST" target="DEU">
      <data key="d0">887256</data>
    </edge>
    <edge source="EST" target="HKG">
      <data key="d0">21794</data>
    </edge>
    <edge source="EST" target="HUN">
      <data key="d0">36638</data>
    </edge>
    <edge source="EST" target="IRL">
      <data key="d0">188615</data>
    </edge>
    <edge source="EST" target="ISR">
      <data key="d0">20972</data>
    </edge>
    <edge source="EST" target="KAZ">
      <data key="d0">13790</data>
    </edge>
    <edge source="EST" target="LVA">
      <data key="d0">4066068</data>
    </edge>
    <edge source="EST" target="LTU">
      <data key="d0">1375740</data>
    </edge>
    <edge source="EST" target="NLD">
      <data key="d0">408807</data>
    </edge>
    <edge source="EST" target="POL">
      <data key="d0">34761</data>
    </edge>
    <edge source="EST" target="ROU">
      <data key="d0">26606</data>
    </edge>
    <edge source="EST" target="RUS">
      <data key="d0">2255522</data>
    </edge>
    <edge source="EST" target="SVK">
      <data key="d0">21224</data>
    </edge>
    <edge source="EST" target="SVN">
      <data key="d0">16531</data>
    </edge>
    <edge source="EST" target="SWE">
      <data key="d0">2993473</data>
    </edge>
    <edge source="EST" target="UKR">
      <data key="d0">33851</data>
    </edge>
    <edge source="EST" target="GBR">
      <data key="d0">234469</data>
    </edge>
    <edge source="EST" target="USA">
      <data key="d0">398632</data>
    </edge>
    <edge source="HND" target="CRI">
      <data key="d0">21066</data>
    </edge>
    <edge source="HND" target="SLV">
      <data key="d0">273317</data>
    </edge>
    <edge source="HND" target="PAN">
      <data key="d0">13640</data>
    </edge>
    <edge source="HND" target="USA">
      <data key="d0">1810113</data>
    </edge>
    <edge source="LVA" target="AUS">
      <data key="d0">35320</data>
    </edge>
    <edge source="LVA" target="AUT">
      <data key="d0">25662</data>
    </edge>
    <edge source="LVA" target="ARM">
      <data key="d0">24498</data>
    </edge>
    <edge source="LVA" target="BEL">
      <data key="d0">28642</data>
    </edge>
    <edge source="LVA" target="BLR">
      <data key="d0">38465</data>
    </edge>
    <edge source="LVA" target="CAN">
      <data key="d0">10073</data>
    </edge>
    <edge source="LVA" target="LKA">
      <data key="d0">113952</data>
    </edge>
    <edge source="LVA" target="CRI">
      <data key="d0">28967</data>
    </edge>
    <edge source="LVA" target="CZE">
      <data key="d0">14454</data>
    </edge>
    <edge source="LVA" target="DNK">
      <data key="d0">26858</data>
    </edge>
    <edge source="LVA" target="EST">
      <data key="d0">941813</data>
    </edge>
    <edge source="LVA" target="FIN">
      <data key="d0">700485</data>
    </edge>
    <edge source="LVA" target="GEO">
      <data key="d0">75622</data>
    </edge>
    <edge source="LVA" target="DEU">
      <data key="d0">237208</data>
    </edge>
    <edge source="LVA" target="IRL">
      <data key="d0">246578</data>
    </edge>
    <edge source="LVA" target="ISR">
      <data key="d0">10082</data>
    </edge>
    <edge source="LVA" target="KAZ">
      <data key="d0">13997</data>
    </edge>
    <edge source="LVA" target="LTU">
      <data key="d0">2171392</data>
    </edge>
    <edge source="LVA" target="MDA">
      <data key="d0">121203</data>
    </edge>
    <edge source="LVA" target="NLD">
      <data key="d0">279501</data>
    </edge>
    <edge source="LVA" target="POL">
      <data key="d0">16576</data>
    </edge>
    <edge source="LVA" target="RUS">
      <data key="d0">753843</data>
    </edge>
    <edge source="LVA" target="IND">
      <data key="d0">46297</data>
    </edge>
    <edge source="LVA" target="SWE">
      <data key="d0">139979</data>
    </edge>
    <edge source="LVA" target="CHE">
      <data key="d0">10036</data>
    </edge>
    <edge source="LVA" target="UGA">
      <data key="d0">25529</data>
    </edge>
    <edge source="LVA" target="UKR">
      <data key="d0">51326</data>
    </edge>
    <edge source="LVA" target="GBR">
      <data key="d0">123145</data>
    </edge>
    <edge source="LVA" target="USA">
      <data key="d0">61509</data>
    </edge>
    <edge source="LVA" target="SRB">
      <data key="d0">78892</data>
    </edge>
    <edge source="MWI" target="ZAF">
      <data key="d0">72930</data>
    </edge>
    <edge source="MWI" target="GBR">
      <data key="d0">15631</data>
    </edge>
    <edge source="MWI" target="USA">
      <data key="d0">22789</data>
    </edge>
    <edge source="MDA" target="AUT">
      <data key="d0">18628</data>
    </edge>
    <edge source="MDA" target="FRA">
      <data key="d0">41792</data>
    </edge>
    <edge source="MDA" target="NLD">
      <data key="d0">89475</data>
    </edge>
    <edge source="MDA" target="ROU">
      <data key="d0">744038</data>
    </edge>
    <edge source="MDA" target="RUS">
      <data key="d0">22401</data>
    </edge>
    <edge source="MDA" target="CHE">
      <data key="d0">13961</data>
    </edge>
    <edge source="MDA" target="GBR">
      <data key="d0">36465</data>
    </edge>
    <edge source="MDA" target="USA">
      <data key="d0">11351</data>
    </edge>
    <edge source="MAR" target="BEL">
      <data key="d0">106723</data>
    </edge>
    <edge source="MAR" target="FRA">
      <data key="d0">356208</data>
    </edge>
    <edge source="MAR" target="DEU">
      <data key="d0">490194</data>
    </edge>
    <edge source="MAR" target="ITA">
      <data key="d0">13986</data>
    </edge>
    <edge source="MAR" target="CIV">
      <data key="d0">60678</data>
    </edge>
    <edge source="MAR" target="JPN">
      <data key="d0">14877</data>
    </edge>
    <edge source="MAR" target="NLD">
      <data key="d0">105118</data>
    </edge>
    <edge source="MAR" target="ESP">
      <data key="d0">26946</data>
    </edge>
    <edge source="MAR" target="CHE">
      <data key="d0">29360</data>
    </edge>
    <edge source="MAR" target="TUN">
      <data key="d0">48302</data>
    </edge>
    <edge source="MAR" target="TUR">
      <data key="d0">42360</data>
    </edge>
    <edge source="MAR" target="GBR">
      <data key="d0">11930</data>
    </edge>
    <edge source="MAR" target="BFA">
      <data key="d0">17915</data>
    </edge>
    <edge source="MOZ" target="PRT">
      <data key="d0">35384</data>
    </edge>
    <edge source="MOZ" target="ZAF">
      <data key="d0">24579</data>
    </edge>
    <edge source="OMN" target="FRA">
      <data key="d0">40676</data>
    </edge>
    <edge source="OMN" target="DEU">
      <data key="d0">68075</data>
    </edge>
    <edge source="OMN" target="NLD">
      <data key="d0">278689</data>
    </edge>
    <edge source="OMN" target="IND">
      <data key="d0">26941</data>
    </edge>
    <edge source="OMN" target="ARE">
      <data key="d0">2903279</data>
    </edge>
    <edge source="OMN" target="TUN">
      <data key="d0">15490</data>
    </edge>
    <edge source="OMN" target="GBR">
      <data key="d0">449766</data>
    </edge>
    <edge source="OMN" target="USA">
      <data key="d0">78208</data>
    </edge>
    <edge source="MKD" target="AUT">
      <data key="d0">21279</data>
    </edge>
    <edge source="MKD" target="DEU">
      <data key="d0">50716</data>
    </edge>
    <edge source="MKD" target="NLD">
      <data key="d0">14258</data>
    </edge>
    <edge source="MKD" target="SAU">
      <data key="d0">20211</data>
    </edge>
    <edge source="MKD" target="USA">
      <data key="d0">231839</data>
    </edge>
    <edge source="MKD" target="SRB">
      <data key="d0">1154630</data>
    </edge>
    <edge source="BFA" target="BEL">
      <data key="d0">112319</data>
    </edge>
    <edge source="BFA" target="ECU">
      <data key="d0">13901</data>
    </edge>
    <edge source="BFA" target="FRA">
      <data key="d0">90740</data>
    </edge>
    <edge source="BFA" target="CIV">
      <data key="d0">47305</data>
    </edge>
    <edge source="CMR" target="DEU">
      <data key="d0">10908</data>
    </edge>
    <edge source="ECU" target="CAN">
      <data key="d0">48019</data>
    </edge>
    <edge source="ECU" target="COL">
      <data key="d0">46499</data>
    </edge>
    <edge source="ECU" target="PER">
      <data key="d0">13077</data>
    </edge>
    <edge source="ECU" target="USA">
      <data key="d0">658189</data>
    </edge>
    <edge source="GTM" target="CRI">
      <data key="d0">27517</data>
    </edge>
    <edge source="GTM" target="SLV">
      <data key="d0">244126</data>
    </edge>
    <edge source="GTM" target="HND">
      <data key="d0">65593</data>
    </edge>
    <edge source="GTM" target="NIC">
      <data key="d0">21314</data>
    </edge>
    <edge source="GTM" target="PAN">
      <data key="d0">22842</data>
    </edge>
    <edge source="GTM" target="USA">
      <data key="d0">113028</data>
    </edge>
    <edge source="CIV" target="CMR">
      <data key="d0">34107</data>
    </edge>
    <edge source="CIV" target="FRA">
      <data key="d0">183189</data>
    </edge>
    <edge source="CIV" target="GMB">
      <data key="d0">24404</data>
    </edge>
    <edge source="CIV" target="IRL">
      <data key="d0">44222</data>
    </edge>
    <edge source="CIV" target="NLD">
      <data key="d0">28089</data>
    </edge>
    <edge source="CIV" target="SEN">
      <data key="d0">11890</data>
    </edge>
    <edge source="CIV" target="ZAF">
      <data key="d0">30662</data>
    </edge>
    <edge source="CIV" target="CHE">
      <data key="d0">90582</data>
    </edge>
    <edge source="CIV" target="GBR">
      <data key="d0">81996</data>
    </edge>
    <edge source="CIV" target="USA">
      <data key="d0">28206</data>
    </edge>
    <edge source="JAM" target="CAN">
      <data key="d0">12011</data>
    </edge>
    <edge source="JAM" target="ECU">
      <data key="d0">12050</data>
    </edge>
    <edge source="JAM" target="FRA">
      <data key="d0">28000</data>
    </edge>
    <edge source="JAM" target="JPN">
      <data key="d0">10000</data>
    </edge>
    <edge source="JAM" target="MEX">
      <data key="d0">39594</data>
    </edge>
    <edge source="JAM" target="CHE">
      <data key="d0">20200</data>
    </edge>
    <edge source="JAM" target="USA">
      <data key="d0">516987</data>
    </edge>
    <edge source="KGZ" target="BLR">
      <data key="d0">43639</data>
    </edge>
    <edge source="KGZ" target="CAN">
      <data key="d0">36141</data>
    </edge>
    <edge source="KGZ" target="RUS">
      <data key="d0">10152</data>
    </edge>
    <edge source="KGZ" target="GBR">
      <data key="d0">17905</data>
    </edge>
    <edge source="NIC" target="COL">
      <data key="d0">31200</data>
    </edge>
    <edge source="NIC" target="SLV">
      <data key="d0">45448</data>
    </edge>
    <edge source="NIC" target="GTM">
      <data key="d0">63829</data>
    </edge>
    <edge source="NIC" target="HND">
      <data key="d0">25639</data>
    </edge>
    <edge source="NIC" target="PAN">
      <data key="d0">45634</data>
    </edge>
    <edge source="NIC" target="USA">
      <data key="d0">16668</data>
    </edge>
    <edge source="SEN" target="FRA">
      <data key="d0">46709</data>
    </edge>
    <edge source="ZWE" target="AUS">
      <data key="d0">10956</data>
    </edge>
    <edge source="ZWE" target="BWA">
      <data key="d0">14400</data>
    </edge>
    <edge source="ZWE" target="DEU">
      <data key="d0">52391</data>
    </edge>
    <edge source="ZWE" target="IRL">
      <data key="d0">29893</data>
    </edge>
    <edge source="ZWE" target="CIV">
      <data key="d0">20026</data>
    </edge>
    <edge source="ZWE" target="MWI">
      <data key="d0">83092</data>
    </edge>
    <edge source="ZWE" target="MOZ">
      <data key="d0">37996</data>
    </edge>
    <edge source="ZWE" target="NLD">
      <data key="d0">48703</data>
    </edge>
    <edge source="ZWE" target="ZAF">
      <data key="d0">346833</data>
    </edge>
    <edge source="ZWE" target="CHE">
      <data key="d0">29378</data>
    </edge>
    <edge source="ZWE" target="ARE">
      <data key="d0">20492</data>
    </edge>
    <edge source="ZWE" target="GBR">
      <data key="d0">89157</data>
    </edge>
    <edge source="ZWE" target="TZA">
      <data key="d0">14211</data>
    </edge>
    <edge source="ZWE" target="USA">
      <data key="d0">33699</data>
    </edge>
    <edge source="BWA" target="IRL">
      <data key="d0">35223</data>
    </edge>
    <edge source="BWA" target="ZAF">
      <data key="d0">877000</data>
    </edge>
    <edge source="BWA" target="ZWE">
      <data key="d0">207413</data>
    </edge>
    <edge source="BWA" target="CHE">
      <data key="d0">10509</data>
    </edge>
    <edge source="BWA" target="GBR">
      <data key="d0">11776</data>
    </edge>
    <edge source="BWA" target="USA">
      <data key="d0">38112</data>
    </edge>
    <edge source="NAM" target="BWA">
      <data key="d0">12723</data>
    </edge>
    <edge source="NAM" target="DNK">
      <data key="d0">21222</data>
    </edge>
    <edge source="NAM" target="JAM">
      <data key="d0">17303</data>
    </edge>
    <edge source="NAM" target="ZAF">
      <data key="d0">2398808</data>
    </edge>
    <edge source="NAM" target="ESP">
      <data key="d0">13624</data>
    </edge>
    <edge source="PSE" target="ISR">
      <data key="d0">1907459</data>
    </edge>
  </graph>
</graphml>
