# Supplementary material for: Core-periphery structure in sectoral international trade networks: A new approach to an old theory
Source: PLoS One. 2020 Apr 2;15(4):e0229547. doi: 10.1371/journal.pone.0229547 (PMC7117750; doi:10.1371/journal.pone.0229547)
Supplement: S8 File — (ZIP) [file pone.0229547.s008.zip › S8_File/Networks 2000/76-TELECOMM.SOUND EQUIP ETC.graphml]

<?xml version='1.0' encoding='utf-8'?>
<graphml xmlns="http://graphml.graphdrawing.org/xmlns" xmlns:xsi="http://www.w3.org/2001/XMLSchema-instance" xsi:schemaLocation="http://graphml.graphdrawing.org/xmlns http://graphml.graphdrawing.org/xmlns/1.0/graphml.xsd">
  <key attr.name="weight" attr.type="long" for="edge" id="d0" />
  <graph edgedefault="directed">
    <node id="ALB" />
    <node id="GRC" />
    <node id="ITA" />
    <node id="SRB" />
    <node id="DZA" />
    <node id="BEL" />
    <node id="FRA" />
    <node id="DEU" />
    <node id="GBR" />
    <node id="AZE" />
    <node id="NOR" />
    <node id="RUS" />
    <node id="ARE" />
    <node id="USA" />
    <node id="ARG" />
    <node id="BOL" />
    <node id="BRA" />
    <node id="CAN" />
    <node id="CHL" />
    <node id="COL" />
    <node id="ECU" />
    <node id="HUN" />
    <node id="ISR" />
    <node id="JPN" />
    <node id="KOR" />
    <node id="MEX" />
    <node id="NLD" />
    <node id="NZL" />
    <node id="PAN" />
    <node id="PRY" />
    <node id="PER" />
    <node id="ZAF" />
    <node id="ESP" />
    <node id="SWE" />
    <node id="CHE" />
    <node id="TUR" />
    <node id="EGY" />
    <node id="URY" />
    <node id="AUS" />
    <node id="AUT" />
    <node id="BWA" />
    <node id="BDI" />
    <node id="KHM" />
    <node id="CMR" />
    <node id="LKA" />
    <node id="CHN" />
    <node id="CRI" />
    <node id="HRV" />
    <node id="CZE" />
    <node id="DNK" />
    <node id="SLV" />
    <node id="ETH" />
    <node id="FIN" />
    <node id="GEO" />
    <node id="GHA" />
    <node id="GTM" />
    <node id="HKG" />
    <node id="IDN" />
    <node id="IRL" />
    <node id="CIV" />
    <node id="JAM" />
    <node id="KAZ" />
    <node id="JOR" />
    <node id="KGZ" />
    <node id="LBN" />
    <node id="LVA" />
    <node id="MDG" />
    <node id="MWI" />
    <node id="MYS" />
    <node id="MUS" />
    <node id="MOZ" />
    <node id="OMN" />
    <node id="NAM" />
    <node id="NER" />
    <node id="PAK" />
    <node id="PHL" />
    <node id="POL" />
    <node id="PRT" />
    <node id="ROU" />
    <node id="SAU" />
    <node id="IND" />
    <node id="SGP" />
    <node id="SVK" />
    <node id="VNM" />
    <node id="SVN" />
    <node id="ZWE" />
    <node id="THA" />
    <node id="TUN" />
    <node id="UGA" />
    <node id="TZA" />
    <node id="BGR" />
    <node id="BLR" />
    <node id="BEN" />
    <node id="EST" />
    <node id="LTU" />
    <node id="MDA" />
    <node id="MAR" />
    <node id="SEN" />
    <node id="UKR" />
    <node id="MKD" />
    <node id="ARM" />
    <node id="GMB" />
    <node id="MRT" />
    <node id="TGO" />
    <node id="BFA" />
    <node id="HND" />
    <node id="NIC" />
    <node id="PSE" />
    <node id="CAF" />
    <edge source="ALB" target="GRC">
      <data key="d0">283410</data>
    </edge>
    <edge source="ALB" target="ITA">
      <data key="d0">516754</data>
    </edge>
    <edge source="ALB" target="SRB">
      <data key="d0">203621</data>
    </edge>
    <edge source="GRC" target="ALB">
      <data key="d0">2819824</data>
    </edge>
    <edge source="GRC" target="ARG">
      <data key="d0">13143</data>
    </edge>
    <edge source="GRC" target="AUS">
      <data key="d0">198907</data>
    </edge>
    <edge source="GRC" target="AUT">
      <data key="d0">47270</data>
    </edge>
    <edge source="GRC" target="ARM">
      <data key="d0">27876356</data>
    </edge>
    <edge source="GRC" target="BEL">
      <data key="d0">2509266</data>
    </edge>
    <edge source="GRC" target="BRA">
      <data key="d0">13862</data>
    </edge>
    <edge source="GRC" target="BGR">
      <data key="d0">5595987</data>
    </edge>
    <edge source="GRC" target="KHM">
      <data key="d0">15597</data>
    </edge>
    <edge source="GRC" target="CAN">
      <data key="d0">15501</data>
    </edge>
    <edge source="GRC" target="CHN">
      <data key="d0">299327</data>
    </edge>
    <edge source="GRC" target="CZE">
      <data key="d0">137591</data>
    </edge>
    <edge source="GRC" target="DNK">
      <data key="d0">32513</data>
    </edge>
    <edge source="GRC" target="FIN">
      <data key="d0">494914</data>
    </edge>
    <edge source="GRC" target="FRA">
      <data key="d0">949105</data>
    </edge>
    <edge source="GRC" target="GEO">
      <data key="d0">160898</data>
    </edge>
    <edge source="GRC" target="DEU">
      <data key="d0">10785496</data>
    </edge>
    <edge source="GRC" target="HND">
      <data key="d0">11178</data>
    </edge>
    <edge source="GRC" target="HKG">
      <data key="d0">11416202</data>
    </edge>
    <edge source="GRC" target="HUN">
      <data key="d0">5420310</data>
    </edge>
    <edge source="GRC" target="IDN">
      <data key="d0">51485</data>
    </edge>
    <edge source="GRC" target="IRL">
      <data key="d0">416479</data>
    </edge>
    <edge source="GRC" target="ISR">
      <data key="d0">1657998</data>
    </edge>
    <edge source="GRC" target="ITA">
      <data key="d0">3703466</data>
    </edge>
    <edge source="GRC" target="JPN">
      <data key="d0">66758</data>
    </edge>
    <edge source="GRC" target="JOR">
      <data key="d0">521564</data>
    </edge>
    <edge source="GRC" target="KOR">
      <data key="d0">101880</data>
    </edge>
    <edge source="GRC" target="LBN">
      <data key="d0">30564</data>
    </edge>
    <edge source="GRC" target="MEX">
      <data key="d0">6978091</data>
    </edge>
    <edge source="GRC" target="MDA">
      <data key="d0">8583277</data>
    </edge>
    <edge source="GRC" target="MAR">
      <data key="d0">1400361</data>
    </edge>
    <edge source="GRC" target="NLD">
      <data key="d0">589699</data>
    </edge>
    <edge source="GRC" target="NOR">
      <data key="d0">30989</data>
    </edge>
    <edge source="GRC" target="PAK">
      <data key="d0">1781487</data>
    </edge>
    <edge source="GRC" target="PAN">
      <data key="d0">433753</data>
    </edge>
    <edge source="GRC" target="PHL">
      <data key="d0">71741</data>
    </edge>
    <edge source="GRC" target="PRT">
      <data key="d0">54381</data>
    </edge>
    <edge source="GRC" target="ROU">
      <data key="d0">149851078</data>
    </edge>
    <edge source="GRC" target="RUS">
      <data key="d0">7039581</data>
    </edge>
    <edge source="GRC" target="SAU">
      <data key="d0">146971</data>
    </edge>
    <edge source="GRC" target="SGP">
      <data key="d0">203359</data>
    </edge>
    <edge source="GRC" target="SVK">
      <data key="d0">162850</data>
    </edge>
    <edge source="GRC" target="SVN">
      <data key="d0">33345</data>
    </edge>
    <edge source="GRC" target="ZAF">
      <data key="d0">250576</data>
    </edge>
    <edge source="GRC" target="ESP">
      <data key="d0">479320</data>
    </edge>
    <edge source="GRC" target="SWE">
      <data key="d0">2230308</data>
    </edge>
    <edge source="GRC" target="CHE">
      <data key="d0">324476</data>
    </edge>
    <edge source="GRC" target="ARE">
      <data key="d0">1275762</data>
    </edge>
    <edge source="GRC" target="TUR">
      <data key="d0">613975</data>
    </edge>
    <edge source="GRC" target="MKD">
      <data key="d0">2585772</data>
    </edge>
    <edge source="GRC" target="EGY">
      <data key="d0">11252</data>
    </edge>
    <edge source="GRC" target="GBR">
      <data key="d0">22727832</data>
    </edge>
    <edge source="GRC" target="USA">
      <data key="d0">5639215</data>
    </edge>
    <edge source="GRC" target="SRB">
      <data key="d0">1986679</data>
    </edge>
    <edge source="ITA" target="ALB">
      <data key="d0">14390460</data>
    </edge>
    <edge source="ITA" target="DZA">
      <data key="d0">32286528</data>
    </edge>
    <edge source="ITA" target="AZE">
      <data key="d0">446631</data>
    </edge>
    <edge source="ITA" target="ARG">
      <data key="d0">45880919</data>
    </edge>
    <edge source="ITA" target="AUS">
      <data key="d0">49546431</data>
    </edge>
    <edge source="ITA" target="AUT">
      <data key="d0">52356562</data>
    </edge>
    <edge source="ITA" target="ARM">
      <data key="d0">1887579</data>
    </edge>
    <edge source="ITA" target="BEL">
      <data key="d0">107279066</data>
    </edge>
    <edge source="ITA" target="BOL">
      <data key="d0">5728491</data>
    </edge>
    <edge source="ITA" target="BWA">
      <data key="d0">61389</data>
    </edge>
    <edge source="ITA" target="BRA">
      <data key="d0">161633438</data>
    </edge>
    <edge source="ITA" target="BGR">
      <data key="d0">9256689</data>
    </edge>
    <edge source="ITA" target="BDI">
      <data key="d0">10850</data>
    </edge>
    <edge source="ITA" target="BLR">
      <data key="d0">2455461</data>
    </edge>
    <edge source="ITA" target="CMR">
      <data key="d0">269209</data>
    </edge>
    <edge source="ITA" target="CAN">
      <data key="d0">15969371</data>
    </edge>
    <edge source="ITA" target="LKA">
      <data key="d0">2069915</data>
    </edge>
    <edge source="ITA" target="CHL">
      <data key="d0">10055760</data>
    </edge>
    <edge source="ITA" target="CHN">
      <data key="d0">89781291</data>
    </edge>
    <edge source="ITA" target="COL">
      <data key="d0">2394724</data>
    </edge>
    <edge source="ITA" target="CRI">
      <data key="d0">1573502</data>
    </edge>
    <edge source="ITA" target="HRV">
      <data key="d0">15957140</data>
    </edge>
    <edge source="ITA" target="CZE">
      <data key="d0">55412052</data>
    </edge>
    <edge source="ITA" target="BEN">
      <data key="d0">49469</data>
    </edge>
    <edge source="ITA" target="DNK">
      <data key="d0">36004640</data>
    </edge>
    <edge source="ITA" target="ECU">
      <data key="d0">1258430</data>
    </edge>
    <edge source="ITA" target="SLV">
      <data key="d0">1805196</data>
    </edge>
    <edge source="ITA" target="ETH">
      <data key="d0">927485</data>
    </edge>
    <edge source="ITA" target="EST">
      <data key="d0">1334369</data>
    </edge>
    <edge source="ITA" target="FIN">
      <data key="d0">31108990</data>
    </edge>
    <edge source="ITA" target="FRA">
      <data key="d0">348245806</data>
    </edge>
    <edge source="ITA" target="GEO">
      <data key="d0">70538</data>
    </edge>
    <edge source="ITA" target="DEU">
      <data key="d0">622580848</data>
    </edge>
    <edge source="ITA" target="GHA">
      <data key="d0">497118</data>
    </edge>
    <edge source="ITA" target="GRC">
      <data key="d0">121257166</data>
    </edge>
    <edge source="ITA" target="GTM">
      <data key="d0">2172599</data>
    </edge>
    <edge source="ITA" target="HND">
      <data key="d0">1090011</data>
    </edge>
    <edge source="ITA" target="HKG">
      <data key="d0">44326725</data>
    </edge>
    <edge source="ITA" target="HUN">
      <data key="d0">9531600</data>
    </edge>
    <edge source="ITA" target="IDN">
      <data key="d0">2359331</data>
    </edge>
    <edge source="ITA" target="IRL">
      <data key="d0">80475658</data>
    </edge>
    <edge source="ITA" target="ISR">
      <data key="d0">8341624</data>
    </edge>
    <edge source="ITA" target="CIV">
      <data key="d0">228897</data>
    </edge>
    <edge source="ITA" target="JPN">
      <data key="d0">7212079</data>
    </edge>
    <edge source="ITA" target="KAZ">
      <data key="d0">395789</data>
    </edge>
    <edge source="ITA" target="JOR">
      <data key="d0">4282667</data>
    </edge>
    <edge source="ITA" target="KOR">
      <data key="d0">4215606</data>
    </edge>
    <edge source="ITA" target="LBN">
      <data key="d0">2855960</data>
    </edge>
    <edge source="ITA" target="LVA">
      <data key="d0">748472</data>
    </edge>
    <edge source="ITA" target="LTU">
      <data key="d0">585755</data>
    </edge>
    <edge source="ITA" target="MDG">
      <data key="d0">140232</data>
    </edge>
    <edge source="ITA" target="MWI">
      <data key="d0">54026</data>
    </edge>
    <edge source="ITA" target="MYS">
      <data key="d0">57012200</data>
    </edge>
    <edge source="ITA" target="MRT">
      <data key="d0">43462</data>
    </edge>
    <edge source="ITA" target="MUS">
      <data key="d0">234291</data>
    </edge>
    <edge source="ITA" target="MEX">
      <data key="d0">80735748</data>
    </edge>
    <edge source="ITA" target="MDA">
      <data key="d0">298511</data>
    </edge>
    <edge source="ITA" target="MAR">
      <data key="d0">17839480</data>
    </edge>
    <edge source="ITA" target="MOZ">
      <data key="d0">4374992</data>
    </edge>
    <edge source="ITA" target="OMN">
      <data key="d0">3015633</data>
    </edge>
    <edge source="ITA" target="NAM">
      <data key="d0">510845</data>
    </edge>
    <edge source="ITA" target="NLD">
      <data key="d0">132443874</data>
    </edge>
    <edge source="ITA" target="NZL">
      <data key="d0">2845435</data>
    </edge>
    <edge source="ITA" target="NIC">
      <data key="d0">130987</data>
    </edge>
    <edge source="ITA" target="NOR">
      <data key="d0">24021164</data>
    </edge>
    <edge source="ITA" target="PAK">
      <data key="d0">39037643</data>
    </edge>
    <edge source="ITA" target="PAN">
      <data key="d0">605437</data>
    </edge>
    <edge source="ITA" target="PRY">
      <data key="d0">92868</data>
    </edge>
    <edge source="ITA" target="PER">
      <data key="d0">3448209</data>
    </edge>
    <edge source="ITA" target="PHL">
      <data key="d0">1550134</data>
    </edge>
    <edge source="ITA" target="POL">
      <data key="d0">42070573</data>
    </edge>
    <edge source="ITA" target="PRT">
      <data key="d0">33790884</data>
    </edge>
    <edge source="ITA" target="ROU">
      <data key="d0">44496834</data>
    </edge>
    <edge source="ITA" target="RUS">
      <data key="d0">24477115</data>
    </edge>
    <edge source="ITA" target="SAU">
      <data key="d0">9495219</data>
    </edge>
    <edge source="ITA" target="SEN">
      <data key="d0">270437</data>
    </edge>
    <edge source="ITA" target="IND">
      <data key="d0">18737727</data>
    </edge>
    <edge source="ITA" target="SGP">
      <data key="d0">25556681</data>
    </edge>
    <edge source="ITA" target="SVK">
      <data key="d0">4478795</data>
    </edge>
    <edge source="ITA" target="VNM">
      <data key="d0">1692534</data>
    </edge>
    <edge source="ITA" target="SVN">
      <data key="d0">11296415</data>
    </edge>
    <edge source="ITA" target="ZAF">
      <data key="d0">89783259</data>
    </edge>
    <edge source="ITA" target="ZWE">
      <data key="d0">739179</data>
    </edge>
    <edge source="ITA" target="ESP">
      <data key="d0">293936657</data>
    </edge>
    <edge source="ITA" target="SWE">
      <data key="d0">114430314</data>
    </edge>
    <edge source="ITA" target="CHE">
      <data key="d0">89202396</data>
    </edge>
    <edge source="ITA" target="THA">
      <data key="d0">21792689</data>
    </edge>
    <edge source="ITA" target="TGO">
      <data key="d0">54723</data>
    </edge>
    <edge source="ITA" target="ARE">
      <data key="d0">8152163</data>
    </edge>
    <edge source="ITA" target="TUN">
      <data key="d0">5483283</data>
    </edge>
    <edge source="ITA" target="TUR">
      <data key="d0">124200777</data>
    </edge>
    <edge source="ITA" target="UGA">
      <data key="d0">323225</data>
    </edge>
    <edge source="ITA" target="UKR">
      <data key="d0">2511411</data>
    </edge>
    <edge source="ITA" target="MKD">
      <data key="d0">3853518</data>
    </edge>
    <edge source="ITA" target="EGY">
      <data key="d0">9780374</data>
    </edge>
    <edge source="ITA" target="GBR">
      <data key="d0">368798246</data>
    </edge>
    <edge source="ITA" target="TZA">
      <data key="d0">69527</data>
    </edge>
    <edge source="ITA" target="USA">
      <data key="d0">169643564</data>
    </edge>
    <edge source="ITA" target="BFA">
      <data key="d0">410499</data>
    </edge>
    <edge source="ITA" target="URY">
      <data key="d0">1247669</data>
    </edge>
    <edge source="ITA" target="SRB">
      <data key="d0">6729949</data>
    </edge>
    <edge source="SRB" target="AUT">
      <data key="d0">15000</data>
    </edge>
    <edge source="SRB" target="HUN">
      <data key="d0">75000</data>
    </edge>
    <edge source="SRB" target="IRL">
      <data key="d0">10000</data>
    </edge>
    <edge source="SRB" target="JOR">
      <data key="d0">165000</data>
    </edge>
    <edge source="SRB" target="RUS">
      <data key="d0">144000</data>
    </edge>
    <edge source="SRB" target="SVN">
      <data key="d0">280000</data>
    </edge>
    <edge source="SRB" target="ESP">
      <data key="d0">41000</data>
    </edge>
    <edge source="SRB" target="MKD">
      <data key="d0">68000</data>
    </edge>
    <edge source="DZA" target="BEL">
      <data key="d0">23202</data>
    </edge>
    <edge source="DZA" target="FRA">
      <data key="d0">234566</data>
    </edge>
    <edge source="DZA" target="DEU">
      <data key="d0">15463</data>
    </edge>
    <edge source="DZA" target="ITA">
      <data key="d0">14008</data>
    </edge>
    <edge source="DZA" target="GBR">
      <data key="d0">76040</data>
    </edge>
    <edge source="BEL" target="ALB">
      <data key="d0">36829</data>
    </edge>
    <edge source="BEL" target="DZA">
      <data key="d0">2588366</data>
    </edge>
    <edge source="BEL" target="AZE">
      <data key="d0">47981</data>
    </edge>
    <edge source="BEL" target="ARG">
      <data key="d0">3393754</data>
    </edge>
    <edge source="BEL" target="AUS">
      <data key="d0">39226140</data>
    </edge>
    <edge source="BEL" target="AUT">
      <data key="d0">74090372</data>
    </edge>
    <edge source="BEL" target="BOL">
      <data key="d0">20125</data>
    </edge>
    <edge source="BEL" target="BWA">
      <data key="d0">118106</data>
    </edge>
    <edge source="BEL" target="BRA">
      <data key="d0">25440126</data>
    </edge>
    <edge source="BEL" target="BGR">
      <data key="d0">2313770</data>
    </edge>
    <edge source="BEL" target="BDI">
      <data key="d0">869459</data>
    </edge>
    <edge source="BEL" target="CMR">
      <data key="d0">1111464</data>
    </edge>
    <edge source="BEL" target="CAN">
      <data key="d0">1457787</data>
    </edge>
    <edge source="BEL" target="LKA">
      <data key="d0">679830</data>
    </edge>
    <edge source="BEL" target="CHL">
      <data key="d0">4676471</data>
    </edge>
    <edge source="BEL" target="CHN">
      <data key="d0">75635837</data>
    </edge>
    <edge source="BEL" target="COL">
      <data key="d0">904863</data>
    </edge>
    <edge source="BEL" target="CRI">
      <data key="d0">29141</data>
    </edge>
    <edge source="BEL" target="HRV">
      <data key="d0">1348202</data>
    </edge>
    <edge source="BEL" target="CZE">
      <data key="d0">60945936</data>
    </edge>
    <edge source="BEL" target="BEN">
      <data key="d0">4614049</data>
    </edge>
    <edge source="BEL" target="DNK">
      <data key="d0">58680251</data>
    </edge>
    <edge source="BEL" target="ECU">
      <data key="d0">25140</data>
    </edge>
    <edge source="BEL" target="SLV">
      <data key="d0">79132</data>
    </edge>
    <edge source="BEL" target="ETH">
      <data key="d0">74808</data>
    </edge>
    <edge source="BEL" target="EST">
      <data key="d0">470193</data>
    </edge>
    <edge source="BEL" target="FIN">
      <data key="d0">26328386</data>
    </edge>
    <edge source="BEL" target="FRA">
      <data key="d0">688361021</data>
    </edge>
    <edge source="BEL" target="GEO">
      <data key="d0">166131</data>
    </edge>
    <edge source="BEL" target="GMB">
      <data key="d0">59092</data>
    </edge>
    <edge source="BEL" target="DEU">
      <data key="d0">578746008</data>
    </edge>
    <edge source="BEL" target="GHA">
      <data key="d0">135605</data>
    </edge>
    <edge source="BEL" target="GRC">
      <data key="d0">41857211</data>
    </edge>
    <edge source="BEL" target="GTM">
      <data key="d0">92012</data>
    </edge>
    <edge source="BEL" target="HKG">
      <data key="d0">268938136</data>
    </edge>
    <edge source="BEL" target="HUN">
      <data key="d0">219662347</data>
    </edge>
    <edge source="BEL" target="IDN">
      <data key="d0">423563</data>
    </edge>
    <edge source="BEL" target="IRL">
      <data key="d0">45237431</data>
    </edge>
    <edge source="BEL" target="ISR">
      <data key="d0">20522307</data>
    </edge>
    <edge source="BEL" target="ITA">
      <data key="d0">283332066</data>
    </edge>
    <edge source="BEL" target="CIV">
      <data key="d0">27031127</data>
    </edge>
    <edge source="BEL" target="JAM">
      <data key="d0">26821</data>
    </edge>
    <edge source="BEL" target="JPN">
      <data key="d0">4635370</data>
    </edge>
    <edge source="BEL" target="KAZ">
      <data key="d0">319489</data>
    </edge>
    <edge source="BEL" target="JOR">
      <data key="d0">1401613</data>
    </edge>
    <edge source="BEL" target="KOR">
      <data key="d0">95305064</data>
    </edge>
    <edge source="BEL" target="LBN">
      <data key="d0">585010</data>
    </edge>
    <edge source="BEL" target="LVA">
      <data key="d0">916391</data>
    </edge>
    <edge source="BEL" target="LTU">
      <data key="d0">810256</data>
    </edge>
    <edge source="BEL" target="MDG">
      <data key="d0">30153</data>
    </edge>
    <edge source="BEL" target="MYS">
      <data key="d0">69135358</data>
    </edge>
    <edge source="BEL" target="MRT">
      <data key="d0">215229</data>
    </edge>
    <edge source="BEL" target="MUS">
      <data key="d0">2405192</data>
    </edge>
    <edge source="BEL" target="MEX">
      <data key="d0">75541522</data>
    </edge>
    <edge source="BEL" target="MDA">
      <data key="d0">675764</data>
    </edge>
    <edge source="BEL" target="MAR">
      <data key="d0">2806291</data>
    </edge>
    <edge source="BEL" target="MOZ">
      <data key="d0">101558</data>
    </edge>
    <edge source="BEL" target="OMN">
      <data key="d0">434851</data>
    </edge>
    <edge source="BEL" target="NAM">
      <data key="d0">736659</data>
    </edge>
    <edge source="BEL" target="NLD">
      <data key="d0">455087084</data>
    </edge>
    <edge source="BEL" target="NZL">
      <data key="d0">4068893</data>
    </edge>
    <edge source="BEL" target="NER">
      <data key="d0">19291</data>
    </edge>
    <edge source="BEL" target="NOR">
      <data key="d0">31616305</data>
    </edge>
    <edge source="BEL" target="PAK">
      <data key="d0">893557</data>
    </edge>
    <edge source="BEL" target="PAN">
      <data key="d0">92333</data>
    </edge>
    <edge source="BEL" target="PER">
      <data key="d0">690433</data>
    </edge>
    <edge source="BEL" target="PHL">
      <data key="d0">2950233</data>
    </edge>
    <edge source="BEL" target="POL">
      <data key="d0">31201914</data>
    </edge>
    <edge source="BEL" target="PRT">
      <data key="d0">73848736</data>
    </edge>
    <edge source="BEL" target="ROU">
      <data key="d0">785706</data>
    </edge>
    <edge source="BEL" target="RUS">
      <data key="d0">23292298</data>
    </edge>
    <edge source="BEL" target="SAU">
      <data key="d0">2982120</data>
    </edge>
    <edge source="BEL" target="SEN">
      <data key="d0">2107737</data>
    </edge>
    <edge source="BEL" target="IND">
      <data key="d0">8119410</data>
    </edge>
    <edge source="BEL" target="SGP">
      <data key="d0">42374497</data>
    </edge>
    <edge source="BEL" target="SVK">
      <data key="d0">2163936</data>
    </edge>
    <edge source="BEL" target="VNM">
      <data key="d0">1238481</data>
    </edge>
    <edge source="BEL" target="SVN">
      <data key="d0">2296296</data>
    </edge>
    <edge source="BEL" target="ZAF">
      <data key="d0">7911840</data>
    </edge>
    <edge source="BEL" target="ZWE">
      <data key="d0">5920100</data>
    </edge>
    <edge source="BEL" target="ESP">
      <data key="d0">223738476</data>
    </edge>
    <edge source="BEL" target="SWE">
      <data key="d0">139998348</data>
    </edge>
    <edge source="BEL" target="CHE">
      <data key="d0">63892100</data>
    </edge>
    <edge source="BEL" target="THA">
      <data key="d0">2526313</data>
    </edge>
    <edge source="BEL" target="TGO">
      <data key="d0">3641149</data>
    </edge>
    <edge source="BEL" target="ARE">
      <data key="d0">22138949</data>
    </edge>
    <edge source="BEL" target="TUN">
      <data key="d0">2206986</data>
    </edge>
    <edge source="BEL" target="TUR">
      <data key="d0">91880192</data>
    </edge>
    <edge source="BEL" target="UGA">
      <data key="d0">89719</data>
    </edge>
    <edge source="BEL" target="UKR">
      <data key="d0">1284211</data>
    </edge>
    <edge source="BEL" target="MKD">
      <data key="d0">249287</data>
    </edge>
    <edge source="BEL" target="EGY">
      <data key="d0">4046314</data>
    </edge>
    <edge source="BEL" target="GBR">
      <data key="d0">496366874</data>
    </edge>
    <edge source="BEL" target="TZA">
      <data key="d0">1106549</data>
    </edge>
    <edge source="BEL" target="USA">
      <data key="d0">173634521</data>
    </edge>
    <edge source="BEL" target="BFA">
      <data key="d0">427058</data>
    </edge>
    <edge source="BEL" target="URY">
      <data key="d0">499203</data>
    </edge>
    <edge source="BEL" target="SRB">
      <data key="d0">304878</data>
    </edge>
    <edge source="FRA" target="ALB">
      <data key="d0">449315</data>
    </edge>
    <edge source="FRA" target="DZA">
      <data key="d0">45239565</data>
    </edge>
    <edge source="FRA" target="AZE">
      <data key="d0">1240217</data>
    </edge>
    <edge source="FRA" target="ARG">
      <data key="d0">33831390</data>
    </edge>
    <edge source="FRA" target="AUS">
      <data key="d0">110626974</data>
    </edge>
    <edge source="FRA" target="AUT">
      <data key="d0">104576736</data>
    </edge>
    <edge source="FRA" target="ARM">
      <data key="d0">52390</data>
    </edge>
    <edge source="FRA" target="BEL">
      <data key="d0">383087156</data>
    </edge>
    <edge source="FRA" target="BOL">
      <data key="d0">203800</data>
    </edge>
    <edge source="FRA" target="BWA">
      <data key="d0">1936734</data>
    </edge>
    <edge source="FRA" target="BRA">
      <data key="d0">131034521</data>
    </edge>
    <edge source="FRA" target="BGR">
      <data key="d0">9497285</data>
    </edge>
    <edge source="FRA" target="BDI">
      <data key="d0">2194188</data>
    </edge>
    <edge source="FRA" target="BLR">
      <data key="d0">3960830</data>
    </edge>
    <edge source="FRA" target="KHM">
      <data key="d0">8976899</data>
    </edge>
    <edge source="FRA" target="CMR">
      <data key="d0">21316992</data>
    </edge>
    <edge source="FRA" target="CAN">
      <data key="d0">30069163</data>
    </edge>
    <edge source="FRA" target="CAF">
      <data key="d0">1482924</data>
    </edge>
    <edge source="FRA" target="LKA">
      <data key="d0">11968730</data>
    </edge>
    <edge source="FRA" target="CHL">
      <data key="d0">15477717</data>
    </edge>
    <edge source="FRA" target="CHN">
      <data key="d0">291173981</data>
    </edge>
    <edge source="FRA" target="COL">
      <data key="d0">6466266</data>
    </edge>
    <edge source="FRA" target="CRI">
      <data key="d0">9636054</data>
    </edge>
    <edge source="FRA" target="HRV">
      <data key="d0">11836562</data>
    </edge>
    <edge source="FRA" target="CZE">
      <data key="d0">131353915</data>
    </edge>
    <edge source="FRA" target="BEN">
      <data key="d0">9501779</data>
    </edge>
    <edge source="FRA" target="DNK">
      <data key="d0">94029550</data>
    </edge>
    <edge source="FRA" target="ECU">
      <data key="d0">10555894</data>
    </edge>
    <edge source="FRA" target="SLV">
      <data key="d0">19273091</data>
    </edge>
    <edge source="FRA" target="ETH">
      <data key="d0">551848</data>
    </edge>
    <edge source="FRA" target="EST">
      <data key="d0">1443315</data>
    </edge>
    <edge source="FRA" target="FIN">
      <data key="d0">57199446</data>
    </edge>
    <edge source="FRA" target="GEO">
      <data key="d0">160119</data>
    </edge>
    <edge source="FRA" target="GMB">
      <data key="d0">808459</data>
    </edge>
    <edge source="FRA" target="PSE">
      <data key="d0">359424</data>
    </edge>
    <edge source="FRA" target="DEU">
      <data key="d0">2420281951</data>
    </edge>
    <edge source="FRA" target="GHA">
      <data key="d0">2544482</data>
    </edge>
    <edge source="FRA" target="GRC">
      <data key="d0">50410134</data>
    </edge>
    <edge source="FRA" target="GTM">
      <data key="d0">3448731</data>
    </edge>
    <edge source="FRA" target="HND">
      <data key="d0">293691</data>
    </edge>
    <edge source="FRA" target="HKG">
      <data key="d0">224207577</data>
    </edge>
    <edge source="FRA" target="HUN">
      <data key="d0">202399132</data>
    </edge>
    <edge source="FRA" target="IDN">
      <data key="d0">17574710</data>
    </edge>
    <edge source="FRA" target="IRL">
      <data key="d0">261206507</data>
    </edge>
    <edge source="FRA" target="ISR">
      <data key="d0">26798950</data>
    </edge>
    <edge source="FRA" target="ITA">
      <data key="d0">780812389</data>
    </edge>
    <edge source="FRA" target="CIV">
      <data key="d0">36681222</data>
    </edge>
    <edge source="FRA" target="JAM">
      <data key="d0">87363</data>
    </edge>
    <edge source="FRA" target="JPN">
      <data key="d0">54546533</data>
    </edge>
    <edge source="FRA" target="KAZ">
      <data key="d0">12657802</data>
    </edge>
    <edge source="FRA" target="JOR">
      <data key="d0">8415079</data>
    </edge>
    <edge source="FRA" target="KOR">
      <data key="d0">76677743</data>
    </edge>
    <edge source="FRA" target="KGZ">
      <data key="d0">278803</data>
    </edge>
    <edge source="FRA" target="LBN">
      <data key="d0">6236622</data>
    </edge>
    <edge source="FRA" target="LVA">
      <data key="d0">4301293</data>
    </edge>
    <edge source="FRA" target="LTU">
      <data key="d0">2148961</data>
    </edge>
    <edge source="FRA" target="MDG">
      <data key="d0">9054851</data>
    </edge>
    <edge source="FRA" target="MWI">
      <data key="d0">19242</data>
    </edge>
    <edge source="FRA" target="MYS">
      <data key="d0">73801506</data>
    </edge>
    <edge source="FRA" target="MRT">
      <data key="d0">11229937</data>
    </edge>
    <edge source="FRA" target="MUS">
      <data key="d0">12244865</data>
    </edge>
    <edge source="FRA" target="MEX">
      <data key="d0">133832243</data>
    </edge>
    <edge source="FRA" target="MDA">
      <data key="d0">1299770</data>
    </edge>
    <edge source="FRA" target="MAR">
      <data key="d0">214203811</data>
    </edge>
    <edge source="FRA" target="MOZ">
      <data key="d0">8455109</data>
    </edge>
    <edge source="FRA" target="OMN">
      <data key="d0">758457</data>
    </edge>
    <edge source="FRA" target="NAM">
      <data key="d0">312231</data>
    </edge>
    <edge source="FRA" target="NLD">
      <data key="d0">491548034</data>
    </edge>
    <edge source="FRA" target="NZL">
      <data key="d0">17242253</data>
    </edge>
    <edge source="FRA" target="NIC">
      <data key="d0">117561</data>
    </edge>
    <edge source="FRA" target="NER">
      <data key="d0">4377982</data>
    </edge>
    <edge source="FRA" target="NOR">
      <data key="d0">39556335</data>
    </edge>
    <edge source="FRA" target="PAK">
      <data key="d0">27180004</data>
    </edge>
    <edge source="FRA" target="PAN">
      <data key="d0">7739771</data>
    </edge>
    <edge source="FRA" target="PRY">
      <data key="d0">995404</data>
    </edge>
    <edge source="FRA" target="PER">
      <data key="d0">18859732</data>
    </edge>
    <edge source="FRA" target="PHL">
      <data key="d0">94224081</data>
    </edge>
    <edge source="FRA" target="POL">
      <data key="d0">191617668</data>
    </edge>
    <edge source="FRA" target="PRT">
      <data key="d0">145059512</data>
    </edge>
    <edge source="FRA" target="ROU">
      <data key="d0">91750809</data>
    </edge>
    <edge source="FRA" target="RUS">
      <data key="d0">27677074</data>
    </edge>
    <edge source="FRA" target="SAU">
      <data key="d0">45577921</data>
    </edge>
    <edge source="FRA" target="SEN">
      <data key="d0">19943904</data>
    </edge>
    <edge source="FRA" target="IND">
      <data key="d0">48203586</data>
    </edge>
    <edge source="FRA" target="SGP">
      <data key="d0">90452443</data>
    </edge>
    <edge source="FRA" target="SVK">
      <data key="d0">37066771</data>
    </edge>
    <edge source="FRA" target="VNM">
      <data key="d0">20396591</data>
    </edge>
    <edge source="FRA" target="SVN">
      <data key="d0">15333891</data>
    </edge>
    <edge source="FRA" target="ZAF">
      <data key="d0">70442665</data>
    </edge>
    <edge source="FRA" target="ZWE">
      <data key="d0">2232813</data>
    </edge>
    <edge source="FRA" target="ESP">
      <data key="d0">1062645131</data>
    </edge>
    <edge source="FRA" target="SWE">
      <data key="d0">753586035</data>
    </edge>
    <edge source="FRA" target="CHE">
      <data key="d0">173657550</data>
    </edge>
    <edge source="FRA" target="THA">
      <data key="d0">33039645</data>
    </edge>
    <edge source="FRA" target="TGO">
      <data key="d0">5129978</data>
    </edge>
    <edge source="FRA" target="ARE">
      <data key="d0">126594177</data>
    </edge>
    <edge source="FRA" target="TUN">
      <data key="d0">50624468</data>
    </edge>
    <edge source="FRA" target="TUR">
      <data key="d0">134999986</data>
    </edge>
    <edge source="FRA" target="UGA">
      <data key="d0">10001518</data>
    </edge>
    <edge source="FRA" target="UKR">
      <data key="d0">4858197</data>
    </edge>
    <edge source="FRA" target="MKD">
      <data key="d0">4894154</data>
    </edge>
    <edge source="FRA" target="EGY">
      <data key="d0">162734366</data>
    </edge>
    <edge source="FRA" target="GBR">
      <data key="d0">1705945778</data>
    </edge>
    <edge source="FRA" target="TZA">
      <data key="d0">111521</data>
    </edge>
    <edge source="FRA" target="USA">
      <data key="d0">496641212</data>
    </edge>
    <edge source="FRA" target="BFA">
      <data key="d0">10620784</data>
    </edge>
    <edge source="FRA" target="URY">
      <data key="d0">3484126</data>
    </edge>
    <edge source="FRA" target="SRB">
      <data key="d0">12815674</data>
    </edge>
    <edge source="DEU" target="ALB">
      <data key="d0">3645000</data>
    </edge>
    <edge source="DEU" target="DZA">
      <data key="d0">1720000</data>
    </edge>
    <edge source="DEU" target="AZE">
      <data key="d0">2568000</data>
    </edge>
    <edge source="DEU" target="ARG">
      <data key="d0">34133000</data>
    </edge>
    <edge source="DEU" target="AUS">
      <data key="d0">83375000</data>
    </edge>
    <edge source="DEU" target="AUT">
      <data key="d0">754076000</data>
    </edge>
    <edge source="DEU" target="ARM">
      <data key="d0">326000</data>
    </edge>
    <edge source="DEU" target="BEL">
      <data key="d0">552108000</data>
    </edge>
    <edge source="DEU" target="BOL">
      <data key="d0">438000</data>
    </edge>
    <edge source="DEU" target="BWA">
      <data key="d0">525000</data>
    </edge>
    <edge source="DEU" target="BRA">
      <data key="d0">112612000</data>
    </edge>
    <edge source="DEU" target="BGR">
      <data key="d0">35926000</data>
    </edge>
    <edge source="DEU" target="BDI">
      <data key="d0">269000</data>
    </edge>
    <edge source="DEU" target="BLR">
      <data key="d0">8210000</data>
    </edge>
    <edge source="DEU" target="KHM">
      <data key="d0">92000</data>
    </edge>
    <edge source="DEU" target="CMR">
      <data key="d0">503000</data>
    </edge>
    <edge source="DEU" target="CAN">
      <data key="d0">32635000</data>
    </edge>
    <edge source="DEU" target="CAF">
      <data key="d0">81000</data>
    </edge>
    <edge source="DEU" target="LKA">
      <data key="d0">1256000</data>
    </edge>
    <edge source="DEU" target="CHL">
      <data key="d0">13281000</data>
    </edge>
    <edge source="DEU" target="CHN">
      <data key="d0">724544000</data>
    </edge>
    <edge source="DEU" target="COL">
      <data key="d0">21452000</data>
    </edge>
    <edge source="DEU" target="CRI">
      <data key="d0">1203000</data>
    </edge>
    <edge source="DEU" target="HRV">
      <data key="d0">29352000</data>
    </edge>
    <edge source="DEU" target="CZE">
      <data key="d0">313417000</data>
    </edge>
    <edge source="DEU" target="BEN">
      <data key="d0">768000</data>
    </edge>
    <edge source="DEU" target="DNK">
      <data key="d0">253521000</data>
    </edge>
    <edge source="DEU" target="ECU">
      <data key="d0">605000</data>
    </edge>
    <edge source="DEU" target="SLV">
      <data key="d0">6692000</data>
    </edge>
    <edge source="DEU" target="ETH">
      <data key="d0">100000</data>
    </edge>
    <edge source="DEU" target="EST">
      <data key="d0">10492000</data>
    </edge>
    <edge source="DEU" target="FIN">
      <data key="d0">1029763000</data>
    </edge>
    <edge source="DEU" target="FRA">
      <data key="d0">859845000</data>
    </edge>
    <edge source="DEU" target="GEO">
      <data key="d0">2565000</data>
    </edge>
    <edge source="DEU" target="GMB">
      <data key="d0">110000</data>
    </edge>
    <edge source="DEU" target="PSE">
      <data key="d0">1184000</data>
    </edge>
    <edge source="DEU" target="GHA">
      <data key="d0">1984000</data>
    </edge>
    <edge source="DEU" target="GRC">
      <data key="d0">202285000</data>
    </edge>
    <edge source="DEU" target="GTM">
      <data key="d0">830000</data>
    </edge>
    <edge source="DEU" target="HND">
      <data key="d0">695000</data>
    </edge>
    <edge source="DEU" target="HKG">
      <data key="d0">248518000</data>
    </edge>
    <edge source="DEU" target="HUN">
      <data key="d0">243440000</data>
    </edge>
    <edge source="DEU" target="IDN">
      <data key="d0">71735000</data>
    </edge>
    <edge source="DEU" target="IRL">
      <data key="d0">191050000</data>
    </edge>
    <edge source="DEU" target="ISR">
      <data key="d0">61193000</data>
    </edge>
    <edge source="DEU" target="ITA">
      <data key="d0">1183471000</data>
    </edge>
    <edge source="DEU" target="CIV">
      <data key="d0">339000</data>
    </edge>
    <edge source="DEU" target="JAM">
      <data key="d0">99000</data>
    </edge>
    <edge source="DEU" target="JPN">
      <data key="d0">63635000</data>
    </edge>
    <edge source="DEU" target="KAZ">
      <data key="d0">13702000</data>
    </edge>
    <edge source="DEU" target="JOR">
      <data key="d0">4388000</data>
    </edge>
    <edge source="DEU" target="KOR">
      <data key="d0">39186000</data>
    </edge>
    <edge source="DEU" target="KGZ">
      <data key="d0">72000</data>
    </edge>
    <edge source="DEU" target="LBN">
      <data key="d0">5882000</data>
    </edge>
    <edge source="DEU" target="LVA">
      <data key="d0">10146000</data>
    </edge>
    <edge source="DEU" target="LTU">
      <data key="d0">14975000</data>
    </edge>
    <edge source="DEU" target="MDG">
      <data key="d0">846000</data>
    </edge>
    <edge source="DEU" target="MWI">
      <data key="d0">85000</data>
    </edge>
    <edge source="DEU" target="MYS">
      <data key="d0">78733000</data>
    </edge>
    <edge source="DEU" target="MRT">
      <data key="d0">119000</data>
    </edge>
    <edge source="DEU" target="MUS">
      <data key="d0">1022000</data>
    </edge>
    <edge source="DEU" target="MEX">
      <data key="d0">53901000</data>
    </edge>
    <edge source="DEU" target="MDA">
      <data key="d0">797000</data>
    </edge>
    <edge source="DEU" target="MAR">
      <data key="d0">66966000</data>
    </edge>
    <edge source="DEU" target="MOZ">
      <data key="d0">429000</data>
    </edge>
    <edge source="DEU" target="OMN">
      <data key="d0">5023000</data>
    </edge>
    <edge source="DEU" target="NAM">
      <data key="d0">906000</data>
    </edge>
    <edge source="DEU" target="NLD">
      <data key="d0">706099000</data>
    </edge>
    <edge source="DEU" target="NZL">
      <data key="d0">2786000</data>
    </edge>
    <edge source="DEU" target="NIC">
      <data key="d0">166000</data>
    </edge>
    <edge source="DEU" target="NER">
      <data key="d0">1530000</data>
    </edge>
    <edge source="DEU" target="NOR">
      <data key="d0">176957000</data>
    </edge>
    <edge source="DEU" target="PAK">
      <data key="d0">6780000</data>
    </edge>
    <edge source="DEU" target="PAN">
      <data key="d0">1310000</data>
    </edge>
    <edge source="DEU" target="PRY">
      <data key="d0">3981000</data>
    </edge>
    <edge source="DEU" target="PER">
      <data key="d0">1031000</data>
    </edge>
    <edge source="DEU" target="PHL">
      <data key="d0">20213000</data>
    </edge>
    <edge source="DEU" target="POL">
      <data key="d0">519217000</data>
    </edge>
    <edge source="DEU" target="PRT">
      <data key="d0">270034000</data>
    </edge>
    <edge source="DEU" target="ROU">
      <data key="d0">45124000</data>
    </edge>
    <edge source="DEU" target="RUS">
      <data key="d0">268483000</data>
    </edge>
    <edge source="DEU" target="SAU">
      <data key="d0">59985000</data>
    </edge>
    <edge source="DEU" target="SEN">
      <data key="d0">394000</data>
    </edge>
    <edge source="DEU" target="IND">
      <data key="d0">47149000</data>
    </edge>
    <edge source="DEU" target="SGP">
      <data key="d0">83039000</data>
    </edge>
    <edge source="DEU" target="SVK">
      <data key="d0">59731000</data>
    </edge>
    <edge source="DEU" target="VNM">
      <data key="d0">9395000</data>
    </edge>
    <edge source="DEU" target="SVN">
      <data key="d0">44212000</data>
    </edge>
    <edge source="DEU" target="ZAF">
      <data key="d0">189419000</data>
    </edge>
    <edge source="DEU" target="ZWE">
      <data key="d0">518000</data>
    </edge>
    <edge source="DEU" target="ESP">
      <data key="d0">830794000</data>
    </edge>
    <edge source="DEU" target="SWE">
      <data key="d0">237937000</data>
    </edge>
    <edge source="DEU" target="CHE">
      <data key="d0">587590000</data>
    </edge>
    <edge source="DEU" target="THA">
      <data key="d0">49444000</data>
    </edge>
    <edge source="DEU" target="TGO">
      <data key="d0">237000</data>
    </edge>
    <edge source="DEU" target="ARE">
      <data key="d0">98141000</data>
    </edge>
    <edge source="DEU" target="TUN">
      <data key="d0">5943000</data>
    </edge>
    <edge source="DEU" target="TUR">
      <data key="d0">391660000</data>
    </edge>
    <edge source="DEU" target="UGA">
      <data key="d0">422000</data>
    </edge>
    <edge source="DEU" target="UKR">
      <data key="d0">43455000</data>
    </edge>
    <edge source="DEU" target="MKD">
      <data key="d0">2170000</data>
    </edge>
    <edge source="DEU" target="EGY">
      <data key="d0">47582000</data>
    </edge>
    <edge source="DEU" target="GBR">
      <data key="d0">2365325000</data>
    </edge>
    <edge source="DEU" target="TZA">
      <data key="d0">4437000</data>
    </edge>
    <edge source="DEU" target="USA">
      <data key="d0">663462000</data>
    </edge>
    <edge source="DEU" target="BFA">
      <data key="d0">23000</data>
    </edge>
    <edge source="DEU" target="URY">
      <data key="d0">2299000</data>
    </edge>
    <edge source="DEU" target="SRB">
      <data key="d0">7838000</data>
    </edge>
    <edge source="GBR" target="ALB">
      <data key="d0">701182</data>
    </edge>
    <edge source="GBR" target="DZA">
      <data key="d0">7489263</data>
    </edge>
    <edge source="GBR" target="AZE">
      <data key="d0">3840022</data>
    </edge>
    <edge source="GBR" target="ARG">
      <data key="d0">16546863</data>
    </edge>
    <edge source="GBR" target="AUS">
      <data key="d0">499402083</data>
    </edge>
    <edge source="GBR" target="AUT">
      <data key="d0">158705460</data>
    </edge>
    <edge source="GBR" target="ARM">
      <data key="d0">178875</data>
    </edge>
    <edge source="GBR" target="BEL">
      <data key="d0">583588679</data>
    </edge>
    <edge source="GBR" target="BOL">
      <data key="d0">68972</data>
    </edge>
    <edge source="GBR" target="BWA">
      <data key="d0">1693101</data>
    </edge>
    <edge source="GBR" target="BRA">
      <data key="d0">55585573</data>
    </edge>
    <edge source="GBR" target="BGR">
      <data key="d0">5553910</data>
    </edge>
    <edge source="GBR" target="BDI">
      <data key="d0">35008</data>
    </edge>
    <edge source="GBR" target="BLR">
      <data key="d0">109727</data>
    </edge>
    <edge source="GBR" target="KHM">
      <data key="d0">340986</data>
    </edge>
    <edge source="GBR" target="CMR">
      <data key="d0">925514</data>
    </edge>
    <edge source="GBR" target="CAN">
      <data key="d0">570041163</data>
    </edge>
    <edge source="GBR" target="CAF">
      <data key="d0">323528</data>
    </edge>
    <edge source="GBR" target="LKA">
      <data key="d0">7805784</data>
    </edge>
    <edge source="GBR" target="CHL">
      <data key="d0">3935396</data>
    </edge>
    <edge source="GBR" target="CHN">
      <data key="d0">459007123</data>
    </edge>
    <edge source="GBR" target="COL">
      <data key="d0">8448051</data>
    </edge>
    <edge source="GBR" target="CRI">
      <data key="d0">743131</data>
    </edge>
    <edge source="GBR" target="HRV">
      <data key="d0">1940032</data>
    </edge>
    <edge source="GBR" target="CZE">
      <data key="d0">176247542</data>
    </edge>
    <edge source="GBR" target="BEN">
      <data key="d0">207536</data>
    </edge>
    <edge source="GBR" target="DNK">
      <data key="d0">650853015</data>
    </edge>
    <edge source="GBR" target="ECU">
      <data key="d0">735271</data>
    </edge>
    <edge source="GBR" target="SLV">
      <data key="d0">123644</data>
    </edge>
    <edge source="GBR" target="ETH">
      <data key="d0">2547342</data>
    </edge>
    <edge source="GBR" target="EST">
      <data key="d0">11071266</data>
    </edge>
    <edge source="GBR" target="FIN">
      <data key="d0">182575436</data>
    </edge>
    <edge source="GBR" target="FRA">
      <data key="d0">2094755549</data>
    </edge>
    <edge source="GBR" target="GEO">
      <data key="d0">853105</data>
    </edge>
    <edge source="GBR" target="GMB">
      <data key="d0">196323</data>
    </edge>
    <edge source="GBR" target="DEU">
      <data key="d0">2915470749</data>
    </edge>
    <edge source="GBR" target="GHA">
      <data key="d0">9568275</data>
    </edge>
    <edge source="GBR" target="GRC">
      <data key="d0">159178916</data>
    </edge>
    <edge source="GBR" target="GTM">
      <data key="d0">39944</data>
    </edge>
    <edge source="GBR" target="HND">
      <data key="d0">18946</data>
    </edge>
    <edge source="GBR" target="HKG">
      <data key="d0">345253083</data>
    </edge>
    <edge source="GBR" target="HUN">
      <data key="d0">60460746</data>
    </edge>
    <edge source="GBR" target="IDN">
      <data key="d0">23942007</data>
    </edge>
    <edge source="GBR" target="IRL">
      <data key="d0">952972325</data>
    </edge>
    <edge source="GBR" target="ISR">
      <data key="d0">90791573</data>
    </edge>
    <edge source="GBR" target="ITA">
      <data key="d0">1052370607</data>
    </edge>
    <edge source="GBR" target="CIV">
      <data key="d0">2156995</data>
    </edge>
    <edge source="GBR" target="JAM">
      <data key="d0">856545</data>
    </edge>
    <edge source="GBR" target="JPN">
      <data key="d0">91825550</data>
    </edge>
    <edge source="GBR" target="KAZ">
      <data key="d0">7493592</data>
    </edge>
    <edge source="GBR" target="JOR">
      <data key="d0">19535125</data>
    </edge>
    <edge source="GBR" target="KOR">
      <data key="d0">46842706</data>
    </edge>
    <edge source="GBR" target="KGZ">
      <data key="d0">74452</data>
    </edge>
    <edge source="GBR" target="LBN">
      <data key="d0">16009639</data>
    </edge>
    <edge source="GBR" target="LVA">
      <data key="d0">8352905</data>
    </edge>
    <edge source="GBR" target="LTU">
      <data key="d0">11013593</data>
    </edge>
    <edge source="GBR" target="MDG">
      <data key="d0">551025</data>
    </edge>
    <edge source="GBR" target="MWI">
      <data key="d0">691827</data>
    </edge>
    <edge source="GBR" target="MYS">
      <data key="d0">95459172</data>
    </edge>
    <edge source="GBR" target="MRT">
      <data key="d0">974624</data>
    </edge>
    <edge source="GBR" target="MUS">
      <data key="d0">4668565</data>
    </edge>
    <edge source="GBR" target="MEX">
      <data key="d0">30474730</data>
    </edge>
    <edge source="GBR" target="MDA">
      <data key="d0">74490</data>
    </edge>
    <edge source="GBR" target="MAR">
      <data key="d0">51988556</data>
    </edge>
    <edge source="GBR" target="MOZ">
      <data key="d0">282320</data>
    </edge>
    <edge source="GBR" target="OMN">
      <data key="d0">26883236</data>
    </edge>
    <edge source="GBR" target="NAM">
      <data key="d0">3028689</data>
    </edge>
    <edge source="GBR" target="NLD">
      <data key="d0">1010827346</data>
    </edge>
    <edge source="GBR" target="NZL">
      <data key="d0">20129189</data>
    </edge>
    <edge source="GBR" target="NIC">
      <data key="d0">39438</data>
    </edge>
    <edge source="GBR" target="NOR">
      <data key="d0">85765175</data>
    </edge>
    <edge source="GBR" target="PAK">
      <data key="d0">11017499</data>
    </edge>
    <edge source="GBR" target="PAN">
      <data key="d0">3770260</data>
    </edge>
    <edge source="GBR" target="PRY">
      <data key="d0">26265</data>
    </edge>
    <edge source="GBR" target="PER">
      <data key="d0">2709218</data>
    </edge>
    <edge source="GBR" target="PHL">
      <data key="d0">11727148</data>
    </edge>
    <edge source="GBR" target="POL">
      <data key="d0">121871034</data>
    </edge>
    <edge source="GBR" target="PRT">
      <data key="d0">159051246</data>
    </edge>
    <edge source="GBR" target="ROU">
      <data key="d0">87654602</data>
    </edge>
    <edge source="GBR" target="RUS">
      <data key="d0">82116907</data>
    </edge>
    <edge source="GBR" target="SAU">
      <data key="d0">133711533</data>
    </edge>
    <edge source="GBR" target="SEN">
      <data key="d0">5378404</data>
    </edge>
    <edge source="GBR" target="IND">
      <data key="d0">63971935</data>
    </edge>
    <edge source="GBR" target="SGP">
      <data key="d0">149758251</data>
    </edge>
    <edge source="GBR" target="SVK">
      <data key="d0">12549751</data>
    </edge>
    <edge source="GBR" target="VNM">
      <data key="d0">14346630</data>
    </edge>
    <edge source="GBR" target="SVN">
      <data key="d0">8404246</data>
    </edge>
    <edge source="GBR" target="ZAF">
      <data key="d0">252936385</data>
    </edge>
    <edge source="GBR" target="ZWE">
      <data key="d0">7528153</data>
    </edge>
    <edge source="GBR" target="ESP">
      <data key="d0">803186689</data>
    </edge>
    <edge source="GBR" target="SWE">
      <data key="d0">479823415</data>
    </edge>
    <edge source="GBR" target="CHE">
      <data key="d0">236264826</data>
    </edge>
    <edge source="GBR" target="THA">
      <data key="d0">50234708</data>
    </edge>
    <edge source="GBR" target="TGO">
      <data key="d0">297915</data>
    </edge>
    <edge source="GBR" target="ARE">
      <data key="d0">269575999</data>
    </edge>
    <edge source="GBR" target="TUN">
      <data key="d0">5701392</data>
    </edge>
    <edge source="GBR" target="TUR">
      <data key="d0">516121146</data>
    </edge>
    <edge source="GBR" target="UGA">
      <data key="d0">3463911</data>
    </edge>
    <edge source="GBR" target="UKR">
      <data key="d0">17021235</data>
    </edge>
    <edge source="GBR" target="MKD">
      <data key="d0">917823</data>
    </edge>
    <edge source="GBR" target="EGY">
      <data key="d0">66235149</data>
    </edge>
    <edge source="GBR" target="TZA">
      <data key="d0">7050129</data>
    </edge>
    <edge source="GBR" target="USA">
      <data key="d0">1483445038</data>
    </edge>
    <edge source="GBR" target="BFA">
      <data key="d0">552850</data>
    </edge>
    <edge source="GBR" target="URY">
      <data key="d0">1526344</data>
    </edge>
    <edge source="GBR" target="SRB">
      <data key="d0">1862924</data>
    </edge>
    <edge source="AZE" target="NOR">
      <data key="d0">18839</data>
    </edge>
    <edge source="AZE" target="RUS">
      <data key="d0">21789</data>
    </edge>
    <edge source="AZE" target="ARE">
      <data key="d0">13217</data>
    </edge>
    <edge source="AZE" target="GBR">
      <data key="d0">21935</data>
    </edge>
    <edge source="AZE" target="USA">
      <data key="d0">883815</data>
    </edge>
    <edge source="NOR" target="DZA">
      <data key="d0">2251940</data>
    </edge>
    <edge source="NOR" target="AZE">
      <data key="d0">25142</data>
    </edge>
    <edge source="NOR" target="ARG">
      <data key="d0">1061595</data>
    </edge>
    <edge source="NOR" target="AUS">
      <data key="d0">3915087</data>
    </edge>
    <edge source="NOR" target="AUT">
      <data key="d0">4955844</data>
    </edge>
    <edge source="NOR" target="BEL">
      <data key="d0">9248479</data>
    </edge>
    <edge source="NOR" target="BOL">
      <data key="d0">10852</data>
    </edge>
    <edge source="NOR" target="BWA">
      <data key="d0">158406</data>
    </edge>
    <edge source="NOR" target="BRA">
      <data key="d0">9797769</data>
    </edge>
    <edge source="NOR" target="BGR">
      <data key="d0">132542</data>
    </edge>
    <edge source="NOR" target="CMR">
      <data key="d0">47977</data>
    </edge>
    <edge source="NOR" target="CAN">
      <data key="d0">2371970</data>
    </edge>
    <edge source="NOR" target="CAF">
      <data key="d0">22282</data>
    </edge>
    <edge source="NOR" target="LKA">
      <data key="d0">152384</data>
    </edge>
    <edge source="NOR" target="CHL">
      <data key="d0">1159254</data>
    </edge>
    <edge source="NOR" target="CHN">
      <data key="d0">11014652</data>
    </edge>
    <edge source="NOR" target="COL">
      <data key="d0">4815142</data>
    </edge>
    <edge source="NOR" target="HRV">
      <data key="d0">455174</data>
    </edge>
    <edge source="NOR" target="CZE">
      <data key="d0">4569027</data>
    </edge>
    <edge source="NOR" target="DNK">
      <data key="d0">20493237</data>
    </edge>
    <edge source="NOR" target="ECU">
      <data key="d0">21825</data>
    </edge>
    <edge source="NOR" target="SLV">
      <data key="d0">811403</data>
    </edge>
    <edge source="NOR" target="EST">
      <data key="d0">5565582</data>
    </edge>
    <edge source="NOR" target="FIN">
      <data key="d0">5716200</data>
    </edge>
    <edge source="NOR" target="FRA">
      <data key="d0">13784286</data>
    </edge>
    <edge source="NOR" target="GEO">
      <data key="d0">15923</data>
    </edge>
    <edge source="NOR" target="DEU">
      <data key="d0">24912701</data>
    </edge>
    <edge source="NOR" target="GHA">
      <data key="d0">562984</data>
    </edge>
    <edge source="NOR" target="GRC">
      <data key="d0">1167000</data>
    </edge>
    <edge source="NOR" target="GTM">
      <data key="d0">147020</data>
    </edge>
    <edge source="NOR" target="HKG">
      <data key="d0">6603967</data>
    </edge>
    <edge source="NOR" target="HUN">
      <data key="d0">423569</data>
    </edge>
    <edge source="NOR" target="IDN">
      <data key="d0">89837</data>
    </edge>
    <edge source="NOR" target="IRL">
      <data key="d0">1023673</data>
    </edge>
    <edge source="NOR" target="ISR">
      <data key="d0">7846192</data>
    </edge>
    <edge source="NOR" target="ITA">
      <data key="d0">9290321</data>
    </edge>
    <edge source="NOR" target="CIV">
      <data key="d0">317680</data>
    </edge>
    <edge source="NOR" target="JAM">
      <data key="d0">44311</data>
    </edge>
    <edge source="NOR" target="JPN">
      <data key="d0">5130545</data>
    </edge>
    <edge source="NOR" target="KAZ">
      <data key="d0">70083</data>
    </edge>
    <edge source="NOR" target="JOR">
      <data key="d0">809735</data>
    </edge>
    <edge source="NOR" target="KOR">
      <data key="d0">5351394</data>
    </edge>
    <edge source="NOR" target="KGZ">
      <data key="d0">1354098</data>
    </edge>
    <edge source="NOR" target="LBN">
      <data key="d0">25561</data>
    </edge>
    <edge source="NOR" target="LVA">
      <data key="d0">1828942</data>
    </edge>
    <edge source="NOR" target="LTU">
      <data key="d0">424839</data>
    </edge>
    <edge source="NOR" target="MWI">
      <data key="d0">14937</data>
    </edge>
    <edge source="NOR" target="MYS">
      <data key="d0">4097169</data>
    </edge>
    <edge source="NOR" target="MUS">
      <data key="d0">10517</data>
    </edge>
    <edge source="NOR" target="MEX">
      <data key="d0">12799024</data>
    </edge>
    <edge source="NOR" target="MAR">
      <data key="d0">5841171</data>
    </edge>
    <edge source="NOR" target="MOZ">
      <data key="d0">10352</data>
    </edge>
    <edge source="NOR" target="OMN">
      <data key="d0">17103</data>
    </edge>
    <edge source="NOR" target="NAM">
      <data key="d0">90103</data>
    </edge>
    <edge source="NOR" target="NLD">
      <data key="d0">16878216</data>
    </edge>
    <edge source="NOR" target="NZL">
      <data key="d0">392965</data>
    </edge>
    <edge source="NOR" target="NIC">
      <data key="d0">67694</data>
    </edge>
    <edge source="NOR" target="NER">
      <data key="d0">30011</data>
    </edge>
    <edge source="NOR" target="PAK">
      <data key="d0">5597019</data>
    </edge>
    <edge source="NOR" target="PAN">
      <data key="d0">6773796</data>
    </edge>
    <edge source="NOR" target="PRY">
      <data key="d0">15409</data>
    </edge>
    <edge source="NOR" target="PER">
      <data key="d0">1106601</data>
    </edge>
    <edge source="NOR" target="PHL">
      <data key="d0">7226524</data>
    </edge>
    <edge source="NOR" target="POL">
      <data key="d0">23019563</data>
    </edge>
    <edge source="NOR" target="PRT">
      <data key="d0">10319553</data>
    </edge>
    <edge source="NOR" target="ROU">
      <data key="d0">7364530</data>
    </edge>
    <edge source="NOR" target="RUS">
      <data key="d0">11050399</data>
    </edge>
    <edge source="NOR" target="SAU">
      <data key="d0">4867272</data>
    </edge>
    <edge source="NOR" target="IND">
      <data key="d0">3001217</data>
    </edge>
    <edge source="NOR" target="SGP">
      <data key="d0">13893796</data>
    </edge>
    <edge source="NOR" target="SVK">
      <data key="d0">415509</data>
    </edge>
    <edge source="NOR" target="VNM">
      <data key="d0">2740758</data>
    </edge>
    <edge source="NOR" target="SVN">
      <data key="d0">335613</data>
    </edge>
    <edge source="NOR" target="ZAF">
      <data key="d0">2659485</data>
    </edge>
    <edge source="NOR" target="ESP">
      <data key="d0">10662375</data>
    </edge>
    <edge source="NOR" target="SWE">
      <data key="d0">121715850</data>
    </edge>
    <edge source="NOR" target="CHE">
      <data key="d0">6380148</data>
    </edge>
    <edge source="NOR" target="THA">
      <data key="d0">153357</data>
    </edge>
    <edge source="NOR" target="ARE">
      <data key="d0">14878369</data>
    </edge>
    <edge source="NOR" target="TUR">
      <data key="d0">2155735</data>
    </edge>
    <edge source="NOR" target="UGA">
      <data key="d0">193640</data>
    </edge>
    <edge source="NOR" target="UKR">
      <data key="d0">145728</data>
    </edge>
    <edge source="NOR" target="MKD">
      <data key="d0">136440</data>
    </edge>
    <edge source="NOR" target="EGY">
      <data key="d0">4108126</data>
    </edge>
    <edge source="NOR" target="GBR">
      <data key="d0">84447102</data>
    </edge>
    <edge source="NOR" target="TZA">
      <data key="d0">17797</data>
    </edge>
    <edge source="NOR" target="USA">
      <data key="d0">66979781</data>
    </edge>
    <edge source="NOR" target="URY">
      <data key="d0">321141</data>
    </edge>
    <edge source="NOR" target="SRB">
      <data key="d0">336463</data>
    </edge>
    <edge source="RUS" target="DZA">
      <data key="d0">6892952</data>
    </edge>
    <edge source="RUS" target="AZE">
      <data key="d0">974281</data>
    </edge>
    <edge source="RUS" target="AUT">
      <data key="d0">71242</data>
    </edge>
    <edge source="RUS" target="ARM">
      <data key="d0">580778</data>
    </edge>
    <edge source="RUS" target="BEL">
      <data key="d0">104757</data>
    </edge>
    <edge source="RUS" target="BGR">
      <data key="d0">89856</data>
    </edge>
    <edge source="RUS" target="LKA">
      <data key="d0">27653</data>
    </edge>
    <edge source="RUS" target="CHN">
      <data key="d0">17327996</data>
    </edge>
    <edge source="RUS" target="CZE">
      <data key="d0">1087051</data>
    </edge>
    <edge source="RUS" target="DNK">
      <data key="d0">35603</data>
    </edge>
    <edge source="RUS" target="ETH">
      <data key="d0">3009580</data>
    </edge>
    <edge source="RUS" target="EST">
      <data key="d0">1009018</data>
    </edge>
    <edge source="RUS" target="FIN">
      <data key="d0">17714331</data>
    </edge>
    <edge source="RUS" target="FRA">
      <data key="d0">969982</data>
    </edge>
    <edge source="RUS" target="GEO">
      <data key="d0">461024</data>
    </edge>
    <edge source="RUS" target="GMB">
      <data key="d0">33000</data>
    </edge>
    <edge source="RUS" target="DEU">
      <data key="d0">5572834</data>
    </edge>
    <edge source="RUS" target="GRC">
      <data key="d0">1322000</data>
    </edge>
    <edge source="RUS" target="HKG">
      <data key="d0">45172</data>
    </edge>
    <edge source="RUS" target="HUN">
      <data key="d0">288678</data>
    </edge>
    <edge source="RUS" target="ISR">
      <data key="d0">117817</data>
    </edge>
    <edge source="RUS" target="ITA">
      <data key="d0">807077</data>
    </edge>
    <edge source="RUS" target="JPN">
      <data key="d0">15033</data>
    </edge>
    <edge source="RUS" target="KAZ">
      <data key="d0">9178049</data>
    </edge>
    <edge source="RUS" target="KOR">
      <data key="d0">866632</data>
    </edge>
    <edge source="RUS" target="KGZ">
      <data key="d0">257159</data>
    </edge>
    <edge source="RUS" target="LVA">
      <data key="d0">1483734</data>
    </edge>
    <edge source="RUS" target="LTU">
      <data key="d0">4757578</data>
    </edge>
    <edge source="RUS" target="MYS">
      <data key="d0">15306</data>
    </edge>
    <edge source="RUS" target="MDA">
      <data key="d0">905363</data>
    </edge>
    <edge source="RUS" target="NLD">
      <data key="d0">3557597</data>
    </edge>
    <edge source="RUS" target="PAK">
      <data key="d0">28856</data>
    </edge>
    <edge source="RUS" target="PER">
      <data key="d0">13218</data>
    </edge>
    <edge source="RUS" target="POL">
      <data key="d0">414964</data>
    </edge>
    <edge source="RUS" target="PRT">
      <data key="d0">116015</data>
    </edge>
    <edge source="RUS" target="ROU">
      <data key="d0">33804</data>
    </edge>
    <edge source="RUS" target="IND">
      <data key="d0">18441604</data>
    </edge>
    <edge source="RUS" target="SVK">
      <data key="d0">158131</data>
    </edge>
    <edge source="RUS" target="VNM">
      <data key="d0">6179030</data>
    </edge>
    <edge source="RUS" target="ZWE">
      <data key="d0">560726</data>
    </edge>
    <edge source="RUS" target="ESP">
      <data key="d0">1407374</data>
    </edge>
    <edge source="RUS" target="SWE">
      <data key="d0">1081970</data>
    </edge>
    <edge source="RUS" target="CHE">
      <data key="d0">80253</data>
    </edge>
    <edge source="RUS" target="ARE">
      <data key="d0">154730</data>
    </edge>
    <edge source="RUS" target="TUR">
      <data key="d0">952855</data>
    </edge>
    <edge source="RUS" target="UGA">
      <data key="d0">33439</data>
    </edge>
    <edge source="RUS" target="UKR">
      <data key="d0">9796921</data>
    </edge>
    <edge source="RUS" target="EGY">
      <data key="d0">3565150</data>
    </edge>
    <edge source="RUS" target="GBR">
      <data key="d0">1629432</data>
    </edge>
    <edge source="RUS" target="USA">
      <data key="d0">2192059</data>
    </edge>
    <edge source="RUS" target="SRB">
      <data key="d0">42339</data>
    </edge>
    <edge source="ARE" target="DZA">
      <data key="d0">12156126</data>
    </edge>
    <edge source="ARE" target="AZE">
      <data key="d0">10021483</data>
    </edge>
    <edge source="ARE" target="ARG">
      <data key="d0">89717</data>
    </edge>
    <edge source="ARE" target="AUS">
      <data key="d0">131670</data>
    </edge>
    <edge source="ARE" target="AUT">
      <data key="d0">596783</data>
    </edge>
    <edge source="ARE" target="ARM">
      <data key="d0">803913</data>
    </edge>
    <edge source="ARE" target="BEL">
      <data key="d0">186464</data>
    </edge>
    <edge source="ARE" target="BWA">
      <data key="d0">37920</data>
    </edge>
    <edge source="ARE" target="BRA">
      <data key="d0">475970</data>
    </edge>
    <edge source="ARE" target="BGR">
      <data key="d0">330723</data>
    </edge>
    <edge source="ARE" target="BLR">
      <data key="d0">11981</data>
    </edge>
    <edge source="ARE" target="CMR">
      <data key="d0">91829</data>
    </edge>
    <edge source="ARE" target="CAN">
      <data key="d0">40768</data>
    </edge>
    <edge source="ARE" target="LKA">
      <data key="d0">703475</data>
    </edge>
    <edge source="ARE" target="CHN">
      <data key="d0">1848938</data>
    </edge>
    <edge source="ARE" target="CZE">
      <data key="d0">31805</data>
    </edge>
    <edge source="ARE" target="BEN">
      <data key="d0">22520</data>
    </edge>
    <edge source="ARE" target="DNK">
      <data key="d0">101134</data>
    </edge>
    <edge source="ARE" target="ECU">
      <data key="d0">24416</data>
    </edge>
    <edge source="ARE" target="ETH">
      <data key="d0">692413</data>
    </edge>
    <edge source="ARE" target="FIN">
      <data key="d0">235996</data>
    </edge>
    <edge source="ARE" target="FRA">
      <data key="d0">367999</data>
    </edge>
    <edge source="ARE" target="GEO">
      <data key="d0">2073353</data>
    </edge>
    <edge source="ARE" target="GMB">
      <data key="d0">253352</data>
    </edge>
    <edge source="ARE" target="PSE">
      <data key="d0">127481</data>
    </edge>
    <edge source="ARE" target="DEU">
      <data key="d0">4863590</data>
    </edge>
    <edge source="ARE" target="GHA">
      <data key="d0">104850</data>
    </edge>
    <edge source="ARE" target="GRC">
      <data key="d0">567731</data>
    </edge>
    <edge source="ARE" target="HKG">
      <data key="d0">28813948</data>
    </edge>
    <edge source="ARE" target="IDN">
      <data key="d0">41946</data>
    </edge>
    <edge source="ARE" target="IRL">
      <data key="d0">143604</data>
    </edge>
    <edge source="ARE" target="ITA">
      <data key="d0">137941</data>
    </edge>
    <edge source="ARE" target="CIV">
      <data key="d0">1224882</data>
    </edge>
    <edge source="ARE" target="JPN">
      <data key="d0">750191</data>
    </edge>
    <edge source="ARE" target="KAZ">
      <data key="d0">31122840</data>
    </edge>
    <edge source="ARE" target="JOR">
      <data key="d0">8900829</data>
    </edge>
    <edge source="ARE" target="KOR">
      <data key="d0">71936</data>
    </edge>
    <edge source="ARE" target="LBN">
      <data key="d0">6124766</data>
    </edge>
    <edge source="ARE" target="LVA">
      <data key="d0">154067</data>
    </edge>
    <edge source="ARE" target="LTU">
      <data key="d0">133639</data>
    </edge>
    <edge source="ARE" target="MDG">
      <data key="d0">124441</data>
    </edge>
    <edge source="ARE" target="MYS">
      <data key="d0">144268</data>
    </edge>
    <edge source="ARE" target="MRT">
      <data key="d0">258626</data>
    </edge>
    <edge source="ARE" target="MUS">
      <data key="d0">53845</data>
    </edge>
    <edge source="ARE" target="MAR">
      <data key="d0">667868</data>
    </edge>
    <edge source="ARE" target="MOZ">
      <data key="d0">770344</data>
    </edge>
    <edge source="ARE" target="OMN">
      <data key="d0">14030974</data>
    </edge>
    <edge source="ARE" target="NAM">
      <data key="d0">74281</data>
    </edge>
    <edge source="ARE" target="NLD">
      <data key="d0">53320</data>
    </edge>
    <edge source="ARE" target="NER">
      <data key="d0">75099</data>
    </edge>
    <edge source="ARE" target="NOR">
      <data key="d0">18382</data>
    </edge>
    <edge source="ARE" target="PAK">
      <data key="d0">5862025</data>
    </edge>
    <edge source="ARE" target="PRY">
      <data key="d0">125905</data>
    </edge>
    <edge source="ARE" target="PHL">
      <data key="d0">120142</data>
    </edge>
    <edge source="ARE" target="POL">
      <data key="d0">200283</data>
    </edge>
    <edge source="ARE" target="ROU">
      <data key="d0">2659726</data>
    </edge>
    <edge source="ARE" target="RUS">
      <data key="d0">19174085</data>
    </edge>
    <edge source="ARE" target="SAU">
      <data key="d0">35401499</data>
    </edge>
    <edge source="ARE" target="SEN">
      <data key="d0">640299</data>
    </edge>
    <edge source="ARE" target="IND">
      <data key="d0">6998114</data>
    </edge>
    <edge source="ARE" target="SGP">
      <data key="d0">5814417</data>
    </edge>
    <edge source="ARE" target="VNM">
      <data key="d0">29124</data>
    </edge>
    <edge source="ARE" target="ZAF">
      <data key="d0">938145</data>
    </edge>
    <edge source="ARE" target="ZWE">
      <data key="d0">198545</data>
    </edge>
    <edge source="ARE" target="ESP">
      <data key="d0">174676</data>
    </edge>
    <edge source="ARE" target="SWE">
      <data key="d0">28613</data>
    </edge>
    <edge source="ARE" target="CHE">
      <data key="d0">194809</data>
    </edge>
    <edge source="ARE" target="THA">
      <data key="d0">36468</data>
    </edge>
    <edge source="ARE" target="TGO">
      <data key="d0">117925</data>
    </edge>
    <edge source="ARE" target="TUN">
      <data key="d0">686007</data>
    </edge>
    <edge source="ARE" target="TUR">
      <data key="d0">24489986</data>
    </edge>
    <edge source="ARE" target="UGA">
      <data key="d0">493335</data>
    </edge>
    <edge source="ARE" target="EGY">
      <data key="d0">4357056</data>
    </edge>
    <edge source="ARE" target="GBR">
      <data key="d0">25716773</data>
    </edge>
    <edge source="ARE" target="TZA">
      <data key="d0">13852062</data>
    </edge>
    <edge source="ARE" target="USA">
      <data key="d0">3018389</data>
    </edge>
    <edge source="USA" target="ALB">
      <data key="d0">505420</data>
    </edge>
    <edge source="USA" target="DZA">
      <data key="d0">84915112</data>
    </edge>
    <edge source="USA" target="AZE">
      <data key="d0">1100418</data>
    </edge>
    <edge source="USA" target="ARG">
      <data key="d0">560759235</data>
    </edge>
    <edge source="USA" target="AUS">
      <data key="d0">641583096</data>
    </edge>
    <edge source="USA" target="AUT">
      <data key="d0">63991998</data>
    </edge>
    <edge source="USA" target="ARM">
      <data key="d0">225119</data>
    </edge>
    <edge source="USA" target="BEL">
      <data key="d0">395172266</data>
    </edge>
    <edge source="USA" target="BOL">
      <data key="d0">13834016</data>
    </edge>
    <edge source="USA" target="BWA">
      <data key="d0">2675750</data>
    </edge>
    <edge source="USA" target="BRA">
      <data key="d0">1489191577</data>
    </edge>
    <edge source="USA" target="BGR">
      <data key="d0">8617052</data>
    </edge>
    <edge source="USA" target="BDI">
      <data key="d0">81680</data>
    </edge>
    <edge source="USA" target="BLR">
      <data key="d0">387407</data>
    </edge>
    <edge source="USA" target="KHM">
      <data key="d0">1394963</data>
    </edge>
    <edge source="USA" target="CMR">
      <data key="d0">4360018</data>
    </edge>
    <edge source="USA" target="CAN">
      <data key="d0">6540231771</data>
    </edge>
    <edge source="USA" target="CAF">
      <data key="d0">292564</data>
    </edge>
    <edge source="USA" target="LKA">
      <data key="d0">38967456</data>
    </edge>
    <edge source="USA" target="CHL">
      <data key="d0">337532539</data>
    </edge>
    <edge source="USA" target="CHN">
      <data key="d0">827950110</data>
    </edge>
    <edge source="USA" target="COL">
      <data key="d0">245644003</data>
    </edge>
    <edge source="USA" target="CRI">
      <data key="d0">47926478</data>
    </edge>
    <edge source="USA" target="HRV">
      <data key="d0">2434317</data>
    </edge>
    <edge source="USA" target="CZE">
      <data key="d0">25311880</data>
    </edge>
    <edge source="USA" target="BEN">
      <data key="d0">1290490</data>
    </edge>
    <edge source="USA" target="DNK">
      <data key="d0">71492572</data>
    </edge>
    <edge source="USA" target="ECU">
      <data key="d0">34849994</data>
    </edge>
    <edge source="USA" target="SLV">
      <data key="d0">73493005</data>
    </edge>
    <edge source="USA" target="ETH">
      <data key="d0">3017778</data>
    </edge>
    <edge source="USA" target="EST">
      <data key="d0">8804810</data>
    </edge>
    <edge source="USA" target="FIN">
      <data key="d0">177115486</data>
    </edge>
    <edge source="USA" target="FRA">
      <data key="d0">623030400</data>
    </edge>
    <edge source="USA" target="GEO">
      <data key="d0">2038258</data>
    </edge>
    <edge source="USA" target="GMB">
      <data key="d0">309762</data>
    </edge>
    <edge source="USA" target="DEU">
      <data key="d0">1053097359</data>
    </edge>
    <edge source="USA" target="GHA">
      <data key="d0">3828074</data>
    </edge>
    <edge source="USA" target="GRC">
      <data key="d0">63204397</data>
    </edge>
    <edge source="USA" target="GTM">
      <data key="d0">118413151</data>
    </edge>
    <edge source="USA" target="HND">
      <data key="d0">38146842</data>
    </edge>
    <edge source="USA" target="HKG">
      <data key="d0">626609858</data>
    </edge>
    <edge source="USA" target="HUN">
      <data key="d0">34180495</data>
    </edge>
    <edge source="USA" target="IDN">
      <data key="d0">26836144</data>
    </edge>
    <edge source="USA" target="IRL">
      <data key="d0">503698420</data>
    </edge>
    <edge source="USA" target="ISR">
      <data key="d0">564028622</data>
    </edge>
    <edge source="USA" target="ITA">
      <data key="d0">427283177</data>
    </edge>
    <edge source="USA" target="CIV">
      <data key="d0">5127246</data>
    </edge>
    <edge source="USA" target="JAM">
      <data key="d0">50831987</data>
    </edge>
    <edge source="USA" target="JPN">
      <data key="d0">2972245119</data>
    </edge>
    <edge source="USA" target="KAZ">
      <data key="d0">9806648</data>
    </edge>
    <edge source="USA" target="JOR">
      <data key="d0">13808320</data>
    </edge>
    <edge source="USA" target="KOR">
      <data key="d0">1417647156</data>
    </edge>
    <edge source="USA" target="KGZ">
      <data key="d0">389944</data>
    </edge>
    <edge source="USA" target="LBN">
      <data key="d0">3823220</data>
    </edge>
    <edge source="USA" target="LVA">
      <data key="d0">6089451</data>
    </edge>
    <edge source="USA" target="LTU">
      <data key="d0">2881931</data>
    </edge>
    <edge source="USA" target="MDG">
      <data key="d0">509322</data>
    </edge>
    <edge source="USA" target="MWI">
      <data key="d0">229495</data>
    </edge>
    <edge source="USA" target="MYS">
      <data key="d0">219365007</data>
    </edge>
    <edge source="USA" target="MRT">
      <data key="d0">1229398</data>
    </edge>
    <edge source="USA" target="MUS">
      <data key="d0">1755899</data>
    </edge>
    <edge source="USA" target="MEX">
      <data key="d0">5375847741</data>
    </edge>
    <edge source="USA" target="MDA">
      <data key="d0">1206280</data>
    </edge>
    <edge source="USA" target="MAR">
      <data key="d0">17960516</data>
    </edge>
    <edge source="USA" target="MOZ">
      <data key="d0">352150</data>
    </edge>
    <edge source="USA" target="OMN">
      <data key="d0">7214089</data>
    </edge>
    <edge source="USA" target="NAM">
      <data key="d0">1279310</data>
    </edge>
    <edge source="USA" target="NLD">
      <data key="d0">1154377292</data>
    </edge>
    <edge source="USA" target="NZL">
      <data key="d0">188199009</data>
    </edge>
    <edge source="USA" target="NIC">
      <data key="d0">16352880</data>
    </edge>
    <edge source="USA" target="NER">
      <data key="d0">3270032</data>
    </edge>
    <edge source="USA" target="NOR">
      <data key="d0">49215329</data>
    </edge>
    <edge source="USA" target="PAK">
      <data key="d0">13522197</data>
    </edge>
    <edge source="USA" target="PAN">
      <data key="d0">80005718</data>
    </edge>
    <edge source="USA" target="PRY">
      <data key="d0">63276050</data>
    </edge>
    <edge source="USA" target="PER">
      <data key="d0">108434943</data>
    </edge>
    <edge source="USA" target="PHL">
      <data key="d0">134033226</data>
    </edge>
    <edge source="USA" target="POL">
      <data key="d0">86906227</data>
    </edge>
    <edge source="USA" target="PRT">
      <data key="d0">55264166</data>
    </edge>
    <edge source="USA" target="ROU">
      <data key="d0">13198522</data>
    </edge>
    <edge source="USA" target="RUS">
      <data key="d0">69637694</data>
    </edge>
    <edge source="USA" target="SAU">
      <data key="d0">130160110</data>
    </edge>
    <edge source="USA" target="SEN">
      <data key="d0">4172902</data>
    </edge>
    <edge source="USA" target="IND">
      <data key="d0">169145493</data>
    </edge>
    <edge source="USA" target="SGP">
      <data key="d0">367547313</data>
    </edge>
    <edge source="USA" target="SVK">
      <data key="d0">5225639</data>
    </edge>
    <edge source="USA" target="VNM">
      <data key="d0">15396776</data>
    </edge>
    <edge source="USA" target="SVN">
      <data key="d0">2464040</data>
    </edge>
    <edge source="USA" target="ZAF">
      <data key="d0">66326878</data>
    </edge>
    <edge source="USA" target="ZWE">
      <data key="d0">4557990</data>
    </edge>
    <edge source="USA" target="ESP">
      <data key="d0">300180272</data>
    </edge>
    <edge source="USA" target="SWE">
      <data key="d0">151942061</data>
    </edge>
    <edge source="USA" target="CHE">
      <data key="d0">93849446</data>
    </edge>
    <edge source="USA" target="THA">
      <data key="d0">106336680</data>
    </edge>
    <edge source="USA" target="TGO">
      <data key="d0">929255</data>
    </edge>
    <edge source="USA" target="ARE">
      <data key="d0">84297175</data>
    </edge>
    <edge source="USA" target="TUN">
      <data key="d0">4880646</data>
    </edge>
    <edge source="USA" target="TUR">
      <data key="d0">87774344</data>
    </edge>
    <edge source="USA" target="UGA">
      <data key="d0">4547432</data>
    </edge>
    <edge source="USA" target="UKR">
      <data key="d0">10038842</data>
    </edge>
    <edge source="USA" target="MKD">
      <data key="d0">3411236</data>
    </edge>
    <edge source="USA" target="EGY">
      <data key="d0">96124728</data>
    </edge>
    <edge source="USA" target="GBR">
      <data key="d0">1671793211</data>
    </edge>
    <edge source="USA" target="TZA">
      <data key="d0">2064320</data>
    </edge>
    <edge source="USA" target="BFA">
      <data key="d0">302782</data>
    </edge>
    <edge source="USA" target="URY">
      <data key="d0">57911944</data>
    </edge>
    <edge source="USA" target="SRB">
      <data key="d0">267760</data>
    </edge>
    <edge source="ARG" target="BOL">
      <data key="d0">430719</data>
    </edge>
    <edge source="ARG" target="BRA">
      <data key="d0">12516292</data>
    </edge>
    <edge source="ARG" target="CAN">
      <data key="d0">3104602</data>
    </edge>
    <edge source="ARG" target="CHL">
      <data key="d0">2650258</data>
    </edge>
    <edge source="ARG" target="COL">
      <data key="d0">209648</data>
    </edge>
    <edge source="ARG" target="ECU">
      <data key="d0">23634</data>
    </edge>
    <edge source="ARG" target="FRA">
      <data key="d0">176867</data>
    </edge>
    <edge source="ARG" target="DEU">
      <data key="d0">655481</data>
    </edge>
    <edge source="ARG" target="HUN">
      <data key="d0">16980</data>
    </edge>
    <edge source="ARG" target="ISR">
      <data key="d0">651756</data>
    </edge>
    <edge source="ARG" target="ITA">
      <data key="d0">84193</data>
    </edge>
    <edge source="ARG" target="JPN">
      <data key="d0">71013</data>
    </edge>
    <edge source="ARG" target="KOR">
      <data key="d0">427740</data>
    </edge>
    <edge source="ARG" target="MEX">
      <data key="d0">47952</data>
    </edge>
    <edge source="ARG" target="NLD">
      <data key="d0">29266</data>
    </edge>
    <edge source="ARG" target="NZL">
      <data key="d0">13050</data>
    </edge>
    <edge source="ARG" target="PAN">
      <data key="d0">10333</data>
    </edge>
    <edge source="ARG" target="PRY">
      <data key="d0">4836447</data>
    </edge>
    <edge source="ARG" target="PER">
      <data key="d0">696462</data>
    </edge>
    <edge source="ARG" target="ZAF">
      <data key="d0">73220</data>
    </edge>
    <edge source="ARG" target="ESP">
      <data key="d0">73750</data>
    </edge>
    <edge source="ARG" target="SWE">
      <data key="d0">125075</data>
    </edge>
    <edge source="ARG" target="CHE">
      <data key="d0">19559</data>
    </edge>
    <edge source="ARG" target="ARE">
      <data key="d0">23500</data>
    </edge>
    <edge source="ARG" target="TUR">
      <data key="d0">13253</data>
    </edge>
    <edge source="ARG" target="EGY">
      <data key="d0">136800</data>
    </edge>
    <edge source="ARG" target="GBR">
      <data key="d0">172173</data>
    </edge>
    <edge source="ARG" target="USA">
      <data key="d0">9404621</data>
    </edge>
    <edge source="ARG" target="URY">
      <data key="d0">13833792</data>
    </edge>
    <edge source="BOL" target="ARG">
      <data key="d0">16138</data>
    </edge>
    <edge source="BOL" target="BRA">
      <data key="d0">38654</data>
    </edge>
    <edge source="BOL" target="CAN">
      <data key="d0">744701</data>
    </edge>
    <edge source="BOL" target="CHL">
      <data key="d0">508646</data>
    </edge>
    <edge source="BOL" target="FIN">
      <data key="d0">15001</data>
    </edge>
    <edge source="BOL" target="ISR">
      <data key="d0">338427</data>
    </edge>
    <edge source="BOL" target="MEX">
      <data key="d0">112982</data>
    </edge>
    <edge source="BOL" target="PRY">
      <data key="d0">16700</data>
    </edge>
    <edge source="BOL" target="PER">
      <data key="d0">31456</data>
    </edge>
    <edge source="BOL" target="USA">
      <data key="d0">318898</data>
    </edge>
    <edge source="BRA" target="ARG">
      <data key="d0">522732844</data>
    </edge>
    <edge source="BRA" target="AUS">
      <data key="d0">131260</data>
    </edge>
    <edge source="BRA" target="AUT">
      <data key="d0">151701</data>
    </edge>
    <edge source="BRA" target="BEL">
      <data key="d0">961234</data>
    </edge>
    <edge source="BRA" target="BOL">
      <data key="d0">5508688</data>
    </edge>
    <edge source="BRA" target="CAN">
      <data key="d0">5407140</data>
    </edge>
    <edge source="BRA" target="LKA">
      <data key="d0">64070</data>
    </edge>
    <edge source="BRA" target="CHL">
      <data key="d0">32108878</data>
    </edge>
    <edge source="BRA" target="CHN">
      <data key="d0">898939</data>
    </edge>
    <edge source="BRA" target="COL">
      <data key="d0">8681615</data>
    </edge>
    <edge source="BRA" target="CRI">
      <data key="d0">645373</data>
    </edge>
    <edge source="BRA" target="HRV">
      <data key="d0">60840</data>
    </edge>
    <edge source="BRA" target="DNK">
      <data key="d0">1679730</data>
    </edge>
    <edge source="BRA" target="ECU">
      <data key="d0">2901695</data>
    </edge>
    <edge source="BRA" target="SLV">
      <data key="d0">6101084</data>
    </edge>
    <edge source="BRA" target="FRA">
      <data key="d0">3071020</data>
    </edge>
    <edge source="BRA" target="DEU">
      <data key="d0">3524848</data>
    </edge>
    <edge source="BRA" target="GTM">
      <data key="d0">5189172</data>
    </edge>
    <edge source="BRA" target="HND">
      <data key="d0">92482</data>
    </edge>
    <edge source="BRA" target="HKG">
      <data key="d0">162891</data>
    </edge>
    <edge source="BRA" target="HUN">
      <data key="d0">19629</data>
    </edge>
    <edge source="BRA" target="IRL">
      <data key="d0">419656</data>
    </edge>
    <edge source="BRA" target="ISR">
      <data key="d0">80536</data>
    </edge>
    <edge source="BRA" target="ITA">
      <data key="d0">900575</data>
    </edge>
    <edge source="BRA" target="JAM">
      <data key="d0">817201</data>
    </edge>
    <edge source="BRA" target="JPN">
      <data key="d0">92454929</data>
    </edge>
    <edge source="BRA" target="KOR">
      <data key="d0">369907</data>
    </edge>
    <edge source="BRA" target="MYS">
      <data key="d0">5154516</data>
    </edge>
    <edge source="BRA" target="MEX">
      <data key="d0">15973749</data>
    </edge>
    <edge source="BRA" target="MAR">
      <data key="d0">15377</data>
    </edge>
    <edge source="BRA" target="NLD">
      <data key="d0">366329</data>
    </edge>
    <edge source="BRA" target="NZL">
      <data key="d0">12430</data>
    </edge>
    <edge source="BRA" target="NIC">
      <data key="d0">596600</data>
    </edge>
    <edge source="BRA" target="NOR">
      <data key="d0">317222</data>
    </edge>
    <edge source="BRA" target="PAN">
      <data key="d0">15746653</data>
    </edge>
    <edge source="BRA" target="PRY">
      <data key="d0">9785435</data>
    </edge>
    <edge source="BRA" target="PER">
      <data key="d0">36644186</data>
    </edge>
    <edge source="BRA" target="PHL">
      <data key="d0">58639</data>
    </edge>
    <edge source="BRA" target="POL">
      <data key="d0">112863</data>
    </edge>
    <edge source="BRA" target="PRT">
      <data key="d0">228622</data>
    </edge>
    <edge source="BRA" target="SAU">
      <data key="d0">111721</data>
    </edge>
    <edge source="BRA" target="IND">
      <data key="d0">59806</data>
    </edge>
    <edge source="BRA" target="SGP">
      <data key="d0">25969</data>
    </edge>
    <edge source="BRA" target="ZAF">
      <data key="d0">91614</data>
    </edge>
    <edge source="BRA" target="ESP">
      <data key="d0">1502132</data>
    </edge>
    <edge source="BRA" target="SWE">
      <data key="d0">29862320</data>
    </edge>
    <edge source="BRA" target="CHE">
      <data key="d0">1061623</data>
    </edge>
    <edge source="BRA" target="THA">
      <data key="d0">89881</data>
    </edge>
    <edge source="BRA" target="TUR">
      <data key="d0">71813</data>
    </edge>
    <edge source="BRA" target="EGY">
      <data key="d0">33313</data>
    </edge>
    <edge source="BRA" target="GBR">
      <data key="d0">1115784</data>
    </edge>
    <edge source="BRA" target="USA">
      <data key="d0">661280755</data>
    </edge>
    <edge source="BRA" target="URY">
      <data key="d0">12302758</data>
    </edge>
    <edge source="CAN" target="DZA">
      <data key="d0">287404</data>
    </edge>
    <edge source="CAN" target="AZE">
      <data key="d0">50665</data>
    </edge>
    <edge source="CAN" target="ARG">
      <data key="d0">27395169</data>
    </edge>
    <edge source="CAN" target="AUS">
      <data key="d0">80086467</data>
    </edge>
    <edge source="CAN" target="AUT">
      <data key="d0">1105413</data>
    </edge>
    <edge source="CAN" target="BEL">
      <data key="d0">3978554</data>
    </edge>
    <edge source="CAN" target="BOL">
      <data key="d0">258964</data>
    </edge>
    <edge source="CAN" target="BWA">
      <data key="d0">65841</data>
    </edge>
    <edge source="CAN" target="BRA">
      <data key="d0">44127309</data>
    </edge>
    <edge source="CAN" target="BGR">
      <data key="d0">50051</data>
    </edge>
    <edge source="CAN" target="BDI">
      <data key="d0">570782</data>
    </edge>
    <edge source="CAN" target="KHM">
      <data key="d0">25363</data>
    </edge>
    <edge source="CAN" target="CMR">
      <data key="d0">23651</data>
    </edge>
    <edge source="CAN" target="LKA">
      <data key="d0">548462</data>
    </edge>
    <edge source="CAN" target="CHL">
      <data key="d0">43417999</data>
    </edge>
    <edge source="CAN" target="CHN">
      <data key="d0">42661191</data>
    </edge>
    <edge source="CAN" target="COL">
      <data key="d0">2752981</data>
    </edge>
    <edge source="CAN" target="CRI">
      <data key="d0">2231216</data>
    </edge>
    <edge source="CAN" target="CZE">
      <data key="d0">472423</data>
    </edge>
    <edge source="CAN" target="BEN">
      <data key="d0">587785</data>
    </edge>
    <edge source="CAN" target="DNK">
      <data key="d0">3437830</data>
    </edge>
    <edge source="CAN" target="ECU">
      <data key="d0">2174747</data>
    </edge>
    <edge source="CAN" target="SLV">
      <data key="d0">966725</data>
    </edge>
    <edge source="CAN" target="EST">
      <data key="d0">417379</data>
    </edge>
    <edge source="CAN" target="FIN">
      <data key="d0">1530001</data>
    </edge>
    <edge source="CAN" target="FRA">
      <data key="d0">38845163</data>
    </edge>
    <edge source="CAN" target="GMB">
      <data key="d0">34942</data>
    </edge>
    <edge source="CAN" target="DEU">
      <data key="d0">57020746</data>
    </edge>
    <edge source="CAN" target="GHA">
      <data key="d0">2031685</data>
    </edge>
    <edge source="CAN" target="GRC">
      <data key="d0">1082521</data>
    </edge>
    <edge source="CAN" target="GTM">
      <data key="d0">9767055</data>
    </edge>
    <edge source="CAN" target="HND">
      <data key="d0">259568</data>
    </edge>
    <edge source="CAN" target="HKG">
      <data key="d0">85236932</data>
    </edge>
    <edge source="CAN" target="HUN">
      <data key="d0">1834700</data>
    </edge>
    <edge source="CAN" target="IDN">
      <data key="d0">342262</data>
    </edge>
    <edge source="CAN" target="IRL">
      <data key="d0">37923788</data>
    </edge>
    <edge source="CAN" target="ISR">
      <data key="d0">12289925</data>
    </edge>
    <edge source="CAN" target="ITA">
      <data key="d0">5176147</data>
    </edge>
    <edge source="CAN" target="CIV">
      <data key="d0">787054</data>
    </edge>
    <edge source="CAN" target="JAM">
      <data key="d0">5170557</data>
    </edge>
    <edge source="CAN" target="JPN">
      <data key="d0">30639706</data>
    </edge>
    <edge source="CAN" target="KAZ">
      <data key="d0">347250</data>
    </edge>
    <edge source="CAN" target="JOR">
      <data key="d0">471842</data>
    </edge>
    <edge source="CAN" target="KOR">
      <data key="d0">64962416</data>
    </edge>
    <edge source="CAN" target="LBN">
      <data key="d0">445577</data>
    </edge>
    <edge source="CAN" target="LVA">
      <data key="d0">136549</data>
    </edge>
    <edge source="CAN" target="LTU">
      <data key="d0">222650</data>
    </edge>
    <edge source="CAN" target="MDG">
      <data key="d0">56400</data>
    </edge>
    <edge source="CAN" target="MYS">
      <data key="d0">13397667</data>
    </edge>
    <edge source="CAN" target="MUS">
      <data key="d0">572734</data>
    </edge>
    <edge source="CAN" target="MEX">
      <data key="d0">48704674</data>
    </edge>
    <edge source="CAN" target="MAR">
      <data key="d0">760217</data>
    </edge>
    <edge source="CAN" target="MOZ">
      <data key="d0">97976</data>
    </edge>
    <edge source="CAN" target="OMN">
      <data key="d0">403566</data>
    </edge>
    <edge source="CAN" target="NLD">
      <data key="d0">13014875</data>
    </edge>
    <edge source="CAN" target="NZL">
      <data key="d0">5581062</data>
    </edge>
    <edge source="CAN" target="NIC">
      <data key="d0">169933</data>
    </edge>
    <edge source="CAN" target="NER">
      <data key="d0">43299</data>
    </edge>
    <edge source="CAN" target="NOR">
      <data key="d0">809041</data>
    </edge>
    <edge source="CAN" target="PAK">
      <data key="d0">361242</data>
    </edge>
    <edge source="CAN" target="PAN">
      <data key="d0">643674</data>
    </edge>
    <edge source="CAN" target="PRY">
      <data key="d0">153549</data>
    </edge>
    <edge source="CAN" target="PER">
      <data key="d0">2410271</data>
    </edge>
    <edge source="CAN" target="PHL">
      <data key="d0">14638576</data>
    </edge>
    <edge source="CAN" target="POL">
      <data key="d0">3532819</data>
    </edge>
    <edge source="CAN" target="PRT">
      <data key="d0">602848</data>
    </edge>
    <edge source="CAN" target="ROU">
      <data key="d0">2120444</data>
    </edge>
    <edge source="CAN" target="RUS">
      <data key="d0">5449657</data>
    </edge>
    <edge source="CAN" target="SAU">
      <data key="d0">27184445</data>
    </edge>
    <edge source="CAN" target="SEN">
      <data key="d0">702830</data>
    </edge>
    <edge source="CAN" target="IND">
      <data key="d0">7456035</data>
    </edge>
    <edge source="CAN" target="SGP">
      <data key="d0">17182511</data>
    </edge>
    <edge source="CAN" target="SVK">
      <data key="d0">206449</data>
    </edge>
    <edge source="CAN" target="VNM">
      <data key="d0">344091</data>
    </edge>
    <edge source="CAN" target="SVN">
      <data key="d0">236188</data>
    </edge>
    <edge source="CAN" target="ZAF">
      <data key="d0">2238048</data>
    </edge>
    <edge source="CAN" target="ZWE">
      <data key="d0">637501</data>
    </edge>
    <edge source="CAN" target="ESP">
      <data key="d0">5846139</data>
    </edge>
    <edge source="CAN" target="SWE">
      <data key="d0">2786652</data>
    </edge>
    <edge source="CAN" target="CHE">
      <data key="d0">3356779</data>
    </edge>
    <edge source="CAN" target="THA">
      <data key="d0">3569628</data>
    </edge>
    <edge source="CAN" target="TGO">
      <data key="d0">69533</data>
    </edge>
    <edge source="CAN" target="ARE">
      <data key="d0">3545895</data>
    </edge>
    <edge source="CAN" target="TUN">
      <data key="d0">452544</data>
    </edge>
    <edge source="CAN" target="TUR">
      <data key="d0">8707097</data>
    </edge>
    <edge source="CAN" target="UKR">
      <data key="d0">279318</data>
    </edge>
    <edge source="CAN" target="MKD">
      <data key="d0">372180</data>
    </edge>
    <edge source="CAN" target="EGY">
      <data key="d0">1871558</data>
    </edge>
    <edge source="CAN" target="GBR">
      <data key="d0">549481948</data>
    </edge>
    <edge source="CAN" target="TZA">
      <data key="d0">125756</data>
    </edge>
    <edge source="CAN" target="USA">
      <data key="d0">10181588073</data>
    </edge>
    <edge source="CAN" target="BFA">
      <data key="d0">86077</data>
    </edge>
    <edge source="CAN" target="URY">
      <data key="d0">5808427</data>
    </edge>
    <edge source="CHL" target="ARG">
      <data key="d0">326621</data>
    </edge>
    <edge source="CHL" target="BEL">
      <data key="d0">37096</data>
    </edge>
    <edge source="CHL" target="BOL">
      <data key="d0">207597</data>
    </edge>
    <edge source="CHL" target="BRA">
      <data key="d0">1104399</data>
    </edge>
    <edge source="CHL" target="CAN">
      <data key="d0">530524</data>
    </edge>
    <edge source="CHL" target="CHN">
      <data key="d0">255456</data>
    </edge>
    <edge source="CHL" target="COL">
      <data key="d0">66403</data>
    </edge>
    <edge source="CHL" target="SLV">
      <data key="d0">182007</data>
    </edge>
    <edge source="CHL" target="DEU">
      <data key="d0">161470</data>
    </edge>
    <edge source="CHL" target="GTM">
      <data key="d0">131176</data>
    </edge>
    <edge source="CHL" target="HND">
      <data key="d0">109926</data>
    </edge>
    <edge source="CHL" target="ISR">
      <data key="d0">376069</data>
    </edge>
    <edge source="CHL" target="ITA">
      <data key="d0">14488</data>
    </edge>
    <edge source="CHL" target="JPN">
      <data key="d0">30782</data>
    </edge>
    <edge source="CHL" target="MEX">
      <data key="d0">480876</data>
    </edge>
    <edge source="CHL" target="PAN">
      <data key="d0">314804</data>
    </edge>
    <edge source="CHL" target="PRY">
      <data key="d0">100141</data>
    </edge>
    <edge source="CHL" target="PER">
      <data key="d0">172363</data>
    </edge>
    <edge source="CHL" target="PHL">
      <data key="d0">49550</data>
    </edge>
    <edge source="CHL" target="ESP">
      <data key="d0">127028</data>
    </edge>
    <edge source="CHL" target="USA">
      <data key="d0">5936872</data>
    </edge>
    <edge source="CHL" target="URY">
      <data key="d0">52248</data>
    </edge>
    <edge source="COL" target="ARG">
      <data key="d0">74855</data>
    </edge>
    <edge source="COL" target="BRA">
      <data key="d0">54463</data>
    </edge>
    <edge source="COL" target="CHL">
      <data key="d0">583102</data>
    </edge>
    <edge source="COL" target="CRI">
      <data key="d0">1412211</data>
    </edge>
    <edge source="COL" target="ECU">
      <data key="d0">218127</data>
    </edge>
    <edge source="COL" target="SLV">
      <data key="d0">507173</data>
    </edge>
    <edge source="COL" target="FRA">
      <data key="d0">151548</data>
    </edge>
    <edge source="COL" target="MEX">
      <data key="d0">425379</data>
    </edge>
    <edge source="COL" target="NLD">
      <data key="d0">58420</data>
    </edge>
    <edge source="COL" target="PAN">
      <data key="d0">3039486</data>
    </edge>
    <edge source="COL" target="PER">
      <data key="d0">154075</data>
    </edge>
    <edge source="COL" target="CHE">
      <data key="d0">26697</data>
    </edge>
    <edge source="COL" target="GBR">
      <data key="d0">10950</data>
    </edge>
    <edge source="COL" target="USA">
      <data key="d0">1015762</data>
    </edge>
    <edge source="ECU" target="BOL">
      <data key="d0">17620</data>
    </edge>
    <edge source="ECU" target="COL">
      <data key="d0">198797</data>
    </edge>
    <edge source="ECU" target="CRI">
      <data key="d0">18585</data>
    </edge>
    <edge source="ECU" target="PER">
      <data key="d0">154000</data>
    </edge>
    <edge source="ECU" target="USA">
      <data key="d0">263310</data>
    </edge>
    <edge source="HUN" target="ALB">
      <data key="d0">125000</data>
    </edge>
    <edge source="HUN" target="ARG">
      <data key="d0">495000</data>
    </edge>
    <edge source="HUN" target="AUS">
      <data key="d0">687000</data>
    </edge>
    <edge source="HUN" target="AUT">
      <data key="d0">346694000</data>
    </edge>
    <edge source="HUN" target="BEL">
      <data key="d0">42768000</data>
    </edge>
    <edge source="HUN" target="BRA">
      <data key="d0">8216000</data>
    </edge>
    <edge source="HUN" target="BGR">
      <data key="d0">3959000</data>
    </edge>
    <edge source="HUN" target="CAN">
      <data key="d0">646000</data>
    </edge>
    <edge source="HUN" target="CHL">
      <data key="d0">51000</data>
    </edge>
    <edge source="HUN" target="CHN">
      <data key="d0">1004000</data>
    </edge>
    <edge source="HUN" target="HRV">
      <data key="d0">701000</data>
    </edge>
    <edge source="HUN" target="CZE">
      <data key="d0">27598000</data>
    </edge>
    <edge source="HUN" target="DNK">
      <data key="d0">27210000</data>
    </edge>
    <edge source="HUN" target="EST">
      <data key="d0">172000</data>
    </edge>
    <edge source="HUN" target="FIN">
      <data key="d0">13423000</data>
    </edge>
    <edge source="HUN" target="FRA">
      <data key="d0">437998000</data>
    </edge>
    <edge source="HUN" target="GEO">
      <data key="d0">139000</data>
    </edge>
    <edge source="HUN" target="DEU">
      <data key="d0">584632000</data>
    </edge>
    <edge source="HUN" target="GRC">
      <data key="d0">21814000</data>
    </edge>
    <edge source="HUN" target="HKG">
      <data key="d0">11599000</data>
    </edge>
    <edge source="HUN" target="IDN">
      <data key="d0">11000</data>
    </edge>
    <edge source="HUN" target="IRL">
      <data key="d0">24114000</data>
    </edge>
    <edge source="HUN" target="ISR">
      <data key="d0">363000</data>
    </edge>
    <edge source="HUN" target="ITA">
      <data key="d0">142777000</data>
    </edge>
    <edge source="HUN" target="JPN">
      <data key="d0">17363000</data>
    </edge>
    <edge source="HUN" target="KAZ">
      <data key="d0">33000</data>
    </edge>
    <edge source="HUN" target="KOR">
      <data key="d0">357000</data>
    </edge>
    <edge source="HUN" target="LVA">
      <data key="d0">209000</data>
    </edge>
    <edge source="HUN" target="LTU">
      <data key="d0">787000</data>
    </edge>
    <edge source="HUN" target="MYS">
      <data key="d0">1174000</data>
    </edge>
    <edge source="HUN" target="MEX">
      <data key="d0">973000</data>
    </edge>
    <edge source="HUN" target="MDA">
      <data key="d0">60000</data>
    </edge>
    <edge source="HUN" target="MAR">
      <data key="d0">18000</data>
    </edge>
    <edge source="HUN" target="NLD">
      <data key="d0">509259000</data>
    </edge>
    <edge source="HUN" target="NZL">
      <data key="d0">352000</data>
    </edge>
    <edge source="HUN" target="NOR">
      <data key="d0">4146000</data>
    </edge>
    <edge source="HUN" target="PAN">
      <data key="d0">60000</data>
    </edge>
    <edge source="HUN" target="PRY">
      <data key="d0">110000</data>
    </edge>
    <edge source="HUN" target="PER">
      <data key="d0">34000</data>
    </edge>
    <edge source="HUN" target="PHL">
      <data key="d0">168000</data>
    </edge>
    <edge source="HUN" target="POL">
      <data key="d0">64302000</data>
    </edge>
    <edge source="HUN" target="PRT">
      <data key="d0">119611000</data>
    </edge>
    <edge source="HUN" target="ROU">
      <data key="d0">4096000</data>
    </edge>
    <edge source="HUN" target="RUS">
      <data key="d0">2016000</data>
    </edge>
    <edge source="HUN" target="IND">
      <data key="d0">519000</data>
    </edge>
    <edge source="HUN" target="SGP">
      <data key="d0">8356000</data>
    </edge>
    <edge source="HUN" target="SVK">
      <data key="d0">6673000</data>
    </edge>
    <edge source="HUN" target="VNM">
      <data key="d0">38000</data>
    </edge>
    <edge source="HUN" target="SVN">
      <data key="d0">6091000</data>
    </edge>
    <edge source="HUN" target="ZAF">
      <data key="d0">7216000</data>
    </edge>
    <edge source="HUN" target="ESP">
      <data key="d0">143453000</data>
    </edge>
    <edge source="HUN" target="SWE">
      <data key="d0">66466000</data>
    </edge>
    <edge source="HUN" target="CHE">
      <data key="d0">57152000</data>
    </edge>
    <edge source="HUN" target="THA">
      <data key="d0">132000</data>
    </edge>
    <edge source="HUN" target="ARE">
      <data key="d0">1027000</data>
    </edge>
    <edge source="HUN" target="TUN">
      <data key="d0">32000</data>
    </edge>
    <edge source="HUN" target="TUR">
      <data key="d0">72502000</data>
    </edge>
    <edge source="HUN" target="UKR">
      <data key="d0">1061000</data>
    </edge>
    <edge source="HUN" target="MKD">
      <data key="d0">1443000</data>
    </edge>
    <edge source="HUN" target="GBR">
      <data key="d0">180872000</data>
    </edge>
    <edge source="HUN" target="USA">
      <data key="d0">18107000</data>
    </edge>
    <edge source="HUN" target="URY">
      <data key="d0">47000</data>
    </edge>
    <edge source="HUN" target="SRB">
      <data key="d0">1216000</data>
    </edge>
    <edge source="ISR" target="AZE">
      <data key="d0">1404000</data>
    </edge>
    <edge source="ISR" target="ARG">
      <data key="d0">26275000</data>
    </edge>
    <edge source="ISR" target="AUS">
      <data key="d0">26644000</data>
    </edge>
    <edge source="ISR" target="AUT">
      <data key="d0">25664000</data>
    </edge>
    <edge source="ISR" target="ARM">
      <data key="d0">948000</data>
    </edge>
    <edge source="ISR" target="BEL">
      <data key="d0">65866000</data>
    </edge>
    <edge source="ISR" target="BOL">
      <data key="d0">1317000</data>
    </edge>
    <edge source="ISR" target="BWA">
      <data key="d0">775000</data>
    </edge>
    <edge source="ISR" target="BRA">
      <data key="d0">31028000</data>
    </edge>
    <edge source="ISR" target="BGR">
      <data key="d0">806000</data>
    </edge>
    <edge source="ISR" target="BLR">
      <data key="d0">30000</data>
    </edge>
    <edge source="ISR" target="CMR">
      <data key="d0">254000</data>
    </edge>
    <edge source="ISR" target="CAN">
      <data key="d0">43286000</data>
    </edge>
    <edge source="ISR" target="CAF">
      <data key="d0">34000</data>
    </edge>
    <edge source="ISR" target="LKA">
      <data key="d0">1723000</data>
    </edge>
    <edge source="ISR" target="CHL">
      <data key="d0">18421000</data>
    </edge>
    <edge source="ISR" target="CHN">
      <data key="d0">56116000</data>
    </edge>
    <edge source="ISR" target="COL">
      <data key="d0">31506000</data>
    </edge>
    <edge source="ISR" target="CRI">
      <data key="d0">1125000</data>
    </edge>
    <edge source="ISR" target="HRV">
      <data key="d0">69000</data>
    </edge>
    <edge source="ISR" target="CZE">
      <data key="d0">20288000</data>
    </edge>
    <edge source="ISR" target="DNK">
      <data key="d0">12468000</data>
    </edge>
    <edge source="ISR" target="ECU">
      <data key="d0">748000</data>
    </edge>
    <edge source="ISR" target="SLV">
      <data key="d0">4411000</data>
    </edge>
    <edge source="ISR" target="ETH">
      <data key="d0">2839000</data>
    </edge>
    <edge source="ISR" target="EST">
      <data key="d0">882000</data>
    </edge>
    <edge source="ISR" target="FIN">
      <data key="d0">12734000</data>
    </edge>
    <edge source="ISR" target="FRA">
      <data key="d0">53107000</data>
    </edge>
    <edge source="ISR" target="GEO">
      <data key="d0">41000</data>
    </edge>
    <edge source="ISR" target="DEU">
      <data key="d0">434647000</data>
    </edge>
    <edge source="ISR" target="GHA">
      <data key="d0">1831000</data>
    </edge>
    <edge source="ISR" target="GRC">
      <data key="d0">8723000</data>
    </edge>
    <edge source="ISR" target="GTM">
      <data key="d0">3114000</data>
    </edge>
    <edge source="ISR" target="HND">
      <data key="d0">493000</data>
    </edge>
    <edge source="ISR" target="HKG">
      <data key="d0">53278000</data>
    </edge>
    <edge source="ISR" target="HUN">
      <data key="d0">15137000</data>
    </edge>
    <edge source="ISR" target="IDN">
      <data key="d0">511000</data>
    </edge>
    <edge source="ISR" target="IRL">
      <data key="d0">86594000</data>
    </edge>
    <edge source="ISR" target="ITA">
      <data key="d0">106878000</data>
    </edge>
    <edge source="ISR" target="CIV">
      <data key="d0">1779000</data>
    </edge>
    <edge source="ISR" target="JAM">
      <data key="d0">1440000</data>
    </edge>
    <edge source="ISR" target="JPN">
      <data key="d0">38468000</data>
    </edge>
    <edge source="ISR" target="KAZ">
      <data key="d0">4023000</data>
    </edge>
    <edge source="ISR" target="JOR">
      <data key="d0">269000</data>
    </edge>
    <edge source="ISR" target="KOR">
      <data key="d0">109847000</data>
    </edge>
    <edge source="ISR" target="LVA">
      <data key="d0">5090000</data>
    </edge>
    <edge source="ISR" target="LTU">
      <data key="d0">736000</data>
    </edge>
    <edge source="ISR" target="MYS">
      <data key="d0">2703000</data>
    </edge>
    <edge source="ISR" target="MUS">
      <data key="d0">160000</data>
    </edge>
    <edge source="ISR" target="MEX">
      <data key="d0">51351000</data>
    </edge>
    <edge source="ISR" target="MDA">
      <data key="d0">171000</data>
    </edge>
    <edge source="ISR" target="MAR">
      <data key="d0">139000</data>
    </edge>
    <edge source="ISR" target="OMN">
      <data key="d0">23000</data>
    </edge>
    <edge source="ISR" target="NLD">
      <data key="d0">86079000</data>
    </edge>
    <edge source="ISR" target="NZL">
      <data key="d0">2832000</data>
    </edge>
    <edge source="ISR" target="NIC">
      <data key="d0">65000</data>
    </edge>
    <edge source="ISR" target="NER">
      <data key="d0">96000</data>
    </edge>
    <edge source="ISR" target="NOR">
      <data key="d0">7964000</data>
    </edge>
    <edge source="ISR" target="PAN">
      <data key="d0">2587000</data>
    </edge>
    <edge source="ISR" target="PRY">
      <data key="d0">1380000</data>
    </edge>
    <edge source="ISR" target="PER">
      <data key="d0">1233000</data>
    </edge>
    <edge source="ISR" target="PHL">
      <data key="d0">14334000</data>
    </edge>
    <edge source="ISR" target="POL">
      <data key="d0">48612000</data>
    </edge>
    <edge source="ISR" target="PRT">
      <data key="d0">30898000</data>
    </edge>
    <edge source="ISR" target="ROU">
      <data key="d0">16455000</data>
    </edge>
    <edge source="ISR" target="RUS">
      <data key="d0">34127000</data>
    </edge>
    <edge source="ISR" target="SEN">
      <data key="d0">1372000</data>
    </edge>
    <edge source="ISR" target="IND">
      <data key="d0">12023000</data>
    </edge>
    <edge source="ISR" target="SGP">
      <data key="d0">23824000</data>
    </edge>
    <edge source="ISR" target="SVK">
      <data key="d0">2975000</data>
    </edge>
    <edge source="ISR" target="VNM">
      <data key="d0">3395000</data>
    </edge>
    <edge source="ISR" target="SVN">
      <data key="d0">3264000</data>
    </edge>
    <edge source="ISR" target="ZAF">
      <data key="d0">46040000</data>
    </edge>
    <edge source="ISR" target="ZWE">
      <data key="d0">3354000</data>
    </edge>
    <edge source="ISR" target="ESP">
      <data key="d0">58623000</data>
    </edge>
    <edge source="ISR" target="SWE">
      <data key="d0">25252000</data>
    </edge>
    <edge source="ISR" target="CHE">
      <data key="d0">37788000</data>
    </edge>
    <edge source="ISR" target="THA">
      <data key="d0">7968000</data>
    </edge>
    <edge source="ISR" target="TGO">
      <data key="d0">14000</data>
    </edge>
    <edge source="ISR" target="TUR">
      <data key="d0">15583000</data>
    </edge>
    <edge source="ISR" target="UGA">
      <data key="d0">1220000</data>
    </edge>
    <edge source="ISR" target="UKR">
      <data key="d0">7537000</data>
    </edge>
    <edge source="ISR" target="MKD">
      <data key="d0">2133000</data>
    </edge>
    <edge source="ISR" target="GBR">
      <data key="d0">243301000</data>
    </edge>
    <edge source="ISR" target="TZA">
      <data key="d0">843000</data>
    </edge>
    <edge source="ISR" target="USA">
      <data key="d0">1115066000</data>
    </edge>
    <edge source="ISR" target="URY">
      <data key="d0">1390000</data>
    </edge>
    <edge source="ISR" target="SRB">
      <data key="d0">439000</data>
    </edge>
    <edge source="JPN" target="DZA">
      <data key="d0">6169403</data>
    </edge>
    <edge source="JPN" target="ARG">
      <data key="d0">38633809</data>
    </edge>
    <edge source="JPN" target="AUS">
      <data key="d0">562640710</data>
    </edge>
    <edge source="JPN" target="AUT">
      <data key="d0">112202434</data>
    </edge>
    <edge source="JPN" target="ARM">
      <data key="d0">16701</data>
    </edge>
    <edge source="JPN" target="BEL">
      <data key="d0">315639768</data>
    </edge>
    <edge source="JPN" target="BOL">
      <data key="d0">164666</data>
    </edge>
    <edge source="JPN" target="BWA">
      <data key="d0">735027</data>
    </edge>
    <edge source="JPN" target="BRA">
      <data key="d0">171371349</data>
    </edge>
    <edge source="JPN" target="BGR">
      <data key="d0">17191984</data>
    </edge>
    <edge source="JPN" target="KHM">
      <data key="d0">5580494</data>
    </edge>
    <edge source="JPN" target="CMR">
      <data key="d0">271935</data>
    </edge>
    <edge source="JPN" target="CAN">
      <data key="d0">467919240</data>
    </edge>
    <edge source="JPN" target="CAF">
      <data key="d0">40102</data>
    </edge>
    <edge source="JPN" target="LKA">
      <data key="d0">20317182</data>
    </edge>
    <edge source="JPN" target="CHL">
      <data key="d0">26221330</data>
    </edge>
    <edge source="JPN" target="CHN">
      <data key="d0">1564303510</data>
    </edge>
    <edge source="JPN" target="COL">
      <data key="d0">22323063</data>
    </edge>
    <edge source="JPN" target="CRI">
      <data key="d0">2245165</data>
    </edge>
    <edge source="JPN" target="HRV">
      <data key="d0">50401</data>
    </edge>
    <edge source="JPN" target="CZE">
      <data key="d0">33543360</data>
    </edge>
    <edge source="JPN" target="BEN">
      <data key="d0">307797</data>
    </edge>
    <edge source="JPN" target="DNK">
      <data key="d0">189831274</data>
    </edge>
    <edge source="JPN" target="ECU">
      <data key="d0">2975915</data>
    </edge>
    <edge source="JPN" target="SLV">
      <data key="d0">252404</data>
    </edge>
    <edge source="JPN" target="ETH">
      <data key="d0">2388575</data>
    </edge>
    <edge source="JPN" target="EST">
      <data key="d0">13186847</data>
    </edge>
    <edge source="JPN" target="FIN">
      <data key="d0">150374292</data>
    </edge>
    <edge source="JPN" target="FRA">
      <data key="d0">889372888</data>
    </edge>
    <edge source="JPN" target="GEO">
      <data key="d0">22491</data>
    </edge>
    <edge source="JPN" target="DEU">
      <data key="d0">2106666536</data>
    </edge>
    <edge source="JPN" target="GHA">
      <data key="d0">1826842</data>
    </edge>
    <edge source="JPN" target="GRC">
      <data key="d0">41105658</data>
    </edge>
    <edge source="JPN" target="GTM">
      <data key="d0">1237692</data>
    </edge>
    <edge source="JPN" target="HND">
      <data key="d0">1050655</data>
    </edge>
    <edge source="JPN" target="HKG">
      <data key="d0">1756945105</data>
    </edge>
    <edge source="JPN" target="HUN">
      <data key="d0">54099919</data>
    </edge>
    <edge source="JPN" target="IDN">
      <data key="d0">177031500</data>
    </edge>
    <edge source="JPN" target="IRL">
      <data key="d0">40188660</data>
    </edge>
    <edge source="JPN" target="ISR">
      <data key="d0">60747808</data>
    </edge>
    <edge source="JPN" target="ITA">
      <data key="d0">489827451</data>
    </edge>
    <edge source="JPN" target="CIV">
      <data key="d0">594680</data>
    </edge>
    <edge source="JPN" target="JAM">
      <data key="d0">184838</data>
    </edge>
    <edge source="JPN" target="KAZ">
      <data key="d0">457358</data>
    </edge>
    <edge source="JPN" target="JOR">
      <data key="d0">672759</data>
    </edge>
    <edge source="JPN" target="KOR">
      <data key="d0">1041115598</data>
    </edge>
    <edge source="JPN" target="KGZ">
      <data key="d0">2949230</data>
    </edge>
    <edge source="JPN" target="LBN">
      <data key="d0">5652273</data>
    </edge>
    <edge source="JPN" target="LVA">
      <data key="d0">1171880</data>
    </edge>
    <edge source="JPN" target="LTU">
      <data key="d0">518540</data>
    </edge>
    <edge source="JPN" target="MDG">
      <data key="d0">75453</data>
    </edge>
    <edge source="JPN" target="MWI">
      <data key="d0">196056</data>
    </edge>
    <edge source="JPN" target="MYS">
      <data key="d0">640600460</data>
    </edge>
    <edge source="JPN" target="MRT">
      <data key="d0">23827</data>
    </edge>
    <edge source="JPN" target="MUS">
      <data key="d0">488988</data>
    </edge>
    <edge source="JPN" target="MEX">
      <data key="d0">389605598</data>
    </edge>
    <edge source="JPN" target="MAR">
      <data key="d0">2244720</data>
    </edge>
    <edge source="JPN" target="MOZ">
      <data key="d0">22751</data>
    </edge>
    <edge source="JPN" target="OMN">
      <data key="d0">10080057</data>
    </edge>
    <edge source="JPN" target="NLD">
      <data key="d0">1369180091</data>
    </edge>
    <edge source="JPN" target="NZL">
      <data key="d0">59985919</data>
    </edge>
    <edge source="JPN" target="NIC">
      <data key="d0">34646</data>
    </edge>
    <edge source="JPN" target="NOR">
      <data key="d0">53110224</data>
    </edge>
    <edge source="JPN" target="PAK">
      <data key="d0">2727260</data>
    </edge>
    <edge source="JPN" target="PAN">
      <data key="d0">75867114</data>
    </edge>
    <edge source="JPN" target="PRY">
      <data key="d0">373007</data>
    </edge>
    <edge source="JPN" target="PER">
      <data key="d0">7305885</data>
    </edge>
    <edge source="JPN" target="PHL">
      <data key="d0">243667812</data>
    </edge>
    <edge source="JPN" target="POL">
      <data key="d0">31485259</data>
    </edge>
    <edge source="JPN" target="PRT">
      <data key="d0">54173322</data>
    </edge>
    <edge source="JPN" target="ROU">
      <data key="d0">1214283</data>
    </edge>
    <edge source="JPN" target="RUS">
      <data key="d0">64407125</data>
    </edge>
    <edge source="JPN" target="SAU">
      <data key="d0">97324109</data>
    </edge>
    <edge source="JPN" target="SEN">
      <data key="d0">367087</data>
    </edge>
    <edge source="JPN" target="IND">
      <data key="d0">34846800</data>
    </edge>
    <edge source="JPN" target="SGP">
      <data key="d0">854820023</data>
    </edge>
    <edge source="JPN" target="SVK">
      <data key="d0">1054831</data>
    </edge>
    <edge source="JPN" target="VNM">
      <data key="d0">29999023</data>
    </edge>
    <edge source="JPN" target="SVN">
      <data key="d0">2587460</data>
    </edge>
    <edge source="JPN" target="ZAF">
      <data key="d0">51969706</data>
    </edge>
    <edge source="JPN" target="ZWE">
      <data key="d0">10100656</data>
    </edge>
    <edge source="JPN" target="ESP">
      <data key="d0">257215845</data>
    </edge>
    <edge source="JPN" target="SWE">
      <data key="d0">239763004</data>
    </edge>
    <edge source="JPN" target="CHE">
      <data key="d0">126943992</data>
    </edge>
    <edge source="JPN" target="THA">
      <data key="d0">360549098</data>
    </edge>
    <edge source="JPN" target="ARE">
      <data key="d0">213089836</data>
    </edge>
    <edge source="JPN" target="TUN">
      <data key="d0">4879696</data>
    </edge>
    <edge source="JPN" target="TUR">
      <data key="d0">28827756</data>
    </edge>
    <edge source="JPN" target="UGA">
      <data key="d0">1458512</data>
    </edge>
    <edge source="JPN" target="UKR">
      <data key="d0">3400269</data>
    </edge>
    <edge source="JPN" target="EGY">
      <data key="d0">39010833</data>
    </edge>
    <edge source="JPN" target="GBR">
      <data key="d0">1614297044</data>
    </edge>
    <edge source="JPN" target="TZA">
      <data key="d0">1997929</data>
    </edge>
    <edge source="JPN" target="USA">
      <data key="d0">12385746271</data>
    </edge>
    <edge source="JPN" target="BFA">
      <data key="d0">129955</data>
    </edge>
    <edge source="JPN" target="URY">
      <data key="d0">4167920</data>
    </edge>
    <edge source="JPN" target="SRB">
      <data key="d0">3584597</data>
    </edge>
    <edge source="KOR" target="DZA">
      <data key="d0">26723156</data>
    </edge>
    <edge source="KOR" target="AZE">
      <data key="d0">480818</data>
    </edge>
    <edge source="KOR" target="ARG">
      <data key="d0">137813746</data>
    </edge>
    <edge source="KOR" target="AUS">
      <data key="d0">434405956</data>
    </edge>
    <edge source="KOR" target="AUT">
      <data key="d0">53068465</data>
    </edge>
    <edge source="KOR" target="ARM">
      <data key="d0">36352</data>
    </edge>
    <edge source="KOR" target="BEL">
      <data key="d0">30903729</data>
    </edge>
    <edge source="KOR" target="BOL">
      <data key="d0">112653</data>
    </edge>
    <edge source="KOR" target="BRA">
      <data key="d0">456571536</data>
    </edge>
    <edge source="KOR" target="BGR">
      <data key="d0">2293363</data>
    </edge>
    <edge source="KOR" target="BLR">
      <data key="d0">14193</data>
    </edge>
    <edge source="KOR" target="KHM">
      <data key="d0">132458</data>
    </edge>
    <edge source="KOR" target="CAN">
      <data key="d0">157059080</data>
    </edge>
    <edge source="KOR" target="LKA">
      <data key="d0">7541761</data>
    </edge>
    <edge source="KOR" target="CHL">
      <data key="d0">54298832</data>
    </edge>
    <edge source="KOR" target="CHN">
      <data key="d0">806924696</data>
    </edge>
    <edge source="KOR" target="COL">
      <data key="d0">19201890</data>
    </edge>
    <edge source="KOR" target="CRI">
      <data key="d0">683143</data>
    </edge>
    <edge source="KOR" target="HRV">
      <data key="d0">3012856</data>
    </edge>
    <edge source="KOR" target="CZE">
      <data key="d0">12107356</data>
    </edge>
    <edge source="KOR" target="BEN">
      <data key="d0">562029</data>
    </edge>
    <edge source="KOR" target="DNK">
      <data key="d0">23940054</data>
    </edge>
    <edge source="KOR" target="ECU">
      <data key="d0">208396</data>
    </edge>
    <edge source="KOR" target="SLV">
      <data key="d0">2398425</data>
    </edge>
    <edge source="KOR" target="ETH">
      <data key="d0">584181</data>
    </edge>
    <edge source="KOR" target="EST">
      <data key="d0">1086990</data>
    </edge>
    <edge source="KOR" target="FIN">
      <data key="d0">314227424</data>
    </edge>
    <edge source="KOR" target="FRA">
      <data key="d0">349600614</data>
    </edge>
    <edge source="KOR" target="GEO">
      <data key="d0">431608</data>
    </edge>
    <edge source="KOR" target="DEU">
      <data key="d0">485276587</data>
    </edge>
    <edge source="KOR" target="GHA">
      <data key="d0">345029</data>
    </edge>
    <edge source="KOR" target="GRC">
      <data key="d0">21806384</data>
    </edge>
    <edge source="KOR" target="GTM">
      <data key="d0">20513213</data>
    </edge>
    <edge source="KOR" target="HND">
      <data key="d0">934886</data>
    </edge>
    <edge source="KOR" target="HKG">
      <data key="d0">1020663879</data>
    </edge>
    <edge source="KOR" target="HUN">
      <data key="d0">84673037</data>
    </edge>
    <edge source="KOR" target="IDN">
      <data key="d0">184818136</data>
    </edge>
    <edge source="KOR" target="IRL">
      <data key="d0">2724979</data>
    </edge>
    <edge source="KOR" target="ISR">
      <data key="d0">128712584</data>
    </edge>
    <edge source="KOR" target="ITA">
      <data key="d0">205143460</data>
    </edge>
    <edge source="KOR" target="JAM">
      <data key="d0">97380</data>
    </edge>
    <edge source="KOR" target="JPN">
      <data key="d0">949785564</data>
    </edge>
    <edge source="KOR" target="KAZ">
      <data key="d0">34785663</data>
    </edge>
    <edge source="KOR" target="JOR">
      <data key="d0">17511185</data>
    </edge>
    <edge source="KOR" target="KGZ">
      <data key="d0">16705</data>
    </edge>
    <edge source="KOR" target="LBN">
      <data key="d0">9846180</data>
    </edge>
    <edge source="KOR" target="LVA">
      <data key="d0">5858288</data>
    </edge>
    <edge source="KOR" target="LTU">
      <data key="d0">767033</data>
    </edge>
    <edge source="KOR" target="MDG">
      <data key="d0">37300</data>
    </edge>
    <edge source="KOR" target="MYS">
      <data key="d0">210270741</data>
    </edge>
    <edge source="KOR" target="MRT">
      <data key="d0">93928</data>
    </edge>
    <edge source="KOR" target="MUS">
      <data key="d0">7159447</data>
    </edge>
    <edge source="KOR" target="MEX">
      <data key="d0">286277188</data>
    </edge>
    <edge source="KOR" target="MDA">
      <data key="d0">1962595</data>
    </edge>
    <edge source="KOR" target="MAR">
      <data key="d0">20258132</data>
    </edge>
    <edge source="KOR" target="OMN">
      <data key="d0">45244766</data>
    </edge>
    <edge source="KOR" target="NAM">
      <data key="d0">343973</data>
    </edge>
    <edge source="KOR" target="NLD">
      <data key="d0">231782276</data>
    </edge>
    <edge source="KOR" target="NZL">
      <data key="d0">26632603</data>
    </edge>
    <edge source="KOR" target="NOR">
      <data key="d0">23576432</data>
    </edge>
    <edge source="KOR" target="PAK">
      <data key="d0">22608402</data>
    </edge>
    <edge source="KOR" target="PAN">
      <data key="d0">31492241</data>
    </edge>
    <edge source="KOR" target="PRY">
      <data key="d0">5904670</data>
    </edge>
    <edge source="KOR" target="PER">
      <data key="d0">35409415</data>
    </edge>
    <edge source="KOR" target="PHL">
      <data key="d0">262379529</data>
    </edge>
    <edge source="KOR" target="POL">
      <data key="d0">58153141</data>
    </edge>
    <edge source="KOR" target="PRT">
      <data key="d0">120239952</data>
    </edge>
    <edge source="KOR" target="ROU">
      <data key="d0">2666787</data>
    </edge>
    <edge source="KOR" target="RUS">
      <data key="d0">83669295</data>
    </edge>
    <edge source="KOR" target="SAU">
      <data key="d0">71135209</data>
    </edge>
    <edge source="KOR" target="SEN">
      <data key="d0">90352</data>
    </edge>
    <edge source="KOR" target="IND">
      <data key="d0">92158525</data>
    </edge>
    <edge source="KOR" target="SGP">
      <data key="d0">321979612</data>
    </edge>
    <edge source="KOR" target="SVK">
      <data key="d0">262346</data>
    </edge>
    <edge source="KOR" target="VNM">
      <data key="d0">39191431</data>
    </edge>
    <edge source="KOR" target="SVN">
      <data key="d0">2075247</data>
    </edge>
    <edge source="KOR" target="ZAF">
      <data key="d0">35549347</data>
    </edge>
    <edge source="KOR" target="ZWE">
      <data key="d0">326980</data>
    </edge>
    <edge source="KOR" target="ESP">
      <data key="d0">305664596</data>
    </edge>
    <edge source="KOR" target="SWE">
      <data key="d0">53137218</data>
    </edge>
    <edge source="KOR" target="CHE">
      <data key="d0">44728165</data>
    </edge>
    <edge source="KOR" target="THA">
      <data key="d0">207119585</data>
    </edge>
    <edge source="KOR" target="ARE">
      <data key="d0">355755167</data>
    </edge>
    <edge source="KOR" target="TUN">
      <data key="d0">13969534</data>
    </edge>
    <edge source="KOR" target="TUR">
      <data key="d0">84097310</data>
    </edge>
    <edge source="KOR" target="UGA">
      <data key="d0">685302</data>
    </edge>
    <edge source="KOR" target="UKR">
      <data key="d0">33471268</data>
    </edge>
    <edge source="KOR" target="MKD">
      <data key="d0">34768</data>
    </edge>
    <edge source="KOR" target="EGY">
      <data key="d0">36662117</data>
    </edge>
    <edge source="KOR" target="GBR">
      <data key="d0">436861106</data>
    </edge>
    <edge source="KOR" target="TZA">
      <data key="d0">1453607</data>
    </edge>
    <edge source="KOR" target="USA">
      <data key="d0">4162891090</data>
    </edge>
    <edge source="KOR" target="URY">
      <data key="d0">11296079</data>
    </edge>
    <edge source="KOR" target="SRB">
      <data key="d0">181184</data>
    </edge>
    <edge source="MEX" target="ARG">
      <data key="d0">11102817</data>
    </edge>
    <edge source="MEX" target="AUS">
      <data key="d0">1182168</data>
    </edge>
    <edge source="MEX" target="AUT">
      <data key="d0">16360115</data>
    </edge>
    <edge source="MEX" target="BEL">
      <data key="d0">4111368</data>
    </edge>
    <edge source="MEX" target="BOL">
      <data key="d0">85719</data>
    </edge>
    <edge source="MEX" target="BRA">
      <data key="d0">25233406</data>
    </edge>
    <edge source="MEX" target="CAN">
      <data key="d0">97943350</data>
    </edge>
    <edge source="MEX" target="CHL">
      <data key="d0">25818756</data>
    </edge>
    <edge source="MEX" target="CHN">
      <data key="d0">17839574</data>
    </edge>
    <edge source="MEX" target="COL">
      <data key="d0">15561759</data>
    </edge>
    <edge source="MEX" target="CRI">
      <data key="d0">7607762</data>
    </edge>
    <edge source="MEX" target="HRV">
      <data key="d0">19415</data>
    </edge>
    <edge source="MEX" target="DNK">
      <data key="d0">381768</data>
    </edge>
    <edge source="MEX" target="ECU">
      <data key="d0">1913181</data>
    </edge>
    <edge source="MEX" target="SLV">
      <data key="d0">9026356</data>
    </edge>
    <edge source="MEX" target="FIN">
      <data key="d0">802824</data>
    </edge>
    <edge source="MEX" target="FRA">
      <data key="d0">15369369</data>
    </edge>
    <edge source="MEX" target="DEU">
      <data key="d0">15276406</data>
    </edge>
    <edge source="MEX" target="GTM">
      <data key="d0">17088141</data>
    </edge>
    <edge source="MEX" target="HND">
      <data key="d0">758177</data>
    </edge>
    <edge source="MEX" target="HKG">
      <data key="d0">936440</data>
    </edge>
    <edge source="MEX" target="HUN">
      <data key="d0">10360</data>
    </edge>
    <edge source="MEX" target="IDN">
      <data key="d0">77300</data>
    </edge>
    <edge source="MEX" target="IRL">
      <data key="d0">16638394</data>
    </edge>
    <edge source="MEX" target="ISR">
      <data key="d0">4667024</data>
    </edge>
    <edge source="MEX" target="ITA">
      <data key="d0">20515911</data>
    </edge>
    <edge source="MEX" target="JAM">
      <data key="d0">56301</data>
    </edge>
    <edge source="MEX" target="JPN">
      <data key="d0">4459860</data>
    </edge>
    <edge source="MEX" target="KOR">
      <data key="d0">4813793</data>
    </edge>
    <edge source="MEX" target="MYS">
      <data key="d0">325315</data>
    </edge>
    <edge source="MEX" target="NLD">
      <data key="d0">10273586</data>
    </edge>
    <edge source="MEX" target="NZL">
      <data key="d0">251312</data>
    </edge>
    <edge source="MEX" target="NIC">
      <data key="d0">67144</data>
    </edge>
    <edge source="MEX" target="NOR">
      <data key="d0">349459</data>
    </edge>
    <edge source="MEX" target="PAN">
      <data key="d0">18434453</data>
    </edge>
    <edge source="MEX" target="PRY">
      <data key="d0">118716</data>
    </edge>
    <edge source="MEX" target="PER">
      <data key="d0">5744304</data>
    </edge>
    <edge source="MEX" target="POL">
      <data key="d0">83961</data>
    </edge>
    <edge source="MEX" target="PRT">
      <data key="d0">483672</data>
    </edge>
    <edge source="MEX" target="SGP">
      <data key="d0">2400480</data>
    </edge>
    <edge source="MEX" target="ZAF">
      <data key="d0">81000</data>
    </edge>
    <edge source="MEX" target="ESP">
      <data key="d0">4406545</data>
    </edge>
    <edge source="MEX" target="SWE">
      <data key="d0">3420769</data>
    </edge>
    <edge source="MEX" target="CHE">
      <data key="d0">710375</data>
    </edge>
    <edge source="MEX" target="THA">
      <data key="d0">269245</data>
    </edge>
    <edge source="MEX" target="TUR">
      <data key="d0">69001</data>
    </edge>
    <edge source="MEX" target="GBR">
      <data key="d0">51794899</data>
    </edge>
    <edge source="MEX" target="USA">
      <data key="d0">18777867885</data>
    </edge>
    <edge source="MEX" target="URY">
      <data key="d0">10576519</data>
    </edge>
    <edge source="NLD" target="ALB">
      <data key="d0">106780</data>
    </edge>
    <edge source="NLD" target="DZA">
      <data key="d0">184103</data>
    </edge>
    <edge source="NLD" target="AZE">
      <data key="d0">155567</data>
    </edge>
    <edge source="NLD" target="ARG">
      <data key="d0">1119345</data>
    </edge>
    <edge source="NLD" target="AUS">
      <data key="d0">12795139</data>
    </edge>
    <edge source="NLD" target="AUT">
      <data key="d0">91604912</data>
    </edge>
    <edge source="NLD" target="ARM">
      <data key="d0">26695</data>
    </edge>
    <edge source="NLD" target="BEL">
      <data key="d0">641354971</data>
    </edge>
    <edge source="NLD" target="BOL">
      <data key="d0">37741</data>
    </edge>
    <edge source="NLD" target="BWA">
      <data key="d0">50628</data>
    </edge>
    <edge source="NLD" target="BRA">
      <data key="d0">14109633</data>
    </edge>
    <edge source="NLD" target="BGR">
      <data key="d0">2521287</data>
    </edge>
    <edge source="NLD" target="BDI">
      <data key="d0">37741</data>
    </edge>
    <edge source="NLD" target="BLR">
      <data key="d0">64436</data>
    </edge>
    <edge source="NLD" target="KHM">
      <data key="d0">18410</data>
    </edge>
    <edge source="NLD" target="CMR">
      <data key="d0">452893</data>
    </edge>
    <edge source="NLD" target="CAN">
      <data key="d0">14707046</data>
    </edge>
    <edge source="NLD" target="CAF">
      <data key="d0">36821</data>
    </edge>
    <edge source="NLD" target="LKA">
      <data key="d0">235651</data>
    </edge>
    <edge source="NLD" target="CHL">
      <data key="d0">926957</data>
    </edge>
    <edge source="NLD" target="CHN">
      <data key="d0">13196483</data>
    </edge>
    <edge source="NLD" target="COL">
      <data key="d0">218162</data>
    </edge>
    <edge source="NLD" target="CRI">
      <data key="d0">10126</data>
    </edge>
    <edge source="NLD" target="HRV">
      <data key="d0">3114098</data>
    </edge>
    <edge source="NLD" target="CZE">
      <data key="d0">20413310</data>
    </edge>
    <edge source="NLD" target="BEN">
      <data key="d0">20251</data>
    </edge>
    <edge source="NLD" target="DNK">
      <data key="d0">179123664</data>
    </edge>
    <edge source="NLD" target="ECU">
      <data key="d0">15649</data>
    </edge>
    <edge source="NLD" target="ETH">
      <data key="d0">347034</data>
    </edge>
    <edge source="NLD" target="EST">
      <data key="d0">1550145</data>
    </edge>
    <edge source="NLD" target="FIN">
      <data key="d0">78911950</data>
    </edge>
    <edge source="NLD" target="FRA">
      <data key="d0">559129172</data>
    </edge>
    <edge source="NLD" target="GEO">
      <data key="d0">21172</data>
    </edge>
    <edge source="NLD" target="GMB">
      <data key="d0">24854</data>
    </edge>
    <edge source="NLD" target="PSE">
      <data key="d0">57072</data>
    </edge>
    <edge source="NLD" target="DEU">
      <data key="d0">1005810242</data>
    </edge>
    <edge source="NLD" target="GHA">
      <data key="d0">847793</data>
    </edge>
    <edge source="NLD" target="GRC">
      <data key="d0">73618996</data>
    </edge>
    <edge source="NLD" target="HKG">
      <data key="d0">26035807</data>
    </edge>
    <edge source="NLD" target="HUN">
      <data key="d0">14476918</data>
    </edge>
    <edge source="NLD" target="IDN">
      <data key="d0">18450775</data>
    </edge>
    <edge source="NLD" target="IRL">
      <data key="d0">62150317</data>
    </edge>
    <edge source="NLD" target="ISR">
      <data key="d0">21977262</data>
    </edge>
    <edge source="NLD" target="ITA">
      <data key="d0">416492826</data>
    </edge>
    <edge source="NLD" target="CIV">
      <data key="d0">85608</data>
    </edge>
    <edge source="NLD" target="JAM">
      <data key="d0">338749</data>
    </edge>
    <edge source="NLD" target="JPN">
      <data key="d0">16538868</data>
    </edge>
    <edge source="NLD" target="KAZ">
      <data key="d0">1973581</data>
    </edge>
    <edge source="NLD" target="JOR">
      <data key="d0">252221</data>
    </edge>
    <edge source="NLD" target="KOR">
      <data key="d0">31922491</data>
    </edge>
    <edge source="NLD" target="KGZ">
      <data key="d0">16569</data>
    </edge>
    <edge source="NLD" target="LBN">
      <data key="d0">3269664</data>
    </edge>
    <edge source="NLD" target="LVA">
      <data key="d0">4467253</data>
    </edge>
    <edge source="NLD" target="LTU">
      <data key="d0">1433240</data>
    </edge>
    <edge source="NLD" target="MDG">
      <data key="d0">32218</data>
    </edge>
    <edge source="NLD" target="MWI">
      <data key="d0">33138</data>
    </edge>
    <edge source="NLD" target="MYS">
      <data key="d0">1482027</data>
    </edge>
    <edge source="NLD" target="MRT">
      <data key="d0">10126</data>
    </edge>
    <edge source="NLD" target="MUS">
      <data key="d0">178580</data>
    </edge>
    <edge source="NLD" target="MEX">
      <data key="d0">1799604</data>
    </edge>
    <edge source="NLD" target="MDA">
      <data key="d0">197910</data>
    </edge>
    <edge source="NLD" target="MAR">
      <data key="d0">1341188</data>
    </edge>
    <edge source="NLD" target="MOZ">
      <data key="d0">697749</data>
    </edge>
    <edge source="NLD" target="OMN">
      <data key="d0">1448888</data>
    </edge>
    <edge source="NLD" target="NAM">
      <data key="d0">10126</data>
    </edge>
    <edge source="NLD" target="NZL">
      <data key="d0">660008</data>
    </edge>
    <edge source="NLD" target="NOR">
      <data key="d0">33804942</data>
    </edge>
    <edge source="NLD" target="PAK">
      <data key="d0">834906</data>
    </edge>
    <edge source="NLD" target="PAN">
      <data key="d0">353477</data>
    </edge>
    <edge source="NLD" target="PRY">
      <data key="d0">57072</data>
    </edge>
    <edge source="NLD" target="PER">
      <data key="d0">306531</data>
    </edge>
    <edge source="NLD" target="PHL">
      <data key="d0">409629</data>
    </edge>
    <edge source="NLD" target="POL">
      <data key="d0">30716619</data>
    </edge>
    <edge source="NLD" target="PRT">
      <data key="d0">48618767</data>
    </edge>
    <edge source="NLD" target="ROU">
      <data key="d0">6173885</data>
    </edge>
    <edge source="NLD" target="RUS">
      <data key="d0">54426288</data>
    </edge>
    <edge source="NLD" target="SAU">
      <data key="d0">6393888</data>
    </edge>
    <edge source="NLD" target="SEN">
      <data key="d0">219082</data>
    </edge>
    <edge source="NLD" target="IND">
      <data key="d0">1407465</data>
    </edge>
    <edge source="NLD" target="SGP">
      <data key="d0">16085975</data>
    </edge>
    <edge source="NLD" target="SVK">
      <data key="d0">4544576</data>
    </edge>
    <edge source="NLD" target="VNM">
      <data key="d0">29456</data>
    </edge>
    <edge source="NLD" target="SVN">
      <data key="d0">3547659</data>
    </edge>
    <edge source="NLD" target="ZAF">
      <data key="d0">31263404</data>
    </edge>
    <edge source="NLD" target="ZWE">
      <data key="d0">654485</data>
    </edge>
    <edge source="NLD" target="ESP">
      <data key="d0">308882944</data>
    </edge>
    <edge source="NLD" target="SWE">
      <data key="d0">208070135</data>
    </edge>
    <edge source="NLD" target="CHE">
      <data key="d0">64654114</data>
    </edge>
    <edge source="NLD" target="THA">
      <data key="d0">2215676</data>
    </edge>
    <edge source="NLD" target="TGO">
      <data key="d0">23933</data>
    </edge>
    <edge source="NLD" target="ARE">
      <data key="d0">13028029</data>
    </edge>
    <edge source="NLD" target="TUN">
      <data key="d0">428959</data>
    </edge>
    <edge source="NLD" target="TUR">
      <data key="d0">95559438</data>
    </edge>
    <edge source="NLD" target="UGA">
      <data key="d0">138077</data>
    </edge>
    <edge source="NLD" target="UKR">
      <data key="d0">3149077</data>
    </edge>
    <edge source="NLD" target="MKD">
      <data key="d0">962857</data>
    </edge>
    <edge source="NLD" target="EGY">
      <data key="d0">3009159</data>
    </edge>
    <edge source="NLD" target="GBR">
      <data key="d0">1164790307</data>
    </edge>
    <edge source="NLD" target="TZA">
      <data key="d0">216321</data>
    </edge>
    <edge source="NLD" target="USA">
      <data key="d0">268503694</data>
    </edge>
    <edge source="NLD" target="BFA">
      <data key="d0">46026</data>
    </edge>
    <edge source="NLD" target="URY">
      <data key="d0">42344</data>
    </edge>
    <edge source="NLD" target="SRB">
      <data key="d0">607539</data>
    </edge>
    <edge source="NZL" target="DZA">
      <data key="d0">198220</data>
    </edge>
    <edge source="NZL" target="ARG">
      <data key="d0">2474153</data>
    </edge>
    <edge source="NZL" target="AUS">
      <data key="d0">34414566</data>
    </edge>
    <edge source="NZL" target="AUT">
      <data key="d0">14030</data>
    </edge>
    <edge source="NZL" target="BEL">
      <data key="d0">143774</data>
    </edge>
    <edge source="NZL" target="BRA">
      <data key="d0">623979</data>
    </edge>
    <edge source="NZL" target="CAN">
      <data key="d0">5270202</data>
    </edge>
    <edge source="NZL" target="LKA">
      <data key="d0">190255</data>
    </edge>
    <edge source="NZL" target="CHL">
      <data key="d0">49599</data>
    </edge>
    <edge source="NZL" target="CHN">
      <data key="d0">1594313</data>
    </edge>
    <edge source="NZL" target="COL">
      <data key="d0">580665</data>
    </edge>
    <edge source="NZL" target="CRI">
      <data key="d0">197771</data>
    </edge>
    <edge source="NZL" target="HRV">
      <data key="d0">21359</data>
    </edge>
    <edge source="NZL" target="DNK">
      <data key="d0">641110</data>
    </edge>
    <edge source="NZL" target="FIN">
      <data key="d0">326334</data>
    </edge>
    <edge source="NZL" target="FRA">
      <data key="d0">2166307</data>
    </edge>
    <edge source="NZL" target="DEU">
      <data key="d0">741714</data>
    </edge>
    <edge source="NZL" target="GHA">
      <data key="d0">886630</data>
    </edge>
    <edge source="NZL" target="GRC">
      <data key="d0">1462806</data>
    </edge>
    <edge source="NZL" target="GTM">
      <data key="d0">75903</data>
    </edge>
    <edge source="NZL" target="HKG">
      <data key="d0">14554524</data>
    </edge>
    <edge source="NZL" target="IDN">
      <data key="d0">20377</data>
    </edge>
    <edge source="NZL" target="IRL">
      <data key="d0">127107</data>
    </edge>
    <edge source="NZL" target="ISR">
      <data key="d0">45347</data>
    </edge>
    <edge source="NZL" target="ITA">
      <data key="d0">2188474</data>
    </edge>
    <edge source="NZL" target="JPN">
      <data key="d0">445213</data>
    </edge>
    <edge source="NZL" target="JOR">
      <data key="d0">555750</data>
    </edge>
    <edge source="NZL" target="KOR">
      <data key="d0">694853</data>
    </edge>
    <edge source="NZL" target="LBN">
      <data key="d0">107615</data>
    </edge>
    <edge source="NZL" target="MYS">
      <data key="d0">1342403</data>
    </edge>
    <edge source="NZL" target="MUS">
      <data key="d0">48369</data>
    </edge>
    <edge source="NZL" target="MEX">
      <data key="d0">239823</data>
    </edge>
    <edge source="NZL" target="MOZ">
      <data key="d0">10872</data>
    </edge>
    <edge source="NZL" target="OMN">
      <data key="d0">36122</data>
    </edge>
    <edge source="NZL" target="NLD">
      <data key="d0">230242</data>
    </edge>
    <edge source="NZL" target="NOR">
      <data key="d0">146882</data>
    </edge>
    <edge source="NZL" target="PAK">
      <data key="d0">30388</data>
    </edge>
    <edge source="NZL" target="PAN">
      <data key="d0">343717</data>
    </edge>
    <edge source="NZL" target="PRY">
      <data key="d0">105617</data>
    </edge>
    <edge source="NZL" target="PER">
      <data key="d0">47755</data>
    </edge>
    <edge source="NZL" target="PHL">
      <data key="d0">312807</data>
    </edge>
    <edge source="NZL" target="POL">
      <data key="d0">26698</data>
    </edge>
    <edge source="NZL" target="PRT">
      <data key="d0">33578</data>
    </edge>
    <edge source="NZL" target="RUS">
      <data key="d0">25774</data>
    </edge>
    <edge source="NZL" target="SAU">
      <data key="d0">225466</data>
    </edge>
    <edge source="NZL" target="IND">
      <data key="d0">373132</data>
    </edge>
    <edge source="NZL" target="SGP">
      <data key="d0">7126649</data>
    </edge>
    <edge source="NZL" target="VNM">
      <data key="d0">50913</data>
    </edge>
    <edge source="NZL" target="SVN">
      <data key="d0">10584</data>
    </edge>
    <edge source="NZL" target="ZAF">
      <data key="d0">2997646</data>
    </edge>
    <edge source="NZL" target="ZWE">
      <data key="d0">11043</data>
    </edge>
    <edge source="NZL" target="ESP">
      <data key="d0">71690</data>
    </edge>
    <edge source="NZL" target="SWE">
      <data key="d0">983869</data>
    </edge>
    <edge source="NZL" target="CHE">
      <data key="d0">258428</data>
    </edge>
    <edge source="NZL" target="THA">
      <data key="d0">714693</data>
    </edge>
    <edge source="NZL" target="ARE">
      <data key="d0">643373</data>
    </edge>
    <edge source="NZL" target="UGA">
      <data key="d0">10899</data>
    </edge>
    <edge source="NZL" target="EGY">
      <data key="d0">961257</data>
    </edge>
    <edge source="NZL" target="GBR">
      <data key="d0">8962500</data>
    </edge>
    <edge source="NZL" target="USA">
      <data key="d0">20480128</data>
    </edge>
    <edge source="NZL" target="URY">
      <data key="d0">108720</data>
    </edge>
    <edge source="NZL" target="SRB">
      <data key="d0">10707</data>
    </edge>
    <edge source="PRY" target="ARG">
      <data key="d0">114782</data>
    </edge>
    <edge source="PRY" target="BRA">
      <data key="d0">61371</data>
    </edge>
    <edge source="PRY" target="CAN">
      <data key="d0">200939</data>
    </edge>
    <edge source="PRY" target="SLV">
      <data key="d0">226080</data>
    </edge>
    <edge source="PRY" target="FRA">
      <data key="d0">43247</data>
    </edge>
    <edge source="PRY" target="ISR">
      <data key="d0">17000</data>
    </edge>
    <edge source="PRY" target="USA">
      <data key="d0">251822</data>
    </edge>
    <edge source="PER" target="BOL">
      <data key="d0">26338</data>
    </edge>
    <edge source="PER" target="CAN">
      <data key="d0">11417</data>
    </edge>
    <edge source="PER" target="CHL">
      <data key="d0">91370</data>
    </edge>
    <edge source="PER" target="COL">
      <data key="d0">30714</data>
    </edge>
    <edge source="PER" target="ECU">
      <data key="d0">76473</data>
    </edge>
    <edge source="PER" target="ISR">
      <data key="d0">13957</data>
    </edge>
    <edge source="PER" target="ITA">
      <data key="d0">30545</data>
    </edge>
    <edge source="PER" target="KOR">
      <data key="d0">26183</data>
    </edge>
    <edge source="PER" target="MEX">
      <data key="d0">25248</data>
    </edge>
    <edge source="PER" target="NLD">
      <data key="d0">16004</data>
    </edge>
    <edge source="PER" target="NIC">
      <data key="d0">79841</data>
    </edge>
    <edge source="PER" target="GBR">
      <data key="d0">16444</data>
    </edge>
    <edge source="PER" target="TZA">
      <data key="d0">12943</data>
    </edge>
    <edge source="PER" target="USA">
      <data key="d0">18212787</data>
    </edge>
    <edge source="ZAF" target="ARG">
      <data key="d0">159339</data>
    </edge>
    <edge source="ZAF" target="AUS">
      <data key="d0">38385825</data>
    </edge>
    <edge source="ZAF" target="AUT">
      <data key="d0">204879</data>
    </edge>
    <edge source="ZAF" target="BEL">
      <data key="d0">400592</data>
    </edge>
    <edge source="ZAF" target="BRA">
      <data key="d0">206279</data>
    </edge>
    <edge source="ZAF" target="BDI">
      <data key="d0">203937</data>
    </edge>
    <edge source="ZAF" target="CMR">
      <data key="d0">2387570</data>
    </edge>
    <edge source="ZAF" target="CAN">
      <data key="d0">1079473</data>
    </edge>
    <edge source="ZAF" target="CAF">
      <data key="d0">126011</data>
    </edge>
    <edge source="ZAF" target="LKA">
      <data key="d0">90867</data>
    </edge>
    <edge source="ZAF" target="CHN">
      <data key="d0">292214</data>
    </edge>
    <edge source="ZAF" target="COL">
      <data key="d0">46028</data>
    </edge>
    <edge source="ZAF" target="CZE">
      <data key="d0">443856</data>
    </edge>
    <edge source="ZAF" target="DNK">
      <data key="d0">5058148</data>
    </edge>
    <edge source="ZAF" target="ECU">
      <data key="d0">157847</data>
    </edge>
    <edge source="ZAF" target="ETH">
      <data key="d0">254080</data>
    </edge>
    <edge source="ZAF" target="FRA">
      <data key="d0">12935360</data>
    </edge>
    <edge source="ZAF" target="GMB">
      <data key="d0">49752</data>
    </edge>
    <edge source="ZAF" target="DEU">
      <data key="d0">19975527</data>
    </edge>
    <edge source="ZAF" target="GHA">
      <data key="d0">1693857</data>
    </edge>
    <edge source="ZAF" target="GRC">
      <data key="d0">13757706</data>
    </edge>
    <edge source="ZAF" target="HKG">
      <data key="d0">2213911</data>
    </edge>
    <edge source="ZAF" target="HUN">
      <data key="d0">308676</data>
    </edge>
    <edge source="ZAF" target="IDN">
      <data key="d0">21979</data>
    </edge>
    <edge source="ZAF" target="IRL">
      <data key="d0">3555522</data>
    </edge>
    <edge source="ZAF" target="ISR">
      <data key="d0">611536</data>
    </edge>
    <edge source="ZAF" target="ITA">
      <data key="d0">290972</data>
    </edge>
    <edge source="ZAF" target="CIV">
      <data key="d0">335483</data>
    </edge>
    <edge source="ZAF" target="JPN">
      <data key="d0">68038</data>
    </edge>
    <edge source="ZAF" target="JOR">
      <data key="d0">253143</data>
    </edge>
    <edge source="ZAF" target="KOR">
      <data key="d0">151575</data>
    </edge>
    <edge source="ZAF" target="LBN">
      <data key="d0">46228</data>
    </edge>
    <edge source="ZAF" target="MDG">
      <data key="d0">174329</data>
    </edge>
    <edge source="ZAF" target="MWI">
      <data key="d0">4415838</data>
    </edge>
    <edge source="ZAF" target="MYS">
      <data key="d0">829577</data>
    </edge>
    <edge source="ZAF" target="MUS">
      <data key="d0">2931834</data>
    </edge>
    <edge source="ZAF" target="MEX">
      <data key="d0">70580</data>
    </edge>
    <edge source="ZAF" target="MAR">
      <data key="d0">178944</data>
    </edge>
    <edge source="ZAF" target="MOZ">
      <data key="d0">7885313</data>
    </edge>
    <edge source="ZAF" target="OMN">
      <data key="d0">1190851</data>
    </edge>
    <edge source="ZAF" target="NLD">
      <data key="d0">4166620</data>
    </edge>
    <edge source="ZAF" target="NZL">
      <data key="d0">51127</data>
    </edge>
    <edge source="ZAF" target="NER">
      <data key="d0">18345</data>
    </edge>
    <edge source="ZAF" target="NOR">
      <data key="d0">1379634</data>
    </edge>
    <edge source="ZAF" target="PAK">
      <data key="d0">587614</data>
    </edge>
    <edge source="ZAF" target="POL">
      <data key="d0">114599</data>
    </edge>
    <edge source="ZAF" target="PRT">
      <data key="d0">29238</data>
    </edge>
    <edge source="ZAF" target="ROU">
      <data key="d0">2582088</data>
    </edge>
    <edge source="ZAF" target="RUS">
      <data key="d0">300626</data>
    </edge>
    <edge source="ZAF" target="SAU">
      <data key="d0">1144114</data>
    </edge>
    <edge source="ZAF" target="SEN">
      <data key="d0">173473</data>
    </edge>
    <edge source="ZAF" target="IND">
      <data key="d0">325869</data>
    </edge>
    <edge source="ZAF" target="SGP">
      <data key="d0">535908</data>
    </edge>
    <edge source="ZAF" target="SVK">
      <data key="d0">33370</data>
    </edge>
    <edge source="ZAF" target="ZWE">
      <data key="d0">8236235</data>
    </edge>
    <edge source="ZAF" target="ESP">
      <data key="d0">413953</data>
    </edge>
    <edge source="ZAF" target="SWE">
      <data key="d0">1743633</data>
    </edge>
    <edge source="ZAF" target="CHE">
      <data key="d0">358867</data>
    </edge>
    <edge source="ZAF" target="THA">
      <data key="d0">78231</data>
    </edge>
    <edge source="ZAF" target="ARE">
      <data key="d0">5241801</data>
    </edge>
    <edge source="ZAF" target="TUN">
      <data key="d0">12490</data>
    </edge>
    <edge source="ZAF" target="TUR">
      <data key="d0">187891</data>
    </edge>
    <edge source="ZAF" target="UGA">
      <data key="d0">6232369</data>
    </edge>
    <edge source="ZAF" target="UKR">
      <data key="d0">194066</data>
    </edge>
    <edge source="ZAF" target="EGY">
      <data key="d0">5131483</data>
    </edge>
    <edge source="ZAF" target="GBR">
      <data key="d0">11278806</data>
    </edge>
    <edge source="ZAF" target="TZA">
      <data key="d0">13591233</data>
    </edge>
    <edge source="ZAF" target="USA">
      <data key="d0">10396008</data>
    </edge>
    <edge source="ZAF" target="BFA">
      <data key="d0">2367888</data>
    </edge>
    <edge source="ESP" target="DZA">
      <data key="d0">14034261</data>
    </edge>
    <edge source="ESP" target="AZE">
      <data key="d0">10745</data>
    </edge>
    <edge source="ESP" target="ARG">
      <data key="d0">51621258</data>
    </edge>
    <edge source="ESP" target="AUS">
      <data key="d0">14424517</data>
    </edge>
    <edge source="ESP" target="AUT">
      <data key="d0">23062088</data>
    </edge>
    <edge source="ESP" target="BEL">
      <data key="d0">54166748</data>
    </edge>
    <edge source="ESP" target="BOL">
      <data key="d0">496741</data>
    </edge>
    <edge source="ESP" target="BWA">
      <data key="d0">1873722</data>
    </edge>
    <edge source="ESP" target="BRA">
      <data key="d0">32417649</data>
    </edge>
    <edge source="ESP" target="BGR">
      <data key="d0">581810</data>
    </edge>
    <edge source="ESP" target="BLR">
      <data key="d0">10565</data>
    </edge>
    <edge source="ESP" target="CMR">
      <data key="d0">32751</data>
    </edge>
    <edge source="ESP" target="CAN">
      <data key="d0">2234569</data>
    </edge>
    <edge source="ESP" target="LKA">
      <data key="d0">1355601</data>
    </edge>
    <edge source="ESP" target="CHL">
      <data key="d0">11271752</data>
    </edge>
    <edge source="ESP" target="CHN">
      <data key="d0">19644711</data>
    </edge>
    <edge source="ESP" target="COL">
      <data key="d0">4112871</data>
    </edge>
    <edge source="ESP" target="CRI">
      <data key="d0">10447594</data>
    </edge>
    <edge source="ESP" target="HRV">
      <data key="d0">2481918</data>
    </edge>
    <edge source="ESP" target="CZE">
      <data key="d0">53733600</data>
    </edge>
    <edge source="ESP" target="DNK">
      <data key="d0">54567949</data>
    </edge>
    <edge source="ESP" target="ECU">
      <data key="d0">599559</data>
    </edge>
    <edge source="ESP" target="SLV">
      <data key="d0">3858346</data>
    </edge>
    <edge source="ESP" target="ETH">
      <data key="d0">360432</data>
    </edge>
    <edge source="ESP" target="EST">
      <data key="d0">2848694</data>
    </edge>
    <edge source="ESP" target="FIN">
      <data key="d0">36145360</data>
    </edge>
    <edge source="ESP" target="FRA">
      <data key="d0">299465102</data>
    </edge>
    <edge source="ESP" target="GEO">
      <data key="d0">913755</data>
    </edge>
    <edge source="ESP" target="PSE">
      <data key="d0">16012</data>
    </edge>
    <edge source="ESP" target="DEU">
      <data key="d0">239942857</data>
    </edge>
    <edge source="ESP" target="GHA">
      <data key="d0">52040</data>
    </edge>
    <edge source="ESP" target="GRC">
      <data key="d0">53037108</data>
    </edge>
    <edge source="ESP" target="GTM">
      <data key="d0">7794524</data>
    </edge>
    <edge source="ESP" target="HND">
      <data key="d0">145815</data>
    </edge>
    <edge source="ESP" target="HKG">
      <data key="d0">39378909</data>
    </edge>
    <edge source="ESP" target="HUN">
      <data key="d0">6900270</data>
    </edge>
    <edge source="ESP" target="IDN">
      <data key="d0">646471</data>
    </edge>
    <edge source="ESP" target="IRL">
      <data key="d0">7674615</data>
    </edge>
    <edge source="ESP" target="ISR">
      <data key="d0">25315726</data>
    </edge>
    <edge source="ESP" target="ITA">
      <data key="d0">272713164</data>
    </edge>
    <edge source="ESP" target="CIV">
      <data key="d0">223833</data>
    </edge>
    <edge source="ESP" target="JPN">
      <data key="d0">3388205</data>
    </edge>
    <edge source="ESP" target="KAZ">
      <data key="d0">464471</data>
    </edge>
    <edge source="ESP" target="JOR">
      <data key="d0">235043</data>
    </edge>
    <edge source="ESP" target="KOR">
      <data key="d0">3579471</data>
    </edge>
    <edge source="ESP" target="LBN">
      <data key="d0">1971503</data>
    </edge>
    <edge source="ESP" target="LVA">
      <data key="d0">84812</data>
    </edge>
    <edge source="ESP" target="LTU">
      <data key="d0">146362</data>
    </edge>
    <edge source="ESP" target="MYS">
      <data key="d0">2618604</data>
    </edge>
    <edge source="ESP" target="MRT">
      <data key="d0">24030</data>
    </edge>
    <edge source="ESP" target="MUS">
      <data key="d0">33502</data>
    </edge>
    <edge source="ESP" target="MEX">
      <data key="d0">28129977</data>
    </edge>
    <edge source="ESP" target="MDA">
      <data key="d0">13265</data>
    </edge>
    <edge source="ESP" target="MAR">
      <data key="d0">42060987</data>
    </edge>
    <edge source="ESP" target="MOZ">
      <data key="d0">10850</data>
    </edge>
    <edge source="ESP" target="OMN">
      <data key="d0">144631</data>
    </edge>
    <edge source="ESP" target="NAM">
      <data key="d0">11439</data>
    </edge>
    <edge source="ESP" target="NLD">
      <data key="d0">348599302</data>
    </edge>
    <edge source="ESP" target="NZL">
      <data key="d0">180476</data>
    </edge>
    <edge source="ESP" target="NIC">
      <data key="d0">55478</data>
    </edge>
    <edge source="ESP" target="NOR">
      <data key="d0">3075165</data>
    </edge>
    <edge source="ESP" target="PAK">
      <data key="d0">408278</data>
    </edge>
    <edge source="ESP" target="PAN">
      <data key="d0">315526</data>
    </edge>
    <edge source="ESP" target="PRY">
      <data key="d0">599761</data>
    </edge>
    <edge source="ESP" target="PER">
      <data key="d0">44349142</data>
    </edge>
    <edge source="ESP" target="PHL">
      <data key="d0">266683</data>
    </edge>
    <edge source="ESP" target="POL">
      <data key="d0">51181306</data>
    </edge>
    <edge source="ESP" target="PRT">
      <data key="d0">197663804</data>
    </edge>
    <edge source="ESP" target="ROU">
      <data key="d0">1202359</data>
    </edge>
    <edge source="ESP" target="RUS">
      <data key="d0">14717550</data>
    </edge>
    <edge source="ESP" target="SAU">
      <data key="d0">18191036</data>
    </edge>
    <edge source="ESP" target="SEN">
      <data key="d0">426586</data>
    </edge>
    <edge source="ESP" target="IND">
      <data key="d0">3913331</data>
    </edge>
    <edge source="ESP" target="SGP">
      <data key="d0">14644849</data>
    </edge>
    <edge source="ESP" target="SVK">
      <data key="d0">14664610</data>
    </edge>
    <edge source="ESP" target="VNM">
      <data key="d0">95502</data>
    </edge>
    <edge source="ESP" target="SVN">
      <data key="d0">1062274</data>
    </edge>
    <edge source="ESP" target="ZAF">
      <data key="d0">12696288</data>
    </edge>
    <edge source="ESP" target="ZWE">
      <data key="d0">45792</data>
    </edge>
    <edge source="ESP" target="SWE">
      <data key="d0">60899096</data>
    </edge>
    <edge source="ESP" target="CHE">
      <data key="d0">18539560</data>
    </edge>
    <edge source="ESP" target="THA">
      <data key="d0">8968346</data>
    </edge>
    <edge source="ESP" target="TGO">
      <data key="d0">200662</data>
    </edge>
    <edge source="ESP" target="ARE">
      <data key="d0">12863843</data>
    </edge>
    <edge source="ESP" target="TUN">
      <data key="d0">1482947</data>
    </edge>
    <edge source="ESP" target="TUR">
      <data key="d0">41429485</data>
    </edge>
    <edge source="ESP" target="UGA">
      <data key="d0">203012</data>
    </edge>
    <edge source="ESP" target="UKR">
      <data key="d0">643099</data>
    </edge>
    <edge source="ESP" target="EGY">
      <data key="d0">1340663</data>
    </edge>
    <edge source="ESP" target="GBR">
      <data key="d0">272208651</data>
    </edge>
    <edge source="ESP" target="TZA">
      <data key="d0">32613</data>
    </edge>
    <edge source="ESP" target="USA">
      <data key="d0">34316638</data>
    </edge>
    <edge source="ESP" target="URY">
      <data key="d0">5064364</data>
    </edge>
    <edge source="ESP" target="SRB">
      <data key="d0">251929</data>
    </edge>
    <edge source="SWE" target="ALB">
      <data key="d0">75624</data>
    </edge>
    <edge source="SWE" target="DZA">
      <data key="d0">770974</data>
    </edge>
    <edge source="SWE" target="AZE">
      <data key="d0">15590591</data>
    </edge>
    <edge source="SWE" target="ARG">
      <data key="d0">138972739</data>
    </edge>
    <edge source="SWE" target="AUS">
      <data key="d0">141957549</data>
    </edge>
    <edge source="SWE" target="AUT">
      <data key="d0">84726503</data>
    </edge>
    <edge source="SWE" target="BEL">
      <data key="d0">87108829</data>
    </edge>
    <edge source="SWE" target="BOL">
      <data key="d0">7380399</data>
    </edge>
    <edge source="SWE" target="BWA">
      <data key="d0">2846329</data>
    </edge>
    <edge source="SWE" target="BRA">
      <data key="d0">206489660</data>
    </edge>
    <edge source="SWE" target="BGR">
      <data key="d0">9368453</data>
    </edge>
    <edge source="SWE" target="BLR">
      <data key="d0">1900972</data>
    </edge>
    <edge source="SWE" target="KHM">
      <data key="d0">8115143</data>
    </edge>
    <edge source="SWE" target="CMR">
      <data key="d0">7220202</data>
    </edge>
    <edge source="SWE" target="CAN">
      <data key="d0">124434995</data>
    </edge>
    <edge source="SWE" target="LKA">
      <data key="d0">11122215</data>
    </edge>
    <edge source="SWE" target="CHL">
      <data key="d0">77827349</data>
    </edge>
    <edge source="SWE" target="CHN">
      <data key="d0">1055057758</data>
    </edge>
    <edge source="SWE" target="COL">
      <data key="d0">11319842</data>
    </edge>
    <edge source="SWE" target="CRI">
      <data key="d0">1553079</data>
    </edge>
    <edge source="SWE" target="HRV">
      <data key="d0">27521428</data>
    </edge>
    <edge source="SWE" target="CZE">
      <data key="d0">132171908</data>
    </edge>
    <edge source="SWE" target="BEN">
      <data key="d0">2237734</data>
    </edge>
    <edge source="SWE" target="DNK">
      <data key="d0">203134914</data>
    </edge>
    <edge source="SWE" target="ECU">
      <data key="d0">1110901</data>
    </edge>
    <edge source="SWE" target="SLV">
      <data key="d0">5585279</data>
    </edge>
    <edge source="SWE" target="ETH">
      <data key="d0">1987182</data>
    </edge>
    <edge source="SWE" target="EST">
      <data key="d0">63600286</data>
    </edge>
    <edge source="SWE" target="FIN">
      <data key="d0">237133615</data>
    </edge>
    <edge source="SWE" target="FRA">
      <data key="d0">371712839</data>
    </edge>
    <edge source="SWE" target="GEO">
      <data key="d0">10563490</data>
    </edge>
    <edge source="SWE" target="DEU">
      <data key="d0">807430165</data>
    </edge>
    <edge source="SWE" target="GHA">
      <data key="d0">1789336</data>
    </edge>
    <edge source="SWE" target="GRC">
      <data key="d0">317331723</data>
    </edge>
    <edge source="SWE" target="GTM">
      <data key="d0">8810820</data>
    </edge>
    <edge source="SWE" target="HND">
      <data key="d0">360115</data>
    </edge>
    <edge source="SWE" target="HKG">
      <data key="d0">219716258</data>
    </edge>
    <edge source="SWE" target="HUN">
      <data key="d0">86489431</data>
    </edge>
    <edge source="SWE" target="IDN">
      <data key="d0">81922623</data>
    </edge>
    <edge source="SWE" target="IRL">
      <data key="d0">116542687</data>
    </edge>
    <edge source="SWE" target="ISR">
      <data key="d0">46427698</data>
    </edge>
    <edge source="SWE" target="ITA">
      <data key="d0">748807219</data>
    </edge>
    <edge source="SWE" target="CIV">
      <data key="d0">201337</data>
    </edge>
    <edge source="SWE" target="JAM">
      <data key="d0">19936091</data>
    </edge>
    <edge source="SWE" target="JPN">
      <data key="d0">825696958</data>
    </edge>
    <edge source="SWE" target="KAZ">
      <data key="d0">8299457</data>
    </edge>
    <edge source="SWE" target="JOR">
      <data key="d0">30311121</data>
    </edge>
    <edge source="SWE" target="KOR">
      <data key="d0">61951176</data>
    </edge>
    <edge source="SWE" target="KGZ">
      <data key="d0">599646</data>
    </edge>
    <edge source="SWE" target="LBN">
      <data key="d0">26308385</data>
    </edge>
    <edge source="SWE" target="LVA">
      <data key="d0">3361294</data>
    </edge>
    <edge source="SWE" target="LTU">
      <data key="d0">16954991</data>
    </edge>
    <edge source="SWE" target="MWI">
      <data key="d0">53581</data>
    </edge>
    <edge source="SWE" target="MYS">
      <data key="d0">210575878</data>
    </edge>
    <edge source="SWE" target="MUS">
      <data key="d0">315701</data>
    </edge>
    <edge source="SWE" target="MEX">
      <data key="d0">811616997</data>
    </edge>
    <edge source="SWE" target="MDA">
      <data key="d0">6415945</data>
    </edge>
    <edge source="SWE" target="MAR">
      <data key="d0">144454458</data>
    </edge>
    <edge source="SWE" target="MOZ">
      <data key="d0">21825</data>
    </edge>
    <edge source="SWE" target="OMN">
      <data key="d0">13710461</data>
    </edge>
    <edge source="SWE" target="NLD">
      <data key="d0">258679312</data>
    </edge>
    <edge source="SWE" target="NZL">
      <data key="d0">21520161</data>
    </edge>
    <edge source="SWE" target="NOR">
      <data key="d0">326392005</data>
    </edge>
    <edge source="SWE" target="PAK">
      <data key="d0">18946428</data>
    </edge>
    <edge source="SWE" target="PAN">
      <data key="d0">10928407</data>
    </edge>
    <edge source="SWE" target="PRY">
      <data key="d0">14505552</data>
    </edge>
    <edge source="SWE" target="PER">
      <data key="d0">254700</data>
    </edge>
    <edge source="SWE" target="PHL">
      <data key="d0">55383437</data>
    </edge>
    <edge source="SWE" target="POL">
      <data key="d0">139343658</data>
    </edge>
    <edge source="SWE" target="PRT">
      <data key="d0">114989935</data>
    </edge>
    <edge source="SWE" target="ROU">
      <data key="d0">56692620</data>
    </edge>
    <edge source="SWE" target="RUS">
      <data key="d0">53786381</data>
    </edge>
    <edge source="SWE" target="SAU">
      <data key="d0">214927052</data>
    </edge>
    <edge source="SWE" target="IND">
      <data key="d0">98299138</data>
    </edge>
    <edge source="SWE" target="SGP">
      <data key="d0">84619123</data>
    </edge>
    <edge source="SWE" target="SVK">
      <data key="d0">9294575</data>
    </edge>
    <edge source="SWE" target="VNM">
      <data key="d0">14301814</data>
    </edge>
    <edge source="SWE" target="SVN">
      <data key="d0">76225927</data>
    </edge>
    <edge source="SWE" target="ZAF">
      <data key="d0">118650234</data>
    </edge>
    <edge source="SWE" target="ZWE">
      <data key="d0">1229303</data>
    </edge>
    <edge source="SWE" target="ESP">
      <data key="d0">731443333</data>
    </edge>
    <edge source="SWE" target="CHE">
      <data key="d0">136330366</data>
    </edge>
    <edge source="SWE" target="THA">
      <data key="d0">75727222</data>
    </edge>
    <edge source="SWE" target="TGO">
      <data key="d0">347129</data>
    </edge>
    <edge source="SWE" target="ARE">
      <data key="d0">77784681</data>
    </edge>
    <edge source="SWE" target="TUN">
      <data key="d0">23399745</data>
    </edge>
    <edge source="SWE" target="TUR">
      <data key="d0">610793914</data>
    </edge>
    <edge source="SWE" target="UGA">
      <data key="d0">3299202</data>
    </edge>
    <edge source="SWE" target="UKR">
      <data key="d0">35675529</data>
    </edge>
    <edge source="SWE" target="MKD">
      <data key="d0">14325167</data>
    </edge>
    <edge source="SWE" target="EGY">
      <data key="d0">160326047</data>
    </edge>
    <edge source="SWE" target="GBR">
      <data key="d0">1229879536</data>
    </edge>
    <edge source="SWE" target="TZA">
      <data key="d0">7628878</data>
    </edge>
    <edge source="SWE" target="USA">
      <data key="d0">865597730</data>
    </edge>
    <edge source="SWE" target="URY">
      <data key="d0">7984738</data>
    </edge>
    <edge source="SWE" target="SRB">
      <data key="d0">12510623</data>
    </edge>
    <edge source="CHE" target="ALB">
      <data key="d0">110084</data>
    </edge>
    <edge source="CHE" target="DZA">
      <data key="d0">1067284</data>
    </edge>
    <edge source="CHE" target="AZE">
      <data key="d0">86121</data>
    </edge>
    <edge source="CHE" target="ARG">
      <data key="d0">9260215</data>
    </edge>
    <edge source="CHE" target="AUS">
      <data key="d0">4382912</data>
    </edge>
    <edge source="CHE" target="AUT">
      <data key="d0">20170431</data>
    </edge>
    <edge source="CHE" target="BEL">
      <data key="d0">20485703</data>
    </edge>
    <edge source="CHE" target="BOL">
      <data key="d0">83949</data>
    </edge>
    <edge source="CHE" target="BWA">
      <data key="d0">1663731</data>
    </edge>
    <edge source="CHE" target="BRA">
      <data key="d0">12807824</data>
    </edge>
    <edge source="CHE" target="BGR">
      <data key="d0">1283692</data>
    </edge>
    <edge source="CHE" target="CMR">
      <data key="d0">38372</data>
    </edge>
    <edge source="CHE" target="CAN">
      <data key="d0">6931795</data>
    </edge>
    <edge source="CHE" target="LKA">
      <data key="d0">1625902</data>
    </edge>
    <edge source="CHE" target="CHL">
      <data key="d0">734467</data>
    </edge>
    <edge source="CHE" target="CHN">
      <data key="d0">11345588</data>
    </edge>
    <edge source="CHE" target="COL">
      <data key="d0">295603</data>
    </edge>
    <edge source="CHE" target="CRI">
      <data key="d0">237169</data>
    </edge>
    <edge source="CHE" target="HRV">
      <data key="d0">2889129</data>
    </edge>
    <edge source="CHE" target="CZE">
      <data key="d0">3096373</data>
    </edge>
    <edge source="CHE" target="BEN">
      <data key="d0">93182</data>
    </edge>
    <edge source="CHE" target="DNK">
      <data key="d0">24617102</data>
    </edge>
    <edge source="CHE" target="ECU">
      <data key="d0">21476</data>
    </edge>
    <edge source="CHE" target="SLV">
      <data key="d0">37182</data>
    </edge>
    <edge source="CHE" target="ETH">
      <data key="d0">46108</data>
    </edge>
    <edge source="CHE" target="EST">
      <data key="d0">369314</data>
    </edge>
    <edge source="CHE" target="FIN">
      <data key="d0">8598520</data>
    </edge>
    <edge source="CHE" target="FRA">
      <data key="d0">37024418</data>
    </edge>
    <edge source="CHE" target="DEU">
      <data key="d0">235627585</data>
    </edge>
    <edge source="CHE" target="GHA">
      <data key="d0">2343020</data>
    </edge>
    <edge source="CHE" target="GRC">
      <data key="d0">3014311</data>
    </edge>
    <edge source="CHE" target="HKG">
      <data key="d0">15737359</data>
    </edge>
    <edge source="CHE" target="HUN">
      <data key="d0">6310114</data>
    </edge>
    <edge source="CHE" target="IDN">
      <data key="d0">101041</data>
    </edge>
    <edge source="CHE" target="IRL">
      <data key="d0">8217401</data>
    </edge>
    <edge source="CHE" target="ISR">
      <data key="d0">2813239</data>
    </edge>
    <edge source="CHE" target="ITA">
      <data key="d0">42982560</data>
    </edge>
    <edge source="CHE" target="CIV">
      <data key="d0">375142</data>
    </edge>
    <edge source="CHE" target="JPN">
      <data key="d0">3678803</data>
    </edge>
    <edge source="CHE" target="KAZ">
      <data key="d0">102173</data>
    </edge>
    <edge source="CHE" target="JOR">
      <data key="d0">3074203</data>
    </edge>
    <edge source="CHE" target="KOR">
      <data key="d0">3067619</data>
    </edge>
    <edge source="CHE" target="LBN">
      <data key="d0">202087</data>
    </edge>
    <edge source="CHE" target="LVA">
      <data key="d0">57049</data>
    </edge>
    <edge source="CHE" target="LTU">
      <data key="d0">1264630</data>
    </edge>
    <edge source="CHE" target="MYS">
      <data key="d0">2999530</data>
    </edge>
    <edge source="CHE" target="MRT">
      <data key="d0">15659</data>
    </edge>
    <edge source="CHE" target="MUS">
      <data key="d0">13899</data>
    </edge>
    <edge source="CHE" target="MEX">
      <data key="d0">7977385</data>
    </edge>
    <edge source="CHE" target="MDA">
      <data key="d0">92773</data>
    </edge>
    <edge source="CHE" target="MAR">
      <data key="d0">1167559</data>
    </edge>
    <edge source="CHE" target="MOZ">
      <data key="d0">187295</data>
    </edge>
    <edge source="CHE" target="OMN">
      <data key="d0">1675207</data>
    </edge>
    <edge source="CHE" target="NAM">
      <data key="d0">77144</data>
    </edge>
    <edge source="CHE" target="NLD">
      <data key="d0">34256395</data>
    </edge>
    <edge source="CHE" target="NZL">
      <data key="d0">534365</data>
    </edge>
    <edge source="CHE" target="NER">
      <data key="d0">25984</data>
    </edge>
    <edge source="CHE" target="NOR">
      <data key="d0">13231070</data>
    </edge>
    <edge source="CHE" target="PAK">
      <data key="d0">164912</data>
    </edge>
    <edge source="CHE" target="PAN">
      <data key="d0">124683</data>
    </edge>
    <edge source="CHE" target="PRY">
      <data key="d0">442789</data>
    </edge>
    <edge source="CHE" target="PER">
      <data key="d0">481698</data>
    </edge>
    <edge source="CHE" target="PHL">
      <data key="d0">1132744</data>
    </edge>
    <edge source="CHE" target="POL">
      <data key="d0">22398580</data>
    </edge>
    <edge source="CHE" target="PRT">
      <data key="d0">2619028</data>
    </edge>
    <edge source="CHE" target="ROU">
      <data key="d0">6651336</data>
    </edge>
    <edge source="CHE" target="RUS">
      <data key="d0">2036128</data>
    </edge>
    <edge source="CHE" target="SAU">
      <data key="d0">5436819</data>
    </edge>
    <edge source="CHE" target="SEN">
      <data key="d0">936868</data>
    </edge>
    <edge source="CHE" target="IND">
      <data key="d0">3124640</data>
    </edge>
    <edge source="CHE" target="SGP">
      <data key="d0">5730046</data>
    </edge>
    <edge source="CHE" target="SVK">
      <data key="d0">633110</data>
    </edge>
    <edge source="CHE" target="VNM">
      <data key="d0">1025410</data>
    </edge>
    <edge source="CHE" target="SVN">
      <data key="d0">7743820</data>
    </edge>
    <edge source="CHE" target="ZAF">
      <data key="d0">2738261</data>
    </edge>
    <edge source="CHE" target="ZWE">
      <data key="d0">11768</data>
    </edge>
    <edge source="CHE" target="ESP">
      <data key="d0">49808201</data>
    </edge>
    <edge source="CHE" target="SWE">
      <data key="d0">21190827</data>
    </edge>
    <edge source="CHE" target="THA">
      <data key="d0">1175482</data>
    </edge>
    <edge source="CHE" target="TGO">
      <data key="d0">41761</data>
    </edge>
    <edge source="CHE" target="ARE">
      <data key="d0">8002770</data>
    </edge>
    <edge source="CHE" target="TUN">
      <data key="d0">106162</data>
    </edge>
    <edge source="CHE" target="TUR">
      <data key="d0">1833083</data>
    </edge>
    <edge source="CHE" target="UGA">
      <data key="d0">35512</data>
    </edge>
    <edge source="CHE" target="UKR">
      <data key="d0">297931</data>
    </edge>
    <edge source="CHE" target="MKD">
      <data key="d0">384714</data>
    </edge>
    <edge source="CHE" target="EGY">
      <data key="d0">2665995</data>
    </edge>
    <edge source="CHE" target="GBR">
      <data key="d0">52222889</data>
    </edge>
    <edge source="CHE" target="TZA">
      <data key="d0">190047</data>
    </edge>
    <edge source="CHE" target="USA">
      <data key="d0">32540057</data>
    </edge>
    <edge source="CHE" target="BFA">
      <data key="d0">26044</data>
    </edge>
    <edge source="CHE" target="URY">
      <data key="d0">255012</data>
    </edge>
    <edge source="CHE" target="SRB">
      <data key="d0">898889</data>
    </edge>
    <edge source="TUR" target="ALB">
      <data key="d0">189746</data>
    </edge>
    <edge source="TUR" target="DZA">
      <data key="d0">2913363</data>
    </edge>
    <edge source="TUR" target="AZE">
      <data key="d0">8152479</data>
    </edge>
    <edge source="TUR" target="AUS">
      <data key="d0">6495804</data>
    </edge>
    <edge source="TUR" target="AUT">
      <data key="d0">20363406</data>
    </edge>
    <edge source="TUR" target="BEL">
      <data key="d0">10700718</data>
    </edge>
    <edge source="TUR" target="BGR">
      <data key="d0">4811296</data>
    </edge>
    <edge source="TUR" target="BLR">
      <data key="d0">466110</data>
    </edge>
    <edge source="TUR" target="CMR">
      <data key="d0">86351</data>
    </edge>
    <edge source="TUR" target="CAN">
      <data key="d0">182677</data>
    </edge>
    <edge source="TUR" target="CHL">
      <data key="d0">144460</data>
    </edge>
    <edge source="TUR" target="CHN">
      <data key="d0">106531</data>
    </edge>
    <edge source="TUR" target="COL">
      <data key="d0">71320</data>
    </edge>
    <edge source="TUR" target="HRV">
      <data key="d0">449637</data>
    </edge>
    <edge source="TUR" target="CZE">
      <data key="d0">6478707</data>
    </edge>
    <edge source="TUR" target="BEN">
      <data key="d0">345601</data>
    </edge>
    <edge source="TUR" target="DNK">
      <data key="d0">15841447</data>
    </edge>
    <edge source="TUR" target="ETH">
      <data key="d0">353065</data>
    </edge>
    <edge source="TUR" target="EST">
      <data key="d0">1767870</data>
    </edge>
    <edge source="TUR" target="FIN">
      <data key="d0">4794588</data>
    </edge>
    <edge source="TUR" target="FRA">
      <data key="d0">140306804</data>
    </edge>
    <edge source="TUR" target="GEO">
      <data key="d0">1227004</data>
    </edge>
    <edge source="TUR" target="GMB">
      <data key="d0">34860</data>
    </edge>
    <edge source="TUR" target="DEU">
      <data key="d0">177038568</data>
    </edge>
    <edge source="TUR" target="GHA">
      <data key="d0">108502</data>
    </edge>
    <edge source="TUR" target="GRC">
      <data key="d0">7496132</data>
    </edge>
    <edge source="TUR" target="HKG">
      <data key="d0">6153485</data>
    </edge>
    <edge source="TUR" target="HUN">
      <data key="d0">9649143</data>
    </edge>
    <edge source="TUR" target="IRL">
      <data key="d0">18413711</data>
    </edge>
    <edge source="TUR" target="ISR">
      <data key="d0">10332595</data>
    </edge>
    <edge source="TUR" target="ITA">
      <data key="d0">38932615</data>
    </edge>
    <edge source="TUR" target="CIV">
      <data key="d0">100915</data>
    </edge>
    <edge source="TUR" target="JPN">
      <data key="d0">1932382</data>
    </edge>
    <edge source="TUR" target="KAZ">
      <data key="d0">11291381</data>
    </edge>
    <edge source="TUR" target="JOR">
      <data key="d0">358788</data>
    </edge>
    <edge source="TUR" target="KOR">
      <data key="d0">217303</data>
    </edge>
    <edge source="TUR" target="KGZ">
      <data key="d0">58418</data>
    </edge>
    <edge source="TUR" target="LBN">
      <data key="d0">283334</data>
    </edge>
    <edge source="TUR" target="LVA">
      <data key="d0">7471776</data>
    </edge>
    <edge source="TUR" target="LTU">
      <data key="d0">1700462</data>
    </edge>
    <edge source="TUR" target="MYS">
      <data key="d0">53088</data>
    </edge>
    <edge source="TUR" target="MDA">
      <data key="d0">594633</data>
    </edge>
    <edge source="TUR" target="MAR">
      <data key="d0">3743653</data>
    </edge>
    <edge source="TUR" target="MOZ">
      <data key="d0">96224</data>
    </edge>
    <edge source="TUR" target="OMN">
      <data key="d0">67437</data>
    </edge>
    <edge source="TUR" target="NLD">
      <data key="d0">24752884</data>
    </edge>
    <edge source="TUR" target="NZL">
      <data key="d0">179055</data>
    </edge>
    <edge source="TUR" target="NER">
      <data key="d0">22628</data>
    </edge>
    <edge source="TUR" target="NOR">
      <data key="d0">979476</data>
    </edge>
    <edge source="TUR" target="PAK">
      <data key="d0">10844</data>
    </edge>
    <edge source="TUR" target="POL">
      <data key="d0">13467983</data>
    </edge>
    <edge source="TUR" target="PRT">
      <data key="d0">14332048</data>
    </edge>
    <edge source="TUR" target="ROU">
      <data key="d0">5568329</data>
    </edge>
    <edge source="TUR" target="RUS">
      <data key="d0">11264479</data>
    </edge>
    <edge source="TUR" target="SAU">
      <data key="d0">169514</data>
    </edge>
    <edge source="TUR" target="SEN">
      <data key="d0">33147</data>
    </edge>
    <edge source="TUR" target="IND">
      <data key="d0">1335972</data>
    </edge>
    <edge source="TUR" target="SGP">
      <data key="d0">765279</data>
    </edge>
    <edge source="TUR" target="SVK">
      <data key="d0">232770</data>
    </edge>
    <edge source="TUR" target="SVN">
      <data key="d0">86673</data>
    </edge>
    <edge source="TUR" target="ZAF">
      <data key="d0">729111</data>
    </edge>
    <edge source="TUR" target="ESP">
      <data key="d0">60894559</data>
    </edge>
    <edge source="TUR" target="SWE">
      <data key="d0">16822425</data>
    </edge>
    <edge source="TUR" target="CHE">
      <data key="d0">6496083</data>
    </edge>
    <edge source="TUR" target="TGO">
      <data key="d0">21161</data>
    </edge>
    <edge source="TUR" target="ARE">
      <data key="d0">4168416</data>
    </edge>
    <edge source="TUR" target="TUN">
      <data key="d0">5998480</data>
    </edge>
    <edge source="TUR" target="UKR">
      <data key="d0">9099247</data>
    </edge>
    <edge source="TUR" target="MKD">
      <data key="d0">2716291</data>
    </edge>
    <edge source="TUR" target="EGY">
      <data key="d0">1526023</data>
    </edge>
    <edge source="TUR" target="GBR">
      <data key="d0">171406637</data>
    </edge>
    <edge source="TUR" target="USA">
      <data key="d0">10015536</data>
    </edge>
    <edge source="TUR" target="URY">
      <data key="d0">741187</data>
    </edge>
    <edge source="TUR" target="SRB">
      <data key="d0">2537788</data>
    </edge>
    <edge source="EGY" target="FRA">
      <data key="d0">12207</data>
    </edge>
    <edge source="EGY" target="DEU">
      <data key="d0">71662</data>
    </edge>
    <edge source="EGY" target="GHA">
      <data key="d0">36191</data>
    </edge>
    <edge source="EGY" target="JPN">
      <data key="d0">164574</data>
    </edge>
    <edge source="EGY" target="KAZ">
      <data key="d0">182030</data>
    </edge>
    <edge source="EGY" target="JOR">
      <data key="d0">10020</data>
    </edge>
    <edge source="EGY" target="LBN">
      <data key="d0">89096</data>
    </edge>
    <edge source="EGY" target="MUS">
      <data key="d0">111528</data>
    </edge>
    <edge source="EGY" target="POL">
      <data key="d0">1284178</data>
    </edge>
    <edge source="EGY" target="IND">
      <data key="d0">750780</data>
    </edge>
    <edge source="EGY" target="ZAF">
      <data key="d0">48926</data>
    </edge>
    <edge source="EGY" target="ARE">
      <data key="d0">84174</data>
    </edge>
    <edge source="EGY" target="TUR">
      <data key="d0">215140</data>
    </edge>
    <edge source="EGY" target="USA">
      <data key="d0">49762</data>
    </edge>
    <edge source="URY" target="ARG">
      <data key="d0">361476</data>
    </edge>
    <edge source="URY" target="BOL">
      <data key="d0">89892</data>
    </edge>
    <edge source="URY" target="CAN">
      <data key="d0">27168</data>
    </edge>
    <edge source="URY" target="CHN">
      <data key="d0">10105</data>
    </edge>
    <edge source="URY" target="DEU">
      <data key="d0">15499</data>
    </edge>
    <edge source="URY" target="HKG">
      <data key="d0">16412</data>
    </edge>
    <edge source="URY" target="USA">
      <data key="d0">929946</data>
    </edge>
    <edge source="AUS" target="DZA">
      <data key="d0">12407</data>
    </edge>
    <edge source="AUS" target="ARG">
      <data key="d0">866142</data>
    </edge>
    <edge source="AUS" target="AUT">
      <data key="d0">233395</data>
    </edge>
    <edge source="AUS" target="BEL">
      <data key="d0">4736018</data>
    </edge>
    <edge source="AUS" target="BWA">
      <data key="d0">215592</data>
    </edge>
    <edge source="AUS" target="BRA">
      <data key="d0">4658454</data>
    </edge>
    <edge source="AUS" target="BDI">
      <data key="d0">22761</data>
    </edge>
    <edge source="AUS" target="KHM">
      <data key="d0">167810</data>
    </edge>
    <edge source="AUS" target="CMR">
      <data key="d0">41806</data>
    </edge>
    <edge source="AUS" target="CAN">
      <data key="d0">23927058</data>
    </edge>
    <edge source="AUS" target="LKA">
      <data key="d0">1626532</data>
    </edge>
    <edge source="AUS" target="CHL">
      <data key="d0">498530</data>
    </edge>
    <edge source="AUS" target="CHN">
      <data key="d0">16854584</data>
    </edge>
    <edge source="AUS" target="COL">
      <data key="d0">55938</data>
    </edge>
    <edge source="AUS" target="CRI">
      <data key="d0">51403</data>
    </edge>
    <edge source="AUS" target="HRV">
      <data key="d0">10288</data>
    </edge>
    <edge source="AUS" target="CZE">
      <data key="d0">58633</data>
    </edge>
    <edge source="AUS" target="DNK">
      <data key="d0">764037</data>
    </edge>
    <edge source="AUS" target="ECU">
      <data key="d0">23075</data>
    </edge>
    <edge source="AUS" target="SLV">
      <data key="d0">17086</data>
    </edge>
    <edge source="AUS" target="ETH">
      <data key="d0">37265</data>
    </edge>
    <edge source="AUS" target="FIN">
      <data key="d0">1664575</data>
    </edge>
    <edge source="AUS" target="FRA">
      <data key="d0">4819303</data>
    </edge>
    <edge source="AUS" target="GEO">
      <data key="d0">235247</data>
    </edge>
    <edge source="AUS" target="DEU">
      <data key="d0">33971944</data>
    </edge>
    <edge source="AUS" target="GHA">
      <data key="d0">837029</data>
    </edge>
    <edge source="AUS" target="GRC">
      <data key="d0">495121</data>
    </edge>
    <edge source="AUS" target="GTM">
      <data key="d0">11110</data>
    </edge>
    <edge source="AUS" target="HKG">
      <data key="d0">15531058</data>
    </edge>
    <edge source="AUS" target="HUN">
      <data key="d0">191732</data>
    </edge>
    <edge source="AUS" target="IDN">
      <data key="d0">5010811</data>
    </edge>
    <edge source="AUS" target="IRL">
      <data key="d0">625006</data>
    </edge>
    <edge source="AUS" target="ISR">
      <data key="d0">2275173</data>
    </edge>
    <edge source="AUS" target="ITA">
      <data key="d0">10181430</data>
    </edge>
    <edge source="AUS" target="CIV">
      <data key="d0">151274</data>
    </edge>
    <edge source="AUS" target="JAM">
      <data key="d0">14623</data>
    </edge>
    <edge source="AUS" target="JPN">
      <data key="d0">16685139</data>
    </edge>
    <edge source="AUS" target="KAZ">
      <data key="d0">496740</data>
    </edge>
    <edge source="AUS" target="JOR">
      <data key="d0">36722</data>
    </edge>
    <edge source="AUS" target="KOR">
      <data key="d0">2218706</data>
    </edge>
    <edge source="AUS" target="KGZ">
      <data key="d0">44388</data>
    </edge>
    <edge source="AUS" target="LBN">
      <data key="d0">95588</data>
    </edge>
    <edge source="AUS" target="LVA">
      <data key="d0">88941</data>
    </edge>
    <edge source="AUS" target="MDG">
      <data key="d0">47502</data>
    </edge>
    <edge source="AUS" target="MWI">
      <data key="d0">23175</data>
    </edge>
    <edge source="AUS" target="MYS">
      <data key="d0">17665552</data>
    </edge>
    <edge source="AUS" target="MUS">
      <data key="d0">832495</data>
    </edge>
    <edge source="AUS" target="MEX">
      <data key="d0">453076</data>
    </edge>
    <edge source="AUS" target="MOZ">
      <data key="d0">57029</data>
    </edge>
    <edge source="AUS" target="OMN">
      <data key="d0">104430</data>
    </edge>
    <edge source="AUS" target="NAM">
      <data key="d0">143590</data>
    </edge>
    <edge source="AUS" target="NLD">
      <data key="d0">1203362</data>
    </edge>
    <edge source="AUS" target="NZL">
      <data key="d0">47374814</data>
    </edge>
    <edge source="AUS" target="NER">
      <data key="d0">172490</data>
    </edge>
    <edge source="AUS" target="NOR">
      <data key="d0">116410</data>
    </edge>
    <edge source="AUS" target="PAK">
      <data key="d0">298211</data>
    </edge>
    <edge source="AUS" target="PAN">
      <data key="d0">1147750</data>
    </edge>
    <edge source="AUS" target="PER">
      <data key="d0">153124</data>
    </edge>
    <edge source="AUS" target="PHL">
      <data key="d0">45275659</data>
    </edge>
    <edge source="AUS" target="POL">
      <data key="d0">111659</data>
    </edge>
    <edge source="AUS" target="PRT">
      <data key="d0">57167</data>
    </edge>
    <edge source="AUS" target="ROU">
      <data key="d0">86418</data>
    </edge>
    <edge source="AUS" target="RUS">
      <data key="d0">497601</data>
    </edge>
    <edge source="AUS" target="SAU">
      <data key="d0">2146572</data>
    </edge>
    <edge source="AUS" target="IND">
      <data key="d0">24239336</data>
    </edge>
    <edge source="AUS" target="SGP">
      <data key="d0">15676128</data>
    </edge>
    <edge source="AUS" target="SVK">
      <data key="d0">195369</data>
    </edge>
    <edge source="AUS" target="VNM">
      <data key="d0">732109</data>
    </edge>
    <edge source="AUS" target="SVN">
      <data key="d0">11408</data>
    </edge>
    <edge source="AUS" target="ZAF">
      <data key="d0">8533292</data>
    </edge>
    <edge source="AUS" target="ZWE">
      <data key="d0">437942</data>
    </edge>
    <edge source="AUS" target="ESP">
      <data key="d0">741320</data>
    </edge>
    <edge source="AUS" target="SWE">
      <data key="d0">4268131</data>
    </edge>
    <edge source="AUS" target="CHE">
      <data key="d0">383827</data>
    </edge>
    <edge source="AUS" target="THA">
      <data key="d0">27520430</data>
    </edge>
    <edge source="AUS" target="ARE">
      <data key="d0">3255422</data>
    </edge>
    <edge source="AUS" target="TUN">
      <data key="d0">17645</data>
    </edge>
    <edge source="AUS" target="TUR">
      <data key="d0">667382</data>
    </edge>
    <edge source="AUS" target="UGA">
      <data key="d0">158607</data>
    </edge>
    <edge source="AUS" target="EGY">
      <data key="d0">2304666</data>
    </edge>
    <edge source="AUS" target="GBR">
      <data key="d0">15111366</data>
    </edge>
    <edge source="AUS" target="TZA">
      <data key="d0">306172</data>
    </edge>
    <edge source="AUS" target="USA">
      <data key="d0">74281046</data>
    </edge>
    <edge source="AUT" target="ALB">
      <data key="d0">102241</data>
    </edge>
    <edge source="AUT" target="DZA">
      <data key="d0">142923</data>
    </edge>
    <edge source="AUT" target="AZE">
      <data key="d0">64369</data>
    </edge>
    <edge source="AUT" target="ARG">
      <data key="d0">461222</data>
    </edge>
    <edge source="AUT" target="AUS">
      <data key="d0">3061673</data>
    </edge>
    <edge source="AUT" target="BEL">
      <data key="d0">26333588</data>
    </edge>
    <edge source="AUT" target="BRA">
      <data key="d0">12430231</data>
    </edge>
    <edge source="AUT" target="BGR">
      <data key="d0">3880269</data>
    </edge>
    <edge source="AUT" target="BLR">
      <data key="d0">471258</data>
    </edge>
    <edge source="AUT" target="CAN">
      <data key="d0">4114058</data>
    </edge>
    <edge source="AUT" target="LKA">
      <data key="d0">270724</data>
    </edge>
    <edge source="AUT" target="CHL">
      <data key="d0">271460</data>
    </edge>
    <edge source="AUT" target="CHN">
      <data key="d0">10517564</data>
    </edge>
    <edge source="AUT" target="COL">
      <data key="d0">131347</data>
    </edge>
    <edge source="AUT" target="HRV">
      <data key="d0">14609474</data>
    </edge>
    <edge source="AUT" target="CZE">
      <data key="d0">11041214</data>
    </edge>
    <edge source="AUT" target="BEN">
      <data key="d0">41351</data>
    </edge>
    <edge source="AUT" target="DNK">
      <data key="d0">10290666</data>
    </edge>
    <edge source="AUT" target="SLV">
      <data key="d0">41619</data>
    </edge>
    <edge source="AUT" target="EST">
      <data key="d0">1169012</data>
    </edge>
    <edge source="AUT" target="FIN">
      <data key="d0">5084143</data>
    </edge>
    <edge source="AUT" target="FRA">
      <data key="d0">83938637</data>
    </edge>
    <edge source="AUT" target="GEO">
      <data key="d0">236867</data>
    </edge>
    <edge source="AUT" target="DEU">
      <data key="d0">253710645</data>
    </edge>
    <edge source="AUT" target="GHA">
      <data key="d0">389693</data>
    </edge>
    <edge source="AUT" target="GRC">
      <data key="d0">2594831</data>
    </edge>
    <edge source="AUT" target="GTM">
      <data key="d0">38474</data>
    </edge>
    <edge source="AUT" target="HKG">
      <data key="d0">39637617</data>
    </edge>
    <edge source="AUT" target="HUN">
      <data key="d0">225216483</data>
    </edge>
    <edge source="AUT" target="IDN">
      <data key="d0">978983</data>
    </edge>
    <edge source="AUT" target="IRL">
      <data key="d0">2685496</data>
    </edge>
    <edge source="AUT" target="ISR">
      <data key="d0">1079284</data>
    </edge>
    <edge source="AUT" target="ITA">
      <data key="d0">76037851</data>
    </edge>
    <edge source="AUT" target="JPN">
      <data key="d0">2460874</data>
    </edge>
    <edge source="AUT" target="KAZ">
      <data key="d0">237202</data>
    </edge>
    <edge source="AUT" target="JOR">
      <data key="d0">290798</data>
    </edge>
    <edge source="AUT" target="KOR">
      <data key="d0">2246222</data>
    </edge>
    <edge source="AUT" target="LBN">
      <data key="d0">30244</data>
    </edge>
    <edge source="AUT" target="LVA">
      <data key="d0">53931</data>
    </edge>
    <edge source="AUT" target="LTU">
      <data key="d0">212846</data>
    </edge>
    <edge source="AUT" target="MYS">
      <data key="d0">10494011</data>
    </edge>
    <edge source="AUT" target="MEX">
      <data key="d0">4760826</data>
    </edge>
    <edge source="AUT" target="MDA">
      <data key="d0">134626</data>
    </edge>
    <edge source="AUT" target="MAR">
      <data key="d0">14854</data>
    </edge>
    <edge source="AUT" target="MOZ">
      <data key="d0">23419</data>
    </edge>
    <edge source="AUT" target="OMN">
      <data key="d0">73001</data>
    </edge>
    <edge source="AUT" target="NLD">
      <data key="d0">131990050</data>
    </edge>
    <edge source="AUT" target="NZL">
      <data key="d0">389292</data>
    </edge>
    <edge source="AUT" target="NOR">
      <data key="d0">1931804</data>
    </edge>
    <edge source="AUT" target="PER">
      <data key="d0">11040</data>
    </edge>
    <edge source="AUT" target="PHL">
      <data key="d0">531546</data>
    </edge>
    <edge source="AUT" target="POL">
      <data key="d0">10424557</data>
    </edge>
    <edge source="AUT" target="PRT">
      <data key="d0">847234</data>
    </edge>
    <edge source="AUT" target="ROU">
      <data key="d0">8428116</data>
    </edge>
    <edge source="AUT" target="RUS">
      <data key="d0">11414045</data>
    </edge>
    <edge source="AUT" target="SAU">
      <data key="d0">270390</data>
    </edge>
    <edge source="AUT" target="SEN">
      <data key="d0">11643</data>
    </edge>
    <edge source="AUT" target="IND">
      <data key="d0">793973</data>
    </edge>
    <edge source="AUT" target="SGP">
      <data key="d0">6122209</data>
    </edge>
    <edge source="AUT" target="SVK">
      <data key="d0">9319110</data>
    </edge>
    <edge source="AUT" target="VNM">
      <data key="d0">428100</data>
    </edge>
    <edge source="AUT" target="SVN">
      <data key="d0">7693427</data>
    </edge>
    <edge source="AUT" target="ZAF">
      <data key="d0">1580184</data>
    </edge>
    <edge source="AUT" target="ZWE">
      <data key="d0">31984</data>
    </edge>
    <edge source="AUT" target="ESP">
      <data key="d0">13098745</data>
    </edge>
    <edge source="AUT" target="SWE">
      <data key="d0">51711544</data>
    </edge>
    <edge source="AUT" target="CHE">
      <data key="d0">24664411</data>
    </edge>
    <edge source="AUT" target="THA">
      <data key="d0">382868</data>
    </edge>
    <edge source="AUT" target="ARE">
      <data key="d0">992031</data>
    </edge>
    <edge source="AUT" target="TUR">
      <data key="d0">1478010</data>
    </edge>
    <edge source="AUT" target="UGA">
      <data key="d0">380660</data>
    </edge>
    <edge source="AUT" target="UKR">
      <data key="d0">22908718</data>
    </edge>
    <edge source="AUT" target="MKD">
      <data key="d0">975236</data>
    </edge>
    <edge source="AUT" target="EGY">
      <data key="d0">342654</data>
    </edge>
    <edge source="AUT" target="GBR">
      <data key="d0">68050750</data>
    </edge>
    <edge source="AUT" target="TZA">
      <data key="d0">52325</data>
    </edge>
    <edge source="AUT" target="USA">
      <data key="d0">29144275</data>
    </edge>
    <edge source="AUT" target="URY">
      <data key="d0">38340</data>
    </edge>
    <edge source="AUT" target="SRB">
      <data key="d0">6094641</data>
    </edge>
    <edge source="BWA" target="CAN">
      <data key="d0">63410</data>
    </edge>
    <edge source="BWA" target="FRA">
      <data key="d0">14513</data>
    </edge>
    <edge source="BWA" target="ISR">
      <data key="d0">27716</data>
    </edge>
    <edge source="BWA" target="ITA">
      <data key="d0">35027</data>
    </edge>
    <edge source="BWA" target="NAM">
      <data key="d0">211770</data>
    </edge>
    <edge source="BWA" target="ZAF">
      <data key="d0">16912306</data>
    </edge>
    <edge source="BWA" target="ZWE">
      <data key="d0">128621</data>
    </edge>
    <edge source="BWA" target="ESP">
      <data key="d0">40545</data>
    </edge>
    <edge source="BWA" target="GBR">
      <data key="d0">68805</data>
    </edge>
    <edge source="BWA" target="USA">
      <data key="d0">151876</data>
    </edge>
    <edge source="KHM" target="FRA">
      <data key="d0">41543</data>
    </edge>
    <edge source="KHM" target="IND">
      <data key="d0">41040</data>
    </edge>
    <edge source="KHM" target="SGP">
      <data key="d0">15887</data>
    </edge>
    <edge source="KHM" target="THA">
      <data key="d0">90585</data>
    </edge>
    <edge source="KHM" target="USA">
      <data key="d0">11999</data>
    </edge>
    <edge source="CMR" target="FRA">
      <data key="d0">36260</data>
    </edge>
    <edge source="LKA" target="AUS">
      <data key="d0">27783</data>
    </edge>
    <edge source="LKA" target="CAN">
      <data key="d0">101034</data>
    </edge>
    <edge source="LKA" target="CHN">
      <data key="d0">32795</data>
    </edge>
    <edge source="LKA" target="FIN">
      <data key="d0">24571</data>
    </edge>
    <edge source="LKA" target="FRA">
      <data key="d0">255323</data>
    </edge>
    <edge source="LKA" target="DEU">
      <data key="d0">245784</data>
    </edge>
    <edge source="LKA" target="GTM">
      <data key="d0">100279</data>
    </edge>
    <edge source="LKA" target="HKG">
      <data key="d0">805958</data>
    </edge>
    <edge source="LKA" target="HUN">
      <data key="d0">24868</data>
    </edge>
    <edge source="LKA" target="ISR">
      <data key="d0">39902</data>
    </edge>
    <edge source="LKA" target="JPN">
      <data key="d0">2388280</data>
    </edge>
    <edge source="LKA" target="MYS">
      <data key="d0">11642</data>
    </edge>
    <edge source="LKA" target="PHL">
      <data key="d0">52041</data>
    </edge>
    <edge source="LKA" target="SGP">
      <data key="d0">560014</data>
    </edge>
    <edge source="LKA" target="SWE">
      <data key="d0">49958</data>
    </edge>
    <edge source="LKA" target="CHE">
      <data key="d0">14742</data>
    </edge>
    <edge source="LKA" target="GBR">
      <data key="d0">379557</data>
    </edge>
    <edge source="LKA" target="USA">
      <data key="d0">2260137</data>
    </edge>
    <edge source="CHN" target="DZA">
      <data key="d0">5391068</data>
    </edge>
    <edge source="CHN" target="ARG">
      <data key="d0">35884235</data>
    </edge>
    <edge source="CHN" target="AUS">
      <data key="d0">158620907</data>
    </edge>
    <edge source="CHN" target="AUT">
      <data key="d0">19841822</data>
    </edge>
    <edge source="CHN" target="BEL">
      <data key="d0">115284046</data>
    </edge>
    <edge source="CHN" target="BOL">
      <data key="d0">247256</data>
    </edge>
    <edge source="CHN" target="BWA">
      <data key="d0">146285</data>
    </edge>
    <edge source="CHN" target="BRA">
      <data key="d0">130899573</data>
    </edge>
    <edge source="CHN" target="BGR">
      <data key="d0">1109103</data>
    </edge>
    <edge source="CHN" target="BLR">
      <data key="d0">29545735</data>
    </edge>
    <edge source="CHN" target="KHM">
      <data key="d0">11373218</data>
    </edge>
    <edge source="CHN" target="CMR">
      <data key="d0">173094</data>
    </edge>
    <edge source="CHN" target="CAN">
      <data key="d0">175555480</data>
    </edge>
    <edge source="CHN" target="LKA">
      <data key="d0">5135596</data>
    </edge>
    <edge source="CHN" target="CHL">
      <data key="d0">32497579</data>
    </edge>
    <edge source="CHN" target="COL">
      <data key="d0">12324773</data>
    </edge>
    <edge source="CHN" target="CRI">
      <data key="d0">1540734</data>
    </edge>
    <edge source="CHN" target="HRV">
      <data key="d0">798292</data>
    </edge>
    <edge source="CHN" target="CZE">
      <data key="d0">4240604</data>
    </edge>
    <edge source="CHN" target="BEN">
      <data key="d0">2147359</data>
    </edge>
    <edge source="CHN" target="DNK">
      <data key="d0">25220083</data>
    </edge>
    <edge source="CHN" target="ECU">
      <data key="d0">2408469</data>
    </edge>
    <edge source="CHN" target="SLV">
      <data key="d0">489073</data>
    </edge>
    <edge source="CHN" target="ETH">
      <data key="d0">414639</data>
    </edge>
    <edge source="CHN" target="EST">
      <data key="d0">48019255</data>
    </edge>
    <edge source="CHN" target="FIN">
      <data key="d0">474105473</data>
    </edge>
    <edge source="CHN" target="FRA">
      <data key="d0">482062737</data>
    </edge>
    <edge source="CHN" target="GEO">
      <data key="d0">10605</data>
    </edge>
    <edge source="CHN" target="GMB">
      <data key="d0">37825</data>
    </edge>
    <edge source="CHN" target="PSE">
      <data key="d0">12947</data>
    </edge>
    <edge source="CHN" target="DEU">
      <data key="d0">1122800380</data>
    </edge>
    <edge source="CHN" target="GHA">
      <data key="d0">2145271</data>
    </edge>
    <edge source="CHN" target="GRC">
      <data key="d0">10103931</data>
    </edge>
    <edge source="CHN" target="GTM">
      <data key="d0">615075</data>
    </edge>
    <edge source="CHN" target="HND">
      <data key="d0">136499</data>
    </edge>
    <edge source="CHN" target="HKG">
      <data key="d0">4117362345</data>
    </edge>
    <edge source="CHN" target="HUN">
      <data key="d0">125399225</data>
    </edge>
    <edge source="CHN" target="IDN">
      <data key="d0">286865005</data>
    </edge>
    <edge source="CHN" target="IRL">
      <data key="d0">41342414</data>
    </edge>
    <edge source="CHN" target="ISR">
      <data key="d0">35336499</data>
    </edge>
    <edge source="CHN" target="ITA">
      <data key="d0">108562724</data>
    </edge>
    <edge source="CHN" target="CIV">
      <data key="d0">1047002</data>
    </edge>
    <edge source="CHN" target="JAM">
      <data key="d0">103701</data>
    </edge>
    <edge source="CHN" target="JPN">
      <data key="d0">2502575562</data>
    </edge>
    <edge source="CHN" target="KAZ">
      <data key="d0">19960725</data>
    </edge>
    <edge source="CHN" target="JOR">
      <data key="d0">19779613</data>
    </edge>
    <edge source="CHN" target="KOR">
      <data key="d0">566294629</data>
    </edge>
    <edge source="CHN" target="KGZ">
      <data key="d0">625685</data>
    </edge>
    <edge source="CHN" target="LBN">
      <data key="d0">6880116</data>
    </edge>
    <edge source="CHN" target="LVA">
      <data key="d0">665697</data>
    </edge>
    <edge source="CHN" target="LTU">
      <data key="d0">4060778</data>
    </edge>
    <edge source="CHN" target="MDG">
      <data key="d0">716206</data>
    </edge>
    <edge source="CHN" target="MWI">
      <data key="d0">76970</data>
    </edge>
    <edge source="CHN" target="MYS">
      <data key="d0">542549581</data>
    </edge>
    <edge source="CHN" target="MRT">
      <data key="d0">27894</data>
    </edge>
    <edge source="CHN" target="MUS">
      <data key="d0">1516747</data>
    </edge>
    <edge source="CHN" target="MEX">
      <data key="d0">175032315</data>
    </edge>
    <edge source="CHN" target="MAR">
      <data key="d0">12793289</data>
    </edge>
    <edge source="CHN" target="MOZ">
      <data key="d0">152335</data>
    </edge>
    <edge source="CHN" target="OMN">
      <data key="d0">2482192</data>
    </edge>
    <edge source="CHN" target="NAM">
      <data key="d0">476089</data>
    </edge>
    <edge source="CHN" target="NLD">
      <data key="d0">427214763</data>
    </edge>
    <edge source="CHN" target="NZL">
      <data key="d0">28300195</data>
    </edge>
    <edge source="CHN" target="NIC">
      <data key="d0">12590</data>
    </edge>
    <edge source="CHN" target="NER">
      <data key="d0">15853</data>
    </edge>
    <edge source="CHN" target="NOR">
      <data key="d0">2682551</data>
    </edge>
    <edge source="CHN" target="PAK">
      <data key="d0">25731395</data>
    </edge>
    <edge source="CHN" target="PAN">
      <data key="d0">65394115</data>
    </edge>
    <edge source="CHN" target="PRY">
      <data key="d0">4265310</data>
    </edge>
    <edge source="CHN" target="PER">
      <data key="d0">11164621</data>
    </edge>
    <edge source="CHN" target="PHL">
      <data key="d0">60931500</data>
    </edge>
    <edge source="CHN" target="POL">
      <data key="d0">41573075</data>
    </edge>
    <edge source="CHN" target="PRT">
      <data key="d0">20790476</data>
    </edge>
    <edge source="CHN" target="ROU">
      <data key="d0">1039541</data>
    </edge>
    <edge source="CHN" target="RUS">
      <data key="d0">56677056</data>
    </edge>
    <edge source="CHN" target="SAU">
      <data key="d0">32382326</data>
    </edge>
    <edge source="CHN" target="SEN">
      <data key="d0">581440</data>
    </edge>
    <edge source="CHN" target="IND">
      <data key="d0">57899736</data>
    </edge>
    <edge source="CHN" target="SGP">
      <data key="d0">617095452</data>
    </edge>
    <edge source="CHN" target="SVK">
      <data key="d0">187348</data>
    </edge>
    <edge source="CHN" target="VNM">
      <data key="d0">13526333</data>
    </edge>
    <edge source="CHN" target="SVN">
      <data key="d0">695123</data>
    </edge>
    <edge source="CHN" target="ZAF">
      <data key="d0">78200757</data>
    </edge>
    <edge source="CHN" target="ZWE">
      <data key="d0">1320829</data>
    </edge>
    <edge source="CHN" target="ESP">
      <data key="d0">101880685</data>
    </edge>
    <edge source="CHN" target="SWE">
      <data key="d0">161028700</data>
    </edge>
    <edge source="CHN" target="CHE">
      <data key="d0">13214064</data>
    </edge>
    <edge source="CHN" target="THA">
      <data key="d0">133983142</data>
    </edge>
    <edge source="CHN" target="TGO">
      <data key="d0">418978</data>
    </edge>
    <edge source="CHN" target="ARE">
      <data key="d0">152015526</data>
    </edge>
    <edge source="CHN" target="TUN">
      <data key="d0">2405021</data>
    </edge>
    <edge source="CHN" target="TUR">
      <data key="d0">121874341</data>
    </edge>
    <edge source="CHN" target="UGA">
      <data key="d0">72279</data>
    </edge>
    <edge source="CHN" target="UKR">
      <data key="d0">3279520</data>
    </edge>
    <edge source="CHN" target="EGY">
      <data key="d0">38015113</data>
    </edge>
    <edge source="CHN" target="GBR">
      <data key="d0">660737943</data>
    </edge>
    <edge source="CHN" target="TZA">
      <data key="d0">892507</data>
    </edge>
    <edge source="CHN" target="USA">
      <data key="d0">4746646514</data>
    </edge>
    <edge source="CHN" target="BFA">
      <data key="d0">87569</data>
    </edge>
    <edge source="CHN" target="URY">
      <data key="d0">17409323</data>
    </edge>
    <edge source="CHN" target="SRB">
      <data key="d0">492963</data>
    </edge>
    <edge source="CRI" target="CAF">
      <data key="d0">10520</data>
    </edge>
    <edge source="CRI" target="ECU">
      <data key="d0">33321</data>
    </edge>
    <edge source="CRI" target="SLV">
      <data key="d0">243667</data>
    </edge>
    <edge source="CRI" target="GTM">
      <data key="d0">139427</data>
    </edge>
    <edge source="CRI" target="HND">
      <data key="d0">31409</data>
    </edge>
    <edge source="CRI" target="ISR">
      <data key="d0">12242</data>
    </edge>
    <edge source="CRI" target="LBN">
      <data key="d0">59137</data>
    </edge>
    <edge source="CRI" target="MYS">
      <data key="d0">12552</data>
    </edge>
    <edge source="CRI" target="MEX">
      <data key="d0">71274</data>
    </edge>
    <edge source="CRI" target="NIC">
      <data key="d0">135127</data>
    </edge>
    <edge source="CRI" target="PAN">
      <data key="d0">278069</data>
    </edge>
    <edge source="CRI" target="PER">
      <data key="d0">76896</data>
    </edge>
    <edge source="CRI" target="PHL">
      <data key="d0">11184</data>
    </edge>
    <edge source="CRI" target="ROU">
      <data key="d0">23903</data>
    </edge>
    <edge source="CRI" target="RUS">
      <data key="d0">50730</data>
    </edge>
    <edge source="CRI" target="GBR">
      <data key="d0">20389</data>
    </edge>
    <edge source="CRI" target="USA">
      <data key="d0">7702325</data>
    </edge>
    <edge source="HRV" target="AUS">
      <data key="d0">36005</data>
    </edge>
    <edge source="HRV" target="AUT">
      <data key="d0">30133545</data>
    </edge>
    <edge source="HRV" target="BEL">
      <data key="d0">31039</data>
    </edge>
    <edge source="HRV" target="BRA">
      <data key="d0">84086</data>
    </edge>
    <edge source="HRV" target="BLR">
      <data key="d0">1279053</data>
    </edge>
    <edge source="HRV" target="CHN">
      <data key="d0">74187</data>
    </edge>
    <edge source="HRV" target="ETH">
      <data key="d0">35832</data>
    </edge>
    <edge source="HRV" target="EST">
      <data key="d0">10187</data>
    </edge>
    <edge source="HRV" target="FIN">
      <data key="d0">12118</data>
    </edge>
    <edge source="HRV" target="FRA">
      <data key="d0">83853</data>
    </edge>
    <edge source="HRV" target="DEU">
      <data key="d0">304891</data>
    </edge>
    <edge source="HRV" target="HUN">
      <data key="d0">20169</data>
    </edge>
    <edge source="HRV" target="ITA">
      <data key="d0">983439</data>
    </edge>
    <edge source="HRV" target="KAZ">
      <data key="d0">763328</data>
    </edge>
    <edge source="HRV" target="JOR">
      <data key="d0">3386646</data>
    </edge>
    <edge source="HRV" target="KGZ">
      <data key="d0">408572</data>
    </edge>
    <edge source="HRV" target="LTU">
      <data key="d0">468904</data>
    </edge>
    <edge source="HRV" target="MEX">
      <data key="d0">2553691</data>
    </edge>
    <edge source="HRV" target="MDA">
      <data key="d0">554151</data>
    </edge>
    <edge source="HRV" target="MAR">
      <data key="d0">468148</data>
    </edge>
    <edge source="HRV" target="NLD">
      <data key="d0">90770</data>
    </edge>
    <edge source="HRV" target="NOR">
      <data key="d0">150666</data>
    </edge>
    <edge source="HRV" target="RUS">
      <data key="d0">20635676</data>
    </edge>
    <edge source="HRV" target="SVK">
      <data key="d0">14236</data>
    </edge>
    <edge source="HRV" target="SVN">
      <data key="d0">89467</data>
    </edge>
    <edge source="HRV" target="ZWE">
      <data key="d0">14795</data>
    </edge>
    <edge source="HRV" target="ESP">
      <data key="d0">232136</data>
    </edge>
    <edge source="HRV" target="SWE">
      <data key="d0">442194</data>
    </edge>
    <edge source="HRV" target="CHE">
      <data key="d0">23544</data>
    </edge>
    <edge source="HRV" target="UKR">
      <data key="d0">656263</data>
    </edge>
    <edge source="HRV" target="MKD">
      <data key="d0">228595</data>
    </edge>
    <edge source="HRV" target="GBR">
      <data key="d0">55735</data>
    </edge>
    <edge source="HRV" target="USA">
      <data key="d0">51643</data>
    </edge>
    <edge source="HRV" target="SRB">
      <data key="d0">4348976</data>
    </edge>
    <edge source="CZE" target="DZA">
      <data key="d0">106697</data>
    </edge>
    <edge source="CZE" target="ARG">
      <data key="d0">11963</data>
    </edge>
    <edge source="CZE" target="AUS">
      <data key="d0">537342</data>
    </edge>
    <edge source="CZE" target="AUT">
      <data key="d0">13712863</data>
    </edge>
    <edge source="CZE" target="BEL">
      <data key="d0">23968633</data>
    </edge>
    <edge source="CZE" target="BWA">
      <data key="d0">591708</data>
    </edge>
    <edge source="CZE" target="BRA">
      <data key="d0">181352</data>
    </edge>
    <edge source="CZE" target="BGR">
      <data key="d0">122491</data>
    </edge>
    <edge source="CZE" target="BDI">
      <data key="d0">235167</data>
    </edge>
    <edge source="CZE" target="BLR">
      <data key="d0">24094</data>
    </edge>
    <edge source="CZE" target="CAN">
      <data key="d0">12817</data>
    </edge>
    <edge source="CZE" target="CAF">
      <data key="d0">286292</data>
    </edge>
    <edge source="CZE" target="CHN">
      <data key="d0">55998</data>
    </edge>
    <edge source="CZE" target="CRI">
      <data key="d0">10703</data>
    </edge>
    <edge source="CZE" target="HRV">
      <data key="d0">79455</data>
    </edge>
    <edge source="CZE" target="BEN">
      <data key="d0">1462455</data>
    </edge>
    <edge source="CZE" target="DNK">
      <data key="d0">36715</data>
    </edge>
    <edge source="CZE" target="EST">
      <data key="d0">24841</data>
    </edge>
    <edge source="CZE" target="FIN">
      <data key="d0">3157165</data>
    </edge>
    <edge source="CZE" target="FRA">
      <data key="d0">53316542</data>
    </edge>
    <edge source="CZE" target="GEO">
      <data key="d0">26545</data>
    </edge>
    <edge source="CZE" target="DEU">
      <data key="d0">193271254</data>
    </edge>
    <edge source="CZE" target="GHA">
      <data key="d0">89816</data>
    </edge>
    <edge source="CZE" target="GRC">
      <data key="d0">822275</data>
    </edge>
    <edge source="CZE" target="HKG">
      <data key="d0">49205</data>
    </edge>
    <edge source="CZE" target="HUN">
      <data key="d0">15017209</data>
    </edge>
    <edge source="CZE" target="IRL">
      <data key="d0">63856814</data>
    </edge>
    <edge source="CZE" target="ISR">
      <data key="d0">6183148</data>
    </edge>
    <edge source="CZE" target="ITA">
      <data key="d0">12345797</data>
    </edge>
    <edge source="CZE" target="CIV">
      <data key="d0">1092746</data>
    </edge>
    <edge source="CZE" target="JPN">
      <data key="d0">39982</data>
    </edge>
    <edge source="CZE" target="KAZ">
      <data key="d0">24487</data>
    </edge>
    <edge source="CZE" target="JOR">
      <data key="d0">159857</data>
    </edge>
    <edge source="CZE" target="KOR">
      <data key="d0">15102</data>
    </edge>
    <edge source="CZE" target="LVA">
      <data key="d0">107428</data>
    </edge>
    <edge source="CZE" target="LTU">
      <data key="d0">80925</data>
    </edge>
    <edge source="CZE" target="MYS">
      <data key="d0">52820</data>
    </edge>
    <edge source="CZE" target="MUS">
      <data key="d0">1526570</data>
    </edge>
    <edge source="CZE" target="MEX">
      <data key="d0">102847</data>
    </edge>
    <edge source="CZE" target="MDA">
      <data key="d0">300103</data>
    </edge>
    <edge source="CZE" target="MAR">
      <data key="d0">10393</data>
    </edge>
    <edge source="CZE" target="OMN">
      <data key="d0">35013</data>
    </edge>
    <edge source="CZE" target="NLD">
      <data key="d0">12425666</data>
    </edge>
    <edge source="CZE" target="NOR">
      <data key="d0">2236670</data>
    </edge>
    <edge source="CZE" target="POL">
      <data key="d0">27001946</data>
    </edge>
    <edge source="CZE" target="PRT">
      <data key="d0">1462208</data>
    </edge>
    <edge source="CZE" target="ROU">
      <data key="d0">134495</data>
    </edge>
    <edge source="CZE" target="RUS">
      <data key="d0">14803619</data>
    </edge>
    <edge source="CZE" target="SAU">
      <data key="d0">36815</data>
    </edge>
    <edge source="CZE" target="SEN">
      <data key="d0">279357</data>
    </edge>
    <edge source="CZE" target="IND">
      <data key="d0">43431</data>
    </edge>
    <edge source="CZE" target="SGP">
      <data key="d0">11493</data>
    </edge>
    <edge source="CZE" target="SVK">
      <data key="d0">14656825</data>
    </edge>
    <edge source="CZE" target="SVN">
      <data key="d0">2666474</data>
    </edge>
    <edge source="CZE" target="ESP">
      <data key="d0">11502359</data>
    </edge>
    <edge source="CZE" target="SWE">
      <data key="d0">10885755</data>
    </edge>
    <edge source="CZE" target="CHE">
      <data key="d0">2243931</data>
    </edge>
    <edge source="CZE" target="TGO">
      <data key="d0">312897</data>
    </edge>
    <edge source="CZE" target="ARE">
      <data key="d0">64675</data>
    </edge>
    <edge source="CZE" target="TUN">
      <data key="d0">26048</data>
    </edge>
    <edge source="CZE" target="TUR">
      <data key="d0">5978472</data>
    </edge>
    <edge source="CZE" target="UGA">
      <data key="d0">369575</data>
    </edge>
    <edge source="CZE" target="UKR">
      <data key="d0">1997969</data>
    </edge>
    <edge source="CZE" target="EGY">
      <data key="d0">362854</data>
    </edge>
    <edge source="CZE" target="GBR">
      <data key="d0">41001116</data>
    </edge>
    <edge source="CZE" target="TZA">
      <data key="d0">13918</data>
    </edge>
    <edge source="CZE" target="USA">
      <data key="d0">3444593</data>
    </edge>
    <edge source="CZE" target="BFA">
      <data key="d0">605922</data>
    </edge>
    <edge source="CZE" target="SRB">
      <data key="d0">39138</data>
    </edge>
    <edge source="DNK" target="ALB">
      <data key="d0">73047</data>
    </edge>
    <edge source="DNK" target="AZE">
      <data key="d0">97058</data>
    </edge>
    <edge source="DNK" target="ARG">
      <data key="d0">408036</data>
    </edge>
    <edge source="DNK" target="AUS">
      <data key="d0">14108418</data>
    </edge>
    <edge source="DNK" target="AUT">
      <data key="d0">12905065</data>
    </edge>
    <edge source="DNK" target="BEL">
      <data key="d0">35449240</data>
    </edge>
    <edge source="DNK" target="BWA">
      <data key="d0">439961</data>
    </edge>
    <edge source="DNK" target="BRA">
      <data key="d0">6097607</data>
    </edge>
    <edge source="DNK" target="BGR">
      <data key="d0">1154153</data>
    </edge>
    <edge source="DNK" target="BDI">
      <data key="d0">33133</data>
    </edge>
    <edge source="DNK" target="BLR">
      <data key="d0">371863</data>
    </edge>
    <edge source="DNK" target="CMR">
      <data key="d0">70267</data>
    </edge>
    <edge source="DNK" target="CAN">
      <data key="d0">5233479</data>
    </edge>
    <edge source="DNK" target="CAF">
      <data key="d0">26610</data>
    </edge>
    <edge source="DNK" target="LKA">
      <data key="d0">274445</data>
    </edge>
    <edge source="DNK" target="CHL">
      <data key="d0">573185</data>
    </edge>
    <edge source="DNK" target="CHN">
      <data key="d0">9586381</data>
    </edge>
    <edge source="DNK" target="COL">
      <data key="d0">79328</data>
    </edge>
    <edge source="DNK" target="HRV">
      <data key="d0">1725720</data>
    </edge>
    <edge source="DNK" target="CZE">
      <data key="d0">7256216</data>
    </edge>
    <edge source="DNK" target="BEN">
      <data key="d0">87836</data>
    </edge>
    <edge source="DNK" target="ECU">
      <data key="d0">24365</data>
    </edge>
    <edge source="DNK" target="ETH">
      <data key="d0">241579</data>
    </edge>
    <edge source="DNK" target="EST">
      <data key="d0">5248197</data>
    </edge>
    <edge source="DNK" target="FIN">
      <data key="d0">99777508</data>
    </edge>
    <edge source="DNK" target="FRA">
      <data key="d0">123950359</data>
    </edge>
    <edge source="DNK" target="GEO">
      <data key="d0">89515</data>
    </edge>
    <edge source="DNK" target="GMB">
      <data key="d0">60539</data>
    </edge>
    <edge source="DNK" target="DEU">
      <data key="d0">239355514</data>
    </edge>
    <edge source="DNK" target="GHA">
      <data key="d0">182750</data>
    </edge>
    <edge source="DNK" target="GRC">
      <data key="d0">12344935</data>
    </edge>
    <edge source="DNK" target="GTM">
      <data key="d0">193332</data>
    </edge>
    <edge source="DNK" target="HKG">
      <data key="d0">34848072</data>
    </edge>
    <edge source="DNK" target="HUN">
      <data key="d0">3818327</data>
    </edge>
    <edge source="DNK" target="IDN">
      <data key="d0">1505839</data>
    </edge>
    <edge source="DNK" target="IRL">
      <data key="d0">108198051</data>
    </edge>
    <edge source="DNK" target="ISR">
      <data key="d0">5751008</data>
    </edge>
    <edge source="DNK" target="ITA">
      <data key="d0">51325205</data>
    </edge>
    <edge source="DNK" target="CIV">
      <data key="d0">228486</data>
    </edge>
    <edge source="DNK" target="JAM">
      <data key="d0">39049</data>
    </edge>
    <edge source="DNK" target="JPN">
      <data key="d0">4816095</data>
    </edge>
    <edge source="DNK" target="KAZ">
      <data key="d0">245563</data>
    </edge>
    <edge source="DNK" target="JOR">
      <data key="d0">489366</data>
    </edge>
    <edge source="DNK" target="KOR">
      <data key="d0">9171141</data>
    </edge>
    <edge source="DNK" target="LBN">
      <data key="d0">520077</data>
    </edge>
    <edge source="DNK" target="LVA">
      <data key="d0">3477985</data>
    </edge>
    <edge source="DNK" target="LTU">
      <data key="d0">2378458</data>
    </edge>
    <edge source="DNK" target="MDG">
      <data key="d0">57176</data>
    </edge>
    <edge source="DNK" target="MWI">
      <data key="d0">4501330</data>
    </edge>
    <edge source="DNK" target="MYS">
      <data key="d0">3764818</data>
    </edge>
    <edge source="DNK" target="MRT">
      <data key="d0">79166</data>
    </edge>
    <edge source="DNK" target="MUS">
      <data key="d0">227430</data>
    </edge>
    <edge source="DNK" target="MEX">
      <data key="d0">2833840</data>
    </edge>
    <edge source="DNK" target="MDA">
      <data key="d0">41427</data>
    </edge>
    <edge source="DNK" target="MAR">
      <data key="d0">1156815</data>
    </edge>
    <edge source="DNK" target="MOZ">
      <data key="d0">298050</data>
    </edge>
    <edge source="DNK" target="OMN">
      <data key="d0">101309</data>
    </edge>
    <edge source="DNK" target="NAM">
      <data key="d0">932565</data>
    </edge>
    <edge source="DNK" target="NLD">
      <data key="d0">89652871</data>
    </edge>
    <edge source="DNK" target="NZL">
      <data key="d0">843873</data>
    </edge>
    <edge source="DNK" target="NER">
      <data key="d0">83510</data>
    </edge>
    <edge source="DNK" target="NOR">
      <data key="d0">71961004</data>
    </edge>
    <edge source="DNK" target="PAK">
      <data key="d0">204211</data>
    </edge>
    <edge source="DNK" target="PAN">
      <data key="d0">505601</data>
    </edge>
    <edge source="DNK" target="PER">
      <data key="d0">21215</data>
    </edge>
    <edge source="DNK" target="PHL">
      <data key="d0">1101927</data>
    </edge>
    <edge source="DNK" target="POL">
      <data key="d0">21591395</data>
    </edge>
    <edge source="DNK" target="PRT">
      <data key="d0">8154605</data>
    </edge>
    <edge source="DNK" target="ROU">
      <data key="d0">980524</data>
    </edge>
    <edge source="DNK" target="RUS">
      <data key="d0">14085759</data>
    </edge>
    <edge source="DNK" target="SAU">
      <data key="d0">4897034</data>
    </edge>
    <edge source="DNK" target="IND">
      <data key="d0">6010658</data>
    </edge>
    <edge source="DNK" target="SGP">
      <data key="d0">24904993</data>
    </edge>
    <edge source="DNK" target="SVK">
      <data key="d0">655839</data>
    </edge>
    <edge source="DNK" target="VNM">
      <data key="d0">1805193</data>
    </edge>
    <edge source="DNK" target="SVN">
      <data key="d0">1518918</data>
    </edge>
    <edge source="DNK" target="ZAF">
      <data key="d0">4531449</data>
    </edge>
    <edge source="DNK" target="ZWE">
      <data key="d0">216887</data>
    </edge>
    <edge source="DNK" target="ESP">
      <data key="d0">73382457</data>
    </edge>
    <edge source="DNK" target="SWE">
      <data key="d0">260022146</data>
    </edge>
    <edge source="DNK" target="CHE">
      <data key="d0">45447504</data>
    </edge>
    <edge source="DNK" target="THA">
      <data key="d0">3816013</data>
    </edge>
    <edge source="DNK" target="ARE">
      <data key="d0">17704857</data>
    </edge>
    <edge source="DNK" target="TUN">
      <data key="d0">747553</data>
    </edge>
    <edge source="DNK" target="TUR">
      <data key="d0">12244468</data>
    </edge>
    <edge source="DNK" target="UGA">
      <data key="d0">4131562</data>
    </edge>
    <edge source="DNK" target="UKR">
      <data key="d0">1477259</data>
    </edge>
    <edge source="DNK" target="MKD">
      <data key="d0">399390</data>
    </edge>
    <edge source="DNK" target="EGY">
      <data key="d0">1638834</data>
    </edge>
    <edge source="DNK" target="GBR">
      <data key="d0">447618346</data>
    </edge>
    <edge source="DNK" target="TZA">
      <data key="d0">339343</data>
    </edge>
    <edge source="DNK" target="USA">
      <data key="d0">85835522</data>
    </edge>
    <edge source="DNK" target="BFA">
      <data key="d0">156945</data>
    </edge>
    <edge source="DNK" target="URY">
      <data key="d0">1308140</data>
    </edge>
    <edge source="DNK" target="SRB">
      <data key="d0">1291508</data>
    </edge>
    <edge source="SLV" target="CRI">
      <data key="d0">37937</data>
    </edge>
    <edge source="SLV" target="GTM">
      <data key="d0">285324</data>
    </edge>
    <edge source="SLV" target="HND">
      <data key="d0">125447</data>
    </edge>
    <edge source="SLV" target="NIC">
      <data key="d0">69525</data>
    </edge>
    <edge source="SLV" target="PAN">
      <data key="d0">68773</data>
    </edge>
    <edge source="SLV" target="USA">
      <data key="d0">96418</data>
    </edge>
    <edge source="FIN" target="ALB">
      <data key="d0">6382493</data>
    </edge>
    <edge source="FIN" target="DZA">
      <data key="d0">50676</data>
    </edge>
    <edge source="FIN" target="AZE">
      <data key="d0">1645510</data>
    </edge>
    <edge source="FIN" target="ARG">
      <data key="d0">18184488</data>
    </edge>
    <edge source="FIN" target="AUS">
      <data key="d0">44712394</data>
    </edge>
    <edge source="FIN" target="AUT">
      <data key="d0">270787978</data>
    </edge>
    <edge source="FIN" target="ARM">
      <data key="d0">49652</data>
    </edge>
    <edge source="FIN" target="BEL">
      <data key="d0">59755145</data>
    </edge>
    <edge source="FIN" target="BOL">
      <data key="d0">16362957</data>
    </edge>
    <edge source="FIN" target="BWA">
      <data key="d0">3259408</data>
    </edge>
    <edge source="FIN" target="BRA">
      <data key="d0">20376898</data>
    </edge>
    <edge source="FIN" target="BGR">
      <data key="d0">16246783</data>
    </edge>
    <edge source="FIN" target="BLR">
      <data key="d0">575823</data>
    </edge>
    <edge source="FIN" target="KHM">
      <data key="d0">29491</data>
    </edge>
    <edge source="FIN" target="CAN">
      <data key="d0">926910</data>
    </edge>
    <edge source="FIN" target="LKA">
      <data key="d0">1621554</data>
    </edge>
    <edge source="FIN" target="CHL">
      <data key="d0">4669646</data>
    </edge>
    <edge source="FIN" target="CHN">
      <data key="d0">548852751</data>
    </edge>
    <edge source="FIN" target="COL">
      <data key="d0">547758</data>
    </edge>
    <edge source="FIN" target="HRV">
      <data key="d0">8673601</data>
    </edge>
    <edge source="FIN" target="CZE">
      <data key="d0">131403958</data>
    </edge>
    <edge source="FIN" target="DNK">
      <data key="d0">204696605</data>
    </edge>
    <edge source="FIN" target="ECU">
      <data key="d0">227027</data>
    </edge>
    <edge source="FIN" target="SLV">
      <data key="d0">15979</data>
    </edge>
    <edge source="FIN" target="ETH">
      <data key="d0">12551</data>
    </edge>
    <edge source="FIN" target="EST">
      <data key="d0">165200855</data>
    </edge>
    <edge source="FIN" target="FRA">
      <data key="d0">607511241</data>
    </edge>
    <edge source="FIN" target="GEO">
      <data key="d0">251435</data>
    </edge>
    <edge source="FIN" target="DEU">
      <data key="d0">950964007</data>
    </edge>
    <edge source="FIN" target="GHA">
      <data key="d0">133806</data>
    </edge>
    <edge source="FIN" target="GRC">
      <data key="d0">216253378</data>
    </edge>
    <edge source="FIN" target="GTM">
      <data key="d0">1945804</data>
    </edge>
    <edge source="FIN" target="HKG">
      <data key="d0">85593276</data>
    </edge>
    <edge source="FIN" target="HUN">
      <data key="d0">122449590</data>
    </edge>
    <edge source="FIN" target="IDN">
      <data key="d0">20336063</data>
    </edge>
    <edge source="FIN" target="IRL">
      <data key="d0">89043859</data>
    </edge>
    <edge source="FIN" target="ISR">
      <data key="d0">57285116</data>
    </edge>
    <edge source="FIN" target="ITA">
      <data key="d0">567770526</data>
    </edge>
    <edge source="FIN" target="CIV">
      <data key="d0">2835121</data>
    </edge>
    <edge source="FIN" target="JPN">
      <data key="d0">41840908</data>
    </edge>
    <edge source="FIN" target="KAZ">
      <data key="d0">3931802</data>
    </edge>
    <edge source="FIN" target="JOR">
      <data key="d0">2436488</data>
    </edge>
    <edge source="FIN" target="KOR">
      <data key="d0">25040885</data>
    </edge>
    <edge source="FIN" target="KGZ">
      <data key="d0">98138</data>
    </edge>
    <edge source="FIN" target="LBN">
      <data key="d0">10100308</data>
    </edge>
    <edge source="FIN" target="LVA">
      <data key="d0">24699099</data>
    </edge>
    <edge source="FIN" target="LTU">
      <data key="d0">24859371</data>
    </edge>
    <edge source="FIN" target="MWI">
      <data key="d0">257681</data>
    </edge>
    <edge source="FIN" target="MYS">
      <data key="d0">39088514</data>
    </edge>
    <edge source="FIN" target="MUS">
      <data key="d0">226614</data>
    </edge>
    <edge source="FIN" target="MEX">
      <data key="d0">57417485</data>
    </edge>
    <edge source="FIN" target="MDA">
      <data key="d0">76335</data>
    </edge>
    <edge source="FIN" target="MAR">
      <data key="d0">33779324</data>
    </edge>
    <edge source="FIN" target="MOZ">
      <data key="d0">154658</data>
    </edge>
    <edge source="FIN" target="OMN">
      <data key="d0">3280478</data>
    </edge>
    <edge source="FIN" target="NAM">
      <data key="d0">746586</data>
    </edge>
    <edge source="FIN" target="NLD">
      <data key="d0">278766693</data>
    </edge>
    <edge source="FIN" target="NZL">
      <data key="d0">26795883</data>
    </edge>
    <edge source="FIN" target="NOR">
      <data key="d0">218483492</data>
    </edge>
    <edge source="FIN" target="PAK">
      <data key="d0">985161</data>
    </edge>
    <edge source="FIN" target="PAN">
      <data key="d0">42810</data>
    </edge>
    <edge source="FIN" target="PER">
      <data key="d0">8828121</data>
    </edge>
    <edge source="FIN" target="PHL">
      <data key="d0">337469919</data>
    </edge>
    <edge source="FIN" target="POL">
      <data key="d0">179251110</data>
    </edge>
    <edge source="FIN" target="PRT">
      <data key="d0">94491030</data>
    </edge>
    <edge source="FIN" target="ROU">
      <data key="d0">12456930</data>
    </edge>
    <edge source="FIN" target="RUS">
      <data key="d0">216039166</data>
    </edge>
    <edge source="FIN" target="SAU">
      <data key="d0">39772371</data>
    </edge>
    <edge source="FIN" target="IND">
      <data key="d0">30949913</data>
    </edge>
    <edge source="FIN" target="SGP">
      <data key="d0">67320312</data>
    </edge>
    <edge source="FIN" target="SVK">
      <data key="d0">14814179</data>
    </edge>
    <edge source="FIN" target="VNM">
      <data key="d0">673128</data>
    </edge>
    <edge source="FIN" target="SVN">
      <data key="d0">7939899</data>
    </edge>
    <edge source="FIN" target="ZAF">
      <data key="d0">211506934</data>
    </edge>
    <edge source="FIN" target="ZWE">
      <data key="d0">1609641</data>
    </edge>
    <edge source="FIN" target="ESP">
      <data key="d0">192751759</data>
    </edge>
    <edge source="FIN" target="SWE">
      <data key="d0">621037288</data>
    </edge>
    <edge source="FIN" target="CHE">
      <data key="d0">309144844</data>
    </edge>
    <edge source="FIN" target="THA">
      <data key="d0">91847683</data>
    </edge>
    <edge source="FIN" target="ARE">
      <data key="d0">269636759</data>
    </edge>
    <edge source="FIN" target="TUN">
      <data key="d0">426818</data>
    </edge>
    <edge source="FIN" target="TUR">
      <data key="d0">313118515</data>
    </edge>
    <edge source="FIN" target="UKR">
      <data key="d0">13704167</data>
    </edge>
    <edge source="FIN" target="MKD">
      <data key="d0">10299</data>
    </edge>
    <edge source="FIN" target="EGY">
      <data key="d0">42542476</data>
    </edge>
    <edge source="FIN" target="GBR">
      <data key="d0">1114425511</data>
    </edge>
    <edge source="FIN" target="TZA">
      <data key="d0">740765</data>
    </edge>
    <edge source="FIN" target="USA">
      <data key="d0">188871344</data>
    </edge>
    <edge source="FIN" target="SRB">
      <data key="d0">13413</data>
    </edge>
    <edge source="GEO" target="DEU">
      <data key="d0">27201</data>
    </edge>
    <edge source="GEO" target="ISR">
      <data key="d0">12236</data>
    </edge>
    <edge source="GEO" target="NZL">
      <data key="d0">21000</data>
    </edge>
    <edge source="GEO" target="SWE">
      <data key="d0">50725</data>
    </edge>
    <edge source="GEO" target="ARE">
      <data key="d0">20132</data>
    </edge>
    <edge source="GEO" target="TUR">
      <data key="d0">35853</data>
    </edge>
    <edge source="GEO" target="GBR">
      <data key="d0">45471</data>
    </edge>
    <edge source="GHA" target="CHN">
      <data key="d0">29614</data>
    </edge>
    <edge source="GHA" target="FRA">
      <data key="d0">569226</data>
    </edge>
    <edge source="GHA" target="HKG">
      <data key="d0">45366</data>
    </edge>
    <edge source="GHA" target="ZAF">
      <data key="d0">33861</data>
    </edge>
    <edge source="GHA" target="TGO">
      <data key="d0">12164</data>
    </edge>
    <edge source="GHA" target="GBR">
      <data key="d0">1402962</data>
    </edge>
    <edge source="GHA" target="USA">
      <data key="d0">31529</data>
    </edge>
    <edge source="GTM" target="CRI">
      <data key="d0">49340</data>
    </edge>
    <edge source="GTM" target="SLV">
      <data key="d0">45957</data>
    </edge>
    <edge source="GTM" target="HND">
      <data key="d0">71635</data>
    </edge>
    <edge source="GTM" target="ITA">
      <data key="d0">47570</data>
    </edge>
    <edge source="GTM" target="NIC">
      <data key="d0">11059</data>
    </edge>
    <edge source="GTM" target="PAN">
      <data key="d0">13462</data>
    </edge>
    <edge source="GTM" target="PER">
      <data key="d0">15889</data>
    </edge>
    <edge source="GTM" target="USA">
      <data key="d0">41120</data>
    </edge>
    <edge source="HKG" target="ALB">
      <data key="d0">12913</data>
    </edge>
    <edge source="HKG" target="DZA">
      <data key="d0">5775516</data>
    </edge>
    <edge source="HKG" target="AZE">
      <data key="d0">15141</data>
    </edge>
    <edge source="HKG" target="ARG">
      <data key="d0">72991803</data>
    </edge>
    <edge source="HKG" target="AUS">
      <data key="d0">211334071</data>
    </edge>
    <edge source="HKG" target="AUT">
      <data key="d0">79746627</data>
    </edge>
    <edge source="HKG" target="BEL">
      <data key="d0">123737118</data>
    </edge>
    <edge source="HKG" target="BOL">
      <data key="d0">21217</data>
    </edge>
    <edge source="HKG" target="BWA">
      <data key="d0">4312106</data>
    </edge>
    <edge source="HKG" target="BRA">
      <data key="d0">200822567</data>
    </edge>
    <edge source="HKG" target="BGR">
      <data key="d0">1538616</data>
    </edge>
    <edge source="HKG" target="BDI">
      <data key="d0">33818</data>
    </edge>
    <edge source="HKG" target="BLR">
      <data key="d0">85968</data>
    </edge>
    <edge source="HKG" target="KHM">
      <data key="d0">414541</data>
    </edge>
    <edge source="HKG" target="CMR">
      <data key="d0">2263483</data>
    </edge>
    <edge source="HKG" target="CAN">
      <data key="d0">322077963</data>
    </edge>
    <edge source="HKG" target="CAF">
      <data key="d0">75885</data>
    </edge>
    <edge source="HKG" target="LKA">
      <data key="d0">3454574</data>
    </edge>
    <edge source="HKG" target="CHL">
      <data key="d0">70701522</data>
    </edge>
    <edge source="HKG" target="CHN">
      <data key="d0">6119801310</data>
    </edge>
    <edge source="HKG" target="COL">
      <data key="d0">4848659</data>
    </edge>
    <edge source="HKG" target="CRI">
      <data key="d0">484359</data>
    </edge>
    <edge source="HKG" target="HRV">
      <data key="d0">2006110</data>
    </edge>
    <edge source="HKG" target="CZE">
      <data key="d0">11474829</data>
    </edge>
    <edge source="HKG" target="BEN">
      <data key="d0">6264436</data>
    </edge>
    <edge source="HKG" target="DNK">
      <data key="d0">60748766</data>
    </edge>
    <edge source="HKG" target="ECU">
      <data key="d0">1250241</data>
    </edge>
    <edge source="HKG" target="SLV">
      <data key="d0">727078</data>
    </edge>
    <edge source="HKG" target="ETH">
      <data key="d0">667569</data>
    </edge>
    <edge source="HKG" target="EST">
      <data key="d0">2694129</data>
    </edge>
    <edge source="HKG" target="FIN">
      <data key="d0">165346323</data>
    </edge>
    <edge source="HKG" target="FRA">
      <data key="d0">488137035</data>
    </edge>
    <edge source="HKG" target="GEO">
      <data key="d0">69565</data>
    </edge>
    <edge source="HKG" target="GMB">
      <data key="d0">943382</data>
    </edge>
    <edge source="HKG" target="DEU">
      <data key="d0">835728347</data>
    </edge>
    <edge source="HKG" target="GHA">
      <data key="d0">2503065</data>
    </edge>
    <edge source="HKG" target="GRC">
      <data key="d0">18838705</data>
    </edge>
    <edge source="HKG" target="GTM">
      <data key="d0">944551</data>
    </edge>
    <edge source="HKG" target="HND">
      <data key="d0">121060</data>
    </edge>
    <edge source="HKG" target="HUN">
      <data key="d0">53706842</data>
    </edge>
    <edge source="HKG" target="IDN">
      <data key="d0">155873562</data>
    </edge>
    <edge source="HKG" target="IRL">
      <data key="d0">20674572</data>
    </edge>
    <edge source="HKG" target="ISR">
      <data key="d0">57003850</data>
    </edge>
    <edge source="HKG" target="ITA">
      <data key="d0">207392780</data>
    </edge>
    <edge source="HKG" target="CIV">
      <data key="d0">2814660</data>
    </edge>
    <edge source="HKG" target="JAM">
      <data key="d0">621841</data>
    </edge>
    <edge source="HKG" target="JPN">
      <data key="d0">883040281</data>
    </edge>
    <edge source="HKG" target="KAZ">
      <data key="d0">256989</data>
    </edge>
    <edge source="HKG" target="JOR">
      <data key="d0">2053213</data>
    </edge>
    <edge source="HKG" target="KOR">
      <data key="d0">425282054</data>
    </edge>
    <edge source="HKG" target="KGZ">
      <data key="d0">42985</data>
    </edge>
    <edge source="HKG" target="LBN">
      <data key="d0">7176581</data>
    </edge>
    <edge source="HKG" target="LVA">
      <data key="d0">643223</data>
    </edge>
    <edge source="HKG" target="LTU">
      <data key="d0">6251312</data>
    </edge>
    <edge source="HKG" target="MDG">
      <data key="d0">1722277</data>
    </edge>
    <edge source="HKG" target="MWI">
      <data key="d0">1635422</data>
    </edge>
    <edge source="HKG" target="MYS">
      <data key="d0">261759058</data>
    </edge>
    <edge source="HKG" target="MRT">
      <data key="d0">350417</data>
    </edge>
    <edge source="HKG" target="MUS">
      <data key="d0">2725534</data>
    </edge>
    <edge source="HKG" target="MEX">
      <data key="d0">207113684</data>
    </edge>
    <edge source="HKG" target="MAR">
      <data key="d0">7646059</data>
    </edge>
    <edge source="HKG" target="MOZ">
      <data key="d0">160398</data>
    </edge>
    <edge source="HKG" target="OMN">
      <data key="d0">1065689</data>
    </edge>
    <edge source="HKG" target="NAM">
      <data key="d0">44077</data>
    </edge>
    <edge source="HKG" target="NLD">
      <data key="d0">329361355</data>
    </edge>
    <edge source="HKG" target="NZL">
      <data key="d0">60317945</data>
    </edge>
    <edge source="HKG" target="NER">
      <data key="d0">662172</data>
    </edge>
    <edge source="HKG" target="NOR">
      <data key="d0">7557897</data>
    </edge>
    <edge source="HKG" target="PAK">
      <data key="d0">4734967</data>
    </edge>
    <edge source="HKG" target="PAN">
      <data key="d0">114508230</data>
    </edge>
    <edge source="HKG" target="PRY">
      <data key="d0">18374029</data>
    </edge>
    <edge source="HKG" target="PER">
      <data key="d0">5004371</data>
    </edge>
    <edge source="HKG" target="PHL">
      <data key="d0">187980197</data>
    </edge>
    <edge source="HKG" target="POL">
      <data key="d0">34288972</data>
    </edge>
    <edge source="HKG" target="PRT">
      <data key="d0">17338664</data>
    </edge>
    <edge source="HKG" target="ROU">
      <data key="d0">2959568</data>
    </edge>
    <edge source="HKG" target="RUS">
      <data key="d0">13430615</data>
    </edge>
    <edge source="HKG" target="SAU">
      <data key="d0">39697186</data>
    </edge>
    <edge source="HKG" target="SEN">
      <data key="d0">1571570</data>
    </edge>
    <edge source="HKG" target="IND">
      <data key="d0">90721419</data>
    </edge>
    <edge source="HKG" target="SGP">
      <data key="d0">542745364</data>
    </edge>
    <edge source="HKG" target="SVK">
      <data key="d0">909051</data>
    </edge>
    <edge source="HKG" target="VNM">
      <data key="d0">29183727</data>
    </edge>
    <edge source="HKG" target="SVN">
      <data key="d0">1459116</data>
    </edge>
    <edge source="HKG" target="ZAF">
      <data key="d0">83429642</data>
    </edge>
    <edge source="HKG" target="ZWE">
      <data key="d0">701057</data>
    </edge>
    <edge source="HKG" target="ESP">
      <data key="d0">163467702</data>
    </edge>
    <edge source="HKG" target="SWE">
      <data key="d0">126444882</data>
    </edge>
    <edge source="HKG" target="CHE">
      <data key="d0">29207114</data>
    </edge>
    <edge source="HKG" target="THA">
      <data key="d0">161035211</data>
    </edge>
    <edge source="HKG" target="TGO">
      <data key="d0">2738012</data>
    </edge>
    <edge source="HKG" target="ARE">
      <data key="d0">230684652</data>
    </edge>
    <edge source="HKG" target="TUN">
      <data key="d0">3082537</data>
    </edge>
    <edge source="HKG" target="TUR">
      <data key="d0">117183874</data>
    </edge>
    <edge source="HKG" target="UGA">
      <data key="d0">168534</data>
    </edge>
    <edge source="HKG" target="UKR">
      <data key="d0">11137755</data>
    </edge>
    <edge source="HKG" target="MKD">
      <data key="d0">27868</data>
    </edge>
    <edge source="HKG" target="EGY">
      <data key="d0">19653227</data>
    </edge>
    <edge source="HKG" target="GBR">
      <data key="d0">708110429</data>
    </edge>
    <edge source="HKG" target="TZA">
      <data key="d0">564455</data>
    </edge>
    <edge source="HKG" target="USA">
      <data key="d0">4753358686</data>
    </edge>
    <edge source="HKG" target="BFA">
      <data key="d0">766590</data>
    </edge>
    <edge source="HKG" target="URY">
      <data key="d0">38398846</data>
    </edge>
    <edge source="HKG" target="SRB">
      <data key="d0">1008109</data>
    </edge>
    <edge source="IDN" target="ALB">
      <data key="d0">259905</data>
    </edge>
    <edge source="IDN" target="DZA">
      <data key="d0">324316</data>
    </edge>
    <edge source="IDN" target="ARG">
      <data key="d0">4140887</data>
    </edge>
    <edge source="IDN" target="AUS">
      <data key="d0">51774612</data>
    </edge>
    <edge source="IDN" target="AUT">
      <data key="d0">3686590</data>
    </edge>
    <edge source="IDN" target="BEL">
      <data key="d0">115305337</data>
    </edge>
    <edge source="IDN" target="BRA">
      <data key="d0">25865482</data>
    </edge>
    <edge source="IDN" target="BGR">
      <data key="d0">2333094</data>
    </edge>
    <edge source="IDN" target="CMR">
      <data key="d0">10111</data>
    </edge>
    <edge source="IDN" target="CAN">
      <data key="d0">32848530</data>
    </edge>
    <edge source="IDN" target="LKA">
      <data key="d0">2368257</data>
    </edge>
    <edge source="IDN" target="CHL">
      <data key="d0">10901501</data>
    </edge>
    <edge source="IDN" target="CHN">
      <data key="d0">20287087</data>
    </edge>
    <edge source="IDN" target="COL">
      <data key="d0">837706</data>
    </edge>
    <edge source="IDN" target="CRI">
      <data key="d0">986303</data>
    </edge>
    <edge source="IDN" target="CZE">
      <data key="d0">4901246</data>
    </edge>
    <edge source="IDN" target="DNK">
      <data key="d0">3628051</data>
    </edge>
    <edge source="IDN" target="ECU">
      <data key="d0">53699</data>
    </edge>
    <edge source="IDN" target="SLV">
      <data key="d0">311149</data>
    </edge>
    <edge source="IDN" target="ETH">
      <data key="d0">17429</data>
    </edge>
    <edge source="IDN" target="FIN">
      <data key="d0">20584678</data>
    </edge>
    <edge source="IDN" target="FRA">
      <data key="d0">126914426</data>
    </edge>
    <edge source="IDN" target="GEO">
      <data key="d0">1285438</data>
    </edge>
    <edge source="IDN" target="GMB">
      <data key="d0">107260</data>
    </edge>
    <edge source="IDN" target="DEU">
      <data key="d0">119287453</data>
    </edge>
    <edge source="IDN" target="GHA">
      <data key="d0">331067</data>
    </edge>
    <edge source="IDN" target="GRC">
      <data key="d0">5114434</data>
    </edge>
    <edge source="IDN" target="GTM">
      <data key="d0">28644</data>
    </edge>
    <edge source="IDN" target="HKG">
      <data key="d0">119054832</data>
    </edge>
    <edge source="IDN" target="HUN">
      <data key="d0">1603489</data>
    </edge>
    <edge source="IDN" target="IRL">
      <data key="d0">858341</data>
    </edge>
    <edge source="IDN" target="ISR">
      <data key="d0">87928</data>
    </edge>
    <edge source="IDN" target="ITA">
      <data key="d0">34197371</data>
    </edge>
    <edge source="IDN" target="CIV">
      <data key="d0">465742</data>
    </edge>
    <edge source="IDN" target="JAM">
      <data key="d0">25892</data>
    </edge>
    <edge source="IDN" target="JPN">
      <data key="d0">470882832</data>
    </edge>
    <edge source="IDN" target="JOR">
      <data key="d0">237285</data>
    </edge>
    <edge source="IDN" target="KOR">
      <data key="d0">19710097</data>
    </edge>
    <edge source="IDN" target="LBN">
      <data key="d0">3268604</data>
    </edge>
    <edge source="IDN" target="LTU">
      <data key="d0">32945</data>
    </edge>
    <edge source="IDN" target="MYS">
      <data key="d0">136158148</data>
    </edge>
    <edge source="IDN" target="MRT">
      <data key="d0">69054</data>
    </edge>
    <edge source="IDN" target="MUS">
      <data key="d0">745636</data>
    </edge>
    <edge source="IDN" target="MEX">
      <data key="d0">38978689</data>
    </edge>
    <edge source="IDN" target="MAR">
      <data key="d0">2068228</data>
    </edge>
    <edge source="IDN" target="MOZ">
      <data key="d0">152620</data>
    </edge>
    <edge source="IDN" target="OMN">
      <data key="d0">3494822</data>
    </edge>
    <edge source="IDN" target="NAM">
      <data key="d0">11575</data>
    </edge>
    <edge source="IDN" target="NLD">
      <data key="d0">77145467</data>
    </edge>
    <edge source="IDN" target="NZL">
      <data key="d0">3126657</data>
    </edge>
    <edge source="IDN" target="NER">
      <data key="d0">715336</data>
    </edge>
    <edge source="IDN" target="NOR">
      <data key="d0">2045968</data>
    </edge>
    <edge source="IDN" target="PAK">
      <data key="d0">954508</data>
    </edge>
    <edge source="IDN" target="PAN">
      <data key="d0">59135456</data>
    </edge>
    <edge source="IDN" target="PRY">
      <data key="d0">161261</data>
    </edge>
    <edge source="IDN" target="PER">
      <data key="d0">2755026</data>
    </edge>
    <edge source="IDN" target="PHL">
      <data key="d0">10380285</data>
    </edge>
    <edge source="IDN" target="POL">
      <data key="d0">6253112</data>
    </edge>
    <edge source="IDN" target="PRT">
      <data key="d0">307455</data>
    </edge>
    <edge source="IDN" target="ROU">
      <data key="d0">31928</data>
    </edge>
    <edge source="IDN" target="RUS">
      <data key="d0">1812952</data>
    </edge>
    <edge source="IDN" target="SAU">
      <data key="d0">16449168</data>
    </edge>
    <edge source="IDN" target="SEN">
      <data key="d0">75194</data>
    </edge>
    <edge source="IDN" target="IND">
      <data key="d0">2301014</data>
    </edge>
    <edge source="IDN" target="SGP">
      <data key="d0">757589346</data>
    </edge>
    <edge source="IDN" target="VNM">
      <data key="d0">2039853</data>
    </edge>
    <edge source="IDN" target="SVN">
      <data key="d0">266339</data>
    </edge>
    <edge source="IDN" target="ZAF">
      <data key="d0">10906601</data>
    </edge>
    <edge source="IDN" target="ESP">
      <data key="d0">68192373</data>
    </edge>
    <edge source="IDN" target="SWE">
      <data key="d0">8544393</data>
    </edge>
    <edge source="IDN" target="CHE">
      <data key="d0">3107683</data>
    </edge>
    <edge source="IDN" target="THA">
      <data key="d0">22803278</data>
    </edge>
    <edge source="IDN" target="TGO">
      <data key="d0">243958</data>
    </edge>
    <edge source="IDN" target="ARE">
      <data key="d0">59116035</data>
    </edge>
    <edge source="IDN" target="TUR">
      <data key="d0">7385421</data>
    </edge>
    <edge source="IDN" target="UKR">
      <data key="d0">180790</data>
    </edge>
    <edge source="IDN" target="EGY">
      <data key="d0">1277763</data>
    </edge>
    <edge source="IDN" target="GBR">
      <data key="d0">75704945</data>
    </edge>
    <edge source="IDN" target="USA">
      <data key="d0">869341376</data>
    </edge>
    <edge source="IDN" target="BFA">
      <data key="d0">365283</data>
    </edge>
    <edge source="IDN" target="URY">
      <data key="d0">8507944</data>
    </edge>
    <edge source="IDN" target="SRB">
      <data key="d0">16493</data>
    </edge>
    <edge source="IRL" target="ALB">
      <data key="d0">546634</data>
    </edge>
    <edge source="IRL" target="DZA">
      <data key="d0">603416</data>
    </edge>
    <edge source="IRL" target="AZE">
      <data key="d0">95577</data>
    </edge>
    <edge source="IRL" target="ARG">
      <data key="d0">547947</data>
    </edge>
    <edge source="IRL" target="AUS">
      <data key="d0">8412545</data>
    </edge>
    <edge source="IRL" target="AUT">
      <data key="d0">29518307</data>
    </edge>
    <edge source="IRL" target="ARM">
      <data key="d0">14568</data>
    </edge>
    <edge source="IRL" target="BEL">
      <data key="d0">54383713</data>
    </edge>
    <edge source="IRL" target="BWA">
      <data key="d0">42960</data>
    </edge>
    <edge source="IRL" target="BRA">
      <data key="d0">2761182</data>
    </edge>
    <edge source="IRL" target="BGR">
      <data key="d0">1016038</data>
    </edge>
    <edge source="IRL" target="BLR">
      <data key="d0">1004111</data>
    </edge>
    <edge source="IRL" target="CMR">
      <data key="d0">28810</data>
    </edge>
    <edge source="IRL" target="CAN">
      <data key="d0">39280432</data>
    </edge>
    <edge source="IRL" target="LKA">
      <data key="d0">596928</data>
    </edge>
    <edge source="IRL" target="CHL">
      <data key="d0">1262377</data>
    </edge>
    <edge source="IRL" target="CHN">
      <data key="d0">19692523</data>
    </edge>
    <edge source="IRL" target="CRI">
      <data key="d0">27947</data>
    </edge>
    <edge source="IRL" target="HRV">
      <data key="d0">250711</data>
    </edge>
    <edge source="IRL" target="CZE">
      <data key="d0">109934041</data>
    </edge>
    <edge source="IRL" target="DNK">
      <data key="d0">33452902</data>
    </edge>
    <edge source="IRL" target="SLV">
      <data key="d0">6563948</data>
    </edge>
    <edge source="IRL" target="ETH">
      <data key="d0">36672</data>
    </edge>
    <edge source="IRL" target="EST">
      <data key="d0">601372</data>
    </edge>
    <edge source="IRL" target="FIN">
      <data key="d0">23244652</data>
    </edge>
    <edge source="IRL" target="FRA">
      <data key="d0">226618289</data>
    </edge>
    <edge source="IRL" target="GEO">
      <data key="d0">17832</data>
    </edge>
    <edge source="IRL" target="DEU">
      <data key="d0">518590799</data>
    </edge>
    <edge source="IRL" target="GHA">
      <data key="d0">224105</data>
    </edge>
    <edge source="IRL" target="GRC">
      <data key="d0">12803806</data>
    </edge>
    <edge source="IRL" target="GTM">
      <data key="d0">20420</data>
    </edge>
    <edge source="IRL" target="HKG">
      <data key="d0">11545671</data>
    </edge>
    <edge source="IRL" target="HUN">
      <data key="d0">2966003</data>
    </edge>
    <edge source="IRL" target="IDN">
      <data key="d0">491324</data>
    </edge>
    <edge source="IRL" target="ISR">
      <data key="d0">21769215</data>
    </edge>
    <edge source="IRL" target="ITA">
      <data key="d0">142671006</data>
    </edge>
    <edge source="IRL" target="CIV">
      <data key="d0">161204</data>
    </edge>
    <edge source="IRL" target="JPN">
      <data key="d0">27397689</data>
    </edge>
    <edge source="IRL" target="KAZ">
      <data key="d0">979894</data>
    </edge>
    <edge source="IRL" target="JOR">
      <data key="d0">965275</data>
    </edge>
    <edge source="IRL" target="KOR">
      <data key="d0">20397676</data>
    </edge>
    <edge source="IRL" target="KGZ">
      <data key="d0">113805</data>
    </edge>
    <edge source="IRL" target="LBN">
      <data key="d0">1088285</data>
    </edge>
    <edge source="IRL" target="LVA">
      <data key="d0">1011499</data>
    </edge>
    <edge source="IRL" target="LTU">
      <data key="d0">209636</data>
    </edge>
    <edge source="IRL" target="MWI">
      <data key="d0">53798</data>
    </edge>
    <edge source="IRL" target="MYS">
      <data key="d0">5270223</data>
    </edge>
    <edge source="IRL" target="MUS">
      <data key="d0">504646</data>
    </edge>
    <edge source="IRL" target="MEX">
      <data key="d0">2001610</data>
    </edge>
    <edge source="IRL" target="MDA">
      <data key="d0">246039</data>
    </edge>
    <edge source="IRL" target="MAR">
      <data key="d0">351798</data>
    </edge>
    <edge source="IRL" target="MOZ">
      <data key="d0">49963</data>
    </edge>
    <edge source="IRL" target="OMN">
      <data key="d0">615641</data>
    </edge>
    <edge source="IRL" target="NLD">
      <data key="d0">276954690</data>
    </edge>
    <edge source="IRL" target="NZL">
      <data key="d0">4006040</data>
    </edge>
    <edge source="IRL" target="NOR">
      <data key="d0">30128413</data>
    </edge>
    <edge source="IRL" target="PAK">
      <data key="d0">250069</data>
    </edge>
    <edge source="IRL" target="PAN">
      <data key="d0">351954</data>
    </edge>
    <edge source="IRL" target="PER">
      <data key="d0">10320</data>
    </edge>
    <edge source="IRL" target="PHL">
      <data key="d0">4011017</data>
    </edge>
    <edge source="IRL" target="POL">
      <data key="d0">23058123</data>
    </edge>
    <edge source="IRL" target="PRT">
      <data key="d0">14275614</data>
    </edge>
    <edge source="IRL" target="ROU">
      <data key="d0">14793748</data>
    </edge>
    <edge source="IRL" target="RUS">
      <data key="d0">20094845</data>
    </edge>
    <edge source="IRL" target="SAU">
      <data key="d0">31263436</data>
    </edge>
    <edge source="IRL" target="IND">
      <data key="d0">7875701</data>
    </edge>
    <edge source="IRL" target="SGP">
      <data key="d0">11416383</data>
    </edge>
    <edge source="IRL" target="SVK">
      <data key="d0">243056</data>
    </edge>
    <edge source="IRL" target="VNM">
      <data key="d0">25321</data>
    </edge>
    <edge source="IRL" target="SVN">
      <data key="d0">5702335</data>
    </edge>
    <edge source="IRL" target="ZAF">
      <data key="d0">21913641</data>
    </edge>
    <edge source="IRL" target="ZWE">
      <data key="d0">348277</data>
    </edge>
    <edge source="IRL" target="ESP">
      <data key="d0">132325318</data>
    </edge>
    <edge source="IRL" target="SWE">
      <data key="d0">73531451</data>
    </edge>
    <edge source="IRL" target="CHE">
      <data key="d0">52760158</data>
    </edge>
    <edge source="IRL" target="THA">
      <data key="d0">2482555</data>
    </edge>
    <edge source="IRL" target="TGO">
      <data key="d0">12133</data>
    </edge>
    <edge source="IRL" target="ARE">
      <data key="d0">17394411</data>
    </edge>
    <edge source="IRL" target="TUN">
      <data key="d0">110516</data>
    </edge>
    <edge source="IRL" target="TUR">
      <data key="d0">8029615</data>
    </edge>
    <edge source="IRL" target="UGA">
      <data key="d0">27613</data>
    </edge>
    <edge source="IRL" target="UKR">
      <data key="d0">10824440</data>
    </edge>
    <edge source="IRL" target="MKD">
      <data key="d0">427699</data>
    </edge>
    <edge source="IRL" target="EGY">
      <data key="d0">5561344</data>
    </edge>
    <edge source="IRL" target="GBR">
      <data key="d0">884302723</data>
    </edge>
    <edge source="IRL" target="USA">
      <data key="d0">342279407</data>
    </edge>
    <edge source="CIV" target="BEL">
      <data key="d0">31630</data>
    </edge>
    <edge source="CIV" target="BEN">
      <data key="d0">44419</data>
    </edge>
    <edge source="CIV" target="FRA">
      <data key="d0">349430</data>
    </edge>
    <edge source="CIV" target="GMB">
      <data key="d0">95526</data>
    </edge>
    <edge source="CIV" target="DEU">
      <data key="d0">12647</data>
    </edge>
    <edge source="CIV" target="ISR">
      <data key="d0">31860</data>
    </edge>
    <edge source="CIV" target="MAR">
      <data key="d0">28071</data>
    </edge>
    <edge source="CIV" target="SWE">
      <data key="d0">21349</data>
    </edge>
    <edge source="CIV" target="CHE">
      <data key="d0">36253</data>
    </edge>
    <edge source="CIV" target="TGO">
      <data key="d0">127102</data>
    </edge>
    <edge source="CIV" target="ARE">
      <data key="d0">10976</data>
    </edge>
    <edge source="CIV" target="GBR">
      <data key="d0">23671</data>
    </edge>
    <edge source="CIV" target="USA">
      <data key="d0">42036</data>
    </edge>
    <edge source="CIV" target="BFA">
      <data key="d0">22482</data>
    </edge>
    <edge source="JAM" target="CAN">
      <data key="d0">11995</data>
    </edge>
    <edge source="JAM" target="HKG">
      <data key="d0">41622</data>
    </edge>
    <edge source="JAM" target="PAN">
      <data key="d0">34732</data>
    </edge>
    <edge source="JAM" target="USA">
      <data key="d0">1464681</data>
    </edge>
    <edge source="JOR" target="BEL">
      <data key="d0">14768</data>
    </edge>
    <edge source="JOR" target="CAN">
      <data key="d0">18702</data>
    </edge>
    <edge source="JOR" target="FRA">
      <data key="d0">102268</data>
    </edge>
    <edge source="JOR" target="PSE">
      <data key="d0">502215</data>
    </edge>
    <edge source="JOR" target="DEU">
      <data key="d0">309327</data>
    </edge>
    <edge source="JOR" target="HKG">
      <data key="d0">17000</data>
    </edge>
    <edge source="JOR" target="ISR">
      <data key="d0">1316634</data>
    </edge>
    <edge source="JOR" target="ITA">
      <data key="d0">12621</data>
    </edge>
    <edge source="JOR" target="LBN">
      <data key="d0">2425777</data>
    </edge>
    <edge source="JOR" target="OMN">
      <data key="d0">14454</data>
    </edge>
    <edge source="JOR" target="NLD">
      <data key="d0">50111</data>
    </edge>
    <edge source="JOR" target="SAU">
      <data key="d0">976394</data>
    </edge>
    <edge source="JOR" target="CHE">
      <data key="d0">160051</data>
    </edge>
    <edge source="JOR" target="ARE">
      <data key="d0">943436</data>
    </edge>
    <edge source="JOR" target="TUN">
      <data key="d0">10920</data>
    </edge>
    <edge source="JOR" target="TUR">
      <data key="d0">168060</data>
    </edge>
    <edge source="JOR" target="EGY">
      <data key="d0">326370</data>
    </edge>
    <edge source="JOR" target="GBR">
      <data key="d0">159393</data>
    </edge>
    <edge source="KGZ" target="KAZ">
      <data key="d0">47141</data>
    </edge>
    <edge source="KGZ" target="KOR">
      <data key="d0">197980</data>
    </edge>
    <edge source="KGZ" target="RUS">
      <data key="d0">41060</data>
    </edge>
    <edge source="KGZ" target="TUR">
      <data key="d0">236722</data>
    </edge>
    <edge source="LBN" target="BEL">
      <data key="d0">27634</data>
    </edge>
    <edge source="LBN" target="CAN">
      <data key="d0">172805</data>
    </edge>
    <edge source="LBN" target="LKA">
      <data key="d0">65797</data>
    </edge>
    <edge source="LBN" target="FIN">
      <data key="d0">23607</data>
    </edge>
    <edge source="LBN" target="FRA">
      <data key="d0">457926</data>
    </edge>
    <edge source="LBN" target="DEU">
      <data key="d0">620177</data>
    </edge>
    <edge source="LBN" target="ITA">
      <data key="d0">55206</data>
    </edge>
    <edge source="LBN" target="JPN">
      <data key="d0">54642</data>
    </edge>
    <edge source="LBN" target="JOR">
      <data key="d0">234906</data>
    </edge>
    <edge source="LBN" target="OMN">
      <data key="d0">14429</data>
    </edge>
    <edge source="LBN" target="NLD">
      <data key="d0">2273216</data>
    </edge>
    <edge source="LBN" target="SAU">
      <data key="d0">71388</data>
    </edge>
    <edge source="LBN" target="SGP">
      <data key="d0">34151</data>
    </edge>
    <edge source="LBN" target="SWE">
      <data key="d0">389257</data>
    </edge>
    <edge source="LBN" target="CHE">
      <data key="d0">10000</data>
    </edge>
    <edge source="LBN" target="ARE">
      <data key="d0">599912</data>
    </edge>
    <edge source="LBN" target="TUR">
      <data key="d0">133482</data>
    </edge>
    <edge source="LBN" target="GBR">
      <data key="d0">1084468</data>
    </edge>
    <edge source="LBN" target="USA">
      <data key="d0">105048</data>
    </edge>
    <edge source="LBN" target="BFA">
      <data key="d0">11236</data>
    </edge>
    <edge source="LVA" target="AZE">
      <data key="d0">204618</data>
    </edge>
    <edge source="LVA" target="AUS">
      <data key="d0">23549</data>
    </edge>
    <edge source="LVA" target="BGR">
      <data key="d0">38075</data>
    </edge>
    <edge source="LVA" target="BLR">
      <data key="d0">33259</data>
    </edge>
    <edge source="LVA" target="DNK">
      <data key="d0">60886</data>
    </edge>
    <edge source="LVA" target="EST">
      <data key="d0">532224</data>
    </edge>
    <edge source="LVA" target="FIN">
      <data key="d0">342197</data>
    </edge>
    <edge source="LVA" target="FRA">
      <data key="d0">72620</data>
    </edge>
    <edge source="LVA" target="DEU">
      <data key="d0">1439637</data>
    </edge>
    <edge source="LVA" target="KAZ">
      <data key="d0">19046</data>
    </edge>
    <edge source="LVA" target="KGZ">
      <data key="d0">11274</data>
    </edge>
    <edge source="LVA" target="LTU">
      <data key="d0">999183</data>
    </edge>
    <edge source="LVA" target="NLD">
      <data key="d0">14283</data>
    </edge>
    <edge source="LVA" target="PAN">
      <data key="d0">19428</data>
    </edge>
    <edge source="LVA" target="RUS">
      <data key="d0">759542</data>
    </edge>
    <edge source="LVA" target="SWE">
      <data key="d0">525907</data>
    </edge>
    <edge source="LVA" target="ARE">
      <data key="d0">15590</data>
    </edge>
    <edge source="LVA" target="UKR">
      <data key="d0">727299</data>
    </edge>
    <edge source="LVA" target="GBR">
      <data key="d0">445448</data>
    </edge>
    <edge source="LVA" target="USA">
      <data key="d0">248023</data>
    </edge>
    <edge source="LVA" target="SRB">
      <data key="d0">36969</data>
    </edge>
    <edge source="MDG" target="CAN">
      <data key="d0">15189</data>
    </edge>
    <edge source="MDG" target="FRA">
      <data key="d0">2100517</data>
    </edge>
    <edge source="MDG" target="DEU">
      <data key="d0">16607</data>
    </edge>
    <edge source="MDG" target="GHA">
      <data key="d0">21798</data>
    </edge>
    <edge source="MDG" target="JPN">
      <data key="d0">21982</data>
    </edge>
    <edge source="MDG" target="MUS">
      <data key="d0">41828</data>
    </edge>
    <edge source="MDG" target="USA">
      <data key="d0">216016</data>
    </edge>
    <edge source="MWI" target="MOZ">
      <data key="d0">70789</data>
    </edge>
    <edge source="MWI" target="ZAF">
      <data key="d0">244900</data>
    </edge>
    <edge source="MWI" target="GBR">
      <data key="d0">45048</data>
    </edge>
    <edge source="MYS" target="AZE">
      <data key="d0">414354</data>
    </edge>
    <edge source="MYS" target="ARG">
      <data key="d0">68218542</data>
    </edge>
    <edge source="MYS" target="AUS">
      <data key="d0">337027730</data>
    </edge>
    <edge source="MYS" target="AUT">
      <data key="d0">40637582</data>
    </edge>
    <edge source="MYS" target="BEL">
      <data key="d0">297325489</data>
    </edge>
    <edge source="MYS" target="BRA">
      <data key="d0">116838659</data>
    </edge>
    <edge source="MYS" target="BGR">
      <data key="d0">11708943</data>
    </edge>
    <edge source="MYS" target="KHM">
      <data key="d0">1173662</data>
    </edge>
    <edge source="MYS" target="CAN">
      <data key="d0">255748931</data>
    </edge>
    <edge source="MYS" target="LKA">
      <data key="d0">2535246</data>
    </edge>
    <edge source="MYS" target="CHL">
      <data key="d0">32081064</data>
    </edge>
    <edge source="MYS" target="CHN">
      <data key="d0">270400847</data>
    </edge>
    <edge source="MYS" target="COL">
      <data key="d0">1203834</data>
    </edge>
    <edge source="MYS" target="CRI">
      <data key="d0">183895</data>
    </edge>
    <edge source="MYS" target="HRV">
      <data key="d0">76056</data>
    </edge>
    <edge source="MYS" target="CZE">
      <data key="d0">21564074</data>
    </edge>
    <edge source="MYS" target="DNK">
      <data key="d0">33796787</data>
    </edge>
    <edge source="MYS" target="ECU">
      <data key="d0">237538</data>
    </edge>
    <edge source="MYS" target="SLV">
      <data key="d0">199686</data>
    </edge>
    <edge source="MYS" target="ETH">
      <data key="d0">56110</data>
    </edge>
    <edge source="MYS" target="EST">
      <data key="d0">1456209</data>
    </edge>
    <edge source="MYS" target="FIN">
      <data key="d0">55013380</data>
    </edge>
    <edge source="MYS" target="FRA">
      <data key="d0">159715273</data>
    </edge>
    <edge source="MYS" target="PSE">
      <data key="d0">108109</data>
    </edge>
    <edge source="MYS" target="DEU">
      <data key="d0">409526459</data>
    </edge>
    <edge source="MYS" target="GHA">
      <data key="d0">1727092</data>
    </edge>
    <edge source="MYS" target="GRC">
      <data key="d0">11899248</data>
    </edge>
    <edge source="MYS" target="GTM">
      <data key="d0">216830</data>
    </edge>
    <edge source="MYS" target="HKG">
      <data key="d0">503162714</data>
    </edge>
    <edge source="MYS" target="HUN">
      <data key="d0">41689296</data>
    </edge>
    <edge source="MYS" target="IDN">
      <data key="d0">95910506</data>
    </edge>
    <edge source="MYS" target="IRL">
      <data key="d0">65441673</data>
    </edge>
    <edge source="MYS" target="ITA">
      <data key="d0">80444107</data>
    </edge>
    <edge source="MYS" target="CIV">
      <data key="d0">336247</data>
    </edge>
    <edge source="MYS" target="JAM">
      <data key="d0">203393</data>
    </edge>
    <edge source="MYS" target="JPN">
      <data key="d0">2016256507</data>
    </edge>
    <edge source="MYS" target="JOR">
      <data key="d0">1197487</data>
    </edge>
    <edge source="MYS" target="KOR">
      <data key="d0">70126049</data>
    </edge>
    <edge source="MYS" target="LBN">
      <data key="d0">3252621</data>
    </edge>
    <edge source="MYS" target="MDG">
      <data key="d0">64582</data>
    </edge>
    <edge source="MYS" target="MRT">
      <data key="d0">478086</data>
    </edge>
    <edge source="MYS" target="MUS">
      <data key="d0">6010334</data>
    </edge>
    <edge source="MYS" target="MEX">
      <data key="d0">134480887</data>
    </edge>
    <edge source="MYS" target="MAR">
      <data key="d0">6800277</data>
    </edge>
    <edge source="MYS" target="MOZ">
      <data key="d0">52458</data>
    </edge>
    <edge source="MYS" target="OMN">
      <data key="d0">3360655</data>
    </edge>
    <edge source="MYS" target="NLD">
      <data key="d0">400077013</data>
    </edge>
    <edge source="MYS" target="NZL">
      <data key="d0">50529884</data>
    </edge>
    <edge source="MYS" target="NIC">
      <data key="d0">143532</data>
    </edge>
    <edge source="MYS" target="NER">
      <data key="d0">112821</data>
    </edge>
    <edge source="MYS" target="NOR">
      <data key="d0">1746360</data>
    </edge>
    <edge source="MYS" target="PAK">
      <data key="d0">6656148</data>
    </edge>
    <edge source="MYS" target="PAN">
      <data key="d0">128860525</data>
    </edge>
    <edge source="MYS" target="PER">
      <data key="d0">7389766</data>
    </edge>
    <edge source="MYS" target="PHL">
      <data key="d0">116100725</data>
    </edge>
    <edge source="MYS" target="POL">
      <data key="d0">12409788</data>
    </edge>
    <edge source="MYS" target="PRT">
      <data key="d0">7133378</data>
    </edge>
    <edge source="MYS" target="ROU">
      <data key="d0">666415</data>
    </edge>
    <edge source="MYS" target="RUS">
      <data key="d0">19474040</data>
    </edge>
    <edge source="MYS" target="SAU">
      <data key="d0">50045804</data>
    </edge>
    <edge source="MYS" target="SEN">
      <data key="d0">35350</data>
    </edge>
    <edge source="MYS" target="IND">
      <data key="d0">85588572</data>
    </edge>
    <edge source="MYS" target="SGP">
      <data key="d0">1377761668</data>
    </edge>
    <edge source="MYS" target="SVK">
      <data key="d0">1921312</data>
    </edge>
    <edge source="MYS" target="VNM">
      <data key="d0">76125807</data>
    </edge>
    <edge source="MYS" target="SVN">
      <data key="d0">403708</data>
    </edge>
    <edge source="MYS" target="ZAF">
      <data key="d0">31095182</data>
    </edge>
    <edge source="MYS" target="ZWE">
      <data key="d0">26733</data>
    </edge>
    <edge source="MYS" target="ESP">
      <data key="d0">110625337</data>
    </edge>
    <edge source="MYS" target="SWE">
      <data key="d0">89955106</data>
    </edge>
    <edge source="MYS" target="CHE">
      <data key="d0">12487538</data>
    </edge>
    <edge source="MYS" target="THA">
      <data key="d0">181462603</data>
    </edge>
    <edge source="MYS" target="ARE">
      <data key="d0">240108548</data>
    </edge>
    <edge source="MYS" target="TUN">
      <data key="d0">348886</data>
    </edge>
    <edge source="MYS" target="TUR">
      <data key="d0">52489083</data>
    </edge>
    <edge source="MYS" target="UGA">
      <data key="d0">98809</data>
    </edge>
    <edge source="MYS" target="EGY">
      <data key="d0">2314739</data>
    </edge>
    <edge source="MYS" target="GBR">
      <data key="d0">325824044</data>
    </edge>
    <edge source="MYS" target="USA">
      <data key="d0">4148626026</data>
    </edge>
    <edge source="MYS" target="BFA">
      <data key="d0">114180</data>
    </edge>
    <edge source="MYS" target="URY">
      <data key="d0">11738633</data>
    </edge>
    <edge source="MYS" target="SRB">
      <data key="d0">35700</data>
    </edge>
    <edge source="MUS" target="CHN">
      <data key="d0">19290</data>
    </edge>
    <edge source="MUS" target="FRA">
      <data key="d0">81458</data>
    </edge>
    <edge source="MUS" target="MDG">
      <data key="d0">76111</data>
    </edge>
    <edge source="MUS" target="MOZ">
      <data key="d0">15275</data>
    </edge>
    <edge source="MUS" target="NLD">
      <data key="d0">11547</data>
    </edge>
    <edge source="MUS" target="SGP">
      <data key="d0">145674</data>
    </edge>
    <edge source="MUS" target="ZAF">
      <data key="d0">73233</data>
    </edge>
    <edge source="MUS" target="GBR">
      <data key="d0">103529</data>
    </edge>
    <edge source="MUS" target="USA">
      <data key="d0">38560</data>
    </edge>
    <edge source="MOZ" target="FRA">
      <data key="d0">45917</data>
    </edge>
    <edge source="MOZ" target="NLD">
      <data key="d0">23023</data>
    </edge>
    <edge source="MOZ" target="PRT">
      <data key="d0">100900</data>
    </edge>
    <edge source="MOZ" target="ZAF">
      <data key="d0">152625</data>
    </edge>
    <edge source="MOZ" target="USA">
      <data key="d0">28920</data>
    </edge>
    <edge source="OMN" target="CAN">
      <data key="d0">18172</data>
    </edge>
    <edge source="OMN" target="FRA">
      <data key="d0">56793</data>
    </edge>
    <edge source="OMN" target="DEU">
      <data key="d0">297066</data>
    </edge>
    <edge source="OMN" target="HKG">
      <data key="d0">120936</data>
    </edge>
    <edge source="OMN" target="ITA">
      <data key="d0">43017</data>
    </edge>
    <edge source="OMN" target="NLD">
      <data key="d0">121194</data>
    </edge>
    <edge source="OMN" target="SGP">
      <data key="d0">1589467</data>
    </edge>
    <edge source="OMN" target="ZAF">
      <data key="d0">82505</data>
    </edge>
    <edge source="OMN" target="SWE">
      <data key="d0">49332</data>
    </edge>
    <edge source="OMN" target="CHE">
      <data key="d0">85951</data>
    </edge>
    <edge source="OMN" target="ARE">
      <data key="d0">28554393</data>
    </edge>
    <edge source="OMN" target="TUN">
      <data key="d0">81300</data>
    </edge>
    <edge source="OMN" target="GBR">
      <data key="d0">244973</data>
    </edge>
    <edge source="OMN" target="USA">
      <data key="d0">192421</data>
    </edge>
    <edge source="NAM" target="KHM">
      <data key="d0">18681</data>
    </edge>
    <edge source="NAM" target="ZAF">
      <data key="d0">1131485</data>
    </edge>
    <edge source="NAM" target="ARE">
      <data key="d0">22537</data>
    </edge>
    <edge source="NAM" target="GBR">
      <data key="d0">22228</data>
    </edge>
    <edge source="NAM" target="USA">
      <data key="d0">22724</data>
    </edge>
    <edge source="NER" target="CAN">
      <data key="d0">45404</data>
    </edge>
    <edge source="NER" target="FRA">
      <data key="d0">38069</data>
    </edge>
    <edge source="NER" target="USA">
      <data key="d0">27048</data>
    </edge>
    <edge source="PAK" target="FRA">
      <data key="d0">51264</data>
    </edge>
    <edge source="PAK" target="DEU">
      <data key="d0">11156</data>
    </edge>
    <edge source="PAK" target="NLD">
      <data key="d0">14050</data>
    </edge>
    <edge source="PAK" target="NOR">
      <data key="d0">51891</data>
    </edge>
    <edge source="PAK" target="SGP">
      <data key="d0">1533621</data>
    </edge>
    <edge source="PAK" target="ARE">
      <data key="d0">15978</data>
    </edge>
    <edge source="PAK" target="GBR">
      <data key="d0">3354852</data>
    </edge>
    <edge source="PAK" target="USA">
      <data key="d0">44653</data>
    </edge>
    <edge source="PHL" target="ARG">
      <data key="d0">253221</data>
    </edge>
    <edge source="PHL" target="AUS">
      <data key="d0">38484027</data>
    </edge>
    <edge source="PHL" target="AUT">
      <data key="d0">931110</data>
    </edge>
    <edge source="PHL" target="BEL">
      <data key="d0">5161950</data>
    </edge>
    <edge source="PHL" target="BRA">
      <data key="d0">4259136</data>
    </edge>
    <edge source="PHL" target="CAN">
      <data key="d0">22416399</data>
    </edge>
    <edge source="PHL" target="CHL">
      <data key="d0">956532</data>
    </edge>
    <edge source="PHL" target="CHN">
      <data key="d0">8741382</data>
    </edge>
    <edge source="PHL" target="CZE">
      <data key="d0">277908</data>
    </edge>
    <edge source="PHL" target="BEN">
      <data key="d0">14144</data>
    </edge>
    <edge source="PHL" target="DNK">
      <data key="d0">895184</data>
    </edge>
    <edge source="PHL" target="FIN">
      <data key="d0">1973982</data>
    </edge>
    <edge source="PHL" target="FRA">
      <data key="d0">10694553</data>
    </edge>
    <edge source="PHL" target="DEU">
      <data key="d0">32123313</data>
    </edge>
    <edge source="PHL" target="GRC">
      <data key="d0">355938</data>
    </edge>
    <edge source="PHL" target="HKG">
      <data key="d0">115622176</data>
    </edge>
    <edge source="PHL" target="HUN">
      <data key="d0">265030</data>
    </edge>
    <edge source="PHL" target="IDN">
      <data key="d0">1332222</data>
    </edge>
    <edge source="PHL" target="IRL">
      <data key="d0">1159473</data>
    </edge>
    <edge source="PHL" target="ISR">
      <data key="d0">1695605</data>
    </edge>
    <edge source="PHL" target="ITA">
      <data key="d0">7284857</data>
    </edge>
    <edge source="PHL" target="JPN">
      <data key="d0">265199471</data>
    </edge>
    <edge source="PHL" target="KOR">
      <data key="d0">22620318</data>
    </edge>
    <edge source="PHL" target="MYS">
      <data key="d0">16194918</data>
    </edge>
    <edge source="PHL" target="MEX">
      <data key="d0">7859125</data>
    </edge>
    <edge source="PHL" target="MAR">
      <data key="d0">346668</data>
    </edge>
    <edge source="PHL" target="OMN">
      <data key="d0">40648</data>
    </edge>
    <edge source="PHL" target="NLD">
      <data key="d0">10138856</data>
    </edge>
    <edge source="PHL" target="NZL">
      <data key="d0">715745</data>
    </edge>
    <edge source="PHL" target="NOR">
      <data key="d0">732282</data>
    </edge>
    <edge source="PHL" target="PAN">
      <data key="d0">8896304</data>
    </edge>
    <edge source="PHL" target="PRY">
      <data key="d0">155900</data>
    </edge>
    <edge source="PHL" target="POL">
      <data key="d0">74311</data>
    </edge>
    <edge source="PHL" target="PRT">
      <data key="d0">315356</data>
    </edge>
    <edge source="PHL" target="RUS">
      <data key="d0">71902</data>
    </edge>
    <edge source="PHL" target="SAU">
      <data key="d0">63103</data>
    </edge>
    <edge source="PHL" target="IND">
      <data key="d0">575893</data>
    </edge>
    <edge source="PHL" target="SGP">
      <data key="d0">82417439</data>
    </edge>
    <edge source="PHL" target="VNM">
      <data key="d0">1384820</data>
    </edge>
    <edge source="PHL" target="SVN">
      <data key="d0">86653</data>
    </edge>
    <edge source="PHL" target="ZAF">
      <data key="d0">631906</data>
    </edge>
    <edge source="PHL" target="ESP">
      <data key="d0">1681084</data>
    </edge>
    <edge source="PHL" target="SWE">
      <data key="d0">12803032</data>
    </edge>
    <edge source="PHL" target="CHE">
      <data key="d0">3290037</data>
    </edge>
    <edge source="PHL" target="THA">
      <data key="d0">4982652</data>
    </edge>
    <edge source="PHL" target="ARE">
      <data key="d0">10871235</data>
    </edge>
    <edge source="PHL" target="TUR">
      <data key="d0">669394</data>
    </edge>
    <edge source="PHL" target="EGY">
      <data key="d0">513831</data>
    </edge>
    <edge source="PHL" target="GBR">
      <data key="d0">53265863</data>
    </edge>
    <edge source="PHL" target="USA">
      <data key="d0">402827291</data>
    </edge>
    <edge source="PHL" target="URY">
      <data key="d0">202597</data>
    </edge>
    <edge source="POL" target="AZE">
      <data key="d0">151000</data>
    </edge>
    <edge source="POL" target="AUT">
      <data key="d0">20224000</data>
    </edge>
    <edge source="POL" target="BEL">
      <data key="d0">12013000</data>
    </edge>
    <edge source="POL" target="BRA">
      <data key="d0">367000</data>
    </edge>
    <edge source="POL" target="BGR">
      <data key="d0">5609000</data>
    </edge>
    <edge source="POL" target="BLR">
      <data key="d0">446000</data>
    </edge>
    <edge source="POL" target="CAN">
      <data key="d0">749000</data>
    </edge>
    <edge source="POL" target="CHN">
      <data key="d0">2688000</data>
    </edge>
    <edge source="POL" target="CZE">
      <data key="d0">14661000</data>
    </edge>
    <edge source="POL" target="DNK">
      <data key="d0">7746000</data>
    </edge>
    <edge source="POL" target="EST">
      <data key="d0">125000</data>
    </edge>
    <edge source="POL" target="FIN">
      <data key="d0">10437000</data>
    </edge>
    <edge source="POL" target="FRA">
      <data key="d0">206008000</data>
    </edge>
    <edge source="POL" target="GEO">
      <data key="d0">110000</data>
    </edge>
    <edge source="POL" target="DEU">
      <data key="d0">142470000</data>
    </edge>
    <edge source="POL" target="GRC">
      <data key="d0">15761000</data>
    </edge>
    <edge source="POL" target="HKG">
      <data key="d0">223000</data>
    </edge>
    <edge source="POL" target="HUN">
      <data key="d0">16948000</data>
    </edge>
    <edge source="POL" target="IRL">
      <data key="d0">6061000</data>
    </edge>
    <edge source="POL" target="ISR">
      <data key="d0">2332000</data>
    </edge>
    <edge source="POL" target="ITA">
      <data key="d0">77764000</data>
    </edge>
    <edge source="POL" target="JPN">
      <data key="d0">98000</data>
    </edge>
    <edge source="POL" target="KOR">
      <data key="d0">3581000</data>
    </edge>
    <edge source="POL" target="LBN">
      <data key="d0">104000</data>
    </edge>
    <edge source="POL" target="LVA">
      <data key="d0">3362000</data>
    </edge>
    <edge source="POL" target="LTU">
      <data key="d0">5892000</data>
    </edge>
    <edge source="POL" target="MYS">
      <data key="d0">176000</data>
    </edge>
    <edge source="POL" target="MEX">
      <data key="d0">407000</data>
    </edge>
    <edge source="POL" target="MDA">
      <data key="d0">257000</data>
    </edge>
    <edge source="POL" target="MAR">
      <data key="d0">786000</data>
    </edge>
    <edge source="POL" target="NLD">
      <data key="d0">81647000</data>
    </edge>
    <edge source="POL" target="NOR">
      <data key="d0">771000</data>
    </edge>
    <edge source="POL" target="PHL">
      <data key="d0">1554000</data>
    </edge>
    <edge source="POL" target="PRT">
      <data key="d0">577000</data>
    </edge>
    <edge source="POL" target="ROU">
      <data key="d0">7680000</data>
    </edge>
    <edge source="POL" target="RUS">
      <data key="d0">13968000</data>
    </edge>
    <edge source="POL" target="IND">
      <data key="d0">150000</data>
    </edge>
    <edge source="POL" target="SGP">
      <data key="d0">367000</data>
    </edge>
    <edge source="POL" target="SVK">
      <data key="d0">3101000</data>
    </edge>
    <edge source="POL" target="SVN">
      <data key="d0">2631000</data>
    </edge>
    <edge source="POL" target="ZAF">
      <data key="d0">73000</data>
    </edge>
    <edge source="POL" target="ESP">
      <data key="d0">83015000</data>
    </edge>
    <edge source="POL" target="SWE">
      <data key="d0">29406000</data>
    </edge>
    <edge source="POL" target="CHE">
      <data key="d0">6303000</data>
    </edge>
    <edge source="POL" target="ARE">
      <data key="d0">351000</data>
    </edge>
    <edge source="POL" target="TUR">
      <data key="d0">124000</data>
    </edge>
    <edge source="POL" target="UGA">
      <data key="d0">70000</data>
    </edge>
    <edge source="POL" target="UKR">
      <data key="d0">7682000</data>
    </edge>
    <edge source="POL" target="EGY">
      <data key="d0">58000</data>
    </edge>
    <edge source="POL" target="GBR">
      <data key="d0">75963000</data>
    </edge>
    <edge source="POL" target="USA">
      <data key="d0">30192000</data>
    </edge>
    <edge source="POL" target="SRB">
      <data key="d0">597000</data>
    </edge>
    <edge source="PRT" target="ARG">
      <data key="d0">325798</data>
    </edge>
    <edge source="PRT" target="AUS">
      <data key="d0">482599</data>
    </edge>
    <edge source="PRT" target="AUT">
      <data key="d0">478502</data>
    </edge>
    <edge source="PRT" target="BEL">
      <data key="d0">139477300</data>
    </edge>
    <edge source="PRT" target="BRA">
      <data key="d0">4196580</data>
    </edge>
    <edge source="PRT" target="CAN">
      <data key="d0">486585</data>
    </edge>
    <edge source="PRT" target="CHN">
      <data key="d0">1358935</data>
    </edge>
    <edge source="PRT" target="HRV">
      <data key="d0">67213</data>
    </edge>
    <edge source="PRT" target="CZE">
      <data key="d0">72060</data>
    </edge>
    <edge source="PRT" target="DNK">
      <data key="d0">969709</data>
    </edge>
    <edge source="PRT" target="EST">
      <data key="d0">39500</data>
    </edge>
    <edge source="PRT" target="FIN">
      <data key="d0">90672</data>
    </edge>
    <edge source="PRT" target="FRA">
      <data key="d0">43261367</data>
    </edge>
    <edge source="PRT" target="GMB">
      <data key="d0">19240</data>
    </edge>
    <edge source="PRT" target="DEU">
      <data key="d0">378331558</data>
    </edge>
    <edge source="PRT" target="GRC">
      <data key="d0">375802</data>
    </edge>
    <edge source="PRT" target="HKG">
      <data key="d0">13539639</data>
    </edge>
    <edge source="PRT" target="HUN">
      <data key="d0">25653030</data>
    </edge>
    <edge source="PRT" target="IRL">
      <data key="d0">144823</data>
    </edge>
    <edge source="PRT" target="ISR">
      <data key="d0">2644090</data>
    </edge>
    <edge source="PRT" target="ITA">
      <data key="d0">20391614</data>
    </edge>
    <edge source="PRT" target="CIV">
      <data key="d0">15163</data>
    </edge>
    <edge source="PRT" target="JPN">
      <data key="d0">383321</data>
    </edge>
    <edge source="PRT" target="KOR">
      <data key="d0">3824784</data>
    </edge>
    <edge source="PRT" target="LBN">
      <data key="d0">35219</data>
    </edge>
    <edge source="PRT" target="MWI">
      <data key="d0">26734</data>
    </edge>
    <edge source="PRT" target="MYS">
      <data key="d0">1645688</data>
    </edge>
    <edge source="PRT" target="MEX">
      <data key="d0">191984</data>
    </edge>
    <edge source="PRT" target="MAR">
      <data key="d0">721640</data>
    </edge>
    <edge source="PRT" target="MOZ">
      <data key="d0">2740547</data>
    </edge>
    <edge source="PRT" target="NLD">
      <data key="d0">32160620</data>
    </edge>
    <edge source="PRT" target="NZL">
      <data key="d0">30179</data>
    </edge>
    <edge source="PRT" target="NIC">
      <data key="d0">204468</data>
    </edge>
    <edge source="PRT" target="NER">
      <data key="d0">71390</data>
    </edge>
    <edge source="PRT" target="NOR">
      <data key="d0">951648</data>
    </edge>
    <edge source="PRT" target="PAN">
      <data key="d0">46939</data>
    </edge>
    <edge source="PRT" target="PHL">
      <data key="d0">37211</data>
    </edge>
    <edge source="PRT" target="POL">
      <data key="d0">16963472</data>
    </edge>
    <edge source="PRT" target="RUS">
      <data key="d0">120929</data>
    </edge>
    <edge source="PRT" target="SAU">
      <data key="d0">26164</data>
    </edge>
    <edge source="PRT" target="SEN">
      <data key="d0">14486</data>
    </edge>
    <edge source="PRT" target="SGP">
      <data key="d0">3983020</data>
    </edge>
    <edge source="PRT" target="SVK">
      <data key="d0">501516</data>
    </edge>
    <edge source="PRT" target="SVN">
      <data key="d0">62147</data>
    </edge>
    <edge source="PRT" target="ZAF">
      <data key="d0">669704</data>
    </edge>
    <edge source="PRT" target="ESP">
      <data key="d0">90162342</data>
    </edge>
    <edge source="PRT" target="SWE">
      <data key="d0">1421310</data>
    </edge>
    <edge source="PRT" target="CHE">
      <data key="d0">315131</data>
    </edge>
    <edge source="PRT" target="THA">
      <data key="d0">131835</data>
    </edge>
    <edge source="PRT" target="ARE">
      <data key="d0">628647</data>
    </edge>
    <edge source="PRT" target="TUN">
      <data key="d0">20307</data>
    </edge>
    <edge source="PRT" target="TUR">
      <data key="d0">4042431</data>
    </edge>
    <edge source="PRT" target="MKD">
      <data key="d0">81243</data>
    </edge>
    <edge source="PRT" target="GBR">
      <data key="d0">172548675</data>
    </edge>
    <edge source="PRT" target="TZA">
      <data key="d0">98941</data>
    </edge>
    <edge source="PRT" target="USA">
      <data key="d0">30759496</data>
    </edge>
    <edge source="ROU" target="DZA">
      <data key="d0">11000</data>
    </edge>
    <edge source="ROU" target="AUT">
      <data key="d0">4708000</data>
    </edge>
    <edge source="ROU" target="BGR">
      <data key="d0">13000</data>
    </edge>
    <edge source="ROU" target="CAN">
      <data key="d0">531000</data>
    </edge>
    <edge source="ROU" target="DNK">
      <data key="d0">109000</data>
    </edge>
    <edge source="ROU" target="FIN">
      <data key="d0">126000</data>
    </edge>
    <edge source="ROU" target="FRA">
      <data key="d0">127703000</data>
    </edge>
    <edge source="ROU" target="DEU">
      <data key="d0">21272000</data>
    </edge>
    <edge source="ROU" target="GRC">
      <data key="d0">51924000</data>
    </edge>
    <edge source="ROU" target="HUN">
      <data key="d0">1608000</data>
    </edge>
    <edge source="ROU" target="IRL">
      <data key="d0">18591000</data>
    </edge>
    <edge source="ROU" target="ISR">
      <data key="d0">404000</data>
    </edge>
    <edge source="ROU" target="ITA">
      <data key="d0">4228000</data>
    </edge>
    <edge source="ROU" target="KAZ">
      <data key="d0">69000</data>
    </edge>
    <edge source="ROU" target="KOR">
      <data key="d0">50000</data>
    </edge>
    <edge source="ROU" target="LBN">
      <data key="d0">16000</data>
    </edge>
    <edge source="ROU" target="MDA">
      <data key="d0">765000</data>
    </edge>
    <edge source="ROU" target="NLD">
      <data key="d0">489000</data>
    </edge>
    <edge source="ROU" target="NOR">
      <data key="d0">24000</data>
    </edge>
    <edge source="ROU" target="POL">
      <data key="d0">96000</data>
    </edge>
    <edge source="ROU" target="SGP">
      <data key="d0">85000</data>
    </edge>
    <edge source="ROU" target="SVN">
      <data key="d0">56000</data>
    </edge>
    <edge source="ROU" target="SWE">
      <data key="d0">65801000</data>
    </edge>
    <edge source="ROU" target="CHE">
      <data key="d0">46000</data>
    </edge>
    <edge source="ROU" target="ARE">
      <data key="d0">108000</data>
    </edge>
    <edge source="ROU" target="GBR">
      <data key="d0">31694000</data>
    </edge>
    <edge source="ROU" target="USA">
      <data key="d0">6200000</data>
    </edge>
    <edge source="SAU" target="CAN">
      <data key="d0">181600</data>
    </edge>
    <edge source="SAU" target="LKA">
      <data key="d0">33067</data>
    </edge>
    <edge source="SAU" target="FRA">
      <data key="d0">1322668</data>
    </edge>
    <edge source="SAU" target="DEU">
      <data key="d0">2160269</data>
    </edge>
    <edge source="SAU" target="ITA">
      <data key="d0">58667</data>
    </edge>
    <edge source="SAU" target="JPN">
      <data key="d0">30400</data>
    </edge>
    <edge source="SAU" target="JOR">
      <data key="d0">86133</data>
    </edge>
    <edge source="SAU" target="KOR">
      <data key="d0">36800</data>
    </edge>
    <edge source="SAU" target="LBN">
      <data key="d0">104533</data>
    </edge>
    <edge source="SAU" target="OMN">
      <data key="d0">1980536</data>
    </edge>
    <edge source="SAU" target="NLD">
      <data key="d0">435734</data>
    </edge>
    <edge source="SAU" target="NOR">
      <data key="d0">165867</data>
    </edge>
    <edge source="SAU" target="RUS">
      <data key="d0">42400</data>
    </edge>
    <edge source="SAU" target="ESP">
      <data key="d0">3776271</data>
    </edge>
    <edge source="SAU" target="SWE">
      <data key="d0">330934</data>
    </edge>
    <edge source="SAU" target="CHE">
      <data key="d0">95733</data>
    </edge>
    <edge source="SAU" target="ARE">
      <data key="d0">786668</data>
    </edge>
    <edge source="SAU" target="GBR">
      <data key="d0">408801</data>
    </edge>
    <edge source="SAU" target="USA">
      <data key="d0">4860539</data>
    </edge>
    <edge source="IND" target="DZA">
      <data key="d0">139158</data>
    </edge>
    <edge source="IND" target="ARG">
      <data key="d0">130027</data>
    </edge>
    <edge source="IND" target="AUS">
      <data key="d0">1273846</data>
    </edge>
    <edge source="IND" target="AUT">
      <data key="d0">120563</data>
    </edge>
    <edge source="IND" target="BEL">
      <data key="d0">1077790</data>
    </edge>
    <edge source="IND" target="BRA">
      <data key="d0">556973</data>
    </edge>
    <edge source="IND" target="BLR">
      <data key="d0">40028</data>
    </edge>
    <edge source="IND" target="CAN">
      <data key="d0">3163144</data>
    </edge>
    <edge source="IND" target="LKA">
      <data key="d0">2865302</data>
    </edge>
    <edge source="IND" target="CHL">
      <data key="d0">334258</data>
    </edge>
    <edge source="IND" target="CHN">
      <data key="d0">3124084</data>
    </edge>
    <edge source="IND" target="CZE">
      <data key="d0">258778</data>
    </edge>
    <edge source="IND" target="BEN">
      <data key="d0">132086</data>
    </edge>
    <edge source="IND" target="DNK">
      <data key="d0">86268</data>
    </edge>
    <edge source="IND" target="ETH">
      <data key="d0">1050944</data>
    </edge>
    <edge source="IND" target="FIN">
      <data key="d0">248379</data>
    </edge>
    <edge source="IND" target="FRA">
      <data key="d0">1522130</data>
    </edge>
    <edge source="IND" target="DEU">
      <data key="d0">4529489</data>
    </edge>
    <edge source="IND" target="GHA">
      <data key="d0">315754</data>
    </edge>
    <edge source="IND" target="GRC">
      <data key="d0">424617</data>
    </edge>
    <edge source="IND" target="HKG">
      <data key="d0">6936609</data>
    </edge>
    <edge source="IND" target="HUN">
      <data key="d0">12544</data>
    </edge>
    <edge source="IND" target="IDN">
      <data key="d0">721753</data>
    </edge>
    <edge source="IND" target="IRL">
      <data key="d0">374626</data>
    </edge>
    <edge source="IND" target="ISR">
      <data key="d0">326039</data>
    </edge>
    <edge source="IND" target="ITA">
      <data key="d0">1864103</data>
    </edge>
    <edge source="IND" target="JPN">
      <data key="d0">643446</data>
    </edge>
    <edge source="IND" target="JOR">
      <data key="d0">128135</data>
    </edge>
    <edge source="IND" target="KOR">
      <data key="d0">320876</data>
    </edge>
    <edge source="IND" target="LBN">
      <data key="d0">112209</data>
    </edge>
    <edge source="IND" target="MWI">
      <data key="d0">26991</data>
    </edge>
    <edge source="IND" target="MYS">
      <data key="d0">741202</data>
    </edge>
    <edge source="IND" target="MUS">
      <data key="d0">546249</data>
    </edge>
    <edge source="IND" target="MEX">
      <data key="d0">322227</data>
    </edge>
    <edge source="IND" target="MAR">
      <data key="d0">33501</data>
    </edge>
    <edge source="IND" target="MOZ">
      <data key="d0">25268</data>
    </edge>
    <edge source="IND" target="OMN">
      <data key="d0">1159617</data>
    </edge>
    <edge source="IND" target="NLD">
      <data key="d0">1243301</data>
    </edge>
    <edge source="IND" target="NZL">
      <data key="d0">138807</data>
    </edge>
    <edge source="IND" target="NOR">
      <data key="d0">1312274</data>
    </edge>
    <edge source="IND" target="PAK">
      <data key="d0">14265</data>
    </edge>
    <edge source="IND" target="PER">
      <data key="d0">40201</data>
    </edge>
    <edge source="IND" target="PHL">
      <data key="d0">118985</data>
    </edge>
    <edge source="IND" target="POL">
      <data key="d0">42372</data>
    </edge>
    <edge source="IND" target="PRT">
      <data key="d0">64113</data>
    </edge>
    <edge source="IND" target="RUS">
      <data key="d0">970880</data>
    </edge>
    <edge source="IND" target="SAU">
      <data key="d0">713324</data>
    </edge>
    <edge source="IND" target="SGP">
      <data key="d0">10238689</data>
    </edge>
    <edge source="IND" target="SVK">
      <data key="d0">125676</data>
    </edge>
    <edge source="IND" target="VNM">
      <data key="d0">13921</data>
    </edge>
    <edge source="IND" target="SVN">
      <data key="d0">393767</data>
    </edge>
    <edge source="IND" target="ZAF">
      <data key="d0">587863</data>
    </edge>
    <edge source="IND" target="ZWE">
      <data key="d0">143374</data>
    </edge>
    <edge source="IND" target="ESP">
      <data key="d0">760844</data>
    </edge>
    <edge source="IND" target="SWE">
      <data key="d0">506473</data>
    </edge>
    <edge source="IND" target="CHE">
      <data key="d0">384059</data>
    </edge>
    <edge source="IND" target="THA">
      <data key="d0">383942</data>
    </edge>
    <edge source="IND" target="TGO">
      <data key="d0">50812</data>
    </edge>
    <edge source="IND" target="ARE">
      <data key="d0">13517571</data>
    </edge>
    <edge source="IND" target="TUN">
      <data key="d0">33060</data>
    </edge>
    <edge source="IND" target="TUR">
      <data key="d0">136023</data>
    </edge>
    <edge source="IND" target="UGA">
      <data key="d0">411346</data>
    </edge>
    <edge source="IND" target="UKR">
      <data key="d0">201210</data>
    </edge>
    <edge source="IND" target="EGY">
      <data key="d0">240981</data>
    </edge>
    <edge source="IND" target="GBR">
      <data key="d0">8830670</data>
    </edge>
    <edge source="IND" target="TZA">
      <data key="d0">214859</data>
    </edge>
    <edge source="IND" target="USA">
      <data key="d0">16118599</data>
    </edge>
    <edge source="IND" target="URY">
      <data key="d0">23948</data>
    </edge>
    <edge source="SGP" target="DZA">
      <data key="d0">2543195</data>
    </edge>
    <edge source="SGP" target="AZE">
      <data key="d0">386785</data>
    </edge>
    <edge source="SGP" target="ARG">
      <data key="d0">25012445</data>
    </edge>
    <edge source="SGP" target="AUS">
      <data key="d0">218821026</data>
    </edge>
    <edge source="SGP" target="AUT">
      <data key="d0">21665646</data>
    </edge>
    <edge source="SGP" target="BEL">
      <data key="d0">85968308</data>
    </edge>
    <edge source="SGP" target="BWA">
      <data key="d0">6595979</data>
    </edge>
    <edge source="SGP" target="BRA">
      <data key="d0">45521236</data>
    </edge>
    <edge source="SGP" target="BGR">
      <data key="d0">269893</data>
    </edge>
    <edge source="SGP" target="KHM">
      <data key="d0">13957619</data>
    </edge>
    <edge source="SGP" target="CMR">
      <data key="d0">675137</data>
    </edge>
    <edge source="SGP" target="CAN">
      <data key="d0">83955162</data>
    </edge>
    <edge source="SGP" target="LKA">
      <data key="d0">31874182</data>
    </edge>
    <edge source="SGP" target="CHL">
      <data key="d0">11294461</data>
    </edge>
    <edge source="SGP" target="CHN">
      <data key="d0">125084689</data>
    </edge>
    <edge source="SGP" target="COL">
      <data key="d0">3622763</data>
    </edge>
    <edge source="SGP" target="CRI">
      <data key="d0">1027798</data>
    </edge>
    <edge source="SGP" target="HRV">
      <data key="d0">37013</data>
    </edge>
    <edge source="SGP" target="CZE">
      <data key="d0">2101753</data>
    </edge>
    <edge source="SGP" target="BEN">
      <data key="d0">3710752</data>
    </edge>
    <edge source="SGP" target="DNK">
      <data key="d0">4848830</data>
    </edge>
    <edge source="SGP" target="SLV">
      <data key="d0">824230</data>
    </edge>
    <edge source="SGP" target="ETH">
      <data key="d0">969146</data>
    </edge>
    <edge source="SGP" target="EST">
      <data key="d0">48653</data>
    </edge>
    <edge source="SGP" target="FIN">
      <data key="d0">86789730</data>
    </edge>
    <edge source="SGP" target="FRA">
      <data key="d0">197549633</data>
    </edge>
    <edge source="SGP" target="GEO">
      <data key="d0">33449</data>
    </edge>
    <edge source="SGP" target="GMB">
      <data key="d0">518109</data>
    </edge>
    <edge source="SGP" target="DEU">
      <data key="d0">246743278</data>
    </edge>
    <edge source="SGP" target="GHA">
      <data key="d0">4128227</data>
    </edge>
    <edge source="SGP" target="GRC">
      <data key="d0">3349305</data>
    </edge>
    <edge source="SGP" target="GTM">
      <data key="d0">1350792</data>
    </edge>
    <edge source="SGP" target="HKG">
      <data key="d0">557524493</data>
    </edge>
    <edge source="SGP" target="HUN">
      <data key="d0">10104509</data>
    </edge>
    <edge source="SGP" target="IRL">
      <data key="d0">34828014</data>
    </edge>
    <edge source="SGP" target="ISR">
      <data key="d0">75457234</data>
    </edge>
    <edge source="SGP" target="ITA">
      <data key="d0">14636969</data>
    </edge>
    <edge source="SGP" target="CIV">
      <data key="d0">6493775</data>
    </edge>
    <edge source="SGP" target="JPN">
      <data key="d0">470920157</data>
    </edge>
    <edge source="SGP" target="KAZ">
      <data key="d0">304853</data>
    </edge>
    <edge source="SGP" target="JOR">
      <data key="d0">540742</data>
    </edge>
    <edge source="SGP" target="KOR">
      <data key="d0">189069647</data>
    </edge>
    <edge source="SGP" target="KGZ">
      <data key="d0">38173</data>
    </edge>
    <edge source="SGP" target="LBN">
      <data key="d0">8377265</data>
    </edge>
    <edge source="SGP" target="LVA">
      <data key="d0">3229006</data>
    </edge>
    <edge source="SGP" target="LTU">
      <data key="d0">20678</data>
    </edge>
    <edge source="SGP" target="MDG">
      <data key="d0">7994682</data>
    </edge>
    <edge source="SGP" target="MWI">
      <data key="d0">242732</data>
    </edge>
    <edge source="SGP" target="MYS">
      <data key="d0">1722922988</data>
    </edge>
    <edge source="SGP" target="MRT">
      <data key="d0">1124335</data>
    </edge>
    <edge source="SGP" target="MUS">
      <data key="d0">10286707</data>
    </edge>
    <edge source="SGP" target="MEX">
      <data key="d0">123950364</data>
    </edge>
    <edge source="SGP" target="MDA">
      <data key="d0">22651</data>
    </edge>
    <edge source="SGP" target="MAR">
      <data key="d0">6646070</data>
    </edge>
    <edge source="SGP" target="MOZ">
      <data key="d0">101306</data>
    </edge>
    <edge source="SGP" target="OMN">
      <data key="d0">2329785</data>
    </edge>
    <edge source="SGP" target="NLD">
      <data key="d0">76657391</data>
    </edge>
    <edge source="SGP" target="NZL">
      <data key="d0">30330617</data>
    </edge>
    <edge source="SGP" target="NER">
      <data key="d0">13658</data>
    </edge>
    <edge source="SGP" target="NOR">
      <data key="d0">3218926</data>
    </edge>
    <edge source="SGP" target="PAK">
      <data key="d0">16338296</data>
    </edge>
    <edge source="SGP" target="PAN">
      <data key="d0">20642671</data>
    </edge>
    <edge source="SGP" target="PRY">
      <data key="d0">7098480</data>
    </edge>
    <edge source="SGP" target="PER">
      <data key="d0">5300975</data>
    </edge>
    <edge source="SGP" target="PHL">
      <data key="d0">223812091</data>
    </edge>
    <edge source="SGP" target="POL">
      <data key="d0">13611572</data>
    </edge>
    <edge source="SGP" target="PRT">
      <data key="d0">2331054</data>
    </edge>
    <edge source="SGP" target="ROU">
      <data key="d0">571722</data>
    </edge>
    <edge source="SGP" target="RUS">
      <data key="d0">29322603</data>
    </edge>
    <edge source="SGP" target="SAU">
      <data key="d0">34113661</data>
    </edge>
    <edge source="SGP" target="SEN">
      <data key="d0">1478698</data>
    </edge>
    <edge source="SGP" target="IND">
      <data key="d0">119635155</data>
    </edge>
    <edge source="SGP" target="SVK">
      <data key="d0">889359</data>
    </edge>
    <edge source="SGP" target="VNM">
      <data key="d0">43277959</data>
    </edge>
    <edge source="SGP" target="SVN">
      <data key="d0">332280</data>
    </edge>
    <edge source="SGP" target="ZAF">
      <data key="d0">63017658</data>
    </edge>
    <edge source="SGP" target="ZWE">
      <data key="d0">2255297</data>
    </edge>
    <edge source="SGP" target="ESP">
      <data key="d0">33521433</data>
    </edge>
    <edge source="SGP" target="SWE">
      <data key="d0">13611977</data>
    </edge>
    <edge source="SGP" target="CHE">
      <data key="d0">9438230</data>
    </edge>
    <edge source="SGP" target="THA">
      <data key="d0">425763397</data>
    </edge>
    <edge source="SGP" target="TGO">
      <data key="d0">949026</data>
    </edge>
    <edge source="SGP" target="ARE">
      <data key="d0">213997556</data>
    </edge>
    <edge source="SGP" target="TUN">
      <data key="d0">1176607</data>
    </edge>
    <edge source="SGP" target="TUR">
      <data key="d0">63460606</data>
    </edge>
    <edge source="SGP" target="UGA">
      <data key="d0">875557</data>
    </edge>
    <edge source="SGP" target="UKR">
      <data key="d0">947778</data>
    </edge>
    <edge source="SGP" target="MKD">
      <data key="d0">34628</data>
    </edge>
    <edge source="SGP" target="EGY">
      <data key="d0">31308182</data>
    </edge>
    <edge source="SGP" target="GBR">
      <data key="d0">139878074</data>
    </edge>
    <edge source="SGP" target="TZA">
      <data key="d0">491562</data>
    </edge>
    <edge source="SGP" target="USA">
      <data key="d0">1222987295</data>
    </edge>
    <edge source="SGP" target="BFA">
      <data key="d0">231237</data>
    </edge>
    <edge source="SGP" target="URY">
      <data key="d0">5485351</data>
    </edge>
    <edge source="SGP" target="SRB">
      <data key="d0">783519</data>
    </edge>
    <edge source="SVK" target="AUT">
      <data key="d0">20315605</data>
    </edge>
    <edge source="SVK" target="BEL">
      <data key="d0">1997952</data>
    </edge>
    <edge source="SVK" target="BGR">
      <data key="d0">46254</data>
    </edge>
    <edge source="SVK" target="BLR">
      <data key="d0">164833</data>
    </edge>
    <edge source="SVK" target="CAN">
      <data key="d0">15505</data>
    </edge>
    <edge source="SVK" target="HRV">
      <data key="d0">29010</data>
    </edge>
    <edge source="SVK" target="CZE">
      <data key="d0">34352090</data>
    </edge>
    <edge source="SVK" target="DNK">
      <data key="d0">1146969</data>
    </edge>
    <edge source="SVK" target="FIN">
      <data key="d0">6490385</data>
    </edge>
    <edge source="SVK" target="FRA">
      <data key="d0">14847635</data>
    </edge>
    <edge source="SVK" target="DEU">
      <data key="d0">46491708</data>
    </edge>
    <edge source="SVK" target="GRC">
      <data key="d0">2144442</data>
    </edge>
    <edge source="SVK" target="HUN">
      <data key="d0">6856907</data>
    </edge>
    <edge source="SVK" target="IDN">
      <data key="d0">925724</data>
    </edge>
    <edge source="SVK" target="ISR">
      <data key="d0">60188</data>
    </edge>
    <edge source="SVK" target="ITA">
      <data key="d0">1770404</data>
    </edge>
    <edge source="SVK" target="KOR">
      <data key="d0">77996</data>
    </edge>
    <edge source="SVK" target="LVA">
      <data key="d0">93738</data>
    </edge>
    <edge source="SVK" target="LTU">
      <data key="d0">109312</data>
    </edge>
    <edge source="SVK" target="MYS">
      <data key="d0">10632</data>
    </edge>
    <edge source="SVK" target="MDA">
      <data key="d0">95140</data>
    </edge>
    <edge source="SVK" target="NLD">
      <data key="d0">8473317</data>
    </edge>
    <edge source="SVK" target="NOR">
      <data key="d0">79274</data>
    </edge>
    <edge source="SVK" target="POL">
      <data key="d0">4747592</data>
    </edge>
    <edge source="SVK" target="PRT">
      <data key="d0">793056</data>
    </edge>
    <edge source="SVK" target="ROU">
      <data key="d0">54530</data>
    </edge>
    <edge source="SVK" target="RUS">
      <data key="d0">512862</data>
    </edge>
    <edge source="SVK" target="SAU">
      <data key="d0">12891</data>
    </edge>
    <edge source="SVK" target="IND">
      <data key="d0">10620</data>
    </edge>
    <edge source="SVK" target="SGP">
      <data key="d0">20829</data>
    </edge>
    <edge source="SVK" target="SVN">
      <data key="d0">266953</data>
    </edge>
    <edge source="SVK" target="ESP">
      <data key="d0">6368423</data>
    </edge>
    <edge source="SVK" target="SWE">
      <data key="d0">121862</data>
    </edge>
    <edge source="SVK" target="CHE">
      <data key="d0">2928391</data>
    </edge>
    <edge source="SVK" target="ARE">
      <data key="d0">21271</data>
    </edge>
    <edge source="SVK" target="UKR">
      <data key="d0">3003119</data>
    </edge>
    <edge source="SVK" target="GBR">
      <data key="d0">9117232</data>
    </edge>
    <edge source="SVK" target="USA">
      <data key="d0">797713</data>
    </edge>
    <edge source="SVK" target="SRB">
      <data key="d0">31912</data>
    </edge>
    <edge source="VNM" target="AUS">
      <data key="d0">6820000</data>
    </edge>
    <edge source="VNM" target="BEL">
      <data key="d0">1054000</data>
    </edge>
    <edge source="VNM" target="LKA">
      <data key="d0">889000</data>
    </edge>
    <edge source="VNM" target="CHN">
      <data key="d0">1798000</data>
    </edge>
    <edge source="VNM" target="FIN">
      <data key="d0">5799000</data>
    </edge>
    <edge source="VNM" target="FRA">
      <data key="d0">586000</data>
    </edge>
    <edge source="VNM" target="DEU">
      <data key="d0">769000</data>
    </edge>
    <edge source="VNM" target="HKG">
      <data key="d0">1799000</data>
    </edge>
    <edge source="VNM" target="IRL">
      <data key="d0">312000</data>
    </edge>
    <edge source="VNM" target="ISR">
      <data key="d0">45000</data>
    </edge>
    <edge source="VNM" target="ITA">
      <data key="d0">529000</data>
    </edge>
    <edge source="VNM" target="JPN">
      <data key="d0">22184000</data>
    </edge>
    <edge source="VNM" target="JOR">
      <data key="d0">582000</data>
    </edge>
    <edge source="VNM" target="KOR">
      <data key="d0">13193000</data>
    </edge>
    <edge source="VNM" target="MYS">
      <data key="d0">2489000</data>
    </edge>
    <edge source="VNM" target="MEX">
      <data key="d0">443000</data>
    </edge>
    <edge source="VNM" target="NLD">
      <data key="d0">1002000</data>
    </edge>
    <edge source="VNM" target="NZL">
      <data key="d0">774000</data>
    </edge>
    <edge source="VNM" target="SAU">
      <data key="d0">119000</data>
    </edge>
    <edge source="VNM" target="SGP">
      <data key="d0">5262000</data>
    </edge>
    <edge source="VNM" target="SVK">
      <data key="d0">52000</data>
    </edge>
    <edge source="VNM" target="ZAF">
      <data key="d0">71000</data>
    </edge>
    <edge source="VNM" target="ESP">
      <data key="d0">240000</data>
    </edge>
    <edge source="VNM" target="THA">
      <data key="d0">2188000</data>
    </edge>
    <edge source="VNM" target="ARE">
      <data key="d0">4564000</data>
    </edge>
    <edge source="VNM" target="TUR">
      <data key="d0">242000</data>
    </edge>
    <edge source="VNM" target="UKR">
      <data key="d0">777000</data>
    </edge>
    <edge source="VNM" target="GBR">
      <data key="d0">1639000</data>
    </edge>
    <edge source="VNM" target="USA">
      <data key="d0">886000</data>
    </edge>
    <edge source="SVN" target="ALB">
      <data key="d0">264977</data>
    </edge>
    <edge source="SVN" target="DZA">
      <data key="d0">2176544</data>
    </edge>
    <edge source="SVN" target="AUS">
      <data key="d0">81000</data>
    </edge>
    <edge source="SVN" target="AUT">
      <data key="d0">3920571</data>
    </edge>
    <edge source="SVN" target="BEL">
      <data key="d0">615792</data>
    </edge>
    <edge source="SVN" target="BGR">
      <data key="d0">591664</data>
    </edge>
    <edge source="SVN" target="BLR">
      <data key="d0">1013663</data>
    </edge>
    <edge source="SVN" target="CAN">
      <data key="d0">91382</data>
    </edge>
    <edge source="SVN" target="CHN">
      <data key="d0">10142</data>
    </edge>
    <edge source="SVN" target="HRV">
      <data key="d0">3515875</data>
    </edge>
    <edge source="SVN" target="CZE">
      <data key="d0">5165583</data>
    </edge>
    <edge source="SVN" target="DNK">
      <data key="d0">899729</data>
    </edge>
    <edge source="SVN" target="ECU">
      <data key="d0">22707</data>
    </edge>
    <edge source="SVN" target="EST">
      <data key="d0">56528</data>
    </edge>
    <edge source="SVN" target="FIN">
      <data key="d0">258350</data>
    </edge>
    <edge source="SVN" target="FRA">
      <data key="d0">10851085</data>
    </edge>
    <edge source="SVN" target="DEU">
      <data key="d0">19562867</data>
    </edge>
    <edge source="SVN" target="GRC">
      <data key="d0">51888</data>
    </edge>
    <edge source="SVN" target="HUN">
      <data key="d0">1552630</data>
    </edge>
    <edge source="SVN" target="IRL">
      <data key="d0">33884</data>
    </edge>
    <edge source="SVN" target="ISR">
      <data key="d0">153921</data>
    </edge>
    <edge source="SVN" target="ITA">
      <data key="d0">2983180</data>
    </edge>
    <edge source="SVN" target="KAZ">
      <data key="d0">2320175</data>
    </edge>
    <edge source="SVN" target="LVA">
      <data key="d0">18131</data>
    </edge>
    <edge source="SVN" target="LTU">
      <data key="d0">157247</data>
    </edge>
    <edge source="SVN" target="NLD">
      <data key="d0">65532</data>
    </edge>
    <edge source="SVN" target="POL">
      <data key="d0">2486153</data>
    </edge>
    <edge source="SVN" target="PRT">
      <data key="d0">222638</data>
    </edge>
    <edge source="SVN" target="ROU">
      <data key="d0">1097039</data>
    </edge>
    <edge source="SVN" target="RUS">
      <data key="d0">38628768</data>
    </edge>
    <edge source="SVN" target="IND">
      <data key="d0">2716032</data>
    </edge>
    <edge source="SVN" target="SGP">
      <data key="d0">69776</data>
    </edge>
    <edge source="SVN" target="SVK">
      <data key="d0">193267</data>
    </edge>
    <edge source="SVN" target="ESP">
      <data key="d0">1709897</data>
    </edge>
    <edge source="SVN" target="SWE">
      <data key="d0">583238</data>
    </edge>
    <edge source="SVN" target="CHE">
      <data key="d0">102888</data>
    </edge>
    <edge source="SVN" target="THA">
      <data key="d0">492235</data>
    </edge>
    <edge source="SVN" target="ARE">
      <data key="d0">2832767</data>
    </edge>
    <edge source="SVN" target="TUR">
      <data key="d0">74323</data>
    </edge>
    <edge source="SVN" target="UKR">
      <data key="d0">3396037</data>
    </edge>
    <edge source="SVN" target="MKD">
      <data key="d0">6122719</data>
    </edge>
    <edge source="SVN" target="GBR">
      <data key="d0">7137622</data>
    </edge>
    <edge source="SVN" target="USA">
      <data key="d0">73681</data>
    </edge>
    <edge source="SVN" target="URY">
      <data key="d0">179563</data>
    </edge>
    <edge source="SVN" target="SRB">
      <data key="d0">2515297</data>
    </edge>
    <edge source="ZWE" target="AUS">
      <data key="d0">32765</data>
    </edge>
    <edge source="ZWE" target="BWA">
      <data key="d0">44435</data>
    </edge>
    <edge source="ZWE" target="DNK">
      <data key="d0">94109</data>
    </edge>
    <edge source="ZWE" target="FRA">
      <data key="d0">17852</data>
    </edge>
    <edge source="ZWE" target="IRL">
      <data key="d0">44357</data>
    </edge>
    <edge source="ZWE" target="MWI">
      <data key="d0">16919</data>
    </edge>
    <edge source="ZWE" target="MOZ">
      <data key="d0">34051</data>
    </edge>
    <edge source="ZWE" target="NLD">
      <data key="d0">45048</data>
    </edge>
    <edge source="ZWE" target="ZAF">
      <data key="d0">303248</data>
    </edge>
    <edge source="ZWE" target="GBR">
      <data key="d0">211100</data>
    </edge>
    <edge source="ZWE" target="TZA">
      <data key="d0">29694</data>
    </edge>
    <edge source="ZWE" target="USA">
      <data key="d0">43794</data>
    </edge>
    <edge source="ZWE" target="SRB">
      <data key="d0">19571</data>
    </edge>
    <edge source="THA" target="ARG">
      <data key="d0">4410245</data>
    </edge>
    <edge source="THA" target="AUS">
      <data key="d0">66685592</data>
    </edge>
    <edge source="THA" target="AUT">
      <data key="d0">2988621</data>
    </edge>
    <edge source="THA" target="BEL">
      <data key="d0">105961135</data>
    </edge>
    <edge source="THA" target="BOL">
      <data key="d0">105427</data>
    </edge>
    <edge source="THA" target="BRA">
      <data key="d0">29500598</data>
    </edge>
    <edge source="THA" target="BGR">
      <data key="d0">407391</data>
    </edge>
    <edge source="THA" target="KHM">
      <data key="d0">2387384</data>
    </edge>
    <edge source="THA" target="CMR">
      <data key="d0">12518</data>
    </edge>
    <edge source="THA" target="CAN">
      <data key="d0">89177311</data>
    </edge>
    <edge source="THA" target="LKA">
      <data key="d0">479838</data>
    </edge>
    <edge source="THA" target="CHL">
      <data key="d0">4490473</data>
    </edge>
    <edge source="THA" target="CHN">
      <data key="d0">42151548</data>
    </edge>
    <edge source="THA" target="COL">
      <data key="d0">826478</data>
    </edge>
    <edge source="THA" target="CRI">
      <data key="d0">55223</data>
    </edge>
    <edge source="THA" target="HRV">
      <data key="d0">119553</data>
    </edge>
    <edge source="THA" target="CZE">
      <data key="d0">10034034</data>
    </edge>
    <edge source="THA" target="BEN">
      <data key="d0">69049</data>
    </edge>
    <edge source="THA" target="DNK">
      <data key="d0">21721926</data>
    </edge>
    <edge source="THA" target="ECU">
      <data key="d0">131501</data>
    </edge>
    <edge source="THA" target="SLV">
      <data key="d0">108195</data>
    </edge>
    <edge source="THA" target="EST">
      <data key="d0">12829</data>
    </edge>
    <edge source="THA" target="FIN">
      <data key="d0">26333419</data>
    </edge>
    <edge source="THA" target="FRA">
      <data key="d0">122686621</data>
    </edge>
    <edge source="THA" target="DEU">
      <data key="d0">103649481</data>
    </edge>
    <edge source="THA" target="GHA">
      <data key="d0">11701</data>
    </edge>
    <edge source="THA" target="GRC">
      <data key="d0">2363360</data>
    </edge>
    <edge source="THA" target="GTM">
      <data key="d0">24233</data>
    </edge>
    <edge source="THA" target="HKG">
      <data key="d0">59129378</data>
    </edge>
    <edge source="THA" target="HUN">
      <data key="d0">5339352</data>
    </edge>
    <edge source="THA" target="IDN">
      <data key="d0">57833478</data>
    </edge>
    <edge source="THA" target="IRL">
      <data key="d0">6067191</data>
    </edge>
    <edge source="THA" target="ISR">
      <data key="d0">5138626</data>
    </edge>
    <edge source="THA" target="ITA">
      <data key="d0">78130346</data>
    </edge>
    <edge source="THA" target="JAM">
      <data key="d0">17683</data>
    </edge>
    <edge source="THA" target="JPN">
      <data key="d0">661804455</data>
    </edge>
    <edge source="THA" target="JOR">
      <data key="d0">453935</data>
    </edge>
    <edge source="THA" target="KOR">
      <data key="d0">36153751</data>
    </edge>
    <edge source="THA" target="LBN">
      <data key="d0">1378586</data>
    </edge>
    <edge source="THA" target="MYS">
      <data key="d0">161147342</data>
    </edge>
    <edge source="THA" target="MUS">
      <data key="d0">40627</data>
    </edge>
    <edge source="THA" target="MEX">
      <data key="d0">73508017</data>
    </edge>
    <edge source="THA" target="MAR">
      <data key="d0">564413</data>
    </edge>
    <edge source="THA" target="OMN">
      <data key="d0">327860</data>
    </edge>
    <edge source="THA" target="NLD">
      <data key="d0">108721816</data>
    </edge>
    <edge source="THA" target="NZL">
      <data key="d0">3174749</data>
    </edge>
    <edge source="THA" target="NIC">
      <data key="d0">12934</data>
    </edge>
    <edge source="THA" target="NOR">
      <data key="d0">2618090</data>
    </edge>
    <edge source="THA" target="PAK">
      <data key="d0">285284</data>
    </edge>
    <edge source="THA" target="PAN">
      <data key="d0">39126141</data>
    </edge>
    <edge source="THA" target="PER">
      <data key="d0">47108</data>
    </edge>
    <edge source="THA" target="PHL">
      <data key="d0">7026737</data>
    </edge>
    <edge source="THA" target="POL">
      <data key="d0">9511501</data>
    </edge>
    <edge source="THA" target="PRT">
      <data key="d0">928079</data>
    </edge>
    <edge source="THA" target="RUS">
      <data key="d0">269747</data>
    </edge>
    <edge source="THA" target="SAU">
      <data key="d0">7775243</data>
    </edge>
    <edge source="THA" target="IND">
      <data key="d0">11160853</data>
    </edge>
    <edge source="THA" target="SGP">
      <data key="d0">295380897</data>
    </edge>
    <edge source="THA" target="VNM">
      <data key="d0">2449930</data>
    </edge>
    <edge source="THA" target="SVN">
      <data key="d0">164049</data>
    </edge>
    <edge source="THA" target="ZAF">
      <data key="d0">10098027</data>
    </edge>
    <edge source="THA" target="ESP">
      <data key="d0">37439185</data>
    </edge>
    <edge source="THA" target="SWE">
      <data key="d0">25461280</data>
    </edge>
    <edge source="THA" target="CHE">
      <data key="d0">8787326</data>
    </edge>
    <edge source="THA" target="ARE">
      <data key="d0">60914475</data>
    </edge>
    <edge source="THA" target="TUN">
      <data key="d0">538755</data>
    </edge>
    <edge source="THA" target="TUR">
      <data key="d0">9279570</data>
    </edge>
    <edge source="THA" target="UGA">
      <data key="d0">375740</data>
    </edge>
    <edge source="THA" target="UKR">
      <data key="d0">1643524</data>
    </edge>
    <edge source="THA" target="EGY">
      <data key="d0">1543711</data>
    </edge>
    <edge source="THA" target="GBR">
      <data key="d0">242772748</data>
    </edge>
    <edge source="THA" target="USA">
      <data key="d0">1234886487</data>
    </edge>
    <edge source="THA" target="URY">
      <data key="d0">2547253</data>
    </edge>
    <edge source="TUN" target="DZA">
      <data key="d0">592108</data>
    </edge>
    <edge source="TUN" target="CHN">
      <data key="d0">12181</data>
    </edge>
    <edge source="TUN" target="FRA">
      <data key="d0">7228647</data>
    </edge>
    <edge source="TUN" target="DEU">
      <data key="d0">13692900</data>
    </edge>
    <edge source="TUN" target="ITA">
      <data key="d0">2378639</data>
    </edge>
    <edge source="TUN" target="CIV">
      <data key="d0">28074</data>
    </edge>
    <edge source="TUN" target="KOR">
      <data key="d0">66755</data>
    </edge>
    <edge source="TUN" target="MRT">
      <data key="d0">444499</data>
    </edge>
    <edge source="TUN" target="ESP">
      <data key="d0">107530</data>
    </edge>
    <edge source="TUN" target="GBR">
      <data key="d0">682541</data>
    </edge>
    <edge source="TUN" target="USA">
      <data key="d0">446281</data>
    </edge>
    <edge source="UGA" target="BDI">
      <data key="d0">11935</data>
    </edge>
    <edge source="UGA" target="ETH">
      <data key="d0">53437</data>
    </edge>
    <edge source="UGA" target="TZA">
      <data key="d0">10459</data>
    </edge>
    <edge source="TZA" target="MOZ">
      <data key="d0">60545</data>
    </edge>
    <edge source="TZA" target="ZAF">
      <data key="d0">452940</data>
    </edge>
    <edge source="TZA" target="ARE">
      <data key="d0">26334</data>
    </edge>
    <edge source="TZA" target="USA">
      <data key="d0">18866</data>
    </edge>
    <edge source="BGR" target="ALB">
      <data key="d0">164813</data>
    </edge>
    <edge source="BGR" target="AUT">
      <data key="d0">263502</data>
    </edge>
    <edge source="BGR" target="BEL">
      <data key="d0">48009</data>
    </edge>
    <edge source="BGR" target="CAN">
      <data key="d0">16699</data>
    </edge>
    <edge source="BGR" target="CHN">
      <data key="d0">33159</data>
    </edge>
    <edge source="BGR" target="CZE">
      <data key="d0">15543</data>
    </edge>
    <edge source="BGR" target="BEN">
      <data key="d0">14894</data>
    </edge>
    <edge source="BGR" target="DNK">
      <data key="d0">19034</data>
    </edge>
    <edge source="BGR" target="ETH">
      <data key="d0">141289</data>
    </edge>
    <edge source="BGR" target="FIN">
      <data key="d0">170438</data>
    </edge>
    <edge source="BGR" target="FRA">
      <data key="d0">354713</data>
    </edge>
    <edge source="BGR" target="GEO">
      <data key="d0">48089</data>
    </edge>
    <edge source="BGR" target="DEU">
      <data key="d0">1359383</data>
    </edge>
    <edge source="BGR" target="GRC">
      <data key="d0">172893</data>
    </edge>
    <edge source="BGR" target="HKG">
      <data key="d0">20696</data>
    </edge>
    <edge source="BGR" target="IRL">
      <data key="d0">11348</data>
    </edge>
    <edge source="BGR" target="ISR">
      <data key="d0">114201</data>
    </edge>
    <edge source="BGR" target="ITA">
      <data key="d0">312281</data>
    </edge>
    <edge source="BGR" target="JPN">
      <data key="d0">29610</data>
    </edge>
    <edge source="BGR" target="LBN">
      <data key="d0">18788</data>
    </edge>
    <edge source="BGR" target="LTU">
      <data key="d0">24387</data>
    </edge>
    <edge source="BGR" target="MDA">
      <data key="d0">115712</data>
    </edge>
    <edge source="BGR" target="NLD">
      <data key="d0">2885913</data>
    </edge>
    <edge source="BGR" target="NOR">
      <data key="d0">41697</data>
    </edge>
    <edge source="BGR" target="ROU">
      <data key="d0">80812</data>
    </edge>
    <edge source="BGR" target="RUS">
      <data key="d0">939349</data>
    </edge>
    <edge source="BGR" target="SVN">
      <data key="d0">14666</data>
    </edge>
    <edge source="BGR" target="ESP">
      <data key="d0">17696</data>
    </edge>
    <edge source="BGR" target="SWE">
      <data key="d0">134130</data>
    </edge>
    <edge source="BGR" target="CHE">
      <data key="d0">152143</data>
    </edge>
    <edge source="BGR" target="TUR">
      <data key="d0">33559</data>
    </edge>
    <edge source="BGR" target="UKR">
      <data key="d0">34848</data>
    </edge>
    <edge source="BGR" target="MKD">
      <data key="d0">283299</data>
    </edge>
    <edge source="BGR" target="GBR">
      <data key="d0">2169749</data>
    </edge>
    <edge source="BGR" target="USA">
      <data key="d0">257852</data>
    </edge>
    <edge source="BGR" target="SRB">
      <data key="d0">183325</data>
    </edge>
    <edge source="BLR" target="DZA">
      <data key="d0">12800</data>
    </edge>
    <edge source="BLR" target="AZE">
      <data key="d0">95700</data>
    </edge>
    <edge source="BLR" target="BGR">
      <data key="d0">21800</data>
    </edge>
    <edge source="BLR" target="CHN">
      <data key="d0">285700</data>
    </edge>
    <edge source="BLR" target="ETH">
      <data key="d0">95000</data>
    </edge>
    <edge source="BLR" target="HUN">
      <data key="d0">11100</data>
    </edge>
    <edge source="BLR" target="ITA">
      <data key="d0">31200</data>
    </edge>
    <edge source="BLR" target="KAZ">
      <data key="d0">69800</data>
    </edge>
    <edge source="BLR" target="KGZ">
      <data key="d0">103700</data>
    </edge>
    <edge source="BLR" target="LVA">
      <data key="d0">341800</data>
    </edge>
    <edge source="BLR" target="LTU">
      <data key="d0">171600</data>
    </edge>
    <edge source="BLR" target="MDA">
      <data key="d0">43700</data>
    </edge>
    <edge source="BLR" target="POL">
      <data key="d0">55500</data>
    </edge>
    <edge source="BLR" target="RUS">
      <data key="d0">55446800</data>
    </edge>
    <edge source="BLR" target="IND">
      <data key="d0">371800</data>
    </edge>
    <edge source="BLR" target="VNM">
      <data key="d0">410700</data>
    </edge>
    <edge source="BLR" target="TUR">
      <data key="d0">57800</data>
    </edge>
    <edge source="BLR" target="UKR">
      <data key="d0">569700</data>
    </edge>
    <edge source="BLR" target="GBR">
      <data key="d0">29400</data>
    </edge>
    <edge source="BLR" target="USA">
      <data key="d0">26600</data>
    </edge>
    <edge source="BEN" target="NLD">
      <data key="d0">12346</data>
    </edge>
    <edge source="EST" target="AUS">
      <data key="d0">105364</data>
    </edge>
    <edge source="EST" target="AUT">
      <data key="d0">54453</data>
    </edge>
    <edge source="EST" target="BEL">
      <data key="d0">40798</data>
    </edge>
    <edge source="EST" target="CAN">
      <data key="d0">5719321</data>
    </edge>
    <edge source="EST" target="CHN">
      <data key="d0">63420</data>
    </edge>
    <edge source="EST" target="CZE">
      <data key="d0">93355</data>
    </edge>
    <edge source="EST" target="DNK">
      <data key="d0">1552611</data>
    </edge>
    <edge source="EST" target="FIN">
      <data key="d0">535618218</data>
    </edge>
    <edge source="EST" target="FRA">
      <data key="d0">955637</data>
    </edge>
    <edge source="EST" target="DEU">
      <data key="d0">77182361</data>
    </edge>
    <edge source="EST" target="HKG">
      <data key="d0">1745255</data>
    </edge>
    <edge source="EST" target="HUN">
      <data key="d0">3761164</data>
    </edge>
    <edge source="EST" target="IRL">
      <data key="d0">122984</data>
    </edge>
    <edge source="EST" target="ISR">
      <data key="d0">41529</data>
    </edge>
    <edge source="EST" target="ITA">
      <data key="d0">1125601</data>
    </edge>
    <edge source="EST" target="JPN">
      <data key="d0">46080</data>
    </edge>
    <edge source="EST" target="KOR">
      <data key="d0">2253712</data>
    </edge>
    <edge source="EST" target="LVA">
      <data key="d0">2207996</data>
    </edge>
    <edge source="EST" target="LTU">
      <data key="d0">1106978</data>
    </edge>
    <edge source="EST" target="MYS">
      <data key="d0">177256</data>
    </edge>
    <edge source="EST" target="MEX">
      <data key="d0">478137</data>
    </edge>
    <edge source="EST" target="NLD">
      <data key="d0">788542</data>
    </edge>
    <edge source="EST" target="NOR">
      <data key="d0">697029</data>
    </edge>
    <edge source="EST" target="ROU">
      <data key="d0">58375</data>
    </edge>
    <edge source="EST" target="RUS">
      <data key="d0">4913142</data>
    </edge>
    <edge source="EST" target="SGP">
      <data key="d0">192217</data>
    </edge>
    <edge source="EST" target="ESP">
      <data key="d0">1824248</data>
    </edge>
    <edge source="EST" target="SWE">
      <data key="d0">291606585</data>
    </edge>
    <edge source="EST" target="CHE">
      <data key="d0">96242</data>
    </edge>
    <edge source="EST" target="UKR">
      <data key="d0">1188943</data>
    </edge>
    <edge source="EST" target="GBR">
      <data key="d0">3140697</data>
    </edge>
    <edge source="EST" target="USA">
      <data key="d0">1439816</data>
    </edge>
    <edge source="LTU" target="AZE">
      <data key="d0">135724</data>
    </edge>
    <edge source="LTU" target="AUT">
      <data key="d0">16674</data>
    </edge>
    <edge source="LTU" target="BEL">
      <data key="d0">119337</data>
    </edge>
    <edge source="LTU" target="BLR">
      <data key="d0">1244883</data>
    </edge>
    <edge source="LTU" target="CHN">
      <data key="d0">14515</data>
    </edge>
    <edge source="LTU" target="COL">
      <data key="d0">73345</data>
    </edge>
    <edge source="LTU" target="CZE">
      <data key="d0">1608516</data>
    </edge>
    <edge source="LTU" target="DNK">
      <data key="d0">756561</data>
    </edge>
    <edge source="LTU" target="EST">
      <data key="d0">247369</data>
    </edge>
    <edge source="LTU" target="FIN">
      <data key="d0">950086</data>
    </edge>
    <edge source="LTU" target="FRA">
      <data key="d0">654968</data>
    </edge>
    <edge source="LTU" target="GEO">
      <data key="d0">120141</data>
    </edge>
    <edge source="LTU" target="DEU">
      <data key="d0">9393290</data>
    </edge>
    <edge source="LTU" target="HKG">
      <data key="d0">27804</data>
    </edge>
    <edge source="LTU" target="ISR">
      <data key="d0">38690</data>
    </edge>
    <edge source="LTU" target="ITA">
      <data key="d0">98779</data>
    </edge>
    <edge source="LTU" target="LVA">
      <data key="d0">4161563</data>
    </edge>
    <edge source="LTU" target="MRT">
      <data key="d0">12114</data>
    </edge>
    <edge source="LTU" target="MEX">
      <data key="d0">18380</data>
    </edge>
    <edge source="LTU" target="MDA">
      <data key="d0">207252</data>
    </edge>
    <edge source="LTU" target="NLD">
      <data key="d0">1127977</data>
    </edge>
    <edge source="LTU" target="NOR">
      <data key="d0">20160</data>
    </edge>
    <edge source="LTU" target="POL">
      <data key="d0">932766</data>
    </edge>
    <edge source="LTU" target="ROU">
      <data key="d0">16550</data>
    </edge>
    <edge source="LTU" target="RUS">
      <data key="d0">5139696</data>
    </edge>
    <edge source="LTU" target="IND">
      <data key="d0">94305</data>
    </edge>
    <edge source="LTU" target="SVK">
      <data key="d0">403911</data>
    </edge>
    <edge source="LTU" target="SVN">
      <data key="d0">38133</data>
    </edge>
    <edge source="LTU" target="ESP">
      <data key="d0">562462</data>
    </edge>
    <edge source="LTU" target="SWE">
      <data key="d0">122017</data>
    </edge>
    <edge source="LTU" target="CHE">
      <data key="d0">228158</data>
    </edge>
    <edge source="LTU" target="ARE">
      <data key="d0">85498</data>
    </edge>
    <edge source="LTU" target="TUR">
      <data key="d0">592381</data>
    </edge>
    <edge source="LTU" target="UKR">
      <data key="d0">508294</data>
    </edge>
    <edge source="LTU" target="GBR">
      <data key="d0">9245076</data>
    </edge>
    <edge source="LTU" target="USA">
      <data key="d0">893798</data>
    </edge>
    <edge source="MDA" target="AUT">
      <data key="d0">15125</data>
    </edge>
    <edge source="MDA" target="HRV">
      <data key="d0">11877</data>
    </edge>
    <edge source="MDA" target="FIN">
      <data key="d0">13000</data>
    </edge>
    <edge source="MDA" target="FRA">
      <data key="d0">83400</data>
    </edge>
    <edge source="MDA" target="ROU">
      <data key="d0">87048</data>
    </edge>
    <edge source="MDA" target="RUS">
      <data key="d0">793057</data>
    </edge>
    <edge source="MDA" target="IND">
      <data key="d0">1816575</data>
    </edge>
    <edge source="MDA" target="UKR">
      <data key="d0">28931</data>
    </edge>
    <edge source="MAR" target="BEL">
      <data key="d0">66754</data>
    </edge>
    <edge source="MAR" target="CMR">
      <data key="d0">11156</data>
    </edge>
    <edge source="MAR" target="LKA">
      <data key="d0">1246128</data>
    </edge>
    <edge source="MAR" target="CHN">
      <data key="d0">11862</data>
    </edge>
    <edge source="MAR" target="FRA">
      <data key="d0">20489948</data>
    </edge>
    <edge source="MAR" target="HKG">
      <data key="d0">248422</data>
    </edge>
    <edge source="MAR" target="MYS">
      <data key="d0">34363</data>
    </edge>
    <edge source="MAR" target="NLD">
      <data key="d0">20290</data>
    </edge>
    <edge source="MAR" target="SAU">
      <data key="d0">33071</data>
    </edge>
    <edge source="MAR" target="SGP">
      <data key="d0">204134</data>
    </edge>
    <edge source="MAR" target="ESP">
      <data key="d0">284633</data>
    </edge>
    <edge source="MAR" target="SWE">
      <data key="d0">72613</data>
    </edge>
    <edge source="MAR" target="CHE">
      <data key="d0">37792</data>
    </edge>
    <edge source="MAR" target="ARE">
      <data key="d0">444774</data>
    </edge>
    <edge source="MAR" target="TUN">
      <data key="d0">98946</data>
    </edge>
    <edge source="MAR" target="GBR">
      <data key="d0">106010</data>
    </edge>
    <edge source="MAR" target="USA">
      <data key="d0">300220</data>
    </edge>
    <edge source="SEN" target="FRA">
      <data key="d0">722650</data>
    </edge>
    <edge source="SEN" target="MRT">
      <data key="d0">20410</data>
    </edge>
    <edge source="SEN" target="TGO">
      <data key="d0">21670</data>
    </edge>
    <edge source="SEN" target="USA">
      <data key="d0">338716</data>
    </edge>
    <edge source="UKR" target="DZA">
      <data key="d0">4842390</data>
    </edge>
    <edge source="UKR" target="AZE">
      <data key="d0">281860</data>
    </edge>
    <edge source="UKR" target="AUT">
      <data key="d0">29066030</data>
    </edge>
    <edge source="UKR" target="BLR">
      <data key="d0">661130</data>
    </edge>
    <edge source="UKR" target="CAN">
      <data key="d0">42180</data>
    </edge>
    <edge source="UKR" target="CHN">
      <data key="d0">453140</data>
    </edge>
    <edge source="UKR" target="DNK">
      <data key="d0">55720</data>
    </edge>
    <edge source="UKR" target="FIN">
      <data key="d0">122840</data>
    </edge>
    <edge source="UKR" target="FRA">
      <data key="d0">862500</data>
    </edge>
    <edge source="UKR" target="DEU">
      <data key="d0">64640</data>
    </edge>
    <edge source="UKR" target="HKG">
      <data key="d0">17400</data>
    </edge>
    <edge source="UKR" target="ISR">
      <data key="d0">35710</data>
    </edge>
    <edge source="UKR" target="ITA">
      <data key="d0">54970</data>
    </edge>
    <edge source="UKR" target="KAZ">
      <data key="d0">389360</data>
    </edge>
    <edge source="UKR" target="KGZ">
      <data key="d0">188350</data>
    </edge>
    <edge source="UKR" target="LTU">
      <data key="d0">10060</data>
    </edge>
    <edge source="UKR" target="MEX">
      <data key="d0">12540</data>
    </edge>
    <edge source="UKR" target="MDA">
      <data key="d0">252980</data>
    </edge>
    <edge source="UKR" target="NLD">
      <data key="d0">99080</data>
    </edge>
    <edge source="UKR" target="POL">
      <data key="d0">150300</data>
    </edge>
    <edge source="UKR" target="ROU">
      <data key="d0">577730</data>
    </edge>
    <edge source="UKR" target="RUS">
      <data key="d0">12211510</data>
    </edge>
    <edge source="UKR" target="IND">
      <data key="d0">8711620</data>
    </edge>
    <edge source="UKR" target="SVK">
      <data key="d0">37400</data>
    </edge>
    <edge source="UKR" target="VNM">
      <data key="d0">419680</data>
    </edge>
    <edge source="UKR" target="ESP">
      <data key="d0">4454910</data>
    </edge>
    <edge source="UKR" target="CHE">
      <data key="d0">16640</data>
    </edge>
    <edge source="UKR" target="EGY">
      <data key="d0">2786830</data>
    </edge>
    <edge source="UKR" target="GBR">
      <data key="d0">138590</data>
    </edge>
    <edge source="UKR" target="USA">
      <data key="d0">194910</data>
    </edge>
    <edge source="MKD" target="BGR">
      <data key="d0">12484</data>
    </edge>
    <edge source="MKD" target="ITA">
      <data key="d0">72139</data>
    </edge>
    <edge source="MKD" target="SWE">
      <data key="d0">30829</data>
    </edge>
    <edge source="MKD" target="CHE">
      <data key="d0">121829</data>
    </edge>
    <edge source="MKD" target="GBR">
      <data key="d0">31666</data>
    </edge>
    <edge source="MKD" target="SRB">
      <data key="d0">263339</data>
    </edge>
    <edge source="ARM" target="GRC">
      <data key="d0">653845</data>
    </edge>
    <edge source="ARM" target="NLD">
      <data key="d0">18000</data>
    </edge>
    <edge source="ARM" target="RUS">
      <data key="d0">22429</data>
    </edge>
    <edge source="ARM" target="USA">
      <data key="d0">46134</data>
    </edge>
    <edge source="GMB" target="GBR">
      <data key="d0">49166</data>
    </edge>
    <edge source="TGO" target="FRA">
      <data key="d0">13873</data>
    </edge>
    <edge source="BFA" target="FRA">
      <data key="d0">62763</data>
    </edge>
    <edge source="BFA" target="USA">
      <data key="d0">16773</data>
    </edge>
    <edge source="HND" target="CRI">
      <data key="d0">93930</data>
    </edge>
    <edge source="HND" target="SLV">
      <data key="d0">25449</data>
    </edge>
    <edge source="HND" target="GTM">
      <data key="d0">20136</data>
    </edge>
    <edge source="HND" target="USA">
      <data key="d0">95279</data>
    </edge>
    <edge source="NIC" target="COL">
      <data key="d0">32370</data>
    </edge>
    <edge source="NIC" target="CRI">
      <data key="d0">503856</data>
    </edge>
    <edge source="NIC" target="ECU">
      <data key="d0">13799</data>
    </edge>
    <edge source="NIC" target="PAN">
      <data key="d0">41500</data>
    </edge>
    <edge source="NIC" target="USA">
      <data key="d0">13166</data>
    </edge>
    <edge source="PSE" target="ISR">
      <data key="d0">1936713</data>
    </edge>
  </graph>
</graphml>
