# Supplementary material for: Core-periphery structure in sectoral international trade networks: A new approach to an old theory
Source: PLoS One. 2020 Apr 2;15(4):e0229547. doi: 10.1371/journal.pone.0229547 (PMC7117750; doi:10.1371/journal.pone.0229547)
Supplement: S8 File — (ZIP) [file pone.0229547.s008.zip › S8_File/Networks 2000/77-ELEC MCH APPAR,PARTS,NES.graphml]

<?xml version='1.0' encoding='utf-8'?>
<graphml xmlns="http://graphml.graphdrawing.org/xmlns" xmlns:xsi="http://www.w3.org/2001/XMLSchema-instance" xsi:schemaLocation="http://graphml.graphdrawing.org/xmlns http://graphml.graphdrawing.org/xmlns/1.0/graphml.xsd">
  <key attr.name="weight" attr.type="long" for="edge" id="d0" />
  <graph edgedefault="directed">
    <node id="ALB" />
    <node id="GRC" />
    <node id="ITA" />
    <node id="NLD" />
    <node id="SVN" />
    <node id="MKD" />
    <node id="SRB" />
    <node id="DZA" />
    <node id="FRA" />
    <node id="DEU" />
    <node id="MAR" />
    <node id="RUS" />
    <node id="TUN" />
    <node id="GBR" />
    <node id="AZE" />
    <node id="BLR" />
    <node id="FIN" />
    <node id="GEO" />
    <node id="KAZ" />
    <node id="SGP" />
    <node id="SWE" />
    <node id="ARE" />
    <node id="TUR" />
    <node id="UKR" />
    <node id="USA" />
    <node id="ARG" />
    <node id="AUS" />
    <node id="BEL" />
    <node id="BOL" />
    <node id="BRA" />
    <node id="CAN" />
    <node id="CHL" />
    <node id="CHN" />
    <node id="COL" />
    <node id="CRI" />
    <node id="ECU" />
    <node id="SLV" />
    <node id="GTM" />
    <node id="HND" />
    <node id="HKG" />
    <node id="IDN" />
    <node id="ISR" />
    <node id="JAM" />
    <node id="JPN" />
    <node id="KOR" />
    <node id="MWI" />
    <node id="MEX" />
    <node id="NZL" />
    <node id="NIC" />
    <node id="PAN" />
    <node id="PRY" />
    <node id="PER" />
    <node id="PHL" />
    <node id="PRT" />
    <node id="SAU" />
    <node id="IND" />
    <node id="ZAF" />
    <node id="ESP" />
    <node id="CHE" />
    <node id="THA" />
    <node id="EGY" />
    <node id="URY" />
    <node id="AUT" />
    <node id="KHM" />
    <node id="CMR" />
    <node id="LKA" />
    <node id="HRV" />
    <node id="CZE" />
    <node id="DNK" />
    <node id="ETH" />
    <node id="GHA" />
    <node id="HUN" />
    <node id="IRL" />
    <node id="CIV" />
    <node id="JOR" />
    <node id="KGZ" />
    <node id="LBN" />
    <node id="LVA" />
    <node id="LTU" />
    <node id="MDG" />
    <node id="MYS" />
    <node id="MUS" />
    <node id="OMN" />
    <node id="NAM" />
    <node id="NOR" />
    <node id="PAK" />
    <node id="POL" />
    <node id="ROU" />
    <node id="SVK" />
    <node id="VNM" />
    <node id="ZWE" />
    <node id="TZA" />
    <node id="BWA" />
    <node id="BGR" />
    <node id="BDI" />
    <node id="EST" />
    <node id="MDA" />
    <node id="MOZ" />
    <node id="SEN" />
    <node id="UGA" />
    <node id="BFA" />
    <node id="ARM" />
    <node id="CAF" />
    <node id="BEN" />
    <node id="GMB" />
    <node id="MRT" />
    <node id="NER" />
    <node id="TGO" />
    <node id="PSE" />
    <edge source="ALB" target="GRC">
      <data key="d0">230765</data>
    </edge>
    <edge source="ALB" target="ITA">
      <data key="d0">1420434</data>
    </edge>
    <edge source="ALB" target="NLD">
      <data key="d0">12014</data>
    </edge>
    <edge source="ALB" target="SVN">
      <data key="d0">41412</data>
    </edge>
    <edge source="ALB" target="MKD">
      <data key="d0">53807</data>
    </edge>
    <edge source="ALB" target="SRB">
      <data key="d0">143747</data>
    </edge>
    <edge source="GRC" target="ALB">
      <data key="d0">3329355</data>
    </edge>
    <edge source="GRC" target="DZA">
      <data key="d0">2238279</data>
    </edge>
    <edge source="GRC" target="ARG">
      <data key="d0">3012515</data>
    </edge>
    <edge source="GRC" target="AUS">
      <data key="d0">280799</data>
    </edge>
    <edge source="GRC" target="AUT">
      <data key="d0">2845036</data>
    </edge>
    <edge source="GRC" target="ARM">
      <data key="d0">7893881</data>
    </edge>
    <edge source="GRC" target="BEL">
      <data key="d0">2920325</data>
    </edge>
    <edge source="GRC" target="BOL">
      <data key="d0">10640</data>
    </edge>
    <edge source="GRC" target="BRA">
      <data key="d0">3825879</data>
    </edge>
    <edge source="GRC" target="BGR">
      <data key="d0">8963869</data>
    </edge>
    <edge source="GRC" target="BDI">
      <data key="d0">68821</data>
    </edge>
    <edge source="GRC" target="CMR">
      <data key="d0">267934</data>
    </edge>
    <edge source="GRC" target="CAN">
      <data key="d0">43333</data>
    </edge>
    <edge source="GRC" target="LKA">
      <data key="d0">124518</data>
    </edge>
    <edge source="GRC" target="CHL">
      <data key="d0">50656</data>
    </edge>
    <edge source="GRC" target="CHN">
      <data key="d0">634510</data>
    </edge>
    <edge source="GRC" target="COL">
      <data key="d0">16001</data>
    </edge>
    <edge source="GRC" target="HRV">
      <data key="d0">108271</data>
    </edge>
    <edge source="GRC" target="CZE">
      <data key="d0">1037952</data>
    </edge>
    <edge source="GRC" target="DNK">
      <data key="d0">3150703</data>
    </edge>
    <edge source="GRC" target="ETH">
      <data key="d0">597454</data>
    </edge>
    <edge source="GRC" target="EST">
      <data key="d0">27832</data>
    </edge>
    <edge source="GRC" target="FIN">
      <data key="d0">138943</data>
    </edge>
    <edge source="GRC" target="FRA">
      <data key="d0">18715031</data>
    </edge>
    <edge source="GRC" target="GEO">
      <data key="d0">22219</data>
    </edge>
    <edge source="GRC" target="PSE">
      <data key="d0">1458080</data>
    </edge>
    <edge source="GRC" target="DEU">
      <data key="d0">40607954</data>
    </edge>
    <edge source="GRC" target="GHA">
      <data key="d0">385669</data>
    </edge>
    <edge source="GRC" target="HKG">
      <data key="d0">350482</data>
    </edge>
    <edge source="GRC" target="HUN">
      <data key="d0">754098</data>
    </edge>
    <edge source="GRC" target="IDN">
      <data key="d0">17913</data>
    </edge>
    <edge source="GRC" target="IRL">
      <data key="d0">3231657</data>
    </edge>
    <edge source="GRC" target="ISR">
      <data key="d0">9755848</data>
    </edge>
    <edge source="GRC" target="ITA">
      <data key="d0">16395331</data>
    </edge>
    <edge source="GRC" target="CIV">
      <data key="d0">83090</data>
    </edge>
    <edge source="GRC" target="JPN">
      <data key="d0">18544</data>
    </edge>
    <edge source="GRC" target="JOR">
      <data key="d0">2229669</data>
    </edge>
    <edge source="GRC" target="KOR">
      <data key="d0">63119</data>
    </edge>
    <edge source="GRC" target="LBN">
      <data key="d0">933386</data>
    </edge>
    <edge source="GRC" target="LVA">
      <data key="d0">55833</data>
    </edge>
    <edge source="GRC" target="LTU">
      <data key="d0">64620</data>
    </edge>
    <edge source="GRC" target="MDG">
      <data key="d0">172475</data>
    </edge>
    <edge source="GRC" target="MYS">
      <data key="d0">200999</data>
    </edge>
    <edge source="GRC" target="MRT">
      <data key="d0">120028</data>
    </edge>
    <edge source="GRC" target="MUS">
      <data key="d0">111416</data>
    </edge>
    <edge source="GRC" target="MEX">
      <data key="d0">87424</data>
    </edge>
    <edge source="GRC" target="MDA">
      <data key="d0">569420</data>
    </edge>
    <edge source="GRC" target="MAR">
      <data key="d0">4268703</data>
    </edge>
    <edge source="GRC" target="OMN">
      <data key="d0">25293</data>
    </edge>
    <edge source="GRC" target="NLD">
      <data key="d0">2098081</data>
    </edge>
    <edge source="GRC" target="NZL">
      <data key="d0">29576</data>
    </edge>
    <edge source="GRC" target="NER">
      <data key="d0">173573</data>
    </edge>
    <edge source="GRC" target="NOR">
      <data key="d0">1497242</data>
    </edge>
    <edge source="GRC" target="PAK">
      <data key="d0">28224</data>
    </edge>
    <edge source="GRC" target="PAN">
      <data key="d0">708889</data>
    </edge>
    <edge source="GRC" target="PHL">
      <data key="d0">162064</data>
    </edge>
    <edge source="GRC" target="POL">
      <data key="d0">844414</data>
    </edge>
    <edge source="GRC" target="PRT">
      <data key="d0">1518322</data>
    </edge>
    <edge source="GRC" target="ROU">
      <data key="d0">19947438</data>
    </edge>
    <edge source="GRC" target="RUS">
      <data key="d0">938960</data>
    </edge>
    <edge source="GRC" target="SAU">
      <data key="d0">2650595</data>
    </edge>
    <edge source="GRC" target="SEN">
      <data key="d0">68010</data>
    </edge>
    <edge source="GRC" target="IND">
      <data key="d0">529959</data>
    </edge>
    <edge source="GRC" target="SGP">
      <data key="d0">43476</data>
    </edge>
    <edge source="GRC" target="SVK">
      <data key="d0">14148</data>
    </edge>
    <edge source="GRC" target="VNM">
      <data key="d0">17317</data>
    </edge>
    <edge source="GRC" target="SVN">
      <data key="d0">818561</data>
    </edge>
    <edge source="GRC" target="ZAF">
      <data key="d0">1594848</data>
    </edge>
    <edge source="GRC" target="ESP">
      <data key="d0">12435468</data>
    </edge>
    <edge source="GRC" target="SWE">
      <data key="d0">11330719</data>
    </edge>
    <edge source="GRC" target="CHE">
      <data key="d0">1006636</data>
    </edge>
    <edge source="GRC" target="TGO">
      <data key="d0">92561</data>
    </edge>
    <edge source="GRC" target="ARE">
      <data key="d0">6114117</data>
    </edge>
    <edge source="GRC" target="TUN">
      <data key="d0">832155</data>
    </edge>
    <edge source="GRC" target="TUR">
      <data key="d0">7452391</data>
    </edge>
    <edge source="GRC" target="UGA">
      <data key="d0">707751</data>
    </edge>
    <edge source="GRC" target="UKR">
      <data key="d0">1027927</data>
    </edge>
    <edge source="GRC" target="MKD">
      <data key="d0">6761268</data>
    </edge>
    <edge source="GRC" target="EGY">
      <data key="d0">2272172</data>
    </edge>
    <edge source="GRC" target="GBR">
      <data key="d0">46697048</data>
    </edge>
    <edge source="GRC" target="TZA">
      <data key="d0">1270829</data>
    </edge>
    <edge source="GRC" target="USA">
      <data key="d0">8619705</data>
    </edge>
    <edge source="GRC" target="BFA">
      <data key="d0">28551</data>
    </edge>
    <edge source="GRC" target="SRB">
      <data key="d0">2527635</data>
    </edge>
    <edge source="ITA" target="ALB">
      <data key="d0">28251307</data>
    </edge>
    <edge source="ITA" target="DZA">
      <data key="d0">45080738</data>
    </edge>
    <edge source="ITA" target="AZE">
      <data key="d0">1578009</data>
    </edge>
    <edge source="ITA" target="ARG">
      <data key="d0">64055668</data>
    </edge>
    <edge source="ITA" target="AUS">
      <data key="d0">100384778</data>
    </edge>
    <edge source="ITA" target="AUT">
      <data key="d0">271744436</data>
    </edge>
    <edge source="ITA" target="ARM">
      <data key="d0">922978</data>
    </edge>
    <edge source="ITA" target="BEL">
      <data key="d0">213770807</data>
    </edge>
    <edge source="ITA" target="BOL">
      <data key="d0">938680</data>
    </edge>
    <edge source="ITA" target="BRA">
      <data key="d0">114168401</data>
    </edge>
    <edge source="ITA" target="BGR">
      <data key="d0">42961927</data>
    </edge>
    <edge source="ITA" target="BDI">
      <data key="d0">97595</data>
    </edge>
    <edge source="ITA" target="BLR">
      <data key="d0">5516614</data>
    </edge>
    <edge source="ITA" target="KHM">
      <data key="d0">153560</data>
    </edge>
    <edge source="ITA" target="CMR">
      <data key="d0">2095041</data>
    </edge>
    <edge source="ITA" target="CAN">
      <data key="d0">55525519</data>
    </edge>
    <edge source="ITA" target="CAF">
      <data key="d0">180936</data>
    </edge>
    <edge source="ITA" target="LKA">
      <data key="d0">4383512</data>
    </edge>
    <edge source="ITA" target="CHL">
      <data key="d0">20768316</data>
    </edge>
    <edge source="ITA" target="CHN">
      <data key="d0">125467931</data>
    </edge>
    <edge source="ITA" target="COL">
      <data key="d0">5511708</data>
    </edge>
    <edge source="ITA" target="CRI">
      <data key="d0">3594329</data>
    </edge>
    <edge source="ITA" target="HRV">
      <data key="d0">41540041</data>
    </edge>
    <edge source="ITA" target="CZE">
      <data key="d0">125454445</data>
    </edge>
    <edge source="ITA" target="BEN">
      <data key="d0">591337</data>
    </edge>
    <edge source="ITA" target="DNK">
      <data key="d0">107662461</data>
    </edge>
    <edge source="ITA" target="ECU">
      <data key="d0">2688859</data>
    </edge>
    <edge source="ITA" target="SLV">
      <data key="d0">1660538</data>
    </edge>
    <edge source="ITA" target="ETH">
      <data key="d0">7585325</data>
    </edge>
    <edge source="ITA" target="EST">
      <data key="d0">8578552</data>
    </edge>
    <edge source="ITA" target="FIN">
      <data key="d0">115309486</data>
    </edge>
    <edge source="ITA" target="FRA">
      <data key="d0">2407142034</data>
    </edge>
    <edge source="ITA" target="GEO">
      <data key="d0">1647582</data>
    </edge>
    <edge source="ITA" target="GMB">
      <data key="d0">78375</data>
    </edge>
    <edge source="ITA" target="DEU">
      <data key="d0">2133985785</data>
    </edge>
    <edge source="ITA" target="GHA">
      <data key="d0">2521642</data>
    </edge>
    <edge source="ITA" target="GRC">
      <data key="d0">237368945</data>
    </edge>
    <edge source="ITA" target="GTM">
      <data key="d0">1990130</data>
    </edge>
    <edge source="ITA" target="HND">
      <data key="d0">470298</data>
    </edge>
    <edge source="ITA" target="HKG">
      <data key="d0">187694277</data>
    </edge>
    <edge source="ITA" target="HUN">
      <data key="d0">173599342</data>
    </edge>
    <edge source="ITA" target="IDN">
      <data key="d0">11153301</data>
    </edge>
    <edge source="ITA" target="IRL">
      <data key="d0">97708597</data>
    </edge>
    <edge source="ITA" target="ISR">
      <data key="d0">106044863</data>
    </edge>
    <edge source="ITA" target="CIV">
      <data key="d0">1836358</data>
    </edge>
    <edge source="ITA" target="JAM">
      <data key="d0">1276558</data>
    </edge>
    <edge source="ITA" target="JPN">
      <data key="d0">75652360</data>
    </edge>
    <edge source="ITA" target="KAZ">
      <data key="d0">10749537</data>
    </edge>
    <edge source="ITA" target="JOR">
      <data key="d0">12990824</data>
    </edge>
    <edge source="ITA" target="KOR">
      <data key="d0">154845346</data>
    </edge>
    <edge source="ITA" target="KGZ">
      <data key="d0">339392</data>
    </edge>
    <edge source="ITA" target="LBN">
      <data key="d0">35093618</data>
    </edge>
    <edge source="ITA" target="LVA">
      <data key="d0">8287929</data>
    </edge>
    <edge source="ITA" target="LTU">
      <data key="d0">28929121</data>
    </edge>
    <edge source="ITA" target="MDG">
      <data key="d0">1175547</data>
    </edge>
    <edge source="ITA" target="MWI">
      <data key="d0">98772</data>
    </edge>
    <edge source="ITA" target="MYS">
      <data key="d0">423496536</data>
    </edge>
    <edge source="ITA" target="MRT">
      <data key="d0">659205</data>
    </edge>
    <edge source="ITA" target="MUS">
      <data key="d0">3280732</data>
    </edge>
    <edge source="ITA" target="MEX">
      <data key="d0">53626654</data>
    </edge>
    <edge source="ITA" target="MDA">
      <data key="d0">2022356</data>
    </edge>
    <edge source="ITA" target="MAR">
      <data key="d0">62477126</data>
    </edge>
    <edge source="ITA" target="MOZ">
      <data key="d0">421877</data>
    </edge>
    <edge source="ITA" target="OMN">
      <data key="d0">4047737</data>
    </edge>
    <edge source="ITA" target="NAM">
      <data key="d0">49463</data>
    </edge>
    <edge source="ITA" target="NLD">
      <data key="d0">426495720</data>
    </edge>
    <edge source="ITA" target="NZL">
      <data key="d0">14870787</data>
    </edge>
    <edge source="ITA" target="NIC">
      <data key="d0">245544</data>
    </edge>
    <edge source="ITA" target="NER">
      <data key="d0">139874</data>
    </edge>
    <edge source="ITA" target="NOR">
      <data key="d0">51794695</data>
    </edge>
    <edge source="ITA" target="PAK">
      <data key="d0">4746709</data>
    </edge>
    <edge source="ITA" target="PAN">
      <data key="d0">860089</data>
    </edge>
    <edge source="ITA" target="PRY">
      <data key="d0">4406471</data>
    </edge>
    <edge source="ITA" target="PER">
      <data key="d0">3605498</data>
    </edge>
    <edge source="ITA" target="PHL">
      <data key="d0">65737112</data>
    </edge>
    <edge source="ITA" target="POL">
      <data key="d0">345832714</data>
    </edge>
    <edge source="ITA" target="PRT">
      <data key="d0">188585339</data>
    </edge>
    <edge source="ITA" target="ROU">
      <data key="d0">146255513</data>
    </edge>
    <edge source="ITA" target="RUS">
      <data key="d0">133597267</data>
    </edge>
    <edge source="ITA" target="SAU">
      <data key="d0">71717154</data>
    </edge>
    <edge source="ITA" target="SEN">
      <data key="d0">1939851</data>
    </edge>
    <edge source="ITA" target="IND">
      <data key="d0">31835932</data>
    </edge>
    <edge source="ITA" target="SGP">
      <data key="d0">545839938</data>
    </edge>
    <edge source="ITA" target="SVK">
      <data key="d0">43157498</data>
    </edge>
    <edge source="ITA" target="VNM">
      <data key="d0">19654828</data>
    </edge>
    <edge source="ITA" target="SVN">
      <data key="d0">101702441</data>
    </edge>
    <edge source="ITA" target="ZAF">
      <data key="d0">39337856</data>
    </edge>
    <edge source="ITA" target="ZWE">
      <data key="d0">795084</data>
    </edge>
    <edge source="ITA" target="ESP">
      <data key="d0">825039945</data>
    </edge>
    <edge source="ITA" target="SWE">
      <data key="d0">196290580</data>
    </edge>
    <edge source="ITA" target="CHE">
      <data key="d0">246245029</data>
    </edge>
    <edge source="ITA" target="THA">
      <data key="d0">25341683</data>
    </edge>
    <edge source="ITA" target="TGO">
      <data key="d0">455901</data>
    </edge>
    <edge source="ITA" target="ARE">
      <data key="d0">97778504</data>
    </edge>
    <edge source="ITA" target="TUN">
      <data key="d0">80137348</data>
    </edge>
    <edge source="ITA" target="TUR">
      <data key="d0">368313572</data>
    </edge>
    <edge source="ITA" target="UGA">
      <data key="d0">297412</data>
    </edge>
    <edge source="ITA" target="UKR">
      <data key="d0">32290285</data>
    </edge>
    <edge source="ITA" target="MKD">
      <data key="d0">6424254</data>
    </edge>
    <edge source="ITA" target="EGY">
      <data key="d0">89952352</data>
    </edge>
    <edge source="ITA" target="GBR">
      <data key="d0">1100281130</data>
    </edge>
    <edge source="ITA" target="TZA">
      <data key="d0">1530744</data>
    </edge>
    <edge source="ITA" target="USA">
      <data key="d0">879633773</data>
    </edge>
    <edge source="ITA" target="BFA">
      <data key="d0">417564</data>
    </edge>
    <edge source="ITA" target="URY">
      <data key="d0">13148848</data>
    </edge>
    <edge source="ITA" target="SRB">
      <data key="d0">20327707</data>
    </edge>
    <edge source="NLD" target="ALB">
      <data key="d0">207116</data>
    </edge>
    <edge source="NLD" target="DZA">
      <data key="d0">1798684</data>
    </edge>
    <edge source="NLD" target="AZE">
      <data key="d0">148203</data>
    </edge>
    <edge source="NLD" target="ARG">
      <data key="d0">7784784</data>
    </edge>
    <edge source="NLD" target="AUS">
      <data key="d0">26663597</data>
    </edge>
    <edge source="NLD" target="AUT">
      <data key="d0">142222114</data>
    </edge>
    <edge source="NLD" target="ARM">
      <data key="d0">78244</data>
    </edge>
    <edge source="NLD" target="BEL">
      <data key="d0">505754111</data>
    </edge>
    <edge source="NLD" target="BOL">
      <data key="d0">167533</data>
    </edge>
    <edge source="NLD" target="BWA">
      <data key="d0">362682</data>
    </edge>
    <edge source="NLD" target="BRA">
      <data key="d0">37086573</data>
    </edge>
    <edge source="NLD" target="BGR">
      <data key="d0">2531412</data>
    </edge>
    <edge source="NLD" target="BLR">
      <data key="d0">693147</data>
    </edge>
    <edge source="NLD" target="CMR">
      <data key="d0">421595</data>
    </edge>
    <edge source="NLD" target="CAN">
      <data key="d0">34144611</data>
    </edge>
    <edge source="NLD" target="LKA">
      <data key="d0">319418</data>
    </edge>
    <edge source="NLD" target="CHL">
      <data key="d0">3993188</data>
    </edge>
    <edge source="NLD" target="CHN">
      <data key="d0">58464581</data>
    </edge>
    <edge source="NLD" target="COL">
      <data key="d0">2914346</data>
    </edge>
    <edge source="NLD" target="CRI">
      <data key="d0">284439</data>
    </edge>
    <edge source="NLD" target="HRV">
      <data key="d0">2123625</data>
    </edge>
    <edge source="NLD" target="CZE">
      <data key="d0">42784552</data>
    </edge>
    <edge source="NLD" target="BEN">
      <data key="d0">23933</data>
    </edge>
    <edge source="NLD" target="DNK">
      <data key="d0">90969758</data>
    </edge>
    <edge source="NLD" target="ECU">
      <data key="d0">828462</data>
    </edge>
    <edge source="NLD" target="SLV">
      <data key="d0">354398</data>
    </edge>
    <edge source="NLD" target="ETH">
      <data key="d0">2964054</data>
    </edge>
    <edge source="NLD" target="EST">
      <data key="d0">3387490</data>
    </edge>
    <edge source="NLD" target="FIN">
      <data key="d0">95182028</data>
    </edge>
    <edge source="NLD" target="FRA">
      <data key="d0">849008113</data>
    </edge>
    <edge source="NLD" target="GEO">
      <data key="d0">891057</data>
    </edge>
    <edge source="NLD" target="GMB">
      <data key="d0">23933</data>
    </edge>
    <edge source="NLD" target="PSE">
      <data key="d0">161090</data>
    </edge>
    <edge source="NLD" target="DEU">
      <data key="d0">1472144278</data>
    </edge>
    <edge source="NLD" target="GHA">
      <data key="d0">1743453</data>
    </edge>
    <edge source="NLD" target="GRC">
      <data key="d0">29164633</data>
    </edge>
    <edge source="NLD" target="GTM">
      <data key="d0">29456</data>
    </edge>
    <edge source="NLD" target="HKG">
      <data key="d0">61126706</data>
    </edge>
    <edge source="NLD" target="HUN">
      <data key="d0">61112899</data>
    </edge>
    <edge source="NLD" target="IDN">
      <data key="d0">7810558</data>
    </edge>
    <edge source="NLD" target="IRL">
      <data key="d0">82576514</data>
    </edge>
    <edge source="NLD" target="ISR">
      <data key="d0">30340129</data>
    </edge>
    <edge source="NLD" target="ITA">
      <data key="d0">458727832</data>
    </edge>
    <edge source="NLD" target="CIV">
      <data key="d0">259585</data>
    </edge>
    <edge source="NLD" target="JAM">
      <data key="d0">1195747</data>
    </edge>
    <edge source="NLD" target="JPN">
      <data key="d0">108571819</data>
    </edge>
    <edge source="NLD" target="KAZ">
      <data key="d0">3902978</data>
    </edge>
    <edge source="NLD" target="JOR">
      <data key="d0">1632991</data>
    </edge>
    <edge source="NLD" target="KOR">
      <data key="d0">35417682</data>
    </edge>
    <edge source="NLD" target="KGZ">
      <data key="d0">28536</data>
    </edge>
    <edge source="NLD" target="LBN">
      <data key="d0">2840705</data>
    </edge>
    <edge source="NLD" target="LVA">
      <data key="d0">3000874</data>
    </edge>
    <edge source="NLD" target="LTU">
      <data key="d0">5342661</data>
    </edge>
    <edge source="NLD" target="MDG">
      <data key="d0">70880</data>
    </edge>
    <edge source="NLD" target="MWI">
      <data key="d0">13808</data>
    </edge>
    <edge source="NLD" target="MYS">
      <data key="d0">18089013</data>
    </edge>
    <edge source="NLD" target="MRT">
      <data key="d0">23933</data>
    </edge>
    <edge source="NLD" target="MUS">
      <data key="d0">249459</data>
    </edge>
    <edge source="NLD" target="MEX">
      <data key="d0">13041837</data>
    </edge>
    <edge source="NLD" target="MDA">
      <data key="d0">197910</data>
    </edge>
    <edge source="NLD" target="MAR">
      <data key="d0">2296681</data>
    </edge>
    <edge source="NLD" target="MOZ">
      <data key="d0">132554</data>
    </edge>
    <edge source="NLD" target="OMN">
      <data key="d0">3579877</data>
    </edge>
    <edge source="NLD" target="NAM">
      <data key="d0">279836</data>
    </edge>
    <edge source="NLD" target="NZL">
      <data key="d0">3072674</data>
    </edge>
    <edge source="NLD" target="NOR">
      <data key="d0">43593684</data>
    </edge>
    <edge source="NLD" target="PAK">
      <data key="d0">3275187</data>
    </edge>
    <edge source="NLD" target="PAN">
      <data key="d0">289041</data>
    </edge>
    <edge source="NLD" target="PRY">
      <data key="d0">185023</data>
    </edge>
    <edge source="NLD" target="PER">
      <data key="d0">837667</data>
    </edge>
    <edge source="NLD" target="PHL">
      <data key="d0">33223177</data>
    </edge>
    <edge source="NLD" target="POL">
      <data key="d0">82805722</data>
    </edge>
    <edge source="NLD" target="PRT">
      <data key="d0">53271964</data>
    </edge>
    <edge source="NLD" target="ROU">
      <data key="d0">10532517</data>
    </edge>
    <edge source="NLD" target="RUS">
      <data key="d0">62880285</data>
    </edge>
    <edge source="NLD" target="SAU">
      <data key="d0">24033690</data>
    </edge>
    <edge source="NLD" target="SEN">
      <data key="d0">137157</data>
    </edge>
    <edge source="NLD" target="IND">
      <data key="d0">24912780</data>
    </edge>
    <edge source="NLD" target="SGP">
      <data key="d0">44738802</data>
    </edge>
    <edge source="NLD" target="SVK">
      <data key="d0">13375063</data>
    </edge>
    <edge source="NLD" target="VNM">
      <data key="d0">3848667</data>
    </edge>
    <edge source="NLD" target="SVN">
      <data key="d0">7485617</data>
    </edge>
    <edge source="NLD" target="ZAF">
      <data key="d0">19212040</data>
    </edge>
    <edge source="NLD" target="ZWE">
      <data key="d0">962857</data>
    </edge>
    <edge source="NLD" target="ESP">
      <data key="d0">293075885</data>
    </edge>
    <edge source="NLD" target="SWE">
      <data key="d0">230724895</data>
    </edge>
    <edge source="NLD" target="CHE">
      <data key="d0">86865187</data>
    </edge>
    <edge source="NLD" target="THA">
      <data key="d0">50209415</data>
    </edge>
    <edge source="NLD" target="ARE">
      <data key="d0">19331706</data>
    </edge>
    <edge source="NLD" target="TUN">
      <data key="d0">2530492</data>
    </edge>
    <edge source="NLD" target="TUR">
      <data key="d0">50231507</data>
    </edge>
    <edge source="NLD" target="UGA">
      <data key="d0">2496433</data>
    </edge>
    <edge source="NLD" target="UKR">
      <data key="d0">4937635</data>
    </edge>
    <edge source="NLD" target="MKD">
      <data key="d0">373729</data>
    </edge>
    <edge source="NLD" target="EGY">
      <data key="d0">9587149</data>
    </edge>
    <edge source="NLD" target="GBR">
      <data key="d0">821410194</data>
    </edge>
    <edge source="NLD" target="TZA">
      <data key="d0">3896534</data>
    </edge>
    <edge source="NLD" target="USA">
      <data key="d0">480922336</data>
    </edge>
    <edge source="NLD" target="BFA">
      <data key="d0">81005</data>
    </edge>
    <edge source="NLD" target="URY">
      <data key="d0">635154</data>
    </edge>
    <edge source="NLD" target="SRB">
      <data key="d0">871726</data>
    </edge>
    <edge source="SVN" target="ALB">
      <data key="d0">115973</data>
    </edge>
    <edge source="SVN" target="DZA">
      <data key="d0">2090050</data>
    </edge>
    <edge source="SVN" target="AZE">
      <data key="d0">316498</data>
    </edge>
    <edge source="SVN" target="ARG">
      <data key="d0">811855</data>
    </edge>
    <edge source="SVN" target="AUS">
      <data key="d0">2841408</data>
    </edge>
    <edge source="SVN" target="AUT">
      <data key="d0">98947749</data>
    </edge>
    <edge source="SVN" target="BEL">
      <data key="d0">10509913</data>
    </edge>
    <edge source="SVN" target="BRA">
      <data key="d0">797606</data>
    </edge>
    <edge source="SVN" target="BGR">
      <data key="d0">6158226</data>
    </edge>
    <edge source="SVN" target="BLR">
      <data key="d0">2303300</data>
    </edge>
    <edge source="SVN" target="CAN">
      <data key="d0">524945</data>
    </edge>
    <edge source="SVN" target="LKA">
      <data key="d0">45548</data>
    </edge>
    <edge source="SVN" target="CHL">
      <data key="d0">273822</data>
    </edge>
    <edge source="SVN" target="CHN">
      <data key="d0">3492325</data>
    </edge>
    <edge source="SVN" target="COL">
      <data key="d0">179086</data>
    </edge>
    <edge source="SVN" target="CRI">
      <data key="d0">220546</data>
    </edge>
    <edge source="SVN" target="HRV">
      <data key="d0">69309075</data>
    </edge>
    <edge source="SVN" target="CZE">
      <data key="d0">12346334</data>
    </edge>
    <edge source="SVN" target="DNK">
      <data key="d0">18038364</data>
    </edge>
    <edge source="SVN" target="ECU">
      <data key="d0">705841</data>
    </edge>
    <edge source="SVN" target="EST">
      <data key="d0">34118</data>
    </edge>
    <edge source="SVN" target="FIN">
      <data key="d0">3025887</data>
    </edge>
    <edge source="SVN" target="FRA">
      <data key="d0">54702120</data>
    </edge>
    <edge source="SVN" target="GEO">
      <data key="d0">20794</data>
    </edge>
    <edge source="SVN" target="DEU">
      <data key="d0">353824959</data>
    </edge>
    <edge source="SVN" target="GRC">
      <data key="d0">7224154</data>
    </edge>
    <edge source="SVN" target="HKG">
      <data key="d0">747958</data>
    </edge>
    <edge source="SVN" target="HUN">
      <data key="d0">22859736</data>
    </edge>
    <edge source="SVN" target="IDN">
      <data key="d0">73207</data>
    </edge>
    <edge source="SVN" target="IRL">
      <data key="d0">2256167</data>
    </edge>
    <edge source="SVN" target="ISR">
      <data key="d0">1410921</data>
    </edge>
    <edge source="SVN" target="ITA">
      <data key="d0">69818058</data>
    </edge>
    <edge source="SVN" target="CIV">
      <data key="d0">21986</data>
    </edge>
    <edge source="SVN" target="JPN">
      <data key="d0">24412</data>
    </edge>
    <edge source="SVN" target="KAZ">
      <data key="d0">24214</data>
    </edge>
    <edge source="SVN" target="JOR">
      <data key="d0">266573</data>
    </edge>
    <edge source="SVN" target="KOR">
      <data key="d0">903508</data>
    </edge>
    <edge source="SVN" target="LBN">
      <data key="d0">219252</data>
    </edge>
    <edge source="SVN" target="LVA">
      <data key="d0">273543</data>
    </edge>
    <edge source="SVN" target="LTU">
      <data key="d0">1339850</data>
    </edge>
    <edge source="SVN" target="MYS">
      <data key="d0">326345</data>
    </edge>
    <edge source="SVN" target="MEX">
      <data key="d0">411402</data>
    </edge>
    <edge source="SVN" target="MDA">
      <data key="d0">45116</data>
    </edge>
    <edge source="SVN" target="MAR">
      <data key="d0">144663</data>
    </edge>
    <edge source="SVN" target="OMN">
      <data key="d0">30948</data>
    </edge>
    <edge source="SVN" target="NLD">
      <data key="d0">11538678</data>
    </edge>
    <edge source="SVN" target="NZL">
      <data key="d0">717776</data>
    </edge>
    <edge source="SVN" target="NIC">
      <data key="d0">15161</data>
    </edge>
    <edge source="SVN" target="NOR">
      <data key="d0">4302645</data>
    </edge>
    <edge source="SVN" target="PAN">
      <data key="d0">11179</data>
    </edge>
    <edge source="SVN" target="PER">
      <data key="d0">77063</data>
    </edge>
    <edge source="SVN" target="PHL">
      <data key="d0">271106</data>
    </edge>
    <edge source="SVN" target="POL">
      <data key="d0">17760745</data>
    </edge>
    <edge source="SVN" target="PRT">
      <data key="d0">4222842</data>
    </edge>
    <edge source="SVN" target="ROU">
      <data key="d0">4121612</data>
    </edge>
    <edge source="SVN" target="RUS">
      <data key="d0">13081668</data>
    </edge>
    <edge source="SVN" target="SAU">
      <data key="d0">206487</data>
    </edge>
    <edge source="SVN" target="IND">
      <data key="d0">441603</data>
    </edge>
    <edge source="SVN" target="SGP">
      <data key="d0">245837</data>
    </edge>
    <edge source="SVN" target="SVK">
      <data key="d0">5005235</data>
    </edge>
    <edge source="SVN" target="ZAF">
      <data key="d0">696425</data>
    </edge>
    <edge source="SVN" target="ESP">
      <data key="d0">9917088</data>
    </edge>
    <edge source="SVN" target="SWE">
      <data key="d0">6512816</data>
    </edge>
    <edge source="SVN" target="CHE">
      <data key="d0">6975309</data>
    </edge>
    <edge source="SVN" target="THA">
      <data key="d0">1679678</data>
    </edge>
    <edge source="SVN" target="ARE">
      <data key="d0">371478</data>
    </edge>
    <edge source="SVN" target="TUN">
      <data key="d0">606222</data>
    </edge>
    <edge source="SVN" target="TUR">
      <data key="d0">2432141</data>
    </edge>
    <edge source="SVN" target="UKR">
      <data key="d0">853149</data>
    </edge>
    <edge source="SVN" target="MKD">
      <data key="d0">11816294</data>
    </edge>
    <edge source="SVN" target="EGY">
      <data key="d0">575707</data>
    </edge>
    <edge source="SVN" target="GBR">
      <data key="d0">24001903</data>
    </edge>
    <edge source="SVN" target="USA">
      <data key="d0">23133289</data>
    </edge>
    <edge source="SVN" target="URY">
      <data key="d0">59093</data>
    </edge>
    <edge source="SVN" target="SRB">
      <data key="d0">22164752</data>
    </edge>
    <edge source="MKD" target="ALB">
      <data key="d0">3088447</data>
    </edge>
    <edge source="MKD" target="ARG">
      <data key="d0">302909</data>
    </edge>
    <edge source="MKD" target="BGR">
      <data key="d0">281999</data>
    </edge>
    <edge source="MKD" target="BLR">
      <data key="d0">66965</data>
    </edge>
    <edge source="MKD" target="HRV">
      <data key="d0">6001666</data>
    </edge>
    <edge source="MKD" target="CZE">
      <data key="d0">13441</data>
    </edge>
    <edge source="MKD" target="DNK">
      <data key="d0">876475</data>
    </edge>
    <edge source="MKD" target="FIN">
      <data key="d0">38068</data>
    </edge>
    <edge source="MKD" target="FRA">
      <data key="d0">1257451</data>
    </edge>
    <edge source="MKD" target="GEO">
      <data key="d0">11253</data>
    </edge>
    <edge source="MKD" target="DEU">
      <data key="d0">11258838</data>
    </edge>
    <edge source="MKD" target="GRC">
      <data key="d0">885172</data>
    </edge>
    <edge source="MKD" target="ITA">
      <data key="d0">448313</data>
    </edge>
    <edge source="MKD" target="LBN">
      <data key="d0">40333</data>
    </edge>
    <edge source="MKD" target="MAR">
      <data key="d0">24598</data>
    </edge>
    <edge source="MKD" target="ROU">
      <data key="d0">18497</data>
    </edge>
    <edge source="MKD" target="RUS">
      <data key="d0">73329</data>
    </edge>
    <edge source="MKD" target="SAU">
      <data key="d0">63248</data>
    </edge>
    <edge source="MKD" target="IND">
      <data key="d0">21113</data>
    </edge>
    <edge source="MKD" target="SVN">
      <data key="d0">4802182</data>
    </edge>
    <edge source="MKD" target="SWE">
      <data key="d0">182548</data>
    </edge>
    <edge source="MKD" target="ARE">
      <data key="d0">220810</data>
    </edge>
    <edge source="MKD" target="TUR">
      <data key="d0">744019</data>
    </edge>
    <edge source="MKD" target="SRB">
      <data key="d0">12199742</data>
    </edge>
    <edge source="SRB" target="DZA">
      <data key="d0">2956000</data>
    </edge>
    <edge source="SRB" target="AUT">
      <data key="d0">927000</data>
    </edge>
    <edge source="SRB" target="BEL">
      <data key="d0">23000</data>
    </edge>
    <edge source="SRB" target="BGR">
      <data key="d0">1118000</data>
    </edge>
    <edge source="SRB" target="BLR">
      <data key="d0">267000</data>
    </edge>
    <edge source="SRB" target="HRV">
      <data key="d0">151000</data>
    </edge>
    <edge source="SRB" target="CZE">
      <data key="d0">862000</data>
    </edge>
    <edge source="SRB" target="FIN">
      <data key="d0">46000</data>
    </edge>
    <edge source="SRB" target="FRA">
      <data key="d0">1189000</data>
    </edge>
    <edge source="SRB" target="DEU">
      <data key="d0">2149000</data>
    </edge>
    <edge source="SRB" target="GRC">
      <data key="d0">1001000</data>
    </edge>
    <edge source="SRB" target="HKG">
      <data key="d0">14000</data>
    </edge>
    <edge source="SRB" target="HUN">
      <data key="d0">1725000</data>
    </edge>
    <edge source="SRB" target="ISR">
      <data key="d0">38000</data>
    </edge>
    <edge source="SRB" target="ITA">
      <data key="d0">7789000</data>
    </edge>
    <edge source="SRB" target="JOR">
      <data key="d0">144000</data>
    </edge>
    <edge source="SRB" target="POL">
      <data key="d0">138000</data>
    </edge>
    <edge source="SRB" target="ROU">
      <data key="d0">519000</data>
    </edge>
    <edge source="SRB" target="RUS">
      <data key="d0">3433000</data>
    </edge>
    <edge source="SRB" target="IND">
      <data key="d0">853000</data>
    </edge>
    <edge source="SRB" target="SVK">
      <data key="d0">983000</data>
    </edge>
    <edge source="SRB" target="SVN">
      <data key="d0">1087000</data>
    </edge>
    <edge source="SRB" target="ZAF">
      <data key="d0">51000</data>
    </edge>
    <edge source="SRB" target="ESP">
      <data key="d0">11000</data>
    </edge>
    <edge source="SRB" target="SWE">
      <data key="d0">277000</data>
    </edge>
    <edge source="SRB" target="CHE">
      <data key="d0">75000</data>
    </edge>
    <edge source="SRB" target="ARE">
      <data key="d0">285000</data>
    </edge>
    <edge source="SRB" target="TUR">
      <data key="d0">99000</data>
    </edge>
    <edge source="SRB" target="UKR">
      <data key="d0">168000</data>
    </edge>
    <edge source="SRB" target="MKD">
      <data key="d0">10508000</data>
    </edge>
    <edge source="SRB" target="EGY">
      <data key="d0">86000</data>
    </edge>
    <edge source="SRB" target="GBR">
      <data key="d0">295000</data>
    </edge>
    <edge source="DZA" target="FRA">
      <data key="d0">524077</data>
    </edge>
    <edge source="DZA" target="DEU">
      <data key="d0">106942</data>
    </edge>
    <edge source="DZA" target="ITA">
      <data key="d0">39415</data>
    </edge>
    <edge source="DZA" target="MAR">
      <data key="d0">57098</data>
    </edge>
    <edge source="DZA" target="RUS">
      <data key="d0">131811</data>
    </edge>
    <edge source="DZA" target="TUN">
      <data key="d0">24384</data>
    </edge>
    <edge source="DZA" target="GBR">
      <data key="d0">155253</data>
    </edge>
    <edge source="FRA" target="ALB">
      <data key="d0">2357396</data>
    </edge>
    <edge source="FRA" target="DZA">
      <data key="d0">128104911</data>
    </edge>
    <edge source="FRA" target="AZE">
      <data key="d0">1653857</data>
    </edge>
    <edge source="FRA" target="ARG">
      <data key="d0">77439149</data>
    </edge>
    <edge source="FRA" target="AUS">
      <data key="d0">115107067</data>
    </edge>
    <edge source="FRA" target="AUT">
      <data key="d0">217984157</data>
    </edge>
    <edge source="FRA" target="ARM">
      <data key="d0">342008</data>
    </edge>
    <edge source="FRA" target="BEL">
      <data key="d0">941119834</data>
    </edge>
    <edge source="FRA" target="BOL">
      <data key="d0">747642</data>
    </edge>
    <edge source="FRA" target="BWA">
      <data key="d0">1537139</data>
    </edge>
    <edge source="FRA" target="BRA">
      <data key="d0">133584902</data>
    </edge>
    <edge source="FRA" target="BGR">
      <data key="d0">17142389</data>
    </edge>
    <edge source="FRA" target="BDI">
      <data key="d0">901580</data>
    </edge>
    <edge source="FRA" target="BLR">
      <data key="d0">4011394</data>
    </edge>
    <edge source="FRA" target="KHM">
      <data key="d0">2858399</data>
    </edge>
    <edge source="FRA" target="CMR">
      <data key="d0">17531309</data>
    </edge>
    <edge source="FRA" target="CAN">
      <data key="d0">156050816</data>
    </edge>
    <edge source="FRA" target="CAF">
      <data key="d0">2080700</data>
    </edge>
    <edge source="FRA" target="LKA">
      <data key="d0">4370818</data>
    </edge>
    <edge source="FRA" target="CHL">
      <data key="d0">27623421</data>
    </edge>
    <edge source="FRA" target="CHN">
      <data key="d0">538660987</data>
    </edge>
    <edge source="FRA" target="COL">
      <data key="d0">15735171</data>
    </edge>
    <edge source="FRA" target="CRI">
      <data key="d0">2806431</data>
    </edge>
    <edge source="FRA" target="HRV">
      <data key="d0">12551619</data>
    </edge>
    <edge source="FRA" target="CZE">
      <data key="d0">219232240</data>
    </edge>
    <edge source="FRA" target="BEN">
      <data key="d0">10436647</data>
    </edge>
    <edge source="FRA" target="DNK">
      <data key="d0">145695492</data>
    </edge>
    <edge source="FRA" target="ECU">
      <data key="d0">1365784</data>
    </edge>
    <edge source="FRA" target="SLV">
      <data key="d0">1823808</data>
    </edge>
    <edge source="FRA" target="ETH">
      <data key="d0">1651048</data>
    </edge>
    <edge source="FRA" target="EST">
      <data key="d0">6693101</data>
    </edge>
    <edge source="FRA" target="FIN">
      <data key="d0">320104476</data>
    </edge>
    <edge source="FRA" target="GEO">
      <data key="d0">1310445</data>
    </edge>
    <edge source="FRA" target="GMB">
      <data key="d0">1196395</data>
    </edge>
    <edge source="FRA" target="PSE">
      <data key="d0">152675</data>
    </edge>
    <edge source="FRA" target="DEU">
      <data key="d0">2916003604</data>
    </edge>
    <edge source="FRA" target="GHA">
      <data key="d0">8216476</data>
    </edge>
    <edge source="FRA" target="GRC">
      <data key="d0">130349943</data>
    </edge>
    <edge source="FRA" target="GTM">
      <data key="d0">488081</data>
    </edge>
    <edge source="FRA" target="HND">
      <data key="d0">2672296</data>
    </edge>
    <edge source="FRA" target="HKG">
      <data key="d0">302994110</data>
    </edge>
    <edge source="FRA" target="HUN">
      <data key="d0">195306156</data>
    </edge>
    <edge source="FRA" target="IDN">
      <data key="d0">50302545</data>
    </edge>
    <edge source="FRA" target="IRL">
      <data key="d0">382787144</data>
    </edge>
    <edge source="FRA" target="ISR">
      <data key="d0">129101018</data>
    </edge>
    <edge source="FRA" target="ITA">
      <data key="d0">1611614952</data>
    </edge>
    <edge source="FRA" target="CIV">
      <data key="d0">38538458</data>
    </edge>
    <edge source="FRA" target="JAM">
      <data key="d0">4548213</data>
    </edge>
    <edge source="FRA" target="JPN">
      <data key="d0">236631241</data>
    </edge>
    <edge source="FRA" target="KAZ">
      <data key="d0">3337772</data>
    </edge>
    <edge source="FRA" target="JOR">
      <data key="d0">14273737</data>
    </edge>
    <edge source="FRA" target="KOR">
      <data key="d0">520491450</data>
    </edge>
    <edge source="FRA" target="KGZ">
      <data key="d0">952987</data>
    </edge>
    <edge source="FRA" target="LBN">
      <data key="d0">27289700</data>
    </edge>
    <edge source="FRA" target="LVA">
      <data key="d0">6512616</data>
    </edge>
    <edge source="FRA" target="LTU">
      <data key="d0">28264317</data>
    </edge>
    <edge source="FRA" target="MDG">
      <data key="d0">15703007</data>
    </edge>
    <edge source="FRA" target="MWI">
      <data key="d0">230346</data>
    </edge>
    <edge source="FRA" target="MYS">
      <data key="d0">421680251</data>
    </edge>
    <edge source="FRA" target="MRT">
      <data key="d0">5154557</data>
    </edge>
    <edge source="FRA" target="MUS">
      <data key="d0">10968972</data>
    </edge>
    <edge source="FRA" target="MEX">
      <data key="d0">159019192</data>
    </edge>
    <edge source="FRA" target="MDA">
      <data key="d0">1148781</data>
    </edge>
    <edge source="FRA" target="MAR">
      <data key="d0">505093090</data>
    </edge>
    <edge source="FRA" target="MOZ">
      <data key="d0">15526736</data>
    </edge>
    <edge source="FRA" target="OMN">
      <data key="d0">6347441</data>
    </edge>
    <edge source="FRA" target="NAM">
      <data key="d0">2502065</data>
    </edge>
    <edge source="FRA" target="NLD">
      <data key="d0">692829004</data>
    </edge>
    <edge source="FRA" target="NZL">
      <data key="d0">13567951</data>
    </edge>
    <edge source="FRA" target="NIC">
      <data key="d0">320378</data>
    </edge>
    <edge source="FRA" target="NER">
      <data key="d0">2314558</data>
    </edge>
    <edge source="FRA" target="NOR">
      <data key="d0">94246834</data>
    </edge>
    <edge source="FRA" target="PAK">
      <data key="d0">16860075</data>
    </edge>
    <edge source="FRA" target="PAN">
      <data key="d0">915064</data>
    </edge>
    <edge source="FRA" target="PRY">
      <data key="d0">2479452</data>
    </edge>
    <edge source="FRA" target="PER">
      <data key="d0">11978703</data>
    </edge>
    <edge source="FRA" target="PHL">
      <data key="d0">258555560</data>
    </edge>
    <edge source="FRA" target="POL">
      <data key="d0">249141987</data>
    </edge>
    <edge source="FRA" target="PRT">
      <data key="d0">305898157</data>
    </edge>
    <edge source="FRA" target="ROU">
      <data key="d0">100536127</data>
    </edge>
    <edge source="FRA" target="RUS">
      <data key="d0">125286822</data>
    </edge>
    <edge source="FRA" target="SAU">
      <data key="d0">146630641</data>
    </edge>
    <edge source="FRA" target="SEN">
      <data key="d0">35154476</data>
    </edge>
    <edge source="FRA" target="IND">
      <data key="d0">120945780</data>
    </edge>
    <edge source="FRA" target="SGP">
      <data key="d0">649096802</data>
    </edge>
    <edge source="FRA" target="SVK">
      <data key="d0">21425283</data>
    </edge>
    <edge source="FRA" target="VNM">
      <data key="d0">18902150</data>
    </edge>
    <edge source="FRA" target="SVN">
      <data key="d0">61530235</data>
    </edge>
    <edge source="FRA" target="ZAF">
      <data key="d0">120169345</data>
    </edge>
    <edge source="FRA" target="ZWE">
      <data key="d0">3790599</data>
    </edge>
    <edge source="FRA" target="ESP">
      <data key="d0">1500142158</data>
    </edge>
    <edge source="FRA" target="SWE">
      <data key="d0">410354523</data>
    </edge>
    <edge source="FRA" target="CHE">
      <data key="d0">338234685</data>
    </edge>
    <edge source="FRA" target="THA">
      <data key="d0">112161866</data>
    </edge>
    <edge source="FRA" target="TGO">
      <data key="d0">5213548</data>
    </edge>
    <edge source="FRA" target="ARE">
      <data key="d0">123288850</data>
    </edge>
    <edge source="FRA" target="TUN">
      <data key="d0">252569369</data>
    </edge>
    <edge source="FRA" target="TUR">
      <data key="d0">363775299</data>
    </edge>
    <edge source="FRA" target="UGA">
      <data key="d0">992174</data>
    </edge>
    <edge source="FRA" target="UKR">
      <data key="d0">16383933</data>
    </edge>
    <edge source="FRA" target="MKD">
      <data key="d0">2250791</data>
    </edge>
    <edge source="FRA" target="EGY">
      <data key="d0">134226220</data>
    </edge>
    <edge source="FRA" target="GBR">
      <data key="d0">1790767522</data>
    </edge>
    <edge source="FRA" target="TZA">
      <data key="d0">634576</data>
    </edge>
    <edge source="FRA" target="USA">
      <data key="d0">1824783610</data>
    </edge>
    <edge source="FRA" target="BFA">
      <data key="d0">7113623</data>
    </edge>
    <edge source="FRA" target="URY">
      <data key="d0">11915779</data>
    </edge>
    <edge source="FRA" target="SRB">
      <data key="d0">9824264</data>
    </edge>
    <edge source="DEU" target="ALB">
      <data key="d0">6577000</data>
    </edge>
    <edge source="DEU" target="DZA">
      <data key="d0">17675000</data>
    </edge>
    <edge source="DEU" target="AZE">
      <data key="d0">9717000</data>
    </edge>
    <edge source="DEU" target="ARG">
      <data key="d0">99142000</data>
    </edge>
    <edge source="DEU" target="AUS">
      <data key="d0">291984000</data>
    </edge>
    <edge source="DEU" target="AUT">
      <data key="d0">2093268000</data>
    </edge>
    <edge source="DEU" target="ARM">
      <data key="d0">623000</data>
    </edge>
    <edge source="DEU" target="BEL">
      <data key="d0">1552209000</data>
    </edge>
    <edge source="DEU" target="BOL">
      <data key="d0">2056000</data>
    </edge>
    <edge source="DEU" target="BWA">
      <data key="d0">3242000</data>
    </edge>
    <edge source="DEU" target="BRA">
      <data key="d0">412586000</data>
    </edge>
    <edge source="DEU" target="BGR">
      <data key="d0">44121000</data>
    </edge>
    <edge source="DEU" target="BDI">
      <data key="d0">196000</data>
    </edge>
    <edge source="DEU" target="BLR">
      <data key="d0">29200000</data>
    </edge>
    <edge source="DEU" target="KHM">
      <data key="d0">185000</data>
    </edge>
    <edge source="DEU" target="CMR">
      <data key="d0">1146000</data>
    </edge>
    <edge source="DEU" target="CAN">
      <data key="d0">233071000</data>
    </edge>
    <edge source="DEU" target="CAF">
      <data key="d0">140000</data>
    </edge>
    <edge source="DEU" target="LKA">
      <data key="d0">14398000</data>
    </edge>
    <edge source="DEU" target="CHL">
      <data key="d0">36568000</data>
    </edge>
    <edge source="DEU" target="CHN">
      <data key="d0">907088000</data>
    </edge>
    <edge source="DEU" target="COL">
      <data key="d0">23391000</data>
    </edge>
    <edge source="DEU" target="CRI">
      <data key="d0">8564000</data>
    </edge>
    <edge source="DEU" target="HRV">
      <data key="d0">55910000</data>
    </edge>
    <edge source="DEU" target="CZE">
      <data key="d0">1607221000</data>
    </edge>
    <edge source="DEU" target="BEN">
      <data key="d0">767000</data>
    </edge>
    <edge source="DEU" target="DNK">
      <data key="d0">734913000</data>
    </edge>
    <edge source="DEU" target="ECU">
      <data key="d0">4151000</data>
    </edge>
    <edge source="DEU" target="SLV">
      <data key="d0">7560000</data>
    </edge>
    <edge source="DEU" target="ETH">
      <data key="d0">2281000</data>
    </edge>
    <edge source="DEU" target="EST">
      <data key="d0">27148000</data>
    </edge>
    <edge source="DEU" target="FIN">
      <data key="d0">695740000</data>
    </edge>
    <edge source="DEU" target="FRA">
      <data key="d0">5167209000</data>
    </edge>
    <edge source="DEU" target="GEO">
      <data key="d0">2226000</data>
    </edge>
    <edge source="DEU" target="GMB">
      <data key="d0">186000</data>
    </edge>
    <edge source="DEU" target="PSE">
      <data key="d0">863000</data>
    </edge>
    <edge source="DEU" target="GHA">
      <data key="d0">9522000</data>
    </edge>
    <edge source="DEU" target="GRC">
      <data key="d0">295131000</data>
    </edge>
    <edge source="DEU" target="GTM">
      <data key="d0">4689000</data>
    </edge>
    <edge source="DEU" target="HND">
      <data key="d0">1413000</data>
    </edge>
    <edge source="DEU" target="HKG">
      <data key="d0">559838000</data>
    </edge>
    <edge source="DEU" target="HUN">
      <data key="d0">1254786000</data>
    </edge>
    <edge source="DEU" target="IDN">
      <data key="d0">56777000</data>
    </edge>
    <edge source="DEU" target="IRL">
      <data key="d0">384145000</data>
    </edge>
    <edge source="DEU" target="ISR">
      <data key="d0">394107000</data>
    </edge>
    <edge source="DEU" target="ITA">
      <data key="d0">2900848000</data>
    </edge>
    <edge source="DEU" target="CIV">
      <data key="d0">1291000</data>
    </edge>
    <edge source="DEU" target="JAM">
      <data key="d0">467000</data>
    </edge>
    <edge source="DEU" target="JPN">
      <data key="d0">1138328000</data>
    </edge>
    <edge source="DEU" target="KAZ">
      <data key="d0">22059000</data>
    </edge>
    <edge source="DEU" target="JOR">
      <data key="d0">15576000</data>
    </edge>
    <edge source="DEU" target="KOR">
      <data key="d0">523587000</data>
    </edge>
    <edge source="DEU" target="KGZ">
      <data key="d0">884000</data>
    </edge>
    <edge source="DEU" target="LBN">
      <data key="d0">19905000</data>
    </edge>
    <edge source="DEU" target="LVA">
      <data key="d0">34182000</data>
    </edge>
    <edge source="DEU" target="LTU">
      <data key="d0">70937000</data>
    </edge>
    <edge source="DEU" target="MDG">
      <data key="d0">839000</data>
    </edge>
    <edge source="DEU" target="MWI">
      <data key="d0">130000</data>
    </edge>
    <edge source="DEU" target="MYS">
      <data key="d0">696422000</data>
    </edge>
    <edge source="DEU" target="MRT">
      <data key="d0">591000</data>
    </edge>
    <edge source="DEU" target="MUS">
      <data key="d0">1530000</data>
    </edge>
    <edge source="DEU" target="MEX">
      <data key="d0">316359000</data>
    </edge>
    <edge source="DEU" target="MDA">
      <data key="d0">5230000</data>
    </edge>
    <edge source="DEU" target="MAR">
      <data key="d0">24648000</data>
    </edge>
    <edge source="DEU" target="MOZ">
      <data key="d0">1278000</data>
    </edge>
    <edge source="DEU" target="OMN">
      <data key="d0">10060000</data>
    </edge>
    <edge source="DEU" target="NAM">
      <data key="d0">2083000</data>
    </edge>
    <edge source="DEU" target="NLD">
      <data key="d0">2177100000</data>
    </edge>
    <edge source="DEU" target="NZL">
      <data key="d0">35531000</data>
    </edge>
    <edge source="DEU" target="NIC">
      <data key="d0">3819000</data>
    </edge>
    <edge source="DEU" target="NER">
      <data key="d0">66000</data>
    </edge>
    <edge source="DEU" target="NOR">
      <data key="d0">303274000</data>
    </edge>
    <edge source="DEU" target="PAK">
      <data key="d0">25204000</data>
    </edge>
    <edge source="DEU" target="PAN">
      <data key="d0">1432000</data>
    </edge>
    <edge source="DEU" target="PRY">
      <data key="d0">4853000</data>
    </edge>
    <edge source="DEU" target="PER">
      <data key="d0">16207000</data>
    </edge>
    <edge source="DEU" target="PHL">
      <data key="d0">292771000</data>
    </edge>
    <edge source="DEU" target="POL">
      <data key="d0">878724000</data>
    </edge>
    <edge source="DEU" target="PRT">
      <data key="d0">560155000</data>
    </edge>
    <edge source="DEU" target="ROU">
      <data key="d0">316453000</data>
    </edge>
    <edge source="DEU" target="RUS">
      <data key="d0">435675000</data>
    </edge>
    <edge source="DEU" target="SAU">
      <data key="d0">140563000</data>
    </edge>
    <edge source="DEU" target="SEN">
      <data key="d0">1969000</data>
    </edge>
    <edge source="DEU" target="IND">
      <data key="d0">168161000</data>
    </edge>
    <edge source="DEU" target="SGP">
      <data key="d0">1133462000</data>
    </edge>
    <edge source="DEU" target="SVK">
      <data key="d0">330485000</data>
    </edge>
    <edge source="DEU" target="VNM">
      <data key="d0">18284000</data>
    </edge>
    <edge source="DEU" target="SVN">
      <data key="d0">185211000</data>
    </edge>
    <edge source="DEU" target="ZAF">
      <data key="d0">264096000</data>
    </edge>
    <edge source="DEU" target="ZWE">
      <data key="d0">1149000</data>
    </edge>
    <edge source="DEU" target="ESP">
      <data key="d0">1847557000</data>
    </edge>
    <edge source="DEU" target="SWE">
      <data key="d0">1434544000</data>
    </edge>
    <edge source="DEU" target="CHE">
      <data key="d0">1672103000</data>
    </edge>
    <edge source="DEU" target="THA">
      <data key="d0">221171000</data>
    </edge>
    <edge source="DEU" target="TGO">
      <data key="d0">294000</data>
    </edge>
    <edge source="DEU" target="ARE">
      <data key="d0">176782000</data>
    </edge>
    <edge source="DEU" target="TUN">
      <data key="d0">187427000</data>
    </edge>
    <edge source="DEU" target="TUR">
      <data key="d0">613075000</data>
    </edge>
    <edge source="DEU" target="UGA">
      <data key="d0">1379000</data>
    </edge>
    <edge source="DEU" target="UKR">
      <data key="d0">70788000</data>
    </edge>
    <edge source="DEU" target="MKD">
      <data key="d0">8005000</data>
    </edge>
    <edge source="DEU" target="EGY">
      <data key="d0">113668000</data>
    </edge>
    <edge source="DEU" target="GBR">
      <data key="d0">3386655000</data>
    </edge>
    <edge source="DEU" target="TZA">
      <data key="d0">2590000</data>
    </edge>
    <edge source="DEU" target="USA">
      <data key="d0">4580578000</data>
    </edge>
    <edge source="DEU" target="BFA">
      <data key="d0">104000</data>
    </edge>
    <edge source="DEU" target="URY">
      <data key="d0">8566000</data>
    </edge>
    <edge source="DEU" target="SRB">
      <data key="d0">19414000</data>
    </edge>
    <edge source="MAR" target="BEL">
      <data key="d0">2110068</data>
    </edge>
    <edge source="MAR" target="BRA">
      <data key="d0">196291</data>
    </edge>
    <edge source="MAR" target="CMR">
      <data key="d0">719129</data>
    </edge>
    <edge source="MAR" target="CHN">
      <data key="d0">21731</data>
    </edge>
    <edge source="MAR" target="CZE">
      <data key="d0">108805</data>
    </edge>
    <edge source="MAR" target="BEN">
      <data key="d0">161586</data>
    </edge>
    <edge source="MAR" target="FRA">
      <data key="d0">606384704</data>
    </edge>
    <edge source="MAR" target="GMB">
      <data key="d0">219913</data>
    </edge>
    <edge source="MAR" target="DEU">
      <data key="d0">2766336</data>
    </edge>
    <edge source="MAR" target="GHA">
      <data key="d0">15197</data>
    </edge>
    <edge source="MAR" target="GRC">
      <data key="d0">14321</data>
    </edge>
    <edge source="MAR" target="ITA">
      <data key="d0">77330344</data>
    </edge>
    <edge source="MAR" target="CIV">
      <data key="d0">770608</data>
    </edge>
    <edge source="MAR" target="LBN">
      <data key="d0">144783</data>
    </edge>
    <edge source="MAR" target="MDG">
      <data key="d0">277578</data>
    </edge>
    <edge source="MAR" target="MRT">
      <data key="d0">364582</data>
    </edge>
    <edge source="MAR" target="NLD">
      <data key="d0">29611</data>
    </edge>
    <edge source="MAR" target="NER">
      <data key="d0">28034</data>
    </edge>
    <edge source="MAR" target="PRT">
      <data key="d0">411717</data>
    </edge>
    <edge source="MAR" target="SEN">
      <data key="d0">2039851</data>
    </edge>
    <edge source="MAR" target="ESP">
      <data key="d0">29419056</data>
    </edge>
    <edge source="MAR" target="SWE">
      <data key="d0">21714</data>
    </edge>
    <edge source="MAR" target="CHE">
      <data key="d0">233719</data>
    </edge>
    <edge source="MAR" target="TGO">
      <data key="d0">182130</data>
    </edge>
    <edge source="MAR" target="ARE">
      <data key="d0">785381</data>
    </edge>
    <edge source="MAR" target="TUN">
      <data key="d0">294548</data>
    </edge>
    <edge source="MAR" target="EGY">
      <data key="d0">94420</data>
    </edge>
    <edge source="MAR" target="GBR">
      <data key="d0">222051</data>
    </edge>
    <edge source="MAR" target="USA">
      <data key="d0">102969</data>
    </edge>
    <edge source="MAR" target="BFA">
      <data key="d0">173259</data>
    </edge>
    <edge source="RUS" target="ALB">
      <data key="d0">124157</data>
    </edge>
    <edge source="RUS" target="DZA">
      <data key="d0">198839</data>
    </edge>
    <edge source="RUS" target="AZE">
      <data key="d0">4536222</data>
    </edge>
    <edge source="RUS" target="ARG">
      <data key="d0">219040</data>
    </edge>
    <edge source="RUS" target="AUS">
      <data key="d0">103810</data>
    </edge>
    <edge source="RUS" target="AUT">
      <data key="d0">10447826</data>
    </edge>
    <edge source="RUS" target="ARM">
      <data key="d0">1166060</data>
    </edge>
    <edge source="RUS" target="BEL">
      <data key="d0">2749282</data>
    </edge>
    <edge source="RUS" target="BRA">
      <data key="d0">1199283</data>
    </edge>
    <edge source="RUS" target="BGR">
      <data key="d0">3083459</data>
    </edge>
    <edge source="RUS" target="BDI">
      <data key="d0">15700</data>
    </edge>
    <edge source="RUS" target="CMR">
      <data key="d0">44875</data>
    </edge>
    <edge source="RUS" target="CAN">
      <data key="d0">1027005</data>
    </edge>
    <edge source="RUS" target="LKA">
      <data key="d0">64044</data>
    </edge>
    <edge source="RUS" target="CHL">
      <data key="d0">1633548</data>
    </edge>
    <edge source="RUS" target="CHN">
      <data key="d0">12989201</data>
    </edge>
    <edge source="RUS" target="COL">
      <data key="d0">37654</data>
    </edge>
    <edge source="RUS" target="HRV">
      <data key="d0">910155</data>
    </edge>
    <edge source="RUS" target="CZE">
      <data key="d0">8664999</data>
    </edge>
    <edge source="RUS" target="DNK">
      <data key="d0">750701</data>
    </edge>
    <edge source="RUS" target="ECU">
      <data key="d0">334093</data>
    </edge>
    <edge source="RUS" target="ETH">
      <data key="d0">706781</data>
    </edge>
    <edge source="RUS" target="EST">
      <data key="d0">3163387</data>
    </edge>
    <edge source="RUS" target="FIN">
      <data key="d0">120156281</data>
    </edge>
    <edge source="RUS" target="FRA">
      <data key="d0">9549128</data>
    </edge>
    <edge source="RUS" target="GEO">
      <data key="d0">3709412</data>
    </edge>
    <edge source="RUS" target="DEU">
      <data key="d0">165498462</data>
    </edge>
    <edge source="RUS" target="GHA">
      <data key="d0">27454</data>
    </edge>
    <edge source="RUS" target="GRC">
      <data key="d0">198446</data>
    </edge>
    <edge source="RUS" target="HKG">
      <data key="d0">26957319</data>
    </edge>
    <edge source="RUS" target="HUN">
      <data key="d0">4879651</data>
    </edge>
    <edge source="RUS" target="IRL">
      <data key="d0">39806</data>
    </edge>
    <edge source="RUS" target="ISR">
      <data key="d0">982163</data>
    </edge>
    <edge source="RUS" target="ITA">
      <data key="d0">3903949</data>
    </edge>
    <edge source="RUS" target="JPN">
      <data key="d0">2321967</data>
    </edge>
    <edge source="RUS" target="KAZ">
      <data key="d0">82102671</data>
    </edge>
    <edge source="RUS" target="JOR">
      <data key="d0">508976</data>
    </edge>
    <edge source="RUS" target="KOR">
      <data key="d0">4888197</data>
    </edge>
    <edge source="RUS" target="KGZ">
      <data key="d0">2944168</data>
    </edge>
    <edge source="RUS" target="LBN">
      <data key="d0">41625</data>
    </edge>
    <edge source="RUS" target="LVA">
      <data key="d0">12146921</data>
    </edge>
    <edge source="RUS" target="LTU">
      <data key="d0">40259076</data>
    </edge>
    <edge source="RUS" target="MYS">
      <data key="d0">418896</data>
    </edge>
    <edge source="RUS" target="MEX">
      <data key="d0">45385</data>
    </edge>
    <edge source="RUS" target="MDA">
      <data key="d0">5673315</data>
    </edge>
    <edge source="RUS" target="NLD">
      <data key="d0">926468</data>
    </edge>
    <edge source="RUS" target="NZL">
      <data key="d0">27148</data>
    </edge>
    <edge source="RUS" target="NOR">
      <data key="d0">2965947</data>
    </edge>
    <edge source="RUS" target="PAK">
      <data key="d0">501576</data>
    </edge>
    <edge source="RUS" target="PAN">
      <data key="d0">32409</data>
    </edge>
    <edge source="RUS" target="PER">
      <data key="d0">200614</data>
    </edge>
    <edge source="RUS" target="PHL">
      <data key="d0">65778</data>
    </edge>
    <edge source="RUS" target="POL">
      <data key="d0">2548233</data>
    </edge>
    <edge source="RUS" target="ROU">
      <data key="d0">1811114</data>
    </edge>
    <edge source="RUS" target="IND">
      <data key="d0">21095502</data>
    </edge>
    <edge source="RUS" target="SGP">
      <data key="d0">2141869</data>
    </edge>
    <edge source="RUS" target="SVK">
      <data key="d0">2664083</data>
    </edge>
    <edge source="RUS" target="VNM">
      <data key="d0">2888913</data>
    </edge>
    <edge source="RUS" target="SVN">
      <data key="d0">877113</data>
    </edge>
    <edge source="RUS" target="ZAF">
      <data key="d0">147040</data>
    </edge>
    <edge source="RUS" target="ZWE">
      <data key="d0">29883</data>
    </edge>
    <edge source="RUS" target="ESP">
      <data key="d0">766864</data>
    </edge>
    <edge source="RUS" target="SWE">
      <data key="d0">4624710</data>
    </edge>
    <edge source="RUS" target="CHE">
      <data key="d0">4099090</data>
    </edge>
    <edge source="RUS" target="ARE">
      <data key="d0">7287508</data>
    </edge>
    <edge source="RUS" target="TUR">
      <data key="d0">6387283</data>
    </edge>
    <edge source="RUS" target="UKR">
      <data key="d0">65634078</data>
    </edge>
    <edge source="RUS" target="MKD">
      <data key="d0">28052</data>
    </edge>
    <edge source="RUS" target="EGY">
      <data key="d0">4129393</data>
    </edge>
    <edge source="RUS" target="GBR">
      <data key="d0">3167583</data>
    </edge>
    <edge source="RUS" target="USA">
      <data key="d0">35063540</data>
    </edge>
    <edge source="RUS" target="SRB">
      <data key="d0">2304200</data>
    </edge>
    <edge source="TUN" target="DZA">
      <data key="d0">1794399</data>
    </edge>
    <edge source="TUN" target="AUT">
      <data key="d0">224584</data>
    </edge>
    <edge source="TUN" target="BEL">
      <data key="d0">7376928</data>
    </edge>
    <edge source="TUN" target="BOL">
      <data key="d0">20430</data>
    </edge>
    <edge source="TUN" target="CMR">
      <data key="d0">406006</data>
    </edge>
    <edge source="TUN" target="CHN">
      <data key="d0">78145</data>
    </edge>
    <edge source="TUN" target="CZE">
      <data key="d0">151568</data>
    </edge>
    <edge source="TUN" target="BEN">
      <data key="d0">86373</data>
    </edge>
    <edge source="TUN" target="DNK">
      <data key="d0">121273</data>
    </edge>
    <edge source="TUN" target="FIN">
      <data key="d0">46260</data>
    </edge>
    <edge source="TUN" target="FRA">
      <data key="d0">227508910</data>
    </edge>
    <edge source="TUN" target="DEU">
      <data key="d0">246638153</data>
    </edge>
    <edge source="TUN" target="GRC">
      <data key="d0">58885</data>
    </edge>
    <edge source="TUN" target="HUN">
      <data key="d0">89126</data>
    </edge>
    <edge source="TUN" target="IDN">
      <data key="d0">30498</data>
    </edge>
    <edge source="TUN" target="ITA">
      <data key="d0">70609093</data>
    </edge>
    <edge source="TUN" target="CIV">
      <data key="d0">22411</data>
    </edge>
    <edge source="TUN" target="JPN">
      <data key="d0">124644</data>
    </edge>
    <edge source="TUN" target="JOR">
      <data key="d0">327124</data>
    </edge>
    <edge source="TUN" target="KOR">
      <data key="d0">187981</data>
    </edge>
    <edge source="TUN" target="LBN">
      <data key="d0">221416</data>
    </edge>
    <edge source="TUN" target="MDG">
      <data key="d0">111021</data>
    </edge>
    <edge source="TUN" target="MYS">
      <data key="d0">10653</data>
    </edge>
    <edge source="TUN" target="MRT">
      <data key="d0">22043</data>
    </edge>
    <edge source="TUN" target="MAR">
      <data key="d0">3020726</data>
    </edge>
    <edge source="TUN" target="NLD">
      <data key="d0">198022</data>
    </edge>
    <edge source="TUN" target="NER">
      <data key="d0">87206</data>
    </edge>
    <edge source="TUN" target="PRT">
      <data key="d0">235259</data>
    </edge>
    <edge source="TUN" target="SAU">
      <data key="d0">87403</data>
    </edge>
    <edge source="TUN" target="SEN">
      <data key="d0">1058501</data>
    </edge>
    <edge source="TUN" target="IND">
      <data key="d0">19429</data>
    </edge>
    <edge source="TUN" target="ZAF">
      <data key="d0">41931</data>
    </edge>
    <edge source="TUN" target="ESP">
      <data key="d0">24495333</data>
    </edge>
    <edge source="TUN" target="SWE">
      <data key="d0">9877410</data>
    </edge>
    <edge source="TUN" target="CHE">
      <data key="d0">2072854</data>
    </edge>
    <edge source="TUN" target="ARE">
      <data key="d0">933064</data>
    </edge>
    <edge source="TUN" target="TUR">
      <data key="d0">10339</data>
    </edge>
    <edge source="TUN" target="EGY">
      <data key="d0">970958</data>
    </edge>
    <edge source="TUN" target="GBR">
      <data key="d0">9959499</data>
    </edge>
    <edge source="TUN" target="USA">
      <data key="d0">542130</data>
    </edge>
    <edge source="TUN" target="BFA">
      <data key="d0">462381</data>
    </edge>
    <edge source="GBR" target="ALB">
      <data key="d0">577208</data>
    </edge>
    <edge source="GBR" target="DZA">
      <data key="d0">4609157</data>
    </edge>
    <edge source="GBR" target="AZE">
      <data key="d0">1628349</data>
    </edge>
    <edge source="GBR" target="ARG">
      <data key="d0">14540188</data>
    </edge>
    <edge source="GBR" target="AUS">
      <data key="d0">171714868</data>
    </edge>
    <edge source="GBR" target="AUT">
      <data key="d0">189060455</data>
    </edge>
    <edge source="GBR" target="ARM">
      <data key="d0">404529</data>
    </edge>
    <edge source="GBR" target="BEL">
      <data key="d0">702505735</data>
    </edge>
    <edge source="GBR" target="BOL">
      <data key="d0">144121</data>
    </edge>
    <edge source="GBR" target="BWA">
      <data key="d0">1063799</data>
    </edge>
    <edge source="GBR" target="BRA">
      <data key="d0">79761606</data>
    </edge>
    <edge source="GBR" target="BGR">
      <data key="d0">5324097</data>
    </edge>
    <edge source="GBR" target="BDI">
      <data key="d0">15743</data>
    </edge>
    <edge source="GBR" target="BLR">
      <data key="d0">2565456</data>
    </edge>
    <edge source="GBR" target="KHM">
      <data key="d0">228515</data>
    </edge>
    <edge source="GBR" target="CMR">
      <data key="d0">574144</data>
    </edge>
    <edge source="GBR" target="CAN">
      <data key="d0">518127025</data>
    </edge>
    <edge source="GBR" target="CAF">
      <data key="d0">162239</data>
    </edge>
    <edge source="GBR" target="LKA">
      <data key="d0">7553474</data>
    </edge>
    <edge source="GBR" target="CHL">
      <data key="d0">7577298</data>
    </edge>
    <edge source="GBR" target="CHN">
      <data key="d0">218100159</data>
    </edge>
    <edge source="GBR" target="COL">
      <data key="d0">4325314</data>
    </edge>
    <edge source="GBR" target="CRI">
      <data key="d0">457871</data>
    </edge>
    <edge source="GBR" target="HRV">
      <data key="d0">5847632</data>
    </edge>
    <edge source="GBR" target="CZE">
      <data key="d0">282052107</data>
    </edge>
    <edge source="GBR" target="BEN">
      <data key="d0">387054</data>
    </edge>
    <edge source="GBR" target="DNK">
      <data key="d0">252088431</data>
    </edge>
    <edge source="GBR" target="ECU">
      <data key="d0">377034</data>
    </edge>
    <edge source="GBR" target="SLV">
      <data key="d0">699448</data>
    </edge>
    <edge source="GBR" target="ETH">
      <data key="d0">2034132</data>
    </edge>
    <edge source="GBR" target="EST">
      <data key="d0">7620212</data>
    </edge>
    <edge source="GBR" target="FIN">
      <data key="d0">321920595</data>
    </edge>
    <edge source="GBR" target="FRA">
      <data key="d0">2444275728</data>
    </edge>
    <edge source="GBR" target="GEO">
      <data key="d0">2128944</data>
    </edge>
    <edge source="GBR" target="GMB">
      <data key="d0">405950</data>
    </edge>
    <edge source="GBR" target="PSE">
      <data key="d0">30975</data>
    </edge>
    <edge source="GBR" target="DEU">
      <data key="d0">3176303010</data>
    </edge>
    <edge source="GBR" target="GHA">
      <data key="d0">12435763</data>
    </edge>
    <edge source="GBR" target="GRC">
      <data key="d0">82602453</data>
    </edge>
    <edge source="GBR" target="GTM">
      <data key="d0">502467</data>
    </edge>
    <edge source="GBR" target="HND">
      <data key="d0">326358</data>
    </edge>
    <edge source="GBR" target="HKG">
      <data key="d0">603927693</data>
    </edge>
    <edge source="GBR" target="HUN">
      <data key="d0">159514289</data>
    </edge>
    <edge source="GBR" target="IDN">
      <data key="d0">40704452</data>
    </edge>
    <edge source="GBR" target="IRL">
      <data key="d0">2665639742</data>
    </edge>
    <edge source="GBR" target="ISR">
      <data key="d0">270797885</data>
    </edge>
    <edge source="GBR" target="ITA">
      <data key="d0">1028949952</data>
    </edge>
    <edge source="GBR" target="CIV">
      <data key="d0">3144240</data>
    </edge>
    <edge source="GBR" target="JAM">
      <data key="d0">2541131</data>
    </edge>
    <edge source="GBR" target="JPN">
      <data key="d0">408421425</data>
    </edge>
    <edge source="GBR" target="KAZ">
      <data key="d0">12256002</data>
    </edge>
    <edge source="GBR" target="JOR">
      <data key="d0">7903043</data>
    </edge>
    <edge source="GBR" target="KOR">
      <data key="d0">153369509</data>
    </edge>
    <edge source="GBR" target="KGZ">
      <data key="d0">877808</data>
    </edge>
    <edge source="GBR" target="LBN">
      <data key="d0">9065328</data>
    </edge>
    <edge source="GBR" target="LVA">
      <data key="d0">4647307</data>
    </edge>
    <edge source="GBR" target="LTU">
      <data key="d0">7442669</data>
    </edge>
    <edge source="GBR" target="MDG">
      <data key="d0">223567</data>
    </edge>
    <edge source="GBR" target="MWI">
      <data key="d0">1058057</data>
    </edge>
    <edge source="GBR" target="MYS">
      <data key="d0">479453177</data>
    </edge>
    <edge source="GBR" target="MRT">
      <data key="d0">1766583</data>
    </edge>
    <edge source="GBR" target="MUS">
      <data key="d0">4933796</data>
    </edge>
    <edge source="GBR" target="MEX">
      <data key="d0">70378160</data>
    </edge>
    <edge source="GBR" target="MDA">
      <data key="d0">505657</data>
    </edge>
    <edge source="GBR" target="MAR">
      <data key="d0">11538212</data>
    </edge>
    <edge source="GBR" target="MOZ">
      <data key="d0">120295</data>
    </edge>
    <edge source="GBR" target="OMN">
      <data key="d0">25036519</data>
    </edge>
    <edge source="GBR" target="NAM">
      <data key="d0">394842</data>
    </edge>
    <edge source="GBR" target="NLD">
      <data key="d0">971495131</data>
    </edge>
    <edge source="GBR" target="NZL">
      <data key="d0">18855785</data>
    </edge>
    <edge source="GBR" target="NIC">
      <data key="d0">166816</data>
    </edge>
    <edge source="GBR" target="NER">
      <data key="d0">96426</data>
    </edge>
    <edge source="GBR" target="NOR">
      <data key="d0">165818667</data>
    </edge>
    <edge source="GBR" target="PAK">
      <data key="d0">5813833</data>
    </edge>
    <edge source="GBR" target="PAN">
      <data key="d0">2002603</data>
    </edge>
    <edge source="GBR" target="PRY">
      <data key="d0">162144</data>
    </edge>
    <edge source="GBR" target="PER">
      <data key="d0">2014202</data>
    </edge>
    <edge source="GBR" target="PHL">
      <data key="d0">129207189</data>
    </edge>
    <edge source="GBR" target="POL">
      <data key="d0">184736609</data>
    </edge>
    <edge source="GBR" target="PRT">
      <data key="d0">161054668</data>
    </edge>
    <edge source="GBR" target="ROU">
      <data key="d0">58629379</data>
    </edge>
    <edge source="GBR" target="RUS">
      <data key="d0">37432418</data>
    </edge>
    <edge source="GBR" target="SAU">
      <data key="d0">116383240</data>
    </edge>
    <edge source="GBR" target="SEN">
      <data key="d0">2078273</data>
    </edge>
    <edge source="GBR" target="IND">
      <data key="d0">81803182</data>
    </edge>
    <edge source="GBR" target="SGP">
      <data key="d0">443790810</data>
    </edge>
    <edge source="GBR" target="SVK">
      <data key="d0">71760463</data>
    </edge>
    <edge source="GBR" target="VNM">
      <data key="d0">3738654</data>
    </edge>
    <edge source="GBR" target="SVN">
      <data key="d0">16136833</data>
    </edge>
    <edge source="GBR" target="ZAF">
      <data key="d0">110781699</data>
    </edge>
    <edge source="GBR" target="ZWE">
      <data key="d0">3129923</data>
    </edge>
    <edge source="GBR" target="ESP">
      <data key="d0">941633692</data>
    </edge>
    <edge source="GBR" target="SWE">
      <data key="d0">1035577689</data>
    </edge>
    <edge source="GBR" target="CHE">
      <data key="d0">233988937</data>
    </edge>
    <edge source="GBR" target="THA">
      <data key="d0">55790519</data>
    </edge>
    <edge source="GBR" target="TGO">
      <data key="d0">280609</data>
    </edge>
    <edge source="GBR" target="ARE">
      <data key="d0">153000469</data>
    </edge>
    <edge source="GBR" target="TUN">
      <data key="d0">19191339</data>
    </edge>
    <edge source="GBR" target="TUR">
      <data key="d0">130583110</data>
    </edge>
    <edge source="GBR" target="UGA">
      <data key="d0">3866757</data>
    </edge>
    <edge source="GBR" target="UKR">
      <data key="d0">9528883</data>
    </edge>
    <edge source="GBR" target="MKD">
      <data key="d0">1363905</data>
    </edge>
    <edge source="GBR" target="EGY">
      <data key="d0">54159488</data>
    </edge>
    <edge source="GBR" target="TZA">
      <data key="d0">5035589</data>
    </edge>
    <edge source="GBR" target="USA">
      <data key="d0">2476026156</data>
    </edge>
    <edge source="GBR" target="BFA">
      <data key="d0">230599</data>
    </edge>
    <edge source="GBR" target="URY">
      <data key="d0">5140085</data>
    </edge>
    <edge source="GBR" target="SRB">
      <data key="d0">3092153</data>
    </edge>
    <edge source="AZE" target="BLR">
      <data key="d0">20045</data>
    </edge>
    <edge source="AZE" target="FIN">
      <data key="d0">15400</data>
    </edge>
    <edge source="AZE" target="GEO">
      <data key="d0">50313</data>
    </edge>
    <edge source="AZE" target="ITA">
      <data key="d0">31185</data>
    </edge>
    <edge source="AZE" target="KAZ">
      <data key="d0">54964</data>
    </edge>
    <edge source="AZE" target="NLD">
      <data key="d0">37055</data>
    </edge>
    <edge source="AZE" target="RUS">
      <data key="d0">333152</data>
    </edge>
    <edge source="AZE" target="SGP">
      <data key="d0">92353</data>
    </edge>
    <edge source="AZE" target="SWE">
      <data key="d0">10685</data>
    </edge>
    <edge source="AZE" target="ARE">
      <data key="d0">56649</data>
    </edge>
    <edge source="AZE" target="TUR">
      <data key="d0">46100</data>
    </edge>
    <edge source="AZE" target="UKR">
      <data key="d0">40707</data>
    </edge>
    <edge source="AZE" target="GBR">
      <data key="d0">11057</data>
    </edge>
    <edge source="AZE" target="USA">
      <data key="d0">16054</data>
    </edge>
    <edge source="BLR" target="DZA">
      <data key="d0">592300</data>
    </edge>
    <edge source="BLR" target="AZE">
      <data key="d0">1445200</data>
    </edge>
    <edge source="BLR" target="AUS">
      <data key="d0">128100</data>
    </edge>
    <edge source="BLR" target="AUT">
      <data key="d0">320600</data>
    </edge>
    <edge source="BLR" target="BGR">
      <data key="d0">515900</data>
    </edge>
    <edge source="BLR" target="CAN">
      <data key="d0">16700</data>
    </edge>
    <edge source="BLR" target="CHN">
      <data key="d0">7282100</data>
    </edge>
    <edge source="BLR" target="CZE">
      <data key="d0">2015600</data>
    </edge>
    <edge source="BLR" target="DNK">
      <data key="d0">10300</data>
    </edge>
    <edge source="BLR" target="EST">
      <data key="d0">1398100</data>
    </edge>
    <edge source="BLR" target="FIN">
      <data key="d0">197900</data>
    </edge>
    <edge source="BLR" target="FRA">
      <data key="d0">7781800</data>
    </edge>
    <edge source="BLR" target="GEO">
      <data key="d0">387200</data>
    </edge>
    <edge source="BLR" target="DEU">
      <data key="d0">7407800</data>
    </edge>
    <edge source="BLR" target="GRC">
      <data key="d0">18900</data>
    </edge>
    <edge source="BLR" target="HKG">
      <data key="d0">3015700</data>
    </edge>
    <edge source="BLR" target="HUN">
      <data key="d0">393100</data>
    </edge>
    <edge source="BLR" target="ITA">
      <data key="d0">551100</data>
    </edge>
    <edge source="BLR" target="JPN">
      <data key="d0">22700</data>
    </edge>
    <edge source="BLR" target="KAZ">
      <data key="d0">1460800</data>
    </edge>
    <edge source="BLR" target="KOR">
      <data key="d0">1766300</data>
    </edge>
    <edge source="BLR" target="KGZ">
      <data key="d0">343900</data>
    </edge>
    <edge source="BLR" target="LVA">
      <data key="d0">1688400</data>
    </edge>
    <edge source="BLR" target="LTU">
      <data key="d0">2689100</data>
    </edge>
    <edge source="BLR" target="MDA">
      <data key="d0">1914700</data>
    </edge>
    <edge source="BLR" target="NLD">
      <data key="d0">901700</data>
    </edge>
    <edge source="BLR" target="PHL">
      <data key="d0">446500</data>
    </edge>
    <edge source="BLR" target="POL">
      <data key="d0">788900</data>
    </edge>
    <edge source="BLR" target="ROU">
      <data key="d0">12200</data>
    </edge>
    <edge source="BLR" target="RUS">
      <data key="d0">255691200</data>
    </edge>
    <edge source="BLR" target="SEN">
      <data key="d0">14900</data>
    </edge>
    <edge source="BLR" target="IND">
      <data key="d0">17500</data>
    </edge>
    <edge source="BLR" target="SGP">
      <data key="d0">701000</data>
    </edge>
    <edge source="BLR" target="SVK">
      <data key="d0">2067300</data>
    </edge>
    <edge source="BLR" target="VNM">
      <data key="d0">259300</data>
    </edge>
    <edge source="BLR" target="ZAF">
      <data key="d0">39200</data>
    </edge>
    <edge source="BLR" target="ESP">
      <data key="d0">87400</data>
    </edge>
    <edge source="BLR" target="SWE">
      <data key="d0">118600</data>
    </edge>
    <edge source="BLR" target="CHE">
      <data key="d0">32300</data>
    </edge>
    <edge source="BLR" target="TUR">
      <data key="d0">129400</data>
    </edge>
    <edge source="BLR" target="UKR">
      <data key="d0">15698500</data>
    </edge>
    <edge source="BLR" target="EGY">
      <data key="d0">16300</data>
    </edge>
    <edge source="BLR" target="GBR">
      <data key="d0">1269700</data>
    </edge>
    <edge source="BLR" target="USA">
      <data key="d0">93600</data>
    </edge>
    <edge source="BLR" target="SRB">
      <data key="d0">354200</data>
    </edge>
    <edge source="FIN" target="ALB">
      <data key="d0">862728</data>
    </edge>
    <edge source="FIN" target="DZA">
      <data key="d0">62260</data>
    </edge>
    <edge source="FIN" target="AZE">
      <data key="d0">335106</data>
    </edge>
    <edge source="FIN" target="ARG">
      <data key="d0">8607630</data>
    </edge>
    <edge source="FIN" target="AUS">
      <data key="d0">13743648</data>
    </edge>
    <edge source="FIN" target="AUT">
      <data key="d0">16881366</data>
    </edge>
    <edge source="FIN" target="ARM">
      <data key="d0">120642</data>
    </edge>
    <edge source="FIN" target="BEL">
      <data key="d0">19050139</data>
    </edge>
    <edge source="FIN" target="BOL">
      <data key="d0">1096600</data>
    </edge>
    <edge source="FIN" target="BWA">
      <data key="d0">10867</data>
    </edge>
    <edge source="FIN" target="BRA">
      <data key="d0">38274466</data>
    </edge>
    <edge source="FIN" target="BGR">
      <data key="d0">865611</data>
    </edge>
    <edge source="FIN" target="BLR">
      <data key="d0">860577</data>
    </edge>
    <edge source="FIN" target="CMR">
      <data key="d0">12386</data>
    </edge>
    <edge source="FIN" target="CAN">
      <data key="d0">18877256</data>
    </edge>
    <edge source="FIN" target="LKA">
      <data key="d0">388184</data>
    </edge>
    <edge source="FIN" target="CHL">
      <data key="d0">3493113</data>
    </edge>
    <edge source="FIN" target="CHN">
      <data key="d0">186417836</data>
    </edge>
    <edge source="FIN" target="COL">
      <data key="d0">715409</data>
    </edge>
    <edge source="FIN" target="CRI">
      <data key="d0">39908</data>
    </edge>
    <edge source="FIN" target="HRV">
      <data key="d0">1703894</data>
    </edge>
    <edge source="FIN" target="CZE">
      <data key="d0">17777369</data>
    </edge>
    <edge source="FIN" target="BEN">
      <data key="d0">34398</data>
    </edge>
    <edge source="FIN" target="DNK">
      <data key="d0">29187748</data>
    </edge>
    <edge source="FIN" target="ECU">
      <data key="d0">115341</data>
    </edge>
    <edge source="FIN" target="SLV">
      <data key="d0">92040</data>
    </edge>
    <edge source="FIN" target="ETH">
      <data key="d0">116360</data>
    </edge>
    <edge source="FIN" target="EST">
      <data key="d0">475521253</data>
    </edge>
    <edge source="FIN" target="FRA">
      <data key="d0">42869761</data>
    </edge>
    <edge source="FIN" target="GEO">
      <data key="d0">287336</data>
    </edge>
    <edge source="FIN" target="DEU">
      <data key="d0">196442210</data>
    </edge>
    <edge source="FIN" target="GHA">
      <data key="d0">183410</data>
    </edge>
    <edge source="FIN" target="GRC">
      <data key="d0">8065267</data>
    </edge>
    <edge source="FIN" target="GTM">
      <data key="d0">354265</data>
    </edge>
    <edge source="FIN" target="HND">
      <data key="d0">32850</data>
    </edge>
    <edge source="FIN" target="HKG">
      <data key="d0">34766552</data>
    </edge>
    <edge source="FIN" target="HUN">
      <data key="d0">31222910</data>
    </edge>
    <edge source="FIN" target="IDN">
      <data key="d0">6763046</data>
    </edge>
    <edge source="FIN" target="IRL">
      <data key="d0">11037142</data>
    </edge>
    <edge source="FIN" target="ISR">
      <data key="d0">6183897</data>
    </edge>
    <edge source="FIN" target="ITA">
      <data key="d0">56864177</data>
    </edge>
    <edge source="FIN" target="CIV">
      <data key="d0">11379</data>
    </edge>
    <edge source="FIN" target="JAM">
      <data key="d0">2538047</data>
    </edge>
    <edge source="FIN" target="JPN">
      <data key="d0">22126408</data>
    </edge>
    <edge source="FIN" target="KAZ">
      <data key="d0">1986258</data>
    </edge>
    <edge source="FIN" target="JOR">
      <data key="d0">633173</data>
    </edge>
    <edge source="FIN" target="KOR">
      <data key="d0">44075343</data>
    </edge>
    <edge source="FIN" target="LBN">
      <data key="d0">651359</data>
    </edge>
    <edge source="FIN" target="LVA">
      <data key="d0">31037967</data>
    </edge>
    <edge source="FIN" target="LTU">
      <data key="d0">19866218</data>
    </edge>
    <edge source="FIN" target="MDG">
      <data key="d0">68148</data>
    </edge>
    <edge source="FIN" target="MYS">
      <data key="d0">12645490</data>
    </edge>
    <edge source="FIN" target="MUS">
      <data key="d0">157507</data>
    </edge>
    <edge source="FIN" target="MEX">
      <data key="d0">11110834</data>
    </edge>
    <edge source="FIN" target="MDA">
      <data key="d0">33844</data>
    </edge>
    <edge source="FIN" target="MAR">
      <data key="d0">4066440</data>
    </edge>
    <edge source="FIN" target="MOZ">
      <data key="d0">50046</data>
    </edge>
    <edge source="FIN" target="OMN">
      <data key="d0">653939</data>
    </edge>
    <edge source="FIN" target="NAM">
      <data key="d0">36593</data>
    </edge>
    <edge source="FIN" target="NLD">
      <data key="d0">59404192</data>
    </edge>
    <edge source="FIN" target="NZL">
      <data key="d0">1234001</data>
    </edge>
    <edge source="FIN" target="NIC">
      <data key="d0">32851</data>
    </edge>
    <edge source="FIN" target="NOR">
      <data key="d0">41167514</data>
    </edge>
    <edge source="FIN" target="PAK">
      <data key="d0">1894271</data>
    </edge>
    <edge source="FIN" target="PAN">
      <data key="d0">241386</data>
    </edge>
    <edge source="FIN" target="PRY">
      <data key="d0">293501</data>
    </edge>
    <edge source="FIN" target="PER">
      <data key="d0">3947371</data>
    </edge>
    <edge source="FIN" target="PHL">
      <data key="d0">16003010</data>
    </edge>
    <edge source="FIN" target="POL">
      <data key="d0">26872875</data>
    </edge>
    <edge source="FIN" target="PRT">
      <data key="d0">7780548</data>
    </edge>
    <edge source="FIN" target="ROU">
      <data key="d0">3903165</data>
    </edge>
    <edge source="FIN" target="RUS">
      <data key="d0">172473862</data>
    </edge>
    <edge source="FIN" target="SAU">
      <data key="d0">8594064</data>
    </edge>
    <edge source="FIN" target="SEN">
      <data key="d0">11863</data>
    </edge>
    <edge source="FIN" target="IND">
      <data key="d0">8945251</data>
    </edge>
    <edge source="FIN" target="SGP">
      <data key="d0">21138513</data>
    </edge>
    <edge source="FIN" target="SVK">
      <data key="d0">1988783</data>
    </edge>
    <edge source="FIN" target="VNM">
      <data key="d0">2935286</data>
    </edge>
    <edge source="FIN" target="SVN">
      <data key="d0">1943340</data>
    </edge>
    <edge source="FIN" target="ZAF">
      <data key="d0">13615510</data>
    </edge>
    <edge source="FIN" target="ZWE">
      <data key="d0">423340</data>
    </edge>
    <edge source="FIN" target="ESP">
      <data key="d0">31379852</data>
    </edge>
    <edge source="FIN" target="SWE">
      <data key="d0">222283739</data>
    </edge>
    <edge source="FIN" target="CHE">
      <data key="d0">24936274</data>
    </edge>
    <edge source="FIN" target="THA">
      <data key="d0">6187796</data>
    </edge>
    <edge source="FIN" target="ARE">
      <data key="d0">15848373</data>
    </edge>
    <edge source="FIN" target="TUN">
      <data key="d0">859932</data>
    </edge>
    <edge source="FIN" target="TUR">
      <data key="d0">7256726</data>
    </edge>
    <edge source="FIN" target="UGA">
      <data key="d0">48602</data>
    </edge>
    <edge source="FIN" target="UKR">
      <data key="d0">5474085</data>
    </edge>
    <edge source="FIN" target="MKD">
      <data key="d0">125335</data>
    </edge>
    <edge source="FIN" target="EGY">
      <data key="d0">4893462</data>
    </edge>
    <edge source="FIN" target="GBR">
      <data key="d0">100201397</data>
    </edge>
    <edge source="FIN" target="TZA">
      <data key="d0">209433</data>
    </edge>
    <edge source="FIN" target="USA">
      <data key="d0">239429987</data>
    </edge>
    <edge source="FIN" target="BFA">
      <data key="d0">25869</data>
    </edge>
    <edge source="FIN" target="URY">
      <data key="d0">831087</data>
    </edge>
    <edge source="FIN" target="SRB">
      <data key="d0">564378</data>
    </edge>
    <edge source="GEO" target="AZE">
      <data key="d0">12783</data>
    </edge>
    <edge source="GEO" target="DEU">
      <data key="d0">133674</data>
    </edge>
    <edge source="GEO" target="KAZ">
      <data key="d0">14179</data>
    </edge>
    <edge source="GEO" target="RUS">
      <data key="d0">466855</data>
    </edge>
    <edge source="GEO" target="ARE">
      <data key="d0">54853</data>
    </edge>
    <edge source="GEO" target="UKR">
      <data key="d0">67978</data>
    </edge>
    <edge source="GEO" target="GBR">
      <data key="d0">23378</data>
    </edge>
    <edge source="KAZ" target="FRA">
      <data key="d0">12400</data>
    </edge>
    <edge source="KAZ" target="KGZ">
      <data key="d0">52200</data>
    </edge>
    <edge source="KAZ" target="RUS">
      <data key="d0">186800</data>
    </edge>
    <edge source="KAZ" target="UKR">
      <data key="d0">15600</data>
    </edge>
    <edge source="SGP" target="ALB">
      <data key="d0">133295</data>
    </edge>
    <edge source="SGP" target="DZA">
      <data key="d0">547996</data>
    </edge>
    <edge source="SGP" target="AZE">
      <data key="d0">833169</data>
    </edge>
    <edge source="SGP" target="ARG">
      <data key="d0">11987004</data>
    </edge>
    <edge source="SGP" target="AUS">
      <data key="d0">293762361</data>
    </edge>
    <edge source="SGP" target="AUT">
      <data key="d0">47855304</data>
    </edge>
    <edge source="SGP" target="BEL">
      <data key="d0">75699997</data>
    </edge>
    <edge source="SGP" target="BOL">
      <data key="d0">33729</data>
    </edge>
    <edge source="SGP" target="BWA">
      <data key="d0">24424</data>
    </edge>
    <edge source="SGP" target="BRA">
      <data key="d0">96379411</data>
    </edge>
    <edge source="SGP" target="BGR">
      <data key="d0">267771</data>
    </edge>
    <edge source="SGP" target="BLR">
      <data key="d0">12077</data>
    </edge>
    <edge source="SGP" target="KHM">
      <data key="d0">5216680</data>
    </edge>
    <edge source="SGP" target="CMR">
      <data key="d0">131037</data>
    </edge>
    <edge source="SGP" target="CAN">
      <data key="d0">124670122</data>
    </edge>
    <edge source="SGP" target="LKA">
      <data key="d0">20932085</data>
    </edge>
    <edge source="SGP" target="CHL">
      <data key="d0">1368284</data>
    </edge>
    <edge source="SGP" target="CHN">
      <data key="d0">1332591887</data>
    </edge>
    <edge source="SGP" target="COL">
      <data key="d0">695486</data>
    </edge>
    <edge source="SGP" target="CRI">
      <data key="d0">20662</data>
    </edge>
    <edge source="SGP" target="HRV">
      <data key="d0">91871</data>
    </edge>
    <edge source="SGP" target="CZE">
      <data key="d0">9172490</data>
    </edge>
    <edge source="SGP" target="BEN">
      <data key="d0">200080</data>
    </edge>
    <edge source="SGP" target="DNK">
      <data key="d0">30714515</data>
    </edge>
    <edge source="SGP" target="ECU">
      <data key="d0">146787</data>
    </edge>
    <edge source="SGP" target="SLV">
      <data key="d0">33139</data>
    </edge>
    <edge source="SGP" target="ETH">
      <data key="d0">731890</data>
    </edge>
    <edge source="SGP" target="EST">
      <data key="d0">94039</data>
    </edge>
    <edge source="SGP" target="FIN">
      <data key="d0">158895717</data>
    </edge>
    <edge source="SGP" target="FRA">
      <data key="d0">1024152505</data>
    </edge>
    <edge source="SGP" target="GMB">
      <data key="d0">40068</data>
    </edge>
    <edge source="SGP" target="DEU">
      <data key="d0">1824450644</data>
    </edge>
    <edge source="SGP" target="GHA">
      <data key="d0">562149</data>
    </edge>
    <edge source="SGP" target="GRC">
      <data key="d0">2298021</data>
    </edge>
    <edge source="SGP" target="GTM">
      <data key="d0">154822</data>
    </edge>
    <edge source="SGP" target="HKG">
      <data key="d0">3637797966</data>
    </edge>
    <edge source="SGP" target="HUN">
      <data key="d0">107288653</data>
    </edge>
    <edge source="SGP" target="IRL">
      <data key="d0">94374364</data>
    </edge>
    <edge source="SGP" target="ISR">
      <data key="d0">51823009</data>
    </edge>
    <edge source="SGP" target="ITA">
      <data key="d0">89654847</data>
    </edge>
    <edge source="SGP" target="CIV">
      <data key="d0">273712</data>
    </edge>
    <edge source="SGP" target="JPN">
      <data key="d0">2595078109</data>
    </edge>
    <edge source="SGP" target="KAZ">
      <data key="d0">30460</data>
    </edge>
    <edge source="SGP" target="JOR">
      <data key="d0">858540</data>
    </edge>
    <edge source="SGP" target="KOR">
      <data key="d0">1906165310</data>
    </edge>
    <edge source="SGP" target="KGZ">
      <data key="d0">16158</data>
    </edge>
    <edge source="SGP" target="LBN">
      <data key="d0">1898112</data>
    </edge>
    <edge source="SGP" target="LVA">
      <data key="d0">118977</data>
    </edge>
    <edge source="SGP" target="MDG">
      <data key="d0">1553101</data>
    </edge>
    <edge source="SGP" target="MWI">
      <data key="d0">30100</data>
    </edge>
    <edge source="SGP" target="MYS">
      <data key="d0">11095316883</data>
    </edge>
    <edge source="SGP" target="MUS">
      <data key="d0">5361243</data>
    </edge>
    <edge source="SGP" target="MEX">
      <data key="d0">468078262</data>
    </edge>
    <edge source="SGP" target="MAR">
      <data key="d0">8699814</data>
    </edge>
    <edge source="SGP" target="MOZ">
      <data key="d0">24187</data>
    </edge>
    <edge source="SGP" target="OMN">
      <data key="d0">439275</data>
    </edge>
    <edge source="SGP" target="NLD">
      <data key="d0">877363045</data>
    </edge>
    <edge source="SGP" target="NZL">
      <data key="d0">34707567</data>
    </edge>
    <edge source="SGP" target="NIC">
      <data key="d0">27894</data>
    </edge>
    <edge source="SGP" target="NOR">
      <data key="d0">3056078</data>
    </edge>
    <edge source="SGP" target="PAK">
      <data key="d0">16553924</data>
    </edge>
    <edge source="SGP" target="PAN">
      <data key="d0">589500</data>
    </edge>
    <edge source="SGP" target="PRY">
      <data key="d0">78008</data>
    </edge>
    <edge source="SGP" target="PER">
      <data key="d0">1143303</data>
    </edge>
    <edge source="SGP" target="PHL">
      <data key="d0">991443560</data>
    </edge>
    <edge source="SGP" target="POL">
      <data key="d0">15962544</data>
    </edge>
    <edge source="SGP" target="PRT">
      <data key="d0">7905004</data>
    </edge>
    <edge source="SGP" target="ROU">
      <data key="d0">195574</data>
    </edge>
    <edge source="SGP" target="RUS">
      <data key="d0">4895214</data>
    </edge>
    <edge source="SGP" target="SAU">
      <data key="d0">30710255</data>
    </edge>
    <edge source="SGP" target="SEN">
      <data key="d0">22617</data>
    </edge>
    <edge source="SGP" target="IND">
      <data key="d0">345946364</data>
    </edge>
    <edge source="SGP" target="SVK">
      <data key="d0">2786339</data>
    </edge>
    <edge source="SGP" target="VNM">
      <data key="d0">174600961</data>
    </edge>
    <edge source="SGP" target="SVN">
      <data key="d0">173971</data>
    </edge>
    <edge source="SGP" target="ZAF">
      <data key="d0">28019584</data>
    </edge>
    <edge source="SGP" target="ZWE">
      <data key="d0">169365</data>
    </edge>
    <edge source="SGP" target="ESP">
      <data key="d0">99396354</data>
    </edge>
    <edge source="SGP" target="SWE">
      <data key="d0">36521892</data>
    </edge>
    <edge source="SGP" target="CHE">
      <data key="d0">378437571</data>
    </edge>
    <edge source="SGP" target="THA">
      <data key="d0">1929300678</data>
    </edge>
    <edge source="SGP" target="TGO">
      <data key="d0">352863</data>
    </edge>
    <edge source="SGP" target="ARE">
      <data key="d0">59241671</data>
    </edge>
    <edge source="SGP" target="TUN">
      <data key="d0">1984334</data>
    </edge>
    <edge source="SGP" target="TUR">
      <data key="d0">23898941</data>
    </edge>
    <edge source="SGP" target="UGA">
      <data key="d0">1114261</data>
    </edge>
    <edge source="SGP" target="UKR">
      <data key="d0">207611</data>
    </edge>
    <edge source="SGP" target="EGY">
      <data key="d0">7433696</data>
    </edge>
    <edge source="SGP" target="GBR">
      <data key="d0">1159989217</data>
    </edge>
    <edge source="SGP" target="TZA">
      <data key="d0">121074</data>
    </edge>
    <edge source="SGP" target="USA">
      <data key="d0">7307482736</data>
    </edge>
    <edge source="SGP" target="BFA">
      <data key="d0">75503</data>
    </edge>
    <edge source="SGP" target="URY">
      <data key="d0">2504760</data>
    </edge>
    <edge source="SGP" target="SRB">
      <data key="d0">274568</data>
    </edge>
    <edge source="SWE" target="ALB">
      <data key="d0">15059</data>
    </edge>
    <edge source="SWE" target="DZA">
      <data key="d0">602593</data>
    </edge>
    <edge source="SWE" target="AZE">
      <data key="d0">1074235</data>
    </edge>
    <edge source="SWE" target="ARG">
      <data key="d0">9950858</data>
    </edge>
    <edge source="SWE" target="AUS">
      <data key="d0">56085116</data>
    </edge>
    <edge source="SWE" target="AUT">
      <data key="d0">41399288</data>
    </edge>
    <edge source="SWE" target="BEL">
      <data key="d0">100510137</data>
    </edge>
    <edge source="SWE" target="BOL">
      <data key="d0">874534</data>
    </edge>
    <edge source="SWE" target="BWA">
      <data key="d0">1011924</data>
    </edge>
    <edge source="SWE" target="BRA">
      <data key="d0">60799789</data>
    </edge>
    <edge source="SWE" target="BGR">
      <data key="d0">4783859</data>
    </edge>
    <edge source="SWE" target="BLR">
      <data key="d0">1391136</data>
    </edge>
    <edge source="SWE" target="KHM">
      <data key="d0">64602</data>
    </edge>
    <edge source="SWE" target="CMR">
      <data key="d0">190643</data>
    </edge>
    <edge source="SWE" target="CAN">
      <data key="d0">35342258</data>
    </edge>
    <edge source="SWE" target="CAF">
      <data key="d0">106398</data>
    </edge>
    <edge source="SWE" target="LKA">
      <data key="d0">2569914</data>
    </edge>
    <edge source="SWE" target="CHL">
      <data key="d0">15320504</data>
    </edge>
    <edge source="SWE" target="CHN">
      <data key="d0">223011204</data>
    </edge>
    <edge source="SWE" target="COL">
      <data key="d0">5215124</data>
    </edge>
    <edge source="SWE" target="CRI">
      <data key="d0">281545</data>
    </edge>
    <edge source="SWE" target="HRV">
      <data key="d0">18915109</data>
    </edge>
    <edge source="SWE" target="CZE">
      <data key="d0">22790277</data>
    </edge>
    <edge source="SWE" target="BEN">
      <data key="d0">159978</data>
    </edge>
    <edge source="SWE" target="DNK">
      <data key="d0">259242728</data>
    </edge>
    <edge source="SWE" target="ECU">
      <data key="d0">348002</data>
    </edge>
    <edge source="SWE" target="SLV">
      <data key="d0">724596</data>
    </edge>
    <edge source="SWE" target="ETH">
      <data key="d0">694149</data>
    </edge>
    <edge source="SWE" target="EST">
      <data key="d0">76526132</data>
    </edge>
    <edge source="SWE" target="FIN">
      <data key="d0">525712534</data>
    </edge>
    <edge source="SWE" target="FRA">
      <data key="d0">254674939</data>
    </edge>
    <edge source="SWE" target="GEO">
      <data key="d0">1907301</data>
    </edge>
    <edge source="SWE" target="GMB">
      <data key="d0">24990</data>
    </edge>
    <edge source="SWE" target="DEU">
      <data key="d0">334553963</data>
    </edge>
    <edge source="SWE" target="GHA">
      <data key="d0">728306</data>
    </edge>
    <edge source="SWE" target="GRC">
      <data key="d0">18817005</data>
    </edge>
    <edge source="SWE" target="GTM">
      <data key="d0">1389608</data>
    </edge>
    <edge source="SWE" target="HND">
      <data key="d0">1421037</data>
    </edge>
    <edge source="SWE" target="HKG">
      <data key="d0">144395093</data>
    </edge>
    <edge source="SWE" target="HUN">
      <data key="d0">43857675</data>
    </edge>
    <edge source="SWE" target="IDN">
      <data key="d0">6438425</data>
    </edge>
    <edge source="SWE" target="IRL">
      <data key="d0">78290588</data>
    </edge>
    <edge source="SWE" target="ISR">
      <data key="d0">17153600</data>
    </edge>
    <edge source="SWE" target="ITA">
      <data key="d0">155376863</data>
    </edge>
    <edge source="SWE" target="CIV">
      <data key="d0">64712</data>
    </edge>
    <edge source="SWE" target="JAM">
      <data key="d0">2294153</data>
    </edge>
    <edge source="SWE" target="JPN">
      <data key="d0">107409509</data>
    </edge>
    <edge source="SWE" target="KAZ">
      <data key="d0">1699526</data>
    </edge>
    <edge source="SWE" target="JOR">
      <data key="d0">2344350</data>
    </edge>
    <edge source="SWE" target="KOR">
      <data key="d0">22211473</data>
    </edge>
    <edge source="SWE" target="KGZ">
      <data key="d0">287328</data>
    </edge>
    <edge source="SWE" target="LBN">
      <data key="d0">2007261</data>
    </edge>
    <edge source="SWE" target="LVA">
      <data key="d0">11889369</data>
    </edge>
    <edge source="SWE" target="LTU">
      <data key="d0">22439656</data>
    </edge>
    <edge source="SWE" target="MDG">
      <data key="d0">31101</data>
    </edge>
    <edge source="SWE" target="MWI">
      <data key="d0">925933</data>
    </edge>
    <edge source="SWE" target="MYS">
      <data key="d0">200794819</data>
    </edge>
    <edge source="SWE" target="MRT">
      <data key="d0">79444</data>
    </edge>
    <edge source="SWE" target="MUS">
      <data key="d0">65148</data>
    </edge>
    <edge source="SWE" target="MEX">
      <data key="d0">49426803</data>
    </edge>
    <edge source="SWE" target="MDA">
      <data key="d0">919822</data>
    </edge>
    <edge source="SWE" target="MAR">
      <data key="d0">7036543</data>
    </edge>
    <edge source="SWE" target="MOZ">
      <data key="d0">391544</data>
    </edge>
    <edge source="SWE" target="OMN">
      <data key="d0">2739495</data>
    </edge>
    <edge source="SWE" target="NAM">
      <data key="d0">2485123</data>
    </edge>
    <edge source="SWE" target="NLD">
      <data key="d0">109240422</data>
    </edge>
    <edge source="SWE" target="NZL">
      <data key="d0">15676691</data>
    </edge>
    <edge source="SWE" target="NIC">
      <data key="d0">84245</data>
    </edge>
    <edge source="SWE" target="NER">
      <data key="d0">140663</data>
    </edge>
    <edge source="SWE" target="NOR">
      <data key="d0">482945353</data>
    </edge>
    <edge source="SWE" target="PAK">
      <data key="d0">4787132</data>
    </edge>
    <edge source="SWE" target="PAN">
      <data key="d0">1300889</data>
    </edge>
    <edge source="SWE" target="PRY">
      <data key="d0">2706103</data>
    </edge>
    <edge source="SWE" target="PER">
      <data key="d0">9767199</data>
    </edge>
    <edge source="SWE" target="PHL">
      <data key="d0">13085389</data>
    </edge>
    <edge source="SWE" target="POL">
      <data key="d0">76065403</data>
    </edge>
    <edge source="SWE" target="PRT">
      <data key="d0">14822999</data>
    </edge>
    <edge source="SWE" target="ROU">
      <data key="d0">10286529</data>
    </edge>
    <edge source="SWE" target="RUS">
      <data key="d0">24857775</data>
    </edge>
    <edge source="SWE" target="SAU">
      <data key="d0">42229845</data>
    </edge>
    <edge source="SWE" target="SEN">
      <data key="d0">193698</data>
    </edge>
    <edge source="SWE" target="IND">
      <data key="d0">13230853</data>
    </edge>
    <edge source="SWE" target="SGP">
      <data key="d0">28893685</data>
    </edge>
    <edge source="SWE" target="SVK">
      <data key="d0">4655308</data>
    </edge>
    <edge source="SWE" target="VNM">
      <data key="d0">9761743</data>
    </edge>
    <edge source="SWE" target="SVN">
      <data key="d0">7381381</data>
    </edge>
    <edge source="SWE" target="ZAF">
      <data key="d0">15675490</data>
    </edge>
    <edge source="SWE" target="ZWE">
      <data key="d0">469132</data>
    </edge>
    <edge source="SWE" target="ESP">
      <data key="d0">116222621</data>
    </edge>
    <edge source="SWE" target="CHE">
      <data key="d0">71674943</data>
    </edge>
    <edge source="SWE" target="THA">
      <data key="d0">16185435</data>
    </edge>
    <edge source="SWE" target="ARE">
      <data key="d0">14295049</data>
    </edge>
    <edge source="SWE" target="TUN">
      <data key="d0">3021367</data>
    </edge>
    <edge source="SWE" target="TUR">
      <data key="d0">78331619</data>
    </edge>
    <edge source="SWE" target="UGA">
      <data key="d0">303697</data>
    </edge>
    <edge source="SWE" target="UKR">
      <data key="d0">4287663</data>
    </edge>
    <edge source="SWE" target="MKD">
      <data key="d0">983224</data>
    </edge>
    <edge source="SWE" target="EGY">
      <data key="d0">34185088</data>
    </edge>
    <edge source="SWE" target="GBR">
      <data key="d0">308635921</data>
    </edge>
    <edge source="SWE" target="TZA">
      <data key="d0">1199511</data>
    </edge>
    <edge source="SWE" target="USA">
      <data key="d0">515921873</data>
    </edge>
    <edge source="SWE" target="BFA">
      <data key="d0">13532</data>
    </edge>
    <edge source="SWE" target="URY">
      <data key="d0">1794247</data>
    </edge>
    <edge source="SWE" target="SRB">
      <data key="d0">1655002</data>
    </edge>
    <edge source="ARE" target="DZA">
      <data key="d0">12613801</data>
    </edge>
    <edge source="ARE" target="AZE">
      <data key="d0">4389556</data>
    </edge>
    <edge source="ARE" target="ARG">
      <data key="d0">40377</data>
    </edge>
    <edge source="ARE" target="AUS">
      <data key="d0">92339</data>
    </edge>
    <edge source="ARE" target="AUT">
      <data key="d0">292377</data>
    </edge>
    <edge source="ARE" target="ARM">
      <data key="d0">1284272</data>
    </edge>
    <edge source="ARE" target="BEL">
      <data key="d0">855643</data>
    </edge>
    <edge source="ARE" target="BGR">
      <data key="d0">384005</data>
    </edge>
    <edge source="ARE" target="CMR">
      <data key="d0">318295</data>
    </edge>
    <edge source="ARE" target="CAN">
      <data key="d0">322603</data>
    </edge>
    <edge source="ARE" target="LKA">
      <data key="d0">712870</data>
    </edge>
    <edge source="ARE" target="CHN">
      <data key="d0">198789</data>
    </edge>
    <edge source="ARE" target="BEN">
      <data key="d0">159443</data>
    </edge>
    <edge source="ARE" target="DNK">
      <data key="d0">20791</data>
    </edge>
    <edge source="ARE" target="ECU">
      <data key="d0">24808</data>
    </edge>
    <edge source="ARE" target="ETH">
      <data key="d0">779024</data>
    </edge>
    <edge source="ARE" target="EST">
      <data key="d0">21506</data>
    </edge>
    <edge source="ARE" target="FIN">
      <data key="d0">1036296</data>
    </edge>
    <edge source="ARE" target="FRA">
      <data key="d0">988885</data>
    </edge>
    <edge source="ARE" target="GEO">
      <data key="d0">161503</data>
    </edge>
    <edge source="ARE" target="GMB">
      <data key="d0">123808</data>
    </edge>
    <edge source="ARE" target="DEU">
      <data key="d0">1693142</data>
    </edge>
    <edge source="ARE" target="GHA">
      <data key="d0">325443</data>
    </edge>
    <edge source="ARE" target="GRC">
      <data key="d0">304764</data>
    </edge>
    <edge source="ARE" target="HKG">
      <data key="d0">1343292</data>
    </edge>
    <edge source="ARE" target="HUN">
      <data key="d0">30588</data>
    </edge>
    <edge source="ARE" target="IDN">
      <data key="d0">823845</data>
    </edge>
    <edge source="ARE" target="IRL">
      <data key="d0">27485</data>
    </edge>
    <edge source="ARE" target="ITA">
      <data key="d0">105614</data>
    </edge>
    <edge source="ARE" target="CIV">
      <data key="d0">810883</data>
    </edge>
    <edge source="ARE" target="JPN">
      <data key="d0">84947</data>
    </edge>
    <edge source="ARE" target="KAZ">
      <data key="d0">3045960</data>
    </edge>
    <edge source="ARE" target="JOR">
      <data key="d0">2162516</data>
    </edge>
    <edge source="ARE" target="KOR">
      <data key="d0">42689</data>
    </edge>
    <edge source="ARE" target="LBN">
      <data key="d0">1497084</data>
    </edge>
    <edge source="ARE" target="LVA">
      <data key="d0">167968</data>
    </edge>
    <edge source="ARE" target="LTU">
      <data key="d0">206148</data>
    </edge>
    <edge source="ARE" target="MDG">
      <data key="d0">105449</data>
    </edge>
    <edge source="ARE" target="MYS">
      <data key="d0">143368</data>
    </edge>
    <edge source="ARE" target="MRT">
      <data key="d0">62415</data>
    </edge>
    <edge source="ARE" target="MUS">
      <data key="d0">123821</data>
    </edge>
    <edge source="ARE" target="MDA">
      <data key="d0">50234</data>
    </edge>
    <edge source="ARE" target="MAR">
      <data key="d0">311931</data>
    </edge>
    <edge source="ARE" target="MOZ">
      <data key="d0">424842</data>
    </edge>
    <edge source="ARE" target="OMN">
      <data key="d0">7572139</data>
    </edge>
    <edge source="ARE" target="NLD">
      <data key="d0">771006</data>
    </edge>
    <edge source="ARE" target="PAK">
      <data key="d0">4317409</data>
    </edge>
    <edge source="ARE" target="PHL">
      <data key="d0">85090</data>
    </edge>
    <edge source="ARE" target="POL">
      <data key="d0">26278</data>
    </edge>
    <edge source="ARE" target="ROU">
      <data key="d0">1086375</data>
    </edge>
    <edge source="ARE" target="RUS">
      <data key="d0">5774875</data>
    </edge>
    <edge source="ARE" target="SAU">
      <data key="d0">6269397</data>
    </edge>
    <edge source="ARE" target="SEN">
      <data key="d0">409092</data>
    </edge>
    <edge source="ARE" target="IND">
      <data key="d0">5062495</data>
    </edge>
    <edge source="ARE" target="SGP">
      <data key="d0">2590130</data>
    </edge>
    <edge source="ARE" target="SVN">
      <data key="d0">179218</data>
    </edge>
    <edge source="ARE" target="ZAF">
      <data key="d0">445406</data>
    </edge>
    <edge source="ARE" target="ZWE">
      <data key="d0">97388</data>
    </edge>
    <edge source="ARE" target="ESP">
      <data key="d0">127138</data>
    </edge>
    <edge source="ARE" target="SWE">
      <data key="d0">134394</data>
    </edge>
    <edge source="ARE" target="CHE">
      <data key="d0">70401</data>
    </edge>
    <edge source="ARE" target="THA">
      <data key="d0">10442</data>
    </edge>
    <edge source="ARE" target="TGO">
      <data key="d0">114965</data>
    </edge>
    <edge source="ARE" target="TUN">
      <data key="d0">180817</data>
    </edge>
    <edge source="ARE" target="TUR">
      <data key="d0">9236979</data>
    </edge>
    <edge source="ARE" target="UGA">
      <data key="d0">214545</data>
    </edge>
    <edge source="ARE" target="MKD">
      <data key="d0">10069</data>
    </edge>
    <edge source="ARE" target="EGY">
      <data key="d0">2572067</data>
    </edge>
    <edge source="ARE" target="GBR">
      <data key="d0">4851467</data>
    </edge>
    <edge source="ARE" target="TZA">
      <data key="d0">5600478</data>
    </edge>
    <edge source="ARE" target="USA">
      <data key="d0">1609802</data>
    </edge>
    <edge source="ARE" target="SRB">
      <data key="d0">13754</data>
    </edge>
    <edge source="TUR" target="ALB">
      <data key="d0">2930639</data>
    </edge>
    <edge source="TUR" target="DZA">
      <data key="d0">18102154</data>
    </edge>
    <edge source="TUR" target="AZE">
      <data key="d0">16069556</data>
    </edge>
    <edge source="TUR" target="ARG">
      <data key="d0">1638422</data>
    </edge>
    <edge source="TUR" target="AUS">
      <data key="d0">6294286</data>
    </edge>
    <edge source="TUR" target="AUT">
      <data key="d0">3781610</data>
    </edge>
    <edge source="TUR" target="BEL">
      <data key="d0">19523766</data>
    </edge>
    <edge source="TUR" target="BOL">
      <data key="d0">62380</data>
    </edge>
    <edge source="TUR" target="BRA">
      <data key="d0">6029366</data>
    </edge>
    <edge source="TUR" target="BGR">
      <data key="d0">20058423</data>
    </edge>
    <edge source="TUR" target="BLR">
      <data key="d0">667947</data>
    </edge>
    <edge source="TUR" target="CMR">
      <data key="d0">48087</data>
    </edge>
    <edge source="TUR" target="CAN">
      <data key="d0">1280400</data>
    </edge>
    <edge source="TUR" target="LKA">
      <data key="d0">231569</data>
    </edge>
    <edge source="TUR" target="CHL">
      <data key="d0">693770</data>
    </edge>
    <edge source="TUR" target="CHN">
      <data key="d0">1318997</data>
    </edge>
    <edge source="TUR" target="COL">
      <data key="d0">45943</data>
    </edge>
    <edge source="TUR" target="CRI">
      <data key="d0">31125</data>
    </edge>
    <edge source="TUR" target="HRV">
      <data key="d0">750928</data>
    </edge>
    <edge source="TUR" target="CZE">
      <data key="d0">3200855</data>
    </edge>
    <edge source="TUR" target="BEN">
      <data key="d0">202319</data>
    </edge>
    <edge source="TUR" target="DNK">
      <data key="d0">6831342</data>
    </edge>
    <edge source="TUR" target="ECU">
      <data key="d0">40000</data>
    </edge>
    <edge source="TUR" target="SLV">
      <data key="d0">543095</data>
    </edge>
    <edge source="TUR" target="ETH">
      <data key="d0">2305732</data>
    </edge>
    <edge source="TUR" target="EST">
      <data key="d0">2019887</data>
    </edge>
    <edge source="TUR" target="FIN">
      <data key="d0">3719583</data>
    </edge>
    <edge source="TUR" target="FRA">
      <data key="d0">122682324</data>
    </edge>
    <edge source="TUR" target="GEO">
      <data key="d0">12725173</data>
    </edge>
    <edge source="TUR" target="GMB">
      <data key="d0">88718</data>
    </edge>
    <edge source="TUR" target="PSE">
      <data key="d0">28907</data>
    </edge>
    <edge source="TUR" target="DEU">
      <data key="d0">210924978</data>
    </edge>
    <edge source="TUR" target="GHA">
      <data key="d0">1281850</data>
    </edge>
    <edge source="TUR" target="GRC">
      <data key="d0">11251591</data>
    </edge>
    <edge source="TUR" target="GTM">
      <data key="d0">796104</data>
    </edge>
    <edge source="TUR" target="HKG">
      <data key="d0">2240428</data>
    </edge>
    <edge source="TUR" target="HUN">
      <data key="d0">4539276</data>
    </edge>
    <edge source="TUR" target="IDN">
      <data key="d0">657341</data>
    </edge>
    <edge source="TUR" target="IRL">
      <data key="d0">10947268</data>
    </edge>
    <edge source="TUR" target="ISR">
      <data key="d0">31159464</data>
    </edge>
    <edge source="TUR" target="ITA">
      <data key="d0">54425585</data>
    </edge>
    <edge source="TUR" target="CIV">
      <data key="d0">301121</data>
    </edge>
    <edge source="TUR" target="JPN">
      <data key="d0">1087901</data>
    </edge>
    <edge source="TUR" target="KAZ">
      <data key="d0">10718982</data>
    </edge>
    <edge source="TUR" target="JOR">
      <data key="d0">9394221</data>
    </edge>
    <edge source="TUR" target="KOR">
      <data key="d0">2504962</data>
    </edge>
    <edge source="TUR" target="KGZ">
      <data key="d0">1081298</data>
    </edge>
    <edge source="TUR" target="LBN">
      <data key="d0">2958215</data>
    </edge>
    <edge source="TUR" target="LVA">
      <data key="d0">608217</data>
    </edge>
    <edge source="TUR" target="LTU">
      <data key="d0">3484884</data>
    </edge>
    <edge source="TUR" target="MDG">
      <data key="d0">126347</data>
    </edge>
    <edge source="TUR" target="MYS">
      <data key="d0">3601628</data>
    </edge>
    <edge source="TUR" target="MRT">
      <data key="d0">36269</data>
    </edge>
    <edge source="TUR" target="MEX">
      <data key="d0">6532203</data>
    </edge>
    <edge source="TUR" target="MDA">
      <data key="d0">976225</data>
    </edge>
    <edge source="TUR" target="MAR">
      <data key="d0">2135575</data>
    </edge>
    <edge source="TUR" target="MOZ">
      <data key="d0">77519</data>
    </edge>
    <edge source="TUR" target="OMN">
      <data key="d0">2012977</data>
    </edge>
    <edge source="TUR" target="NLD">
      <data key="d0">10127105</data>
    </edge>
    <edge source="TUR" target="NZL">
      <data key="d0">895138</data>
    </edge>
    <edge source="TUR" target="NOR">
      <data key="d0">2271005</data>
    </edge>
    <edge source="TUR" target="PAK">
      <data key="d0">12082685</data>
    </edge>
    <edge source="TUR" target="PAN">
      <data key="d0">145131</data>
    </edge>
    <edge source="TUR" target="PRY">
      <data key="d0">60020</data>
    </edge>
    <edge source="TUR" target="PER">
      <data key="d0">769903</data>
    </edge>
    <edge source="TUR" target="PHL">
      <data key="d0">838034</data>
    </edge>
    <edge source="TUR" target="POL">
      <data key="d0">7592330</data>
    </edge>
    <edge source="TUR" target="PRT">
      <data key="d0">2606251</data>
    </edge>
    <edge source="TUR" target="ROU">
      <data key="d0">14785605</data>
    </edge>
    <edge source="TUR" target="RUS">
      <data key="d0">34597432</data>
    </edge>
    <edge source="TUR" target="SAU">
      <data key="d0">15424257</data>
    </edge>
    <edge source="TUR" target="SEN">
      <data key="d0">96625</data>
    </edge>
    <edge source="TUR" target="IND">
      <data key="d0">4705013</data>
    </edge>
    <edge source="TUR" target="SGP">
      <data key="d0">6699681</data>
    </edge>
    <edge source="TUR" target="SVK">
      <data key="d0">238047</data>
    </edge>
    <edge source="TUR" target="VNM">
      <data key="d0">632987</data>
    </edge>
    <edge source="TUR" target="SVN">
      <data key="d0">2405364</data>
    </edge>
    <edge source="TUR" target="ZAF">
      <data key="d0">4958985</data>
    </edge>
    <edge source="TUR" target="ZWE">
      <data key="d0">273169</data>
    </edge>
    <edge source="TUR" target="ESP">
      <data key="d0">39461024</data>
    </edge>
    <edge source="TUR" target="SWE">
      <data key="d0">4622066</data>
    </edge>
    <edge source="TUR" target="CHE">
      <data key="d0">4125124</data>
    </edge>
    <edge source="TUR" target="THA">
      <data key="d0">447629</data>
    </edge>
    <edge source="TUR" target="TGO">
      <data key="d0">89662</data>
    </edge>
    <edge source="TUR" target="ARE">
      <data key="d0">6278693</data>
    </edge>
    <edge source="TUR" target="TUN">
      <data key="d0">10368347</data>
    </edge>
    <edge source="TUR" target="UGA">
      <data key="d0">104707</data>
    </edge>
    <edge source="TUR" target="UKR">
      <data key="d0">8363936</data>
    </edge>
    <edge source="TUR" target="MKD">
      <data key="d0">6755142</data>
    </edge>
    <edge source="TUR" target="EGY">
      <data key="d0">7979713</data>
    </edge>
    <edge source="TUR" target="GBR">
      <data key="d0">107878861</data>
    </edge>
    <edge source="TUR" target="TZA">
      <data key="d0">301504</data>
    </edge>
    <edge source="TUR" target="USA">
      <data key="d0">22272041</data>
    </edge>
    <edge source="TUR" target="URY">
      <data key="d0">152459</data>
    </edge>
    <edge source="TUR" target="SRB">
      <data key="d0">2064228</data>
    </edge>
    <edge source="UKR" target="DZA">
      <data key="d0">1896140</data>
    </edge>
    <edge source="UKR" target="AZE">
      <data key="d0">3750320</data>
    </edge>
    <edge source="UKR" target="ARG">
      <data key="d0">1449680</data>
    </edge>
    <edge source="UKR" target="AUT">
      <data key="d0">592220</data>
    </edge>
    <edge source="UKR" target="ARM">
      <data key="d0">259550</data>
    </edge>
    <edge source="UKR" target="BEL">
      <data key="d0">87270</data>
    </edge>
    <edge source="UKR" target="BRA">
      <data key="d0">20750</data>
    </edge>
    <edge source="UKR" target="BGR">
      <data key="d0">1143870</data>
    </edge>
    <edge source="UKR" target="BLR">
      <data key="d0">8256220</data>
    </edge>
    <edge source="UKR" target="CAN">
      <data key="d0">133470</data>
    </edge>
    <edge source="UKR" target="LKA">
      <data key="d0">54440</data>
    </edge>
    <edge source="UKR" target="CHN">
      <data key="d0">4158210</data>
    </edge>
    <edge source="UKR" target="HRV">
      <data key="d0">71990</data>
    </edge>
    <edge source="UKR" target="CZE">
      <data key="d0">3714000</data>
    </edge>
    <edge source="UKR" target="EST">
      <data key="d0">1379020</data>
    </edge>
    <edge source="UKR" target="FIN">
      <data key="d0">76900</data>
    </edge>
    <edge source="UKR" target="FRA">
      <data key="d0">116950</data>
    </edge>
    <edge source="UKR" target="GEO">
      <data key="d0">1733720</data>
    </edge>
    <edge source="UKR" target="DEU">
      <data key="d0">31642420</data>
    </edge>
    <edge source="UKR" target="GHA">
      <data key="d0">12590</data>
    </edge>
    <edge source="UKR" target="GRC">
      <data key="d0">274770</data>
    </edge>
    <edge source="UKR" target="HKG">
      <data key="d0">162950</data>
    </edge>
    <edge source="UKR" target="HUN">
      <data key="d0">7459470</data>
    </edge>
    <edge source="UKR" target="IRL">
      <data key="d0">21850</data>
    </edge>
    <edge source="UKR" target="ISR">
      <data key="d0">28660</data>
    </edge>
    <edge source="UKR" target="ITA">
      <data key="d0">890820</data>
    </edge>
    <edge source="UKR" target="JPN">
      <data key="d0">106350</data>
    </edge>
    <edge source="UKR" target="KAZ">
      <data key="d0">4463960</data>
    </edge>
    <edge source="UKR" target="JOR">
      <data key="d0">42690</data>
    </edge>
    <edge source="UKR" target="KGZ">
      <data key="d0">774770</data>
    </edge>
    <edge source="UKR" target="LBN">
      <data key="d0">36780</data>
    </edge>
    <edge source="UKR" target="LVA">
      <data key="d0">4614910</data>
    </edge>
    <edge source="UKR" target="LTU">
      <data key="d0">4062790</data>
    </edge>
    <edge source="UKR" target="MEX">
      <data key="d0">6426470</data>
    </edge>
    <edge source="UKR" target="MDA">
      <data key="d0">4612310</data>
    </edge>
    <edge source="UKR" target="MOZ">
      <data key="d0">17910</data>
    </edge>
    <edge source="UKR" target="NLD">
      <data key="d0">428720</data>
    </edge>
    <edge source="UKR" target="NZL">
      <data key="d0">13320</data>
    </edge>
    <edge source="UKR" target="PAN">
      <data key="d0">22570</data>
    </edge>
    <edge source="UKR" target="POL">
      <data key="d0">1228430</data>
    </edge>
    <edge source="UKR" target="PRT">
      <data key="d0">76290</data>
    </edge>
    <edge source="UKR" target="ROU">
      <data key="d0">639620</data>
    </edge>
    <edge source="UKR" target="RUS">
      <data key="d0">141336070</data>
    </edge>
    <edge source="UKR" target="IND">
      <data key="d0">3917320</data>
    </edge>
    <edge source="UKR" target="SVK">
      <data key="d0">6734130</data>
    </edge>
    <edge source="UKR" target="VNM">
      <data key="d0">354890</data>
    </edge>
    <edge source="UKR" target="SVN">
      <data key="d0">47540</data>
    </edge>
    <edge source="UKR" target="ZAF">
      <data key="d0">36940</data>
    </edge>
    <edge source="UKR" target="ESP">
      <data key="d0">65960</data>
    </edge>
    <edge source="UKR" target="SWE">
      <data key="d0">17540</data>
    </edge>
    <edge source="UKR" target="CHE">
      <data key="d0">48040</data>
    </edge>
    <edge source="UKR" target="ARE">
      <data key="d0">134510</data>
    </edge>
    <edge source="UKR" target="TUR">
      <data key="d0">4101130</data>
    </edge>
    <edge source="UKR" target="MKD">
      <data key="d0">19090</data>
    </edge>
    <edge source="UKR" target="EGY">
      <data key="d0">512780</data>
    </edge>
    <edge source="UKR" target="GBR">
      <data key="d0">216300</data>
    </edge>
    <edge source="UKR" target="USA">
      <data key="d0">934120</data>
    </edge>
    <edge source="UKR" target="SRB">
      <data key="d0">512800</data>
    </edge>
    <edge source="USA" target="ALB">
      <data key="d0">1160275</data>
    </edge>
    <edge source="USA" target="DZA">
      <data key="d0">4024286</data>
    </edge>
    <edge source="USA" target="AZE">
      <data key="d0">1935186</data>
    </edge>
    <edge source="USA" target="ARG">
      <data key="d0">314502173</data>
    </edge>
    <edge source="USA" target="AUS">
      <data key="d0">706900926</data>
    </edge>
    <edge source="USA" target="AUT">
      <data key="d0">177766528</data>
    </edge>
    <edge source="USA" target="ARM">
      <data key="d0">623014</data>
    </edge>
    <edge source="USA" target="BEL">
      <data key="d0">625097257</data>
    </edge>
    <edge source="USA" target="BOL">
      <data key="d0">10578220</data>
    </edge>
    <edge source="USA" target="BWA">
      <data key="d0">2859223</data>
    </edge>
    <edge source="USA" target="BRA">
      <data key="d0">2029105831</data>
    </edge>
    <edge source="USA" target="BGR">
      <data key="d0">4691011</data>
    </edge>
    <edge source="USA" target="BDI">
      <data key="d0">112878</data>
    </edge>
    <edge source="USA" target="BLR">
      <data key="d0">1233072</data>
    </edge>
    <edge source="USA" target="KHM">
      <data key="d0">405751</data>
    </edge>
    <edge source="USA" target="CMR">
      <data key="d0">182022</data>
    </edge>
    <edge source="USA" target="CAN">
      <data key="d0">17638568993</data>
    </edge>
    <edge source="USA" target="CAF">
      <data key="d0">16293</data>
    </edge>
    <edge source="USA" target="LKA">
      <data key="d0">20963885</data>
    </edge>
    <edge source="USA" target="CHL">
      <data key="d0">178936394</data>
    </edge>
    <edge source="USA" target="CHN">
      <data key="d0">1748142387</data>
    </edge>
    <edge source="USA" target="COL">
      <data key="d0">126359025</data>
    </edge>
    <edge source="USA" target="CRI">
      <data key="d0">368915835</data>
    </edge>
    <edge source="USA" target="HRV">
      <data key="d0">4449091</data>
    </edge>
    <edge source="USA" target="CZE">
      <data key="d0">82964350</data>
    </edge>
    <edge source="USA" target="BEN">
      <data key="d0">335275</data>
    </edge>
    <edge source="USA" target="DNK">
      <data key="d0">169082017</data>
    </edge>
    <edge source="USA" target="ECU">
      <data key="d0">31811877</data>
    </edge>
    <edge source="USA" target="SLV">
      <data key="d0">71962506</data>
    </edge>
    <edge source="USA" target="ETH">
      <data key="d0">414977</data>
    </edge>
    <edge source="USA" target="EST">
      <data key="d0">3172324</data>
    </edge>
    <edge source="USA" target="FIN">
      <data key="d0">246828674</data>
    </edge>
    <edge source="USA" target="FRA">
      <data key="d0">2163472647</data>
    </edge>
    <edge source="USA" target="GEO">
      <data key="d0">1766643</data>
    </edge>
    <edge source="USA" target="GMB">
      <data key="d0">196998</data>
    </edge>
    <edge source="USA" target="PSE">
      <data key="d0">79837</data>
    </edge>
    <edge source="USA" target="DEU">
      <data key="d0">3286814857</data>
    </edge>
    <edge source="USA" target="GHA">
      <data key="d0">13953536</data>
    </edge>
    <edge source="USA" target="GRC">
      <data key="d0">67655560</data>
    </edge>
    <edge source="USA" target="GTM">
      <data key="d0">64047605</data>
    </edge>
    <edge source="USA" target="HND">
      <data key="d0">60380882</data>
    </edge>
    <edge source="USA" target="HKG">
      <data key="d0">3910316755</data>
    </edge>
    <edge source="USA" target="HUN">
      <data key="d0">67747432</data>
    </edge>
    <edge source="USA" target="IDN">
      <data key="d0">158263972</data>
    </edge>
    <edge source="USA" target="IRL">
      <data key="d0">1186154797</data>
    </edge>
    <edge source="USA" target="ISR">
      <data key="d0">1010759035</data>
    </edge>
    <edge source="USA" target="ITA">
      <data key="d0">1267161650</data>
    </edge>
    <edge source="USA" target="CIV">
      <data key="d0">2787218</data>
    </edge>
    <edge source="USA" target="JAM">
      <data key="d0">43555163</data>
    </edge>
    <edge source="USA" target="JPN">
      <data key="d0">7030390458</data>
    </edge>
    <edge source="USA" target="KAZ">
      <data key="d0">9219246</data>
    </edge>
    <edge source="USA" target="JOR">
      <data key="d0">12497943</data>
    </edge>
    <edge source="USA" target="KOR">
      <data key="d0">7040291985</data>
    </edge>
    <edge source="USA" target="KGZ">
      <data key="d0">320393</data>
    </edge>
    <edge source="USA" target="LBN">
      <data key="d0">18856099</data>
    </edge>
    <edge source="USA" target="LVA">
      <data key="d0">3283214</data>
    </edge>
    <edge source="USA" target="LTU">
      <data key="d0">4563663</data>
    </edge>
    <edge source="USA" target="MDG">
      <data key="d0">400283</data>
    </edge>
    <edge source="USA" target="MWI">
      <data key="d0">123694</data>
    </edge>
    <edge source="USA" target="MYS">
      <data key="d0">6135023974</data>
    </edge>
    <edge source="USA" target="MRT">
      <data key="d0">238872</data>
    </edge>
    <edge source="USA" target="MUS">
      <data key="d0">797976</data>
    </edge>
    <edge source="USA" target="MEX">
      <data key="d0">22782373784</data>
    </edge>
    <edge source="USA" target="MDA">
      <data key="d0">170009</data>
    </edge>
    <edge source="USA" target="MAR">
      <data key="d0">15732909</data>
    </edge>
    <edge source="USA" target="MOZ">
      <data key="d0">423506</data>
    </edge>
    <edge source="USA" target="OMN">
      <data key="d0">6096799</data>
    </edge>
    <edge source="USA" target="NAM">
      <data key="d0">666136</data>
    </edge>
    <edge source="USA" target="NLD">
      <data key="d0">1609359569</data>
    </edge>
    <edge source="USA" target="NZL">
      <data key="d0">86736438</data>
    </edge>
    <edge source="USA" target="NIC">
      <data key="d0">14211824</data>
    </edge>
    <edge source="USA" target="NER">
      <data key="d0">2957153</data>
    </edge>
    <edge source="USA" target="NOR">
      <data key="d0">119893801</data>
    </edge>
    <edge source="USA" target="PAK">
      <data key="d0">9953217</data>
    </edge>
    <edge source="USA" target="PAN">
      <data key="d0">69197108</data>
    </edge>
    <edge source="USA" target="PRY">
      <data key="d0">22898160</data>
    </edge>
    <edge source="USA" target="PER">
      <data key="d0">81048701</data>
    </edge>
    <edge source="USA" target="PHL">
      <data key="d0">5273221874</data>
    </edge>
    <edge source="USA" target="POL">
      <data key="d0">53989126</data>
    </edge>
    <edge source="USA" target="PRT">
      <data key="d0">216800382</data>
    </edge>
    <edge source="USA" target="ROU">
      <data key="d0">28494688</data>
    </edge>
    <edge source="USA" target="RUS">
      <data key="d0">75741466</data>
    </edge>
    <edge source="USA" target="SAU">
      <data key="d0">202403018</data>
    </edge>
    <edge source="USA" target="SEN">
      <data key="d0">2082540</data>
    </edge>
    <edge source="USA" target="IND">
      <data key="d0">264512191</data>
    </edge>
    <edge source="USA" target="SGP">
      <data key="d0">4906655615</data>
    </edge>
    <edge source="USA" target="SVK">
      <data key="d0">21676236</data>
    </edge>
    <edge source="USA" target="VNM">
      <data key="d0">41724500</data>
    </edge>
    <edge source="USA" target="SVN">
      <data key="d0">12614816</data>
    </edge>
    <edge source="USA" target="ZAF">
      <data key="d0">132664476</data>
    </edge>
    <edge source="USA" target="ZWE">
      <data key="d0">1297122</data>
    </edge>
    <edge source="USA" target="ESP">
      <data key="d0">373853763</data>
    </edge>
    <edge source="USA" target="SWE">
      <data key="d0">595396349</data>
    </edge>
    <edge source="USA" target="CHE">
      <data key="d0">328046419</data>
    </edge>
    <edge source="USA" target="THA">
      <data key="d0">2495665454</data>
    </edge>
    <edge source="USA" target="TGO">
      <data key="d0">37634</data>
    </edge>
    <edge source="USA" target="ARE">
      <data key="d0">101860194</data>
    </edge>
    <edge source="USA" target="TUN">
      <data key="d0">5019867</data>
    </edge>
    <edge source="USA" target="TUR">
      <data key="d0">110769503</data>
    </edge>
    <edge source="USA" target="UGA">
      <data key="d0">695218</data>
    </edge>
    <edge source="USA" target="UKR">
      <data key="d0">5644977</data>
    </edge>
    <edge source="USA" target="MKD">
      <data key="d0">3284899</data>
    </edge>
    <edge source="USA" target="EGY">
      <data key="d0">82276985</data>
    </edge>
    <edge source="USA" target="GBR">
      <data key="d0">4579995039</data>
    </edge>
    <edge source="USA" target="TZA">
      <data key="d0">1747918</data>
    </edge>
    <edge source="USA" target="BFA">
      <data key="d0">32429</data>
    </edge>
    <edge source="USA" target="URY">
      <data key="d0">35999297</data>
    </edge>
    <edge source="USA" target="SRB">
      <data key="d0">2801105</data>
    </edge>
    <edge source="ARG" target="AUS">
      <data key="d0">90864</data>
    </edge>
    <edge source="ARG" target="BEL">
      <data key="d0">24300</data>
    </edge>
    <edge source="ARG" target="BOL">
      <data key="d0">2309832</data>
    </edge>
    <edge source="ARG" target="BRA">
      <data key="d0">112277565</data>
    </edge>
    <edge source="ARG" target="CAN">
      <data key="d0">306409</data>
    </edge>
    <edge source="ARG" target="CHL">
      <data key="d0">12918479</data>
    </edge>
    <edge source="ARG" target="CHN">
      <data key="d0">256843</data>
    </edge>
    <edge source="ARG" target="COL">
      <data key="d0">2716293</data>
    </edge>
    <edge source="ARG" target="CRI">
      <data key="d0">147645</data>
    </edge>
    <edge source="ARG" target="ECU">
      <data key="d0">263005</data>
    </edge>
    <edge source="ARG" target="SLV">
      <data key="d0">167962</data>
    </edge>
    <edge source="ARG" target="FIN">
      <data key="d0">13494</data>
    </edge>
    <edge source="ARG" target="FRA">
      <data key="d0">2947392</data>
    </edge>
    <edge source="ARG" target="DEU">
      <data key="d0">2835309</data>
    </edge>
    <edge source="ARG" target="GRC">
      <data key="d0">12629</data>
    </edge>
    <edge source="ARG" target="GTM">
      <data key="d0">226687</data>
    </edge>
    <edge source="ARG" target="HND">
      <data key="d0">111328</data>
    </edge>
    <edge source="ARG" target="HKG">
      <data key="d0">82254</data>
    </edge>
    <edge source="ARG" target="IDN">
      <data key="d0">61614</data>
    </edge>
    <edge source="ARG" target="ISR">
      <data key="d0">445633</data>
    </edge>
    <edge source="ARG" target="ITA">
      <data key="d0">1277190</data>
    </edge>
    <edge source="ARG" target="JAM">
      <data key="d0">72002</data>
    </edge>
    <edge source="ARG" target="JPN">
      <data key="d0">408816</data>
    </edge>
    <edge source="ARG" target="KOR">
      <data key="d0">137987</data>
    </edge>
    <edge source="ARG" target="MWI">
      <data key="d0">11846</data>
    </edge>
    <edge source="ARG" target="MEX">
      <data key="d0">1730300</data>
    </edge>
    <edge source="ARG" target="MAR">
      <data key="d0">28537</data>
    </edge>
    <edge source="ARG" target="NLD">
      <data key="d0">399811</data>
    </edge>
    <edge source="ARG" target="NZL">
      <data key="d0">261268</data>
    </edge>
    <edge source="ARG" target="NIC">
      <data key="d0">12269</data>
    </edge>
    <edge source="ARG" target="PAN">
      <data key="d0">1150257</data>
    </edge>
    <edge source="ARG" target="PRY">
      <data key="d0">7933472</data>
    </edge>
    <edge source="ARG" target="PER">
      <data key="d0">1802034</data>
    </edge>
    <edge source="ARG" target="PHL">
      <data key="d0">462660</data>
    </edge>
    <edge source="ARG" target="PRT">
      <data key="d0">29105</data>
    </edge>
    <edge source="ARG" target="SAU">
      <data key="d0">85096</data>
    </edge>
    <edge source="ARG" target="IND">
      <data key="d0">82517</data>
    </edge>
    <edge source="ARG" target="SGP">
      <data key="d0">12693</data>
    </edge>
    <edge source="ARG" target="ZAF">
      <data key="d0">739746</data>
    </edge>
    <edge source="ARG" target="ESP">
      <data key="d0">4907370</data>
    </edge>
    <edge source="ARG" target="CHE">
      <data key="d0">98711</data>
    </edge>
    <edge source="ARG" target="THA">
      <data key="d0">10208</data>
    </edge>
    <edge source="ARG" target="TUR">
      <data key="d0">190793</data>
    </edge>
    <edge source="ARG" target="UKR">
      <data key="d0">11800</data>
    </edge>
    <edge source="ARG" target="EGY">
      <data key="d0">65386</data>
    </edge>
    <edge source="ARG" target="GBR">
      <data key="d0">538978</data>
    </edge>
    <edge source="ARG" target="USA">
      <data key="d0">16138777</data>
    </edge>
    <edge source="ARG" target="URY">
      <data key="d0">16256364</data>
    </edge>
    <edge source="AUS" target="AZE">
      <data key="d0">57972</data>
    </edge>
    <edge source="AUS" target="ARG">
      <data key="d0">1386262</data>
    </edge>
    <edge source="AUS" target="AUT">
      <data key="d0">1223116</data>
    </edge>
    <edge source="AUS" target="BEL">
      <data key="d0">3239997</data>
    </edge>
    <edge source="AUS" target="BRA">
      <data key="d0">3287978</data>
    </edge>
    <edge source="AUS" target="KHM">
      <data key="d0">52179</data>
    </edge>
    <edge source="AUS" target="CMR">
      <data key="d0">14110</data>
    </edge>
    <edge source="AUS" target="CAN">
      <data key="d0">7636821</data>
    </edge>
    <edge source="AUS" target="LKA">
      <data key="d0">2133033</data>
    </edge>
    <edge source="AUS" target="CHL">
      <data key="d0">2044323</data>
    </edge>
    <edge source="AUS" target="CHN">
      <data key="d0">15177040</data>
    </edge>
    <edge source="AUS" target="COL">
      <data key="d0">330563</data>
    </edge>
    <edge source="AUS" target="CRI">
      <data key="d0">281964</data>
    </edge>
    <edge source="AUS" target="HRV">
      <data key="d0">15758</data>
    </edge>
    <edge source="AUS" target="CZE">
      <data key="d0">169690</data>
    </edge>
    <edge source="AUS" target="DNK">
      <data key="d0">2050857</data>
    </edge>
    <edge source="AUS" target="ECU">
      <data key="d0">21852</data>
    </edge>
    <edge source="AUS" target="SLV">
      <data key="d0">261550</data>
    </edge>
    <edge source="AUS" target="ETH">
      <data key="d0">41072</data>
    </edge>
    <edge source="AUS" target="FIN">
      <data key="d0">555686</data>
    </edge>
    <edge source="AUS" target="FRA">
      <data key="d0">4126315</data>
    </edge>
    <edge source="AUS" target="DEU">
      <data key="d0">127802511</data>
    </edge>
    <edge source="AUS" target="GHA">
      <data key="d0">266665</data>
    </edge>
    <edge source="AUS" target="GRC">
      <data key="d0">844976</data>
    </edge>
    <edge source="AUS" target="GTM">
      <data key="d0">30234</data>
    </edge>
    <edge source="AUS" target="HKG">
      <data key="d0">57434528</data>
    </edge>
    <edge source="AUS" target="HUN">
      <data key="d0">770606</data>
    </edge>
    <edge source="AUS" target="IDN">
      <data key="d0">14746956</data>
    </edge>
    <edge source="AUS" target="IRL">
      <data key="d0">4616063</data>
    </edge>
    <edge source="AUS" target="ISR">
      <data key="d0">3068628</data>
    </edge>
    <edge source="AUS" target="ITA">
      <data key="d0">2244869</data>
    </edge>
    <edge source="AUS" target="CIV">
      <data key="d0">107722</data>
    </edge>
    <edge source="AUS" target="JPN">
      <data key="d0">34044639</data>
    </edge>
    <edge source="AUS" target="KAZ">
      <data key="d0">82990</data>
    </edge>
    <edge source="AUS" target="JOR">
      <data key="d0">1345317</data>
    </edge>
    <edge source="AUS" target="KOR">
      <data key="d0">12779706</data>
    </edge>
    <edge source="AUS" target="KGZ">
      <data key="d0">15042</data>
    </edge>
    <edge source="AUS" target="LBN">
      <data key="d0">165927</data>
    </edge>
    <edge source="AUS" target="LVA">
      <data key="d0">29022</data>
    </edge>
    <edge source="AUS" target="LTU">
      <data key="d0">11697</data>
    </edge>
    <edge source="AUS" target="MDG">
      <data key="d0">15886</data>
    </edge>
    <edge source="AUS" target="MYS">
      <data key="d0">12686106</data>
    </edge>
    <edge source="AUS" target="MUS">
      <data key="d0">872471</data>
    </edge>
    <edge source="AUS" target="MEX">
      <data key="d0">4827359</data>
    </edge>
    <edge source="AUS" target="MAR">
      <data key="d0">15931</data>
    </edge>
    <edge source="AUS" target="OMN">
      <data key="d0">396273</data>
    </edge>
    <edge source="AUS" target="NAM">
      <data key="d0">25240</data>
    </edge>
    <edge source="AUS" target="NLD">
      <data key="d0">5195381</data>
    </edge>
    <edge source="AUS" target="NZL">
      <data key="d0">190175215</data>
    </edge>
    <edge source="AUS" target="NIC">
      <data key="d0">19981</data>
    </edge>
    <edge source="AUS" target="NOR">
      <data key="d0">761900</data>
    </edge>
    <edge source="AUS" target="PAK">
      <data key="d0">290439</data>
    </edge>
    <edge source="AUS" target="PER">
      <data key="d0">200023</data>
    </edge>
    <edge source="AUS" target="PHL">
      <data key="d0">7831783</data>
    </edge>
    <edge source="AUS" target="POL">
      <data key="d0">204333</data>
    </edge>
    <edge source="AUS" target="PRT">
      <data key="d0">328437</data>
    </edge>
    <edge source="AUS" target="ROU">
      <data key="d0">60948</data>
    </edge>
    <edge source="AUS" target="SAU">
      <data key="d0">1808758</data>
    </edge>
    <edge source="AUS" target="IND">
      <data key="d0">17233059</data>
    </edge>
    <edge source="AUS" target="SGP">
      <data key="d0">48928067</data>
    </edge>
    <edge source="AUS" target="SVK">
      <data key="d0">15049</data>
    </edge>
    <edge source="AUS" target="VNM">
      <data key="d0">9475407</data>
    </edge>
    <edge source="AUS" target="SVN">
      <data key="d0">37277</data>
    </edge>
    <edge source="AUS" target="ZAF">
      <data key="d0">9424149</data>
    </edge>
    <edge source="AUS" target="ZWE">
      <data key="d0">85792</data>
    </edge>
    <edge source="AUS" target="ESP">
      <data key="d0">1479178</data>
    </edge>
    <edge source="AUS" target="SWE">
      <data key="d0">2144853</data>
    </edge>
    <edge source="AUS" target="CHE">
      <data key="d0">1523156</data>
    </edge>
    <edge source="AUS" target="THA">
      <data key="d0">8572978</data>
    </edge>
    <edge source="AUS" target="ARE">
      <data key="d0">2649199</data>
    </edge>
    <edge source="AUS" target="TUR">
      <data key="d0">314322</data>
    </edge>
    <edge source="AUS" target="EGY">
      <data key="d0">169656</data>
    </edge>
    <edge source="AUS" target="GBR">
      <data key="d0">41819259</data>
    </edge>
    <edge source="AUS" target="TZA">
      <data key="d0">517360</data>
    </edge>
    <edge source="AUS" target="USA">
      <data key="d0">125761994</data>
    </edge>
    <edge source="AUS" target="URY">
      <data key="d0">19404</data>
    </edge>
    <edge source="BEL" target="ALB">
      <data key="d0">69731</data>
    </edge>
    <edge source="BEL" target="DZA">
      <data key="d0">11789992</data>
    </edge>
    <edge source="BEL" target="AZE">
      <data key="d0">113625</data>
    </edge>
    <edge source="BEL" target="ARG">
      <data key="d0">7092958</data>
    </edge>
    <edge source="BEL" target="AUS">
      <data key="d0">26594343</data>
    </edge>
    <edge source="BEL" target="AUT">
      <data key="d0">106394390</data>
    </edge>
    <edge source="BEL" target="BOL">
      <data key="d0">368942</data>
    </edge>
    <edge source="BEL" target="BWA">
      <data key="d0">20296</data>
    </edge>
    <edge source="BEL" target="BRA">
      <data key="d0">37004967</data>
    </edge>
    <edge source="BEL" target="BGR">
      <data key="d0">3224176</data>
    </edge>
    <edge source="BEL" target="BDI">
      <data key="d0">708312</data>
    </edge>
    <edge source="BEL" target="BLR">
      <data key="d0">196429</data>
    </edge>
    <edge source="BEL" target="KHM">
      <data key="d0">228373</data>
    </edge>
    <edge source="BEL" target="CMR">
      <data key="d0">1228161</data>
    </edge>
    <edge source="BEL" target="CAN">
      <data key="d0">13849170</data>
    </edge>
    <edge source="BEL" target="CAF">
      <data key="d0">50934</data>
    </edge>
    <edge source="BEL" target="LKA">
      <data key="d0">3808959</data>
    </edge>
    <edge source="BEL" target="CHL">
      <data key="d0">3100784</data>
    </edge>
    <edge source="BEL" target="CHN">
      <data key="d0">34580149</data>
    </edge>
    <edge source="BEL" target="COL">
      <data key="d0">2843823</data>
    </edge>
    <edge source="BEL" target="CRI">
      <data key="d0">127453</data>
    </edge>
    <edge source="BEL" target="HRV">
      <data key="d0">3399008</data>
    </edge>
    <edge source="BEL" target="CZE">
      <data key="d0">28670768</data>
    </edge>
    <edge source="BEL" target="BEN">
      <data key="d0">647143</data>
    </edge>
    <edge source="BEL" target="DNK">
      <data key="d0">78036543</data>
    </edge>
    <edge source="BEL" target="ECU">
      <data key="d0">3556527</data>
    </edge>
    <edge source="BEL" target="SLV">
      <data key="d0">96259</data>
    </edge>
    <edge source="BEL" target="ETH">
      <data key="d0">1344882</data>
    </edge>
    <edge source="BEL" target="EST">
      <data key="d0">2926771</data>
    </edge>
    <edge source="BEL" target="FIN">
      <data key="d0">73108366</data>
    </edge>
    <edge source="BEL" target="FRA">
      <data key="d0">1235560970</data>
    </edge>
    <edge source="BEL" target="GEO">
      <data key="d0">217643</data>
    </edge>
    <edge source="BEL" target="GMB">
      <data key="d0">117958</data>
    </edge>
    <edge source="BEL" target="DEU">
      <data key="d0">1487899937</data>
    </edge>
    <edge source="BEL" target="GHA">
      <data key="d0">788701</data>
    </edge>
    <edge source="BEL" target="GRC">
      <data key="d0">32924497</data>
    </edge>
    <edge source="BEL" target="GTM">
      <data key="d0">55789</data>
    </edge>
    <edge source="BEL" target="HND">
      <data key="d0">245197</data>
    </edge>
    <edge source="BEL" target="HKG">
      <data key="d0">67195216</data>
    </edge>
    <edge source="BEL" target="HUN">
      <data key="d0">58312663</data>
    </edge>
    <edge source="BEL" target="IDN">
      <data key="d0">4614518</data>
    </edge>
    <edge source="BEL" target="IRL">
      <data key="d0">103990008</data>
    </edge>
    <edge source="BEL" target="ISR">
      <data key="d0">91212511</data>
    </edge>
    <edge source="BEL" target="ITA">
      <data key="d0">474764225</data>
    </edge>
    <edge source="BEL" target="CIV">
      <data key="d0">647846</data>
    </edge>
    <edge source="BEL" target="JAM">
      <data key="d0">869354</data>
    </edge>
    <edge source="BEL" target="JPN">
      <data key="d0">64630578</data>
    </edge>
    <edge source="BEL" target="KAZ">
      <data key="d0">2860076</data>
    </edge>
    <edge source="BEL" target="JOR">
      <data key="d0">858786</data>
    </edge>
    <edge source="BEL" target="KOR">
      <data key="d0">20595520</data>
    </edge>
    <edge source="BEL" target="KGZ">
      <data key="d0">149196</data>
    </edge>
    <edge source="BEL" target="LBN">
      <data key="d0">2371487</data>
    </edge>
    <edge source="BEL" target="LVA">
      <data key="d0">4191667</data>
    </edge>
    <edge source="BEL" target="LTU">
      <data key="d0">2689575</data>
    </edge>
    <edge source="BEL" target="MDG">
      <data key="d0">34817</data>
    </edge>
    <edge source="BEL" target="MYS">
      <data key="d0">6504171</data>
    </edge>
    <edge source="BEL" target="MRT">
      <data key="d0">163394</data>
    </edge>
    <edge source="BEL" target="MUS">
      <data key="d0">523518</data>
    </edge>
    <edge source="BEL" target="MEX">
      <data key="d0">10475688</data>
    </edge>
    <edge source="BEL" target="MDA">
      <data key="d0">377392</data>
    </edge>
    <edge source="BEL" target="MAR">
      <data key="d0">3730544</data>
    </edge>
    <edge source="BEL" target="MOZ">
      <data key="d0">106545</data>
    </edge>
    <edge source="BEL" target="OMN">
      <data key="d0">405446</data>
    </edge>
    <edge source="BEL" target="NAM">
      <data key="d0">367343</data>
    </edge>
    <edge source="BEL" target="NLD">
      <data key="d0">612209732</data>
    </edge>
    <edge source="BEL" target="NZL">
      <data key="d0">2442730</data>
    </edge>
    <edge source="BEL" target="NER">
      <data key="d0">54789</data>
    </edge>
    <edge source="BEL" target="NOR">
      <data key="d0">37495460</data>
    </edge>
    <edge source="BEL" target="PAK">
      <data key="d0">2100533</data>
    </edge>
    <edge source="BEL" target="PAN">
      <data key="d0">108296</data>
    </edge>
    <edge source="BEL" target="PER">
      <data key="d0">3045649</data>
    </edge>
    <edge source="BEL" target="PHL">
      <data key="d0">15898238</data>
    </edge>
    <edge source="BEL" target="POL">
      <data key="d0">114258202</data>
    </edge>
    <edge source="BEL" target="PRT">
      <data key="d0">98940836</data>
    </edge>
    <edge source="BEL" target="ROU">
      <data key="d0">4238059</data>
    </edge>
    <edge source="BEL" target="RUS">
      <data key="d0">17872350</data>
    </edge>
    <edge source="BEL" target="SAU">
      <data key="d0">13955538</data>
    </edge>
    <edge source="BEL" target="SEN">
      <data key="d0">412597</data>
    </edge>
    <edge source="BEL" target="IND">
      <data key="d0">13208789</data>
    </edge>
    <edge source="BEL" target="SGP">
      <data key="d0">25066981</data>
    </edge>
    <edge source="BEL" target="SVK">
      <data key="d0">20914138</data>
    </edge>
    <edge source="BEL" target="VNM">
      <data key="d0">396342</data>
    </edge>
    <edge source="BEL" target="SVN">
      <data key="d0">2635424</data>
    </edge>
    <edge source="BEL" target="ZAF">
      <data key="d0">14847841</data>
    </edge>
    <edge source="BEL" target="ZWE">
      <data key="d0">337278</data>
    </edge>
    <edge source="BEL" target="ESP">
      <data key="d0">248827113</data>
    </edge>
    <edge source="BEL" target="SWE">
      <data key="d0">232431111</data>
    </edge>
    <edge source="BEL" target="CHE">
      <data key="d0">53678027</data>
    </edge>
    <edge source="BEL" target="THA">
      <data key="d0">9983842</data>
    </edge>
    <edge source="BEL" target="TGO">
      <data key="d0">283804</data>
    </edge>
    <edge source="BEL" target="ARE">
      <data key="d0">18017341</data>
    </edge>
    <edge source="BEL" target="TUN">
      <data key="d0">19216611</data>
    </edge>
    <edge source="BEL" target="TUR">
      <data key="d0">35609567</data>
    </edge>
    <edge source="BEL" target="UGA">
      <data key="d0">31629</data>
    </edge>
    <edge source="BEL" target="UKR">
      <data key="d0">5016505</data>
    </edge>
    <edge source="BEL" target="MKD">
      <data key="d0">344110</data>
    </edge>
    <edge source="BEL" target="EGY">
      <data key="d0">15152354</data>
    </edge>
    <edge source="BEL" target="GBR">
      <data key="d0">765793239</data>
    </edge>
    <edge source="BEL" target="TZA">
      <data key="d0">647283</data>
    </edge>
    <edge source="BEL" target="USA">
      <data key="d0">290802467</data>
    </edge>
    <edge source="BEL" target="BFA">
      <data key="d0">177403</data>
    </edge>
    <edge source="BEL" target="URY">
      <data key="d0">417159</data>
    </edge>
    <edge source="BEL" target="SRB">
      <data key="d0">629690</data>
    </edge>
    <edge source="BOL" target="ARG">
      <data key="d0">532881</data>
    </edge>
    <edge source="BOL" target="BRA">
      <data key="d0">31127</data>
    </edge>
    <edge source="BOL" target="ITA">
      <data key="d0">32331</data>
    </edge>
    <edge source="BOL" target="MEX">
      <data key="d0">37665</data>
    </edge>
    <edge source="BOL" target="NLD">
      <data key="d0">31763</data>
    </edge>
    <edge source="BOL" target="PRY">
      <data key="d0">156539</data>
    </edge>
    <edge source="BOL" target="USA">
      <data key="d0">47545</data>
    </edge>
    <edge source="BOL" target="URY">
      <data key="d0">138319</data>
    </edge>
    <edge source="BRA" target="DZA">
      <data key="d0">356675</data>
    </edge>
    <edge source="BRA" target="ARG">
      <data key="d0">300531502</data>
    </edge>
    <edge source="BRA" target="AUS">
      <data key="d0">2132725</data>
    </edge>
    <edge source="BRA" target="AUT">
      <data key="d0">1606157</data>
    </edge>
    <edge source="BRA" target="BEL">
      <data key="d0">2980676</data>
    </edge>
    <edge source="BRA" target="BOL">
      <data key="d0">21927827</data>
    </edge>
    <edge source="BRA" target="BWA">
      <data key="d0">45597</data>
    </edge>
    <edge source="BRA" target="BGR">
      <data key="d0">56135</data>
    </edge>
    <edge source="BRA" target="BLR">
      <data key="d0">813283</data>
    </edge>
    <edge source="BRA" target="CAN">
      <data key="d0">7040476</data>
    </edge>
    <edge source="BRA" target="LKA">
      <data key="d0">25766</data>
    </edge>
    <edge source="BRA" target="CHL">
      <data key="d0">43268227</data>
    </edge>
    <edge source="BRA" target="CHN">
      <data key="d0">11536814</data>
    </edge>
    <edge source="BRA" target="COL">
      <data key="d0">18396164</data>
    </edge>
    <edge source="BRA" target="CRI">
      <data key="d0">3364278</data>
    </edge>
    <edge source="BRA" target="CZE">
      <data key="d0">225730</data>
    </edge>
    <edge source="BRA" target="DNK">
      <data key="d0">2588896</data>
    </edge>
    <edge source="BRA" target="ECU">
      <data key="d0">9648506</data>
    </edge>
    <edge source="BRA" target="SLV">
      <data key="d0">2245603</data>
    </edge>
    <edge source="BRA" target="ETH">
      <data key="d0">11663</data>
    </edge>
    <edge source="BRA" target="EST">
      <data key="d0">36183</data>
    </edge>
    <edge source="BRA" target="FIN">
      <data key="d0">413889</data>
    </edge>
    <edge source="BRA" target="FRA">
      <data key="d0">10539732</data>
    </edge>
    <edge source="BRA" target="DEU">
      <data key="d0">36416728</data>
    </edge>
    <edge source="BRA" target="GHA">
      <data key="d0">11678</data>
    </edge>
    <edge source="BRA" target="GRC">
      <data key="d0">1117583</data>
    </edge>
    <edge source="BRA" target="GTM">
      <data key="d0">4473094</data>
    </edge>
    <edge source="BRA" target="HND">
      <data key="d0">1845136</data>
    </edge>
    <edge source="BRA" target="HKG">
      <data key="d0">8983123</data>
    </edge>
    <edge source="BRA" target="HUN">
      <data key="d0">27680693</data>
    </edge>
    <edge source="BRA" target="IDN">
      <data key="d0">910697</data>
    </edge>
    <edge source="BRA" target="IRL">
      <data key="d0">201051</data>
    </edge>
    <edge source="BRA" target="ISR">
      <data key="d0">539547</data>
    </edge>
    <edge source="BRA" target="ITA">
      <data key="d0">30570931</data>
    </edge>
    <edge source="BRA" target="CIV">
      <data key="d0">83881</data>
    </edge>
    <edge source="BRA" target="JAM">
      <data key="d0">898077</data>
    </edge>
    <edge source="BRA" target="JPN">
      <data key="d0">3828129</data>
    </edge>
    <edge source="BRA" target="JOR">
      <data key="d0">56520</data>
    </edge>
    <edge source="BRA" target="KOR">
      <data key="d0">5693795</data>
    </edge>
    <edge source="BRA" target="LBN">
      <data key="d0">247881</data>
    </edge>
    <edge source="BRA" target="LTU">
      <data key="d0">1724774</data>
    </edge>
    <edge source="BRA" target="MDG">
      <data key="d0">18232</data>
    </edge>
    <edge source="BRA" target="MYS">
      <data key="d0">5959270</data>
    </edge>
    <edge source="BRA" target="MRT">
      <data key="d0">29602</data>
    </edge>
    <edge source="BRA" target="MEX">
      <data key="d0">99540597</data>
    </edge>
    <edge source="BRA" target="MAR">
      <data key="d0">1364297</data>
    </edge>
    <edge source="BRA" target="MOZ">
      <data key="d0">46523</data>
    </edge>
    <edge source="BRA" target="OMN">
      <data key="d0">617539</data>
    </edge>
    <edge source="BRA" target="NAM">
      <data key="d0">77144</data>
    </edge>
    <edge source="BRA" target="NLD">
      <data key="d0">12058218</data>
    </edge>
    <edge source="BRA" target="NZL">
      <data key="d0">4501940</data>
    </edge>
    <edge source="BRA" target="NIC">
      <data key="d0">1193315</data>
    </edge>
    <edge source="BRA" target="NOR">
      <data key="d0">24225</data>
    </edge>
    <edge source="BRA" target="PAK">
      <data key="d0">352774</data>
    </edge>
    <edge source="BRA" target="PAN">
      <data key="d0">5385509</data>
    </edge>
    <edge source="BRA" target="PRY">
      <data key="d0">46697869</data>
    </edge>
    <edge source="BRA" target="PER">
      <data key="d0">12995926</data>
    </edge>
    <edge source="BRA" target="PHL">
      <data key="d0">2390720</data>
    </edge>
    <edge source="BRA" target="POL">
      <data key="d0">2573345</data>
    </edge>
    <edge source="BRA" target="PRT">
      <data key="d0">5360091</data>
    </edge>
    <edge source="BRA" target="RUS">
      <data key="d0">39492</data>
    </edge>
    <edge source="BRA" target="SAU">
      <data key="d0">2614423</data>
    </edge>
    <edge source="BRA" target="IND">
      <data key="d0">2290228</data>
    </edge>
    <edge source="BRA" target="SGP">
      <data key="d0">16051913</data>
    </edge>
    <edge source="BRA" target="SVK">
      <data key="d0">61422</data>
    </edge>
    <edge source="BRA" target="VNM">
      <data key="d0">15189</data>
    </edge>
    <edge source="BRA" target="SVN">
      <data key="d0">12983</data>
    </edge>
    <edge source="BRA" target="ZAF">
      <data key="d0">9288734</data>
    </edge>
    <edge source="BRA" target="ESP">
      <data key="d0">37972622</data>
    </edge>
    <edge source="BRA" target="SWE">
      <data key="d0">9182386</data>
    </edge>
    <edge source="BRA" target="CHE">
      <data key="d0">1501454</data>
    </edge>
    <edge source="BRA" target="THA">
      <data key="d0">824108</data>
    </edge>
    <edge source="BRA" target="TGO">
      <data key="d0">25349</data>
    </edge>
    <edge source="BRA" target="ARE">
      <data key="d0">1252419</data>
    </edge>
    <edge source="BRA" target="TUN">
      <data key="d0">379672</data>
    </edge>
    <edge source="BRA" target="TUR">
      <data key="d0">2472439</data>
    </edge>
    <edge source="BRA" target="UKR">
      <data key="d0">13290</data>
    </edge>
    <edge source="BRA" target="EGY">
      <data key="d0">687647</data>
    </edge>
    <edge source="BRA" target="GBR">
      <data key="d0">8284497</data>
    </edge>
    <edge source="BRA" target="USA">
      <data key="d0">293258521</data>
    </edge>
    <edge source="BRA" target="URY">
      <data key="d0">39501035</data>
    </edge>
    <edge source="CAN" target="ALB">
      <data key="d0">44128</data>
    </edge>
    <edge source="CAN" target="DZA">
      <data key="d0">537095</data>
    </edge>
    <edge source="CAN" target="ARG">
      <data key="d0">4812540</data>
    </edge>
    <edge source="CAN" target="AUS">
      <data key="d0">22110770</data>
    </edge>
    <edge source="CAN" target="AUT">
      <data key="d0">7011591</data>
    </edge>
    <edge source="CAN" target="BEL">
      <data key="d0">12478586</data>
    </edge>
    <edge source="CAN" target="BOL">
      <data key="d0">79765</data>
    </edge>
    <edge source="CAN" target="BWA">
      <data key="d0">28678</data>
    </edge>
    <edge source="CAN" target="BRA">
      <data key="d0">6282023</data>
    </edge>
    <edge source="CAN" target="BGR">
      <data key="d0">1222819</data>
    </edge>
    <edge source="CAN" target="CMR">
      <data key="d0">38398</data>
    </edge>
    <edge source="CAN" target="LKA">
      <data key="d0">1402697</data>
    </edge>
    <edge source="CAN" target="CHL">
      <data key="d0">6485222</data>
    </edge>
    <edge source="CAN" target="CHN">
      <data key="d0">26195205</data>
    </edge>
    <edge source="CAN" target="COL">
      <data key="d0">1552178</data>
    </edge>
    <edge source="CAN" target="CRI">
      <data key="d0">789968</data>
    </edge>
    <edge source="CAN" target="HRV">
      <data key="d0">38493</data>
    </edge>
    <edge source="CAN" target="CZE">
      <data key="d0">4426761</data>
    </edge>
    <edge source="CAN" target="BEN">
      <data key="d0">23084</data>
    </edge>
    <edge source="CAN" target="DNK">
      <data key="d0">6071067</data>
    </edge>
    <edge source="CAN" target="ECU">
      <data key="d0">210648</data>
    </edge>
    <edge source="CAN" target="SLV">
      <data key="d0">559207</data>
    </edge>
    <edge source="CAN" target="ETH">
      <data key="d0">53469</data>
    </edge>
    <edge source="CAN" target="EST">
      <data key="d0">417172</data>
    </edge>
    <edge source="CAN" target="FIN">
      <data key="d0">4787042</data>
    </edge>
    <edge source="CAN" target="FRA">
      <data key="d0">50425386</data>
    </edge>
    <edge source="CAN" target="GEO">
      <data key="d0">37194</data>
    </edge>
    <edge source="CAN" target="DEU">
      <data key="d0">55523538</data>
    </edge>
    <edge source="CAN" target="GHA">
      <data key="d0">201793</data>
    </edge>
    <edge source="CAN" target="GRC">
      <data key="d0">2216336</data>
    </edge>
    <edge source="CAN" target="GTM">
      <data key="d0">304774</data>
    </edge>
    <edge source="CAN" target="HND">
      <data key="d0">40556</data>
    </edge>
    <edge source="CAN" target="HKG">
      <data key="d0">120722991</data>
    </edge>
    <edge source="CAN" target="HUN">
      <data key="d0">7012208</data>
    </edge>
    <edge source="CAN" target="IDN">
      <data key="d0">1163243</data>
    </edge>
    <edge source="CAN" target="IRL">
      <data key="d0">23350283</data>
    </edge>
    <edge source="CAN" target="ISR">
      <data key="d0">18523548</data>
    </edge>
    <edge source="CAN" target="ITA">
      <data key="d0">16255633</data>
    </edge>
    <edge source="CAN" target="CIV">
      <data key="d0">118197</data>
    </edge>
    <edge source="CAN" target="JAM">
      <data key="d0">2639804</data>
    </edge>
    <edge source="CAN" target="JPN">
      <data key="d0">76088786</data>
    </edge>
    <edge source="CAN" target="KAZ">
      <data key="d0">364421</data>
    </edge>
    <edge source="CAN" target="JOR">
      <data key="d0">543818</data>
    </edge>
    <edge source="CAN" target="KOR">
      <data key="d0">38117288</data>
    </edge>
    <edge source="CAN" target="LBN">
      <data key="d0">286691</data>
    </edge>
    <edge source="CAN" target="LVA">
      <data key="d0">78500</data>
    </edge>
    <edge source="CAN" target="LTU">
      <data key="d0">395061</data>
    </edge>
    <edge source="CAN" target="MYS">
      <data key="d0">23041182</data>
    </edge>
    <edge source="CAN" target="MUS">
      <data key="d0">38027</data>
    </edge>
    <edge source="CAN" target="MEX">
      <data key="d0">42422525</data>
    </edge>
    <edge source="CAN" target="MDA">
      <data key="d0">27982</data>
    </edge>
    <edge source="CAN" target="MAR">
      <data key="d0">158004</data>
    </edge>
    <edge source="CAN" target="MOZ">
      <data key="d0">14407</data>
    </edge>
    <edge source="CAN" target="OMN">
      <data key="d0">114850</data>
    </edge>
    <edge source="CAN" target="NLD">
      <data key="d0">28439012</data>
    </edge>
    <edge source="CAN" target="NZL">
      <data key="d0">2511917</data>
    </edge>
    <edge source="CAN" target="NIC">
      <data key="d0">228123</data>
    </edge>
    <edge source="CAN" target="NER">
      <data key="d0">248741</data>
    </edge>
    <edge source="CAN" target="NOR">
      <data key="d0">3184586</data>
    </edge>
    <edge source="CAN" target="PAK">
      <data key="d0">901405</data>
    </edge>
    <edge source="CAN" target="PAN">
      <data key="d0">372086</data>
    </edge>
    <edge source="CAN" target="PRY">
      <data key="d0">204238</data>
    </edge>
    <edge source="CAN" target="PER">
      <data key="d0">2816252</data>
    </edge>
    <edge source="CAN" target="PHL">
      <data key="d0">28093960</data>
    </edge>
    <edge source="CAN" target="POL">
      <data key="d0">4657778</data>
    </edge>
    <edge source="CAN" target="PRT">
      <data key="d0">1283489</data>
    </edge>
    <edge source="CAN" target="ROU">
      <data key="d0">4807839</data>
    </edge>
    <edge source="CAN" target="RUS">
      <data key="d0">1200167</data>
    </edge>
    <edge source="CAN" target="SAU">
      <data key="d0">10723034</data>
    </edge>
    <edge source="CAN" target="SEN">
      <data key="d0">1051905</data>
    </edge>
    <edge source="CAN" target="IND">
      <data key="d0">7239898</data>
    </edge>
    <edge source="CAN" target="SGP">
      <data key="d0">17540064</data>
    </edge>
    <edge source="CAN" target="SVK">
      <data key="d0">378414</data>
    </edge>
    <edge source="CAN" target="VNM">
      <data key="d0">1506768</data>
    </edge>
    <edge source="CAN" target="SVN">
      <data key="d0">520361</data>
    </edge>
    <edge source="CAN" target="ZAF">
      <data key="d0">3422536</data>
    </edge>
    <edge source="CAN" target="ESP">
      <data key="d0">12750323</data>
    </edge>
    <edge source="CAN" target="SWE">
      <data key="d0">13197763</data>
    </edge>
    <edge source="CAN" target="CHE">
      <data key="d0">7524970</data>
    </edge>
    <edge source="CAN" target="THA">
      <data key="d0">6770036</data>
    </edge>
    <edge source="CAN" target="ARE">
      <data key="d0">5037164</data>
    </edge>
    <edge source="CAN" target="TUN">
      <data key="d0">294858</data>
    </edge>
    <edge source="CAN" target="TUR">
      <data key="d0">6692824</data>
    </edge>
    <edge source="CAN" target="UGA">
      <data key="d0">25046</data>
    </edge>
    <edge source="CAN" target="UKR">
      <data key="d0">1699749</data>
    </edge>
    <edge source="CAN" target="MKD">
      <data key="d0">253388</data>
    </edge>
    <edge source="CAN" target="EGY">
      <data key="d0">2324393</data>
    </edge>
    <edge source="CAN" target="GBR">
      <data key="d0">225285356</data>
    </edge>
    <edge source="CAN" target="TZA">
      <data key="d0">317013</data>
    </edge>
    <edge source="CAN" target="USA">
      <data key="d0">7569647811</data>
    </edge>
    <edge source="CAN" target="BFA">
      <data key="d0">33282</data>
    </edge>
    <edge source="CAN" target="URY">
      <data key="d0">1964677</data>
    </edge>
    <edge source="CHL" target="ALB">
      <data key="d0">42526</data>
    </edge>
    <edge source="CHL" target="ARG">
      <data key="d0">19064345</data>
    </edge>
    <edge source="CHL" target="BOL">
      <data key="d0">3533323</data>
    </edge>
    <edge source="CHL" target="BRA">
      <data key="d0">13363065</data>
    </edge>
    <edge source="CHL" target="CAN">
      <data key="d0">282395</data>
    </edge>
    <edge source="CHL" target="LKA">
      <data key="d0">43200</data>
    </edge>
    <edge source="CHL" target="CHN">
      <data key="d0">70458</data>
    </edge>
    <edge source="CHL" target="COL">
      <data key="d0">2784946</data>
    </edge>
    <edge source="CHL" target="CRI">
      <data key="d0">819062</data>
    </edge>
    <edge source="CHL" target="ECU">
      <data key="d0">2959503</data>
    </edge>
    <edge source="CHL" target="SLV">
      <data key="d0">478941</data>
    </edge>
    <edge source="CHL" target="FRA">
      <data key="d0">94918</data>
    </edge>
    <edge source="CHL" target="DEU">
      <data key="d0">90192</data>
    </edge>
    <edge source="CHL" target="GTM">
      <data key="d0">223514</data>
    </edge>
    <edge source="CHL" target="HND">
      <data key="d0">14816</data>
    </edge>
    <edge source="CHL" target="ISR">
      <data key="d0">40722</data>
    </edge>
    <edge source="CHL" target="ITA">
      <data key="d0">142620</data>
    </edge>
    <edge source="CHL" target="JAM">
      <data key="d0">19118</data>
    </edge>
    <edge source="CHL" target="JPN">
      <data key="d0">62276</data>
    </edge>
    <edge source="CHL" target="KOR">
      <data key="d0">36450</data>
    </edge>
    <edge source="CHL" target="MEX">
      <data key="d0">964830</data>
    </edge>
    <edge source="CHL" target="NLD">
      <data key="d0">323086</data>
    </edge>
    <edge source="CHL" target="NIC">
      <data key="d0">27486</data>
    </edge>
    <edge source="CHL" target="PAN">
      <data key="d0">109567</data>
    </edge>
    <edge source="CHL" target="PRY">
      <data key="d0">422552</data>
    </edge>
    <edge source="CHL" target="PER">
      <data key="d0">5399460</data>
    </edge>
    <edge source="CHL" target="PHL">
      <data key="d0">121664</data>
    </edge>
    <edge source="CHL" target="ZAF">
      <data key="d0">85468</data>
    </edge>
    <edge source="CHL" target="ESP">
      <data key="d0">145101</data>
    </edge>
    <edge source="CHL" target="CHE">
      <data key="d0">131470</data>
    </edge>
    <edge source="CHL" target="EGY">
      <data key="d0">93131</data>
    </edge>
    <edge source="CHL" target="GBR">
      <data key="d0">13491</data>
    </edge>
    <edge source="CHL" target="USA">
      <data key="d0">3974257</data>
    </edge>
    <edge source="CHL" target="URY">
      <data key="d0">1537322</data>
    </edge>
    <edge source="CHN" target="ALB">
      <data key="d0">760022</data>
    </edge>
    <edge source="CHN" target="DZA">
      <data key="d0">8019410</data>
    </edge>
    <edge source="CHN" target="AZE">
      <data key="d0">103442</data>
    </edge>
    <edge source="CHN" target="ARG">
      <data key="d0">60552529</data>
    </edge>
    <edge source="CHN" target="AUS">
      <data key="d0">229515221</data>
    </edge>
    <edge source="CHN" target="AUT">
      <data key="d0">64099249</data>
    </edge>
    <edge source="CHN" target="BEL">
      <data key="d0">192733059</data>
    </edge>
    <edge source="CHN" target="BOL">
      <data key="d0">183832</data>
    </edge>
    <edge source="CHN" target="BWA">
      <data key="d0">361213</data>
    </edge>
    <edge source="CHN" target="BRA">
      <data key="d0">133104478</data>
    </edge>
    <edge source="CHN" target="BGR">
      <data key="d0">3556820</data>
    </edge>
    <edge source="CHN" target="BDI">
      <data key="d0">10177</data>
    </edge>
    <edge source="CHN" target="BLR">
      <data key="d0">5383668</data>
    </edge>
    <edge source="CHN" target="KHM">
      <data key="d0">1313877</data>
    </edge>
    <edge source="CHN" target="CMR">
      <data key="d0">1375133</data>
    </edge>
    <edge source="CHN" target="CAN">
      <data key="d0">159572877</data>
    </edge>
    <edge source="CHN" target="CAF">
      <data key="d0">11421</data>
    </edge>
    <edge source="CHN" target="LKA">
      <data key="d0">12459403</data>
    </edge>
    <edge source="CHN" target="CHL">
      <data key="d0">47467625</data>
    </edge>
    <edge source="CHN" target="COL">
      <data key="d0">12856306</data>
    </edge>
    <edge source="CHN" target="CRI">
      <data key="d0">15655554</data>
    </edge>
    <edge source="CHN" target="HRV">
      <data key="d0">826627</data>
    </edge>
    <edge source="CHN" target="CZE">
      <data key="d0">21175864</data>
    </edge>
    <edge source="CHN" target="BEN">
      <data key="d0">72579624</data>
    </edge>
    <edge source="CHN" target="DNK">
      <data key="d0">31866906</data>
    </edge>
    <edge source="CHN" target="ECU">
      <data key="d0">6389636</data>
    </edge>
    <edge source="CHN" target="SLV">
      <data key="d0">1997162</data>
    </edge>
    <edge source="CHN" target="ETH">
      <data key="d0">3700663</data>
    </edge>
    <edge source="CHN" target="EST">
      <data key="d0">5263383</data>
    </edge>
    <edge source="CHN" target="FIN">
      <data key="d0">49452823</data>
    </edge>
    <edge source="CHN" target="FRA">
      <data key="d0">407546739</data>
    </edge>
    <edge source="CHN" target="GEO">
      <data key="d0">85503</data>
    </edge>
    <edge source="CHN" target="GMB">
      <data key="d0">6610681</data>
    </edge>
    <edge source="CHN" target="PSE">
      <data key="d0">124329</data>
    </edge>
    <edge source="CHN" target="DEU">
      <data key="d0">1231932907</data>
    </edge>
    <edge source="CHN" target="GHA">
      <data key="d0">14061160</data>
    </edge>
    <edge source="CHN" target="GRC">
      <data key="d0">29747966</data>
    </edge>
    <edge source="CHN" target="GTM">
      <data key="d0">1927722</data>
    </edge>
    <edge source="CHN" target="HND">
      <data key="d0">460897</data>
    </edge>
    <edge source="CHN" target="HKG">
      <data key="d0">5698793122</data>
    </edge>
    <edge source="CHN" target="HUN">
      <data key="d0">52167627</data>
    </edge>
    <edge source="CHN" target="IDN">
      <data key="d0">192515774</data>
    </edge>
    <edge source="CHN" target="IRL">
      <data key="d0">74546097</data>
    </edge>
    <edge source="CHN" target="ISR">
      <data key="d0">66617743</data>
    </edge>
    <edge source="CHN" target="ITA">
      <data key="d0">217633760</data>
    </edge>
    <edge source="CHN" target="CIV">
      <data key="d0">9055163</data>
    </edge>
    <edge source="CHN" target="JAM">
      <data key="d0">717690</data>
    </edge>
    <edge source="CHN" target="JPN">
      <data key="d0">3272774711</data>
    </edge>
    <edge source="CHN" target="KAZ">
      <data key="d0">7606663</data>
    </edge>
    <edge source="CHN" target="JOR">
      <data key="d0">11618268</data>
    </edge>
    <edge source="CHN" target="KOR">
      <data key="d0">1202711320</data>
    </edge>
    <edge source="CHN" target="KGZ">
      <data key="d0">16303</data>
    </edge>
    <edge source="CHN" target="LBN">
      <data key="d0">11985732</data>
    </edge>
    <edge source="CHN" target="LVA">
      <data key="d0">1144899</data>
    </edge>
    <edge source="CHN" target="LTU">
      <data key="d0">2057887</data>
    </edge>
    <edge source="CHN" target="MDG">
      <data key="d0">1032164</data>
    </edge>
    <edge source="CHN" target="MWI">
      <data key="d0">702274</data>
    </edge>
    <edge source="CHN" target="MYS">
      <data key="d0">348110154</data>
    </edge>
    <edge source="CHN" target="MRT">
      <data key="d0">1283693</data>
    </edge>
    <edge source="CHN" target="MUS">
      <data key="d0">2486311</data>
    </edge>
    <edge source="CHN" target="MEX">
      <data key="d0">162728086</data>
    </edge>
    <edge source="CHN" target="MAR">
      <data key="d0">10259038</data>
    </edge>
    <edge source="CHN" target="MOZ">
      <data key="d0">2754343</data>
    </edge>
    <edge source="CHN" target="OMN">
      <data key="d0">2065795</data>
    </edge>
    <edge source="CHN" target="NAM">
      <data key="d0">375006</data>
    </edge>
    <edge source="CHN" target="NLD">
      <data key="d0">552931300</data>
    </edge>
    <edge source="CHN" target="NZL">
      <data key="d0">18644106</data>
    </edge>
    <edge source="CHN" target="NIC">
      <data key="d0">407021</data>
    </edge>
    <edge source="CHN" target="NER">
      <data key="d0">369832</data>
    </edge>
    <edge source="CHN" target="NOR">
      <data key="d0">15627062</data>
    </edge>
    <edge source="CHN" target="PAK">
      <data key="d0">38411324</data>
    </edge>
    <edge source="CHN" target="PAN">
      <data key="d0">15982836</data>
    </edge>
    <edge source="CHN" target="PRY">
      <data key="d0">5038679</data>
    </edge>
    <edge source="CHN" target="PER">
      <data key="d0">13019259</data>
    </edge>
    <edge source="CHN" target="PHL">
      <data key="d0">349760493</data>
    </edge>
    <edge source="CHN" target="POL">
      <data key="d0">49532944</data>
    </edge>
    <edge source="CHN" target="PRT">
      <data key="d0">23738710</data>
    </edge>
    <edge source="CHN" target="ROU">
      <data key="d0">6372872</data>
    </edge>
    <edge source="CHN" target="RUS">
      <data key="d0">34149786</data>
    </edge>
    <edge source="CHN" target="SAU">
      <data key="d0">45196325</data>
    </edge>
    <edge source="CHN" target="SEN">
      <data key="d0">361141</data>
    </edge>
    <edge source="CHN" target="IND">
      <data key="d0">102792017</data>
    </edge>
    <edge source="CHN" target="SGP">
      <data key="d0">924751474</data>
    </edge>
    <edge source="CHN" target="SVK">
      <data key="d0">2375615</data>
    </edge>
    <edge source="CHN" target="VNM">
      <data key="d0">22556138</data>
    </edge>
    <edge source="CHN" target="SVN">
      <data key="d0">1761961</data>
    </edge>
    <edge source="CHN" target="ZAF">
      <data key="d0">57919652</data>
    </edge>
    <edge source="CHN" target="ZWE">
      <data key="d0">1449517</data>
    </edge>
    <edge source="CHN" target="ESP">
      <data key="d0">138386674</data>
    </edge>
    <edge source="CHN" target="SWE">
      <data key="d0">92015407</data>
    </edge>
    <edge source="CHN" target="CHE">
      <data key="d0">32046294</data>
    </edge>
    <edge source="CHN" target="THA">
      <data key="d0">247897253</data>
    </edge>
    <edge source="CHN" target="TGO">
      <data key="d0">1636139</data>
    </edge>
    <edge source="CHN" target="ARE">
      <data key="d0">147785613</data>
    </edge>
    <edge source="CHN" target="TUN">
      <data key="d0">4498442</data>
    </edge>
    <edge source="CHN" target="TUR">
      <data key="d0">157209821</data>
    </edge>
    <edge source="CHN" target="UGA">
      <data key="d0">617927</data>
    </edge>
    <edge source="CHN" target="UKR">
      <data key="d0">4859274</data>
    </edge>
    <edge source="CHN" target="EGY">
      <data key="d0">30935005</data>
    </edge>
    <edge source="CHN" target="GBR">
      <data key="d0">835769260</data>
    </edge>
    <edge source="CHN" target="TZA">
      <data key="d0">8564202</data>
    </edge>
    <edge source="CHN" target="USA">
      <data key="d0">4538201051</data>
    </edge>
    <edge source="CHN" target="BFA">
      <data key="d0">71279</data>
    </edge>
    <edge source="CHN" target="URY">
      <data key="d0">18410841</data>
    </edge>
    <edge source="CHN" target="SRB">
      <data key="d0">806168</data>
    </edge>
    <edge source="COL" target="ARG">
      <data key="d0">187473</data>
    </edge>
    <edge source="COL" target="BOL">
      <data key="d0">1123014</data>
    </edge>
    <edge source="COL" target="BRA">
      <data key="d0">5030528</data>
    </edge>
    <edge source="COL" target="CAN">
      <data key="d0">130397</data>
    </edge>
    <edge source="COL" target="CHL">
      <data key="d0">2985234</data>
    </edge>
    <edge source="COL" target="CHN">
      <data key="d0">694209</data>
    </edge>
    <edge source="COL" target="CRI">
      <data key="d0">4320196</data>
    </edge>
    <edge source="COL" target="ECU">
      <data key="d0">20829155</data>
    </edge>
    <edge source="COL" target="SLV">
      <data key="d0">1017503</data>
    </edge>
    <edge source="COL" target="FRA">
      <data key="d0">317215</data>
    </edge>
    <edge source="COL" target="DEU">
      <data key="d0">216531</data>
    </edge>
    <edge source="COL" target="GTM">
      <data key="d0">2400167</data>
    </edge>
    <edge source="COL" target="HND">
      <data key="d0">1704992</data>
    </edge>
    <edge source="COL" target="HKG">
      <data key="d0">34879</data>
    </edge>
    <edge source="COL" target="ITA">
      <data key="d0">414310</data>
    </edge>
    <edge source="COL" target="JAM">
      <data key="d0">3148290</data>
    </edge>
    <edge source="COL" target="MEX">
      <data key="d0">12226689</data>
    </edge>
    <edge source="COL" target="NLD">
      <data key="d0">12155</data>
    </edge>
    <edge source="COL" target="NIC">
      <data key="d0">508281</data>
    </edge>
    <edge source="COL" target="PAN">
      <data key="d0">2881104</data>
    </edge>
    <edge source="COL" target="PER">
      <data key="d0">10423481</data>
    </edge>
    <edge source="COL" target="SAU">
      <data key="d0">11121</data>
    </edge>
    <edge source="COL" target="IND">
      <data key="d0">24050</data>
    </edge>
    <edge source="COL" target="ESP">
      <data key="d0">152638</data>
    </edge>
    <edge source="COL" target="THA">
      <data key="d0">12155</data>
    </edge>
    <edge source="COL" target="GBR">
      <data key="d0">34573</data>
    </edge>
    <edge source="COL" target="USA">
      <data key="d0">11152464</data>
    </edge>
    <edge source="COL" target="URY">
      <data key="d0">77026</data>
    </edge>
    <edge source="CRI" target="ARG">
      <data key="d0">92167</data>
    </edge>
    <edge source="CRI" target="AUS">
      <data key="d0">97677</data>
    </edge>
    <edge source="CRI" target="AUT">
      <data key="d0">33770</data>
    </edge>
    <edge source="CRI" target="BEL">
      <data key="d0">609193</data>
    </edge>
    <edge source="CRI" target="BRA">
      <data key="d0">4838354</data>
    </edge>
    <edge source="CRI" target="CAN">
      <data key="d0">5318390</data>
    </edge>
    <edge source="CRI" target="CHL">
      <data key="d0">37396</data>
    </edge>
    <edge source="CRI" target="CHN">
      <data key="d0">6196515</data>
    </edge>
    <edge source="CRI" target="COL">
      <data key="d0">449186</data>
    </edge>
    <edge source="CRI" target="DNK">
      <data key="d0">13122</data>
    </edge>
    <edge source="CRI" target="ECU">
      <data key="d0">844249</data>
    </edge>
    <edge source="CRI" target="SLV">
      <data key="d0">12999963</data>
    </edge>
    <edge source="CRI" target="FIN">
      <data key="d0">56259</data>
    </edge>
    <edge source="CRI" target="FRA">
      <data key="d0">1247439</data>
    </edge>
    <edge source="CRI" target="DEU">
      <data key="d0">1662981</data>
    </edge>
    <edge source="CRI" target="GTM">
      <data key="d0">18025516</data>
    </edge>
    <edge source="CRI" target="HND">
      <data key="d0">14390181</data>
    </edge>
    <edge source="CRI" target="HKG">
      <data key="d0">2088226</data>
    </edge>
    <edge source="CRI" target="HUN">
      <data key="d0">777684</data>
    </edge>
    <edge source="CRI" target="IRL">
      <data key="d0">5672112</data>
    </edge>
    <edge source="CRI" target="ISR">
      <data key="d0">19608</data>
    </edge>
    <edge source="CRI" target="ITA">
      <data key="d0">276067</data>
    </edge>
    <edge source="CRI" target="JAM">
      <data key="d0">450680</data>
    </edge>
    <edge source="CRI" target="JPN">
      <data key="d0">1150011</data>
    </edge>
    <edge source="CRI" target="KOR">
      <data key="d0">13255801</data>
    </edge>
    <edge source="CRI" target="MYS">
      <data key="d0">1328916</data>
    </edge>
    <edge source="CRI" target="MEX">
      <data key="d0">14718971</data>
    </edge>
    <edge source="CRI" target="NLD">
      <data key="d0">105853</data>
    </edge>
    <edge source="CRI" target="NIC">
      <data key="d0">6196028</data>
    </edge>
    <edge source="CRI" target="NOR">
      <data key="d0">36346</data>
    </edge>
    <edge source="CRI" target="PAN">
      <data key="d0">10613929</data>
    </edge>
    <edge source="CRI" target="PER">
      <data key="d0">557666</data>
    </edge>
    <edge source="CRI" target="PHL">
      <data key="d0">20873</data>
    </edge>
    <edge source="CRI" target="IND">
      <data key="d0">187496</data>
    </edge>
    <edge source="CRI" target="SGP">
      <data key="d0">3857722</data>
    </edge>
    <edge source="CRI" target="ZAF">
      <data key="d0">47399</data>
    </edge>
    <edge source="CRI" target="ESP">
      <data key="d0">1635137</data>
    </edge>
    <edge source="CRI" target="SWE">
      <data key="d0">91684</data>
    </edge>
    <edge source="CRI" target="CHE">
      <data key="d0">390122</data>
    </edge>
    <edge source="CRI" target="THA">
      <data key="d0">48663</data>
    </edge>
    <edge source="CRI" target="ARE">
      <data key="d0">232562</data>
    </edge>
    <edge source="CRI" target="GBR">
      <data key="d0">18035317</data>
    </edge>
    <edge source="CRI" target="USA">
      <data key="d0">256512880</data>
    </edge>
    <edge source="ECU" target="ARG">
      <data key="d0">46134</data>
    </edge>
    <edge source="ECU" target="BOL">
      <data key="d0">94399</data>
    </edge>
    <edge source="ECU" target="BRA">
      <data key="d0">98565</data>
    </edge>
    <edge source="ECU" target="CHL">
      <data key="d0">592531</data>
    </edge>
    <edge source="ECU" target="COL">
      <data key="d0">4599859</data>
    </edge>
    <edge source="ECU" target="CRI">
      <data key="d0">476281</data>
    </edge>
    <edge source="ECU" target="SLV">
      <data key="d0">25345</data>
    </edge>
    <edge source="ECU" target="DEU">
      <data key="d0">13187</data>
    </edge>
    <edge source="ECU" target="JAM">
      <data key="d0">225895</data>
    </edge>
    <edge source="ECU" target="MEX">
      <data key="d0">180912</data>
    </edge>
    <edge source="ECU" target="PAN">
      <data key="d0">178606</data>
    </edge>
    <edge source="ECU" target="PER">
      <data key="d0">663870</data>
    </edge>
    <edge source="ECU" target="SVN">
      <data key="d0">240360</data>
    </edge>
    <edge source="ECU" target="USA">
      <data key="d0">3106369</data>
    </edge>
    <edge source="SLV" target="AUT">
      <data key="d0">11061</data>
    </edge>
    <edge source="SLV" target="CHL">
      <data key="d0">122425</data>
    </edge>
    <edge source="SLV" target="COL">
      <data key="d0">40796</data>
    </edge>
    <edge source="SLV" target="CRI">
      <data key="d0">6094147</data>
    </edge>
    <edge source="SLV" target="ECU">
      <data key="d0">48764</data>
    </edge>
    <edge source="SLV" target="GTM">
      <data key="d0">8286389</data>
    </edge>
    <edge source="SLV" target="HND">
      <data key="d0">5785934</data>
    </edge>
    <edge source="SLV" target="JAM">
      <data key="d0">17993</data>
    </edge>
    <edge source="SLV" target="NIC">
      <data key="d0">3400620</data>
    </edge>
    <edge source="SLV" target="PAN">
      <data key="d0">1567525</data>
    </edge>
    <edge source="SLV" target="PRY">
      <data key="d0">10478</data>
    </edge>
    <edge source="SLV" target="SWE">
      <data key="d0">46018</data>
    </edge>
    <edge source="SLV" target="USA">
      <data key="d0">2609777</data>
    </edge>
    <edge source="GTM" target="CRI">
      <data key="d0">1990497</data>
    </edge>
    <edge source="GTM" target="SLV">
      <data key="d0">5025548</data>
    </edge>
    <edge source="GTM" target="DEU">
      <data key="d0">21205</data>
    </edge>
    <edge source="GTM" target="HND">
      <data key="d0">3797208</data>
    </edge>
    <edge source="GTM" target="MEX">
      <data key="d0">278382</data>
    </edge>
    <edge source="GTM" target="NIC">
      <data key="d0">4242589</data>
    </edge>
    <edge source="GTM" target="PAN">
      <data key="d0">1979414</data>
    </edge>
    <edge source="GTM" target="USA">
      <data key="d0">585674</data>
    </edge>
    <edge source="HND" target="CRI">
      <data key="d0">347415</data>
    </edge>
    <edge source="HND" target="SLV">
      <data key="d0">3548234</data>
    </edge>
    <edge source="HND" target="GTM">
      <data key="d0">3365812</data>
    </edge>
    <edge source="HND" target="JAM">
      <data key="d0">86693</data>
    </edge>
    <edge source="HND" target="MEX">
      <data key="d0">43108</data>
    </edge>
    <edge source="HND" target="NIC">
      <data key="d0">513384</data>
    </edge>
    <edge source="HND" target="PAN">
      <data key="d0">263862</data>
    </edge>
    <edge source="HND" target="USA">
      <data key="d0">1957289</data>
    </edge>
    <edge source="HKG" target="DZA">
      <data key="d0">619730</data>
    </edge>
    <edge source="HKG" target="AZE">
      <data key="d0">19077</data>
    </edge>
    <edge source="HKG" target="ARG">
      <data key="d0">29492219</data>
    </edge>
    <edge source="HKG" target="AUS">
      <data key="d0">264601728</data>
    </edge>
    <edge source="HKG" target="AUT">
      <data key="d0">65431208</data>
    </edge>
    <edge source="HKG" target="BEL">
      <data key="d0">130270539</data>
    </edge>
    <edge source="HKG" target="BOL">
      <data key="d0">48202</data>
    </edge>
    <edge source="HKG" target="BRA">
      <data key="d0">84223069</data>
    </edge>
    <edge source="HKG" target="BGR">
      <data key="d0">2784382</data>
    </edge>
    <edge source="HKG" target="BLR">
      <data key="d0">798327</data>
    </edge>
    <edge source="HKG" target="KHM">
      <data key="d0">285477</data>
    </edge>
    <edge source="HKG" target="CMR">
      <data key="d0">183276</data>
    </edge>
    <edge source="HKG" target="CAN">
      <data key="d0">279205579</data>
    </edge>
    <edge source="HKG" target="LKA">
      <data key="d0">3077735</data>
    </edge>
    <edge source="HKG" target="CHL">
      <data key="d0">23405480</data>
    </edge>
    <edge source="HKG" target="CHN">
      <data key="d0">12431434838</data>
    </edge>
    <edge source="HKG" target="COL">
      <data key="d0">5185500</data>
    </edge>
    <edge source="HKG" target="CRI">
      <data key="d0">8958947</data>
    </edge>
    <edge source="HKG" target="HRV">
      <data key="d0">212534</data>
    </edge>
    <edge source="HKG" target="CZE">
      <data key="d0">16237088</data>
    </edge>
    <edge source="HKG" target="BEN">
      <data key="d0">295269</data>
    </edge>
    <edge source="HKG" target="DNK">
      <data key="d0">54805813</data>
    </edge>
    <edge source="HKG" target="ECU">
      <data key="d0">1729158</data>
    </edge>
    <edge source="HKG" target="SLV">
      <data key="d0">348135</data>
    </edge>
    <edge source="HKG" target="ETH">
      <data key="d0">103616</data>
    </edge>
    <edge source="HKG" target="EST">
      <data key="d0">895314</data>
    </edge>
    <edge source="HKG" target="FIN">
      <data key="d0">47163046</data>
    </edge>
    <edge source="HKG" target="FRA">
      <data key="d0">606734419</data>
    </edge>
    <edge source="HKG" target="GMB">
      <data key="d0">130809</data>
    </edge>
    <edge source="HKG" target="DEU">
      <data key="d0">1145759059</data>
    </edge>
    <edge source="HKG" target="GHA">
      <data key="d0">1086326</data>
    </edge>
    <edge source="HKG" target="GRC">
      <data key="d0">16955687</data>
    </edge>
    <edge source="HKG" target="GTM">
      <data key="d0">455737</data>
    </edge>
    <edge source="HKG" target="HND">
      <data key="d0">256743</data>
    </edge>
    <edge source="HKG" target="HUN">
      <data key="d0">71500885</data>
    </edge>
    <edge source="HKG" target="IDN">
      <data key="d0">59456826</data>
    </edge>
    <edge source="HKG" target="IRL">
      <data key="d0">111879128</data>
    </edge>
    <edge source="HKG" target="ISR">
      <data key="d0">64376488</data>
    </edge>
    <edge source="HKG" target="ITA">
      <data key="d0">201198551</data>
    </edge>
    <edge source="HKG" target="CIV">
      <data key="d0">91852</data>
    </edge>
    <edge source="HKG" target="JAM">
      <data key="d0">239163</data>
    </edge>
    <edge source="HKG" target="JPN">
      <data key="d0">1708431053</data>
    </edge>
    <edge source="HKG" target="KAZ">
      <data key="d0">43225</data>
    </edge>
    <edge source="HKG" target="JOR">
      <data key="d0">933356</data>
    </edge>
    <edge source="HKG" target="KOR">
      <data key="d0">1490967219</data>
    </edge>
    <edge source="HKG" target="LBN">
      <data key="d0">3546487</data>
    </edge>
    <edge source="HKG" target="LVA">
      <data key="d0">659772</data>
    </edge>
    <edge source="HKG" target="LTU">
      <data key="d0">657673</data>
    </edge>
    <edge source="HKG" target="MDG">
      <data key="d0">515622</data>
    </edge>
    <edge source="HKG" target="MWI">
      <data key="d0">97304</data>
    </edge>
    <edge source="HKG" target="MYS">
      <data key="d0">588200233</data>
    </edge>
    <edge source="HKG" target="MRT">
      <data key="d0">17748</data>
    </edge>
    <edge source="HKG" target="MUS">
      <data key="d0">968014</data>
    </edge>
    <edge source="HKG" target="MEX">
      <data key="d0">192237283</data>
    </edge>
    <edge source="HKG" target="MAR">
      <data key="d0">1871873</data>
    </edge>
    <edge source="HKG" target="MOZ">
      <data key="d0">1295491</data>
    </edge>
    <edge source="HKG" target="OMN">
      <data key="d0">186272</data>
    </edge>
    <edge source="HKG" target="NLD">
      <data key="d0">311194953</data>
    </edge>
    <edge source="HKG" target="NZL">
      <data key="d0">28148971</data>
    </edge>
    <edge source="HKG" target="NIC">
      <data key="d0">33505</data>
    </edge>
    <edge source="HKG" target="NER">
      <data key="d0">182304</data>
    </edge>
    <edge source="HKG" target="NOR">
      <data key="d0">18129403</data>
    </edge>
    <edge source="HKG" target="PAK">
      <data key="d0">4430153</data>
    </edge>
    <edge source="HKG" target="PAN">
      <data key="d0">9838615</data>
    </edge>
    <edge source="HKG" target="PRY">
      <data key="d0">3994951</data>
    </edge>
    <edge source="HKG" target="PER">
      <data key="d0">2672873</data>
    </edge>
    <edge source="HKG" target="PHL">
      <data key="d0">427735016</data>
    </edge>
    <edge source="HKG" target="POL">
      <data key="d0">24846936</data>
    </edge>
    <edge source="HKG" target="PRT">
      <data key="d0">13021278</data>
    </edge>
    <edge source="HKG" target="ROU">
      <data key="d0">925306</data>
    </edge>
    <edge source="HKG" target="RUS">
      <data key="d0">10379853</data>
    </edge>
    <edge source="HKG" target="SAU">
      <data key="d0">9859228</data>
    </edge>
    <edge source="HKG" target="SEN">
      <data key="d0">444753</data>
    </edge>
    <edge source="HKG" target="IND">
      <data key="d0">121514619</data>
    </edge>
    <edge source="HKG" target="SGP">
      <data key="d0">1313083741</data>
    </edge>
    <edge source="HKG" target="SVK">
      <data key="d0">650306</data>
    </edge>
    <edge source="HKG" target="VNM">
      <data key="d0">32663763</data>
    </edge>
    <edge source="HKG" target="SVN">
      <data key="d0">2528355</data>
    </edge>
    <edge source="HKG" target="ZAF">
      <data key="d0">46449210</data>
    </edge>
    <edge source="HKG" target="ZWE">
      <data key="d0">227582</data>
    </edge>
    <edge source="HKG" target="ESP">
      <data key="d0">105404161</data>
    </edge>
    <edge source="HKG" target="SWE">
      <data key="d0">139801727</data>
    </edge>
    <edge source="HKG" target="CHE">
      <data key="d0">60398729</data>
    </edge>
    <edge source="HKG" target="THA">
      <data key="d0">409243211</data>
    </edge>
    <edge source="HKG" target="TGO">
      <data key="d0">123559</data>
    </edge>
    <edge source="HKG" target="ARE">
      <data key="d0">34499327</data>
    </edge>
    <edge source="HKG" target="TUN">
      <data key="d0">1241161</data>
    </edge>
    <edge source="HKG" target="TUR">
      <data key="d0">51884008</data>
    </edge>
    <edge source="HKG" target="UGA">
      <data key="d0">159792</data>
    </edge>
    <edge source="HKG" target="UKR">
      <data key="d0">2492213</data>
    </edge>
    <edge source="HKG" target="MKD">
      <data key="d0">44530</data>
    </edge>
    <edge source="HKG" target="EGY">
      <data key="d0">5727163</data>
    </edge>
    <edge source="HKG" target="GBR">
      <data key="d0">1129546731</data>
    </edge>
    <edge source="HKG" target="TZA">
      <data key="d0">455257</data>
    </edge>
    <edge source="HKG" target="USA">
      <data key="d0">5640787304</data>
    </edge>
    <edge source="HKG" target="URY">
      <data key="d0">5890327</data>
    </edge>
    <edge source="HKG" target="SRB">
      <data key="d0">466616</data>
    </edge>
    <edge source="IDN" target="DZA">
      <data key="d0">72925</data>
    </edge>
    <edge source="IDN" target="ARG">
      <data key="d0">961082</data>
    </edge>
    <edge source="IDN" target="AUS">
      <data key="d0">38796756</data>
    </edge>
    <edge source="IDN" target="AUT">
      <data key="d0">1386213</data>
    </edge>
    <edge source="IDN" target="BEL">
      <data key="d0">12441649</data>
    </edge>
    <edge source="IDN" target="BWA">
      <data key="d0">55344</data>
    </edge>
    <edge source="IDN" target="BRA">
      <data key="d0">2662924</data>
    </edge>
    <edge source="IDN" target="BGR">
      <data key="d0">412816</data>
    </edge>
    <edge source="IDN" target="BDI">
      <data key="d0">66957</data>
    </edge>
    <edge source="IDN" target="KHM">
      <data key="d0">474990</data>
    </edge>
    <edge source="IDN" target="CMR">
      <data key="d0">635639</data>
    </edge>
    <edge source="IDN" target="CAN">
      <data key="d0">5185659</data>
    </edge>
    <edge source="IDN" target="LKA">
      <data key="d0">5836173</data>
    </edge>
    <edge source="IDN" target="CHL">
      <data key="d0">2377122</data>
    </edge>
    <edge source="IDN" target="CHN">
      <data key="d0">34999810</data>
    </edge>
    <edge source="IDN" target="COL">
      <data key="d0">1184095</data>
    </edge>
    <edge source="IDN" target="CRI">
      <data key="d0">375375</data>
    </edge>
    <edge source="IDN" target="CZE">
      <data key="d0">124388</data>
    </edge>
    <edge source="IDN" target="BEN">
      <data key="d0">1456141</data>
    </edge>
    <edge source="IDN" target="DNK">
      <data key="d0">263406</data>
    </edge>
    <edge source="IDN" target="ECU">
      <data key="d0">141034</data>
    </edge>
    <edge source="IDN" target="ETH">
      <data key="d0">610712</data>
    </edge>
    <edge source="IDN" target="FIN">
      <data key="d0">8242646</data>
    </edge>
    <edge source="IDN" target="FRA">
      <data key="d0">57732033</data>
    </edge>
    <edge source="IDN" target="GMB">
      <data key="d0">86641</data>
    </edge>
    <edge source="IDN" target="PSE">
      <data key="d0">65909</data>
    </edge>
    <edge source="IDN" target="DEU">
      <data key="d0">52699971</data>
    </edge>
    <edge source="IDN" target="GHA">
      <data key="d0">2114078</data>
    </edge>
    <edge source="IDN" target="GRC">
      <data key="d0">3705312</data>
    </edge>
    <edge source="IDN" target="GTM">
      <data key="d0">349487</data>
    </edge>
    <edge source="IDN" target="HKG">
      <data key="d0">85674091</data>
    </edge>
    <edge source="IDN" target="HUN">
      <data key="d0">8856480</data>
    </edge>
    <edge source="IDN" target="IRL">
      <data key="d0">74744</data>
    </edge>
    <edge source="IDN" target="ITA">
      <data key="d0">8037529</data>
    </edge>
    <edge source="IDN" target="CIV">
      <data key="d0">543275</data>
    </edge>
    <edge source="IDN" target="JAM">
      <data key="d0">76920</data>
    </edge>
    <edge source="IDN" target="JPN">
      <data key="d0">558348062</data>
    </edge>
    <edge source="IDN" target="KAZ">
      <data key="d0">113674</data>
    </edge>
    <edge source="IDN" target="JOR">
      <data key="d0">1388985</data>
    </edge>
    <edge source="IDN" target="KOR">
      <data key="d0">60043744</data>
    </edge>
    <edge source="IDN" target="LBN">
      <data key="d0">1997489</data>
    </edge>
    <edge source="IDN" target="LVA">
      <data key="d0">99081</data>
    </edge>
    <edge source="IDN" target="MDG">
      <data key="d0">1762217</data>
    </edge>
    <edge source="IDN" target="MWI">
      <data key="d0">118625</data>
    </edge>
    <edge source="IDN" target="MYS">
      <data key="d0">115148314</data>
    </edge>
    <edge source="IDN" target="MRT">
      <data key="d0">1670624</data>
    </edge>
    <edge source="IDN" target="MUS">
      <data key="d0">229862</data>
    </edge>
    <edge source="IDN" target="MEX">
      <data key="d0">19728132</data>
    </edge>
    <edge source="IDN" target="MAR">
      <data key="d0">654553</data>
    </edge>
    <edge source="IDN" target="MOZ">
      <data key="d0">252750</data>
    </edge>
    <edge source="IDN" target="OMN">
      <data key="d0">1900218</data>
    </edge>
    <edge source="IDN" target="NLD">
      <data key="d0">12558840</data>
    </edge>
    <edge source="IDN" target="NZL">
      <data key="d0">4573806</data>
    </edge>
    <edge source="IDN" target="NIC">
      <data key="d0">34636</data>
    </edge>
    <edge source="IDN" target="NER">
      <data key="d0">45857</data>
    </edge>
    <edge source="IDN" target="NOR">
      <data key="d0">198916</data>
    </edge>
    <edge source="IDN" target="PAK">
      <data key="d0">2012616</data>
    </edge>
    <edge source="IDN" target="PAN">
      <data key="d0">858479</data>
    </edge>
    <edge source="IDN" target="PRY">
      <data key="d0">496990</data>
    </edge>
    <edge source="IDN" target="PER">
      <data key="d0">299952</data>
    </edge>
    <edge source="IDN" target="PHL">
      <data key="d0">73769831</data>
    </edge>
    <edge source="IDN" target="POL">
      <data key="d0">3483939</data>
    </edge>
    <edge source="IDN" target="PRT">
      <data key="d0">20334</data>
    </edge>
    <edge source="IDN" target="ROU">
      <data key="d0">112318</data>
    </edge>
    <edge source="IDN" target="RUS">
      <data key="d0">46541</data>
    </edge>
    <edge source="IDN" target="SAU">
      <data key="d0">12074765</data>
    </edge>
    <edge source="IDN" target="SEN">
      <data key="d0">647821</data>
    </edge>
    <edge source="IDN" target="IND">
      <data key="d0">4029937</data>
    </edge>
    <edge source="IDN" target="SGP">
      <data key="d0">753798601</data>
    </edge>
    <edge source="IDN" target="VNM">
      <data key="d0">7914893</data>
    </edge>
    <edge source="IDN" target="SVN">
      <data key="d0">107307</data>
    </edge>
    <edge source="IDN" target="ZAF">
      <data key="d0">6283241</data>
    </edge>
    <edge source="IDN" target="ZWE">
      <data key="d0">112640</data>
    </edge>
    <edge source="IDN" target="ESP">
      <data key="d0">6343066</data>
    </edge>
    <edge source="IDN" target="SWE">
      <data key="d0">2612010</data>
    </edge>
    <edge source="IDN" target="CHE">
      <data key="d0">3495526</data>
    </edge>
    <edge source="IDN" target="THA">
      <data key="d0">108946030</data>
    </edge>
    <edge source="IDN" target="TGO">
      <data key="d0">205054</data>
    </edge>
    <edge source="IDN" target="ARE">
      <data key="d0">35916402</data>
    </edge>
    <edge source="IDN" target="TUN">
      <data key="d0">5985660</data>
    </edge>
    <edge source="IDN" target="TUR">
      <data key="d0">5220099</data>
    </edge>
    <edge source="IDN" target="UKR">
      <data key="d0">165977</data>
    </edge>
    <edge source="IDN" target="MKD">
      <data key="d0">64462</data>
    </edge>
    <edge source="IDN" target="EGY">
      <data key="d0">5551841</data>
    </edge>
    <edge source="IDN" target="GBR">
      <data key="d0">36258905</data>
    </edge>
    <edge source="IDN" target="TZA">
      <data key="d0">947944</data>
    </edge>
    <edge source="IDN" target="USA">
      <data key="d0">221123261</data>
    </edge>
    <edge source="IDN" target="BFA">
      <data key="d0">36733</data>
    </edge>
    <edge source="IDN" target="URY">
      <data key="d0">1300393</data>
    </edge>
    <edge source="ISR" target="AZE">
      <data key="d0">1277000</data>
    </edge>
    <edge source="ISR" target="ARG">
      <data key="d0">5194000</data>
    </edge>
    <edge source="ISR" target="AUS">
      <data key="d0">10016000</data>
    </edge>
    <edge source="ISR" target="AUT">
      <data key="d0">7109000</data>
    </edge>
    <edge source="ISR" target="BEL">
      <data key="d0">8422000</data>
    </edge>
    <edge source="ISR" target="BOL">
      <data key="d0">198000</data>
    </edge>
    <edge source="ISR" target="BWA">
      <data key="d0">27000</data>
    </edge>
    <edge source="ISR" target="BRA">
      <data key="d0">3905000</data>
    </edge>
    <edge source="ISR" target="BGR">
      <data key="d0">1262000</data>
    </edge>
    <edge source="ISR" target="BLR">
      <data key="d0">804000</data>
    </edge>
    <edge source="ISR" target="CAN">
      <data key="d0">7582000</data>
    </edge>
    <edge source="ISR" target="LKA">
      <data key="d0">148000</data>
    </edge>
    <edge source="ISR" target="CHL">
      <data key="d0">2446000</data>
    </edge>
    <edge source="ISR" target="CHN">
      <data key="d0">8280000</data>
    </edge>
    <edge source="ISR" target="COL">
      <data key="d0">1092000</data>
    </edge>
    <edge source="ISR" target="CRI">
      <data key="d0">214000</data>
    </edge>
    <edge source="ISR" target="HRV">
      <data key="d0">237000</data>
    </edge>
    <edge source="ISR" target="CZE">
      <data key="d0">2200000</data>
    </edge>
    <edge source="ISR" target="DNK">
      <data key="d0">7332000</data>
    </edge>
    <edge source="ISR" target="ECU">
      <data key="d0">69000</data>
    </edge>
    <edge source="ISR" target="SLV">
      <data key="d0">321000</data>
    </edge>
    <edge source="ISR" target="ETH">
      <data key="d0">64000</data>
    </edge>
    <edge source="ISR" target="EST">
      <data key="d0">85000</data>
    </edge>
    <edge source="ISR" target="FIN">
      <data key="d0">6965000</data>
    </edge>
    <edge source="ISR" target="FRA">
      <data key="d0">92728000</data>
    </edge>
    <edge source="ISR" target="GEO">
      <data key="d0">47000</data>
    </edge>
    <edge source="ISR" target="GMB">
      <data key="d0">83000</data>
    </edge>
    <edge source="ISR" target="DEU">
      <data key="d0">210228000</data>
    </edge>
    <edge source="ISR" target="GHA">
      <data key="d0">187000</data>
    </edge>
    <edge source="ISR" target="GRC">
      <data key="d0">6762000</data>
    </edge>
    <edge source="ISR" target="GTM">
      <data key="d0">250000</data>
    </edge>
    <edge source="ISR" target="HND">
      <data key="d0">35000</data>
    </edge>
    <edge source="ISR" target="HKG">
      <data key="d0">25636000</data>
    </edge>
    <edge source="ISR" target="HUN">
      <data key="d0">2804000</data>
    </edge>
    <edge source="ISR" target="IDN">
      <data key="d0">31000</data>
    </edge>
    <edge source="ISR" target="IRL">
      <data key="d0">45005000</data>
    </edge>
    <edge source="ISR" target="ITA">
      <data key="d0">32269000</data>
    </edge>
    <edge source="ISR" target="JAM">
      <data key="d0">94000</data>
    </edge>
    <edge source="ISR" target="JPN">
      <data key="d0">66013000</data>
    </edge>
    <edge source="ISR" target="KAZ">
      <data key="d0">424000</data>
    </edge>
    <edge source="ISR" target="JOR">
      <data key="d0">147000</data>
    </edge>
    <edge source="ISR" target="KOR">
      <data key="d0">13718000</data>
    </edge>
    <edge source="ISR" target="LVA">
      <data key="d0">864000</data>
    </edge>
    <edge source="ISR" target="LTU">
      <data key="d0">176000</data>
    </edge>
    <edge source="ISR" target="MDG">
      <data key="d0">10000</data>
    </edge>
    <edge source="ISR" target="MYS">
      <data key="d0">8999000</data>
    </edge>
    <edge source="ISR" target="MUS">
      <data key="d0">43000</data>
    </edge>
    <edge source="ISR" target="MEX">
      <data key="d0">4947000</data>
    </edge>
    <edge source="ISR" target="MDA">
      <data key="d0">97000</data>
    </edge>
    <edge source="ISR" target="MAR">
      <data key="d0">121000</data>
    </edge>
    <edge source="ISR" target="NLD">
      <data key="d0">34141000</data>
    </edge>
    <edge source="ISR" target="NZL">
      <data key="d0">1047000</data>
    </edge>
    <edge source="ISR" target="NOR">
      <data key="d0">5738000</data>
    </edge>
    <edge source="ISR" target="PAN">
      <data key="d0">234000</data>
    </edge>
    <edge source="ISR" target="PER">
      <data key="d0">1374000</data>
    </edge>
    <edge source="ISR" target="PHL">
      <data key="d0">20242000</data>
    </edge>
    <edge source="ISR" target="POL">
      <data key="d0">10422000</data>
    </edge>
    <edge source="ISR" target="PRT">
      <data key="d0">2394000</data>
    </edge>
    <edge source="ISR" target="ROU">
      <data key="d0">1145000</data>
    </edge>
    <edge source="ISR" target="RUS">
      <data key="d0">6050000</data>
    </edge>
    <edge source="ISR" target="IND">
      <data key="d0">9854000</data>
    </edge>
    <edge source="ISR" target="SGP">
      <data key="d0">108600000</data>
    </edge>
    <edge source="ISR" target="SVK">
      <data key="d0">356000</data>
    </edge>
    <edge source="ISR" target="VNM">
      <data key="d0">378000</data>
    </edge>
    <edge source="ISR" target="SVN">
      <data key="d0">643000</data>
    </edge>
    <edge source="ISR" target="ZAF">
      <data key="d0">9816000</data>
    </edge>
    <edge source="ISR" target="ZWE">
      <data key="d0">65000</data>
    </edge>
    <edge source="ISR" target="ESP">
      <data key="d0">25948000</data>
    </edge>
    <edge source="ISR" target="SWE">
      <data key="d0">10547000</data>
    </edge>
    <edge source="ISR" target="CHE">
      <data key="d0">120712000</data>
    </edge>
    <edge source="ISR" target="THA">
      <data key="d0">7332000</data>
    </edge>
    <edge source="ISR" target="ARE">
      <data key="d0">91000</data>
    </edge>
    <edge source="ISR" target="TUR">
      <data key="d0">7505000</data>
    </edge>
    <edge source="ISR" target="UGA">
      <data key="d0">64000</data>
    </edge>
    <edge source="ISR" target="UKR">
      <data key="d0">471000</data>
    </edge>
    <edge source="ISR" target="MKD">
      <data key="d0">13000</data>
    </edge>
    <edge source="ISR" target="EGY">
      <data key="d0">735000</data>
    </edge>
    <edge source="ISR" target="GBR">
      <data key="d0">75903000</data>
    </edge>
    <edge source="ISR" target="TZA">
      <data key="d0">148000</data>
    </edge>
    <edge source="ISR" target="USA">
      <data key="d0">854363000</data>
    </edge>
    <edge source="ISR" target="URY">
      <data key="d0">516000</data>
    </edge>
    <edge source="ISR" target="SRB">
      <data key="d0">89000</data>
    </edge>
    <edge source="JAM" target="BEL">
      <data key="d0">750485</data>
    </edge>
    <edge source="JAM" target="DEU">
      <data key="d0">23050</data>
    </edge>
    <edge source="JAM" target="HND">
      <data key="d0">19623</data>
    </edge>
    <edge source="JAM" target="PRT">
      <data key="d0">51050</data>
    </edge>
    <edge source="JAM" target="USA">
      <data key="d0">632979</data>
    </edge>
    <edge source="JPN" target="DZA">
      <data key="d0">4411974</data>
    </edge>
    <edge source="JPN" target="AZE">
      <data key="d0">854906</data>
    </edge>
    <edge source="JPN" target="ARG">
      <data key="d0">53711752</data>
    </edge>
    <edge source="JPN" target="AUS">
      <data key="d0">336780244</data>
    </edge>
    <edge source="JPN" target="AUT">
      <data key="d0">102866673</data>
    </edge>
    <edge source="JPN" target="ARM">
      <data key="d0">36418</data>
    </edge>
    <edge source="JPN" target="BEL">
      <data key="d0">804266928</data>
    </edge>
    <edge source="JPN" target="BOL">
      <data key="d0">880283</data>
    </edge>
    <edge source="JPN" target="BWA">
      <data key="d0">69533</data>
    </edge>
    <edge source="JPN" target="BRA">
      <data key="d0">516133160</data>
    </edge>
    <edge source="JPN" target="BGR">
      <data key="d0">1241682</data>
    </edge>
    <edge source="JPN" target="BDI">
      <data key="d0">11283</data>
    </edge>
    <edge source="JPN" target="BLR">
      <data key="d0">305598</data>
    </edge>
    <edge source="JPN" target="KHM">
      <data key="d0">458202</data>
    </edge>
    <edge source="JPN" target="CMR">
      <data key="d0">55922</data>
    </edge>
    <edge source="JPN" target="CAN">
      <data key="d0">440031234</data>
    </edge>
    <edge source="JPN" target="CAF">
      <data key="d0">48638</data>
    </edge>
    <edge source="JPN" target="LKA">
      <data key="d0">23407780</data>
    </edge>
    <edge source="JPN" target="CHL">
      <data key="d0">19671442</data>
    </edge>
    <edge source="JPN" target="CHN">
      <data key="d0">5877504914</data>
    </edge>
    <edge source="JPN" target="COL">
      <data key="d0">19272223</data>
    </edge>
    <edge source="JPN" target="CRI">
      <data key="d0">88038304</data>
    </edge>
    <edge source="JPN" target="HRV">
      <data key="d0">60951</data>
    </edge>
    <edge source="JPN" target="CZE">
      <data key="d0">37461938</data>
    </edge>
    <edge source="JPN" target="BEN">
      <data key="d0">100784</data>
    </edge>
    <edge source="JPN" target="DNK">
      <data key="d0">57990903</data>
    </edge>
    <edge source="JPN" target="ECU">
      <data key="d0">2019790</data>
    </edge>
    <edge source="JPN" target="SLV">
      <data key="d0">2232046</data>
    </edge>
    <edge source="JPN" target="ETH">
      <data key="d0">939044</data>
    </edge>
    <edge source="JPN" target="EST">
      <data key="d0">36876611</data>
    </edge>
    <edge source="JPN" target="FIN">
      <data key="d0">452312690</data>
    </edge>
    <edge source="JPN" target="FRA">
      <data key="d0">1013771156</data>
    </edge>
    <edge source="JPN" target="GEO">
      <data key="d0">60598</data>
    </edge>
    <edge source="JPN" target="DEU">
      <data key="d0">4358578512</data>
    </edge>
    <edge source="JPN" target="GHA">
      <data key="d0">518513</data>
    </edge>
    <edge source="JPN" target="GRC">
      <data key="d0">13838432</data>
    </edge>
    <edge source="JPN" target="GTM">
      <data key="d0">6499914</data>
    </edge>
    <edge source="JPN" target="HND">
      <data key="d0">990419</data>
    </edge>
    <edge source="JPN" target="HKG">
      <data key="d0">8526340555</data>
    </edge>
    <edge source="JPN" target="HUN">
      <data key="d0">336055868</data>
    </edge>
    <edge source="JPN" target="IDN">
      <data key="d0">1451626284</data>
    </edge>
    <edge source="JPN" target="IRL">
      <data key="d0">221699820</data>
    </edge>
    <edge source="JPN" target="ISR">
      <data key="d0">102976893</data>
    </edge>
    <edge source="JPN" target="ITA">
      <data key="d0">453369831</data>
    </edge>
    <edge source="JPN" target="CIV">
      <data key="d0">265060</data>
    </edge>
    <edge source="JPN" target="JAM">
      <data key="d0">725062</data>
    </edge>
    <edge source="JPN" target="KAZ">
      <data key="d0">2583637</data>
    </edge>
    <edge source="JPN" target="JOR">
      <data key="d0">7825688</data>
    </edge>
    <edge source="JPN" target="KOR">
      <data key="d0">7658944742</data>
    </edge>
    <edge source="JPN" target="KGZ">
      <data key="d0">61275</data>
    </edge>
    <edge source="JPN" target="LBN">
      <data key="d0">3182697</data>
    </edge>
    <edge source="JPN" target="LVA">
      <data key="d0">60793</data>
    </edge>
    <edge source="JPN" target="LTU">
      <data key="d0">2627274</data>
    </edge>
    <edge source="JPN" target="MDG">
      <data key="d0">412923</data>
    </edge>
    <edge source="JPN" target="MWI">
      <data key="d0">63261</data>
    </edge>
    <edge source="JPN" target="MYS">
      <data key="d0">5001943745</data>
    </edge>
    <edge source="JPN" target="MRT">
      <data key="d0">29255</data>
    </edge>
    <edge source="JPN" target="MUS">
      <data key="d0">1698483</data>
    </edge>
    <edge source="JPN" target="MEX">
      <data key="d0">1551242647</data>
    </edge>
    <edge source="JPN" target="MDA">
      <data key="d0">328971</data>
    </edge>
    <edge source="JPN" target="MAR">
      <data key="d0">12245622</data>
    </edge>
    <edge source="JPN" target="MOZ">
      <data key="d0">317391</data>
    </edge>
    <edge source="JPN" target="OMN">
      <data key="d0">22691551</data>
    </edge>
    <edge source="JPN" target="NAM">
      <data key="d0">40222</data>
    </edge>
    <edge source="JPN" target="NLD">
      <data key="d0">1044179928</data>
    </edge>
    <edge source="JPN" target="NZL">
      <data key="d0">29493333</data>
    </edge>
    <edge source="JPN" target="NIC">
      <data key="d0">1062662</data>
    </edge>
    <edge source="JPN" target="NOR">
      <data key="d0">20240513</data>
    </edge>
    <edge source="JPN" target="PAK">
      <data key="d0">30861593</data>
    </edge>
    <edge source="JPN" target="PAN">
      <data key="d0">10679154</data>
    </edge>
    <edge source="JPN" target="PRY">
      <data key="d0">1572286</data>
    </edge>
    <edge source="JPN" target="PER">
      <data key="d0">6643778</data>
    </edge>
    <edge source="JPN" target="PHL">
      <data key="d0">3663096852</data>
    </edge>
    <edge source="JPN" target="POL">
      <data key="d0">22482413</data>
    </edge>
    <edge source="JPN" target="PRT">
      <data key="d0">58140909</data>
    </edge>
    <edge source="JPN" target="ROU">
      <data key="d0">9046901</data>
    </edge>
    <edge source="JPN" target="RUS">
      <data key="d0">26176200</data>
    </edge>
    <edge source="JPN" target="SAU">
      <data key="d0">216481124</data>
    </edge>
    <edge source="JPN" target="SEN">
      <data key="d0">245250</data>
    </edge>
    <edge source="JPN" target="IND">
      <data key="d0">220051386</data>
    </edge>
    <edge source="JPN" target="SGP">
      <data key="d0">7209012564</data>
    </edge>
    <edge source="JPN" target="SVK">
      <data key="d0">18126500</data>
    </edge>
    <edge source="JPN" target="VNM">
      <data key="d0">279330243</data>
    </edge>
    <edge source="JPN" target="SVN">
      <data key="d0">846574</data>
    </edge>
    <edge source="JPN" target="ZAF">
      <data key="d0">101247419</data>
    </edge>
    <edge source="JPN" target="ZWE">
      <data key="d0">1643294</data>
    </edge>
    <edge source="JPN" target="ESP">
      <data key="d0">192401800</data>
    </edge>
    <edge source="JPN" target="SWE">
      <data key="d0">488135379</data>
    </edge>
    <edge source="JPN" target="CHE">
      <data key="d0">194716972</data>
    </edge>
    <edge source="JPN" target="THA">
      <data key="d0">3126919968</data>
    </edge>
    <edge source="JPN" target="TGO">
      <data key="d0">10578</data>
    </edge>
    <edge source="JPN" target="ARE">
      <data key="d0">207666678</data>
    </edge>
    <edge source="JPN" target="TUN">
      <data key="d0">906012</data>
    </edge>
    <edge source="JPN" target="TUR">
      <data key="d0">73114478</data>
    </edge>
    <edge source="JPN" target="UGA">
      <data key="d0">83859</data>
    </edge>
    <edge source="JPN" target="UKR">
      <data key="d0">1948484</data>
    </edge>
    <edge source="JPN" target="MKD">
      <data key="d0">462377</data>
    </edge>
    <edge source="JPN" target="EGY">
      <data key="d0">48404519</data>
    </edge>
    <edge source="JPN" target="GBR">
      <data key="d0">2946661280</data>
    </edge>
    <edge source="JPN" target="TZA">
      <data key="d0">710189</data>
    </edge>
    <edge source="JPN" target="USA">
      <data key="d0">17365591902</data>
    </edge>
    <edge source="JPN" target="BFA">
      <data key="d0">48564</data>
    </edge>
    <edge source="JPN" target="URY">
      <data key="d0">1877086</data>
    </edge>
    <edge source="JPN" target="SRB">
      <data key="d0">3671082</data>
    </edge>
    <edge source="KOR" target="DZA">
      <data key="d0">13600245</data>
    </edge>
    <edge source="KOR" target="AZE">
      <data key="d0">24606</data>
    </edge>
    <edge source="KOR" target="ARG">
      <data key="d0">44249325</data>
    </edge>
    <edge source="KOR" target="AUS">
      <data key="d0">148059228</data>
    </edge>
    <edge source="KOR" target="AUT">
      <data key="d0">42903180</data>
    </edge>
    <edge source="KOR" target="ARM">
      <data key="d0">46900</data>
    </edge>
    <edge source="KOR" target="BEL">
      <data key="d0">167676033</data>
    </edge>
    <edge source="KOR" target="BOL">
      <data key="d0">153550</data>
    </edge>
    <edge source="KOR" target="BWA">
      <data key="d0">1092228</data>
    </edge>
    <edge source="KOR" target="BRA">
      <data key="d0">260591598</data>
    </edge>
    <edge source="KOR" target="BGR">
      <data key="d0">1376962</data>
    </edge>
    <edge source="KOR" target="BDI">
      <data key="d0">89422</data>
    </edge>
    <edge source="KOR" target="BLR">
      <data key="d0">1214833</data>
    </edge>
    <edge source="KOR" target="KHM">
      <data key="d0">387057</data>
    </edge>
    <edge source="KOR" target="CMR">
      <data key="d0">165932</data>
    </edge>
    <edge source="KOR" target="CAN">
      <data key="d0">205657280</data>
    </edge>
    <edge source="KOR" target="CAF">
      <data key="d0">25701</data>
    </edge>
    <edge source="KOR" target="LKA">
      <data key="d0">13927154</data>
    </edge>
    <edge source="KOR" target="CHL">
      <data key="d0">59451501</data>
    </edge>
    <edge source="KOR" target="CHN">
      <data key="d0">2462592714</data>
    </edge>
    <edge source="KOR" target="COL">
      <data key="d0">17540908</data>
    </edge>
    <edge source="KOR" target="CRI">
      <data key="d0">14276017</data>
    </edge>
    <edge source="KOR" target="HRV">
      <data key="d0">266665</data>
    </edge>
    <edge source="KOR" target="CZE">
      <data key="d0">4084951</data>
    </edge>
    <edge source="KOR" target="BEN">
      <data key="d0">1116145</data>
    </edge>
    <edge source="KOR" target="DNK">
      <data key="d0">10380691</data>
    </edge>
    <edge source="KOR" target="ECU">
      <data key="d0">1275080</data>
    </edge>
    <edge source="KOR" target="SLV">
      <data key="d0">1208040</data>
    </edge>
    <edge source="KOR" target="ETH">
      <data key="d0">1488636</data>
    </edge>
    <edge source="KOR" target="EST">
      <data key="d0">365118</data>
    </edge>
    <edge source="KOR" target="FIN">
      <data key="d0">109250298</data>
    </edge>
    <edge source="KOR" target="FRA">
      <data key="d0">237641437</data>
    </edge>
    <edge source="KOR" target="GEO">
      <data key="d0">419778</data>
    </edge>
    <edge source="KOR" target="GMB">
      <data key="d0">170363</data>
    </edge>
    <edge source="KOR" target="DEU">
      <data key="d0">1450420214</data>
    </edge>
    <edge source="KOR" target="GHA">
      <data key="d0">4468286</data>
    </edge>
    <edge source="KOR" target="GRC">
      <data key="d0">12739130</data>
    </edge>
    <edge source="KOR" target="GTM">
      <data key="d0">3076138</data>
    </edge>
    <edge source="KOR" target="HND">
      <data key="d0">863065</data>
    </edge>
    <edge source="KOR" target="HKG">
      <data key="d0">2616779590</data>
    </edge>
    <edge source="KOR" target="HUN">
      <data key="d0">21522418</data>
    </edge>
    <edge source="KOR" target="IDN">
      <data key="d0">253410393</data>
    </edge>
    <edge source="KOR" target="IRL">
      <data key="d0">279627809</data>
    </edge>
    <edge source="KOR" target="ISR">
      <data key="d0">74190204</data>
    </edge>
    <edge source="KOR" target="ITA">
      <data key="d0">90096673</data>
    </edge>
    <edge source="KOR" target="CIV">
      <data key="d0">1299532</data>
    </edge>
    <edge source="KOR" target="JAM">
      <data key="d0">3277324</data>
    </edge>
    <edge source="KOR" target="JPN">
      <data key="d0">3531852632</data>
    </edge>
    <edge source="KOR" target="KAZ">
      <data key="d0">12945562</data>
    </edge>
    <edge source="KOR" target="JOR">
      <data key="d0">14462384</data>
    </edge>
    <edge source="KOR" target="KGZ">
      <data key="d0">154884</data>
    </edge>
    <edge source="KOR" target="LBN">
      <data key="d0">10644717</data>
    </edge>
    <edge source="KOR" target="LVA">
      <data key="d0">367952</data>
    </edge>
    <edge source="KOR" target="LTU">
      <data key="d0">3270715</data>
    </edge>
    <edge source="KOR" target="MDG">
      <data key="d0">629058</data>
    </edge>
    <edge source="KOR" target="MWI">
      <data key="d0">72841</data>
    </edge>
    <edge source="KOR" target="MYS">
      <data key="d0">1815284841</data>
    </edge>
    <edge source="KOR" target="MRT">
      <data key="d0">436218</data>
    </edge>
    <edge source="KOR" target="MUS">
      <data key="d0">2956460</data>
    </edge>
    <edge source="KOR" target="MEX">
      <data key="d0">612885599</data>
    </edge>
    <edge source="KOR" target="MDA">
      <data key="d0">184114</data>
    </edge>
    <edge source="KOR" target="MAR">
      <data key="d0">5293482</data>
    </edge>
    <edge source="KOR" target="MOZ">
      <data key="d0">548874</data>
    </edge>
    <edge source="KOR" target="OMN">
      <data key="d0">5997732</data>
    </edge>
    <edge source="KOR" target="NAM">
      <data key="d0">72608</data>
    </edge>
    <edge source="KOR" target="NLD">
      <data key="d0">150103881</data>
    </edge>
    <edge source="KOR" target="NZL">
      <data key="d0">12594322</data>
    </edge>
    <edge source="KOR" target="NIC">
      <data key="d0">630466</data>
    </edge>
    <edge source="KOR" target="NER">
      <data key="d0">143481</data>
    </edge>
    <edge source="KOR" target="NOR">
      <data key="d0">8417986</data>
    </edge>
    <edge source="KOR" target="PAK">
      <data key="d0">9436006</data>
    </edge>
    <edge source="KOR" target="PAN">
      <data key="d0">29337667</data>
    </edge>
    <edge source="KOR" target="PRY">
      <data key="d0">1451086</data>
    </edge>
    <edge source="KOR" target="PER">
      <data key="d0">17490043</data>
    </edge>
    <edge source="KOR" target="PHL">
      <data key="d0">1536860112</data>
    </edge>
    <edge source="KOR" target="POL">
      <data key="d0">19657128</data>
    </edge>
    <edge source="KOR" target="PRT">
      <data key="d0">24561924</data>
    </edge>
    <edge source="KOR" target="ROU">
      <data key="d0">3090165</data>
    </edge>
    <edge source="KOR" target="RUS">
      <data key="d0">26942871</data>
    </edge>
    <edge source="KOR" target="SAU">
      <data key="d0">89204518</data>
    </edge>
    <edge source="KOR" target="SEN">
      <data key="d0">391547</data>
    </edge>
    <edge source="KOR" target="IND">
      <data key="d0">119802216</data>
    </edge>
    <edge source="KOR" target="SGP">
      <data key="d0">2902779811</data>
    </edge>
    <edge source="KOR" target="SVK">
      <data key="d0">756276</data>
    </edge>
    <edge source="KOR" target="VNM">
      <data key="d0">60361337</data>
    </edge>
    <edge source="KOR" target="SVN">
      <data key="d0">407810</data>
    </edge>
    <edge source="KOR" target="ZAF">
      <data key="d0">64542267</data>
    </edge>
    <edge source="KOR" target="ZWE">
      <data key="d0">306545</data>
    </edge>
    <edge source="KOR" target="ESP">
      <data key="d0">74571348</data>
    </edge>
    <edge source="KOR" target="SWE">
      <data key="d0">106491956</data>
    </edge>
    <edge source="KOR" target="CHE">
      <data key="d0">11888049</data>
    </edge>
    <edge source="KOR" target="THA">
      <data key="d0">621069483</data>
    </edge>
    <edge source="KOR" target="TGO">
      <data key="d0">117012</data>
    </edge>
    <edge source="KOR" target="ARE">
      <data key="d0">105964139</data>
    </edge>
    <edge source="KOR" target="TUN">
      <data key="d0">6912078</data>
    </edge>
    <edge source="KOR" target="TUR">
      <data key="d0">134268389</data>
    </edge>
    <edge source="KOR" target="UGA">
      <data key="d0">748017</data>
    </edge>
    <edge source="KOR" target="UKR">
      <data key="d0">16292648</data>
    </edge>
    <edge source="KOR" target="EGY">
      <data key="d0">30991188</data>
    </edge>
    <edge source="KOR" target="GBR">
      <data key="d0">1097072379</data>
    </edge>
    <edge source="KOR" target="TZA">
      <data key="d0">1616494</data>
    </edge>
    <edge source="KOR" target="USA">
      <data key="d0">7181556224</data>
    </edge>
    <edge source="KOR" target="BFA">
      <data key="d0">121245</data>
    </edge>
    <edge source="KOR" target="URY">
      <data key="d0">5983923</data>
    </edge>
    <edge source="KOR" target="SRB">
      <data key="d0">343565</data>
    </edge>
    <edge source="MWI" target="ARG">
      <data key="d0">79987</data>
    </edge>
    <edge source="MWI" target="CHN">
      <data key="d0">58981</data>
    </edge>
    <edge source="MWI" target="FRA">
      <data key="d0">312611</data>
    </edge>
    <edge source="MWI" target="ZAF">
      <data key="d0">128715</data>
    </edge>
    <edge source="MWI" target="ZWE">
      <data key="d0">22382</data>
    </edge>
    <edge source="MWI" target="GBR">
      <data key="d0">48661</data>
    </edge>
    <edge source="MEX" target="ARG">
      <data key="d0">17163384</data>
    </edge>
    <edge source="MEX" target="AUS">
      <data key="d0">2728713</data>
    </edge>
    <edge source="MEX" target="AUT">
      <data key="d0">1380909</data>
    </edge>
    <edge source="MEX" target="BEL">
      <data key="d0">3365069</data>
    </edge>
    <edge source="MEX" target="BOL">
      <data key="d0">1221898</data>
    </edge>
    <edge source="MEX" target="BRA">
      <data key="d0">23855831</data>
    </edge>
    <edge source="MEX" target="CAN">
      <data key="d0">174651554</data>
    </edge>
    <edge source="MEX" target="CHL">
      <data key="d0">16966912</data>
    </edge>
    <edge source="MEX" target="CHN">
      <data key="d0">2203929</data>
    </edge>
    <edge source="MEX" target="COL">
      <data key="d0">27538321</data>
    </edge>
    <edge source="MEX" target="CRI">
      <data key="d0">16701171</data>
    </edge>
    <edge source="MEX" target="HRV">
      <data key="d0">72091</data>
    </edge>
    <edge source="MEX" target="CZE">
      <data key="d0">514899</data>
    </edge>
    <edge source="MEX" target="DNK">
      <data key="d0">162983</data>
    </edge>
    <edge source="MEX" target="ECU">
      <data key="d0">5261222</data>
    </edge>
    <edge source="MEX" target="SLV">
      <data key="d0">10694204</data>
    </edge>
    <edge source="MEX" target="ETH">
      <data key="d0">319952</data>
    </edge>
    <edge source="MEX" target="FIN">
      <data key="d0">555346</data>
    </edge>
    <edge source="MEX" target="FRA">
      <data key="d0">40395693</data>
    </edge>
    <edge source="MEX" target="DEU">
      <data key="d0">70604538</data>
    </edge>
    <edge source="MEX" target="GHA">
      <data key="d0">17775</data>
    </edge>
    <edge source="MEX" target="GRC">
      <data key="d0">912532</data>
    </edge>
    <edge source="MEX" target="GTM">
      <data key="d0">28863610</data>
    </edge>
    <edge source="MEX" target="HND">
      <data key="d0">6798079</data>
    </edge>
    <edge source="MEX" target="HKG">
      <data key="d0">10767290</data>
    </edge>
    <edge source="MEX" target="HUN">
      <data key="d0">504379</data>
    </edge>
    <edge source="MEX" target="IDN">
      <data key="d0">247543</data>
    </edge>
    <edge source="MEX" target="IRL">
      <data key="d0">11813034</data>
    </edge>
    <edge source="MEX" target="ISR">
      <data key="d0">4139547</data>
    </edge>
    <edge source="MEX" target="ITA">
      <data key="d0">4774813</data>
    </edge>
    <edge source="MEX" target="JAM">
      <data key="d0">3395466</data>
    </edge>
    <edge source="MEX" target="JPN">
      <data key="d0">30266300</data>
    </edge>
    <edge source="MEX" target="JOR">
      <data key="d0">41051</data>
    </edge>
    <edge source="MEX" target="KOR">
      <data key="d0">9320428</data>
    </edge>
    <edge source="MEX" target="LBN">
      <data key="d0">1264971</data>
    </edge>
    <edge source="MEX" target="MDG">
      <data key="d0">31409</data>
    </edge>
    <edge source="MEX" target="MYS">
      <data key="d0">15791390</data>
    </edge>
    <edge source="MEX" target="MUS">
      <data key="d0">23300</data>
    </edge>
    <edge source="MEX" target="MAR">
      <data key="d0">239339</data>
    </edge>
    <edge source="MEX" target="OMN">
      <data key="d0">32174</data>
    </edge>
    <edge source="MEX" target="NLD">
      <data key="d0">40040283</data>
    </edge>
    <edge source="MEX" target="NZL">
      <data key="d0">13566373</data>
    </edge>
    <edge source="MEX" target="NIC">
      <data key="d0">4397335</data>
    </edge>
    <edge source="MEX" target="NOR">
      <data key="d0">213797</data>
    </edge>
    <edge source="MEX" target="PAN">
      <data key="d0">7526945</data>
    </edge>
    <edge source="MEX" target="PRY">
      <data key="d0">442450</data>
    </edge>
    <edge source="MEX" target="PER">
      <data key="d0">11009238</data>
    </edge>
    <edge source="MEX" target="PHL">
      <data key="d0">1431638</data>
    </edge>
    <edge source="MEX" target="POL">
      <data key="d0">3171211</data>
    </edge>
    <edge source="MEX" target="PRT">
      <data key="d0">684639</data>
    </edge>
    <edge source="MEX" target="SAU">
      <data key="d0">3043541</data>
    </edge>
    <edge source="MEX" target="SEN">
      <data key="d0">18082</data>
    </edge>
    <edge source="MEX" target="IND">
      <data key="d0">351680</data>
    </edge>
    <edge source="MEX" target="SGP">
      <data key="d0">80943348</data>
    </edge>
    <edge source="MEX" target="VNM">
      <data key="d0">23093</data>
    </edge>
    <edge source="MEX" target="SVN">
      <data key="d0">157500</data>
    </edge>
    <edge source="MEX" target="ZAF">
      <data key="d0">239868</data>
    </edge>
    <edge source="MEX" target="ESP">
      <data key="d0">8399430</data>
    </edge>
    <edge source="MEX" target="SWE">
      <data key="d0">1588132</data>
    </edge>
    <edge source="MEX" target="CHE">
      <data key="d0">1845328</data>
    </edge>
    <edge source="MEX" target="THA">
      <data key="d0">5767726</data>
    </edge>
    <edge source="MEX" target="ARE">
      <data key="d0">218832</data>
    </edge>
    <edge source="MEX" target="TUR">
      <data key="d0">395268</data>
    </edge>
    <edge source="MEX" target="EGY">
      <data key="d0">966002</data>
    </edge>
    <edge source="MEX" target="GBR">
      <data key="d0">40239144</data>
    </edge>
    <edge source="MEX" target="USA">
      <data key="d0">25301945919</data>
    </edge>
    <edge source="MEX" target="URY">
      <data key="d0">6299440</data>
    </edge>
    <edge source="NZL" target="ARG">
      <data key="d0">1351433</data>
    </edge>
    <edge source="NZL" target="AUS">
      <data key="d0">175528869</data>
    </edge>
    <edge source="NZL" target="AUT">
      <data key="d0">448960</data>
    </edge>
    <edge source="NZL" target="BEL">
      <data key="d0">313279</data>
    </edge>
    <edge source="NZL" target="BRA">
      <data key="d0">2928760</data>
    </edge>
    <edge source="NZL" target="CAN">
      <data key="d0">4227149</data>
    </edge>
    <edge source="NZL" target="LKA">
      <data key="d0">103330</data>
    </edge>
    <edge source="NZL" target="CHL">
      <data key="d0">470348</data>
    </edge>
    <edge source="NZL" target="CHN">
      <data key="d0">5385777</data>
    </edge>
    <edge source="NZL" target="COL">
      <data key="d0">418720</data>
    </edge>
    <edge source="NZL" target="BEN">
      <data key="d0">58765</data>
    </edge>
    <edge source="NZL" target="DNK">
      <data key="d0">1268899</data>
    </edge>
    <edge source="NZL" target="ECU">
      <data key="d0">19370</data>
    </edge>
    <edge source="NZL" target="FIN">
      <data key="d0">77593</data>
    </edge>
    <edge source="NZL" target="FRA">
      <data key="d0">1328796</data>
    </edge>
    <edge source="NZL" target="GEO">
      <data key="d0">29247</data>
    </edge>
    <edge source="NZL" target="DEU">
      <data key="d0">11658858</data>
    </edge>
    <edge source="NZL" target="GHA">
      <data key="d0">15744</data>
    </edge>
    <edge source="NZL" target="GRC">
      <data key="d0">86402</data>
    </edge>
    <edge source="NZL" target="HKG">
      <data key="d0">22605087</data>
    </edge>
    <edge source="NZL" target="HUN">
      <data key="d0">33891</data>
    </edge>
    <edge source="NZL" target="IDN">
      <data key="d0">1185442</data>
    </edge>
    <edge source="NZL" target="IRL">
      <data key="d0">1921734</data>
    </edge>
    <edge source="NZL" target="ISR">
      <data key="d0">517214</data>
    </edge>
    <edge source="NZL" target="ITA">
      <data key="d0">424930</data>
    </edge>
    <edge source="NZL" target="JPN">
      <data key="d0">14960302</data>
    </edge>
    <edge source="NZL" target="KOR">
      <data key="d0">388608</data>
    </edge>
    <edge source="NZL" target="MYS">
      <data key="d0">2279917</data>
    </edge>
    <edge source="NZL" target="MUS">
      <data key="d0">430697</data>
    </edge>
    <edge source="NZL" target="MEX">
      <data key="d0">122602</data>
    </edge>
    <edge source="NZL" target="OMN">
      <data key="d0">29978</data>
    </edge>
    <edge source="NZL" target="NLD">
      <data key="d0">4011191</data>
    </edge>
    <edge source="NZL" target="NOR">
      <data key="d0">287199</data>
    </edge>
    <edge source="NZL" target="PAK">
      <data key="d0">15996</data>
    </edge>
    <edge source="NZL" target="PER">
      <data key="d0">356735</data>
    </edge>
    <edge source="NZL" target="PHL">
      <data key="d0">1302324</data>
    </edge>
    <edge source="NZL" target="POL">
      <data key="d0">50899</data>
    </edge>
    <edge source="NZL" target="PRT">
      <data key="d0">13170</data>
    </edge>
    <edge source="NZL" target="SAU">
      <data key="d0">23815</data>
    </edge>
    <edge source="NZL" target="IND">
      <data key="d0">149264</data>
    </edge>
    <edge source="NZL" target="SGP">
      <data key="d0">8447147</data>
    </edge>
    <edge source="NZL" target="VNM">
      <data key="d0">20212</data>
    </edge>
    <edge source="NZL" target="SVN">
      <data key="d0">122204</data>
    </edge>
    <edge source="NZL" target="ZAF">
      <data key="d0">3405243</data>
    </edge>
    <edge source="NZL" target="ZWE">
      <data key="d0">27643</data>
    </edge>
    <edge source="NZL" target="ESP">
      <data key="d0">663957</data>
    </edge>
    <edge source="NZL" target="SWE">
      <data key="d0">700089</data>
    </edge>
    <edge source="NZL" target="CHE">
      <data key="d0">1305911</data>
    </edge>
    <edge source="NZL" target="THA">
      <data key="d0">602871</data>
    </edge>
    <edge source="NZL" target="ARE">
      <data key="d0">297621</data>
    </edge>
    <edge source="NZL" target="TUR">
      <data key="d0">74204</data>
    </edge>
    <edge source="NZL" target="UKR">
      <data key="d0">120914</data>
    </edge>
    <edge source="NZL" target="GBR">
      <data key="d0">17736027</data>
    </edge>
    <edge source="NZL" target="USA">
      <data key="d0">83719343</data>
    </edge>
    <edge source="NZL" target="URY">
      <data key="d0">90596</data>
    </edge>
    <edge source="NIC" target="CRI">
      <data key="d0">19910</data>
    </edge>
    <edge source="NIC" target="SLV">
      <data key="d0">134310</data>
    </edge>
    <edge source="NIC" target="GTM">
      <data key="d0">66256</data>
    </edge>
    <edge source="NIC" target="HND">
      <data key="d0">80798</data>
    </edge>
    <edge source="NIC" target="PAN">
      <data key="d0">13377</data>
    </edge>
    <edge source="NIC" target="USA">
      <data key="d0">114184</data>
    </edge>
    <edge source="PRY" target="ARG">
      <data key="d0">173224</data>
    </edge>
    <edge source="PRY" target="BOL">
      <data key="d0">29167</data>
    </edge>
    <edge source="PRY" target="CAN">
      <data key="d0">33543</data>
    </edge>
    <edge source="PRY" target="CHL">
      <data key="d0">190235</data>
    </edge>
    <edge source="PRY" target="FRA">
      <data key="d0">14626</data>
    </edge>
    <edge source="PRY" target="DEU">
      <data key="d0">27711</data>
    </edge>
    <edge source="PRY" target="USA">
      <data key="d0">172247</data>
    </edge>
    <edge source="PRY" target="URY">
      <data key="d0">17180</data>
    </edge>
    <edge source="PER" target="ARG">
      <data key="d0">130632</data>
    </edge>
    <edge source="PER" target="AUS">
      <data key="d0">31428</data>
    </edge>
    <edge source="PER" target="BOL">
      <data key="d0">2766056</data>
    </edge>
    <edge source="PER" target="BRA">
      <data key="d0">3063177</data>
    </edge>
    <edge source="PER" target="CAN">
      <data key="d0">43608</data>
    </edge>
    <edge source="PER" target="CHL">
      <data key="d0">1024638</data>
    </edge>
    <edge source="PER" target="COL">
      <data key="d0">585453</data>
    </edge>
    <edge source="PER" target="CRI">
      <data key="d0">345999</data>
    </edge>
    <edge source="PER" target="ECU">
      <data key="d0">2877426</data>
    </edge>
    <edge source="PER" target="SLV">
      <data key="d0">25307</data>
    </edge>
    <edge source="PER" target="DEU">
      <data key="d0">43413</data>
    </edge>
    <edge source="PER" target="HND">
      <data key="d0">75656</data>
    </edge>
    <edge source="PER" target="ITA">
      <data key="d0">28821</data>
    </edge>
    <edge source="PER" target="JAM">
      <data key="d0">75052</data>
    </edge>
    <edge source="PER" target="JPN">
      <data key="d0">42200</data>
    </edge>
    <edge source="PER" target="MEX">
      <data key="d0">46369</data>
    </edge>
    <edge source="PER" target="NLD">
      <data key="d0">94348</data>
    </edge>
    <edge source="PER" target="PAN">
      <data key="d0">728857</data>
    </edge>
    <edge source="PER" target="ESP">
      <data key="d0">221606</data>
    </edge>
    <edge source="PER" target="CHE">
      <data key="d0">12737</data>
    </edge>
    <edge source="PER" target="TZA">
      <data key="d0">38251</data>
    </edge>
    <edge source="PER" target="USA">
      <data key="d0">3088652</data>
    </edge>
    <edge source="PER" target="URY">
      <data key="d0">16309</data>
    </edge>
    <edge source="PHL" target="DZA">
      <data key="d0">164336</data>
    </edge>
    <edge source="PHL" target="ARG">
      <data key="d0">182129</data>
    </edge>
    <edge source="PHL" target="AUS">
      <data key="d0">48347982</data>
    </edge>
    <edge source="PHL" target="AUT">
      <data key="d0">16311043</data>
    </edge>
    <edge source="PHL" target="BEL">
      <data key="d0">44044441</data>
    </edge>
    <edge source="PHL" target="BRA">
      <data key="d0">17868027</data>
    </edge>
    <edge source="PHL" target="BGR">
      <data key="d0">808204</data>
    </edge>
    <edge source="PHL" target="CAN">
      <data key="d0">115408347</data>
    </edge>
    <edge source="PHL" target="LKA">
      <data key="d0">882939</data>
    </edge>
    <edge source="PHL" target="CHL">
      <data key="d0">73663</data>
    </edge>
    <edge source="PHL" target="CHN">
      <data key="d0">238892387</data>
    </edge>
    <edge source="PHL" target="COL">
      <data key="d0">14462</data>
    </edge>
    <edge source="PHL" target="CRI">
      <data key="d0">18908331</data>
    </edge>
    <edge source="PHL" target="CZE">
      <data key="d0">1370909</data>
    </edge>
    <edge source="PHL" target="BEN">
      <data key="d0">330654</data>
    </edge>
    <edge source="PHL" target="DNK">
      <data key="d0">3910938</data>
    </edge>
    <edge source="PHL" target="SLV">
      <data key="d0">27919</data>
    </edge>
    <edge source="PHL" target="EST">
      <data key="d0">76239</data>
    </edge>
    <edge source="PHL" target="FIN">
      <data key="d0">11514772</data>
    </edge>
    <edge source="PHL" target="FRA">
      <data key="d0">127655077</data>
    </edge>
    <edge source="PHL" target="DEU">
      <data key="d0">543666784</data>
    </edge>
    <edge source="PHL" target="GRC">
      <data key="d0">252240</data>
    </edge>
    <edge source="PHL" target="HKG">
      <data key="d0">1204735071</data>
    </edge>
    <edge source="PHL" target="HUN">
      <data key="d0">23429248</data>
    </edge>
    <edge source="PHL" target="IDN">
      <data key="d0">30537347</data>
    </edge>
    <edge source="PHL" target="IRL">
      <data key="d0">105166977</data>
    </edge>
    <edge source="PHL" target="ISR">
      <data key="d0">32294800</data>
    </edge>
    <edge source="PHL" target="ITA">
      <data key="d0">24869047</data>
    </edge>
    <edge source="PHL" target="JPN">
      <data key="d0">1997309026</data>
    </edge>
    <edge source="PHL" target="JOR">
      <data key="d0">239873</data>
    </edge>
    <edge source="PHL" target="KOR">
      <data key="d0">648688294</data>
    </edge>
    <edge source="PHL" target="LTU">
      <data key="d0">223450</data>
    </edge>
    <edge source="PHL" target="MYS">
      <data key="d0">1122404448</data>
    </edge>
    <edge source="PHL" target="MEX">
      <data key="d0">217675168</data>
    </edge>
    <edge source="PHL" target="MOZ">
      <data key="d0">53130</data>
    </edge>
    <edge source="PHL" target="OMN">
      <data key="d0">124579</data>
    </edge>
    <edge source="PHL" target="NLD">
      <data key="d0">2113824913</data>
    </edge>
    <edge source="PHL" target="NZL">
      <data key="d0">312234</data>
    </edge>
    <edge source="PHL" target="NOR">
      <data key="d0">2588347</data>
    </edge>
    <edge source="PHL" target="PAN">
      <data key="d0">104890</data>
    </edge>
    <edge source="PHL" target="POL">
      <data key="d0">359480</data>
    </edge>
    <edge source="PHL" target="PRT">
      <data key="d0">1519366</data>
    </edge>
    <edge source="PHL" target="ROU">
      <data key="d0">15813</data>
    </edge>
    <edge source="PHL" target="SAU">
      <data key="d0">404943</data>
    </edge>
    <edge source="PHL" target="IND">
      <data key="d0">13875853</data>
    </edge>
    <edge source="PHL" target="SGP">
      <data key="d0">2260247209</data>
    </edge>
    <edge source="PHL" target="SVK">
      <data key="d0">22000</data>
    </edge>
    <edge source="PHL" target="VNM">
      <data key="d0">2176954</data>
    </edge>
    <edge source="PHL" target="SVN">
      <data key="d0">24201</data>
    </edge>
    <edge source="PHL" target="ZAF">
      <data key="d0">3351418</data>
    </edge>
    <edge source="PHL" target="ESP">
      <data key="d0">30510933</data>
    </edge>
    <edge source="PHL" target="SWE">
      <data key="d0">31327813</data>
    </edge>
    <edge source="PHL" target="CHE">
      <data key="d0">19057737</data>
    </edge>
    <edge source="PHL" target="THA">
      <data key="d0">348011449</data>
    </edge>
    <edge source="PHL" target="ARE">
      <data key="d0">636912</data>
    </edge>
    <edge source="PHL" target="TUR">
      <data key="d0">1355959</data>
    </edge>
    <edge source="PHL" target="EGY">
      <data key="d0">45699</data>
    </edge>
    <edge source="PHL" target="GBR">
      <data key="d0">717697535</data>
    </edge>
    <edge source="PHL" target="USA">
      <data key="d0">5408527147</data>
    </edge>
    <edge source="PHL" target="URY">
      <data key="d0">607046</data>
    </edge>
    <edge source="PRT" target="DZA">
      <data key="d0">10430947</data>
    </edge>
    <edge source="PRT" target="ARG">
      <data key="d0">2673262</data>
    </edge>
    <edge source="PRT" target="AUS">
      <data key="d0">2692680</data>
    </edge>
    <edge source="PRT" target="AUT">
      <data key="d0">24703731</data>
    </edge>
    <edge source="PRT" target="BEL">
      <data key="d0">151967403</data>
    </edge>
    <edge source="PRT" target="BOL">
      <data key="d0">22887</data>
    </edge>
    <edge source="PRT" target="BWA">
      <data key="d0">15823988</data>
    </edge>
    <edge source="PRT" target="BRA">
      <data key="d0">20489083</data>
    </edge>
    <edge source="PRT" target="BGR">
      <data key="d0">164589</data>
    </edge>
    <edge source="PRT" target="BLR">
      <data key="d0">44826</data>
    </edge>
    <edge source="PRT" target="KHM">
      <data key="d0">249809</data>
    </edge>
    <edge source="PRT" target="CMR">
      <data key="d0">362567</data>
    </edge>
    <edge source="PRT" target="CAN">
      <data key="d0">1332507</data>
    </edge>
    <edge source="PRT" target="CAF">
      <data key="d0">41161</data>
    </edge>
    <edge source="PRT" target="CHL">
      <data key="d0">458052</data>
    </edge>
    <edge source="PRT" target="CHN">
      <data key="d0">20020874</data>
    </edge>
    <edge source="PRT" target="COL">
      <data key="d0">160964</data>
    </edge>
    <edge source="PRT" target="CRI">
      <data key="d0">487700</data>
    </edge>
    <edge source="PRT" target="HRV">
      <data key="d0">320994</data>
    </edge>
    <edge source="PRT" target="CZE">
      <data key="d0">4342658</data>
    </edge>
    <edge source="PRT" target="BEN">
      <data key="d0">124492</data>
    </edge>
    <edge source="PRT" target="DNK">
      <data key="d0">4705186</data>
    </edge>
    <edge source="PRT" target="ECU">
      <data key="d0">28629</data>
    </edge>
    <edge source="PRT" target="SLV">
      <data key="d0">3159088</data>
    </edge>
    <edge source="PRT" target="ETH">
      <data key="d0">439496</data>
    </edge>
    <edge source="PRT" target="EST">
      <data key="d0">738501</data>
    </edge>
    <edge source="PRT" target="FIN">
      <data key="d0">2556299</data>
    </edge>
    <edge source="PRT" target="FRA">
      <data key="d0">393425778</data>
    </edge>
    <edge source="PRT" target="GMB">
      <data key="d0">80746</data>
    </edge>
    <edge source="PRT" target="DEU">
      <data key="d0">701885929</data>
    </edge>
    <edge source="PRT" target="GHA">
      <data key="d0">995722</data>
    </edge>
    <edge source="PRT" target="GRC">
      <data key="d0">6016169</data>
    </edge>
    <edge source="PRT" target="GTM">
      <data key="d0">215262</data>
    </edge>
    <edge source="PRT" target="HKG">
      <data key="d0">15594591</data>
    </edge>
    <edge source="PRT" target="HUN">
      <data key="d0">51857573</data>
    </edge>
    <edge source="PRT" target="IDN">
      <data key="d0">129008</data>
    </edge>
    <edge source="PRT" target="IRL">
      <data key="d0">12045836</data>
    </edge>
    <edge source="PRT" target="ISR">
      <data key="d0">2659367</data>
    </edge>
    <edge source="PRT" target="ITA">
      <data key="d0">37210024</data>
    </edge>
    <edge source="PRT" target="CIV">
      <data key="d0">153778</data>
    </edge>
    <edge source="PRT" target="JAM">
      <data key="d0">44242</data>
    </edge>
    <edge source="PRT" target="JPN">
      <data key="d0">9319866</data>
    </edge>
    <edge source="PRT" target="KAZ">
      <data key="d0">26465</data>
    </edge>
    <edge source="PRT" target="JOR">
      <data key="d0">156168</data>
    </edge>
    <edge source="PRT" target="KOR">
      <data key="d0">3058911</data>
    </edge>
    <edge source="PRT" target="LBN">
      <data key="d0">136021</data>
    </edge>
    <edge source="PRT" target="LVA">
      <data key="d0">40966</data>
    </edge>
    <edge source="PRT" target="LTU">
      <data key="d0">721901</data>
    </edge>
    <edge source="PRT" target="MWI">
      <data key="d0">335501</data>
    </edge>
    <edge source="PRT" target="MYS">
      <data key="d0">1830313</data>
    </edge>
    <edge source="PRT" target="MRT">
      <data key="d0">41576</data>
    </edge>
    <edge source="PRT" target="MUS">
      <data key="d0">1001845</data>
    </edge>
    <edge source="PRT" target="MEX">
      <data key="d0">6937331</data>
    </edge>
    <edge source="PRT" target="MAR">
      <data key="d0">2963547</data>
    </edge>
    <edge source="PRT" target="MOZ">
      <data key="d0">10086432</data>
    </edge>
    <edge source="PRT" target="NAM">
      <data key="d0">179910</data>
    </edge>
    <edge source="PRT" target="NLD">
      <data key="d0">26760611</data>
    </edge>
    <edge source="PRT" target="NZL">
      <data key="d0">214273</data>
    </edge>
    <edge source="PRT" target="NOR">
      <data key="d0">1614070</data>
    </edge>
    <edge source="PRT" target="PAK">
      <data key="d0">33661</data>
    </edge>
    <edge source="PRT" target="PAN">
      <data key="d0">3378961</data>
    </edge>
    <edge source="PRT" target="PRY">
      <data key="d0">315509</data>
    </edge>
    <edge source="PRT" target="PER">
      <data key="d0">96640</data>
    </edge>
    <edge source="PRT" target="PHL">
      <data key="d0">2428183</data>
    </edge>
    <edge source="PRT" target="POL">
      <data key="d0">18573259</data>
    </edge>
    <edge source="PRT" target="ROU">
      <data key="d0">1043004</data>
    </edge>
    <edge source="PRT" target="RUS">
      <data key="d0">264741</data>
    </edge>
    <edge source="PRT" target="SAU">
      <data key="d0">2511470</data>
    </edge>
    <edge source="PRT" target="SEN">
      <data key="d0">72590</data>
    </edge>
    <edge source="PRT" target="IND">
      <data key="d0">3464912</data>
    </edge>
    <edge source="PRT" target="SGP">
      <data key="d0">68650548</data>
    </edge>
    <edge source="PRT" target="SVK">
      <data key="d0">1376693</data>
    </edge>
    <edge source="PRT" target="VNM">
      <data key="d0">49458</data>
    </edge>
    <edge source="PRT" target="SVN">
      <data key="d0">420301</data>
    </edge>
    <edge source="PRT" target="ZAF">
      <data key="d0">5673976</data>
    </edge>
    <edge source="PRT" target="ZWE">
      <data key="d0">2410389</data>
    </edge>
    <edge source="PRT" target="ESP">
      <data key="d0">271855749</data>
    </edge>
    <edge source="PRT" target="SWE">
      <data key="d0">14387218</data>
    </edge>
    <edge source="PRT" target="CHE">
      <data key="d0">9369076</data>
    </edge>
    <edge source="PRT" target="THA">
      <data key="d0">512511</data>
    </edge>
    <edge source="PRT" target="TGO">
      <data key="d0">154571</data>
    </edge>
    <edge source="PRT" target="ARE">
      <data key="d0">4241836</data>
    </edge>
    <edge source="PRT" target="TUN">
      <data key="d0">2233867</data>
    </edge>
    <edge source="PRT" target="TUR">
      <data key="d0">5074955</data>
    </edge>
    <edge source="PRT" target="UKR">
      <data key="d0">102620</data>
    </edge>
    <edge source="PRT" target="MKD">
      <data key="d0">51836</data>
    </edge>
    <edge source="PRT" target="EGY">
      <data key="d0">255126</data>
    </edge>
    <edge source="PRT" target="GBR">
      <data key="d0">242353124</data>
    </edge>
    <edge source="PRT" target="USA">
      <data key="d0">188665468</data>
    </edge>
    <edge source="PRT" target="BFA">
      <data key="d0">25971</data>
    </edge>
    <edge source="PRT" target="URY">
      <data key="d0">193091</data>
    </edge>
    <edge source="PRT" target="SRB">
      <data key="d0">160108</data>
    </edge>
    <edge source="SAU" target="AUT">
      <data key="d0">28267</data>
    </edge>
    <edge source="SAU" target="CMR">
      <data key="d0">44800</data>
    </edge>
    <edge source="SAU" target="CAN">
      <data key="d0">90667</data>
    </edge>
    <edge source="SAU" target="CHN">
      <data key="d0">160267</data>
    </edge>
    <edge source="SAU" target="FRA">
      <data key="d0">578134</data>
    </edge>
    <edge source="SAU" target="DEU">
      <data key="d0">117867</data>
    </edge>
    <edge source="SAU" target="HUN">
      <data key="d0">45600</data>
    </edge>
    <edge source="SAU" target="ITA">
      <data key="d0">524001</data>
    </edge>
    <edge source="SAU" target="JPN">
      <data key="d0">206400</data>
    </edge>
    <edge source="SAU" target="JOR">
      <data key="d0">2778137</data>
    </edge>
    <edge source="SAU" target="LBN">
      <data key="d0">421334</data>
    </edge>
    <edge source="SAU" target="MAR">
      <data key="d0">32000</data>
    </edge>
    <edge source="SAU" target="OMN">
      <data key="d0">4341605</data>
    </edge>
    <edge source="SAU" target="NLD">
      <data key="d0">71733</data>
    </edge>
    <edge source="SAU" target="PAK">
      <data key="d0">3020537</data>
    </edge>
    <edge source="SAU" target="IND">
      <data key="d0">72800</data>
    </edge>
    <edge source="SAU" target="SWE">
      <data key="d0">93333</data>
    </edge>
    <edge source="SAU" target="CHE">
      <data key="d0">69867</data>
    </edge>
    <edge source="SAU" target="ARE">
      <data key="d0">90574247</data>
    </edge>
    <edge source="SAU" target="TUR">
      <data key="d0">794668</data>
    </edge>
    <edge source="SAU" target="EGY">
      <data key="d0">32267</data>
    </edge>
    <edge source="SAU" target="GBR">
      <data key="d0">802134</data>
    </edge>
    <edge source="SAU" target="USA">
      <data key="d0">2234936</data>
    </edge>
    <edge source="IND" target="ALB">
      <data key="d0">29285</data>
    </edge>
    <edge source="IND" target="DZA">
      <data key="d0">174688</data>
    </edge>
    <edge source="IND" target="AZE">
      <data key="d0">1036122</data>
    </edge>
    <edge source="IND" target="ARG">
      <data key="d0">2565320</data>
    </edge>
    <edge source="IND" target="AUS">
      <data key="d0">15139077</data>
    </edge>
    <edge source="IND" target="AUT">
      <data key="d0">8652127</data>
    </edge>
    <edge source="IND" target="BEL">
      <data key="d0">12912334</data>
    </edge>
    <edge source="IND" target="BWA">
      <data key="d0">137326</data>
    </edge>
    <edge source="IND" target="BRA">
      <data key="d0">7368354</data>
    </edge>
    <edge source="IND" target="BGR">
      <data key="d0">48563</data>
    </edge>
    <edge source="IND" target="BDI">
      <data key="d0">30164</data>
    </edge>
    <edge source="IND" target="BLR">
      <data key="d0">422586</data>
    </edge>
    <edge source="IND" target="KHM">
      <data key="d0">63592</data>
    </edge>
    <edge source="IND" target="CMR">
      <data key="d0">266719</data>
    </edge>
    <edge source="IND" target="CAN">
      <data key="d0">5330352</data>
    </edge>
    <edge source="IND" target="LKA">
      <data key="d0">13740150</data>
    </edge>
    <edge source="IND" target="CHL">
      <data key="d0">1115789</data>
    </edge>
    <edge source="IND" target="CHN">
      <data key="d0">16623370</data>
    </edge>
    <edge source="IND" target="COL">
      <data key="d0">627240</data>
    </edge>
    <edge source="IND" target="CRI">
      <data key="d0">131637</data>
    </edge>
    <edge source="IND" target="HRV">
      <data key="d0">53476</data>
    </edge>
    <edge source="IND" target="CZE">
      <data key="d0">199208</data>
    </edge>
    <edge source="IND" target="BEN">
      <data key="d0">57145</data>
    </edge>
    <edge source="IND" target="DNK">
      <data key="d0">4345854</data>
    </edge>
    <edge source="IND" target="ECU">
      <data key="d0">145050</data>
    </edge>
    <edge source="IND" target="SLV">
      <data key="d0">17828</data>
    </edge>
    <edge source="IND" target="ETH">
      <data key="d0">477594</data>
    </edge>
    <edge source="IND" target="EST">
      <data key="d0">81633</data>
    </edge>
    <edge source="IND" target="FIN">
      <data key="d0">3418648</data>
    </edge>
    <edge source="IND" target="FRA">
      <data key="d0">27278881</data>
    </edge>
    <edge source="IND" target="GMB">
      <data key="d0">24337</data>
    </edge>
    <edge source="IND" target="DEU">
      <data key="d0">43973263</data>
    </edge>
    <edge source="IND" target="GHA">
      <data key="d0">1229251</data>
    </edge>
    <edge source="IND" target="GRC">
      <data key="d0">1690394</data>
    </edge>
    <edge source="IND" target="HKG">
      <data key="d0">26084356</data>
    </edge>
    <edge source="IND" target="HUN">
      <data key="d0">383174</data>
    </edge>
    <edge source="IND" target="IDN">
      <data key="d0">6330032</data>
    </edge>
    <edge source="IND" target="IRL">
      <data key="d0">1928351</data>
    </edge>
    <edge source="IND" target="ISR">
      <data key="d0">4857583</data>
    </edge>
    <edge source="IND" target="ITA">
      <data key="d0">15415611</data>
    </edge>
    <edge source="IND" target="CIV">
      <data key="d0">81296</data>
    </edge>
    <edge source="IND" target="JAM">
      <data key="d0">118612</data>
    </edge>
    <edge source="IND" target="JPN">
      <data key="d0">35014317</data>
    </edge>
    <edge source="IND" target="KAZ">
      <data key="d0">221122</data>
    </edge>
    <edge source="IND" target="JOR">
      <data key="d0">2442701</data>
    </edge>
    <edge source="IND" target="KOR">
      <data key="d0">9498206</data>
    </edge>
    <edge source="IND" target="KGZ">
      <data key="d0">91650</data>
    </edge>
    <edge source="IND" target="LBN">
      <data key="d0">1618990</data>
    </edge>
    <edge source="IND" target="LTU">
      <data key="d0">27019</data>
    </edge>
    <edge source="IND" target="MDG">
      <data key="d0">103602</data>
    </edge>
    <edge source="IND" target="MWI">
      <data key="d0">123774</data>
    </edge>
    <edge source="IND" target="MYS">
      <data key="d0">15428558</data>
    </edge>
    <edge source="IND" target="MUS">
      <data key="d0">1574354</data>
    </edge>
    <edge source="IND" target="MEX">
      <data key="d0">6067677</data>
    </edge>
    <edge source="IND" target="MAR">
      <data key="d0">864854</data>
    </edge>
    <edge source="IND" target="MOZ">
      <data key="d0">266886</data>
    </edge>
    <edge source="IND" target="OMN">
      <data key="d0">8831088</data>
    </edge>
    <edge source="IND" target="NAM">
      <data key="d0">216970</data>
    </edge>
    <edge source="IND" target="NLD">
      <data key="d0">10773440</data>
    </edge>
    <edge source="IND" target="NZL">
      <data key="d0">837458</data>
    </edge>
    <edge source="IND" target="NIC">
      <data key="d0">214655</data>
    </edge>
    <edge source="IND" target="NER">
      <data key="d0">209570</data>
    </edge>
    <edge source="IND" target="NOR">
      <data key="d0">744499</data>
    </edge>
    <edge source="IND" target="PAK">
      <data key="d0">570682</data>
    </edge>
    <edge source="IND" target="PAN">
      <data key="d0">153076</data>
    </edge>
    <edge source="IND" target="PRY">
      <data key="d0">225425</data>
    </edge>
    <edge source="IND" target="PER">
      <data key="d0">1185576</data>
    </edge>
    <edge source="IND" target="PHL">
      <data key="d0">7720914</data>
    </edge>
    <edge source="IND" target="POL">
      <data key="d0">980456</data>
    </edge>
    <edge source="IND" target="PRT">
      <data key="d0">1182815</data>
    </edge>
    <edge source="IND" target="ROU">
      <data key="d0">222297</data>
    </edge>
    <edge source="IND" target="RUS">
      <data key="d0">10172727</data>
    </edge>
    <edge source="IND" target="SAU">
      <data key="d0">11190788</data>
    </edge>
    <edge source="IND" target="SEN">
      <data key="d0">48550</data>
    </edge>
    <edge source="IND" target="SGP">
      <data key="d0">27297234</data>
    </edge>
    <edge source="IND" target="VNM">
      <data key="d0">1553823</data>
    </edge>
    <edge source="IND" target="SVN">
      <data key="d0">255464</data>
    </edge>
    <edge source="IND" target="ZAF">
      <data key="d0">6614724</data>
    </edge>
    <edge source="IND" target="ZWE">
      <data key="d0">1514496</data>
    </edge>
    <edge source="IND" target="ESP">
      <data key="d0">11763728</data>
    </edge>
    <edge source="IND" target="SWE">
      <data key="d0">5058195</data>
    </edge>
    <edge source="IND" target="CHE">
      <data key="d0">3565580</data>
    </edge>
    <edge source="IND" target="THA">
      <data key="d0">6537836</data>
    </edge>
    <edge source="IND" target="TGO">
      <data key="d0">215221</data>
    </edge>
    <edge source="IND" target="ARE">
      <data key="d0">38427855</data>
    </edge>
    <edge source="IND" target="TUN">
      <data key="d0">270739</data>
    </edge>
    <edge source="IND" target="TUR">
      <data key="d0">4892247</data>
    </edge>
    <edge source="IND" target="UGA">
      <data key="d0">475039</data>
    </edge>
    <edge source="IND" target="UKR">
      <data key="d0">68937</data>
    </edge>
    <edge source="IND" target="MKD">
      <data key="d0">36042</data>
    </edge>
    <edge source="IND" target="EGY">
      <data key="d0">5141314</data>
    </edge>
    <edge source="IND" target="GBR">
      <data key="d0">33584923</data>
    </edge>
    <edge source="IND" target="TZA">
      <data key="d0">2393708</data>
    </edge>
    <edge source="IND" target="USA">
      <data key="d0">137806295</data>
    </edge>
    <edge source="IND" target="BFA">
      <data key="d0">45990</data>
    </edge>
    <edge source="IND" target="URY">
      <data key="d0">507410</data>
    </edge>
    <edge source="IND" target="SRB">
      <data key="d0">67429</data>
    </edge>
    <edge source="ZAF" target="DZA">
      <data key="d0">244885</data>
    </edge>
    <edge source="ZAF" target="ARG">
      <data key="d0">279123</data>
    </edge>
    <edge source="ZAF" target="AUS">
      <data key="d0">8405112</data>
    </edge>
    <edge source="ZAF" target="AUT">
      <data key="d0">3570275</data>
    </edge>
    <edge source="ZAF" target="BEL">
      <data key="d0">4775054</data>
    </edge>
    <edge source="ZAF" target="BRA">
      <data key="d0">569329</data>
    </edge>
    <edge source="ZAF" target="BGR">
      <data key="d0">49785</data>
    </edge>
    <edge source="ZAF" target="BDI">
      <data key="d0">53203</data>
    </edge>
    <edge source="ZAF" target="CMR">
      <data key="d0">476928</data>
    </edge>
    <edge source="ZAF" target="CAN">
      <data key="d0">4075533</data>
    </edge>
    <edge source="ZAF" target="LKA">
      <data key="d0">873638</data>
    </edge>
    <edge source="ZAF" target="CHL">
      <data key="d0">401378</data>
    </edge>
    <edge source="ZAF" target="CHN">
      <data key="d0">465183</data>
    </edge>
    <edge source="ZAF" target="COL">
      <data key="d0">34787</data>
    </edge>
    <edge source="ZAF" target="CRI">
      <data key="d0">11686</data>
    </edge>
    <edge source="ZAF" target="CZE">
      <data key="d0">104737</data>
    </edge>
    <edge source="ZAF" target="BEN">
      <data key="d0">40262</data>
    </edge>
    <edge source="ZAF" target="DNK">
      <data key="d0">231963</data>
    </edge>
    <edge source="ZAF" target="ETH">
      <data key="d0">369159</data>
    </edge>
    <edge source="ZAF" target="EST">
      <data key="d0">308894</data>
    </edge>
    <edge source="ZAF" target="FIN">
      <data key="d0">395586</data>
    </edge>
    <edge source="ZAF" target="FRA">
      <data key="d0">7863924</data>
    </edge>
    <edge source="ZAF" target="GMB">
      <data key="d0">57191</data>
    </edge>
    <edge source="ZAF" target="DEU">
      <data key="d0">62234517</data>
    </edge>
    <edge source="ZAF" target="GHA">
      <data key="d0">2899171</data>
    </edge>
    <edge source="ZAF" target="GRC">
      <data key="d0">3999896</data>
    </edge>
    <edge source="ZAF" target="HND">
      <data key="d0">116413</data>
    </edge>
    <edge source="ZAF" target="HKG">
      <data key="d0">6495486</data>
    </edge>
    <edge source="ZAF" target="HUN">
      <data key="d0">90857</data>
    </edge>
    <edge source="ZAF" target="IDN">
      <data key="d0">199589</data>
    </edge>
    <edge source="ZAF" target="IRL">
      <data key="d0">815808</data>
    </edge>
    <edge source="ZAF" target="ISR">
      <data key="d0">4172097</data>
    </edge>
    <edge source="ZAF" target="ITA">
      <data key="d0">1463947</data>
    </edge>
    <edge source="ZAF" target="CIV">
      <data key="d0">351376</data>
    </edge>
    <edge source="ZAF" target="JPN">
      <data key="d0">1058265</data>
    </edge>
    <edge source="ZAF" target="JOR">
      <data key="d0">129417</data>
    </edge>
    <edge source="ZAF" target="KOR">
      <data key="d0">5553575</data>
    </edge>
    <edge source="ZAF" target="LBN">
      <data key="d0">215880</data>
    </edge>
    <edge source="ZAF" target="LVA">
      <data key="d0">20677</data>
    </edge>
    <edge source="ZAF" target="MDG">
      <data key="d0">308464</data>
    </edge>
    <edge source="ZAF" target="MWI">
      <data key="d0">8804363</data>
    </edge>
    <edge source="ZAF" target="MYS">
      <data key="d0">3047731</data>
    </edge>
    <edge source="ZAF" target="MUS">
      <data key="d0">3931439</data>
    </edge>
    <edge source="ZAF" target="MEX">
      <data key="d0">1417923</data>
    </edge>
    <edge source="ZAF" target="MAR">
      <data key="d0">156372</data>
    </edge>
    <edge source="ZAF" target="MOZ">
      <data key="d0">24343847</data>
    </edge>
    <edge source="ZAF" target="OMN">
      <data key="d0">162459</data>
    </edge>
    <edge source="ZAF" target="NLD">
      <data key="d0">4570550</data>
    </edge>
    <edge source="ZAF" target="NZL">
      <data key="d0">780199</data>
    </edge>
    <edge source="ZAF" target="NOR">
      <data key="d0">600324</data>
    </edge>
    <edge source="ZAF" target="PAK">
      <data key="d0">578980</data>
    </edge>
    <edge source="ZAF" target="PER">
      <data key="d0">91071</data>
    </edge>
    <edge source="ZAF" target="PHL">
      <data key="d0">148539</data>
    </edge>
    <edge source="ZAF" target="POL">
      <data key="d0">448178</data>
    </edge>
    <edge source="ZAF" target="PRT">
      <data key="d0">318152</data>
    </edge>
    <edge source="ZAF" target="ROU">
      <data key="d0">140106</data>
    </edge>
    <edge source="ZAF" target="RUS">
      <data key="d0">1798344</data>
    </edge>
    <edge source="ZAF" target="SAU">
      <data key="d0">834589</data>
    </edge>
    <edge source="ZAF" target="SEN">
      <data key="d0">298890</data>
    </edge>
    <edge source="ZAF" target="IND">
      <data key="d0">1523136</data>
    </edge>
    <edge source="ZAF" target="SGP">
      <data key="d0">1524700</data>
    </edge>
    <edge source="ZAF" target="VNM">
      <data key="d0">42792</data>
    </edge>
    <edge source="ZAF" target="ZWE">
      <data key="d0">23612258</data>
    </edge>
    <edge source="ZAF" target="ESP">
      <data key="d0">17271618</data>
    </edge>
    <edge source="ZAF" target="SWE">
      <data key="d0">2560025</data>
    </edge>
    <edge source="ZAF" target="CHE">
      <data key="d0">1740095</data>
    </edge>
    <edge source="ZAF" target="THA">
      <data key="d0">288713</data>
    </edge>
    <edge source="ZAF" target="TGO">
      <data key="d0">40218</data>
    </edge>
    <edge source="ZAF" target="ARE">
      <data key="d0">3457670</data>
    </edge>
    <edge source="ZAF" target="TUN">
      <data key="d0">28661</data>
    </edge>
    <edge source="ZAF" target="TUR">
      <data key="d0">196393</data>
    </edge>
    <edge source="ZAF" target="UGA">
      <data key="d0">2776039</data>
    </edge>
    <edge source="ZAF" target="UKR">
      <data key="d0">166901</data>
    </edge>
    <edge source="ZAF" target="MKD">
      <data key="d0">20541</data>
    </edge>
    <edge source="ZAF" target="EGY">
      <data key="d0">472395</data>
    </edge>
    <edge source="ZAF" target="GBR">
      <data key="d0">43199301</data>
    </edge>
    <edge source="ZAF" target="TZA">
      <data key="d0">5566875</data>
    </edge>
    <edge source="ZAF" target="USA">
      <data key="d0">43317149</data>
    </edge>
    <edge source="ZAF" target="BFA">
      <data key="d0">259033</data>
    </edge>
    <edge source="ZAF" target="URY">
      <data key="d0">75357</data>
    </edge>
    <edge source="ZAF" target="SRB">
      <data key="d0">14440</data>
    </edge>
    <edge source="ESP" target="ALB">
      <data key="d0">29404</data>
    </edge>
    <edge source="ESP" target="DZA">
      <data key="d0">15483055</data>
    </edge>
    <edge source="ESP" target="ARG">
      <data key="d0">56931284</data>
    </edge>
    <edge source="ESP" target="AUS">
      <data key="d0">14953959</data>
    </edge>
    <edge source="ESP" target="AUT">
      <data key="d0">52778431</data>
    </edge>
    <edge source="ESP" target="BEL">
      <data key="d0">110983202</data>
    </edge>
    <edge source="ESP" target="BOL">
      <data key="d0">5114680</data>
    </edge>
    <edge source="ESP" target="BWA">
      <data key="d0">38367</data>
    </edge>
    <edge source="ESP" target="BRA">
      <data key="d0">80264893</data>
    </edge>
    <edge source="ESP" target="BGR">
      <data key="d0">3468043</data>
    </edge>
    <edge source="ESP" target="BDI">
      <data key="d0">308143</data>
    </edge>
    <edge source="ESP" target="BLR">
      <data key="d0">2481433</data>
    </edge>
    <edge source="ESP" target="KHM">
      <data key="d0">36563</data>
    </edge>
    <edge source="ESP" target="CMR">
      <data key="d0">423926</data>
    </edge>
    <edge source="ESP" target="CAN">
      <data key="d0">10470066</data>
    </edge>
    <edge source="ESP" target="CAF">
      <data key="d0">10987</data>
    </edge>
    <edge source="ESP" target="LKA">
      <data key="d0">426931</data>
    </edge>
    <edge source="ESP" target="CHL">
      <data key="d0">18228610</data>
    </edge>
    <edge source="ESP" target="CHN">
      <data key="d0">64923354</data>
    </edge>
    <edge source="ESP" target="COL">
      <data key="d0">5485001</data>
    </edge>
    <edge source="ESP" target="CRI">
      <data key="d0">7630519</data>
    </edge>
    <edge source="ESP" target="HRV">
      <data key="d0">4136866</data>
    </edge>
    <edge source="ESP" target="CZE">
      <data key="d0">53040713</data>
    </edge>
    <edge source="ESP" target="BEN">
      <data key="d0">50476</data>
    </edge>
    <edge source="ESP" target="DNK">
      <data key="d0">20675328</data>
    </edge>
    <edge source="ESP" target="ECU">
      <data key="d0">3299947</data>
    </edge>
    <edge source="ESP" target="SLV">
      <data key="d0">3809771</data>
    </edge>
    <edge source="ESP" target="ETH">
      <data key="d0">2049796</data>
    </edge>
    <edge source="ESP" target="EST">
      <data key="d0">1882099</data>
    </edge>
    <edge source="ESP" target="FIN">
      <data key="d0">40530690</data>
    </edge>
    <edge source="ESP" target="FRA">
      <data key="d0">921098560</data>
    </edge>
    <edge source="ESP" target="GEO">
      <data key="d0">116865</data>
    </edge>
    <edge source="ESP" target="DEU">
      <data key="d0">883672195</data>
    </edge>
    <edge source="ESP" target="GHA">
      <data key="d0">826843</data>
    </edge>
    <edge source="ESP" target="GRC">
      <data key="d0">38888850</data>
    </edge>
    <edge source="ESP" target="GTM">
      <data key="d0">4888181</data>
    </edge>
    <edge source="ESP" target="HND">
      <data key="d0">6507540</data>
    </edge>
    <edge source="ESP" target="HKG">
      <data key="d0">38691897</data>
    </edge>
    <edge source="ESP" target="HUN">
      <data key="d0">30680679</data>
    </edge>
    <edge source="ESP" target="IDN">
      <data key="d0">5004916</data>
    </edge>
    <edge source="ESP" target="IRL">
      <data key="d0">23285687</data>
    </edge>
    <edge source="ESP" target="ISR">
      <data key="d0">34362343</data>
    </edge>
    <edge source="ESP" target="ITA">
      <data key="d0">371930510</data>
    </edge>
    <edge source="ESP" target="CIV">
      <data key="d0">1091001</data>
    </edge>
    <edge source="ESP" target="JAM">
      <data key="d0">264603</data>
    </edge>
    <edge source="ESP" target="JPN">
      <data key="d0">7879538</data>
    </edge>
    <edge source="ESP" target="KAZ">
      <data key="d0">139310</data>
    </edge>
    <edge source="ESP" target="JOR">
      <data key="d0">2523133</data>
    </edge>
    <edge source="ESP" target="KOR">
      <data key="d0">8127291</data>
    </edge>
    <edge source="ESP" target="LBN">
      <data key="d0">5776049</data>
    </edge>
    <edge source="ESP" target="LVA">
      <data key="d0">870820</data>
    </edge>
    <edge source="ESP" target="LTU">
      <data key="d0">12941328</data>
    </edge>
    <edge source="ESP" target="MDG">
      <data key="d0">233646</data>
    </edge>
    <edge source="ESP" target="MWI">
      <data key="d0">27370</data>
    </edge>
    <edge source="ESP" target="MYS">
      <data key="d0">8293965</data>
    </edge>
    <edge source="ESP" target="MRT">
      <data key="d0">3955208</data>
    </edge>
    <edge source="ESP" target="MUS">
      <data key="d0">689159</data>
    </edge>
    <edge source="ESP" target="MEX">
      <data key="d0">69820068</data>
    </edge>
    <edge source="ESP" target="MAR">
      <data key="d0">73083746</data>
    </edge>
    <edge source="ESP" target="MOZ">
      <data key="d0">65149</data>
    </edge>
    <edge source="ESP" target="OMN">
      <data key="d0">658450</data>
    </edge>
    <edge source="ESP" target="NAM">
      <data key="d0">38454</data>
    </edge>
    <edge source="ESP" target="NLD">
      <data key="d0">124960708</data>
    </edge>
    <edge source="ESP" target="NZL">
      <data key="d0">1235592</data>
    </edge>
    <edge source="ESP" target="NIC">
      <data key="d0">3444422</data>
    </edge>
    <edge source="ESP" target="NOR">
      <data key="d0">17206329</data>
    </edge>
    <edge source="ESP" target="PAK">
      <data key="d0">1620294</data>
    </edge>
    <edge source="ESP" target="PAN">
      <data key="d0">3145686</data>
    </edge>
    <edge source="ESP" target="PRY">
      <data key="d0">1408530</data>
    </edge>
    <edge source="ESP" target="PER">
      <data key="d0">10573623</data>
    </edge>
    <edge source="ESP" target="PHL">
      <data key="d0">3557349</data>
    </edge>
    <edge source="ESP" target="POL">
      <data key="d0">75328307</data>
    </edge>
    <edge source="ESP" target="PRT">
      <data key="d0">531774331</data>
    </edge>
    <edge source="ESP" target="ROU">
      <data key="d0">9473499</data>
    </edge>
    <edge source="ESP" target="RUS">
      <data key="d0">12275567</data>
    </edge>
    <edge source="ESP" target="SAU">
      <data key="d0">15265930</data>
    </edge>
    <edge source="ESP" target="SEN">
      <data key="d0">4237504</data>
    </edge>
    <edge source="ESP" target="IND">
      <data key="d0">8560640</data>
    </edge>
    <edge source="ESP" target="SGP">
      <data key="d0">131953668</data>
    </edge>
    <edge source="ESP" target="SVK">
      <data key="d0">6344164</data>
    </edge>
    <edge source="ESP" target="VNM">
      <data key="d0">1506501</data>
    </edge>
    <edge source="ESP" target="SVN">
      <data key="d0">9442750</data>
    </edge>
    <edge source="ESP" target="ZAF">
      <data key="d0">21609917</data>
    </edge>
    <edge source="ESP" target="ZWE">
      <data key="d0">131893</data>
    </edge>
    <edge source="ESP" target="SWE">
      <data key="d0">188469157</data>
    </edge>
    <edge source="ESP" target="CHE">
      <data key="d0">26958522</data>
    </edge>
    <edge source="ESP" target="THA">
      <data key="d0">24305334</data>
    </edge>
    <edge source="ESP" target="TGO">
      <data key="d0">145545</data>
    </edge>
    <edge source="ESP" target="ARE">
      <data key="d0">16152494</data>
    </edge>
    <edge source="ESP" target="TUN">
      <data key="d0">20727638</data>
    </edge>
    <edge source="ESP" target="TUR">
      <data key="d0">84187321</data>
    </edge>
    <edge source="ESP" target="UGA">
      <data key="d0">143506</data>
    </edge>
    <edge source="ESP" target="UKR">
      <data key="d0">5910203</data>
    </edge>
    <edge source="ESP" target="EGY">
      <data key="d0">43806534</data>
    </edge>
    <edge source="ESP" target="GBR">
      <data key="d0">560481257</data>
    </edge>
    <edge source="ESP" target="TZA">
      <data key="d0">971183</data>
    </edge>
    <edge source="ESP" target="USA">
      <data key="d0">230707743</data>
    </edge>
    <edge source="ESP" target="BFA">
      <data key="d0">2170813</data>
    </edge>
    <edge source="ESP" target="URY">
      <data key="d0">20844581</data>
    </edge>
    <edge source="ESP" target="SRB">
      <data key="d0">3766068</data>
    </edge>
    <edge source="CHE" target="ALB">
      <data key="d0">71270</data>
    </edge>
    <edge source="CHE" target="DZA">
      <data key="d0">19473943</data>
    </edge>
    <edge source="CHE" target="AZE">
      <data key="d0">2239266</data>
    </edge>
    <edge source="CHE" target="ARG">
      <data key="d0">10634822</data>
    </edge>
    <edge source="CHE" target="AUS">
      <data key="d0">62240982</data>
    </edge>
    <edge source="CHE" target="AUT">
      <data key="d0">143178392</data>
    </edge>
    <edge source="CHE" target="ARM">
      <data key="d0">157475</data>
    </edge>
    <edge source="CHE" target="BEL">
      <data key="d0">62768961</data>
    </edge>
    <edge source="CHE" target="BOL">
      <data key="d0">1226670</data>
    </edge>
    <edge source="CHE" target="BWA">
      <data key="d0">30558</data>
    </edge>
    <edge source="CHE" target="BRA">
      <data key="d0">23987008</data>
    </edge>
    <edge source="CHE" target="BGR">
      <data key="d0">6299596</data>
    </edge>
    <edge source="CHE" target="BLR">
      <data key="d0">908386</data>
    </edge>
    <edge source="CHE" target="KHM">
      <data key="d0">18174</data>
    </edge>
    <edge source="CHE" target="CMR">
      <data key="d0">27783</data>
    </edge>
    <edge source="CHE" target="CAN">
      <data key="d0">41638692</data>
    </edge>
    <edge source="CHE" target="LKA">
      <data key="d0">11291209</data>
    </edge>
    <edge source="CHE" target="CHL">
      <data key="d0">3096230</data>
    </edge>
    <edge source="CHE" target="CHN">
      <data key="d0">67359536</data>
    </edge>
    <edge source="CHE" target="COL">
      <data key="d0">2154526</data>
    </edge>
    <edge source="CHE" target="CRI">
      <data key="d0">351518</data>
    </edge>
    <edge source="CHE" target="HRV">
      <data key="d0">3906516</data>
    </edge>
    <edge source="CHE" target="CZE">
      <data key="d0">38959839</data>
    </edge>
    <edge source="CHE" target="BEN">
      <data key="d0">54626</data>
    </edge>
    <edge source="CHE" target="DNK">
      <data key="d0">74414539</data>
    </edge>
    <edge source="CHE" target="ECU">
      <data key="d0">305720</data>
    </edge>
    <edge source="CHE" target="SLV">
      <data key="d0">341263</data>
    </edge>
    <edge source="CHE" target="ETH">
      <data key="d0">94700</data>
    </edge>
    <edge source="CHE" target="EST">
      <data key="d0">1962374</data>
    </edge>
    <edge source="CHE" target="FIN">
      <data key="d0">70211081</data>
    </edge>
    <edge source="CHE" target="FRA">
      <data key="d0">517607644</data>
    </edge>
    <edge source="CHE" target="GEO">
      <data key="d0">434044</data>
    </edge>
    <edge source="CHE" target="DEU">
      <data key="d0">1406882663</data>
    </edge>
    <edge source="CHE" target="GHA">
      <data key="d0">442042</data>
    </edge>
    <edge source="CHE" target="GRC">
      <data key="d0">14344399</data>
    </edge>
    <edge source="CHE" target="GTM">
      <data key="d0">326367</data>
    </edge>
    <edge source="CHE" target="HND">
      <data key="d0">132636</data>
    </edge>
    <edge source="CHE" target="HKG">
      <data key="d0">63901217</data>
    </edge>
    <edge source="CHE" target="HUN">
      <data key="d0">36231922</data>
    </edge>
    <edge source="CHE" target="IDN">
      <data key="d0">2815428</data>
    </edge>
    <edge source="CHE" target="IRL">
      <data key="d0">15162173</data>
    </edge>
    <edge source="CHE" target="ISR">
      <data key="d0">37748191</data>
    </edge>
    <edge source="CHE" target="ITA">
      <data key="d0">273775592</data>
    </edge>
    <edge source="CHE" target="CIV">
      <data key="d0">304568</data>
    </edge>
    <edge source="CHE" target="JAM">
      <data key="d0">17522</data>
    </edge>
    <edge source="CHE" target="JPN">
      <data key="d0">80155515</data>
    </edge>
    <edge source="CHE" target="KAZ">
      <data key="d0">1289852</data>
    </edge>
    <edge source="CHE" target="JOR">
      <data key="d0">1650808</data>
    </edge>
    <edge source="CHE" target="KOR">
      <data key="d0">53150950</data>
    </edge>
    <edge source="CHE" target="KGZ">
      <data key="d0">79219</data>
    </edge>
    <edge source="CHE" target="LBN">
      <data key="d0">1650398</data>
    </edge>
    <edge source="CHE" target="LVA">
      <data key="d0">1613127</data>
    </edge>
    <edge source="CHE" target="LTU">
      <data key="d0">872014</data>
    </edge>
    <edge source="CHE" target="MDG">
      <data key="d0">45881</data>
    </edge>
    <edge source="CHE" target="MYS">
      <data key="d0">32703301</data>
    </edge>
    <edge source="CHE" target="MRT">
      <data key="d0">216031</data>
    </edge>
    <edge source="CHE" target="MUS">
      <data key="d0">130545</data>
    </edge>
    <edge source="CHE" target="MEX">
      <data key="d0">42602180</data>
    </edge>
    <edge source="CHE" target="MDA">
      <data key="d0">19267</data>
    </edge>
    <edge source="CHE" target="MAR">
      <data key="d0">8427495</data>
    </edge>
    <edge source="CHE" target="MOZ">
      <data key="d0">249444</data>
    </edge>
    <edge source="CHE" target="OMN">
      <data key="d0">1424542</data>
    </edge>
    <edge source="CHE" target="NAM">
      <data key="d0">320994</data>
    </edge>
    <edge source="CHE" target="NLD">
      <data key="d0">139358194</data>
    </edge>
    <edge source="CHE" target="NZL">
      <data key="d0">5641253</data>
    </edge>
    <edge source="CHE" target="NIC">
      <data key="d0">15622</data>
    </edge>
    <edge source="CHE" target="NER">
      <data key="d0">25796</data>
    </edge>
    <edge source="CHE" target="NOR">
      <data key="d0">30231244</data>
    </edge>
    <edge source="CHE" target="PAK">
      <data key="d0">1466627</data>
    </edge>
    <edge source="CHE" target="PAN">
      <data key="d0">287216</data>
    </edge>
    <edge source="CHE" target="PRY">
      <data key="d0">159490</data>
    </edge>
    <edge source="CHE" target="PER">
      <data key="d0">1866271</data>
    </edge>
    <edge source="CHE" target="PHL">
      <data key="d0">17582288</data>
    </edge>
    <edge source="CHE" target="POL">
      <data key="d0">45936893</data>
    </edge>
    <edge source="CHE" target="PRT">
      <data key="d0">29613705</data>
    </edge>
    <edge source="CHE" target="ROU">
      <data key="d0">28837316</data>
    </edge>
    <edge source="CHE" target="RUS">
      <data key="d0">16919251</data>
    </edge>
    <edge source="CHE" target="SAU">
      <data key="d0">26843907</data>
    </edge>
    <edge source="CHE" target="SEN">
      <data key="d0">300829</data>
    </edge>
    <edge source="CHE" target="IND">
      <data key="d0">25092998</data>
    </edge>
    <edge source="CHE" target="SGP">
      <data key="d0">55173740</data>
    </edge>
    <edge source="CHE" target="SVK">
      <data key="d0">14505229</data>
    </edge>
    <edge source="CHE" target="VNM">
      <data key="d0">2828438</data>
    </edge>
    <edge source="CHE" target="SVN">
      <data key="d0">7814637</data>
    </edge>
    <edge source="CHE" target="ZAF">
      <data key="d0">27021423</data>
    </edge>
    <edge source="CHE" target="ZWE">
      <data key="d0">344608</data>
    </edge>
    <edge source="CHE" target="ESP">
      <data key="d0">128634181</data>
    </edge>
    <edge source="CHE" target="SWE">
      <data key="d0">165818822</data>
    </edge>
    <edge source="CHE" target="THA">
      <data key="d0">56949809</data>
    </edge>
    <edge source="CHE" target="TGO">
      <data key="d0">52046</data>
    </edge>
    <edge source="CHE" target="ARE">
      <data key="d0">18279582</data>
    </edge>
    <edge source="CHE" target="TUN">
      <data key="d0">4709181</data>
    </edge>
    <edge source="CHE" target="TUR">
      <data key="d0">23584144</data>
    </edge>
    <edge source="CHE" target="UGA">
      <data key="d0">69995</data>
    </edge>
    <edge source="CHE" target="UKR">
      <data key="d0">7989447</data>
    </edge>
    <edge source="CHE" target="MKD">
      <data key="d0">233798</data>
    </edge>
    <edge source="CHE" target="EGY">
      <data key="d0">18223515</data>
    </edge>
    <edge source="CHE" target="GBR">
      <data key="d0">329619896</data>
    </edge>
    <edge source="CHE" target="TZA">
      <data key="d0">628006</data>
    </edge>
    <edge source="CHE" target="USA">
      <data key="d0">663746579</data>
    </edge>
    <edge source="CHE" target="URY">
      <data key="d0">363163</data>
    </edge>
    <edge source="CHE" target="SRB">
      <data key="d0">1697334</data>
    </edge>
    <edge source="THA" target="DZA">
      <data key="d0">184829</data>
    </edge>
    <edge source="THA" target="ARG">
      <data key="d0">3033692</data>
    </edge>
    <edge source="THA" target="AUS">
      <data key="d0">68293727</data>
    </edge>
    <edge source="THA" target="AUT">
      <data key="d0">1841236</data>
    </edge>
    <edge source="THA" target="BEL">
      <data key="d0">36284321</data>
    </edge>
    <edge source="THA" target="BOL">
      <data key="d0">321439</data>
    </edge>
    <edge source="THA" target="BRA">
      <data key="d0">24637501</data>
    </edge>
    <edge source="THA" target="BGR">
      <data key="d0">296717</data>
    </edge>
    <edge source="THA" target="KHM">
      <data key="d0">11544597</data>
    </edge>
    <edge source="THA" target="CMR">
      <data key="d0">154517</data>
    </edge>
    <edge source="THA" target="CAN">
      <data key="d0">60363894</data>
    </edge>
    <edge source="THA" target="LKA">
      <data key="d0">7254584</data>
    </edge>
    <edge source="THA" target="CHL">
      <data key="d0">1750371</data>
    </edge>
    <edge source="THA" target="CHN">
      <data key="d0">343923927</data>
    </edge>
    <edge source="THA" target="COL">
      <data key="d0">1295058</data>
    </edge>
    <edge source="THA" target="CRI">
      <data key="d0">4267724</data>
    </edge>
    <edge source="THA" target="HRV">
      <data key="d0">17687</data>
    </edge>
    <edge source="THA" target="CZE">
      <data key="d0">2227336</data>
    </edge>
    <edge source="THA" target="DNK">
      <data key="d0">29350401</data>
    </edge>
    <edge source="THA" target="ECU">
      <data key="d0">123065</data>
    </edge>
    <edge source="THA" target="SLV">
      <data key="d0">874802</data>
    </edge>
    <edge source="THA" target="ETH">
      <data key="d0">311728</data>
    </edge>
    <edge source="THA" target="EST">
      <data key="d0">321724</data>
    </edge>
    <edge source="THA" target="FIN">
      <data key="d0">24884962</data>
    </edge>
    <edge source="THA" target="FRA">
      <data key="d0">38942662</data>
    </edge>
    <edge source="THA" target="GEO">
      <data key="d0">110648</data>
    </edge>
    <edge source="THA" target="GMB">
      <data key="d0">126326</data>
    </edge>
    <edge source="THA" target="DEU">
      <data key="d0">249032497</data>
    </edge>
    <edge source="THA" target="GHA">
      <data key="d0">1084904</data>
    </edge>
    <edge source="THA" target="GRC">
      <data key="d0">3702752</data>
    </edge>
    <edge source="THA" target="GTM">
      <data key="d0">71014</data>
    </edge>
    <edge source="THA" target="HND">
      <data key="d0">49286</data>
    </edge>
    <edge source="THA" target="HKG">
      <data key="d0">721115843</data>
    </edge>
    <edge source="THA" target="HUN">
      <data key="d0">30673237</data>
    </edge>
    <edge source="THA" target="IDN">
      <data key="d0">88909326</data>
    </edge>
    <edge source="THA" target="IRL">
      <data key="d0">63437516</data>
    </edge>
    <edge source="THA" target="ISR">
      <data key="d0">53654563</data>
    </edge>
    <edge source="THA" target="ITA">
      <data key="d0">21923005</data>
    </edge>
    <edge source="THA" target="CIV">
      <data key="d0">228132</data>
    </edge>
    <edge source="THA" target="JAM">
      <data key="d0">82620</data>
    </edge>
    <edge source="THA" target="JPN">
      <data key="d0">1903696989</data>
    </edge>
    <edge source="THA" target="KAZ">
      <data key="d0">406876</data>
    </edge>
    <edge source="THA" target="JOR">
      <data key="d0">3697256</data>
    </edge>
    <edge source="THA" target="KOR">
      <data key="d0">356504368</data>
    </edge>
    <edge source="THA" target="KGZ">
      <data key="d0">30461</data>
    </edge>
    <edge source="THA" target="LBN">
      <data key="d0">8051949</data>
    </edge>
    <edge source="THA" target="LTU">
      <data key="d0">23248</data>
    </edge>
    <edge source="THA" target="MDG">
      <data key="d0">76757</data>
    </edge>
    <edge source="THA" target="MYS">
      <data key="d0">629832587</data>
    </edge>
    <edge source="THA" target="MRT">
      <data key="d0">370058</data>
    </edge>
    <edge source="THA" target="MUS">
      <data key="d0">1182383</data>
    </edge>
    <edge source="THA" target="MEX">
      <data key="d0">80431041</data>
    </edge>
    <edge source="THA" target="MAR">
      <data key="d0">763263</data>
    </edge>
    <edge source="THA" target="OMN">
      <data key="d0">3353744</data>
    </edge>
    <edge source="THA" target="NAM">
      <data key="d0">11881</data>
    </edge>
    <edge source="THA" target="NLD">
      <data key="d0">624257106</data>
    </edge>
    <edge source="THA" target="NZL">
      <data key="d0">4534251</data>
    </edge>
    <edge source="THA" target="NIC">
      <data key="d0">78222</data>
    </edge>
    <edge source="THA" target="NER">
      <data key="d0">26220</data>
    </edge>
    <edge source="THA" target="NOR">
      <data key="d0">2238866</data>
    </edge>
    <edge source="THA" target="PAK">
      <data key="d0">7502638</data>
    </edge>
    <edge source="THA" target="PAN">
      <data key="d0">7869970</data>
    </edge>
    <edge source="THA" target="PRY">
      <data key="d0">302339</data>
    </edge>
    <edge source="THA" target="PER">
      <data key="d0">3477626</data>
    </edge>
    <edge source="THA" target="PHL">
      <data key="d0">184465895</data>
    </edge>
    <edge source="THA" target="POL">
      <data key="d0">5243913</data>
    </edge>
    <edge source="THA" target="PRT">
      <data key="d0">357241</data>
    </edge>
    <edge source="THA" target="ROU">
      <data key="d0">166127</data>
    </edge>
    <edge source="THA" target="RUS">
      <data key="d0">354285</data>
    </edge>
    <edge source="THA" target="SAU">
      <data key="d0">29638470</data>
    </edge>
    <edge source="THA" target="SEN">
      <data key="d0">19935</data>
    </edge>
    <edge source="THA" target="IND">
      <data key="d0">21304039</data>
    </edge>
    <edge source="THA" target="SGP">
      <data key="d0">1176164000</data>
    </edge>
    <edge source="THA" target="SVK">
      <data key="d0">98702</data>
    </edge>
    <edge source="THA" target="VNM">
      <data key="d0">28064521</data>
    </edge>
    <edge source="THA" target="SVN">
      <data key="d0">60624</data>
    </edge>
    <edge source="THA" target="ZAF">
      <data key="d0">19937856</data>
    </edge>
    <edge source="THA" target="ZWE">
      <data key="d0">120209</data>
    </edge>
    <edge source="THA" target="ESP">
      <data key="d0">15434979</data>
    </edge>
    <edge source="THA" target="SWE">
      <data key="d0">19737844</data>
    </edge>
    <edge source="THA" target="CHE">
      <data key="d0">42103866</data>
    </edge>
    <edge source="THA" target="TGO">
      <data key="d0">60430</data>
    </edge>
    <edge source="THA" target="ARE">
      <data key="d0">26936959</data>
    </edge>
    <edge source="THA" target="TUN">
      <data key="d0">2568103</data>
    </edge>
    <edge source="THA" target="TUR">
      <data key="d0">10906993</data>
    </edge>
    <edge source="THA" target="UGA">
      <data key="d0">216157</data>
    </edge>
    <edge source="THA" target="UKR">
      <data key="d0">1493840</data>
    </edge>
    <edge source="THA" target="EGY">
      <data key="d0">8507084</data>
    </edge>
    <edge source="THA" target="GBR">
      <data key="d0">491457230</data>
    </edge>
    <edge source="THA" target="TZA">
      <data key="d0">1743913</data>
    </edge>
    <edge source="THA" target="USA">
      <data key="d0">2327109087</data>
    </edge>
    <edge source="THA" target="BFA">
      <data key="d0">57451</data>
    </edge>
    <edge source="THA" target="URY">
      <data key="d0">348556</data>
    </edge>
    <edge source="EGY" target="DZA">
      <data key="d0">98381</data>
    </edge>
    <edge source="EGY" target="AUS">
      <data key="d0">19733</data>
    </edge>
    <edge source="EGY" target="BEL">
      <data key="d0">23052</data>
    </edge>
    <edge source="EGY" target="BDI">
      <data key="d0">14731</data>
    </edge>
    <edge source="EGY" target="CHN">
      <data key="d0">31174</data>
    </edge>
    <edge source="EGY" target="FRA">
      <data key="d0">379229</data>
    </edge>
    <edge source="EGY" target="PSE">
      <data key="d0">93390</data>
    </edge>
    <edge source="EGY" target="DEU">
      <data key="d0">71291</data>
    </edge>
    <edge source="EGY" target="GRC">
      <data key="d0">26191</data>
    </edge>
    <edge source="EGY" target="ITA">
      <data key="d0">1007350</data>
    </edge>
    <edge source="EGY" target="JOR">
      <data key="d0">35136</data>
    </edge>
    <edge source="EGY" target="KOR">
      <data key="d0">48111</data>
    </edge>
    <edge source="EGY" target="LBN">
      <data key="d0">9569827</data>
    </edge>
    <edge source="EGY" target="MRT">
      <data key="d0">69253</data>
    </edge>
    <edge source="EGY" target="MUS">
      <data key="d0">325999</data>
    </edge>
    <edge source="EGY" target="MAR">
      <data key="d0">415818</data>
    </edge>
    <edge source="EGY" target="MOZ">
      <data key="d0">25404</data>
    </edge>
    <edge source="EGY" target="OMN">
      <data key="d0">14660</data>
    </edge>
    <edge source="EGY" target="NLD">
      <data key="d0">10783</data>
    </edge>
    <edge source="EGY" target="POL">
      <data key="d0">73478</data>
    </edge>
    <edge source="EGY" target="SAU">
      <data key="d0">358951</data>
    </edge>
    <edge source="EGY" target="IND">
      <data key="d0">139492</data>
    </edge>
    <edge source="EGY" target="ZAF">
      <data key="d0">37612</data>
    </edge>
    <edge source="EGY" target="ZWE">
      <data key="d0">33529</data>
    </edge>
    <edge source="EGY" target="CHE">
      <data key="d0">22660</data>
    </edge>
    <edge source="EGY" target="ARE">
      <data key="d0">1795080</data>
    </edge>
    <edge source="EGY" target="GBR">
      <data key="d0">594265</data>
    </edge>
    <edge source="EGY" target="USA">
      <data key="d0">95561</data>
    </edge>
    <edge source="URY" target="ARG">
      <data key="d0">1999096</data>
    </edge>
    <edge source="URY" target="BOL">
      <data key="d0">48511</data>
    </edge>
    <edge source="URY" target="BRA">
      <data key="d0">1908324</data>
    </edge>
    <edge source="URY" target="CHL">
      <data key="d0">188942</data>
    </edge>
    <edge source="URY" target="FRA">
      <data key="d0">24680</data>
    </edge>
    <edge source="URY" target="DEU">
      <data key="d0">46144</data>
    </edge>
    <edge source="URY" target="HKG">
      <data key="d0">15208</data>
    </edge>
    <edge source="URY" target="ITA">
      <data key="d0">76860</data>
    </edge>
    <edge source="URY" target="MEX">
      <data key="d0">730566</data>
    </edge>
    <edge source="URY" target="PRY">
      <data key="d0">1072015</data>
    </edge>
    <edge source="URY" target="PER">
      <data key="d0">21370</data>
    </edge>
    <edge source="URY" target="ESP">
      <data key="d0">75390</data>
    </edge>
    <edge source="URY" target="SWE">
      <data key="d0">60750</data>
    </edge>
    <edge source="URY" target="USA">
      <data key="d0">195711</data>
    </edge>
    <edge source="AUT" target="ALB">
      <data key="d0">536430</data>
    </edge>
    <edge source="AUT" target="DZA">
      <data key="d0">769149</data>
    </edge>
    <edge source="AUT" target="AZE">
      <data key="d0">242621</data>
    </edge>
    <edge source="AUT" target="ARG">
      <data key="d0">4049623</data>
    </edge>
    <edge source="AUT" target="AUS">
      <data key="d0">27180019</data>
    </edge>
    <edge source="AUT" target="BEL">
      <data key="d0">74292195</data>
    </edge>
    <edge source="AUT" target="BOL">
      <data key="d0">47373</data>
    </edge>
    <edge source="AUT" target="BWA">
      <data key="d0">175175</data>
    </edge>
    <edge source="AUT" target="BRA">
      <data key="d0">25048216</data>
    </edge>
    <edge source="AUT" target="BGR">
      <data key="d0">14310982</data>
    </edge>
    <edge source="AUT" target="BDI">
      <data key="d0">15256</data>
    </edge>
    <edge source="AUT" target="BLR">
      <data key="d0">7298849</data>
    </edge>
    <edge source="AUT" target="KHM">
      <data key="d0">134894</data>
    </edge>
    <edge source="AUT" target="CAN">
      <data key="d0">13178905</data>
    </edge>
    <edge source="AUT" target="LKA">
      <data key="d0">621542</data>
    </edge>
    <edge source="AUT" target="CHL">
      <data key="d0">1409158</data>
    </edge>
    <edge source="AUT" target="CHN">
      <data key="d0">42798654</data>
    </edge>
    <edge source="AUT" target="COL">
      <data key="d0">280761</data>
    </edge>
    <edge source="AUT" target="CRI">
      <data key="d0">117296</data>
    </edge>
    <edge source="AUT" target="HRV">
      <data key="d0">52759781</data>
    </edge>
    <edge source="AUT" target="CZE">
      <data key="d0">179371746</data>
    </edge>
    <edge source="AUT" target="DNK">
      <data key="d0">36501404</data>
    </edge>
    <edge source="AUT" target="ECU">
      <data key="d0">150685</data>
    </edge>
    <edge source="AUT" target="SLV">
      <data key="d0">838469</data>
    </edge>
    <edge source="AUT" target="ETH">
      <data key="d0">69923</data>
    </edge>
    <edge source="AUT" target="EST">
      <data key="d0">1566668</data>
    </edge>
    <edge source="AUT" target="FIN">
      <data key="d0">42804074</data>
    </edge>
    <edge source="AUT" target="FRA">
      <data key="d0">166450585</data>
    </edge>
    <edge source="AUT" target="GEO">
      <data key="d0">655800</data>
    </edge>
    <edge source="AUT" target="DEU">
      <data key="d0">1778066240</data>
    </edge>
    <edge source="AUT" target="GHA">
      <data key="d0">326662</data>
    </edge>
    <edge source="AUT" target="GRC">
      <data key="d0">10384543</data>
    </edge>
    <edge source="AUT" target="GTM">
      <data key="d0">36467</data>
    </edge>
    <edge source="AUT" target="HND">
      <data key="d0">27032</data>
    </edge>
    <edge source="AUT" target="HKG">
      <data key="d0">48406246</data>
    </edge>
    <edge source="AUT" target="HUN">
      <data key="d0">654414857</data>
    </edge>
    <edge source="AUT" target="IDN">
      <data key="d0">14798366</data>
    </edge>
    <edge source="AUT" target="IRL">
      <data key="d0">15811340</data>
    </edge>
    <edge source="AUT" target="ISR">
      <data key="d0">14353404</data>
    </edge>
    <edge source="AUT" target="ITA">
      <data key="d0">207546272</data>
    </edge>
    <edge source="AUT" target="CIV">
      <data key="d0">89728</data>
    </edge>
    <edge source="AUT" target="JPN">
      <data key="d0">17678642</data>
    </edge>
    <edge source="AUT" target="KAZ">
      <data key="d0">799995</data>
    </edge>
    <edge source="AUT" target="JOR">
      <data key="d0">1626085</data>
    </edge>
    <edge source="AUT" target="KOR">
      <data key="d0">33798310</data>
    </edge>
    <edge source="AUT" target="KGZ">
      <data key="d0">25359</data>
    </edge>
    <edge source="AUT" target="LBN">
      <data key="d0">1040074</data>
    </edge>
    <edge source="AUT" target="LVA">
      <data key="d0">3459463</data>
    </edge>
    <edge source="AUT" target="LTU">
      <data key="d0">3312257</data>
    </edge>
    <edge source="AUT" target="MYS">
      <data key="d0">19563875</data>
    </edge>
    <edge source="AUT" target="MUS">
      <data key="d0">291868</data>
    </edge>
    <edge source="AUT" target="MEX">
      <data key="d0">8282115</data>
    </edge>
    <edge source="AUT" target="MDA">
      <data key="d0">456471</data>
    </edge>
    <edge source="AUT" target="MAR">
      <data key="d0">1417455</data>
    </edge>
    <edge source="AUT" target="MOZ">
      <data key="d0">443088</data>
    </edge>
    <edge source="AUT" target="OMN">
      <data key="d0">458612</data>
    </edge>
    <edge source="AUT" target="NAM">
      <data key="d0">39009</data>
    </edge>
    <edge source="AUT" target="NLD">
      <data key="d0">97955408</data>
    </edge>
    <edge source="AUT" target="NZL">
      <data key="d0">1582593</data>
    </edge>
    <edge source="AUT" target="NIC">
      <data key="d0">61692</data>
    </edge>
    <edge source="AUT" target="NOR">
      <data key="d0">23660537</data>
    </edge>
    <edge source="AUT" target="PAK">
      <data key="d0">666038</data>
    </edge>
    <edge source="AUT" target="PAN">
      <data key="d0">41619</data>
    </edge>
    <edge source="AUT" target="PRY">
      <data key="d0">18468</data>
    </edge>
    <edge source="AUT" target="PER">
      <data key="d0">627965</data>
    </edge>
    <edge source="AUT" target="PHL">
      <data key="d0">24306635</data>
    </edge>
    <edge source="AUT" target="POL">
      <data key="d0">71104661</data>
    </edge>
    <edge source="AUT" target="PRT">
      <data key="d0">22606746</data>
    </edge>
    <edge source="AUT" target="ROU">
      <data key="d0">76295126</data>
    </edge>
    <edge source="AUT" target="RUS">
      <data key="d0">41996719</data>
    </edge>
    <edge source="AUT" target="SAU">
      <data key="d0">9334232</data>
    </edge>
    <edge source="AUT" target="SEN">
      <data key="d0">15189</data>
    </edge>
    <edge source="AUT" target="IND">
      <data key="d0">10957775</data>
    </edge>
    <edge source="AUT" target="SGP">
      <data key="d0">52438338</data>
    </edge>
    <edge source="AUT" target="SVK">
      <data key="d0">81111020</data>
    </edge>
    <edge source="AUT" target="VNM">
      <data key="d0">294344</data>
    </edge>
    <edge source="AUT" target="SVN">
      <data key="d0">108703817</data>
    </edge>
    <edge source="AUT" target="ZAF">
      <data key="d0">9519176</data>
    </edge>
    <edge source="AUT" target="ZWE">
      <data key="d0">53128</data>
    </edge>
    <edge source="AUT" target="ESP">
      <data key="d0">75653176</data>
    </edge>
    <edge source="AUT" target="SWE">
      <data key="d0">79588113</data>
    </edge>
    <edge source="AUT" target="CHE">
      <data key="d0">164458426</data>
    </edge>
    <edge source="AUT" target="THA">
      <data key="d0">3737882</data>
    </edge>
    <edge source="AUT" target="ARE">
      <data key="d0">2710789</data>
    </edge>
    <edge source="AUT" target="TUN">
      <data key="d0">3805596</data>
    </edge>
    <edge source="AUT" target="TUR">
      <data key="d0">34776825</data>
    </edge>
    <edge source="AUT" target="UGA">
      <data key="d0">13449</data>
    </edge>
    <edge source="AUT" target="UKR">
      <data key="d0">11916083</data>
    </edge>
    <edge source="AUT" target="MKD">
      <data key="d0">2001392</data>
    </edge>
    <edge source="AUT" target="EGY">
      <data key="d0">9494820</data>
    </edge>
    <edge source="AUT" target="GBR">
      <data key="d0">188755694</data>
    </edge>
    <edge source="AUT" target="TZA">
      <data key="d0">40013</data>
    </edge>
    <edge source="AUT" target="USA">
      <data key="d0">297703938</data>
    </edge>
    <edge source="AUT" target="BFA">
      <data key="d0">14252</data>
    </edge>
    <edge source="AUT" target="URY">
      <data key="d0">329205</data>
    </edge>
    <edge source="AUT" target="SRB">
      <data key="d0">7702928</data>
    </edge>
    <edge source="KHM" target="CHN">
      <data key="d0">84269</data>
    </edge>
    <edge source="KHM" target="DEU">
      <data key="d0">39751</data>
    </edge>
    <edge source="KHM" target="JPN">
      <data key="d0">214723</data>
    </edge>
    <edge source="KHM" target="KOR">
      <data key="d0">40626</data>
    </edge>
    <edge source="KHM" target="NZL">
      <data key="d0">68539</data>
    </edge>
    <edge source="KHM" target="SGP">
      <data key="d0">41085</data>
    </edge>
    <edge source="KHM" target="CHE">
      <data key="d0">23672</data>
    </edge>
    <edge source="KHM" target="USA">
      <data key="d0">153626</data>
    </edge>
    <edge source="CMR" target="CAF">
      <data key="d0">43956</data>
    </edge>
    <edge source="CMR" target="FRA">
      <data key="d0">38903</data>
    </edge>
    <edge source="CMR" target="DEU">
      <data key="d0">44290</data>
    </edge>
    <edge source="CMR" target="GBR">
      <data key="d0">44589</data>
    </edge>
    <edge source="CMR" target="USA">
      <data key="d0">24056</data>
    </edge>
    <edge source="LKA" target="AUS">
      <data key="d0">643474</data>
    </edge>
    <edge source="LKA" target="AUT">
      <data key="d0">1608195</data>
    </edge>
    <edge source="LKA" target="BEL">
      <data key="d0">83857</data>
    </edge>
    <edge source="LKA" target="CAN">
      <data key="d0">91751</data>
    </edge>
    <edge source="LKA" target="CHN">
      <data key="d0">344373</data>
    </edge>
    <edge source="LKA" target="DNK">
      <data key="d0">257048</data>
    </edge>
    <edge source="LKA" target="FRA">
      <data key="d0">874324</data>
    </edge>
    <edge source="LKA" target="DEU">
      <data key="d0">10157327</data>
    </edge>
    <edge source="LKA" target="HKG">
      <data key="d0">5720226</data>
    </edge>
    <edge source="LKA" target="IDN">
      <data key="d0">60346</data>
    </edge>
    <edge source="LKA" target="IRL">
      <data key="d0">1096985</data>
    </edge>
    <edge source="LKA" target="ISR">
      <data key="d0">39623</data>
    </edge>
    <edge source="LKA" target="ITA">
      <data key="d0">365916</data>
    </edge>
    <edge source="LKA" target="JPN">
      <data key="d0">6581851</data>
    </edge>
    <edge source="LKA" target="KOR">
      <data key="d0">2136454</data>
    </edge>
    <edge source="LKA" target="MYS">
      <data key="d0">618436</data>
    </edge>
    <edge source="LKA" target="OMN">
      <data key="d0">822516</data>
    </edge>
    <edge source="LKA" target="NLD">
      <data key="d0">288638</data>
    </edge>
    <edge source="LKA" target="NZL">
      <data key="d0">25766</data>
    </edge>
    <edge source="LKA" target="NOR">
      <data key="d0">45491</data>
    </edge>
    <edge source="LKA" target="PHL">
      <data key="d0">295873</data>
    </edge>
    <edge source="LKA" target="POL">
      <data key="d0">98323</data>
    </edge>
    <edge source="LKA" target="IND">
      <data key="d0">371468</data>
    </edge>
    <edge source="LKA" target="SGP">
      <data key="d0">7434064</data>
    </edge>
    <edge source="LKA" target="ZAF">
      <data key="d0">64650</data>
    </edge>
    <edge source="LKA" target="ESP">
      <data key="d0">132150</data>
    </edge>
    <edge source="LKA" target="SWE">
      <data key="d0">3532312</data>
    </edge>
    <edge source="LKA" target="CHE">
      <data key="d0">13016699</data>
    </edge>
    <edge source="LKA" target="THA">
      <data key="d0">1453100</data>
    </edge>
    <edge source="LKA" target="ARE">
      <data key="d0">378600</data>
    </edge>
    <edge source="LKA" target="UKR">
      <data key="d0">25132</data>
    </edge>
    <edge source="LKA" target="GBR">
      <data key="d0">5821208</data>
    </edge>
    <edge source="LKA" target="USA">
      <data key="d0">3679084</data>
    </edge>
    <edge source="HRV" target="ALB">
      <data key="d0">512229</data>
    </edge>
    <edge source="HRV" target="DZA">
      <data key="d0">102520</data>
    </edge>
    <edge source="HRV" target="ARG">
      <data key="d0">143786</data>
    </edge>
    <edge source="HRV" target="AUS">
      <data key="d0">193221</data>
    </edge>
    <edge source="HRV" target="AUT">
      <data key="d0">33774697</data>
    </edge>
    <edge source="HRV" target="BEL">
      <data key="d0">2554303</data>
    </edge>
    <edge source="HRV" target="BRA">
      <data key="d0">94402</data>
    </edge>
    <edge source="HRV" target="CAN">
      <data key="d0">1121049</data>
    </edge>
    <edge source="HRV" target="CHN">
      <data key="d0">134340</data>
    </edge>
    <edge source="HRV" target="CZE">
      <data key="d0">5363166</data>
    </edge>
    <edge source="HRV" target="DNK">
      <data key="d0">276019</data>
    </edge>
    <edge source="HRV" target="SLV">
      <data key="d0">229210</data>
    </edge>
    <edge source="HRV" target="ETH">
      <data key="d0">1945919</data>
    </edge>
    <edge source="HRV" target="EST">
      <data key="d0">16328</data>
    </edge>
    <edge source="HRV" target="FIN">
      <data key="d0">109063</data>
    </edge>
    <edge source="HRV" target="FRA">
      <data key="d0">25415931</data>
    </edge>
    <edge source="HRV" target="DEU">
      <data key="d0">36535532</data>
    </edge>
    <edge source="HRV" target="GRC">
      <data key="d0">1421035</data>
    </edge>
    <edge source="HRV" target="HKG">
      <data key="d0">448077</data>
    </edge>
    <edge source="HRV" target="HUN">
      <data key="d0">2401414</data>
    </edge>
    <edge source="HRV" target="IRL">
      <data key="d0">1483081</data>
    </edge>
    <edge source="HRV" target="ISR">
      <data key="d0">12638</data>
    </edge>
    <edge source="HRV" target="ITA">
      <data key="d0">12851128</data>
    </edge>
    <edge source="HRV" target="KAZ">
      <data key="d0">41952</data>
    </edge>
    <edge source="HRV" target="JOR">
      <data key="d0">39899</data>
    </edge>
    <edge source="HRV" target="KOR">
      <data key="d0">303332</data>
    </edge>
    <edge source="HRV" target="LBN">
      <data key="d0">767045</data>
    </edge>
    <edge source="HRV" target="MYS">
      <data key="d0">1958491</data>
    </edge>
    <edge source="HRV" target="MUS">
      <data key="d0">257901</data>
    </edge>
    <edge source="HRV" target="MEX">
      <data key="d0">339088</data>
    </edge>
    <edge source="HRV" target="MAR">
      <data key="d0">17176</data>
    </edge>
    <edge source="HRV" target="NLD">
      <data key="d0">1506169</data>
    </edge>
    <edge source="HRV" target="NZL">
      <data key="d0">70207</data>
    </edge>
    <edge source="HRV" target="NOR">
      <data key="d0">360755</data>
    </edge>
    <edge source="HRV" target="PAK">
      <data key="d0">92904</data>
    </edge>
    <edge source="HRV" target="PHL">
      <data key="d0">120822</data>
    </edge>
    <edge source="HRV" target="POL">
      <data key="d0">439625</data>
    </edge>
    <edge source="HRV" target="PRT">
      <data key="d0">60683</data>
    </edge>
    <edge source="HRV" target="ROU">
      <data key="d0">488905</data>
    </edge>
    <edge source="HRV" target="RUS">
      <data key="d0">2218799</data>
    </edge>
    <edge source="HRV" target="SAU">
      <data key="d0">1530048</data>
    </edge>
    <edge source="HRV" target="SVK">
      <data key="d0">502478</data>
    </edge>
    <edge source="HRV" target="VNM">
      <data key="d0">113707</data>
    </edge>
    <edge source="HRV" target="SVN">
      <data key="d0">13917602</data>
    </edge>
    <edge source="HRV" target="ZAF">
      <data key="d0">54730</data>
    </edge>
    <edge source="HRV" target="ESP">
      <data key="d0">117676</data>
    </edge>
    <edge source="HRV" target="SWE">
      <data key="d0">13761877</data>
    </edge>
    <edge source="HRV" target="CHE">
      <data key="d0">4722871</data>
    </edge>
    <edge source="HRV" target="THA">
      <data key="d0">22467</data>
    </edge>
    <edge source="HRV" target="ARE">
      <data key="d0">1647863</data>
    </edge>
    <edge source="HRV" target="TUR">
      <data key="d0">68601</data>
    </edge>
    <edge source="HRV" target="UKR">
      <data key="d0">247415</data>
    </edge>
    <edge source="HRV" target="MKD">
      <data key="d0">6413473</data>
    </edge>
    <edge source="HRV" target="EGY">
      <data key="d0">315498</data>
    </edge>
    <edge source="HRV" target="GBR">
      <data key="d0">7572934</data>
    </edge>
    <edge source="HRV" target="USA">
      <data key="d0">683013</data>
    </edge>
    <edge source="HRV" target="URY">
      <data key="d0">27007</data>
    </edge>
    <edge source="HRV" target="SRB">
      <data key="d0">2575956</data>
    </edge>
    <edge source="CZE" target="ALB">
      <data key="d0">114341</data>
    </edge>
    <edge source="CZE" target="DZA">
      <data key="d0">935140</data>
    </edge>
    <edge source="CZE" target="ARG">
      <data key="d0">342973</data>
    </edge>
    <edge source="CZE" target="AUS">
      <data key="d0">1158426</data>
    </edge>
    <edge source="CZE" target="AUT">
      <data key="d0">165885097</data>
    </edge>
    <edge source="CZE" target="ARM">
      <data key="d0">5946333</data>
    </edge>
    <edge source="CZE" target="BEL">
      <data key="d0">69192359</data>
    </edge>
    <edge source="CZE" target="BRA">
      <data key="d0">3918556</data>
    </edge>
    <edge source="CZE" target="BGR">
      <data key="d0">7717000</data>
    </edge>
    <edge source="CZE" target="BLR">
      <data key="d0">1780427</data>
    </edge>
    <edge source="CZE" target="CAN">
      <data key="d0">4740126</data>
    </edge>
    <edge source="CZE" target="LKA">
      <data key="d0">29384</data>
    </edge>
    <edge source="CZE" target="CHL">
      <data key="d0">73375</data>
    </edge>
    <edge source="CZE" target="CHN">
      <data key="d0">3432300</data>
    </edge>
    <edge source="CZE" target="COL">
      <data key="d0">115377</data>
    </edge>
    <edge source="CZE" target="CRI">
      <data key="d0">65283</data>
    </edge>
    <edge source="CZE" target="HRV">
      <data key="d0">3759599</data>
    </edge>
    <edge source="CZE" target="DNK">
      <data key="d0">3340639</data>
    </edge>
    <edge source="CZE" target="ECU">
      <data key="d0">20263</data>
    </edge>
    <edge source="CZE" target="SLV">
      <data key="d0">1710993</data>
    </edge>
    <edge source="CZE" target="ETH">
      <data key="d0">23699</data>
    </edge>
    <edge source="CZE" target="EST">
      <data key="d0">713297</data>
    </edge>
    <edge source="CZE" target="FIN">
      <data key="d0">14003450</data>
    </edge>
    <edge source="CZE" target="FRA">
      <data key="d0">101475573</data>
    </edge>
    <edge source="CZE" target="GEO">
      <data key="d0">72918</data>
    </edge>
    <edge source="CZE" target="PSE">
      <data key="d0">95476</data>
    </edge>
    <edge source="CZE" target="DEU">
      <data key="d0">1706099390</data>
    </edge>
    <edge source="CZE" target="GHA">
      <data key="d0">25464</data>
    </edge>
    <edge source="CZE" target="GRC">
      <data key="d0">827294</data>
    </edge>
    <edge source="CZE" target="HND">
      <data key="d0">30390</data>
    </edge>
    <edge source="CZE" target="HKG">
      <data key="d0">28722025</data>
    </edge>
    <edge source="CZE" target="HUN">
      <data key="d0">16606815</data>
    </edge>
    <edge source="CZE" target="IDN">
      <data key="d0">436019</data>
    </edge>
    <edge source="CZE" target="IRL">
      <data key="d0">13876087</data>
    </edge>
    <edge source="CZE" target="ISR">
      <data key="d0">1740000</data>
    </edge>
    <edge source="CZE" target="ITA">
      <data key="d0">41866378</data>
    </edge>
    <edge source="CZE" target="JPN">
      <data key="d0">36459233</data>
    </edge>
    <edge source="CZE" target="KAZ">
      <data key="d0">764903</data>
    </edge>
    <edge source="CZE" target="JOR">
      <data key="d0">414882</data>
    </edge>
    <edge source="CZE" target="KOR">
      <data key="d0">1676178</data>
    </edge>
    <edge source="CZE" target="LBN">
      <data key="d0">144039</data>
    </edge>
    <edge source="CZE" target="LVA">
      <data key="d0">3566927</data>
    </edge>
    <edge source="CZE" target="LTU">
      <data key="d0">10948566</data>
    </edge>
    <edge source="CZE" target="MYS">
      <data key="d0">22917413</data>
    </edge>
    <edge source="CZE" target="MEX">
      <data key="d0">1413743</data>
    </edge>
    <edge source="CZE" target="MDA">
      <data key="d0">170459</data>
    </edge>
    <edge source="CZE" target="MAR">
      <data key="d0">35510</data>
    </edge>
    <edge source="CZE" target="OMN">
      <data key="d0">40633</data>
    </edge>
    <edge source="CZE" target="NLD">
      <data key="d0">29146572</data>
    </edge>
    <edge source="CZE" target="NOR">
      <data key="d0">1657373</data>
    </edge>
    <edge source="CZE" target="PAK">
      <data key="d0">154853</data>
    </edge>
    <edge source="CZE" target="PAN">
      <data key="d0">101425</data>
    </edge>
    <edge source="CZE" target="PHL">
      <data key="d0">679584</data>
    </edge>
    <edge source="CZE" target="POL">
      <data key="d0">46723493</data>
    </edge>
    <edge source="CZE" target="PRT">
      <data key="d0">931755</data>
    </edge>
    <edge source="CZE" target="ROU">
      <data key="d0">5206136</data>
    </edge>
    <edge source="CZE" target="RUS">
      <data key="d0">13391795</data>
    </edge>
    <edge source="CZE" target="SAU">
      <data key="d0">123143</data>
    </edge>
    <edge source="CZE" target="IND">
      <data key="d0">1673231</data>
    </edge>
    <edge source="CZE" target="SGP">
      <data key="d0">116356861</data>
    </edge>
    <edge source="CZE" target="SVK">
      <data key="d0">110522450</data>
    </edge>
    <edge source="CZE" target="VNM">
      <data key="d0">345932</data>
    </edge>
    <edge source="CZE" target="SVN">
      <data key="d0">5668801</data>
    </edge>
    <edge source="CZE" target="ZAF">
      <data key="d0">925300</data>
    </edge>
    <edge source="CZE" target="ESP">
      <data key="d0">32027269</data>
    </edge>
    <edge source="CZE" target="SWE">
      <data key="d0">8947464</data>
    </edge>
    <edge source="CZE" target="CHE">
      <data key="d0">29284725</data>
    </edge>
    <edge source="CZE" target="THA">
      <data key="d0">284134</data>
    </edge>
    <edge source="CZE" target="ARE">
      <data key="d0">27191555</data>
    </edge>
    <edge source="CZE" target="TUN">
      <data key="d0">222050</data>
    </edge>
    <edge source="CZE" target="TUR">
      <data key="d0">13938839</data>
    </edge>
    <edge source="CZE" target="UKR">
      <data key="d0">6302040</data>
    </edge>
    <edge source="CZE" target="MKD">
      <data key="d0">120393</data>
    </edge>
    <edge source="CZE" target="EGY">
      <data key="d0">5444921</data>
    </edge>
    <edge source="CZE" target="GBR">
      <data key="d0">258477656</data>
    </edge>
    <edge source="CZE" target="TZA">
      <data key="d0">12148</data>
    </edge>
    <edge source="CZE" target="USA">
      <data key="d0">150999378</data>
    </edge>
    <edge source="CZE" target="BFA">
      <data key="d0">12570</data>
    </edge>
    <edge source="CZE" target="URY">
      <data key="d0">57791</data>
    </edge>
    <edge source="CZE" target="SRB">
      <data key="d0">3424866</data>
    </edge>
    <edge source="DNK" target="ALB">
      <data key="d0">31181</data>
    </edge>
    <edge source="DNK" target="DZA">
      <data key="d0">522507</data>
    </edge>
    <edge source="DNK" target="AZE">
      <data key="d0">52922</data>
    </edge>
    <edge source="DNK" target="ARG">
      <data key="d0">1588516</data>
    </edge>
    <edge source="DNK" target="AUS">
      <data key="d0">13415902</data>
    </edge>
    <edge source="DNK" target="AUT">
      <data key="d0">22454419</data>
    </edge>
    <edge source="DNK" target="ARM">
      <data key="d0">38078</data>
    </edge>
    <edge source="DNK" target="BEL">
      <data key="d0">22853098</data>
    </edge>
    <edge source="DNK" target="BOL">
      <data key="d0">14576</data>
    </edge>
    <edge source="DNK" target="BRA">
      <data key="d0">6254141</data>
    </edge>
    <edge source="DNK" target="BGR">
      <data key="d0">721109</data>
    </edge>
    <edge source="DNK" target="BDI">
      <data key="d0">105261</data>
    </edge>
    <edge source="DNK" target="BLR">
      <data key="d0">113737</data>
    </edge>
    <edge source="DNK" target="CMR">
      <data key="d0">64268</data>
    </edge>
    <edge source="DNK" target="CAN">
      <data key="d0">7890003</data>
    </edge>
    <edge source="DNK" target="CAF">
      <data key="d0">37170</data>
    </edge>
    <edge source="DNK" target="LKA">
      <data key="d0">202760</data>
    </edge>
    <edge source="DNK" target="CHL">
      <data key="d0">795280</data>
    </edge>
    <edge source="DNK" target="CHN">
      <data key="d0">13115026</data>
    </edge>
    <edge source="DNK" target="COL">
      <data key="d0">373585</data>
    </edge>
    <edge source="DNK" target="CRI">
      <data key="d0">327412</data>
    </edge>
    <edge source="DNK" target="HRV">
      <data key="d0">872252</data>
    </edge>
    <edge source="DNK" target="CZE">
      <data key="d0">8327182</data>
    </edge>
    <edge source="DNK" target="ECU">
      <data key="d0">35723</data>
    </edge>
    <edge source="DNK" target="SLV">
      <data key="d0">25997</data>
    </edge>
    <edge source="DNK" target="ETH">
      <data key="d0">182352</data>
    </edge>
    <edge source="DNK" target="EST">
      <data key="d0">3809514</data>
    </edge>
    <edge source="DNK" target="FIN">
      <data key="d0">92221293</data>
    </edge>
    <edge source="DNK" target="FRA">
      <data key="d0">74022674</data>
    </edge>
    <edge source="DNK" target="GEO">
      <data key="d0">38093</data>
    </edge>
    <edge source="DNK" target="GMB">
      <data key="d0">32270</data>
    </edge>
    <edge source="DNK" target="DEU">
      <data key="d0">263439756</data>
    </edge>
    <edge source="DNK" target="GHA">
      <data key="d0">637741</data>
    </edge>
    <edge source="DNK" target="GRC">
      <data key="d0">8682176</data>
    </edge>
    <edge source="DNK" target="GTM">
      <data key="d0">121039</data>
    </edge>
    <edge source="DNK" target="HND">
      <data key="d0">27017</data>
    </edge>
    <edge source="DNK" target="HKG">
      <data key="d0">14687338</data>
    </edge>
    <edge source="DNK" target="HUN">
      <data key="d0">7579769</data>
    </edge>
    <edge source="DNK" target="IDN">
      <data key="d0">1909966</data>
    </edge>
    <edge source="DNK" target="IRL">
      <data key="d0">18960092</data>
    </edge>
    <edge source="DNK" target="ISR">
      <data key="d0">7176377</data>
    </edge>
    <edge source="DNK" target="ITA">
      <data key="d0">45949204</data>
    </edge>
    <edge source="DNK" target="CIV">
      <data key="d0">221532</data>
    </edge>
    <edge source="DNK" target="JPN">
      <data key="d0">21565700</data>
    </edge>
    <edge source="DNK" target="KAZ">
      <data key="d0">313689</data>
    </edge>
    <edge source="DNK" target="JOR">
      <data key="d0">727968</data>
    </edge>
    <edge source="DNK" target="KOR">
      <data key="d0">7033750</data>
    </edge>
    <edge source="DNK" target="KGZ">
      <data key="d0">101872</data>
    </edge>
    <edge source="DNK" target="LBN">
      <data key="d0">587622</data>
    </edge>
    <edge source="DNK" target="LVA">
      <data key="d0">4521408</data>
    </edge>
    <edge source="DNK" target="LTU">
      <data key="d0">7638183</data>
    </edge>
    <edge source="DNK" target="MWI">
      <data key="d0">18638</data>
    </edge>
    <edge source="DNK" target="MYS">
      <data key="d0">5352117</data>
    </edge>
    <edge source="DNK" target="MUS">
      <data key="d0">239289</data>
    </edge>
    <edge source="DNK" target="MEX">
      <data key="d0">716683</data>
    </edge>
    <edge source="DNK" target="MDA">
      <data key="d0">63328</data>
    </edge>
    <edge source="DNK" target="MAR">
      <data key="d0">336528</data>
    </edge>
    <edge source="DNK" target="MOZ">
      <data key="d0">148892</data>
    </edge>
    <edge source="DNK" target="OMN">
      <data key="d0">646040</data>
    </edge>
    <edge source="DNK" target="NAM">
      <data key="d0">124666</data>
    </edge>
    <edge source="DNK" target="NLD">
      <data key="d0">64726072</data>
    </edge>
    <edge source="DNK" target="NZL">
      <data key="d0">2120470</data>
    </edge>
    <edge source="DNK" target="NER">
      <data key="d0">23252</data>
    </edge>
    <edge source="DNK" target="NOR">
      <data key="d0">122099747</data>
    </edge>
    <edge source="DNK" target="PAK">
      <data key="d0">1504857</data>
    </edge>
    <edge source="DNK" target="PAN">
      <data key="d0">67670</data>
    </edge>
    <edge source="DNK" target="PRY">
      <data key="d0">11017</data>
    </edge>
    <edge source="DNK" target="PER">
      <data key="d0">128896</data>
    </edge>
    <edge source="DNK" target="PHL">
      <data key="d0">4230673</data>
    </edge>
    <edge source="DNK" target="POL">
      <data key="d0">22623426</data>
    </edge>
    <edge source="DNK" target="PRT">
      <data key="d0">6770686</data>
    </edge>
    <edge source="DNK" target="ROU">
      <data key="d0">3063663</data>
    </edge>
    <edge source="DNK" target="RUS">
      <data key="d0">9339520</data>
    </edge>
    <edge source="DNK" target="SAU">
      <data key="d0">3251993</data>
    </edge>
    <edge source="DNK" target="SEN">
      <data key="d0">23044</data>
    </edge>
    <edge source="DNK" target="IND">
      <data key="d0">7461272</data>
    </edge>
    <edge source="DNK" target="SGP">
      <data key="d0">23064771</data>
    </edge>
    <edge source="DNK" target="SVK">
      <data key="d0">1593532</data>
    </edge>
    <edge source="DNK" target="VNM">
      <data key="d0">1766998</data>
    </edge>
    <edge source="DNK" target="SVN">
      <data key="d0">793210</data>
    </edge>
    <edge source="DNK" target="ZAF">
      <data key="d0">5287879</data>
    </edge>
    <edge source="DNK" target="ZWE">
      <data key="d0">78334</data>
    </edge>
    <edge source="DNK" target="ESP">
      <data key="d0">34099920</data>
    </edge>
    <edge source="DNK" target="SWE">
      <data key="d0">438990504</data>
    </edge>
    <edge source="DNK" target="CHE">
      <data key="d0">37958496</data>
    </edge>
    <edge source="DNK" target="THA">
      <data key="d0">13803287</data>
    </edge>
    <edge source="DNK" target="ARE">
      <data key="d0">4415625</data>
    </edge>
    <edge source="DNK" target="TUN">
      <data key="d0">1029923</data>
    </edge>
    <edge source="DNK" target="TUR">
      <data key="d0">5410747</data>
    </edge>
    <edge source="DNK" target="UGA">
      <data key="d0">405397</data>
    </edge>
    <edge source="DNK" target="UKR">
      <data key="d0">2822729</data>
    </edge>
    <edge source="DNK" target="MKD">
      <data key="d0">312756</data>
    </edge>
    <edge source="DNK" target="EGY">
      <data key="d0">6481173</data>
    </edge>
    <edge source="DNK" target="GBR">
      <data key="d0">189422328</data>
    </edge>
    <edge source="DNK" target="TZA">
      <data key="d0">727431</data>
    </edge>
    <edge source="DNK" target="USA">
      <data key="d0">135608957</data>
    </edge>
    <edge source="DNK" target="BFA">
      <data key="d0">55508</data>
    </edge>
    <edge source="DNK" target="URY">
      <data key="d0">757828</data>
    </edge>
    <edge source="DNK" target="SRB">
      <data key="d0">799457</data>
    </edge>
    <edge source="GHA" target="CHN">
      <data key="d0">12518</data>
    </edge>
    <edge source="GHA" target="BEN">
      <data key="d0">104582</data>
    </edge>
    <edge source="GHA" target="DEU">
      <data key="d0">15220</data>
    </edge>
    <edge source="GHA" target="NLD">
      <data key="d0">178916</data>
    </edge>
    <edge source="GHA" target="IND">
      <data key="d0">72979</data>
    </edge>
    <edge source="GHA" target="ZAF">
      <data key="d0">35383</data>
    </edge>
    <edge source="GHA" target="TGO">
      <data key="d0">130443</data>
    </edge>
    <edge source="GHA" target="GBR">
      <data key="d0">42994</data>
    </edge>
    <edge source="HUN" target="ALB">
      <data key="d0">83000</data>
    </edge>
    <edge source="HUN" target="DZA">
      <data key="d0">853000</data>
    </edge>
    <edge source="HUN" target="AZE">
      <data key="d0">44000</data>
    </edge>
    <edge source="HUN" target="ARG">
      <data key="d0">2901000</data>
    </edge>
    <edge source="HUN" target="AUS">
      <data key="d0">7207000</data>
    </edge>
    <edge source="HUN" target="AUT">
      <data key="d0">554510000</data>
    </edge>
    <edge source="HUN" target="BEL">
      <data key="d0">159455000</data>
    </edge>
    <edge source="HUN" target="BWA">
      <data key="d0">25000</data>
    </edge>
    <edge source="HUN" target="BRA">
      <data key="d0">9068000</data>
    </edge>
    <edge source="HUN" target="BGR">
      <data key="d0">3957000</data>
    </edge>
    <edge source="HUN" target="BLR">
      <data key="d0">757000</data>
    </edge>
    <edge source="HUN" target="CAN">
      <data key="d0">4599000</data>
    </edge>
    <edge source="HUN" target="LKA">
      <data key="d0">530000</data>
    </edge>
    <edge source="HUN" target="CHL">
      <data key="d0">2322000</data>
    </edge>
    <edge source="HUN" target="CHN">
      <data key="d0">6123000</data>
    </edge>
    <edge source="HUN" target="COL">
      <data key="d0">529000</data>
    </edge>
    <edge source="HUN" target="HRV">
      <data key="d0">6232000</data>
    </edge>
    <edge source="HUN" target="CZE">
      <data key="d0">24333000</data>
    </edge>
    <edge source="HUN" target="DNK">
      <data key="d0">8229000</data>
    </edge>
    <edge source="HUN" target="EST">
      <data key="d0">2038000</data>
    </edge>
    <edge source="HUN" target="FIN">
      <data key="d0">14823000</data>
    </edge>
    <edge source="HUN" target="FRA">
      <data key="d0">230156000</data>
    </edge>
    <edge source="HUN" target="GEO">
      <data key="d0">184000</data>
    </edge>
    <edge source="HUN" target="DEU">
      <data key="d0">1310682000</data>
    </edge>
    <edge source="HUN" target="GHA">
      <data key="d0">94000</data>
    </edge>
    <edge source="HUN" target="GRC">
      <data key="d0">7122000</data>
    </edge>
    <edge source="HUN" target="HKG">
      <data key="d0">5488000</data>
    </edge>
    <edge source="HUN" target="IDN">
      <data key="d0">3231000</data>
    </edge>
    <edge source="HUN" target="IRL">
      <data key="d0">10927000</data>
    </edge>
    <edge source="HUN" target="ISR">
      <data key="d0">2396000</data>
    </edge>
    <edge source="HUN" target="ITA">
      <data key="d0">112436000</data>
    </edge>
    <edge source="HUN" target="CIV">
      <data key="d0">75000</data>
    </edge>
    <edge source="HUN" target="JPN">
      <data key="d0">7723000</data>
    </edge>
    <edge source="HUN" target="KAZ">
      <data key="d0">1000000</data>
    </edge>
    <edge source="HUN" target="JOR">
      <data key="d0">422000</data>
    </edge>
    <edge source="HUN" target="KOR">
      <data key="d0">4167000</data>
    </edge>
    <edge source="HUN" target="KGZ">
      <data key="d0">55000</data>
    </edge>
    <edge source="HUN" target="LBN">
      <data key="d0">1070000</data>
    </edge>
    <edge source="HUN" target="LVA">
      <data key="d0">1487000</data>
    </edge>
    <edge source="HUN" target="LTU">
      <data key="d0">2163000</data>
    </edge>
    <edge source="HUN" target="MDG">
      <data key="d0">55000</data>
    </edge>
    <edge source="HUN" target="MYS">
      <data key="d0">16870000</data>
    </edge>
    <edge source="HUN" target="MUS">
      <data key="d0">241000</data>
    </edge>
    <edge source="HUN" target="MEX">
      <data key="d0">15260000</data>
    </edge>
    <edge source="HUN" target="MDA">
      <data key="d0">311000</data>
    </edge>
    <edge source="HUN" target="MAR">
      <data key="d0">1219000</data>
    </edge>
    <edge source="HUN" target="OMN">
      <data key="d0">383000</data>
    </edge>
    <edge source="HUN" target="NLD">
      <data key="d0">42351000</data>
    </edge>
    <edge source="HUN" target="NZL">
      <data key="d0">474000</data>
    </edge>
    <edge source="HUN" target="NIC">
      <data key="d0">218000</data>
    </edge>
    <edge source="HUN" target="NER">
      <data key="d0">38000</data>
    </edge>
    <edge source="HUN" target="NOR">
      <data key="d0">2336000</data>
    </edge>
    <edge source="HUN" target="PAK">
      <data key="d0">2151000</data>
    </edge>
    <edge source="HUN" target="PER">
      <data key="d0">613000</data>
    </edge>
    <edge source="HUN" target="PHL">
      <data key="d0">2626000</data>
    </edge>
    <edge source="HUN" target="POL">
      <data key="d0">32672000</data>
    </edge>
    <edge source="HUN" target="PRT">
      <data key="d0">6516000</data>
    </edge>
    <edge source="HUN" target="ROU">
      <data key="d0">21032000</data>
    </edge>
    <edge source="HUN" target="RUS">
      <data key="d0">5937000</data>
    </edge>
    <edge source="HUN" target="SAU">
      <data key="d0">5892000</data>
    </edge>
    <edge source="HUN" target="SEN">
      <data key="d0">47000</data>
    </edge>
    <edge source="HUN" target="IND">
      <data key="d0">5777000</data>
    </edge>
    <edge source="HUN" target="SGP">
      <data key="d0">26428000</data>
    </edge>
    <edge source="HUN" target="SVK">
      <data key="d0">9795000</data>
    </edge>
    <edge source="HUN" target="VNM">
      <data key="d0">2081000</data>
    </edge>
    <edge source="HUN" target="SVN">
      <data key="d0">9199000</data>
    </edge>
    <edge source="HUN" target="ZAF">
      <data key="d0">11280000</data>
    </edge>
    <edge source="HUN" target="ESP">
      <data key="d0">86858000</data>
    </edge>
    <edge source="HUN" target="SWE">
      <data key="d0">51783000</data>
    </edge>
    <edge source="HUN" target="CHE">
      <data key="d0">30570000</data>
    </edge>
    <edge source="HUN" target="THA">
      <data key="d0">2512000</data>
    </edge>
    <edge source="HUN" target="ARE">
      <data key="d0">2351000</data>
    </edge>
    <edge source="HUN" target="TUN">
      <data key="d0">1377000</data>
    </edge>
    <edge source="HUN" target="TUR">
      <data key="d0">14234000</data>
    </edge>
    <edge source="HUN" target="UKR">
      <data key="d0">15234000</data>
    </edge>
    <edge source="HUN" target="MKD">
      <data key="d0">2700000</data>
    </edge>
    <edge source="HUN" target="EGY">
      <data key="d0">5406000</data>
    </edge>
    <edge source="HUN" target="GBR">
      <data key="d0">216493000</data>
    </edge>
    <edge source="HUN" target="TZA">
      <data key="d0">10000</data>
    </edge>
    <edge source="HUN" target="USA">
      <data key="d0">131126000</data>
    </edge>
    <edge source="HUN" target="URY">
      <data key="d0">473000</data>
    </edge>
    <edge source="HUN" target="SRB">
      <data key="d0">8140000</data>
    </edge>
    <edge source="IRL" target="ALB">
      <data key="d0">29106</data>
    </edge>
    <edge source="IRL" target="DZA">
      <data key="d0">34915</data>
    </edge>
    <edge source="IRL" target="ARG">
      <data key="d0">4662799</data>
    </edge>
    <edge source="IRL" target="AUS">
      <data key="d0">21698712</data>
    </edge>
    <edge source="IRL" target="AUT">
      <data key="d0">14072376</data>
    </edge>
    <edge source="IRL" target="BEL">
      <data key="d0">147703642</data>
    </edge>
    <edge source="IRL" target="BWA">
      <data key="d0">38476</data>
    </edge>
    <edge source="IRL" target="BRA">
      <data key="d0">5948837</data>
    </edge>
    <edge source="IRL" target="BGR">
      <data key="d0">95053</data>
    </edge>
    <edge source="IRL" target="BLR">
      <data key="d0">39483</data>
    </edge>
    <edge source="IRL" target="CAN">
      <data key="d0">7672767</data>
    </edge>
    <edge source="IRL" target="LKA">
      <data key="d0">13330</data>
    </edge>
    <edge source="IRL" target="CHL">
      <data key="d0">4481570</data>
    </edge>
    <edge source="IRL" target="CHN">
      <data key="d0">30318473</data>
    </edge>
    <edge source="IRL" target="COL">
      <data key="d0">741723</data>
    </edge>
    <edge source="IRL" target="CRI">
      <data key="d0">24863934</data>
    </edge>
    <edge source="IRL" target="HRV">
      <data key="d0">754963</data>
    </edge>
    <edge source="IRL" target="CZE">
      <data key="d0">6136349</data>
    </edge>
    <edge source="IRL" target="DNK">
      <data key="d0">14848723</data>
    </edge>
    <edge source="IRL" target="SLV">
      <data key="d0">70897</data>
    </edge>
    <edge source="IRL" target="EST">
      <data key="d0">6915903</data>
    </edge>
    <edge source="IRL" target="FIN">
      <data key="d0">28832273</data>
    </edge>
    <edge source="IRL" target="FRA">
      <data key="d0">392809834</data>
    </edge>
    <edge source="IRL" target="DEU">
      <data key="d0">640048436</data>
    </edge>
    <edge source="IRL" target="GHA">
      <data key="d0">87765</data>
    </edge>
    <edge source="IRL" target="GRC">
      <data key="d0">5990234</data>
    </edge>
    <edge source="IRL" target="GTM">
      <data key="d0">17866</data>
    </edge>
    <edge source="IRL" target="HND">
      <data key="d0">143860</data>
    </edge>
    <edge source="IRL" target="HKG">
      <data key="d0">191498791</data>
    </edge>
    <edge source="IRL" target="HUN">
      <data key="d0">35829574</data>
    </edge>
    <edge source="IRL" target="IDN">
      <data key="d0">138960</data>
    </edge>
    <edge source="IRL" target="ISR">
      <data key="d0">45818157</data>
    </edge>
    <edge source="IRL" target="ITA">
      <data key="d0">130314156</data>
    </edge>
    <edge source="IRL" target="CIV">
      <data key="d0">319891</data>
    </edge>
    <edge source="IRL" target="JPN">
      <data key="d0">312692987</data>
    </edge>
    <edge source="IRL" target="KAZ">
      <data key="d0">204334</data>
    </edge>
    <edge source="IRL" target="JOR">
      <data key="d0">449501</data>
    </edge>
    <edge source="IRL" target="KOR">
      <data key="d0">604876162</data>
    </edge>
    <edge source="IRL" target="LBN">
      <data key="d0">414255</data>
    </edge>
    <edge source="IRL" target="LVA">
      <data key="d0">294302</data>
    </edge>
    <edge source="IRL" target="LTU">
      <data key="d0">120722</data>
    </edge>
    <edge source="IRL" target="MWI">
      <data key="d0">13161</data>
    </edge>
    <edge source="IRL" target="MYS">
      <data key="d0">562344545</data>
    </edge>
    <edge source="IRL" target="MUS">
      <data key="d0">149097</data>
    </edge>
    <edge source="IRL" target="MEX">
      <data key="d0">9433251</data>
    </edge>
    <edge source="IRL" target="MAR">
      <data key="d0">337294</data>
    </edge>
    <edge source="IRL" target="OMN">
      <data key="d0">110601</data>
    </edge>
    <edge source="IRL" target="NAM">
      <data key="d0">129083</data>
    </edge>
    <edge source="IRL" target="NLD">
      <data key="d0">357136767</data>
    </edge>
    <edge source="IRL" target="NZL">
      <data key="d0">1813815</data>
    </edge>
    <edge source="IRL" target="NOR">
      <data key="d0">15977326</data>
    </edge>
    <edge source="IRL" target="PAK">
      <data key="d0">84764</data>
    </edge>
    <edge source="IRL" target="PER">
      <data key="d0">1327184</data>
    </edge>
    <edge source="IRL" target="PHL">
      <data key="d0">488414315</data>
    </edge>
    <edge source="IRL" target="POL">
      <data key="d0">9157282</data>
    </edge>
    <edge source="IRL" target="PRT">
      <data key="d0">10624717</data>
    </edge>
    <edge source="IRL" target="ROU">
      <data key="d0">256412</data>
    </edge>
    <edge source="IRL" target="RUS">
      <data key="d0">6817709</data>
    </edge>
    <edge source="IRL" target="SAU">
      <data key="d0">1641453</data>
    </edge>
    <edge source="IRL" target="IND">
      <data key="d0">4305099</data>
    </edge>
    <edge source="IRL" target="SGP">
      <data key="d0">131262503</data>
    </edge>
    <edge source="IRL" target="SVK">
      <data key="d0">11542332</data>
    </edge>
    <edge source="IRL" target="VNM">
      <data key="d0">185071</data>
    </edge>
    <edge source="IRL" target="SVN">
      <data key="d0">1463103</data>
    </edge>
    <edge source="IRL" target="ZAF">
      <data key="d0">5791241</data>
    </edge>
    <edge source="IRL" target="ZWE">
      <data key="d0">45449</data>
    </edge>
    <edge source="IRL" target="ESP">
      <data key="d0">51730860</data>
    </edge>
    <edge source="IRL" target="SWE">
      <data key="d0">192959685</data>
    </edge>
    <edge source="IRL" target="CHE">
      <data key="d0">27794608</data>
    </edge>
    <edge source="IRL" target="THA">
      <data key="d0">5207141</data>
    </edge>
    <edge source="IRL" target="ARE">
      <data key="d0">1301948</data>
    </edge>
    <edge source="IRL" target="TUN">
      <data key="d0">59548</data>
    </edge>
    <edge source="IRL" target="TUR">
      <data key="d0">1599365</data>
    </edge>
    <edge source="IRL" target="UGA">
      <data key="d0">32058</data>
    </edge>
    <edge source="IRL" target="UKR">
      <data key="d0">822325</data>
    </edge>
    <edge source="IRL" target="MKD">
      <data key="d0">74544</data>
    </edge>
    <edge source="IRL" target="EGY">
      <data key="d0">1850876</data>
    </edge>
    <edge source="IRL" target="GBR">
      <data key="d0">1341406484</data>
    </edge>
    <edge source="IRL" target="TZA">
      <data key="d0">22322</data>
    </edge>
    <edge source="IRL" target="USA">
      <data key="d0">1010201406</data>
    </edge>
    <edge source="IRL" target="URY">
      <data key="d0">2364246</data>
    </edge>
    <edge source="CIV" target="CMR">
      <data key="d0">308919</data>
    </edge>
    <edge source="CIV" target="CAN">
      <data key="d0">70442</data>
    </edge>
    <edge source="CIV" target="BEN">
      <data key="d0">407559</data>
    </edge>
    <edge source="CIV" target="FRA">
      <data key="d0">123269</data>
    </edge>
    <edge source="CIV" target="GHA">
      <data key="d0">19361</data>
    </edge>
    <edge source="CIV" target="HKG">
      <data key="d0">47709</data>
    </edge>
    <edge source="CIV" target="ITA">
      <data key="d0">32211</data>
    </edge>
    <edge source="CIV" target="LBN">
      <data key="d0">20476</data>
    </edge>
    <edge source="CIV" target="MAR">
      <data key="d0">10463</data>
    </edge>
    <edge source="CIV" target="NLD">
      <data key="d0">30251</data>
    </edge>
    <edge source="CIV" target="NER">
      <data key="d0">285205</data>
    </edge>
    <edge source="CIV" target="SEN">
      <data key="d0">1056950</data>
    </edge>
    <edge source="CIV" target="CHE">
      <data key="d0">23232</data>
    </edge>
    <edge source="CIV" target="TGO">
      <data key="d0">51780</data>
    </edge>
    <edge source="CIV" target="ARE">
      <data key="d0">35218</data>
    </edge>
    <edge source="CIV" target="GBR">
      <data key="d0">55585</data>
    </edge>
    <edge source="CIV" target="BFA">
      <data key="d0">634979</data>
    </edge>
    <edge source="JOR" target="AUS">
      <data key="d0">30414</data>
    </edge>
    <edge source="JOR" target="CHN">
      <data key="d0">22567</data>
    </edge>
    <edge source="JOR" target="ETH">
      <data key="d0">22792</data>
    </edge>
    <edge source="JOR" target="FIN">
      <data key="d0">12327</data>
    </edge>
    <edge source="JOR" target="FRA">
      <data key="d0">343086</data>
    </edge>
    <edge source="JOR" target="PSE">
      <data key="d0">637947</data>
    </edge>
    <edge source="JOR" target="DEU">
      <data key="d0">173147</data>
    </edge>
    <edge source="JOR" target="GRC">
      <data key="d0">155511</data>
    </edge>
    <edge source="JOR" target="IDN">
      <data key="d0">117067</data>
    </edge>
    <edge source="JOR" target="IRL">
      <data key="d0">51685</data>
    </edge>
    <edge source="JOR" target="ISR">
      <data key="d0">4176960</data>
    </edge>
    <edge source="JOR" target="ITA">
      <data key="d0">643007</data>
    </edge>
    <edge source="JOR" target="KAZ">
      <data key="d0">19458</data>
    </edge>
    <edge source="JOR" target="LBN">
      <data key="d0">444609</data>
    </edge>
    <edge source="JOR" target="MAR">
      <data key="d0">14104</data>
    </edge>
    <edge source="JOR" target="OMN">
      <data key="d0">200219</data>
    </edge>
    <edge source="JOR" target="NLD">
      <data key="d0">206214</data>
    </edge>
    <edge source="JOR" target="SAU">
      <data key="d0">1062112</data>
    </edge>
    <edge source="JOR" target="SGP">
      <data key="d0">12202</data>
    </edge>
    <edge source="JOR" target="SVN">
      <data key="d0">19221</data>
    </edge>
    <edge source="JOR" target="CHE">
      <data key="d0">344564</data>
    </edge>
    <edge source="JOR" target="ARE">
      <data key="d0">390147</data>
    </edge>
    <edge source="JOR" target="TUR">
      <data key="d0">62936</data>
    </edge>
    <edge source="JOR" target="EGY">
      <data key="d0">1265027</data>
    </edge>
    <edge source="JOR" target="GBR">
      <data key="d0">19490</data>
    </edge>
    <edge source="KGZ" target="AZE">
      <data key="d0">1263455</data>
    </edge>
    <edge source="KGZ" target="BLR">
      <data key="d0">89510</data>
    </edge>
    <edge source="KGZ" target="CHN">
      <data key="d0">59847</data>
    </edge>
    <edge source="KGZ" target="CZE">
      <data key="d0">134135</data>
    </edge>
    <edge source="KGZ" target="FIN">
      <data key="d0">39475</data>
    </edge>
    <edge source="KGZ" target="GEO">
      <data key="d0">215796</data>
    </edge>
    <edge source="KGZ" target="DEU">
      <data key="d0">45299</data>
    </edge>
    <edge source="KGZ" target="KAZ">
      <data key="d0">470517</data>
    </edge>
    <edge source="KGZ" target="NLD">
      <data key="d0">95245</data>
    </edge>
    <edge source="KGZ" target="RUS">
      <data key="d0">7151087</data>
    </edge>
    <edge source="KGZ" target="TUR">
      <data key="d0">28657</data>
    </edge>
    <edge source="KGZ" target="UKR">
      <data key="d0">340978</data>
    </edge>
    <edge source="KGZ" target="GBR">
      <data key="d0">25065</data>
    </edge>
    <edge source="KGZ" target="USA">
      <data key="d0">16010</data>
    </edge>
    <edge source="LBN" target="ALB">
      <data key="d0">88196</data>
    </edge>
    <edge source="LBN" target="DZA">
      <data key="d0">518667</data>
    </edge>
    <edge source="LBN" target="AUS">
      <data key="d0">10776</data>
    </edge>
    <edge source="LBN" target="BEL">
      <data key="d0">60232</data>
    </edge>
    <edge source="LBN" target="BGR">
      <data key="d0">13745</data>
    </edge>
    <edge source="LBN" target="CMR">
      <data key="d0">24087</data>
    </edge>
    <edge source="LBN" target="CAN">
      <data key="d0">85203</data>
    </edge>
    <edge source="LBN" target="CAF">
      <data key="d0">22917</data>
    </edge>
    <edge source="LBN" target="LKA">
      <data key="d0">42329</data>
    </edge>
    <edge source="LBN" target="BEN">
      <data key="d0">15179</data>
    </edge>
    <edge source="LBN" target="FRA">
      <data key="d0">712289</data>
    </edge>
    <edge source="LBN" target="GMB">
      <data key="d0">18272</data>
    </edge>
    <edge source="LBN" target="DEU">
      <data key="d0">265905</data>
    </edge>
    <edge source="LBN" target="GHA">
      <data key="d0">136925</data>
    </edge>
    <edge source="LBN" target="GRC">
      <data key="d0">17654</data>
    </edge>
    <edge source="LBN" target="ITA">
      <data key="d0">77981</data>
    </edge>
    <edge source="LBN" target="CIV">
      <data key="d0">23549</data>
    </edge>
    <edge source="LBN" target="JPN">
      <data key="d0">43297</data>
    </edge>
    <edge source="LBN" target="JOR">
      <data key="d0">1338573</data>
    </edge>
    <edge source="LBN" target="MOZ">
      <data key="d0">30057</data>
    </edge>
    <edge source="LBN" target="NLD">
      <data key="d0">83378</data>
    </edge>
    <edge source="LBN" target="NER">
      <data key="d0">22732</data>
    </edge>
    <edge source="LBN" target="ROU">
      <data key="d0">22573</data>
    </edge>
    <edge source="LBN" target="SAU">
      <data key="d0">1143920</data>
    </edge>
    <edge source="LBN" target="IND">
      <data key="d0">17705</data>
    </edge>
    <edge source="LBN" target="SVN">
      <data key="d0">21751</data>
    </edge>
    <edge source="LBN" target="ESP">
      <data key="d0">2932798</data>
    </edge>
    <edge source="LBN" target="SWE">
      <data key="d0">83087</data>
    </edge>
    <edge source="LBN" target="CHE">
      <data key="d0">165911</data>
    </edge>
    <edge source="LBN" target="TGO">
      <data key="d0">225255</data>
    </edge>
    <edge source="LBN" target="ARE">
      <data key="d0">1458477</data>
    </edge>
    <edge source="LBN" target="EGY">
      <data key="d0">1847546</data>
    </edge>
    <edge source="LBN" target="GBR">
      <data key="d0">334944</data>
    </edge>
    <edge source="LBN" target="USA">
      <data key="d0">177987</data>
    </edge>
    <edge source="LVA" target="BEL">
      <data key="d0">107874</data>
    </edge>
    <edge source="LVA" target="BGR">
      <data key="d0">10083</data>
    </edge>
    <edge source="LVA" target="BLR">
      <data key="d0">1997037</data>
    </edge>
    <edge source="LVA" target="CHL">
      <data key="d0">63276</data>
    </edge>
    <edge source="LVA" target="CHN">
      <data key="d0">23939</data>
    </edge>
    <edge source="LVA" target="CZE">
      <data key="d0">14896</data>
    </edge>
    <edge source="LVA" target="DNK">
      <data key="d0">2162077</data>
    </edge>
    <edge source="LVA" target="EST">
      <data key="d0">1280745</data>
    </edge>
    <edge source="LVA" target="FIN">
      <data key="d0">1825643</data>
    </edge>
    <edge source="LVA" target="FRA">
      <data key="d0">303338</data>
    </edge>
    <edge source="LVA" target="GEO">
      <data key="d0">16006</data>
    </edge>
    <edge source="LVA" target="DEU">
      <data key="d0">5333788</data>
    </edge>
    <edge source="LVA" target="HUN">
      <data key="d0">24228</data>
    </edge>
    <edge source="LVA" target="IRL">
      <data key="d0">38405</data>
    </edge>
    <edge source="LVA" target="ISR">
      <data key="d0">199320</data>
    </edge>
    <edge source="LVA" target="ITA">
      <data key="d0">157955</data>
    </edge>
    <edge source="LVA" target="KAZ">
      <data key="d0">152475</data>
    </edge>
    <edge source="LVA" target="LTU">
      <data key="d0">6474396</data>
    </edge>
    <edge source="LVA" target="MYS">
      <data key="d0">66806</data>
    </edge>
    <edge source="LVA" target="MDA">
      <data key="d0">17809</data>
    </edge>
    <edge source="LVA" target="NLD">
      <data key="d0">465828</data>
    </edge>
    <edge source="LVA" target="NOR">
      <data key="d0">181133</data>
    </edge>
    <edge source="LVA" target="POL">
      <data key="d0">1404855</data>
    </edge>
    <edge source="LVA" target="RUS">
      <data key="d0">7152139</data>
    </edge>
    <edge source="LVA" target="IND">
      <data key="d0">79505</data>
    </edge>
    <edge source="LVA" target="ESP">
      <data key="d0">194425</data>
    </edge>
    <edge source="LVA" target="SWE">
      <data key="d0">4233745</data>
    </edge>
    <edge source="LVA" target="UKR">
      <data key="d0">1118324</data>
    </edge>
    <edge source="LVA" target="GBR">
      <data key="d0">99107</data>
    </edge>
    <edge source="LVA" target="USA">
      <data key="d0">469764</data>
    </edge>
    <edge source="LVA" target="SRB">
      <data key="d0">121564</data>
    </edge>
    <edge source="LTU" target="AZE">
      <data key="d0">163487</data>
    </edge>
    <edge source="LTU" target="AUT">
      <data key="d0">97135</data>
    </edge>
    <edge source="LTU" target="ARM">
      <data key="d0">51314</data>
    </edge>
    <edge source="LTU" target="BEL">
      <data key="d0">525741</data>
    </edge>
    <edge source="LTU" target="BGR">
      <data key="d0">1543222</data>
    </edge>
    <edge source="LTU" target="BLR">
      <data key="d0">6300859</data>
    </edge>
    <edge source="LTU" target="LKA">
      <data key="d0">11885</data>
    </edge>
    <edge source="LTU" target="CZE">
      <data key="d0">3104817</data>
    </edge>
    <edge source="LTU" target="DNK">
      <data key="d0">2058945</data>
    </edge>
    <edge source="LTU" target="EST">
      <data key="d0">2349265</data>
    </edge>
    <edge source="LTU" target="FIN">
      <data key="d0">789427</data>
    </edge>
    <edge source="LTU" target="FRA">
      <data key="d0">56838893</data>
    </edge>
    <edge source="LTU" target="GEO">
      <data key="d0">142146</data>
    </edge>
    <edge source="LTU" target="DEU">
      <data key="d0">19934969</data>
    </edge>
    <edge source="LTU" target="GRC">
      <data key="d0">135226</data>
    </edge>
    <edge source="LTU" target="HKG">
      <data key="d0">57280</data>
    </edge>
    <edge source="LTU" target="HUN">
      <data key="d0">424955</data>
    </edge>
    <edge source="LTU" target="IRL">
      <data key="d0">30413</data>
    </edge>
    <edge source="LTU" target="ISR">
      <data key="d0">21447</data>
    </edge>
    <edge source="LTU" target="ITA">
      <data key="d0">8203913</data>
    </edge>
    <edge source="LTU" target="JPN">
      <data key="d0">42038</data>
    </edge>
    <edge source="LTU" target="KAZ">
      <data key="d0">503770</data>
    </edge>
    <edge source="LTU" target="KGZ">
      <data key="d0">23703</data>
    </edge>
    <edge source="LTU" target="LVA">
      <data key="d0">12056368</data>
    </edge>
    <edge source="LTU" target="MRT">
      <data key="d0">30167</data>
    </edge>
    <edge source="LTU" target="MEX">
      <data key="d0">55000</data>
    </edge>
    <edge source="LTU" target="MDA">
      <data key="d0">336790</data>
    </edge>
    <edge source="LTU" target="NLD">
      <data key="d0">1369882</data>
    </edge>
    <edge source="LTU" target="NOR">
      <data key="d0">7273063</data>
    </edge>
    <edge source="LTU" target="POL">
      <data key="d0">9219534</data>
    </edge>
    <edge source="LTU" target="ROU">
      <data key="d0">78627</data>
    </edge>
    <edge source="LTU" target="RUS">
      <data key="d0">9442801</data>
    </edge>
    <edge source="LTU" target="IND">
      <data key="d0">284138</data>
    </edge>
    <edge source="LTU" target="SVK">
      <data key="d0">111297</data>
    </edge>
    <edge source="LTU" target="SVN">
      <data key="d0">165864</data>
    </edge>
    <edge source="LTU" target="ZAF">
      <data key="d0">40950</data>
    </edge>
    <edge source="LTU" target="ESP">
      <data key="d0">22338068</data>
    </edge>
    <edge source="LTU" target="SWE">
      <data key="d0">1812773</data>
    </edge>
    <edge source="LTU" target="CHE">
      <data key="d0">421817</data>
    </edge>
    <edge source="LTU" target="ARE">
      <data key="d0">20198</data>
    </edge>
    <edge source="LTU" target="TUR">
      <data key="d0">63901433</data>
    </edge>
    <edge source="LTU" target="UKR">
      <data key="d0">4210533</data>
    </edge>
    <edge source="LTU" target="GBR">
      <data key="d0">7451702</data>
    </edge>
    <edge source="LTU" target="USA">
      <data key="d0">2227020</data>
    </edge>
    <edge source="LTU" target="SRB">
      <data key="d0">35568</data>
    </edge>
    <edge source="MDG" target="FRA">
      <data key="d0">2037309</data>
    </edge>
    <edge source="MDG" target="ITA">
      <data key="d0">17745</data>
    </edge>
    <edge source="MDG" target="MUS">
      <data key="d0">26848</data>
    </edge>
    <edge source="MDG" target="USA">
      <data key="d0">68707</data>
    </edge>
    <edge source="MYS" target="DZA">
      <data key="d0">832665</data>
    </edge>
    <edge source="MYS" target="ARG">
      <data key="d0">2277115</data>
    </edge>
    <edge source="MYS" target="AUS">
      <data key="d0">61073882</data>
    </edge>
    <edge source="MYS" target="AUT">
      <data key="d0">15158187</data>
    </edge>
    <edge source="MYS" target="BEL">
      <data key="d0">178864222</data>
    </edge>
    <edge source="MYS" target="BWA">
      <data key="d0">146247</data>
    </edge>
    <edge source="MYS" target="BRA">
      <data key="d0">57477580</data>
    </edge>
    <edge source="MYS" target="BGR">
      <data key="d0">160358</data>
    </edge>
    <edge source="MYS" target="KHM">
      <data key="d0">608717</data>
    </edge>
    <edge source="MYS" target="CAN">
      <data key="d0">244805102</data>
    </edge>
    <edge source="MYS" target="LKA">
      <data key="d0">1604950</data>
    </edge>
    <edge source="MYS" target="CHL">
      <data key="d0">1014180</data>
    </edge>
    <edge source="MYS" target="CHN">
      <data key="d0">501826472</data>
    </edge>
    <edge source="MYS" target="COL">
      <data key="d0">227281</data>
    </edge>
    <edge source="MYS" target="CRI">
      <data key="d0">113918545</data>
    </edge>
    <edge source="MYS" target="HRV">
      <data key="d0">50112</data>
    </edge>
    <edge source="MYS" target="CZE">
      <data key="d0">22110459</data>
    </edge>
    <edge source="MYS" target="BEN">
      <data key="d0">173283</data>
    </edge>
    <edge source="MYS" target="DNK">
      <data key="d0">9934714</data>
    </edge>
    <edge source="MYS" target="ECU">
      <data key="d0">111925</data>
    </edge>
    <edge source="MYS" target="ETH">
      <data key="d0">97922</data>
    </edge>
    <edge source="MYS" target="EST">
      <data key="d0">383494</data>
    </edge>
    <edge source="MYS" target="FIN">
      <data key="d0">11183144</data>
    </edge>
    <edge source="MYS" target="FRA">
      <data key="d0">109777735</data>
    </edge>
    <edge source="MYS" target="GEO">
      <data key="d0">40788</data>
    </edge>
    <edge source="MYS" target="DEU">
      <data key="d0">941183388</data>
    </edge>
    <edge source="MYS" target="GHA">
      <data key="d0">2199637</data>
    </edge>
    <edge source="MYS" target="GRC">
      <data key="d0">1135818</data>
    </edge>
    <edge source="MYS" target="HKG">
      <data key="d0">1381761454</data>
    </edge>
    <edge source="MYS" target="HUN">
      <data key="d0">22825598</data>
    </edge>
    <edge source="MYS" target="IDN">
      <data key="d0">175288770</data>
    </edge>
    <edge source="MYS" target="IRL">
      <data key="d0">83733583</data>
    </edge>
    <edge source="MYS" target="ITA">
      <data key="d0">26618907</data>
    </edge>
    <edge source="MYS" target="CIV">
      <data key="d0">11890</data>
    </edge>
    <edge source="MYS" target="JAM">
      <data key="d0">63900</data>
    </edge>
    <edge source="MYS" target="JPN">
      <data key="d0">2039132385</data>
    </edge>
    <edge source="MYS" target="JOR">
      <data key="d0">1224476</data>
    </edge>
    <edge source="MYS" target="KOR">
      <data key="d0">800536723</data>
    </edge>
    <edge source="MYS" target="LBN">
      <data key="d0">1794995</data>
    </edge>
    <edge source="MYS" target="MDG">
      <data key="d0">20855</data>
    </edge>
    <edge source="MYS" target="MWI">
      <data key="d0">99883</data>
    </edge>
    <edge source="MYS" target="MRT">
      <data key="d0">106604</data>
    </edge>
    <edge source="MYS" target="MUS">
      <data key="d0">1136635</data>
    </edge>
    <edge source="MYS" target="MEX">
      <data key="d0">136727878</data>
    </edge>
    <edge source="MYS" target="MAR">
      <data key="d0">631171</data>
    </edge>
    <edge source="MYS" target="MOZ">
      <data key="d0">27915</data>
    </edge>
    <edge source="MYS" target="OMN">
      <data key="d0">3104515</data>
    </edge>
    <edge source="MYS" target="NAM">
      <data key="d0">21033</data>
    </edge>
    <edge source="MYS" target="NLD">
      <data key="d0">966381274</data>
    </edge>
    <edge source="MYS" target="NZL">
      <data key="d0">6717183</data>
    </edge>
    <edge source="MYS" target="NER">
      <data key="d0">102438</data>
    </edge>
    <edge source="MYS" target="NOR">
      <data key="d0">1352294</data>
    </edge>
    <edge source="MYS" target="PAK">
      <data key="d0">1476577</data>
    </edge>
    <edge source="MYS" target="PAN">
      <data key="d0">901365</data>
    </edge>
    <edge source="MYS" target="PER">
      <data key="d0">845351</data>
    </edge>
    <edge source="MYS" target="PHL">
      <data key="d0">692200853</data>
    </edge>
    <edge source="MYS" target="POL">
      <data key="d0">1644122</data>
    </edge>
    <edge source="MYS" target="PRT">
      <data key="d0">2844544</data>
    </edge>
    <edge source="MYS" target="RUS">
      <data key="d0">631488</data>
    </edge>
    <edge source="MYS" target="SAU">
      <data key="d0">6382861</data>
    </edge>
    <edge source="MYS" target="SEN">
      <data key="d0">48250</data>
    </edge>
    <edge source="MYS" target="IND">
      <data key="d0">52597855</data>
    </edge>
    <edge source="MYS" target="SGP">
      <data key="d0">7112871152</data>
    </edge>
    <edge source="MYS" target="SVK">
      <data key="d0">32381</data>
    </edge>
    <edge source="MYS" target="VNM">
      <data key="d0">11021781</data>
    </edge>
    <edge source="MYS" target="SVN">
      <data key="d0">275599</data>
    </edge>
    <edge source="MYS" target="ZAF">
      <data key="d0">4667838</data>
    </edge>
    <edge source="MYS" target="ZWE">
      <data key="d0">310745</data>
    </edge>
    <edge source="MYS" target="ESP">
      <data key="d0">16029475</data>
    </edge>
    <edge source="MYS" target="SWE">
      <data key="d0">115883675</data>
    </edge>
    <edge source="MYS" target="CHE">
      <data key="d0">46226102</data>
    </edge>
    <edge source="MYS" target="THA">
      <data key="d0">841044380</data>
    </edge>
    <edge source="MYS" target="TGO">
      <data key="d0">118468</data>
    </edge>
    <edge source="MYS" target="ARE">
      <data key="d0">26352710</data>
    </edge>
    <edge source="MYS" target="TUN">
      <data key="d0">378740</data>
    </edge>
    <edge source="MYS" target="TUR">
      <data key="d0">3183157</data>
    </edge>
    <edge source="MYS" target="UKR">
      <data key="d0">60928</data>
    </edge>
    <edge source="MYS" target="EGY">
      <data key="d0">5683936</data>
    </edge>
    <edge source="MYS" target="GBR">
      <data key="d0">936433617</data>
    </edge>
    <edge source="MYS" target="TZA">
      <data key="d0">12971</data>
    </edge>
    <edge source="MYS" target="USA">
      <data key="d0">4866739199</data>
    </edge>
    <edge source="MYS" target="URY">
      <data key="d0">95250</data>
    </edge>
    <edge source="MYS" target="SRB">
      <data key="d0">48842</data>
    </edge>
    <edge source="MUS" target="BEL">
      <data key="d0">518156</data>
    </edge>
    <edge source="MUS" target="FRA">
      <data key="d0">610642</data>
    </edge>
    <edge source="MUS" target="DEU">
      <data key="d0">788365</data>
    </edge>
    <edge source="MUS" target="ITA">
      <data key="d0">194958</data>
    </edge>
    <edge source="MUS" target="MDG">
      <data key="d0">181371</data>
    </edge>
    <edge source="MUS" target="NOR">
      <data key="d0">250404</data>
    </edge>
    <edge source="MUS" target="SEN">
      <data key="d0">10518</data>
    </edge>
    <edge source="MUS" target="IND">
      <data key="d0">91220</data>
    </edge>
    <edge source="MUS" target="ZAF">
      <data key="d0">170500</data>
    </edge>
    <edge source="MUS" target="ESP">
      <data key="d0">52552</data>
    </edge>
    <edge source="MUS" target="ARE">
      <data key="d0">30807</data>
    </edge>
    <edge source="MUS" target="GBR">
      <data key="d0">64092</data>
    </edge>
    <edge source="MUS" target="TZA">
      <data key="d0">25941</data>
    </edge>
    <edge source="MUS" target="USA">
      <data key="d0">25722</data>
    </edge>
    <edge source="OMN" target="AZE">
      <data key="d0">54627</data>
    </edge>
    <edge source="OMN" target="BDI">
      <data key="d0">31012</data>
    </edge>
    <edge source="OMN" target="CAN">
      <data key="d0">170967</data>
    </edge>
    <edge source="OMN" target="LKA">
      <data key="d0">24003</data>
    </edge>
    <edge source="OMN" target="CHL">
      <data key="d0">177412</data>
    </edge>
    <edge source="OMN" target="CHN">
      <data key="d0">16481</data>
    </edge>
    <edge source="OMN" target="DNK">
      <data key="d0">32718</data>
    </edge>
    <edge source="OMN" target="FRA">
      <data key="d0">101165</data>
    </edge>
    <edge source="OMN" target="DEU">
      <data key="d0">715735</data>
    </edge>
    <edge source="OMN" target="GRC">
      <data key="d0">331131</data>
    </edge>
    <edge source="OMN" target="ITA">
      <data key="d0">48497</data>
    </edge>
    <edge source="OMN" target="JOR">
      <data key="d0">467235</data>
    </edge>
    <edge source="OMN" target="LBN">
      <data key="d0">79888</data>
    </edge>
    <edge source="OMN" target="NLD">
      <data key="d0">16887</data>
    </edge>
    <edge source="OMN" target="SAU">
      <data key="d0">2528031</data>
    </edge>
    <edge source="OMN" target="IND">
      <data key="d0">149545</data>
    </edge>
    <edge source="OMN" target="SGP">
      <data key="d0">34140</data>
    </edge>
    <edge source="OMN" target="SWE">
      <data key="d0">129573</data>
    </edge>
    <edge source="OMN" target="CHE">
      <data key="d0">21384</data>
    </edge>
    <edge source="OMN" target="ARE">
      <data key="d0">23132952</data>
    </edge>
    <edge source="OMN" target="TUN">
      <data key="d0">314512</data>
    </edge>
    <edge source="OMN" target="EGY">
      <data key="d0">74135</data>
    </edge>
    <edge source="OMN" target="GBR">
      <data key="d0">282817</data>
    </edge>
    <edge source="OMN" target="TZA">
      <data key="d0">430481</data>
    </edge>
    <edge source="OMN" target="USA">
      <data key="d0">3261664</data>
    </edge>
    <edge source="OMN" target="BFA">
      <data key="d0">52016</data>
    </edge>
    <edge source="NAM" target="BWA">
      <data key="d0">1318966</data>
    </edge>
    <edge source="NAM" target="DNK">
      <data key="d0">26935</data>
    </edge>
    <edge source="NAM" target="ZAF">
      <data key="d0">1609533</data>
    </edge>
    <edge source="NAM" target="ESP">
      <data key="d0">44643</data>
    </edge>
    <edge source="NOR" target="ALB">
      <data key="d0">2896663</data>
    </edge>
    <edge source="NOR" target="DZA">
      <data key="d0">24138</data>
    </edge>
    <edge source="NOR" target="AZE">
      <data key="d0">46725</data>
    </edge>
    <edge source="NOR" target="ARG">
      <data key="d0">967663</data>
    </edge>
    <edge source="NOR" target="AUS">
      <data key="d0">4267445</data>
    </edge>
    <edge source="NOR" target="AUT">
      <data key="d0">4180374</data>
    </edge>
    <edge source="NOR" target="BEL">
      <data key="d0">8876067</data>
    </edge>
    <edge source="NOR" target="BOL">
      <data key="d0">35000</data>
    </edge>
    <edge source="NOR" target="BRA">
      <data key="d0">3648550</data>
    </edge>
    <edge source="NOR" target="BGR">
      <data key="d0">930072</data>
    </edge>
    <edge source="NOR" target="CMR">
      <data key="d0">11683</data>
    </edge>
    <edge source="NOR" target="CAN">
      <data key="d0">6697880</data>
    </edge>
    <edge source="NOR" target="LKA">
      <data key="d0">222994</data>
    </edge>
    <edge source="NOR" target="CHL">
      <data key="d0">596124</data>
    </edge>
    <edge source="NOR" target="CHN">
      <data key="d0">11279392</data>
    </edge>
    <edge source="NOR" target="COL">
      <data key="d0">2271600</data>
    </edge>
    <edge source="NOR" target="CRI">
      <data key="d0">12880</data>
    </edge>
    <edge source="NOR" target="HRV">
      <data key="d0">2636775</data>
    </edge>
    <edge source="NOR" target="CZE">
      <data key="d0">1102345</data>
    </edge>
    <edge source="NOR" target="DNK">
      <data key="d0">37346310</data>
    </edge>
    <edge source="NOR" target="ECU">
      <data key="d0">165272</data>
    </edge>
    <edge source="NOR" target="EST">
      <data key="d0">2975345</data>
    </edge>
    <edge source="NOR" target="FIN">
      <data key="d0">41139881</data>
    </edge>
    <edge source="NOR" target="FRA">
      <data key="d0">48791562</data>
    </edge>
    <edge source="NOR" target="GMB">
      <data key="d0">14626</data>
    </edge>
    <edge source="NOR" target="PSE">
      <data key="d0">45806</data>
    </edge>
    <edge source="NOR" target="DEU">
      <data key="d0">66792903</data>
    </edge>
    <edge source="NOR" target="GHA">
      <data key="d0">376039</data>
    </edge>
    <edge source="NOR" target="GRC">
      <data key="d0">3472245</data>
    </edge>
    <edge source="NOR" target="HKG">
      <data key="d0">6892503</data>
    </edge>
    <edge source="NOR" target="HUN">
      <data key="d0">2953656</data>
    </edge>
    <edge source="NOR" target="IDN">
      <data key="d0">158373</data>
    </edge>
    <edge source="NOR" target="IRL">
      <data key="d0">16435490</data>
    </edge>
    <edge source="NOR" target="ISR">
      <data key="d0">2306211</data>
    </edge>
    <edge source="NOR" target="ITA">
      <data key="d0">9354870</data>
    </edge>
    <edge source="NOR" target="JPN">
      <data key="d0">3865294</data>
    </edge>
    <edge source="NOR" target="KAZ">
      <data key="d0">30009</data>
    </edge>
    <edge source="NOR" target="JOR">
      <data key="d0">430021</data>
    </edge>
    <edge source="NOR" target="KOR">
      <data key="d0">13511988</data>
    </edge>
    <edge source="NOR" target="KGZ">
      <data key="d0">13486</data>
    </edge>
    <edge source="NOR" target="LBN">
      <data key="d0">432525</data>
    </edge>
    <edge source="NOR" target="LVA">
      <data key="d0">1394950</data>
    </edge>
    <edge source="NOR" target="LTU">
      <data key="d0">5914500</data>
    </edge>
    <edge source="NOR" target="MWI">
      <data key="d0">1105538</data>
    </edge>
    <edge source="NOR" target="MYS">
      <data key="d0">534954</data>
    </edge>
    <edge source="NOR" target="MUS">
      <data key="d0">43609</data>
    </edge>
    <edge source="NOR" target="MEX">
      <data key="d0">236975</data>
    </edge>
    <edge source="NOR" target="MDA">
      <data key="d0">12360</data>
    </edge>
    <edge source="NOR" target="MAR">
      <data key="d0">365483</data>
    </edge>
    <edge source="NOR" target="MOZ">
      <data key="d0">144412</data>
    </edge>
    <edge source="NOR" target="OMN">
      <data key="d0">157526</data>
    </edge>
    <edge source="NOR" target="NAM">
      <data key="d0">22645</data>
    </edge>
    <edge source="NOR" target="NLD">
      <data key="d0">15449545</data>
    </edge>
    <edge source="NOR" target="NZL">
      <data key="d0">903489</data>
    </edge>
    <edge source="NOR" target="NIC">
      <data key="d0">314360</data>
    </edge>
    <edge source="NOR" target="PAK">
      <data key="d0">520931</data>
    </edge>
    <edge source="NOR" target="PAN">
      <data key="d0">1608545</data>
    </edge>
    <edge source="NOR" target="PER">
      <data key="d0">464265</data>
    </edge>
    <edge source="NOR" target="PHL">
      <data key="d0">13966602</data>
    </edge>
    <edge source="NOR" target="POL">
      <data key="d0">9562875</data>
    </edge>
    <edge source="NOR" target="PRT">
      <data key="d0">1566674</data>
    </edge>
    <edge source="NOR" target="ROU">
      <data key="d0">187717</data>
    </edge>
    <edge source="NOR" target="RUS">
      <data key="d0">3582624</data>
    </edge>
    <edge source="NOR" target="SAU">
      <data key="d0">3641819</data>
    </edge>
    <edge source="NOR" target="SEN">
      <data key="d0">75073</data>
    </edge>
    <edge source="NOR" target="IND">
      <data key="d0">3387330</data>
    </edge>
    <edge source="NOR" target="SGP">
      <data key="d0">22268367</data>
    </edge>
    <edge source="NOR" target="SVK">
      <data key="d0">790655</data>
    </edge>
    <edge source="NOR" target="VNM">
      <data key="d0">27002</data>
    </edge>
    <edge source="NOR" target="SVN">
      <data key="d0">755922</data>
    </edge>
    <edge source="NOR" target="ZAF">
      <data key="d0">1915064</data>
    </edge>
    <edge source="NOR" target="ZWE">
      <data key="d0">22390</data>
    </edge>
    <edge source="NOR" target="ESP">
      <data key="d0">9763059</data>
    </edge>
    <edge source="NOR" target="SWE">
      <data key="d0">165036125</data>
    </edge>
    <edge source="NOR" target="CHE">
      <data key="d0">6044504</data>
    </edge>
    <edge source="NOR" target="THA">
      <data key="d0">917208</data>
    </edge>
    <edge source="NOR" target="TGO">
      <data key="d0">17511</data>
    </edge>
    <edge source="NOR" target="ARE">
      <data key="d0">18267732</data>
    </edge>
    <edge source="NOR" target="TUN">
      <data key="d0">38486</data>
    </edge>
    <edge source="NOR" target="TUR">
      <data key="d0">1762041</data>
    </edge>
    <edge source="NOR" target="UGA">
      <data key="d0">1143008</data>
    </edge>
    <edge source="NOR" target="UKR">
      <data key="d0">1190898</data>
    </edge>
    <edge source="NOR" target="MKD">
      <data key="d0">138150</data>
    </edge>
    <edge source="NOR" target="EGY">
      <data key="d0">425877</data>
    </edge>
    <edge source="NOR" target="GBR">
      <data key="d0">68249273</data>
    </edge>
    <edge source="NOR" target="TZA">
      <data key="d0">631840</data>
    </edge>
    <edge source="NOR" target="USA">
      <data key="d0">48436187</data>
    </edge>
    <edge source="NOR" target="URY">
      <data key="d0">31834</data>
    </edge>
    <edge source="NOR" target="SRB">
      <data key="d0">10774601</data>
    </edge>
    <edge source="PAK" target="AZE">
      <data key="d0">62486</data>
    </edge>
    <edge source="PAK" target="AUS">
      <data key="d0">86280</data>
    </edge>
    <edge source="PAK" target="LKA">
      <data key="d0">163395</data>
    </edge>
    <edge source="PAK" target="CHN">
      <data key="d0">59275</data>
    </edge>
    <edge source="PAK" target="FRA">
      <data key="d0">753573</data>
    </edge>
    <edge source="PAK" target="DEU">
      <data key="d0">3943784</data>
    </edge>
    <edge source="PAK" target="GHA">
      <data key="d0">138691</data>
    </edge>
    <edge source="PAK" target="ITA">
      <data key="d0">35854</data>
    </edge>
    <edge source="PAK" target="JPN">
      <data key="d0">77807</data>
    </edge>
    <edge source="PAK" target="OMN">
      <data key="d0">141780</data>
    </edge>
    <edge source="PAK" target="NLD">
      <data key="d0">196949</data>
    </edge>
    <edge source="PAK" target="SAU">
      <data key="d0">1939009</data>
    </edge>
    <edge source="PAK" target="SGP">
      <data key="d0">48602</data>
    </edge>
    <edge source="PAK" target="ESP">
      <data key="d0">210622</data>
    </edge>
    <edge source="PAK" target="CHE">
      <data key="d0">420411</data>
    </edge>
    <edge source="PAK" target="ARE">
      <data key="d0">1406025</data>
    </edge>
    <edge source="PAK" target="GBR">
      <data key="d0">211833</data>
    </edge>
    <edge source="PAK" target="USA">
      <data key="d0">178663</data>
    </edge>
    <edge source="POL" target="DZA">
      <data key="d0">191000</data>
    </edge>
    <edge source="POL" target="AZE">
      <data key="d0">60000</data>
    </edge>
    <edge source="POL" target="ARG">
      <data key="d0">391000</data>
    </edge>
    <edge source="POL" target="AUS">
      <data key="d0">2817000</data>
    </edge>
    <edge source="POL" target="AUT">
      <data key="d0">38110000</data>
    </edge>
    <edge source="POL" target="BEL">
      <data key="d0">93171000</data>
    </edge>
    <edge source="POL" target="BOL">
      <data key="d0">107000</data>
    </edge>
    <edge source="POL" target="BWA">
      <data key="d0">93000</data>
    </edge>
    <edge source="POL" target="BRA">
      <data key="d0">4801000</data>
    </edge>
    <edge source="POL" target="BGR">
      <data key="d0">7909000</data>
    </edge>
    <edge source="POL" target="BLR">
      <data key="d0">15381000</data>
    </edge>
    <edge source="POL" target="CAN">
      <data key="d0">5408000</data>
    </edge>
    <edge source="POL" target="LKA">
      <data key="d0">349000</data>
    </edge>
    <edge source="POL" target="CHL">
      <data key="d0">605000</data>
    </edge>
    <edge source="POL" target="CHN">
      <data key="d0">4151000</data>
    </edge>
    <edge source="POL" target="COL">
      <data key="d0">358000</data>
    </edge>
    <edge source="POL" target="HRV">
      <data key="d0">743000</data>
    </edge>
    <edge source="POL" target="CZE">
      <data key="d0">58492000</data>
    </edge>
    <edge source="POL" target="DNK">
      <data key="d0">25817000</data>
    </edge>
    <edge source="POL" target="SLV">
      <data key="d0">59000</data>
    </edge>
    <edge source="POL" target="EST">
      <data key="d0">5793000</data>
    </edge>
    <edge source="POL" target="FIN">
      <data key="d0">7534000</data>
    </edge>
    <edge source="POL" target="FRA">
      <data key="d0">170589000</data>
    </edge>
    <edge source="POL" target="GEO">
      <data key="d0">93000</data>
    </edge>
    <edge source="POL" target="DEU">
      <data key="d0">663886000</data>
    </edge>
    <edge source="POL" target="GHA">
      <data key="d0">978000</data>
    </edge>
    <edge source="POL" target="GRC">
      <data key="d0">4025000</data>
    </edge>
    <edge source="POL" target="HKG">
      <data key="d0">31350000</data>
    </edge>
    <edge source="POL" target="HUN">
      <data key="d0">40025000</data>
    </edge>
    <edge source="POL" target="IDN">
      <data key="d0">665000</data>
    </edge>
    <edge source="POL" target="IRL">
      <data key="d0">5837000</data>
    </edge>
    <edge source="POL" target="ISR">
      <data key="d0">3573000</data>
    </edge>
    <edge source="POL" target="ITA">
      <data key="d0">114093000</data>
    </edge>
    <edge source="POL" target="JPN">
      <data key="d0">368000</data>
    </edge>
    <edge source="POL" target="KAZ">
      <data key="d0">990000</data>
    </edge>
    <edge source="POL" target="JOR">
      <data key="d0">201000</data>
    </edge>
    <edge source="POL" target="KOR">
      <data key="d0">2073000</data>
    </edge>
    <edge source="POL" target="LBN">
      <data key="d0">106000</data>
    </edge>
    <edge source="POL" target="LVA">
      <data key="d0">13706000</data>
    </edge>
    <edge source="POL" target="LTU">
      <data key="d0">26409000</data>
    </edge>
    <edge source="POL" target="MYS">
      <data key="d0">269000</data>
    </edge>
    <edge source="POL" target="MEX">
      <data key="d0">351000</data>
    </edge>
    <edge source="POL" target="MDA">
      <data key="d0">543000</data>
    </edge>
    <edge source="POL" target="MAR">
      <data key="d0">521000</data>
    </edge>
    <edge source="POL" target="NAM">
      <data key="d0">74000</data>
    </edge>
    <edge source="POL" target="NLD">
      <data key="d0">224601000</data>
    </edge>
    <edge source="POL" target="NZL">
      <data key="d0">201000</data>
    </edge>
    <edge source="POL" target="NOR">
      <data key="d0">7181000</data>
    </edge>
    <edge source="POL" target="PAK">
      <data key="d0">137000</data>
    </edge>
    <edge source="POL" target="PER">
      <data key="d0">346000</data>
    </edge>
    <edge source="POL" target="PHL">
      <data key="d0">641000</data>
    </edge>
    <edge source="POL" target="PRT">
      <data key="d0">1800000</data>
    </edge>
    <edge source="POL" target="ROU">
      <data key="d0">8555000</data>
    </edge>
    <edge source="POL" target="RUS">
      <data key="d0">37153000</data>
    </edge>
    <edge source="POL" target="SAU">
      <data key="d0">2142000</data>
    </edge>
    <edge source="POL" target="SEN">
      <data key="d0">118000</data>
    </edge>
    <edge source="POL" target="IND">
      <data key="d0">6903000</data>
    </edge>
    <edge source="POL" target="SGP">
      <data key="d0">1098000</data>
    </edge>
    <edge source="POL" target="SVK">
      <data key="d0">18008000</data>
    </edge>
    <edge source="POL" target="VNM">
      <data key="d0">106000</data>
    </edge>
    <edge source="POL" target="SVN">
      <data key="d0">9996000</data>
    </edge>
    <edge source="POL" target="ZAF">
      <data key="d0">2996000</data>
    </edge>
    <edge source="POL" target="ESP">
      <data key="d0">78115000</data>
    </edge>
    <edge source="POL" target="SWE">
      <data key="d0">76935000</data>
    </edge>
    <edge source="POL" target="CHE">
      <data key="d0">6055000</data>
    </edge>
    <edge source="POL" target="THA">
      <data key="d0">1341000</data>
    </edge>
    <edge source="POL" target="ARE">
      <data key="d0">2253000</data>
    </edge>
    <edge source="POL" target="TUN">
      <data key="d0">355000</data>
    </edge>
    <edge source="POL" target="TUR">
      <data key="d0">36607000</data>
    </edge>
    <edge source="POL" target="UKR">
      <data key="d0">17221000</data>
    </edge>
    <edge source="POL" target="MKD">
      <data key="d0">334000</data>
    </edge>
    <edge source="POL" target="EGY">
      <data key="d0">4098000</data>
    </edge>
    <edge source="POL" target="GBR">
      <data key="d0">140831000</data>
    </edge>
    <edge source="POL" target="TZA">
      <data key="d0">331000</data>
    </edge>
    <edge source="POL" target="USA">
      <data key="d0">49564000</data>
    </edge>
    <edge source="POL" target="URY">
      <data key="d0">153000</data>
    </edge>
    <edge source="POL" target="SRB">
      <data key="d0">544000</data>
    </edge>
    <edge source="ROU" target="ALB">
      <data key="d0">764000</data>
    </edge>
    <edge source="ROU" target="DZA">
      <data key="d0">374000</data>
    </edge>
    <edge source="ROU" target="AZE">
      <data key="d0">34000</data>
    </edge>
    <edge source="ROU" target="ARG">
      <data key="d0">77000</data>
    </edge>
    <edge source="ROU" target="AUS">
      <data key="d0">400000</data>
    </edge>
    <edge source="ROU" target="AUT">
      <data key="d0">65245000</data>
    </edge>
    <edge source="ROU" target="BEL">
      <data key="d0">1276000</data>
    </edge>
    <edge source="ROU" target="BRA">
      <data key="d0">161000</data>
    </edge>
    <edge source="ROU" target="BGR">
      <data key="d0">805000</data>
    </edge>
    <edge source="ROU" target="CAN">
      <data key="d0">612000</data>
    </edge>
    <edge source="ROU" target="LKA">
      <data key="d0">30000</data>
    </edge>
    <edge source="ROU" target="HRV">
      <data key="d0">600000</data>
    </edge>
    <edge source="ROU" target="CZE">
      <data key="d0">1178000</data>
    </edge>
    <edge source="ROU" target="DNK">
      <data key="d0">197000</data>
    </edge>
    <edge source="ROU" target="FIN">
      <data key="d0">31000</data>
    </edge>
    <edge source="ROU" target="FRA">
      <data key="d0">42961000</data>
    </edge>
    <edge source="ROU" target="DEU">
      <data key="d0">149314000</data>
    </edge>
    <edge source="ROU" target="GHA">
      <data key="d0">190000</data>
    </edge>
    <edge source="ROU" target="GRC">
      <data key="d0">8708000</data>
    </edge>
    <edge source="ROU" target="HKG">
      <data key="d0">160000</data>
    </edge>
    <edge source="ROU" target="HUN">
      <data key="d0">3906000</data>
    </edge>
    <edge source="ROU" target="IDN">
      <data key="d0">355000</data>
    </edge>
    <edge source="ROU" target="IRL">
      <data key="d0">232000</data>
    </edge>
    <edge source="ROU" target="ISR">
      <data key="d0">1333000</data>
    </edge>
    <edge source="ROU" target="ITA">
      <data key="d0">55371000</data>
    </edge>
    <edge source="ROU" target="JOR">
      <data key="d0">107000</data>
    </edge>
    <edge source="ROU" target="KOR">
      <data key="d0">50000</data>
    </edge>
    <edge source="ROU" target="KGZ">
      <data key="d0">213000</data>
    </edge>
    <edge source="ROU" target="LBN">
      <data key="d0">125000</data>
    </edge>
    <edge source="ROU" target="MYS">
      <data key="d0">35000</data>
    </edge>
    <edge source="ROU" target="MUS">
      <data key="d0">10000</data>
    </edge>
    <edge source="ROU" target="MDA">
      <data key="d0">556000</data>
    </edge>
    <edge source="ROU" target="NLD">
      <data key="d0">2955000</data>
    </edge>
    <edge source="ROU" target="NOR">
      <data key="d0">112000</data>
    </edge>
    <edge source="ROU" target="PAK">
      <data key="d0">60000</data>
    </edge>
    <edge source="ROU" target="PHL">
      <data key="d0">1755000</data>
    </edge>
    <edge source="ROU" target="POL">
      <data key="d0">1897000</data>
    </edge>
    <edge source="ROU" target="PRT">
      <data key="d0">492000</data>
    </edge>
    <edge source="ROU" target="RUS">
      <data key="d0">271000</data>
    </edge>
    <edge source="ROU" target="SAU">
      <data key="d0">676000</data>
    </edge>
    <edge source="ROU" target="IND">
      <data key="d0">41000</data>
    </edge>
    <edge source="ROU" target="SGP">
      <data key="d0">274000</data>
    </edge>
    <edge source="ROU" target="SVK">
      <data key="d0">772000</data>
    </edge>
    <edge source="ROU" target="SVN">
      <data key="d0">657000</data>
    </edge>
    <edge source="ROU" target="ZAF">
      <data key="d0">74000</data>
    </edge>
    <edge source="ROU" target="ESP">
      <data key="d0">2621000</data>
    </edge>
    <edge source="ROU" target="SWE">
      <data key="d0">1385000</data>
    </edge>
    <edge source="ROU" target="CHE">
      <data key="d0">4154000</data>
    </edge>
    <edge source="ROU" target="THA">
      <data key="d0">162000</data>
    </edge>
    <edge source="ROU" target="ARE">
      <data key="d0">686000</data>
    </edge>
    <edge source="ROU" target="TUN">
      <data key="d0">51000</data>
    </edge>
    <edge source="ROU" target="TUR">
      <data key="d0">1439000</data>
    </edge>
    <edge source="ROU" target="UKR">
      <data key="d0">34000</data>
    </edge>
    <edge source="ROU" target="MKD">
      <data key="d0">334000</data>
    </edge>
    <edge source="ROU" target="EGY">
      <data key="d0">4424000</data>
    </edge>
    <edge source="ROU" target="GBR">
      <data key="d0">38657000</data>
    </edge>
[truncated: 22,652 more chars]
