# Supplementary material for: Core-periphery structure in sectoral international trade networks: A new approach to an old theory
Source: PLoS One. 2020 Apr 2;15(4):e0229547. doi: 10.1371/journal.pone.0229547 (PMC7117750; doi:10.1371/journal.pone.0229547)
Supplement: S8 File — (ZIP) [file pone.0229547.s008.zip › S8_File/Networks 2000/78-ROAD VEHICLES.graphml]

<?xml version='1.0' encoding='utf-8'?>
<graphml xmlns="http://graphml.graphdrawing.org/xmlns" xmlns:xsi="http://www.w3.org/2001/XMLSchema-instance" xsi:schemaLocation="http://graphml.graphdrawing.org/xmlns http://graphml.graphdrawing.org/xmlns/1.0/graphml.xsd">
  <key attr.name="weight" attr.type="long" for="edge" id="d0" />
  <graph edgedefault="directed">
    <node id="ALB" />
    <node id="ITA" />
    <node id="MKD" />
    <node id="GBR" />
    <node id="SRB" />
    <node id="DZA" />
    <node id="BDI" />
    <node id="FRA" />
    <node id="JPN" />
    <node id="ESP" />
    <node id="TUN" />
    <node id="AZE" />
    <node id="BEL" />
    <node id="GEO" />
    <node id="KAZ" />
    <node id="RUS" />
    <node id="ARE" />
    <node id="TUR" />
    <node id="USA" />
    <node id="ARG" />
    <node id="AUS" />
    <node id="AUT" />
    <node id="BOL" />
    <node id="BRA" />
    <node id="CAN" />
    <node id="CHL" />
    <node id="CHN" />
    <node id="COL" />
    <node id="CRI" />
    <node id="DNK" />
    <node id="ECU" />
    <node id="SLV" />
    <node id="DEU" />
    <node id="GRC" />
    <node id="GTM" />
    <node id="HND" />
    <node id="HUN" />
    <node id="ISR" />
    <node id="JAM" />
    <node id="MEX" />
    <node id="MAR" />
    <node id="NLD" />
    <node id="NZL" />
    <node id="NIC" />
    <node id="NOR" />
    <node id="PAN" />
    <node id="PRY" />
    <node id="PER" />
    <node id="POL" />
    <node id="PRT" />
    <node id="SAU" />
    <node id="IND" />
    <node id="ZAF" />
    <node id="SWE" />
    <node id="CHE" />
    <node id="EGY" />
    <node id="URY" />
    <node id="BWA" />
    <node id="KHM" />
    <node id="LKA" />
    <node id="CZE" />
    <node id="ETH" />
    <node id="EST" />
    <node id="FIN" />
    <node id="GHA" />
    <node id="HKG" />
    <node id="IDN" />
    <node id="IRL" />
    <node id="JOR" />
    <node id="KOR" />
    <node id="LBN" />
    <node id="MYS" />
    <node id="MUS" />
    <node id="OMN" />
    <node id="NAM" />
    <node id="PAK" />
    <node id="PHL" />
    <node id="ROU" />
    <node id="SGP" />
    <node id="VNM" />
    <node id="ZWE" />
    <node id="THA" />
    <node id="UKR" />
    <node id="TZA" />
    <node id="ARM" />
    <node id="BGR" />
    <node id="BLR" />
    <node id="CMR" />
    <node id="CAF" />
    <node id="HRV" />
    <node id="BEN" />
    <node id="PSE" />
    <node id="CIV" />
    <node id="KGZ" />
    <node id="LVA" />
    <node id="LTU" />
    <node id="MDG" />
    <node id="MWI" />
    <node id="MRT" />
    <node id="MDA" />
    <node id="NER" />
    <node id="SEN" />
    <node id="SVK" />
    <node id="SVN" />
    <node id="TGO" />
    <node id="UGA" />
    <node id="BFA" />
    <node id="GMB" />
    <node id="MOZ" />
    <edge source="ALB" target="ITA">
      <data key="d0">45291</data>
    </edge>
    <edge source="ALB" target="MKD">
      <data key="d0">233880</data>
    </edge>
    <edge source="ALB" target="GBR">
      <data key="d0">20453</data>
    </edge>
    <edge source="ALB" target="SRB">
      <data key="d0">13001</data>
    </edge>
    <edge source="ITA" target="ALB">
      <data key="d0">10602104</data>
    </edge>
    <edge source="ITA" target="DZA">
      <data key="d0">25808937</data>
    </edge>
    <edge source="ITA" target="AZE">
      <data key="d0">71917</data>
    </edge>
    <edge source="ITA" target="ARG">
      <data key="d0">80678396</data>
    </edge>
    <edge source="ITA" target="AUS">
      <data key="d0">94933351</data>
    </edge>
    <edge source="ITA" target="AUT">
      <data key="d0">417987186</data>
    </edge>
    <edge source="ITA" target="ARM">
      <data key="d0">202265</data>
    </edge>
    <edge source="ITA" target="BEL">
      <data key="d0">675129404</data>
    </edge>
    <edge source="ITA" target="BOL">
      <data key="d0">470320</data>
    </edge>
    <edge source="ITA" target="BRA">
      <data key="d0">335052877</data>
    </edge>
    <edge source="ITA" target="BGR">
      <data key="d0">26916385</data>
    </edge>
    <edge source="ITA" target="BDI">
      <data key="d0">109682</data>
    </edge>
    <edge source="ITA" target="BLR">
      <data key="d0">2413610</data>
    </edge>
    <edge source="ITA" target="KHM">
      <data key="d0">47027</data>
    </edge>
    <edge source="ITA" target="CMR">
      <data key="d0">2992875</data>
    </edge>
    <edge source="ITA" target="CAN">
      <data key="d0">71576264</data>
    </edge>
    <edge source="ITA" target="CAF">
      <data key="d0">16982</data>
    </edge>
    <edge source="ITA" target="LKA">
      <data key="d0">708795</data>
    </edge>
    <edge source="ITA" target="CHL">
      <data key="d0">14573844</data>
    </edge>
    <edge source="ITA" target="CHN">
      <data key="d0">38645099</data>
    </edge>
    <edge source="ITA" target="COL">
      <data key="d0">7373048</data>
    </edge>
    <edge source="ITA" target="CRI">
      <data key="d0">3079329</data>
    </edge>
    <edge source="ITA" target="HRV">
      <data key="d0">65684817</data>
    </edge>
    <edge source="ITA" target="CZE">
      <data key="d0">123793104</data>
    </edge>
    <edge source="ITA" target="BEN">
      <data key="d0">645809</data>
    </edge>
    <edge source="ITA" target="DNK">
      <data key="d0">172760907</data>
    </edge>
    <edge source="ITA" target="ECU">
      <data key="d0">2021170</data>
    </edge>
    <edge source="ITA" target="SLV">
      <data key="d0">332798</data>
    </edge>
    <edge source="ITA" target="ETH">
      <data key="d0">32201922</data>
    </edge>
    <edge source="ITA" target="EST">
      <data key="d0">4371467</data>
    </edge>
    <edge source="ITA" target="FIN">
      <data key="d0">113477559</data>
    </edge>
    <edge source="ITA" target="FRA">
      <data key="d0">3074619157</data>
    </edge>
    <edge source="ITA" target="GEO">
      <data key="d0">167149</data>
    </edge>
    <edge source="ITA" target="GMB">
      <data key="d0">84781</data>
    </edge>
    <edge source="ITA" target="PSE">
      <data key="d0">1994814</data>
    </edge>
    <edge source="ITA" target="DEU">
      <data key="d0">4318439220</data>
    </edge>
    <edge source="ITA" target="GHA">
      <data key="d0">5318933</data>
    </edge>
    <edge source="ITA" target="GRC">
      <data key="d0">287783692</data>
    </edge>
    <edge source="ITA" target="GTM">
      <data key="d0">1146137</data>
    </edge>
    <edge source="ITA" target="HND">
      <data key="d0">576346</data>
    </edge>
    <edge source="ITA" target="HKG">
      <data key="d0">22164349</data>
    </edge>
    <edge source="ITA" target="HUN">
      <data key="d0">190455860</data>
    </edge>
    <edge source="ITA" target="IDN">
      <data key="d0">8506791</data>
    </edge>
    <edge source="ITA" target="IRL">
      <data key="d0">202838577</data>
    </edge>
    <edge source="ITA" target="ISR">
      <data key="d0">101042661</data>
    </edge>
    <edge source="ITA" target="CIV">
      <data key="d0">2467780</data>
    </edge>
    <edge source="ITA" target="JAM">
      <data key="d0">79254</data>
    </edge>
    <edge source="ITA" target="JPN">
      <data key="d0">320197066</data>
    </edge>
    <edge source="ITA" target="KAZ">
      <data key="d0">1184933</data>
    </edge>
    <edge source="ITA" target="JOR">
      <data key="d0">4746615</data>
    </edge>
    <edge source="ITA" target="KOR">
      <data key="d0">29999863</data>
    </edge>
    <edge source="ITA" target="KGZ">
      <data key="d0">36622</data>
    </edge>
    <edge source="ITA" target="LBN">
      <data key="d0">15775889</data>
    </edge>
    <edge source="ITA" target="LVA">
      <data key="d0">2841631</data>
    </edge>
    <edge source="ITA" target="LTU">
      <data key="d0">10098637</data>
    </edge>
    <edge source="ITA" target="MDG">
      <data key="d0">632542</data>
    </edge>
    <edge source="ITA" target="MWI">
      <data key="d0">383820</data>
    </edge>
    <edge source="ITA" target="MYS">
      <data key="d0">24652762</data>
    </edge>
    <edge source="ITA" target="MRT">
      <data key="d0">151249</data>
    </edge>
    <edge source="ITA" target="MUS">
      <data key="d0">844220</data>
    </edge>
    <edge source="ITA" target="MEX">
      <data key="d0">38374061</data>
    </edge>
    <edge source="ITA" target="MDA">
      <data key="d0">300553</data>
    </edge>
    <edge source="ITA" target="MAR">
      <data key="d0">36508321</data>
    </edge>
    <edge source="ITA" target="MOZ">
      <data key="d0">1181091</data>
    </edge>
    <edge source="ITA" target="OMN">
      <data key="d0">2783229</data>
    </edge>
    <edge source="ITA" target="NAM">
      <data key="d0">113146</data>
    </edge>
    <edge source="ITA" target="NLD">
      <data key="d0">646877040</data>
    </edge>
    <edge source="ITA" target="NZL">
      <data key="d0">11842963</data>
    </edge>
    <edge source="ITA" target="NIC">
      <data key="d0">461955</data>
    </edge>
    <edge source="ITA" target="NER">
      <data key="d0">47600</data>
    </edge>
    <edge source="ITA" target="NOR">
      <data key="d0">51415920</data>
    </edge>
    <edge source="ITA" target="PAK">
      <data key="d0">10196528</data>
    </edge>
    <edge source="ITA" target="PAN">
      <data key="d0">1514148</data>
    </edge>
    <edge source="ITA" target="PRY">
      <data key="d0">758281</data>
    </edge>
    <edge source="ITA" target="PER">
      <data key="d0">1672862</data>
    </edge>
    <edge source="ITA" target="PHL">
      <data key="d0">5049282</data>
    </edge>
    <edge source="ITA" target="POL">
      <data key="d0">573300377</data>
    </edge>
    <edge source="ITA" target="PRT">
      <data key="d0">307707766</data>
    </edge>
    <edge source="ITA" target="ROU">
      <data key="d0">58615564</data>
    </edge>
    <edge source="ITA" target="RUS">
      <data key="d0">22053871</data>
    </edge>
    <edge source="ITA" target="SAU">
      <data key="d0">35633147</data>
    </edge>
    <edge source="ITA" target="SEN">
      <data key="d0">7526272</data>
    </edge>
    <edge source="ITA" target="IND">
      <data key="d0">32767147</data>
    </edge>
    <edge source="ITA" target="SGP">
      <data key="d0">65431556</data>
    </edge>
    <edge source="ITA" target="SVK">
      <data key="d0">18808321</data>
    </edge>
    <edge source="ITA" target="VNM">
      <data key="d0">3034167</data>
    </edge>
    <edge source="ITA" target="SVN">
      <data key="d0">161944180</data>
    </edge>
    <edge source="ITA" target="ZAF">
      <data key="d0">86446716</data>
    </edge>
    <edge source="ITA" target="ZWE">
      <data key="d0">893274</data>
    </edge>
    <edge source="ITA" target="ESP">
      <data key="d0">1518944303</data>
    </edge>
    <edge source="ITA" target="SWE">
      <data key="d0">117073818</data>
    </edge>
    <edge source="ITA" target="CHE">
      <data key="d0">470096668</data>
    </edge>
    <edge source="ITA" target="THA">
      <data key="d0">7667536</data>
    </edge>
    <edge source="ITA" target="TGO">
      <data key="d0">452227</data>
    </edge>
    <edge source="ITA" target="ARE">
      <data key="d0">42465058</data>
    </edge>
    <edge source="ITA" target="TUN">
      <data key="d0">53422849</data>
    </edge>
    <edge source="ITA" target="TUR">
      <data key="d0">503368379</data>
    </edge>
    <edge source="ITA" target="UGA">
      <data key="d0">527407</data>
    </edge>
    <edge source="ITA" target="UKR">
      <data key="d0">5489785</data>
    </edge>
    <edge source="ITA" target="MKD">
      <data key="d0">12630803</data>
    </edge>
    <edge source="ITA" target="EGY">
      <data key="d0">51510551</data>
    </edge>
    <edge source="ITA" target="GBR">
      <data key="d0">2173996989</data>
    </edge>
    <edge source="ITA" target="TZA">
      <data key="d0">1764047</data>
    </edge>
    <edge source="ITA" target="USA">
      <data key="d0">930983058</data>
    </edge>
    <edge source="ITA" target="BFA">
      <data key="d0">235058</data>
    </edge>
    <edge source="ITA" target="URY">
      <data key="d0">5706889</data>
    </edge>
    <edge source="ITA" target="SRB">
      <data key="d0">24971348</data>
    </edge>
    <edge source="MKD" target="ALB">
      <data key="d0">13879</data>
    </edge>
    <edge source="MKD" target="DZA">
      <data key="d0">42489</data>
    </edge>
    <edge source="MKD" target="AUS">
      <data key="d0">416995</data>
    </edge>
    <edge source="MKD" target="BGR">
      <data key="d0">97472</data>
    </edge>
    <edge source="MKD" target="KHM">
      <data key="d0">25909</data>
    </edge>
    <edge source="MKD" target="HRV">
      <data key="d0">505421</data>
    </edge>
    <edge source="MKD" target="DNK">
      <data key="d0">96258</data>
    </edge>
    <edge source="MKD" target="FRA">
      <data key="d0">424176</data>
    </edge>
    <edge source="MKD" target="DEU">
      <data key="d0">759132</data>
    </edge>
    <edge source="MKD" target="GRC">
      <data key="d0">267799</data>
    </edge>
    <edge source="MKD" target="HUN">
      <data key="d0">89643</data>
    </edge>
    <edge source="MKD" target="ITA">
      <data key="d0">1650521</data>
    </edge>
    <edge source="MKD" target="JOR">
      <data key="d0">100563</data>
    </edge>
    <edge source="MKD" target="LTU">
      <data key="d0">50198</data>
    </edge>
    <edge source="MKD" target="NLD">
      <data key="d0">35787</data>
    </edge>
    <edge source="MKD" target="PAN">
      <data key="d0">114587</data>
    </edge>
    <edge source="MKD" target="ROU">
      <data key="d0">115674</data>
    </edge>
    <edge source="MKD" target="RUS">
      <data key="d0">4560776</data>
    </edge>
    <edge source="MKD" target="SGP">
      <data key="d0">42252</data>
    </edge>
    <edge source="MKD" target="SVN">
      <data key="d0">753736</data>
    </edge>
    <edge source="MKD" target="ZAF">
      <data key="d0">487590</data>
    </edge>
    <edge source="MKD" target="CHE">
      <data key="d0">37388</data>
    </edge>
    <edge source="MKD" target="ARE">
      <data key="d0">92530</data>
    </edge>
    <edge source="MKD" target="TUR">
      <data key="d0">289171</data>
    </edge>
    <edge source="MKD" target="EGY">
      <data key="d0">203484</data>
    </edge>
    <edge source="MKD" target="GBR">
      <data key="d0">473409</data>
    </edge>
    <edge source="MKD" target="SRB">
      <data key="d0">4565606</data>
    </edge>
    <edge source="GBR" target="ALB">
      <data key="d0">814351</data>
    </edge>
    <edge source="GBR" target="DZA">
      <data key="d0">2584436</data>
    </edge>
    <edge source="GBR" target="AZE">
      <data key="d0">597135</data>
    </edge>
    <edge source="GBR" target="ARG">
      <data key="d0">44666748</data>
    </edge>
    <edge source="GBR" target="AUS">
      <data key="d0">266304180</data>
    </edge>
    <edge source="GBR" target="AUT">
      <data key="d0">280728863</data>
    </edge>
    <edge source="GBR" target="ARM">
      <data key="d0">44478</data>
    </edge>
    <edge source="GBR" target="BEL">
      <data key="d0">1384244824</data>
    </edge>
    <edge source="GBR" target="BOL">
      <data key="d0">542265</data>
    </edge>
    <edge source="GBR" target="BWA">
      <data key="d0">660785</data>
    </edge>
    <edge source="GBR" target="BRA">
      <data key="d0">86214697</data>
    </edge>
    <edge source="GBR" target="BGR">
      <data key="d0">6950618</data>
    </edge>
    <edge source="GBR" target="BDI">
      <data key="d0">182315</data>
    </edge>
    <edge source="GBR" target="BLR">
      <data key="d0">5011990</data>
    </edge>
    <edge source="GBR" target="KHM">
      <data key="d0">919402</data>
    </edge>
    <edge source="GBR" target="CMR">
      <data key="d0">786353</data>
    </edge>
    <edge source="GBR" target="CAN">
      <data key="d0">173193898</data>
    </edge>
    <edge source="GBR" target="CAF">
      <data key="d0">19647</data>
    </edge>
    <edge source="GBR" target="LKA">
      <data key="d0">8297959</data>
    </edge>
    <edge source="GBR" target="CHL">
      <data key="d0">15627183</data>
    </edge>
    <edge source="GBR" target="CHN">
      <data key="d0">19884019</data>
    </edge>
    <edge source="GBR" target="COL">
      <data key="d0">2336150</data>
    </edge>
    <edge source="GBR" target="CRI">
      <data key="d0">8607422</data>
    </edge>
    <edge source="GBR" target="HRV">
      <data key="d0">9271013</data>
    </edge>
    <edge source="GBR" target="CZE">
      <data key="d0">84127405</data>
    </edge>
    <edge source="GBR" target="BEN">
      <data key="d0">1371157</data>
    </edge>
    <edge source="GBR" target="DNK">
      <data key="d0">181458706</data>
    </edge>
    <edge source="GBR" target="ECU">
      <data key="d0">858264</data>
    </edge>
    <edge source="GBR" target="SLV">
      <data key="d0">683138</data>
    </edge>
    <edge source="GBR" target="ETH">
      <data key="d0">1613536</data>
    </edge>
    <edge source="GBR" target="EST">
      <data key="d0">4024288</data>
    </edge>
    <edge source="GBR" target="FIN">
      <data key="d0">192561105</data>
    </edge>
    <edge source="GBR" target="FRA">
      <data key="d0">2330516874</data>
    </edge>
    <edge source="GBR" target="GEO">
      <data key="d0">911742</data>
    </edge>
    <edge source="GBR" target="GMB">
      <data key="d0">1276046</data>
    </edge>
    <edge source="GBR" target="DEU">
      <data key="d0">4192860539</data>
    </edge>
    <edge source="GBR" target="GHA">
      <data key="d0">12607708</data>
    </edge>
    <edge source="GBR" target="GRC">
      <data key="d0">251432010</data>
    </edge>
    <edge source="GBR" target="GTM">
      <data key="d0">4245702</data>
    </edge>
    <edge source="GBR" target="HND">
      <data key="d0">2204195</data>
    </edge>
    <edge source="GBR" target="HKG">
      <data key="d0">126031745</data>
    </edge>
    <edge source="GBR" target="HUN">
      <data key="d0">74783636</data>
    </edge>
    <edge source="GBR" target="IDN">
      <data key="d0">15407457</data>
    </edge>
    <edge source="GBR" target="IRL">
      <data key="d0">1199962185</data>
    </edge>
    <edge source="GBR" target="ISR">
      <data key="d0">27972955</data>
    </edge>
    <edge source="GBR" target="ITA">
      <data key="d0">1931125839</data>
    </edge>
    <edge source="GBR" target="CIV">
      <data key="d0">1587089</data>
    </edge>
    <edge source="GBR" target="JAM">
      <data key="d0">5457758</data>
    </edge>
    <edge source="GBR" target="JPN">
      <data key="d0">453184860</data>
    </edge>
    <edge source="GBR" target="KAZ">
      <data key="d0">548646</data>
    </edge>
    <edge source="GBR" target="JOR">
      <data key="d0">9915674</data>
    </edge>
    <edge source="GBR" target="KOR">
      <data key="d0">18123912</data>
    </edge>
    <edge source="GBR" target="KGZ">
      <data key="d0">57908</data>
    </edge>
    <edge source="GBR" target="LBN">
      <data key="d0">8524277</data>
    </edge>
    <edge source="GBR" target="LVA">
      <data key="d0">1734078</data>
    </edge>
    <edge source="GBR" target="LTU">
      <data key="d0">5497776</data>
    </edge>
    <edge source="GBR" target="MDG">
      <data key="d0">382736</data>
    </edge>
    <edge source="GBR" target="MWI">
      <data key="d0">2646944</data>
    </edge>
    <edge source="GBR" target="MYS">
      <data key="d0">84193349</data>
    </edge>
    <edge source="GBR" target="MRT">
      <data key="d0">697847</data>
    </edge>
    <edge source="GBR" target="MUS">
      <data key="d0">5936517</data>
    </edge>
    <edge source="GBR" target="MEX">
      <data key="d0">174135630</data>
    </edge>
    <edge source="GBR" target="MDA">
      <data key="d0">224539</data>
    </edge>
    <edge source="GBR" target="MAR">
      <data key="d0">18632163</data>
    </edge>
    <edge source="GBR" target="MOZ">
      <data key="d0">14340428</data>
    </edge>
    <edge source="GBR" target="OMN">
      <data key="d0">9041401</data>
    </edge>
    <edge source="GBR" target="NAM">
      <data key="d0">1158439</data>
    </edge>
    <edge source="GBR" target="NLD">
      <data key="d0">1759947092</data>
    </edge>
    <edge source="GBR" target="NZL">
      <data key="d0">49491047</data>
    </edge>
    <edge source="GBR" target="NIC">
      <data key="d0">80701</data>
    </edge>
    <edge source="GBR" target="NER">
      <data key="d0">977940</data>
    </edge>
    <edge source="GBR" target="NOR">
      <data key="d0">148148889</data>
    </edge>
    <edge source="GBR" target="PAK">
      <data key="d0">8178796</data>
    </edge>
    <edge source="GBR" target="PAN">
      <data key="d0">3916078</data>
    </edge>
    <edge source="GBR" target="PRY">
      <data key="d0">1286447</data>
    </edge>
    <edge source="GBR" target="PER">
      <data key="d0">4393202</data>
    </edge>
    <edge source="GBR" target="PHL">
      <data key="d0">7013041</data>
    </edge>
    <edge source="GBR" target="POL">
      <data key="d0">216300793</data>
    </edge>
    <edge source="GBR" target="PRT">
      <data key="d0">407909415</data>
    </edge>
    <edge source="GBR" target="ROU">
      <data key="d0">7657236</data>
    </edge>
    <edge source="GBR" target="RUS">
      <data key="d0">33550780</data>
    </edge>
    <edge source="GBR" target="SAU">
      <data key="d0">37011525</data>
    </edge>
    <edge source="GBR" target="SEN">
      <data key="d0">1060499</data>
    </edge>
    <edge source="GBR" target="IND">
      <data key="d0">27949873</data>
    </edge>
    <edge source="GBR" target="SGP">
      <data key="d0">74071822</data>
    </edge>
    <edge source="GBR" target="SVK">
      <data key="d0">4361254</data>
    </edge>
    <edge source="GBR" target="VNM">
      <data key="d0">3601204</data>
    </edge>
    <edge source="GBR" target="SVN">
      <data key="d0">10489982</data>
    </edge>
    <edge source="GBR" target="ZAF">
      <data key="d0">187232829</data>
    </edge>
    <edge source="GBR" target="ZWE">
      <data key="d0">6929437</data>
    </edge>
    <edge source="GBR" target="ESP">
      <data key="d0">1739592238</data>
    </edge>
    <edge source="GBR" target="SWE">
      <data key="d0">619256520</data>
    </edge>
    <edge source="GBR" target="CHE">
      <data key="d0">279552777</data>
    </edge>
    <edge source="GBR" target="THA">
      <data key="d0">90867372</data>
    </edge>
    <edge source="GBR" target="TGO">
      <data key="d0">154123</data>
    </edge>
    <edge source="GBR" target="ARE">
      <data key="d0">82500480</data>
    </edge>
    <edge source="GBR" target="TUN">
      <data key="d0">2532225</data>
    </edge>
    <edge source="GBR" target="TUR">
      <data key="d0">292458552</data>
    </edge>
    <edge source="GBR" target="UGA">
      <data key="d0">2592053</data>
    </edge>
    <edge source="GBR" target="UKR">
      <data key="d0">4389214</data>
    </edge>
    <edge source="GBR" target="MKD">
      <data key="d0">3542417</data>
    </edge>
    <edge source="GBR" target="EGY">
      <data key="d0">7064152</data>
    </edge>
    <edge source="GBR" target="TZA">
      <data key="d0">7424587</data>
    </edge>
    <edge source="GBR" target="USA">
      <data key="d0">3755977551</data>
    </edge>
    <edge source="GBR" target="URY">
      <data key="d0">2251054</data>
    </edge>
    <edge source="GBR" target="SRB">
      <data key="d0">5540633</data>
    </edge>
    <edge source="SRB" target="DZA">
      <data key="d0">558000</data>
    </edge>
    <edge source="SRB" target="AUT">
      <data key="d0">573000</data>
    </edge>
    <edge source="SRB" target="BEL">
      <data key="d0">30000</data>
    </edge>
    <edge source="SRB" target="BGR">
      <data key="d0">58000</data>
    </edge>
    <edge source="SRB" target="BLR">
      <data key="d0">851000</data>
    </edge>
    <edge source="SRB" target="CHN">
      <data key="d0">54000</data>
    </edge>
    <edge source="SRB" target="COL">
      <data key="d0">53000</data>
    </edge>
    <edge source="SRB" target="HRV">
      <data key="d0">1455000</data>
    </edge>
    <edge source="SRB" target="CZE">
      <data key="d0">828000</data>
    </edge>
    <edge source="SRB" target="FRA">
      <data key="d0">42000</data>
    </edge>
    <edge source="SRB" target="DEU">
      <data key="d0">3462000</data>
    </edge>
    <edge source="SRB" target="GRC">
      <data key="d0">806000</data>
    </edge>
    <edge source="SRB" target="HUN">
      <data key="d0">1592000</data>
    </edge>
    <edge source="SRB" target="ITA">
      <data key="d0">3747000</data>
    </edge>
    <edge source="SRB" target="JOR">
      <data key="d0">63000</data>
    </edge>
    <edge source="SRB" target="LTU">
      <data key="d0">10000</data>
    </edge>
    <edge source="SRB" target="NLD">
      <data key="d0">64000</data>
    </edge>
    <edge source="SRB" target="PHL">
      <data key="d0">112000</data>
    </edge>
    <edge source="SRB" target="POL">
      <data key="d0">16000</data>
    </edge>
    <edge source="SRB" target="ROU">
      <data key="d0">118000</data>
    </edge>
    <edge source="SRB" target="RUS">
      <data key="d0">497000</data>
    </edge>
    <edge source="SRB" target="SVK">
      <data key="d0">128000</data>
    </edge>
    <edge source="SRB" target="SVN">
      <data key="d0">256000</data>
    </edge>
    <edge source="SRB" target="ZAF">
      <data key="d0">96000</data>
    </edge>
    <edge source="SRB" target="ESP">
      <data key="d0">41000</data>
    </edge>
    <edge source="SRB" target="ARE">
      <data key="d0">43000</data>
    </edge>
    <edge source="SRB" target="TUR">
      <data key="d0">377000</data>
    </edge>
    <edge source="SRB" target="UKR">
      <data key="d0">89000</data>
    </edge>
    <edge source="SRB" target="MKD">
      <data key="d0">8036000</data>
    </edge>
    <edge source="SRB" target="EGY">
      <data key="d0">3866000</data>
    </edge>
    <edge source="SRB" target="GBR">
      <data key="d0">141000</data>
    </edge>
    <edge source="DZA" target="BDI">
      <data key="d0">29740</data>
    </edge>
    <edge source="DZA" target="FRA">
      <data key="d0">1732626</data>
    </edge>
    <edge source="DZA" target="JPN">
      <data key="d0">23942</data>
    </edge>
    <edge source="DZA" target="ESP">
      <data key="d0">218861</data>
    </edge>
    <edge source="DZA" target="TUN">
      <data key="d0">148283</data>
    </edge>
    <edge source="DZA" target="GBR">
      <data key="d0">211570</data>
    </edge>
    <edge source="FRA" target="ALB">
      <data key="d0">258156</data>
    </edge>
    <edge source="FRA" target="DZA">
      <data key="d0">525334478</data>
    </edge>
    <edge source="FRA" target="AZE">
      <data key="d0">27951</data>
    </edge>
    <edge source="FRA" target="ARG">
      <data key="d0">360666609</data>
    </edge>
    <edge source="FRA" target="AUS">
      <data key="d0">46067968</data>
    </edge>
    <edge source="FRA" target="AUT">
      <data key="d0">494281850</data>
    </edge>
    <edge source="FRA" target="ARM">
      <data key="d0">69104</data>
    </edge>
    <edge source="FRA" target="BEL">
      <data key="d0">2082323821</data>
    </edge>
    <edge source="FRA" target="BOL">
      <data key="d0">221217</data>
    </edge>
    <edge source="FRA" target="BWA">
      <data key="d0">3668403</data>
    </edge>
    <edge source="FRA" target="BRA">
      <data key="d0">242363911</data>
    </edge>
    <edge source="FRA" target="BGR">
      <data key="d0">23390389</data>
    </edge>
    <edge source="FRA" target="BDI">
      <data key="d0">121634</data>
    </edge>
    <edge source="FRA" target="BLR">
      <data key="d0">3094083</data>
    </edge>
    <edge source="FRA" target="KHM">
      <data key="d0">1187125</data>
    </edge>
    <edge source="FRA" target="CMR">
      <data key="d0">38357271</data>
    </edge>
    <edge source="FRA" target="CAN">
      <data key="d0">26593605</data>
    </edge>
    <edge source="FRA" target="CAF">
      <data key="d0">3380892</data>
    </edge>
    <edge source="FRA" target="LKA">
      <data key="d0">2819493</data>
    </edge>
    <edge source="FRA" target="CHL">
      <data key="d0">127820770</data>
    </edge>
    <edge source="FRA" target="CHN">
      <data key="d0">102225801</data>
    </edge>
    <edge source="FRA" target="COL">
      <data key="d0">34999835</data>
    </edge>
    <edge source="FRA" target="CRI">
      <data key="d0">4827578</data>
    </edge>
    <edge source="FRA" target="HRV">
      <data key="d0">70485925</data>
    </edge>
    <edge source="FRA" target="CZE">
      <data key="d0">262393071</data>
    </edge>
    <edge source="FRA" target="BEN">
      <data key="d0">11525876</data>
    </edge>
    <edge source="FRA" target="DNK">
      <data key="d0">252594792</data>
    </edge>
    <edge source="FRA" target="ECU">
      <data key="d0">676993</data>
    </edge>
    <edge source="FRA" target="SLV">
      <data key="d0">1943054</data>
    </edge>
    <edge source="FRA" target="ETH">
      <data key="d0">520526</data>
    </edge>
    <edge source="FRA" target="EST">
      <data key="d0">23725936</data>
    </edge>
    <edge source="FRA" target="FIN">
      <data key="d0">158560466</data>
    </edge>
    <edge source="FRA" target="GEO">
      <data key="d0">501986</data>
    </edge>
    <edge source="FRA" target="GMB">
      <data key="d0">667302</data>
    </edge>
    <edge source="FRA" target="PSE">
      <data key="d0">711685</data>
    </edge>
    <edge source="FRA" target="DEU">
      <data key="d0">5878727871</data>
    </edge>
    <edge source="FRA" target="GHA">
      <data key="d0">1532785</data>
    </edge>
    <edge source="FRA" target="GRC">
      <data key="d0">283270861</data>
    </edge>
    <edge source="FRA" target="GTM">
      <data key="d0">1260583</data>
    </edge>
    <edge source="FRA" target="HND">
      <data key="d0">650587</data>
    </edge>
    <edge source="FRA" target="HKG">
      <data key="d0">14818843</data>
    </edge>
    <edge source="FRA" target="HUN">
      <data key="d0">248347854</data>
    </edge>
    <edge source="FRA" target="IDN">
      <data key="d0">15884896</data>
    </edge>
    <edge source="FRA" target="IRL">
      <data key="d0">288611802</data>
    </edge>
    <edge source="FRA" target="ISR">
      <data key="d0">150474894</data>
    </edge>
    <edge source="FRA" target="ITA">
      <data key="d0">3635304439</data>
    </edge>
    <edge source="FRA" target="CIV">
      <data key="d0">29419840</data>
    </edge>
    <edge source="FRA" target="JAM">
      <data key="d0">704101</data>
    </edge>
    <edge source="FRA" target="JPN">
      <data key="d0">189140042</data>
    </edge>
    <edge source="FRA" target="KAZ">
      <data key="d0">6719928</data>
    </edge>
    <edge source="FRA" target="JOR">
      <data key="d0">5553168</data>
    </edge>
    <edge source="FRA" target="KOR">
      <data key="d0">6940021</data>
    </edge>
    <edge source="FRA" target="LBN">
      <data key="d0">15791493</data>
    </edge>
    <edge source="FRA" target="LVA">
      <data key="d0">7948488</data>
    </edge>
    <edge source="FRA" target="LTU">
      <data key="d0">15773094</data>
    </edge>
    <edge source="FRA" target="MDG">
      <data key="d0">20051774</data>
    </edge>
    <edge source="FRA" target="MWI">
      <data key="d0">380773</data>
    </edge>
    <edge source="FRA" target="MYS">
      <data key="d0">17711934</data>
    </edge>
    <edge source="FRA" target="MRT">
      <data key="d0">6215133</data>
    </edge>
    <edge source="FRA" target="MUS">
      <data key="d0">12119579</data>
    </edge>
    <edge source="FRA" target="MEX">
      <data key="d0">72429822</data>
    </edge>
    <edge source="FRA" target="MDA">
      <data key="d0">120791</data>
    </edge>
    <edge source="FRA" target="MAR">
      <data key="d0">124600138</data>
    </edge>
    <edge source="FRA" target="MOZ">
      <data key="d0">272623</data>
    </edge>
    <edge source="FRA" target="OMN">
      <data key="d0">1301175</data>
    </edge>
    <edge source="FRA" target="NLD">
      <data key="d0">1433109739</data>
    </edge>
    <edge source="FRA" target="NZL">
      <data key="d0">11802993</data>
    </edge>
    <edge source="FRA" target="NIC">
      <data key="d0">834443</data>
    </edge>
    <edge source="FRA" target="NER">
      <data key="d0">6824567</data>
    </edge>
    <edge source="FRA" target="NOR">
      <data key="d0">128064038</data>
    </edge>
    <edge source="FRA" target="PAK">
      <data key="d0">744973</data>
    </edge>
    <edge source="FRA" target="PAN">
      <data key="d0">3662504</data>
    </edge>
    <edge source="FRA" target="PRY">
      <data key="d0">2225369</data>
    </edge>
    <edge source="FRA" target="PER">
      <data key="d0">3936813</data>
    </edge>
    <edge source="FRA" target="PHL">
      <data key="d0">1249909</data>
    </edge>
    <edge source="FRA" target="POL">
      <data key="d0">426258802</data>
    </edge>
    <edge source="FRA" target="PRT">
      <data key="d0">826672484</data>
    </edge>
    <edge source="FRA" target="ROU">
      <data key="d0">40044837</data>
    </edge>
    <edge source="FRA" target="RUS">
      <data key="d0">32877841</data>
    </edge>
    <edge source="FRA" target="SAU">
      <data key="d0">54193850</data>
    </edge>
    <edge source="FRA" target="SEN">
      <data key="d0">29078675</data>
    </edge>
    <edge source="FRA" target="IND">
      <data key="d0">7406753</data>
    </edge>
    <edge source="FRA" target="SGP">
      <data key="d0">31606162</data>
    </edge>
    <edge source="FRA" target="SVK">
      <data key="d0">46137353</data>
    </edge>
    <edge source="FRA" target="VNM">
      <data key="d0">4013501</data>
    </edge>
    <edge source="FRA" target="SVN">
      <data key="d0">381726850</data>
    </edge>
    <edge source="FRA" target="ZAF">
      <data key="d0">106973460</data>
    </edge>
    <edge source="FRA" target="ZWE">
      <data key="d0">6320333</data>
    </edge>
    <edge source="FRA" target="ESP">
      <data key="d0">8103784006</data>
    </edge>
    <edge source="FRA" target="SWE">
      <data key="d0">498696771</data>
    </edge>
    <edge source="FRA" target="CHE">
      <data key="d0">626174410</data>
    </edge>
    <edge source="FRA" target="THA">
      <data key="d0">22836856</data>
    </edge>
    <edge source="FRA" target="TGO">
      <data key="d0">13099533</data>
    </edge>
    <edge source="FRA" target="ARE">
      <data key="d0">34159353</data>
    </edge>
    <edge source="FRA" target="TUN">
      <data key="d0">246209568</data>
    </edge>
    <edge source="FRA" target="TUR">
      <data key="d0">808499296</data>
    </edge>
    <edge source="FRA" target="UGA">
      <data key="d0">57165</data>
    </edge>
    <edge source="FRA" target="UKR">
      <data key="d0">6116814</data>
    </edge>
    <edge source="FRA" target="MKD">
      <data key="d0">14338065</data>
    </edge>
    <edge source="FRA" target="EGY">
      <data key="d0">26294576</data>
    </edge>
    <edge source="FRA" target="GBR">
      <data key="d0">5116057208</data>
    </edge>
    <edge source="FRA" target="TZA">
      <data key="d0">189755</data>
    </edge>
    <edge source="FRA" target="USA">
      <data key="d0">875982013</data>
    </edge>
    <edge source="FRA" target="BFA">
      <data key="d0">14836259</data>
    </edge>
    <edge source="FRA" target="URY">
      <data key="d0">36125441</data>
    </edge>
    <edge source="FRA" target="SRB">
      <data key="d0">11150018</data>
    </edge>
    <edge source="JPN" target="ALB">
      <data key="d0">190321</data>
    </edge>
    <edge source="JPN" target="DZA">
      <data key="d0">62280483</data>
    </edge>
    <edge source="JPN" target="AZE">
      <data key="d0">170660</data>
    </edge>
    <edge source="JPN" target="ARG">
      <data key="d0">189212961</data>
    </edge>
    <edge source="JPN" target="AUS">
      <data key="d0">4234744250</data>
    </edge>
    <edge source="JPN" target="AUT">
      <data key="d0">487303446</data>
    </edge>
    <edge source="JPN" target="ARM">
      <data key="d0">69997</data>
    </edge>
    <edge source="JPN" target="BEL">
      <data key="d0">975712923</data>
    </edge>
    <edge source="JPN" target="BOL">
      <data key="d0">13589405</data>
    </edge>
    <edge source="JPN" target="BWA">
      <data key="d0">625624</data>
    </edge>
    <edge source="JPN" target="BRA">
      <data key="d0">425975183</data>
    </edge>
    <edge source="JPN" target="BGR">
      <data key="d0">3163054</data>
    </edge>
    <edge source="JPN" target="BDI">
      <data key="d0">1116403</data>
    </edge>
    <edge source="JPN" target="BLR">
      <data key="d0">1015249</data>
    </edge>
    <edge source="JPN" target="KHM">
      <data key="d0">17132499</data>
    </edge>
    <edge source="JPN" target="CMR">
      <data key="d0">9334109</data>
    </edge>
    <edge source="JPN" target="CAN">
      <data key="d0">3177526275</data>
    </edge>
    <edge source="JPN" target="CAF">
      <data key="d0">1900588</data>
    </edge>
    <edge source="JPN" target="LKA">
      <data key="d0">157701787</data>
    </edge>
    <edge source="JPN" target="CHL">
      <data key="d0">380409665</data>
    </edge>
    <edge source="JPN" target="CHN">
      <data key="d0">1154416972</data>
    </edge>
    <edge source="JPN" target="COL">
      <data key="d0">317373110</data>
    </edge>
    <edge source="JPN" target="CRI">
      <data key="d0">83861662</data>
    </edge>
    <edge source="JPN" target="HRV">
      <data key="d0">6170313</data>
    </edge>
    <edge source="JPN" target="CZE">
      <data key="d0">110745508</data>
    </edge>
    <edge source="JPN" target="BEN">
      <data key="d0">3615940</data>
    </edge>
    <edge source="JPN" target="DNK">
      <data key="d0">212635392</data>
    </edge>
    <edge source="JPN" target="ECU">
      <data key="d0">152795786</data>
    </edge>
    <edge source="JPN" target="SLV">
      <data key="d0">52415530</data>
    </edge>
    <edge source="JPN" target="ETH">
      <data key="d0">34884063</data>
    </edge>
    <edge source="JPN" target="EST">
      <data key="d0">8789988</data>
    </edge>
    <edge source="JPN" target="FIN">
      <data key="d0">244045866</data>
    </edge>
    <edge source="JPN" target="FRA">
      <data key="d0">1248522207</data>
    </edge>
    <edge source="JPN" target="GEO">
      <data key="d0">794800</data>
    </edge>
    <edge source="JPN" target="GMB">
      <data key="d0">3248723</data>
    </edge>
    <edge source="JPN" target="DEU">
      <data key="d0">2865606692</data>
    </edge>
    <edge source="JPN" target="GHA">
      <data key="d0">15644147</data>
    </edge>
    <edge source="JPN" target="GRC">
      <data key="d0">403227858</data>
    </edge>
    <edge source="JPN" target="GTM">
      <data key="d0">92046104</data>
    </edge>
    <edge source="JPN" target="HND">
      <data key="d0">69436232</data>
    </edge>
    <edge source="JPN" target="HKG">
      <data key="d0">940503990</data>
    </edge>
    <edge source="JPN" target="HUN">
      <data key="d0">177362261</data>
    </edge>
    <edge source="JPN" target="IDN">
      <data key="d0">991250645</data>
    </edge>
    <edge source="JPN" target="IRL">
      <data key="d0">586895286</data>
    </edge>
    <edge source="JPN" target="ISR">
      <data key="d0">595368895</data>
    </edge>
    <edge source="JPN" target="ITA">
      <data key="d0">1848763393</data>
    </edge>
    <edge source="JPN" target="CIV">
      <data key="d0">5875747</data>
    </edge>
    <edge source="JPN" target="JAM">
      <data key="d0">113217079</data>
    </edge>
    <edge source="JPN" target="KAZ">
      <data key="d0">11660091</data>
    </edge>
    <edge source="JPN" target="JOR">
      <data key="d0">47961924</data>
    </edge>
    <edge source="JPN" target="KOR">
      <data key="d0">625717422</data>
    </edge>
    <edge source="JPN" target="KGZ">
      <data key="d0">141702</data>
    </edge>
    <edge source="JPN" target="LBN">
      <data key="d0">74084558</data>
    </edge>
    <edge source="JPN" target="LVA">
      <data key="d0">2374239</data>
    </edge>
    <edge source="JPN" target="LTU">
      <data key="d0">136107</data>
    </edge>
    <edge source="JPN" target="MDG">
      <data key="d0">8783725</data>
    </edge>
    <edge source="JPN" target="MWI">
      <data key="d0">8617045</data>
    </edge>
    <edge source="JPN" target="MYS">
      <data key="d0">1088360068</data>
    </edge>
    <edge source="JPN" target="MRT">
      <data key="d0">9959232</data>
    </edge>
    <edge source="JPN" target="MUS">
      <data key="d0">34266799</data>
    </edge>
    <edge source="JPN" target="MEX">
      <data key="d0">743562265</data>
    </edge>
    <edge source="JPN" target="MAR">
      <data key="d0">65309500</data>
    </edge>
    <edge source="JPN" target="MOZ">
      <data key="d0">8164642</data>
    </edge>
    <edge source="JPN" target="OMN">
      <data key="d0">534769822</data>
    </edge>
    <edge source="JPN" target="NAM">
      <data key="d0">723735</data>
    </edge>
    <edge source="JPN" target="NLD">
      <data key="d0">1082604997</data>
    </edge>
    <edge source="JPN" target="NZL">
      <data key="d0">665935021</data>
    </edge>
    <edge source="JPN" target="NIC">
      <data key="d0">59088007</data>
    </edge>
    <edge source="JPN" target="NER">
      <data key="d0">1528278</data>
    </edge>
    <edge source="JPN" target="NOR">
      <data key="d0">314277511</data>
    </edge>
    <edge source="JPN" target="PAK">
      <data key="d0">213856912</data>
    </edge>
    <edge source="JPN" target="PAN">
      <data key="d0">127560904</data>
    </edge>
    <edge source="JPN" target="PRY">
      <data key="d0">36430081</data>
    </edge>
    <edge source="JPN" target="PER">
      <data key="d0">167372651</data>
    </edge>
    <edge source="JPN" target="PHL">
      <data key="d0">619661634</data>
    </edge>
    <edge source="JPN" target="POL">
      <data key="d0">148691814</data>
    </edge>
    <edge source="JPN" target="PRT">
      <data key="d0">438785432</data>
    </edge>
    <edge source="JPN" target="ROU">
      <data key="d0">515321</data>
    </edge>
    <edge source="JPN" target="RUS">
      <data key="d0">174305446</data>
    </edge>
    <edge source="JPN" target="SAU">
      <data key="d0">1425780790</data>
    </edge>
    <edge source="JPN" target="SEN">
      <data key="d0">3036755</data>
    </edge>
    <edge source="JPN" target="IND">
      <data key="d0">251207136</data>
    </edge>
    <edge source="JPN" target="SGP">
      <data key="d0">917460337</data>
    </edge>
    <edge source="JPN" target="SVK">
      <data key="d0">3097121</data>
    </edge>
    <edge source="JPN" target="VNM">
      <data key="d0">138238806</data>
    </edge>
    <edge source="JPN" target="SVN">
      <data key="d0">35713249</data>
    </edge>
    <edge source="JPN" target="ZAF">
      <data key="d0">735722344</data>
    </edge>
    <edge source="JPN" target="ZWE">
      <data key="d0">17784205</data>
    </edge>
    <edge source="JPN" target="ESP">
      <data key="d0">1230705898</data>
    </edge>
    <edge source="JPN" target="SWE">
      <data key="d0">440963987</data>
    </edge>
    <edge source="JPN" target="CHE">
      <data key="d0">670246731</data>
    </edge>
    <edge source="JPN" target="THA">
      <data key="d0">1204675548</data>
    </edge>
    <edge source="JPN" target="TGO">
      <data key="d0">3325586</data>
    </edge>
    <edge source="JPN" target="ARE">
      <data key="d0">1002432204</data>
    </edge>
    <edge source="JPN" target="TUN">
      <data key="d0">57071910</data>
    </edge>
    <edge source="JPN" target="TUR">
      <data key="d0">327434063</data>
    </edge>
    <edge source="JPN" target="UGA">
      <data key="d0">18825193</data>
    </edge>
    <edge source="JPN" target="UKR">
      <data key="d0">11735998</data>
    </edge>
    <edge source="JPN" target="MKD">
      <data key="d0">1564622</data>
    </edge>
    <edge source="JPN" target="EGY">
      <data key="d0">194129706</data>
    </edge>
    <edge source="JPN" target="GBR">
      <data key="d0">2782578076</data>
    </edge>
    <edge source="JPN" target="TZA">
      <data key="d0">45609396</data>
    </edge>
    <edge source="JPN" target="USA">
      <data key="d0">42338504642</data>
    </edge>
    <edge source="JPN" target="BFA">
      <data key="d0">1905794</data>
    </edge>
    <edge source="JPN" target="URY">
      <data key="d0">12856243</data>
    </edge>
    <edge source="JPN" target="SRB">
      <data key="d0">19133769</data>
    </edge>
    <edge source="ESP" target="ALB">
      <data key="d0">1219222</data>
    </edge>
    <edge source="ESP" target="DZA">
      <data key="d0">36217889</data>
    </edge>
    <edge source="ESP" target="ARG">
      <data key="d0">114736308</data>
    </edge>
    <edge source="ESP" target="AUS">
      <data key="d0">55824797</data>
    </edge>
    <edge source="ESP" target="AUT">
      <data key="d0">278368178</data>
    </edge>
    <edge source="ESP" target="BEL">
      <data key="d0">917423319</data>
    </edge>
    <edge source="ESP" target="BOL">
      <data key="d0">721595</data>
    </edge>
    <edge source="ESP" target="BRA">
      <data key="d0">89505658</data>
    </edge>
    <edge source="ESP" target="BGR">
      <data key="d0">3546796</data>
    </edge>
    <edge source="ESP" target="BLR">
      <data key="d0">746095</data>
    </edge>
    <edge source="ESP" target="CMR">
      <data key="d0">3193660</data>
    </edge>
    <edge source="ESP" target="CAN">
      <data key="d0">51347405</data>
    </edge>
    <edge source="ESP" target="LKA">
      <data key="d0">352048</data>
    </edge>
    <edge source="ESP" target="CHL">
      <data key="d0">35921512</data>
    </edge>
    <edge source="ESP" target="CHN">
      <data key="d0">13676538</data>
    </edge>
    <edge source="ESP" target="COL">
      <data key="d0">15902235</data>
    </edge>
    <edge source="ESP" target="CRI">
      <data key="d0">4734547</data>
    </edge>
    <edge source="ESP" target="HRV">
      <data key="d0">39135412</data>
    </edge>
    <edge source="ESP" target="CZE">
      <data key="d0">196885499</data>
    </edge>
    <edge source="ESP" target="BEN">
      <data key="d0">1891792</data>
    </edge>
    <edge source="ESP" target="DNK">
      <data key="d0">177838606</data>
    </edge>
    <edge source="ESP" target="ECU">
      <data key="d0">1612810</data>
    </edge>
    <edge source="ESP" target="SLV">
      <data key="d0">6096522</data>
    </edge>
    <edge source="ESP" target="ETH">
      <data key="d0">13444257</data>
    </edge>
    <edge source="ESP" target="EST">
      <data key="d0">2689382</data>
    </edge>
    <edge source="ESP" target="FIN">
      <data key="d0">111828387</data>
    </edge>
    <edge source="ESP" target="FRA">
      <data key="d0">7837653720</data>
    </edge>
    <edge source="ESP" target="GEO">
      <data key="d0">60763</data>
    </edge>
    <edge source="ESP" target="GMB">
      <data key="d0">400458</data>
    </edge>
    <edge source="ESP" target="PSE">
      <data key="d0">3295952</data>
    </edge>
    <edge source="ESP" target="DEU">
      <data key="d0">4004464393</data>
    </edge>
    <edge source="ESP" target="GHA">
      <data key="d0">2115659</data>
    </edge>
    <edge source="ESP" target="GRC">
      <data key="d0">368171480</data>
    </edge>
    <edge source="ESP" target="GTM">
      <data key="d0">1863249</data>
    </edge>
    <edge source="ESP" target="HND">
      <data key="d0">1389409</data>
    </edge>
    <edge source="ESP" target="HKG">
      <data key="d0">8229936</data>
    </edge>
    <edge source="ESP" target="HUN">
      <data key="d0">162313022</data>
    </edge>
    <edge source="ESP" target="IDN">
      <data key="d0">6127111</data>
    </edge>
    <edge source="ESP" target="IRL">
      <data key="d0">361507783</data>
    </edge>
    <edge source="ESP" target="ISR">
      <data key="d0">289903350</data>
    </edge>
    <edge source="ESP" target="ITA">
      <data key="d0">3148904412</data>
    </edge>
    <edge source="ESP" target="CIV">
      <data key="d0">2261144</data>
    </edge>
    <edge source="ESP" target="JAM">
      <data key="d0">135458</data>
    </edge>
    <edge source="ESP" target="JPN">
      <data key="d0">160896893</data>
    </edge>
    <edge source="ESP" target="JOR">
      <data key="d0">3006580</data>
    </edge>
    <edge source="ESP" target="KOR">
      <data key="d0">16589300</data>
    </edge>
    <edge source="ESP" target="KGZ">
      <data key="d0">13446</data>
    </edge>
    <edge source="ESP" target="LBN">
      <data key="d0">9830383</data>
    </edge>
    <edge source="ESP" target="LVA">
      <data key="d0">960268</data>
    </edge>
    <edge source="ESP" target="LTU">
      <data key="d0">1593441</data>
    </edge>
    <edge source="ESP" target="MDG">
      <data key="d0">1141559</data>
    </edge>
    <edge source="ESP" target="MWI">
      <data key="d0">330142</data>
    </edge>
    <edge source="ESP" target="MYS">
      <data key="d0">4985581</data>
    </edge>
    <edge source="ESP" target="MRT">
      <data key="d0">1914037</data>
    </edge>
    <edge source="ESP" target="MUS">
      <data key="d0">1758209</data>
    </edge>
    <edge source="ESP" target="MEX">
      <data key="d0">162101680</data>
    </edge>
    <edge source="ESP" target="MDA">
      <data key="d0">91037</data>
    </edge>
    <edge source="ESP" target="MAR">
      <data key="d0">68935753</data>
    </edge>
    <edge source="ESP" target="MOZ">
      <data key="d0">433537</data>
    </edge>
    <edge source="ESP" target="OMN">
      <data key="d0">5342149</data>
    </edge>
    <edge source="ESP" target="NAM">
      <data key="d0">54205</data>
    </edge>
    <edge source="ESP" target="NLD">
      <data key="d0">860905657</data>
    </edge>
    <edge source="ESP" target="NZL">
      <data key="d0">2585254</data>
    </edge>
    <edge source="ESP" target="NIC">
      <data key="d0">443953</data>
    </edge>
    <edge source="ESP" target="NER">
      <data key="d0">50164</data>
    </edge>
    <edge source="ESP" target="NOR">
      <data key="d0">81681088</data>
    </edge>
    <edge source="ESP" target="PAK">
      <data key="d0">360384</data>
    </edge>
    <edge source="ESP" target="PAN">
      <data key="d0">172500</data>
    </edge>
    <edge source="ESP" target="PRY">
      <data key="d0">2990173</data>
    </edge>
    <edge source="ESP" target="PER">
      <data key="d0">4153051</data>
    </edge>
    <edge source="ESP" target="PHL">
      <data key="d0">766293</data>
    </edge>
    <edge source="ESP" target="POL">
      <data key="d0">175645963</data>
    </edge>
    <edge source="ESP" target="PRT">
      <data key="d0">1478578191</data>
    </edge>
    <edge source="ESP" target="ROU">
      <data key="d0">10527390</data>
    </edge>
    <edge source="ESP" target="RUS">
      <data key="d0">16339971</data>
    </edge>
    <edge source="ESP" target="SAU">
      <data key="d0">26663966</data>
    </edge>
    <edge source="ESP" target="SEN">
      <data key="d0">1372339</data>
    </edge>
    <edge source="ESP" target="IND">
      <data key="d0">4681588</data>
    </edge>
    <edge source="ESP" target="SGP">
      <data key="d0">52119297</data>
    </edge>
    <edge source="ESP" target="SVK">
      <data key="d0">189721834</data>
    </edge>
    <edge source="ESP" target="VNM">
      <data key="d0">321596</data>
    </edge>
    <edge source="ESP" target="SVN">
      <data key="d0">104509204</data>
    </edge>
    <edge source="ESP" target="ZAF">
      <data key="d0">71299622</data>
    </edge>
    <edge source="ESP" target="ZWE">
      <data key="d0">85008</data>
    </edge>
    <edge source="ESP" target="SWE">
      <data key="d0">209611278</data>
    </edge>
    <edge source="ESP" target="CHE">
      <data key="d0">199835078</data>
    </edge>
    <edge source="ESP" target="THA">
      <data key="d0">9190746</data>
    </edge>
    <edge source="ESP" target="TGO">
      <data key="d0">47651</data>
    </edge>
    <edge source="ESP" target="ARE">
      <data key="d0">26667253</data>
    </edge>
    <edge source="ESP" target="TUN">
      <data key="d0">65794510</data>
    </edge>
    <edge source="ESP" target="TUR">
      <data key="d0">832483968</data>
    </edge>
    <edge source="ESP" target="UGA">
      <data key="d0">717746</data>
    </edge>
    <edge source="ESP" target="UKR">
      <data key="d0">1143832</data>
    </edge>
    <edge source="ESP" target="EGY">
      <data key="d0">31373677</data>
    </edge>
    <edge source="ESP" target="GBR">
      <data key="d0">2911595157</data>
    </edge>
    <edge source="ESP" target="TZA">
      <data key="d0">40738</data>
    </edge>
    <edge source="ESP" target="USA">
      <data key="d0">225352838</data>
    </edge>
    <edge source="ESP" target="BFA">
      <data key="d0">143668</data>
    </edge>
    <edge source="ESP" target="URY">
      <data key="d0">13617060</data>
    </edge>
    <edge source="ESP" target="SRB">
      <data key="d0">5032636</data>
    </edge>
    <edge source="TUN" target="DZA">
      <data key="d0">3915731</data>
    </edge>
    <edge source="TUN" target="AUT">
      <data key="d0">29087</data>
    </edge>
    <edge source="TUN" target="BEL">
      <data key="d0">1432257</data>
    </edge>
    <edge source="TUN" target="CAN">
      <data key="d0">23286</data>
    </edge>
    <edge source="TUN" target="BEN">
      <data key="d0">31391</data>
    </edge>
    <edge source="TUN" target="FRA">
      <data key="d0">21763270</data>
    </edge>
    <edge source="TUN" target="GMB">
      <data key="d0">300124</data>
    </edge>
    <edge source="TUN" target="DEU">
      <data key="d0">5342087</data>
    </edge>
    <edge source="TUN" target="GRC">
      <data key="d0">313810</data>
    </edge>
    <edge source="TUN" target="ITA">
      <data key="d0">4184926</data>
    </edge>
    <edge source="TUN" target="JPN">
      <data key="d0">112025</data>
    </edge>
    <edge source="TUN" target="JOR">
      <data key="d0">256468</data>
    </edge>
    <edge source="TUN" target="LBN">
      <data key="d0">11860</data>
    </edge>
    <edge source="TUN" target="MRT">
      <data key="d0">11394</data>
    </edge>
    <edge source="TUN" target="MAR">
      <data key="d0">401312</data>
    </edge>
    <edge source="TUN" target="NLD">
      <data key="d0">24033</data>
    </edge>
    <edge source="TUN" target="POL">
      <data key="d0">34556</data>
    </edge>
    <edge source="TUN" target="RUS">
      <data key="d0">211260</data>
    </edge>
    <edge source="TUN" target="SEN">
      <data key="d0">12517</data>
    </edge>
    <edge source="TUN" target="SWE">
      <data key="d0">32445</data>
    </edge>
    <edge source="TUN" target="EGY">
      <data key="d0">170856</data>
    </edge>
    <edge source="TUN" target="GBR">
      <data key="d0">1003988</data>
    </edge>
    <edge source="TUN" target="USA">
      <data key="d0">86258</data>
    </edge>
    <edge source="AZE" target="BEL">
      <data key="d0">40799</data>
    </edge>
    <edge source="AZE" target="GEO">
      <data key="d0">147076</data>
    </edge>
    <edge source="AZE" target="KAZ">
      <data key="d0">380382</data>
    </edge>
    <edge source="AZE" target="RUS">
      <data key="d0">1118792</data>
    </edge>
    <edge source="AZE" target="ARE">
      <data key="d0">94325</data>
    </edge>
    <edge source="AZE" target="TUR">
      <data key="d0">143017</data>
    </edge>
    <edge source="AZE" target="GBR">
      <data key="d0">18315</data>
    </edge>
    <edge source="AZE" target="USA">
      <data key="d0">14672</data>
    </edge>
    <edge source="BEL" target="ALB">
      <data key="d0">690032</data>
    </edge>
    <edge source="BEL" target="DZA">
      <data key="d0">9101304</data>
    </edge>
    <edge source="BEL" target="ARG">
      <data key="d0">44113539</data>
    </edge>
    <edge source="BEL" target="AUS">
      <data key="d0">223432525</data>
    </edge>
    <edge source="BEL" target="AUT">
      <data key="d0">322617230</data>
    </edge>
    <edge source="BEL" target="ARM">
      <data key="d0">66872</data>
    </edge>
    <edge source="BEL" target="BOL">
      <data key="d0">328682</data>
    </edge>
    <edge source="BEL" target="BWA">
      <data key="d0">1413435</data>
    </edge>
    <edge source="BEL" target="BRA">
      <data key="d0">128431142</data>
    </edge>
    <edge source="BEL" target="BGR">
      <data key="d0">12723491</data>
    </edge>
    <edge source="BEL" target="BDI">
      <data key="d0">1383271</data>
    </edge>
    <edge source="BEL" target="BLR">
      <data key="d0">2605788</data>
    </edge>
    <edge source="BEL" target="KHM">
      <data key="d0">303954</data>
    </edge>
    <edge source="BEL" target="CMR">
      <data key="d0">18038382</data>
    </edge>
    <edge source="BEL" target="CAN">
      <data key="d0">110465952</data>
    </edge>
    <edge source="BEL" target="CAF">
      <data key="d0">1195422</data>
    </edge>
    <edge source="BEL" target="LKA">
      <data key="d0">1306515</data>
    </edge>
    <edge source="BEL" target="CHL">
      <data key="d0">5045082</data>
    </edge>
    <edge source="BEL" target="CHN">
      <data key="d0">9257204</data>
    </edge>
    <edge source="BEL" target="COL">
      <data key="d0">285720</data>
    </edge>
    <edge source="BEL" target="CRI">
      <data key="d0">893575</data>
    </edge>
    <edge source="BEL" target="HRV">
      <data key="d0">33129655</data>
    </edge>
    <edge source="BEL" target="CZE">
      <data key="d0">81423094</data>
    </edge>
    <edge source="BEL" target="BEN">
      <data key="d0">19063550</data>
    </edge>
    <edge source="BEL" target="DNK">
      <data key="d0">99506170</data>
    </edge>
    <edge source="BEL" target="ECU">
      <data key="d0">429165</data>
    </edge>
    <edge source="BEL" target="SLV">
      <data key="d0">109220</data>
    </edge>
    <edge source="BEL" target="ETH">
      <data key="d0">1702483</data>
    </edge>
    <edge source="BEL" target="EST">
      <data key="d0">4744304</data>
    </edge>
    <edge source="BEL" target="FIN">
      <data key="d0">116675624</data>
    </edge>
    <edge source="BEL" target="FRA">
      <data key="d0">2809855988</data>
    </edge>
    <edge source="BEL" target="GEO">
      <data key="d0">288959</data>
    </edge>
    <edge source="BEL" target="GMB">
      <data key="d0">1251384</data>
    </edge>
    <edge source="BEL" target="DEU">
      <data key="d0">4592766402</data>
    </edge>
    <edge source="BEL" target="GHA">
      <data key="d0">6056366</data>
    </edge>
    <edge source="BEL" target="GRC">
      <data key="d0">249056096</data>
    </edge>
    <edge source="BEL" target="GTM">
      <data key="d0">4156174</data>
    </edge>
    <edge source="BEL" target="HND">
      <data key="d0">48165</data>
    </edge>
    <edge source="BEL" target="HKG">
      <data key="d0">8755275</data>
    </edge>
    <edge source="BEL" target="HUN">
      <data key="d0">120058738</data>
    </edge>
    <edge source="BEL" target="IDN">
      <data key="d0">3267696</data>
    </edge>
    <edge source="BEL" target="IRL">
      <data key="d0">202821194</data>
    </edge>
    <edge source="BEL" target="ISR">
      <data key="d0">89163571</data>
    </edge>
    <edge source="BEL" target="ITA">
      <data key="d0">1010437242</data>
    </edge>
    <edge source="BEL" target="CIV">
      <data key="d0">8463823</data>
    </edge>
    <edge source="BEL" target="JAM">
      <data key="d0">6300631</data>
    </edge>
    <edge source="BEL" target="JPN">
      <data key="d0">255414401</data>
    </edge>
    <edge source="BEL" target="KAZ">
      <data key="d0">296469</data>
    </edge>
    <edge source="BEL" target="JOR">
      <data key="d0">8462340</data>
    </edge>
    <edge source="BEL" target="KOR">
      <data key="d0">3642813</data>
    </edge>
    <edge source="BEL" target="KGZ">
      <data key="d0">74233</data>
    </edge>
    <edge source="BEL" target="LBN">
      <data key="d0">18505287</data>
    </edge>
    <edge source="BEL" target="LVA">
      <data key="d0">4921644</data>
    </edge>
    <edge source="BEL" target="LTU">
      <data key="d0">7696623</data>
    </edge>
    <edge source="BEL" target="MDG">
      <data key="d0">4444076</data>
    </edge>
    <edge source="BEL" target="MWI">
      <data key="d0">68586</data>
    </edge>
    <edge source="BEL" target="MYS">
      <data key="d0">7512708</data>
    </edge>
    <edge source="BEL" target="MRT">
      <data key="d0">4048773</data>
    </edge>
    <edge source="BEL" target="MUS">
      <data key="d0">647391</data>
    </edge>
    <edge source="BEL" target="MEX">
      <data key="d0">136228280</data>
    </edge>
    <edge source="BEL" target="MDA">
      <data key="d0">152783</data>
    </edge>
    <edge source="BEL" target="MAR">
      <data key="d0">11056965</data>
    </edge>
    <edge source="BEL" target="MOZ">
      <data key="d0">179478</data>
    </edge>
    <edge source="BEL" target="OMN">
      <data key="d0">694493</data>
    </edge>
    <edge source="BEL" target="NAM">
      <data key="d0">14029</data>
    </edge>
    <edge source="BEL" target="NLD">
      <data key="d0">3150128285</data>
    </edge>
    <edge source="BEL" target="NZL">
      <data key="d0">22038967</data>
    </edge>
    <edge source="BEL" target="NIC">
      <data key="d0">25002</data>
    </edge>
    <edge source="BEL" target="NER">
      <data key="d0">20667806</data>
    </edge>
    <edge source="BEL" target="NOR">
      <data key="d0">42782909</data>
    </edge>
    <edge source="BEL" target="PAK">
      <data key="d0">418851</data>
    </edge>
    <edge source="BEL" target="PAN">
      <data key="d0">654302</data>
    </edge>
    <edge source="BEL" target="PRY">
      <data key="d0">289659</data>
    </edge>
    <edge source="BEL" target="PER">
      <data key="d0">3305490</data>
    </edge>
    <edge source="BEL" target="PHL">
      <data key="d0">3216758</data>
    </edge>
    <edge source="BEL" target="POL">
      <data key="d0">154899107</data>
    </edge>
    <edge source="BEL" target="PRT">
      <data key="d0">262019802</data>
    </edge>
    <edge source="BEL" target="ROU">
      <data key="d0">27104660</data>
    </edge>
    <edge source="BEL" target="RUS">
      <data key="d0">22701929</data>
    </edge>
    <edge source="BEL" target="SAU">
      <data key="d0">11974761</data>
    </edge>
    <edge source="BEL" target="SEN">
      <data key="d0">13228943</data>
    </edge>
    <edge source="BEL" target="IND">
      <data key="d0">1967690</data>
    </edge>
    <edge source="BEL" target="SGP">
      <data key="d0">12801364</data>
    </edge>
    <edge source="BEL" target="SVK">
      <data key="d0">12968782</data>
    </edge>
    <edge source="BEL" target="VNM">
      <data key="d0">549314</data>
    </edge>
    <edge source="BEL" target="SVN">
      <data key="d0">5200637</data>
    </edge>
    <edge source="BEL" target="ZAF">
      <data key="d0">21103766</data>
    </edge>
    <edge source="BEL" target="ZWE">
      <data key="d0">495327</data>
    </edge>
    <edge source="BEL" target="ESP">
      <data key="d0">1562876020</data>
    </edge>
    <edge source="BEL" target="SWE">
      <data key="d0">630513105</data>
    </edge>
    <edge source="BEL" target="CHE">
      <data key="d0">369562170</data>
    </edge>
    <edge source="BEL" target="THA">
      <data key="d0">1566145</data>
    </edge>
    <edge source="BEL" target="TGO">
      <data key="d0">6741703</data>
    </edge>
    <edge source="BEL" target="ARE">
      <data key="d0">8748924</data>
    </edge>
    <edge source="BEL" target="TUN">
      <data key="d0">16644433</data>
    </edge>
    <edge source="BEL" target="TUR">
      <data key="d0">407825527</data>
    </edge>
    <edge source="BEL" target="UGA">
      <data key="d0">217140</data>
    </edge>
    <edge source="BEL" target="UKR">
      <data key="d0">10570143</data>
    </edge>
    <edge source="BEL" target="MKD">
      <data key="d0">2003898</data>
    </edge>
    <edge source="BEL" target="EGY">
      <data key="d0">24571579</data>
    </edge>
    <edge source="BEL" target="GBR">
      <data key="d0">5074411863</data>
    </edge>
    <edge source="BEL" target="TZA">
      <data key="d0">586609</data>
    </edge>
    <edge source="BEL" target="USA">
      <data key="d0">1235766483</data>
    </edge>
    <edge source="BEL" target="BFA">
      <data key="d0">1991130</data>
    </edge>
    <edge source="BEL" target="URY">
      <data key="d0">584247</data>
    </edge>
    <edge source="BEL" target="SRB">
      <data key="d0">3612303</data>
    </edge>
    <edge source="GEO" target="AZE">
      <data key="d0">78004</data>
    </edge>
    <edge source="GEO" target="ARM">
      <data key="d0">31292</data>
    </edge>
    <edge source="GEO" target="DEU">
      <data key="d0">34563</data>
    </edge>
    <edge source="GEO" target="ITA">
      <data key="d0">261305</data>
    </edge>
    <edge source="GEO" target="KAZ">
      <data key="d0">25082</data>
    </edge>
    <edge source="GEO" target="NLD">
      <data key="d0">14380</data>
    </edge>
    <edge source="GEO" target="RUS">
      <data key="d0">494240</data>
    </edge>
    <edge source="GEO" target="ARE">
      <data key="d0">179550</data>
    </edge>
    <edge source="GEO" target="TUR">
      <data key="d0">20850</data>
    </edge>
    <edge source="KAZ" target="DEU">
      <data key="d0">42100</data>
    </edge>
    <edge source="KAZ" target="NLD">
      <data key="d0">427700</data>
    </edge>
    <edge source="KAZ" target="NOR">
      <data key="d0">127200</data>
    </edge>
    <edge source="KAZ" target="RUS">
      <data key="d0">45900</data>
    </edge>
    <edge source="KAZ" target="ARE">
      <data key="d0">16700</data>
    </edge>
    <edge source="KAZ" target="GBR">
      <data key="d0">333900</data>
    </edge>
    <edge source="RUS" target="DZA">
      <data key="d0">19758587</data>
    </edge>
    <edge source="RUS" target="AZE">
      <data key="d0">11484748</data>
    </edge>
    <edge source="RUS" target="ARG">
      <data key="d0">249804</data>
    </edge>
    <edge source="RUS" target="AUS">
      <data key="d0">30036</data>
    </edge>
    <edge source="RUS" target="AUT">
      <data key="d0">7080230</data>
    </edge>
    <edge source="RUS" target="ARM">
      <data key="d0">3665731</data>
    </edge>
    <edge source="RUS" target="BEL">
      <data key="d0">4975239</data>
    </edge>
    <edge source="RUS" target="BOL">
      <data key="d0">123163</data>
    </edge>
    <edge source="RUS" target="BRA">
      <data key="d0">37875</data>
    </edge>
    <edge source="RUS" target="BGR">
      <data key="d0">10429477</data>
    </edge>
    <edge source="RUS" target="KHM">
      <data key="d0">504200</data>
    </edge>
    <edge source="RUS" target="CAN">
      <data key="d0">693513</data>
    </edge>
    <edge source="RUS" target="CHL">
      <data key="d0">13767</data>
    </edge>
    <edge source="RUS" target="CHN">
      <data key="d0">10337287</data>
    </edge>
    <edge source="RUS" target="COL">
      <data key="d0">35253</data>
    </edge>
    <edge source="RUS" target="HRV">
      <data key="d0">82822</data>
    </edge>
    <edge source="RUS" target="CZE">
      <data key="d0">4745488</data>
    </edge>
    <edge source="RUS" target="DNK">
      <data key="d0">1487795</data>
    </edge>
    <edge source="RUS" target="ECU">
      <data key="d0">1726419</data>
    </edge>
    <edge source="RUS" target="ETH">
      <data key="d0">3915770</data>
    </edge>
    <edge source="RUS" target="EST">
      <data key="d0">3047308</data>
    </edge>
    <edge source="RUS" target="FIN">
      <data key="d0">10611951</data>
    </edge>
    <edge source="RUS" target="FRA">
      <data key="d0">10058364</data>
    </edge>
    <edge source="RUS" target="GEO">
      <data key="d0">668074</data>
    </edge>
    <edge source="RUS" target="DEU">
      <data key="d0">13400776</data>
    </edge>
    <edge source="RUS" target="GRC">
      <data key="d0">18312344</data>
    </edge>
    <edge source="RUS" target="HUN">
      <data key="d0">31887445</data>
    </edge>
    <edge source="RUS" target="IDN">
      <data key="d0">143566</data>
    </edge>
    <edge source="RUS" target="IRL">
      <data key="d0">50174</data>
    </edge>
    <edge source="RUS" target="ISR">
      <data key="d0">89795</data>
    </edge>
    <edge source="RUS" target="ITA">
      <data key="d0">16100172</data>
    </edge>
    <edge source="RUS" target="JPN">
      <data key="d0">2150480</data>
    </edge>
    <edge source="RUS" target="KAZ">
      <data key="d0">191075361</data>
    </edge>
    <edge source="RUS" target="JOR">
      <data key="d0">524206</data>
    </edge>
    <edge source="RUS" target="KOR">
      <data key="d0">48868</data>
    </edge>
    <edge source="RUS" target="KGZ">
      <data key="d0">2773431</data>
    </edge>
    <edge source="RUS" target="LVA">
      <data key="d0">8520091</data>
    </edge>
    <edge source="RUS" target="LTU">
      <data key="d0">15962529</data>
    </edge>
    <edge source="RUS" target="MDA">
      <data key="d0">1401505</data>
    </edge>
    <edge source="RUS" target="NAM">
      <data key="d0">116100</data>
    </edge>
    <edge source="RUS" target="NLD">
      <data key="d0">6073006</data>
    </edge>
    <edge source="RUS" target="NIC">
      <data key="d0">89405</data>
    </edge>
    <edge source="RUS" target="PAK">
      <data key="d0">31428</data>
    </edge>
    <edge source="RUS" target="PAN">
      <data key="d0">91135</data>
    </edge>
    <edge source="RUS" target="PER">
      <data key="d0">14327</data>
    </edge>
    <edge source="RUS" target="POL">
      <data key="d0">8468518</data>
    </edge>
    <edge source="RUS" target="ROU">
      <data key="d0">395948</data>
    </edge>
    <edge source="RUS" target="IND">
      <data key="d0">441101</data>
    </edge>
    <edge source="RUS" target="SGP">
      <data key="d0">17090</data>
    </edge>
    <edge source="RUS" target="SVK">
      <data key="d0">5708855</data>
    </edge>
    <edge source="RUS" target="VNM">
      <data key="d0">14546967</data>
    </edge>
    <edge source="RUS" target="SVN">
      <data key="d0">30875134</data>
    </edge>
    <edge source="RUS" target="ZAF">
      <data key="d0">516319</data>
    </edge>
    <edge source="RUS" target="ESP">
      <data key="d0">4270462</data>
    </edge>
    <edge source="RUS" target="SWE">
      <data key="d0">740889</data>
    </edge>
    <edge source="RUS" target="CHE">
      <data key="d0">2664618</data>
    </edge>
    <edge source="RUS" target="THA">
      <data key="d0">193919</data>
    </edge>
    <edge source="RUS" target="ARE">
      <data key="d0">159480</data>
    </edge>
    <edge source="RUS" target="TUR">
      <data key="d0">44499494</data>
    </edge>
    <edge source="RUS" target="UKR">
      <data key="d0">134200144</data>
    </edge>
    <edge source="RUS" target="MKD">
      <data key="d0">3295413</data>
    </edge>
    <edge source="RUS" target="EGY">
      <data key="d0">15990194</data>
    </edge>
    <edge source="RUS" target="GBR">
      <data key="d0">508866</data>
    </edge>
    <edge source="RUS" target="TZA">
      <data key="d0">14296</data>
    </edge>
    <edge source="RUS" target="USA">
      <data key="d0">3589313</data>
    </edge>
    <edge source="RUS" target="URY">
      <data key="d0">11231538</data>
    </edge>
    <edge source="RUS" target="SRB">
      <data key="d0">4473475</data>
    </edge>
    <edge source="ARE" target="DZA">
      <data key="d0">18363337</data>
    </edge>
    <edge source="ARE" target="AZE">
      <data key="d0">6542691</data>
    </edge>
    <edge source="ARE" target="ARG">
      <data key="d0">39961</data>
    </edge>
    <edge source="ARE" target="AUS">
      <data key="d0">473812</data>
    </edge>
    <edge source="ARE" target="AUT">
      <data key="d0">28302</data>
    </edge>
    <edge source="ARE" target="ARM">
      <data key="d0">771033</data>
    </edge>
    <edge source="ARE" target="BEL">
      <data key="d0">1487674</data>
    </edge>
    <edge source="ARE" target="BWA">
      <data key="d0">334300</data>
    </edge>
    <edge source="ARE" target="BRA">
      <data key="d0">10776</data>
    </edge>
    <edge source="ARE" target="BGR">
      <data key="d0">308395</data>
    </edge>
    <edge source="ARE" target="BDI">
      <data key="d0">147918</data>
    </edge>
    <edge source="ARE" target="KHM">
      <data key="d0">21784</data>
    </edge>
    <edge source="ARE" target="CMR">
      <data key="d0">1337302</data>
    </edge>
    <edge source="ARE" target="CAN">
      <data key="d0">266167</data>
    </edge>
    <edge source="ARE" target="CAF">
      <data key="d0">16938</data>
    </edge>
    <edge source="ARE" target="LKA">
      <data key="d0">1318358</data>
    </edge>
    <edge source="ARE" target="CHN">
      <data key="d0">900819</data>
    </edge>
    <edge source="ARE" target="BEN">
      <data key="d0">1853852</data>
    </edge>
    <edge source="ARE" target="DNK">
      <data key="d0">192673</data>
    </edge>
    <edge source="ARE" target="ETH">
      <data key="d0">2816893</data>
    </edge>
    <edge source="ARE" target="EST">
      <data key="d0">40082</data>
    </edge>
    <edge source="ARE" target="FIN">
      <data key="d0">2800029</data>
    </edge>
    <edge source="ARE" target="FRA">
      <data key="d0">4251773</data>
    </edge>
    <edge source="ARE" target="GEO">
      <data key="d0">798174</data>
    </edge>
    <edge source="ARE" target="GMB">
      <data key="d0">218899</data>
    </edge>
    <edge source="ARE" target="PSE">
      <data key="d0">16838</data>
    </edge>
    <edge source="ARE" target="DEU">
      <data key="d0">3661437</data>
    </edge>
    <edge source="ARE" target="GHA">
      <data key="d0">2087145</data>
    </edge>
    <edge source="ARE" target="GRC">
      <data key="d0">1121977</data>
    </edge>
    <edge source="ARE" target="HKG">
      <data key="d0">15611376</data>
    </edge>
    <edge source="ARE" target="IDN">
      <data key="d0">1215726</data>
    </edge>
    <edge source="ARE" target="IRL">
      <data key="d0">922555</data>
    </edge>
    <edge source="ARE" target="ITA">
      <data key="d0">2819036</data>
    </edge>
    <edge source="ARE" target="CIV">
      <data key="d0">1442361</data>
    </edge>
    <edge source="ARE" target="JPN">
      <data key="d0">1563347</data>
    </edge>
    <edge source="ARE" target="KAZ">
      <data key="d0">12054005</data>
    </edge>
    <edge source="ARE" target="JOR">
      <data key="d0">3098737</data>
    </edge>
    <edge source="ARE" target="KOR">
      <data key="d0">104150</data>
    </edge>
    <edge source="ARE" target="LBN">
      <data key="d0">2936325</data>
    </edge>
    <edge source="ARE" target="LVA">
      <data key="d0">230072</data>
    </edge>
    <edge source="ARE" target="LTU">
      <data key="d0">119444</data>
    </edge>
    <edge source="ARE" target="MDG">
      <data key="d0">263717</data>
    </edge>
    <edge source="ARE" target="MYS">
      <data key="d0">1830309</data>
    </edge>
    <edge source="ARE" target="MRT">
      <data key="d0">1688977</data>
    </edge>
    <edge source="ARE" target="MUS">
      <data key="d0">264420</data>
    </edge>
    <edge source="ARE" target="MDA">
      <data key="d0">14078</data>
    </edge>
    <edge source="ARE" target="MAR">
      <data key="d0">813953</data>
    </edge>
    <edge source="ARE" target="MOZ">
      <data key="d0">1168606</data>
    </edge>
    <edge source="ARE" target="OMN">
      <data key="d0">6144982</data>
    </edge>
    <edge source="ARE" target="NAM">
      <data key="d0">1024768</data>
    </edge>
    <edge source="ARE" target="NLD">
      <data key="d0">6287044</data>
    </edge>
    <edge source="ARE" target="NZL">
      <data key="d0">158550</data>
    </edge>
    <edge source="ARE" target="NER">
      <data key="d0">110127</data>
    </edge>
    <edge source="ARE" target="NOR">
      <data key="d0">210170</data>
    </edge>
    <edge source="ARE" target="PAK">
      <data key="d0">8443260</data>
    </edge>
    <edge source="ARE" target="PHL">
      <data key="d0">1530828</data>
    </edge>
    <edge source="ARE" target="POL">
      <data key="d0">135521</data>
    </edge>
    <edge source="ARE" target="PRT">
      <data key="d0">247360</data>
    </edge>
    <edge source="ARE" target="ROU">
      <data key="d0">477396</data>
    </edge>
    <edge source="ARE" target="RUS">
      <data key="d0">18203252</data>
    </edge>
    <edge source="ARE" target="SAU">
      <data key="d0">56620936</data>
    </edge>
    <edge source="ARE" target="SEN">
      <data key="d0">793297</data>
    </edge>
    <edge source="ARE" target="IND">
      <data key="d0">8949090</data>
    </edge>
    <edge source="ARE" target="SGP">
      <data key="d0">11299232</data>
    </edge>
    <edge source="ARE" target="VNM">
      <data key="d0">130810</data>
    </edge>
    <edge source="ARE" target="ZAF">
      <data key="d0">3625143</data>
    </edge>
    <edge source="ARE" target="ZWE">
      <data key="d0">563141</data>
    </edge>
    <edge source="ARE" target="ESP">
      <data key="d0">351047</data>
    </edge>
    <edge source="ARE" target="SWE">
      <data key="d0">332907</data>
    </edge>
    <edge source="ARE" target="CHE">
      <data key="d0">419318</data>
    </edge>
    <edge source="ARE" target="THA">
      <data key="d0">4900899</data>
    </edge>
    <edge source="ARE" target="TGO">
      <data key="d0">246857</data>
    </edge>
    <edge source="ARE" target="TUN">
      <data key="d0">2509340</data>
    </edge>
    <edge source="ARE" target="TUR">
      <data key="d0">1793760</data>
    </edge>
    <edge source="ARE" target="UGA">
      <data key="d0">871850</data>
    </edge>
    <edge source="ARE" target="MKD">
      <data key="d0">37519</data>
    </edge>
    <edge source="ARE" target="EGY">
      <data key="d0">8277264</data>
    </edge>
    <edge source="ARE" target="GBR">
      <data key="d0">19374264</data>
    </edge>
    <edge source="ARE" target="TZA">
      <data key="d0">30291029</data>
    </edge>
    <edge source="ARE" target="USA">
      <data key="d0">5209709</data>
    </edge>
    <edge source="ARE" target="BFA">
      <data key="d0">10243</data>
    </edge>
    <edge source="ARE" target="URY">
      <data key="d0">27229</data>
    </edge>
    <edge source="ARE" target="SRB">
      <data key="d0">31708</data>
    </edge>
    <edge source="TUR" target="ALB">
      <data key="d0">1156073</data>
    </edge>
    <edge source="TUR" target="DZA">
      <data key="d0">68650546</data>
    </edge>
    <edge source="TUR" target="AZE">
      <data key="d0">1237724</data>
    </edge>
    <edge source="TUR" target="ARG">
      <data key="d0">544769</data>
    </edge>
    <edge source="TUR" target="AUS">
      <data key="d0">972355</data>
    </edge>
    <edge source="TUR" target="AUT">
      <data key="d0">11150225</data>
    </edge>
    <edge source="TUR" target="BEL">
      <data key="d0">11517097</data>
    </edge>
    <edge source="TUR" target="BOL">
      <data key="d0">25201</data>
    </edge>
    <edge source="TUR" target="BRA">
      <data key="d0">2967922</data>
    </edge>
    <edge source="TUR" target="BGR">
      <data key="d0">9206688</data>
    </edge>
    <edge source="TUR" target="BLR">
      <data key="d0">781419</data>
    </edge>
    <edge source="TUR" target="CAN">
      <data key="d0">890219</data>
    </edge>
    <edge source="TUR" target="CAF">
      <data key="d0">14963</data>
    </edge>
    <edge source="TUR" target="LKA">
      <data key="d0">86123</data>
    </edge>
    <edge source="TUR" target="CHL">
      <data key="d0">475621</data>
    </edge>
    <edge source="TUR" target="CHN">
      <data key="d0">12904</data>
    </edge>
    <edge source="TUR" target="COL">
      <data key="d0">859000</data>
    </edge>
    <edge source="TUR" target="HRV">
      <data key="d0">882698</data>
    </edge>
    <edge source="TUR" target="CZE">
      <data key="d0">3351169</data>
    </edge>
    <edge source="TUR" target="DNK">
      <data key="d0">3360257</data>
    </edge>
    <edge source="TUR" target="ECU">
      <data key="d0">282606</data>
    </edge>
    <edge source="TUR" target="ETH">
      <data key="d0">354552</data>
    </edge>
    <edge source="TUR" target="EST">
      <data key="d0">356830</data>
    </edge>
    <edge source="TUR" target="FIN">
      <data key="d0">4995159</data>
    </edge>
    <edge source="TUR" target="FRA">
      <data key="d0">303416112</data>
    </edge>
    <edge source="TUR" target="GEO">
      <data key="d0">713741</data>
    </edge>
    <edge source="TUR" target="GMB">
      <data key="d0">181396</data>
    </edge>
    <edge source="TUR" target="PSE">
      <data key="d0">50927</data>
    </edge>
    <edge source="TUR" target="DEU">
      <data key="d0">308009693</data>
    </edge>
    <edge source="TUR" target="GHA">
      <data key="d0">223425</data>
    </edge>
    <edge source="TUR" target="GRC">
      <data key="d0">3326896</data>
    </edge>
    <edge source="TUR" target="GTM">
      <data key="d0">37216</data>
    </edge>
    <edge source="TUR" target="HKG">
      <data key="d0">228977</data>
    </edge>
    <edge source="TUR" target="HUN">
      <data key="d0">4632458</data>
    </edge>
    <edge source="TUR" target="IDN">
      <data key="d0">256110</data>
    </edge>
    <edge source="TUR" target="IRL">
      <data key="d0">1142643</data>
    </edge>
    <edge source="TUR" target="ISR">
      <data key="d0">6398617</data>
    </edge>
    <edge source="TUR" target="ITA">
      <data key="d0">186820194</data>
    </edge>
    <edge source="TUR" target="CIV">
      <data key="d0">171686</data>
    </edge>
    <edge source="TUR" target="JAM">
      <data key="d0">53645</data>
    </edge>
    <edge source="TUR" target="JPN">
      <data key="d0">2005503</data>
    </edge>
    <edge source="TUR" target="KAZ">
      <data key="d0">858720</data>
    </edge>
    <edge source="TUR" target="JOR">
      <data key="d0">4380241</data>
    </edge>
    <edge source="TUR" target="KOR">
      <data key="d0">728710</data>
    </edge>
    <edge source="TUR" target="KGZ">
      <data key="d0">264897</data>
    </edge>
    <edge source="TUR" target="LBN">
      <data key="d0">3137573</data>
    </edge>
    <edge source="TUR" target="LVA">
      <data key="d0">3078910</data>
    </edge>
    <edge source="TUR" target="LTU">
      <data key="d0">80445</data>
    </edge>
    <edge source="TUR" target="MWI">
      <data key="d0">93482</data>
    </edge>
    <edge source="TUR" target="MYS">
      <data key="d0">1007656</data>
    </edge>
    <edge source="TUR" target="MRT">
      <data key="d0">41345</data>
    </edge>
    <edge source="TUR" target="MUS">
      <data key="d0">234540</data>
    </edge>
    <edge source="TUR" target="MEX">
      <data key="d0">5541119</data>
    </edge>
    <edge source="TUR" target="MDA">
      <data key="d0">433953</data>
    </edge>
    <edge source="TUR" target="MAR">
      <data key="d0">7473023</data>
    </edge>
    <edge source="TUR" target="OMN">
      <data key="d0">152484</data>
    </edge>
    <edge source="TUR" target="NLD">
      <data key="d0">13453211</data>
    </edge>
    <edge source="TUR" target="NZL">
      <data key="d0">128745</data>
    </edge>
    <edge source="TUR" target="NOR">
      <data key="d0">433377</data>
    </edge>
    <edge source="TUR" target="PAK">
      <data key="d0">1795410</data>
    </edge>
    <edge source="TUR" target="PER">
      <data key="d0">81245</data>
    </edge>
    <edge source="TUR" target="PHL">
      <data key="d0">51551</data>
    </edge>
    <edge source="TUR" target="POL">
      <data key="d0">14338788</data>
    </edge>
    <edge source="TUR" target="PRT">
      <data key="d0">3713403</data>
    </edge>
    <edge source="TUR" target="ROU">
      <data key="d0">32657799</data>
    </edge>
    <edge source="TUR" target="RUS">
      <data key="d0">23905716</data>
    </edge>
    <edge source="TUR" target="SAU">
      <data key="d0">16361564</data>
    </edge>
    <edge source="TUR" target="SEN">
      <data key="d0">296825</data>
    </edge>
    <edge source="TUR" target="IND">
      <data key="d0">3778533</data>
    </edge>
    <edge source="TUR" target="SGP">
      <data key="d0">791036</data>
    </edge>
    <edge source="TUR" target="SVK">
      <data key="d0">1058248</data>
    </edge>
    <edge source="TUR" target="VNM">
      <data key="d0">816260</data>
    </edge>
    <edge source="TUR" target="SVN">
      <data key="d0">3472436</data>
    </edge>
    <edge source="TUR" target="ZAF">
      <data key="d0">13083909</data>
    </edge>
    <edge source="TUR" target="ESP">
      <data key="d0">21200275</data>
    </edge>
    <edge source="TUR" target="SWE">
      <data key="d0">2601213</data>
    </edge>
    <edge source="TUR" target="CHE">
      <data key="d0">1877033</data>
    </edge>
    <edge source="TUR" target="THA">
      <data key="d0">134963</data>
    </edge>
    <edge source="TUR" target="ARE">
      <data key="d0">3601242</data>
    </edge>
    <edge source="TUR" target="TUN">
      <data key="d0">9113388</data>
    </edge>
    <edge source="TUR" target="UGA">
      <data key="d0">421770</data>
    </edge>
    <edge source="TUR" target="UKR">
      <data key="d0">1282916</data>
    </edge>
    <edge source="TUR" target="MKD">
      <data key="d0">1793187</data>
    </edge>
    <edge source="TUR" target="EGY">
      <data key="d0">59915666</data>
    </edge>
    <edge source="TUR" target="GBR">
      <data key="d0">39102839</data>
    </edge>
    <edge source="TUR" target="TZA">
      <data key="d0">54676</data>
    </edge>
    <edge source="TUR" target="USA">
      <data key="d0">20031914</data>
    </edge>
    <edge source="TUR" target="BFA">
      <data key="d0">462301</data>
    </edge>
    <edge source="TUR" target="URY">
      <data key="d0">18287</data>
    </edge>
    <edge source="TUR" target="SRB">
      <data key="d0">1614404</data>
    </edge>
    <edge source="USA" target="ALB">
      <data key="d0">1663031</data>
    </edge>
    <edge source="USA" target="DZA">
      <data key="d0">7592112</data>
    </edge>
    <edge source="USA" target="AZE">
      <data key="d0">185307</data>
    </edge>
    <edge source="USA" target="ARG">
      <data key="d0">201476642</data>
    </edge>
    <edge source="USA" target="AUS">
      <data key="d0">953024300</data>
    </edge>
    <edge source="USA" target="AUT">
      <data key="d0">999916789</data>
    </edge>
    <edge source="USA" target="ARM">
      <data key="d0">251838</data>
    </edge>
    <edge source="USA" target="BEL">
      <data key="d0">468382138</data>
    </edge>
    <edge source="USA" target="BOL">
      <data key="d0">4674955</data>
    </edge>
    <edge source="USA" target="BWA">
      <data key="d0">1721867</data>
    </edge>
    <edge source="USA" target="BRA">
      <data key="d0">387669419</data>
    </edge>
    <edge source="USA" target="BGR">
      <data key="d0">1707555</data>
    </edge>
    <edge source="USA" target="BDI">
      <data key="d0">1060263</data>
    </edge>
    <edge source="USA" target="BLR">
      <data key="d0">57794</data>
    </edge>
    <edge source="USA" target="KHM">
      <data key="d0">4813321</data>
    </edge>
    <edge source="USA" target="CMR">
      <data key="d0">783007</data>
    </edge>
    <edge source="USA" target="CAN">
      <data key="d0">33942888447</data>
    </edge>
    <edge source="USA" target="CAF">
      <data key="d0">11829</data>
    </edge>
    <edge source="USA" target="LKA">
      <data key="d0">153929</data>
    </edge>
    <edge source="USA" target="CHL">
      <data key="d0">259214001</data>
    </edge>
    <edge source="USA" target="CHN">
      <data key="d0">185541259</data>
    </edge>
    <edge source="USA" target="COL">
      <data key="d0">56097750</data>
    </edge>
    <edge source="USA" target="CRI">
      <data key="d0">66193146</data>
    </edge>
    <edge source="USA" target="HRV">
      <data key="d0">16806679</data>
    </edge>
    <edge source="USA" target="CZE">
      <data key="d0">15532434</data>
    </edge>
    <edge source="USA" target="BEN">
      <data key="d0">1279470</data>
    </edge>
    <edge source="USA" target="DNK">
      <data key="d0">16571030</data>
    </edge>
    <edge source="USA" target="ECU">
      <data key="d0">21793914</data>
    </edge>
    <edge source="USA" target="SLV">
      <data key="d0">26071683</data>
    </edge>
    <edge source="USA" target="ETH">
      <data key="d0">1557955</data>
    </edge>
    <edge source="USA" target="EST">
      <data key="d0">1395905</data>
    </edge>
    <edge source="USA" target="FIN">
      <data key="d0">40270154</data>
    </edge>
    <edge source="USA" target="FRA">
      <data key="d0">390038781</data>
    </edge>
    <edge source="USA" target="GEO">
      <data key="d0">2191883</data>
    </edge>
    <edge source="USA" target="GMB">
      <data key="d0">128766</data>
    </edge>
    <edge source="USA" target="PSE">
      <data key="d0">93475</data>
    </edge>
    <edge source="USA" target="DEU">
      <data key="d0">1983703816</data>
    </edge>
    <edge source="USA" target="GHA">
      <data key="d0">12581111</data>
    </edge>
    <edge source="USA" target="GRC">
      <data key="d0">37604130</data>
    </edge>
    <edge source="USA" target="GTM">
      <data key="d0">68320411</data>
    </edge>
    <edge source="USA" target="HND">
      <data key="d0">48766184</data>
    </edge>
    <edge source="USA" target="HKG">
      <data key="d0">71004430</data>
    </edge>
    <edge source="USA" target="HUN">
      <data key="d0">31236631</data>
    </edge>
    <edge source="USA" target="IDN">
      <data key="d0">38656318</data>
    </edge>
    <edge source="USA" target="IRL">
      <data key="d0">18326286</data>
    </edge>
    <edge source="USA" target="ISR">
      <data key="d0">170551997</data>
    </edge>
    <edge source="USA" target="ITA">
      <data key="d0">170713470</data>
    </edge>
    <edge source="USA" target="CIV">
      <data key="d0">4982548</data>
    </edge>
    <edge source="USA" target="JAM">
      <data key="d0">41065835</data>
    </edge>
    <edge source="USA" target="JPN">
      <data key="d0">2415489880</data>
    </edge>
    <edge source="USA" target="KAZ">
      <data key="d0">2572637</data>
    </edge>
    <edge source="USA" target="JOR">
      <data key="d0">6697124</data>
    </edge>
    <edge source="USA" target="KOR">
      <data key="d0">381599177</data>
    </edge>
    <edge source="USA" target="KGZ">
      <data key="d0">207000</data>
    </edge>
    <edge source="USA" target="LBN">
      <data key="d0">24663994</data>
    </edge>
    <edge source="USA" target="LVA">
      <data key="d0">1722072</data>
    </edge>
    <edge source="USA" target="LTU">
      <data key="d0">822957</data>
    </edge>
    <edge source="USA" target="MDG">
      <data key="d0">111140</data>
    </edge>
    <edge source="USA" target="MWI">
      <data key="d0">1121229</data>
    </edge>
    <edge source="USA" target="MYS">
      <data key="d0">16713739</data>
    </edge>
    <edge source="USA" target="MRT">
      <data key="d0">4475242</data>
    </edge>
    <edge source="USA" target="MUS">
      <data key="d0">522115</data>
    </edge>
    <edge source="USA" target="MEX">
      <data key="d0">11373896359</data>
    </edge>
    <edge source="USA" target="MDA">
      <data key="d0">236875</data>
    </edge>
    <edge source="USA" target="MAR">
      <data key="d0">5801174</data>
    </edge>
    <edge source="USA" target="MOZ">
      <data key="d0">83959</data>
    </edge>
    <edge source="USA" target="OMN">
      <data key="d0">25704542</data>
    </edge>
    <edge source="USA" target="NAM">
      <data key="d0">57100372</data>
    </edge>
    <edge source="USA" target="NLD">
      <data key="d0">463682293</data>
    </edge>
    <edge source="USA" target="NZL">
      <data key="d0">57794914</data>
    </edge>
    <edge source="USA" target="NIC">
      <data key="d0">13938869</data>
    </edge>
    <edge source="USA" target="NER">
      <data key="d0">500246</data>
    </edge>
    <edge source="USA" target="NOR">
      <data key="d0">58483092</data>
    </edge>
    <edge source="USA" target="PAK">
      <data key="d0">2832809</data>
    </edge>
    <edge source="USA" target="PAN">
      <data key="d0">53603461</data>
    </edge>
    <edge source="USA" target="PRY">
      <data key="d0">2856700</data>
    </edge>
    <edge source="USA" target="PER">
      <data key="d0">55871837</data>
    </edge>
    <edge source="USA" target="PHL">
      <data key="d0">90581128</data>
    </edge>
    <edge source="USA" target="POL">
      <data key="d0">31633385</data>
    </edge>
    <edge source="USA" target="PRT">
      <data key="d0">38079630</data>
    </edge>
    <edge source="USA" target="ROU">
      <data key="d0">5061317</data>
    </edge>
    <edge source="USA" target="RUS">
      <data key="d0">44193902</data>
    </edge>
    <edge source="USA" target="SAU">
      <data key="d0">783190672</data>
    </edge>
    <edge source="USA" target="SEN">
      <data key="d0">8710022</data>
    </edge>
    <edge source="USA" target="IND">
      <data key="d0">22243991</data>
    </edge>
    <edge source="USA" target="SGP">
      <data key="d0">74792018</data>
    </edge>
    <edge source="USA" target="SVK">
      <data key="d0">2782273</data>
    </edge>
    <edge source="USA" target="VNM">
      <data key="d0">4662529</data>
    </edge>
    <edge source="USA" target="SVN">
      <data key="d0">1670994</data>
    </edge>
    <edge source="USA" target="ZAF">
      <data key="d0">156261748</data>
    </edge>
    <edge source="USA" target="ZWE">
      <data key="d0">4474624</data>
    </edge>
    <edge source="USA" target="ESP">
      <data key="d0">250351444</data>
    </edge>
    <edge source="USA" target="SWE">
      <data key="d0">197528627</data>
    </edge>
    <edge source="USA" target="CHE">
      <data key="d0">98715699</data>
    </edge>
    <edge source="USA" target="THA">
      <data key="d0">87917111</data>
    </edge>
    <edge source="USA" target="TGO">
      <data key="d0">285239</data>
    </edge>
    <edge source="USA" target="ARE">
      <data key="d0">120783518</data>
    </edge>
    <edge source="USA" target="TUN">
      <data key="d0">2976436</data>
    </edge>
    <edge source="USA" target="TUR">
      <data key="d0">50691875</data>
    </edge>
    <edge source="USA" target="UGA">
      <data key="d0">289223</data>
    </edge>
    <edge source="USA" target="UKR">
      <data key="d0">6675495</data>
    </edge>
    <edge source="USA" target="MKD">
      <data key="d0">6896189</data>
    </edge>
    <edge source="USA" target="EGY">
      <data key="d0">62673041</data>
    </edge>
    <edge source="USA" target="GBR">
      <data key="d0">1088799158</data>
    </edge>
    <edge source="USA" target="TZA">
      <data key="d0">208117</data>
    </edge>
    <edge source="USA" target="BFA">
      <data key="d0">36032</data>
    </edge>
    <edge source="USA" target="URY">
      <data key="d0">4485614</data>
    </edge>
    <edge source="USA" target="SRB">
      <data key="d0">282177</data>
    </edge>
    <edge source="ARG" target="DZA">
      <data key="d0">28478</data>
    </edge>
    <edge source="ARG" target="AUS">
      <data key="d0">192106</data>
    </edge>
    <edge source="ARG" target="AUT">
      <data key="d0">20640</data>
    </edge>
    <edge source="ARG" target="BEL">
      <data key="d0">124193</data>
    </edge>
    <edge source="ARG" target="BOL">
      <data key="d0">1028000</data>
    </edge>
    <edge source="ARG" target="BRA">
      <data key="d0">1455436202</data>
    </edge>
    <edge source="ARG" target="CAN">
      <data key="d0">196445</data>
    </edge>
    <edge source="ARG" target="CHL">
      <data key="d0">53840408</data>
    </edge>
    <edge source="ARG" target="CHN">
      <data key="d0">475745</data>
    </edge>
    <edge source="ARG" target="COL">
      <data key="d0">1190646</data>
    </edge>
    <edge source="ARG" target="CRI">
      <data key="d0">2003267</data>
    </edge>
    <edge source="ARG" target="DNK">
      <data key="d0">22608</data>
    </edge>
    <edge source="ARG" target="ECU">
      <data key="d0">798205</data>
    </edge>
    <edge source="ARG" target="SLV">
      <data key="d0">942023</data>
    </edge>
    <edge source="ARG" target="FRA">
      <data key="d0">76851888</data>
    </edge>
    <edge source="ARG" target="DEU">
      <data key="d0">51071644</data>
    </edge>
    <edge source="ARG" target="GRC">
      <data key="d0">13281</data>
    </edge>
    <edge source="ARG" target="GTM">
      <data key="d0">1235809</data>
    </edge>
    <edge source="ARG" target="HND">
      <data key="d0">3990031</data>
    </edge>
    <edge source="ARG" target="HUN">
      <data key="d0">1030717</data>
    </edge>
    <edge source="ARG" target="ISR">
      <data key="d0">11877</data>
    </edge>
    <edge source="ARG" target="ITA">
      <data key="d0">4629185</data>
    </edge>
    <edge source="ARG" target="JAM">
      <data key="d0">42951</data>
    </edge>
    <edge source="ARG" target="JPN">
      <data key="d0">66464</data>
    </edge>
    <edge source="ARG" target="MEX">
      <data key="d0">134386064</data>
    </edge>
    <edge source="ARG" target="MAR">
      <data key="d0">29435</data>
    </edge>
    <edge source="ARG" target="NLD">
      <data key="d0">781671</data>
    </edge>
    <edge source="ARG" target="NZL">
      <data key="d0">15000</data>
    </edge>
    <edge source="ARG" target="NIC">
      <data key="d0">1122773</data>
    </edge>
    <edge source="ARG" target="NOR">
      <data key="d0">10000</data>
    </edge>
    <edge source="ARG" target="PAN">
      <data key="d0">1695973</data>
    </edge>
    <edge source="ARG" target="PRY">
      <data key="d0">7239143</data>
    </edge>
    <edge source="ARG" target="PER">
      <data key="d0">4043699</data>
    </edge>
    <edge source="ARG" target="POL">
      <data key="d0">442608</data>
    </edge>
    <edge source="ARG" target="PRT">
      <data key="d0">78192</data>
    </edge>
    <edge source="ARG" target="RUS">
      <data key="d0">37847</data>
    </edge>
    <edge source="ARG" target="SAU">
      <data key="d0">385896</data>
    </edge>
    <edge source="ARG" target="IND">
      <data key="d0">299471</data>
    </edge>
    <edge source="ARG" target="ZAF">
      <data key="d0">116092</data>
    </edge>
    <edge source="ARG" target="ESP">
      <data key="d0">27445558</data>
    </edge>
    <edge source="ARG" target="SWE">
      <data key="d0">8886086</data>
    </edge>
    <edge source="ARG" target="CHE">
      <data key="d0">84605</data>
    </edge>
    <edge source="ARG" target="TUN">
      <data key="d0">51740</data>
    </edge>
    <edge source="ARG" target="TUR">
      <data key="d0">140464</data>
    </edge>
    <edge source="ARG" target="EGY">
      <data key="d0">23526</data>
    </edge>
    <edge source="ARG" target="GBR">
      <data key="d0">369015</data>
    </edge>
    <edge source="ARG" target="USA">
      <data key="d0">41574775</data>
    </edge>
    <edge source="ARG" target="URY">
      <data key="d0">52098211</data>
    </edge>
    <edge source="AUS" target="ARG">
      <data key="d0">142744</data>
    </edge>
    <edge source="AUS" target="AUT">
      <data key="d0">211296</data>
    </edge>
    <edge source="AUS" target="BEL">
      <data key="d0">3729475</data>
    </edge>
    <edge source="AUS" target="BWA">
      <data key="d0">25710</data>
    </edge>
    <edge source="AUS" target="BRA">
      <data key="d0">35145008</data>
    </edge>
    <edge source="AUS" target="KHM">
      <data key="d0">27700</data>
    </edge>
    <edge source="AUS" target="CAN">
      <data key="d0">9169147</data>
    </edge>
    <edge source="AUS" target="LKA">
      <data key="d0">570503</data>
    </edge>
    <edge source="AUS" target="CHL">
      <data key="d0">2492200</data>
    </edge>
    <edge source="AUS" target="CHN">
      <data key="d0">1637951</data>
    </edge>
    <edge source="AUS" target="COL">
      <data key="d0">82115</data>
    </edge>
    <edge source="AUS" target="CRI">
      <data key="d0">14916</data>
    </edge>
    <edge source="AUS" target="CZE">
      <data key="d0">19661</data>
    </edge>
    <edge source="AUS" target="DNK">
      <data key="d0">192682</data>
    </edge>
    <edge source="AUS" target="ECU">
      <data key="d0">26147</data>
    </edge>
    <edge source="AUS" target="ETH">
      <data key="d0">121750</data>
    </edge>
    <edge source="AUS" target="EST">
      <data key="d0">10250</data>
    </edge>
    <edge source="AUS" target="FIN">
      <data key="d0">223108</data>
    </edge>
    <edge source="AUS" target="FRA">
      <data key="d0">1462786</data>
    </edge>
    <edge source="AUS" target="DEU">
      <data key="d0">12655750</data>
    </edge>
    <edge source="AUS" target="GHA">
      <data key="d0">179430</data>
    </edge>
    <edge source="AUS" target="GRC">
      <data key="d0">588217</data>
    </edge>
    <edge source="AUS" target="HKG">
      <data key="d0">2676004</data>
    </edge>
    <edge source="AUS" target="HUN">
      <data key="d0">16481</data>
    </edge>
    <edge source="AUS" target="IDN">
      <data key="d0">85251059</data>
    </edge>
    <edge source="AUS" target="IRL">
      <data key="d0">403741</data>
    </edge>
    <edge source="AUS" target="ISR">
      <data key="d0">86018</data>
    </edge>
    <edge source="AUS" target="ITA">
      <data key="d0">1993277</data>
    </edge>
    <edge source="AUS" target="JAM">
      <data key="d0">1173142</data>
    </edge>
    <edge source="AUS" target="JPN">
      <data key="d0">45209745</data>
    </edge>
    <edge source="AUS" target="KAZ">
      <data key="d0">12079</data>
    </edge>
    <edge source="AUS" target="JOR">
      <data key="d0">107858</data>
    </edge>
    <edge source="AUS" target="KOR">
      <data key="d0">83009348</data>
    </edge>
    <edge source="AUS" target="LBN">
      <data key="d0">1059838</data>
    </edge>
    <edge source="AUS" target="MYS">
      <data key="d0">17714318</data>
    </edge>
    <edge source="AUS" target="MUS">
      <data key="d0">108217</data>
    </edge>
    <edge source="AUS" target="MEX">
      <data key="d0">4142902</data>
    </edge>
    <edge source="AUS" target="MAR">
      <data key="d0">253158</data>
    </edge>
    <edge source="AUS" target="OMN">
      <data key="d0">29664180</data>
    </edge>
    <edge source="AUS" target="NAM">
      <data key="d0">15052</data>
    </edge>
    <edge source="AUS" target="NLD">
      <data key="d0">2424204</data>
    </edge>
    <edge source="AUS" target="NZL">
      <data key="d0">253849623</data>
    </edge>
    <edge source="AUS" target="NIC">
      <data key="d0">70350</data>
    </edge>
    <edge source="AUS" target="NOR">
      <data key="d0">444371</data>
    </edge>
    <edge source="AUS" target="PAK">
      <data key="d0">402342</data>
    </edge>
    <edge source="AUS" target="PAN">
      <data key="d0">29060</data>
    </edge>
    <edge source="AUS" target="PER">
      <data key="d0">291452</data>
    </edge>
    <edge source="AUS" target="PHL">
      <data key="d0">5306797</data>
    </edge>
    <edge source="AUS" target="POL">
      <data key="d0">183357</data>
    </edge>
    <edge source="AUS" target="PRT">
      <data key="d0">149257</data>
    </edge>
    <edge source="AUS" target="ROU">
      <data key="d0">18783</data>
    </edge>
    <edge source="AUS" target="RUS">
      <data key="d0">209282</data>
    </edge>
    <edge source="AUS" target="SAU">
      <data key="d0">529585740</data>
    </edge>
    <edge source="AUS" target="IND">
      <data key="d0">1119064</data>
    </edge>
    <edge source="AUS" target="SGP">
      <data key="d0">22562347</data>
    </edge>
    <edge source="AUS" target="VNM">
      <data key="d0">8180958</data>
    </edge>
    <edge source="AUS" target="ZAF">
      <data key="d0">9232565</data>
    </edge>
    <edge source="AUS" target="ZWE">
      <data key="d0">126803</data>
    </edge>
    <edge source="AUS" target="ESP">
      <data key="d0">336171</data>
    </edge>
    <edge source="AUS" target="SWE">
      <data key="d0">874279</data>
    </edge>
    <edge source="AUS" target="CHE">
      <data key="d0">248723</data>
    </edge>
    <edge source="AUS" target="THA">
      <data key="d0">24822916</data>
    </edge>
    <edge source="AUS" target="ARE">
      <data key="d0">104646644</data>
    </edge>
    <edge source="AUS" target="TUR">
      <data key="d0">500096</data>
    </edge>
    <edge source="AUS" target="UKR">
      <data key="d0">65980</data>
    </edge>
    <edge source="AUS" target="EGY">
      <data key="d0">265129</data>
    </edge>
    <edge source="AUS" target="GBR">
      <data key="d0">16951230</data>
    </edge>
    <edge source="AUS" target="TZA">
      <data key="d0">664036</data>
    </edge>
    <edge source="AUS" target="USA">
      <data key="d0">406563023</data>
    </edge>
    <edge source="AUT" target="ALB">
      <data key="d0">1606480</data>
    </edge>
    <edge source="AUT" target="DZA">
      <data key="d0">785810</data>
    </edge>
    <edge source="AUT" target="AZE">
      <data key="d0">16059</data>
    </edge>
    <edge source="AUT" target="ARG">
      <data key="d0">8356520</data>
    </edge>
    <edge source="AUT" target="AUS">
      <data key="d0">86863074</data>
    </edge>
    <edge source="AUT" target="ARM">
      <data key="d0">36534</data>
    </edge>
    <edge source="AUT" target="BEL">
      <data key="d0">164143139</data>
    </edge>
    <edge source="AUT" target="BWA">
      <data key="d0">29976</data>
    </edge>
    <edge source="AUT" target="BRA">
      <data key="d0">12917147</data>
    </edge>
    <edge source="AUT" target="BGR">
      <data key="d0">17395472</data>
    </edge>
    <edge source="AUT" target="BDI">
      <data key="d0">107393</data>
    </edge>
    <edge source="AUT" target="BLR">
      <data key="d0">1318961</data>
    </edge>
    <edge source="AUT" target="CMR">
      <data key="d0">128604</data>
    </edge>
    <edge source="AUT" target="CAN">
      <data key="d0">40239420</data>
    </edge>
    <edge source="AUT" target="CAF">
      <data key="d0">17798</data>
    </edge>
    <edge source="AUT" target="LKA">
      <data key="d0">67715</data>
    </edge>
    <edge source="AUT" target="CHL">
      <data key="d0">584740</data>
    </edge>
    <edge source="AUT" target="CHN">
      <data key="d0">21056338</data>
    </edge>
    <edge source="AUT" target="COL">
      <data key="d0">167814</data>
    </edge>
    <edge source="AUT" target="CRI">
      <data key="d0">976575</data>
    </edge>
    <edge source="AUT" target="HRV">
      <data key="d0">35664073</data>
    </edge>
    <edge source="AUT" target="CZE">
      <data key="d0">132080849</data>
    </edge>
    <edge source="AUT" target="BEN">
      <data key="d0">100769</data>
    </edge>
    <edge source="AUT" target="DNK">
      <data key="d0">40157119</data>
    </edge>
    <edge source="AUT" target="ECU">
      <data key="d0">58615</data>
    </edge>
    <edge source="AUT" target="SLV">
      <data key="d0">72131</data>
    </edge>
    <edge source="AUT" target="ETH">
      <data key="d0">87989</data>
    </edge>
    <edge source="AUT" target="EST">
      <data key="d0">3663944</data>
    </edge>
    <edge source="AUT" target="FIN">
      <data key="d0">17108087</data>
    </edge>
    <edge source="AUT" target="FRA">
      <data key="d0">246041909</data>
    </edge>
    <edge source="AUT" target="GEO">
      <data key="d0">87654</data>
    </edge>
    <edge source="AUT" target="PSE">
      <data key="d0">17598</data>
    </edge>
    <edge source="AUT" target="DEU">
      <data key="d0">2617000351</data>
    </edge>
    <edge source="AUT" target="GHA">
      <data key="d0">2946719</data>
    </edge>
    <edge source="AUT" target="GRC">
      <data key="d0">47350582</data>
    </edge>
    <edge source="AUT" target="GTM">
      <data key="d0">749075</data>
    </edge>
    <edge source="AUT" target="HND">
      <data key="d0">760383</data>
    </edge>
    <edge source="AUT" target="HKG">
      <data key="d0">2281216</data>
    </edge>
    <edge source="AUT" target="HUN">
      <data key="d0">171948843</data>
    </edge>
    <edge source="AUT" target="IDN">
      <data key="d0">6741810</data>
    </edge>
    <edge source="AUT" target="IRL">
      <data key="d0">12978705</data>
    </edge>
    <edge source="AUT" target="ISR">
      <data key="d0">14548317</data>
    </edge>
    <edge source="AUT" target="ITA">
      <data key="d0">409666483</data>
    </edge>
    <edge source="AUT" target="CIV">
      <data key="d0">1059411</data>
    </edge>
    <edge source="AUT" target="JAM">
      <data key="d0">199798</data>
    </edge>
    <edge source="AUT" target="JPN">
      <data key="d0">91587166</data>
    </edge>
    <edge source="AUT" target="KAZ">
      <data key="d0">289660</data>
    </edge>
    <edge source="AUT" target="JOR">
      <data key="d0">1179651</data>
    </edge>
    <edge source="AUT" target="KOR">
      <data key="d0">7837220</data>
    </edge>
    <edge source="AUT" target="KGZ">
      <data key="d0">149681</data>
    </edge>
    <edge source="AUT" target="LBN">
      <data key="d0">1309259</data>
    </edge>
    <edge source="AUT" target="LVA">
      <data key="d0">2664419</data>
    </edge>
    <edge source="AUT" target="LTU">
      <data key="d0">1238466</data>
    </edge>
    <edge source="AUT" target="MDG">
      <data key="d0">23151</data>
    </edge>
    <edge source="AUT" target="MWI">
      <data key="d0">61224</data>
    </edge>
    <edge source="AUT" target="MYS">
      <data key="d0">669450</data>
    </edge>
    <edge source="AUT" target="MRT">
      <data key="d0">404146</data>
    </edge>
    <edge source="AUT" target="MUS">
      <data key="d0">297957</data>
    </edge>
    <edge source="AUT" target="MEX">
      <data key="d0">2410757</data>
    </edge>
    <edge source="AUT" target="MDA">
      <data key="d0">629504</data>
    </edge>
    <edge source="AUT" target="MAR">
      <data key="d0">347606</data>
    </edge>
    <edge source="AUT" target="OMN">
      <data key="d0">2783856</data>
    </edge>
    <edge source="AUT" target="NAM">
      <data key="d0">52994</data>
    </edge>
    <edge source="AUT" target="NLD">
      <data key="d0">130104950</data>
    </edge>
    <edge source="AUT" target="NZL">
      <data key="d0">8327681</data>
    </edge>
    <edge source="AUT" target="NIC">
      <data key="d0">163866</data>
    </edge>
    <edge source="AUT" target="NER">
      <data key="d0">283973</data>
    </edge>
    <edge source="AUT" target="NOR">
      <data key="d0">34839923</data>
    </edge>
    <edge source="AUT" target="PAK">
      <data key="d0">1665295</data>
    </edge>
    <edge source="AUT" target="PAN">
      <data key="d0">325257</data>
    </edge>
    <edge source="AUT" target="PRY">
      <data key="d0">1478545</data>
    </edge>
    <edge source="AUT" target="PER">
      <data key="d0">54801</data>
    </edge>
    <edge source="AUT" target="PHL">
      <data key="d0">533954</data>
    </edge>
    <edge source="AUT" target="POL">
      <data key="d0">66426337</data>
    </edge>
    <edge source="AUT" target="PRT">
      <data key="d0">71891809</data>
    </edge>
    <edge source="AUT" target="ROU">
      <data key="d0">24446280</data>
    </edge>
    <edge source="AUT" target="RUS">
      <data key="d0">12829961</data>
    </edge>
    <edge source="AUT" target="SAU">
      <data key="d0">22280686</data>
    </edge>
    <edge source="AUT" target="SEN">
      <data key="d0">231246</data>
    </edge>
    <edge source="AUT" target="IND">
      <data key="d0">740109</data>
    </edge>
    <edge source="AUT" target="SGP">
      <data key="d0">4031356</data>
    </edge>
    <edge source="AUT" target="SVK">
      <data key="d0">31709799</data>
    </edge>
    <edge source="AUT" target="VNM">
      <data key="d0">86851</data>
    </edge>
    <edge source="AUT" target="SVN">
      <data key="d0">39926809</data>
    </edge>
    <edge source="AUT" target="ZAF">
      <data key="d0">69990182</data>
    </edge>
    <edge source="AUT" target="ZWE">
      <data key="d0">160989</data>
    </edge>
    <edge source="AUT" target="ESP">
      <data key="d0">356781912</data>
    </edge>
    <edge source="AUT" target="SWE">
      <data key="d0">43955287</data>
    </edge>
    <edge source="AUT" target="CHE">
      <data key="d0">136102637</data>
    </edge>
    <edge source="AUT" target="THA">
      <data key="d0">3476860</data>
    </edge>
    <edge source="AUT" target="TGO">
      <data key="d0">197523</data>
    </edge>
    <edge source="AUT" target="ARE">
      <data key="d0">23031568</data>
    </edge>
    <edge source="AUT" target="TUN">
      <data key="d0">1965394</data>
    </edge>
    <edge source="AUT" target="TUR">
      <data key="d0">29078970</data>
    </edge>
    <edge source="AUT" target="UGA">
      <data key="d0">152425</data>
    </edge>
    <edge source="AUT" target="UKR">
      <data key="d0">5617562</data>
    </edge>
    <edge source="AUT" target="MKD">
      <data key="d0">2443678</data>
    </edge>
    <edge source="AUT" target="EGY">
      <data key="d0">1022409</data>
    </edge>
    <edge source="AUT" target="GBR">
      <data key="d0">478573433</data>
    </edge>
    <edge source="AUT" target="TZA">
      <data key="d0">56741</data>
    </edge>
    <edge source="AUT" target="USA">
      <data key="d0">367243337</data>
    </edge>
    <edge source="AUT" target="BFA">
      <data key="d0">132819</data>
    </edge>
    <edge source="AUT" target="URY">
      <data key="d0">874334</data>
    </edge>
    <edge source="AUT" target="SRB">
      <data key="d0">9548282</data>
    </edge>
    <edge source="BOL" target="ARG">
      <data key="d0">5963804</data>
    </edge>
    <edge source="BOL" target="BEL">
      <data key="d0">41771</data>
    </edge>
    <edge source="BOL" target="BRA">
      <data key="d0">68910</data>
    </edge>
    <edge source="BOL" target="CHL">
      <data key="d0">203740</data>
    </edge>
    <edge source="BOL" target="CHN">
      <data key="d0">33000</data>
    </edge>
    <edge source="BOL" target="FRA">
      <data key="d0">12942</data>
    </edge>
    <edge source="BOL" target="GHA">
      <data key="d0">12569</data>
    </edge>
    <edge source="BOL" target="HND">
      <data key="d0">14000</data>
    </edge>
    <edge source="BOL" target="MDG">
      <data key="d0">23400</data>
    </edge>
    <edge source="BOL" target="NIC">
      <data key="d0">19110</data>
    </edge>
    <edge source="BOL" target="PRY">
      <data key="d0">14631</data>
    </edge>
    <edge source="BOL" target="PER">
      <data key="d0">720587</data>
    </edge>
    <edge source="BOL" target="SAU">
      <data key="d0">18600</data>
    </edge>
    <edge source="BOL" target="USA">
      <data key="d0">297197</data>
    </edge>
    <edge source="BRA" target="DZA">
      <data key="d0">87810</data>
    </edge>
    <edge source="BRA" target="ARG">
      <data key="d0">1199568320</data>
    </edge>
    <edge source="BRA" target="AUS">
      <data key="d0">5379763</data>
    </edge>
    <edge source="BRA" target="AUT">
      <data key="d0">2504196</data>
    </edge>
    <edge source="BRA" target="BEL">
      <data key="d0">14063353</data>
    </edge>
    <edge source="BRA" target="BOL">
      <data key="d0">6273967</data>
    </edge>
    <edge source="BRA" target="BGR">
      <data key="d0">39981</data>
    </edge>
    <edge source="BRA" target="CAN">
      <data key="d0">22846243</data>
    </edge>
    <edge source="BRA" target="LKA">
      <data key="d0">36656</data>
    </edge>
    <edge source="BRA" target="CHL">
      <data key="d0">281452278</data>
    </edge>
    <edge source="BRA" target="CHN">
      <data key="d0">10818733</data>
    </edge>
    <edge source="BRA" target="COL">
      <data key="d0">57344754</data>
    </edge>
    <edge source="BRA" target="CRI">
      <data key="d0">14798298</data>
    </edge>
    <edge source="BRA" target="HRV">
      <data key="d0">49300</data>
    </edge>
    <edge source="BRA" target="DNK">
      <data key="d0">1343898</data>
    </edge>
    <edge source="BRA" target="ECU">
      <data key="d0">13734881</data>
    </edge>
    <edge source="BRA" target="SLV">
      <data key="d0">1446681</data>
    </edge>
    <edge source="BRA" target="ETH">
      <data key="d0">260619</data>
    </edge>
    <edge source="BRA" target="FIN">
      <data key="d0">5108634</data>
    </edge>
    <edge source="BRA" target="FRA">
      <data key="d0">34313628</data>
    </edge>
    <edge source="BRA" target="DEU">
      <data key="d0">78945526</data>
    </edge>
    <edge source="BRA" target="GHA">
      <data key="d0">2680199</data>
    </edge>
    <edge source="BRA" target="GRC">
      <data key="d0">5025524</data>
    </edge>
    <edge source="BRA" target="GTM">
      <data key="d0">7377074</data>
    </edge>
    <edge source="BRA" target="HND">
      <data key="d0">4923892</data>
    </edge>
    <edge source="BRA" target="HKG">
      <data key="d0">726802</data>
    </edge>
    <edge source="BRA" target="HUN">
      <data key="d0">104610</data>
    </edge>
    <edge source="BRA" target="IDN">
      <data key="d0">5087858</data>
    </edge>
    <edge source="BRA" target="ISR">
      <data key="d0">135745</data>
    </edge>
    <edge source="BRA" target="ITA">
      <data key="d0">378930755</data>
    </edge>
    <edge source="BRA" target="CIV">
      <data key="d0">840623</data>
    </edge>
    <edge source="BRA" target="JAM">
      <data key="d0">8525584</data>
    </edge>
    <edge source="BRA" target="JPN">
      <data key="d0">1831222</data>
    </edge>
    <edge source="BRA" target="JOR">
      <data key="d0">3953745</data>
    </edge>
    <edge source="BRA" target="KOR">
      <data key="d0">1239992</data>
    </edge>
    <edge source="BRA" target="LBN">
      <data key="d0">107191</data>
    </edge>
    <edge source="BRA" target="LTU">
      <data key="d0">27096</data>
    </edge>
    <edge source="BRA" target="MDG">
      <data key="d0">28358</data>
    </edge>
    <edge source="BRA" target="MYS">
      <data key="d0">785517</data>
    </edge>
    <edge source="BRA" target="MEX">
      <data key="d0">783069566</data>
    </edge>
    <edge source="BRA" target="MAR">
      <data key="d0">5430957</data>
    </edge>
    <edge source="BRA" target="MOZ">
      <data key="d0">10430</data>
    </edge>
    <edge source="BRA" target="OMN">
      <data key="d0">15489</data>
    </edge>
    <edge source="BRA" target="NAM">
      <data key="d0">12841</data>
    </edge>
    <edge source="BRA" target="NLD">
      <data key="d0">11249453</data>
    </edge>
    <edge source="BRA" target="NZL">
      <data key="d0">620949</data>
    </edge>
    <edge source="BRA" target="NIC">
      <data key="d0">910829</data>
    </edge>
    <edge source="BRA" target="NOR">
      <data key="d0">75877</data>
    </edge>
    <edge source="BRA" target="PAK">
      <data key="d0">46199</data>
    </edge>
    <edge source="BRA" target="PAN">
      <data key="d0">4924071</data>
    </edge>
    <edge source="BRA" target="PRY">
      <data key="d0">37714268</data>
    </edge>
    <edge source="BRA" target="PER">
      <data key="d0">57126739</data>
    </edge>
    <edge source="BRA" target="PHL">
      <data key="d0">231280</data>
    </edge>
    <edge source="BRA" target="POL">
      <data key="d0">5460665</data>
    </edge>
    <edge source="BRA" target="PRT">
      <data key="d0">10410914</data>
    </edge>
    <edge source="BRA" target="RUS">
      <data key="d0">1689392</data>
    </edge>
    <edge source="BRA" target="SAU">
      <data key="d0">741679</data>
    </edge>
    <edge source="BRA" target="IND">
      <data key="d0">24409707</data>
    </edge>
    <edge source="BRA" target="SGP">
      <data key="d0">4324664</data>
    </edge>
    <edge source="BRA" target="VNM">
      <data key="d0">63460</data>
    </edge>
    <edge source="BRA" target="ZAF">
      <data key="d0">68597592</data>
    </edge>
    <edge source="BRA" target="ZWE">
      <data key="d0">93959</data>
    </edge>
    <edge source="BRA" target="ESP">
      <data key="d0">18828706</data>
    </edge>
    <edge source="BRA" target="SWE">
      <data key="d0">27571181</data>
    </edge>
    <edge source="BRA" target="CHE">
      <data key="d0">2373963</data>
    </edge>
    <edge source="BRA" target="THA">
      <data key="d0">1711592</data>
    </edge>
    <edge source="BRA" target="ARE">
      <data key="d0">1931258</data>
    </edge>
    <edge source="BRA" target="TUN">
      <data key="d0">35187</data>
    </edge>
    <edge source="BRA" target="TUR">
      <data key="d0">19493422</data>
    </edge>
    <edge source="BRA" target="EGY">
      <data key="d0">10455254</data>
    </edge>
    <edge source="BRA" target="GBR">
      <data key="d0">18067935</data>
    </edge>
    <edge source="BRA" target="TZA">
      <data key="d0">710103</data>
    </edge>
    <edge source="BRA" target="USA">
      <data key="d0">726882936</data>
    </edge>
    <edge source="BRA" target="BFA">
      <data key="d0">18349</data>
    </edge>
    <edge source="BRA" target="URY">
      <data key="d0">80885704</data>
    </edge>
    <edge source="CAN" target="DZA">
      <data key="d0">153459</data>
    </edge>
    <edge source="CAN" target="ARG">
      <data key="d0">3043259</data>
    </edge>
    <edge source="CAN" target="AUS">
      <data key="d0">31071565</data>
    </edge>
    <edge source="CAN" target="AUT">
      <data key="d0">25486843</data>
    </edge>
    <edge source="CAN" target="ARM">
      <data key="d0">13263</data>
    </edge>
    <edge source="CAN" target="BEL">
      <data key="d0">23102645</data>
    </edge>
    <edge source="CAN" target="BOL">
      <data key="d0">229949</data>
    </edge>
    <edge source="CAN" target="BRA">
      <data key="d0">66045763</data>
    </edge>
    <edge source="CAN" target="BGR">
      <data key="d0">109450</data>
    </edge>
    <edge source="CAN" target="CMR">
      <data key="d0">214934</data>
    </edge>
    <edge source="CAN" target="CHL">
      <data key="d0">13330637</data>
    </edge>
    <edge source="CAN" target="CHN">
      <data key="d0">285425559</data>
    </edge>
    <edge source="CAN" target="COL">
      <data key="d0">8257606</data>
    </edge>
    <edge source="CAN" target="CRI">
      <data key="d0">204102</data>
    </edge>
    <edge source="CAN" target="HRV">
      <data key="d0">151915</data>
    </edge>
    <edge source="CAN" target="CZE">
      <data key="d0">1083561</data>
    </edge>
    <edge source="CAN" target="BEN">
      <data key="d0">676931</data>
    </edge>
    <edge source="CAN" target="DNK">
      <data key="d0">5084184</data>
    </edge>
    <edge source="CAN" target="ECU">
      <data key="d0">2270917</data>
    </edge>
    <edge source="CAN" target="SLV">
      <data key="d0">110536</data>
    </edge>
    <edge source="CAN" target="FIN">
      <data key="d0">41268693</data>
    </edge>
    <edge source="CAN" target="FRA">
      <data key="d0">21609062</data>
    </edge>
    <edge source="CAN" target="DEU">
      <data key="d0">48547221</data>
    </edge>
    <edge source="CAN" target="GHA">
      <data key="d0">1061612</data>
    </edge>
    <edge source="CAN" target="GRC">
      <data key="d0">4064669</data>
    </edge>
    <edge source="CAN" target="GTM">
      <data key="d0">335674</data>
    </edge>
    <edge source="CAN" target="HND">
      <data key="d0">357925</data>
    </edge>
    <edge source="CAN" target="HKG">
      <data key="d0">5440597</data>
    </edge>
    <edge source="CAN" target="HUN">
      <data key="d0">1438247</data>
    </edge>
    <edge source="CAN" target="IDN">
      <data key="d0">32624317</data>
    </edge>
    <edge source="CAN" target="IRL">
      <data key="d0">1444661</data>
    </edge>
    <edge source="CAN" target="ISR">
      <data key="d0">13967329</data>
    </edge>
    <edge source="CAN" target="ITA">
      <data key="d0">11572292</data>
    </edge>
    <edge source="CAN" target="CIV">
      <data key="d0">72142</data>
    </edge>
    <edge source="CAN" target="JAM">
      <data key="d0">507448</data>
    </edge>
    <edge source="CAN" target="JPN">
      <data key="d0">113279790</data>
    </edge>
    <edge source="CAN" target="KAZ">
      <data key="d0">84246</data>
    </edge>
    <edge source="CAN" target="JOR">
      <data key="d0">923717</data>
    </edge>
    <edge source="CAN" target="KOR">
      <data key="d0">82263126</data>
    </edge>
    <edge source="CAN" target="KGZ">
      <data key="d0">201550</data>
    </edge>
    <edge source="CAN" target="LBN">
      <data key="d0">1918391</data>
    </edge>
    <edge source="CAN" target="LVA">
      <data key="d0">2172251</data>
    </edge>
    <edge source="CAN" target="LTU">
      <data key="d0">68568</data>
    </edge>
    <edge source="CAN" target="MYS">
      <data key="d0">221180</data>
    </edge>
    <edge source="CAN" target="MEX">
      <data key="d0">311545425</data>
    </edge>
    <edge source="CAN" target="MAR">
      <data key="d0">145305</data>
    </edge>
    <edge source="CAN" target="MOZ">
      <data key="d0">30938</data>
    </edge>
    <edge source="CAN" target="OMN">
      <data key="d0">750899</data>
    </edge>
    <edge source="CAN" target="NLD">
      <data key="d0">13806608</data>
    </edge>
    <edge source="CAN" target="NZL">
      <data key="d0">1630400</data>
    </edge>
    <edge source="CAN" target="NIC">
      <data key="d0">210998</data>
    </edge>
    <edge source="CAN" target="NER">
      <data key="d0">250005</data>
    </edge>
    <edge source="CAN" target="NOR">
      <data key="d0">7654348</data>
    </edge>
    <edge source="CAN" target="PAK">
      <data key="d0">108662</data>
    </edge>
    <edge source="CAN" target="PAN">
      <data key="d0">2944617</data>
    </edge>
    <edge source="CAN" target="PER">
      <data key="d0">2451390</data>
    </edge>
    <edge source="CAN" target="PHL">
      <data key="d0">3981333</data>
    </edge>
    <edge source="CAN" target="POL">
      <data key="d0">2619517</data>
    </edge>
    <edge source="CAN" target="PRT">
      <data key="d0">1255944</data>
    </edge>
    <edge source="CAN" target="ROU">
      <data key="d0">245209</data>
    </edge>
    <edge source="CAN" target="RUS">
      <data key="d0">9815835</data>
    </edge>
    <edge source="CAN" target="SAU">
      <data key="d0">13470432</data>
    </edge>
    <edge source="CAN" target="SEN">
      <data key="d0">68652</data>
    </edge>
    <edge source="CAN" target="IND">
      <data key="d0">161302</data>
    </edge>
    <edge source="CAN" target="SGP">
      <data key="d0">2856873</data>
    </edge>
    <edge source="CAN" target="SVK">
      <data key="d0">111986</data>
    </edge>
    <edge source="CAN" target="VNM">
      <data key="d0">431112</data>
    </edge>
    <edge source="CAN" target="SVN">
      <data key="d0">136393</data>
    </edge>
    <edge source="CAN" target="ZAF">
      <data key="d0">3587764</data>
    </edge>
    <edge source="CAN" target="ZWE">
      <data key="d0">21674</data>
    </edge>
    <edge source="CAN" target="ESP">
      <data key="d0">3417388</data>
    </edge>
    <edge source="CAN" target="SWE">
      <data key="d0">10138487</data>
    </edge>
    <edge source="CAN" target="CHE">
      <data key="d0">8867404</data>
    </edge>
    <edge source="CAN" target="THA">
      <data key="d0">583986</data>
    </edge>
    <edge source="CAN" target="TGO">
      <data key="d0">33655</data>
    </edge>
    <edge source="CAN" target="ARE">
      <data key="d0">3400277</data>
    </edge>
    <edge source="CAN" target="TUN">
      <data key="d0">326589</data>
    </edge>
    <edge source="CAN" target="TUR">
      <data key="d0">3697041</data>
    </edge>
    <edge source="CAN" target="UGA">
      <data key="d0">16828</data>
    </edge>
    <edge source="CAN" target="UKR">
      <data key="d0">1655769</data>
    </edge>
    <edge source="CAN" target="MKD">
      <data key="d0">256003</data>
    </edge>
    <edge source="CAN" target="EGY">
      <data key="d0">150073</data>
    </edge>
    <edge source="CAN" target="GBR">
      <data key="d0">45786752</data>
    </edge>
    <edge source="CAN" target="TZA">
      <data key="d0">1345500</data>
    </edge>
    <edge source="CAN" target="USA">
      <data key="d0">56549800877</data>
    </edge>
    <edge source="CAN" target="BFA">
      <data key="d0">10866</data>
    </edge>
    <edge source="CAN" target="URY">
      <data key="d0">189855</data>
    </edge>
    <edge source="CHL" target="ARG">
      <data key="d0">30762800</data>
    </edge>
    <edge source="CHL" target="AUS">
      <data key="d0">10258</data>
    </edge>
    <edge source="CHL" target="BEL">
      <data key="d0">10000</data>
    </edge>
    <edge source="CHL" target="BOL">
      <data key="d0">1135508</data>
    </edge>
    <edge source="CHL" target="BRA">
      <data key="d0">14016286</data>
    </edge>
    <edge source="CHL" target="CAN">
      <data key="d0">354171</data>
    </edge>
    <edge source="CHL" target="COL">
      <data key="d0">9248596</data>
    </edge>
    <edge source="CHL" target="CRI">
      <data key="d0">938478</data>
    </edge>
    <edge source="CHL" target="HRV">
      <data key="d0">32306</data>
    </edge>
    <edge source="CHL" target="ECU">
      <data key="d0">260422</data>
    </edge>
    <edge source="CHL" target="SLV">
      <data key="d0">11938</data>
    </edge>
    <edge source="CHL" target="FIN">
      <data key="d0">60254</data>
    </edge>
    <edge source="CHL" target="FRA">
      <data key="d0">468098</data>
    </edge>
    <edge source="CHL" target="DEU">
      <data key="d0">633416</data>
    </edge>
    <edge source="CHL" target="HND">
      <data key="d0">15300</data>
    </edge>
    <edge source="CHL" target="ITA">
      <data key="d0">64385</data>
    </edge>
    <edge source="CHL" target="JPN">
      <data key="d0">42377</data>
    </edge>
    <edge source="CHL" target="KOR">
      <data key="d0">12562</data>
    </edge>
    <edge source="CHL" target="MEX">
      <data key="d0">119196850</data>
    </edge>
    <edge source="CHL" target="NIC">
      <data key="d0">15833</data>
    </edge>
    <edge source="CHL" target="PRY">
      <data key="d0">769118</data>
    </edge>
    <edge source="CHL" target="PER">
      <data key="d0">4490138</data>
    </edge>
    <edge source="CHL" target="ROU">
      <data key="d0">52815</data>
    </edge>
    <edge source="CHL" target="ZAF">
      <data key="d0">67708</data>
    </edge>
    <edge source="CHL" target="ESP">
      <data key="d0">195707</data>
    </edge>
    <edge source="CHL" target="SWE">
      <data key="d0">118727</data>
    </edge>
    <edge source="CHL" target="GBR">
      <data key="d0">16464</data>
    </edge>
    <edge source="CHL" target="USA">
      <data key="d0">11112391</data>
    </edge>
    <edge source="CHL" target="URY">
      <data key="d0">1401258</data>
    </edge>
    <edge source="CHN" target="ALB">
      <data key="d0">633552</data>
    </edge>
    <edge source="CHN" target="DZA">
      <data key="d0">5105493</data>
    </edge>
    <edge source="CHN" target="ARG">
      <data key="d0">37379780</data>
    </edge>
    <edge source="CHN" target="AUS">
      <data key="d0">81399705</data>
    </edge>
    <edge source="CHN" target="AUT">
      <data key="d0">4438336</data>
    </edge>
    <edge source="CHN" target="BEL">
      <data key="d0">20768491</data>
    </edge>
    <edge source="CHN" target="BOL">
      <data key="d0">186777</data>
    </edge>
    <edge source="CHN" target="BWA">
      <data key="d0">26512</data>
    </edge>
    <edge source="CHN" target="BRA">
      <data key="d0">20456831</data>
    </edge>
    <edge source="CHN" target="BGR">
      <data key="d0">1336508</data>
    </edge>
    <edge source="CHN" target="BDI">
      <data key="d0">167970</data>
    </edge>
    <edge source="CHN" target="KHM">
      <data key="d0">3506949</data>
    </edge>
    <edge source="CHN" target="CMR">
      <data key="d0">1950660</data>
    </edge>
    <edge source="CHN" target="CAN">
      <data key="d0">68211633</data>
    </edge>
    <edge source="CHN" target="LKA">
      <data key="d0">7682688</data>
    </edge>
    <edge source="CHN" target="CHL">
      <data key="d0">16399610</data>
    </edge>
    <edge source="CHN" target="COL">
      <data key="d0">8382808</data>
    </edge>
    <edge source="CHN" target="CRI">
      <data key="d0">2381934</data>
    </edge>
    <edge source="CHN" target="HRV">
      <data key="d0">1037273</data>
    </edge>
    <edge source="CHN" target="CZE">
      <data key="d0">8213725</data>
    </edge>
    <edge source="CHN" target="BEN">
      <data key="d0">4269895</data>
    </edge>
    <edge source="CHN" target="DNK">
      <data key="d0">94632420</data>
    </edge>
    <edge source="CHN" target="ECU">
      <data key="d0">5989382</data>
    </edge>
    <edge source="CHN" target="SLV">
      <data key="d0">1252278</data>
    </edge>
    <edge source="CHN" target="ETH">
      <data key="d0">2654232</data>
    </edge>
    <edge source="CHN" target="EST">
      <data key="d0">252229</data>
    </edge>
    <edge source="CHN" target="FIN">
      <data key="d0">2952453</data>
    </edge>
    <edge source="CHN" target="FRA">
      <data key="d0">201492057</data>
    </edge>
    <edge source="CHN" target="GMB">
      <data key="d0">209046</data>
    </edge>
    <edge source="CHN" target="PSE">
      <data key="d0">121988</data>
    </edge>
    <edge source="CHN" target="DEU">
      <data key="d0">252928266</data>
    </edge>
    <edge source="CHN" target="GHA">
      <data key="d0">3775526</data>
    </edge>
    <edge source="CHN" target="GRC">
      <data key="d0">10367562</data>
    </edge>
    <edge source="CHN" target="GTM">
      <data key="d0">1989909</data>
    </edge>
    <edge source="CHN" target="HND">
      <data key="d0">1884947</data>
    </edge>
    <edge source="CHN" target="HKG">
      <data key="d0">914951067</data>
    </edge>
    <edge source="CHN" target="HUN">
      <data key="d0">6964806</data>
    </edge>
    <edge source="CHN" target="IDN">
      <data key="d0">281482815</data>
    </edge>
    <edge source="CHN" target="IRL">
      <data key="d0">1324615</data>
    </edge>
    <edge source="CHN" target="ISR">
      <data key="d0">14287385</data>
    </edge>
    <edge source="CHN" target="ITA">
      <data key="d0">78983753</data>
    </edge>
    <edge source="CHN" target="CIV">
      <data key="d0">2575435</data>
    </edge>
    <edge source="CHN" target="JAM">
      <data key="d0">938411</data>
    </edge>
    <edge source="CHN" target="JPN">
      <data key="d0">573001763</data>
    </edge>
    <edge source="CHN" target="KAZ">
      <data key="d0">9625898</data>
    </edge>
    <edge source="CHN" target="JOR">
      <data key="d0">1673939</data>
    </edge>
    <edge source="CHN" target="KOR">
      <data key="d0">443066706</data>
    </edge>
    <edge source="CHN" target="KGZ">
      <data key="d0">67870</data>
    </edge>
    <edge source="CHN" target="LBN">
      <data key="d0">2366963</data>
    </edge>
    <edge source="CHN" target="LVA">
      <data key="d0">223737</data>
    </edge>
    <edge source="CHN" target="LTU">
      <data key="d0">1338193</data>
    </edge>
    <edge source="CHN" target="MDG">
      <data key="d0">1357040</data>
    </edge>
    <edge source="CHN" target="MWI">
      <data key="d0">201929</data>
    </edge>
    <edge source="CHN" target="MYS">
      <data key="d0">32978160</data>
    </edge>
    <edge source="CHN" target="MRT">
      <data key="d0">55579</data>
    </edge>
    <edge source="CHN" target="MUS">
      <data key="d0">1595975</data>
    </edge>
    <edge source="CHN" target="MEX">
      <data key="d0">28786083</data>
    </edge>
    <edge source="CHN" target="MAR">
      <data key="d0">6005364</data>
    </edge>
    <edge source="CHN" target="MOZ">
      <data key="d0">398112</data>
    </edge>
    <edge source="CHN" target="OMN">
      <data key="d0">199110</data>
    </edge>
    <edge source="CHN" target="NAM">
      <data key="d0">28604</data>
    </edge>
    <edge source="CHN" target="NLD">
      <data key="d0">73927874</data>
    </edge>
    <edge source="CHN" target="NZL">
      <data key="d0">7342491</data>
    </edge>
    <edge source="CHN" target="NIC">
      <data key="d0">834006</data>
    </edge>
    <edge source="CHN" target="NER">
      <data key="d0">44640</data>
    </edge>
    <edge source="CHN" target="NOR">
      <data key="d0">8231598</data>
    </edge>
    <edge source="CHN" target="PAK">
      <data key="d0">13279929</data>
    </edge>
    <edge source="CHN" target="PAN">
      <data key="d0">51247372</data>
    </edge>
    <edge source="CHN" target="PRY">
      <data key="d0">7040399</data>
    </edge>
    <edge source="CHN" target="PER">
      <data key="d0">6388696</data>
    </edge>
    <edge source="CHN" target="PHL">
      <data key="d0">22920614</data>
    </edge>
    <edge source="CHN" target="POL">
      <data key="d0">12794416</data>
    </edge>
    <edge source="CHN" target="PRT">
      <data key="d0">3446859</data>
    </edge>
    <edge source="CHN" target="ROU">
      <data key="d0">3387549</data>
    </edge>
    <edge source="CHN" target="RUS">
      <data key="d0">6304201</data>
    </edge>
    <edge source="CHN" target="SAU">
      <data key="d0">20875891</data>
    </edge>
    <edge source="CHN" target="SEN">
      <data key="d0">113544</data>
    </edge>
    <edge source="CHN" target="IND">
      <data key="d0">9311858</data>
    </edge>
    <edge source="CHN" target="SGP">
      <data key="d0">58440676</data>
    </edge>
    <edge source="CHN" target="SVK">
      <data key="d0">2132074</data>
    </edge>
    <edge source="CHN" target="VNM">
      <data key="d0">444275967</data>
    </edge>
    <edge source="CHN" target="SVN">
      <data key="d0">623267</data>
    </edge>
    <edge source="CHN" target="ZAF">
      <data key="d0">29792835</data>
    </edge>
    <edge source="CHN" target="ZWE">
      <data key="d0">1868763</data>
    </edge>
    <edge source="CHN" target="ESP">
      <data key="d0">39207063</data>
    </edge>
    <edge source="CHN" target="SWE">
      <data key="d0">10465557</data>
    </edge>
    <edge source="CHN" target="CHE">
      <data key="d0">21503575</data>
    </edge>
    <edge source="CHN" target="THA">
      <data key="d0">26542130</data>
    </edge>
    <edge source="CHN" target="TGO">
      <data key="d0">1524584</data>
    </edge>
    <edge source="CHN" target="ARE">
      <data key="d0">62071281</data>
    </edge>
    <edge source="CHN" target="TUN">
      <data key="d0">1483023</data>
    </edge>
    <edge source="CHN" target="TUR">
      <data key="d0">16851043</data>
    </edge>
    <edge source="CHN" target="UGA">
      <data key="d0">1176740</data>
    </edge>
    <edge source="CHN" target="UKR">
      <data key="d0">1338014</data>
    </edge>
    <edge source="CHN" target="MKD">
      <data key="d0">146981</data>
    </edge>
    <edge source="CHN" target="EGY">
      <data key="d0">16964475</data>
    </edge>
    <edge source="CHN" target="GBR">
      <data key="d0">185329782</data>
    </edge>
    <edge source="CHN" target="TZA">
      <data key="d0">6951375</data>
    </edge>
    <edge source="CHN" target="USA">
      <data key="d0">1527093308</data>
    </edge>
    <edge source="CHN" target="BFA">
      <data key="d0">978424</data>
    </edge>
    <edge source="CHN" target="URY">
      <data key="d0">8063825</data>
    </edge>
    <edge source="CHN" target="SRB">
      <data key="d0">666273</data>
    </edge>
    <edge source="COL" target="ARG">
      <data key="d0">599636</data>
    </edge>
    <edge source="COL" target="AUS">
      <data key="d0">29833</data>
    </edge>
    <edge source="COL" target="AUT">
      <data key="d0">23072</data>
    </edge>
    <edge source="COL" target="BOL">
      <data key="d0">28674</data>
    </edge>
    <edge source="COL" target="BRA">
      <data key="d0">243440</data>
    </edge>
    <edge source="COL" target="CHL">
      <data key="d0">1074424</data>
    </edge>
    <edge source="COL" target="CRI">
      <data key="d0">573509</data>
    </edge>
    <edge source="COL" target="ECU">
      <data key="d0">27877669</data>
    </edge>
    <edge source="COL" target="SLV">
      <data key="d0">239353</data>
    </edge>
    <edge source="COL" target="DEU">
      <data key="d0">132645</data>
    </edge>
    <edge source="COL" target="GRC">
      <data key="d0">685800</data>
    </edge>
    <edge source="COL" target="GTM">
      <data key="d0">160099</data>
    </edge>
    <edge source="COL" target="HND">
      <data key="d0">247135</data>
    </edge>
    <edge source="COL" target="IRL">
      <data key="d0">75848</data>
    </edge>
    <edge source="COL" target="ISR">
      <data key="d0">21431</data>
    </edge>
    <edge source="COL" target="JAM">
      <data key="d0">78210</data>
    </edge>
    <edge source="COL" target="MEX">
      <data key="d0">1315574</data>
    </edge>
    <edge source="COL" target="NZL">
      <data key="d0">124218</data>
    </edge>
    <edge source="COL" target="NIC">
      <data key="d0">110573</data>
    </edge>
    <edge source="COL" target="PAN">
      <data key="d0">1384582</data>
    </edge>
    <edge source="COL" target="PER">
      <data key="d0">766425</data>
    </edge>
    <edge source="COL" target="ESP">
      <data key="d0">519827</data>
    </edge>
    <edge source="COL" target="CHE">
      <data key="d0">26225</data>
    </edge>
    <edge source="COL" target="GBR">
      <data key="d0">15252</data>
    </edge>
    <edge source="COL" target="USA">
      <data key="d0">3012645</data>
    </edge>
    <edge source="COL" target="URY">
      <data key="d0">52411</data>
    </edge>
    <edge source="CRI" target="COL">
      <data key="d0">545702</data>
    </edge>
    <edge source="CRI" target="ECU">
      <data key="d0">3538000</data>
    </edge>
    <edge source="CRI" target="SLV">
      <data key="d0">103994</data>
    </edge>
    <edge source="CRI" target="GTM">
      <data key="d0">130661</data>
    </edge>
    <edge source="CRI" target="NIC">
      <data key="d0">236423</data>
    </edge>
    <edge source="CRI" target="PAN">
      <data key="d0">127524</data>
    </edge>
    <edge source="CRI" target="USA">
      <data key="d0">901789</data>
    </edge>
    <edge source="DNK" target="ALB">
      <data key="d0">464850</data>
    </edge>
    <edge source="DNK" target="DZA">
      <data key="d0">495723</data>
    </edge>
    <edge source="DNK" target="AZE">
      <data key="d0">100292</data>
    </edge>
    <edge source="DNK" target="ARG">
      <data key="d0">827698</data>
    </edge>
    <edge source="DNK" target="AUS">
      <data key="d0">1609233</data>
    </edge>
    <edge source="DNK" target="AUT">
      <data key="d0">8559978</data>
    </edge>
    <edge source="DNK" target="ARM">
      <data key="d0">212744</data>
    </edge>
    <edge source="DNK" target="BEL">
      <data key="d0">20253608</data>
    </edge>
    <edge source="DNK" target="BOL">
      <data key="d0">182992</data>
    </edge>
    <edge source="DNK" target="BWA">
      <data key="d0">19369</data>
    </edge>
    <edge source="DNK" target="BRA">
      <data key="d0">654283</data>
    </edge>
    <edge source="DNK" target="BGR">
      <data key="d0">753436</data>
    </edge>
    <edge source="DNK" target="BDI">
      <data key="d0">302432</data>
    </edge>
    <edge source="DNK" target="BLR">
      <data key="d0">1028720</data>
    </edge>
    <edge source="DNK" target="KHM">
      <data key="d0">17688</data>
    </edge>
    <edge source="DNK" target="CMR">
      <data key="d0">552543</data>
    </edge>
    <edge source="DNK" target="CAN">
      <data key="d0">3281469</data>
    </edge>
    <edge source="DNK" target="CAF">
      <data key="d0">18213</data>
    </edge>
    <edge source="DNK" target="CHL">
      <data key="d0">557095</data>
    </edge>
    <edge source="DNK" target="CHN">
      <data key="d0">415811</data>
    </edge>
    <edge source="DNK" target="CRI">
      <data key="d0">15971</data>
    </edge>
    <edge source="DNK" target="HRV">
      <data key="d0">1190426</data>
    </edge>
    <edge source="DNK" target="CZE">
      <data key="d0">3681505</data>
    </edge>
    <edge source="DNK" target="BEN">
      <data key="d0">337892</data>
    </edge>
    <edge source="DNK" target="ECU">
      <data key="d0">28989</data>
    </edge>
    <edge source="DNK" target="ETH">
      <data key="d0">371738</data>
    </edge>
    <edge source="DNK" target="EST">
      <data key="d0">6959111</data>
    </edge>
    <edge source="DNK" target="FIN">
      <data key="d0">23503721</data>
    </edge>
    <edge source="DNK" target="FRA">
      <data key="d0">38951552</data>
    </edge>
    <edge source="DNK" target="GEO">
      <data key="d0">852866</data>
    </edge>
    <edge source="DNK" target="GMB">
      <data key="d0">393312</data>
    </edge>
    <edge source="DNK" target="PSE">
      <data key="d0">39475</data>
    </edge>
    <edge source="DNK" target="DEU">
      <data key="d0">319408304</data>
    </edge>
    <edge source="DNK" target="GHA">
      <data key="d0">3322410</data>
    </edge>
    <edge source="DNK" target="GRC">
      <data key="d0">6749011</data>
    </edge>
    <edge source="DNK" target="GTM">
      <data key="d0">22399</data>
    </edge>
    <edge source="DNK" target="HKG">
      <data key="d0">973721</data>
    </edge>
    <edge source="DNK" target="HUN">
      <data key="d0">9750229</data>
    </edge>
    <edge source="DNK" target="IDN">
      <data key="d0">481798</data>
    </edge>
    <edge source="DNK" target="IRL">
      <data key="d0">4528133</data>
    </edge>
    <edge source="DNK" target="ISR">
      <data key="d0">633456</data>
    </edge>
    <edge source="DNK" target="ITA">
      <data key="d0">15007382</data>
    </edge>
    <edge source="DNK" target="CIV">
      <data key="d0">19282</data>
    </edge>
    <edge source="DNK" target="JAM">
      <data key="d0">103761</data>
    </edge>
    <edge source="DNK" target="JPN">
      <data key="d0">4242012</data>
    </edge>
    <edge source="DNK" target="KAZ">
      <data key="d0">2939984</data>
    </edge>
    <edge source="DNK" target="JOR">
      <data key="d0">1302686</data>
    </edge>
    <edge source="DNK" target="KOR">
      <data key="d0">534926</data>
    </edge>
    <edge source="DNK" target="KGZ">
      <data key="d0">151141</data>
    </edge>
    <edge source="DNK" target="LBN">
      <data key="d0">234630</data>
    </edge>
    <edge source="DNK" target="LVA">
      <data key="d0">3726380</data>
    </edge>
    <edge source="DNK" target="LTU">
      <data key="d0">7301229</data>
    </edge>
    <edge source="DNK" target="MDG">
      <data key="d0">232485</data>
    </edge>
    <edge source="DNK" target="MWI">
      <data key="d0">368491</data>
    </edge>
    <edge source="DNK" target="MYS">
      <data key="d0">21869</data>
    </edge>
    <edge source="DNK" target="MRT">
      <data key="d0">176066</data>
    </edge>
    <edge source="DNK" target="MEX">
      <data key="d0">80788</data>
    </edge>
    <edge source="DNK" target="MDA">
      <data key="d0">117153</data>
    </edge>
    <edge source="DNK" target="MAR">
      <data key="d0">1072672</data>
    </edge>
    <edge source="DNK" target="MOZ">
      <data key="d0">537253</data>
    </edge>
    <edge source="DNK" target="OMN">
      <data key="d0">22575</data>
    </edge>
    <edge source="DNK" target="NAM">
      <data key="d0">77995</data>
    </edge>
    <edge source="DNK" target="NLD">
      <data key="d0">47636704</data>
    </edge>
    <edge source="DNK" target="NZL">
      <data key="d0">538174</data>
    </edge>
    <edge source="DNK" target="NIC">
      <data key="d0">20715</data>
    </edge>
    <edge source="DNK" target="NER">
      <data key="d0">64628</data>
    </edge>
    <edge source="DNK" target="NOR">
      <data key="d0">78236519</data>
    </edge>
    <edge source="DNK" target="PAK">
      <data key="d0">43253</data>
    </edge>
    <edge source="DNK" target="PAN">
      <data key="d0">97511</data>
    </edge>
    <edge source="DNK" target="PRY">
      <data key="d0">18982</data>
    </edge>
    <edge source="DNK" target="PER">
      <data key="d0">987511</data>
    </edge>
    <edge source="DNK" target="PHL">
      <data key="d0">31528</data>
    </edge>
    <edge source="DNK" target="POL">
      <data key="d0">31668478</data>
    </edge>
    <edge source="DNK" target="PRT">
      <data key="d0">2636291</data>
    </edge>
    <edge source="DNK" target="ROU">
      <data key="d0">555937</data>
    </edge>
    <edge source="DNK" target="RUS">
      <data key="d0">17468224</data>
    </edge>
    <edge source="DNK" target="SAU">
      <data key="d0">2467198</data>
    </edge>
    <edge source="DNK" target="SEN">
      <data key="d0">848197</data>
    </edge>
    <edge source="DNK" target="IND">
      <data key="d0">50572</data>
    </edge>
    <edge source="DNK" target="SGP">
      <data key="d0">638072</data>
    </edge>
    <edge source="DNK" target="SVK">
      <data key="d0">560677</data>
    </edge>
    <edge source="DNK" target="VNM">
      <data key="d0">398049</data>
    </edge>
    <edge source="DNK" target="SVN">
      <data key="d0">771554</data>
    </edge>
    <edge source="DNK" target="ZAF">
      <data key="d0">1569654</data>
    </edge>
    <edge source="DNK" target="ZWE">
      <data key="d0">268900</data>
    </edge>
    <edge source="DNK" target="ESP">
      <data key="d0">10801466</data>
    </edge>
    <edge source="DNK" target="SWE">
      <data key="d0">158648521</data>
    </edge>
    <edge source="DNK" target="CHE">
      <data key="d0">12175417</data>
    </edge>
    <edge source="DNK" target="THA">
      <data key="d0">181639</data>
    </edge>
    <edge source="DNK" target="TGO">
      <data key="d0">358496</data>
    </edge>
    <edge source="DNK" target="ARE">
      <data key="d0">680416</data>
    </edge>
    <edge source="DNK" target="TUN">
      <data key="d0">256654</data>
    </edge>
    <edge source="DNK" target="TUR">
      <data key="d0">1130031</data>
    </edge>
    <edge source="DNK" target="UGA">
      <data key="d0">1044059</data>
    </edge>
    <edge source="DNK" target="UKR">
      <data key="d0">2267565</data>
    </edge>
    <edge source="DNK" target="MKD">
      <data key="d0">3626963</data>
    </edge>
    <edge source="DNK" target="EGY">
      <data key="d0">1270512</data>
    </edge>
    <edge source="DNK" target="GBR">
      <data key="d0">85259129</data>
    </edge>
    <edge source="DNK" target="TZA">
      <data key="d0">1469808</data>
    </edge>
    <edge source="DNK" target="USA">
      <data key="d0">22502448</data>
    </edge>
    <edge source="DNK" target="BFA">
      <data key="d0">73407</data>
    </edge>
    <edge source="DNK" target="URY">
      <data key="d0">14861</data>
    </edge>
    <edge source="DNK" target="SRB">
      <data key="d0">11567282</data>
    </edge>
    <edge source="ECU" target="BOL">
      <data key="d0">66500</data>
    </edge>
    <edge source="ECU" target="COL">
      <data key="d0">21020933</data>
    </edge>
    <edge source="ECU" target="PER">
      <data key="d0">401895</data>
    </edge>
    <edge source="SLV" target="CRI">
      <data key="d0">59059</data>
    </edge>
    <edge source="SLV" target="GTM">
      <data key="d0">301044</data>
    </edge>
    <edge source="SLV" target="HND">
      <data key="d0">438041</data>
    </edge>
    <edge source="SLV" target="MEX">
      <data key="d0">17107</data>
    </edge>
    <edge source="SLV" target="NIC">
      <data key="d0">53366</data>
    </edge>
    <edge source="SLV" target="PAN">
      <data key="d0">50244</data>
    </edge>
    <edge source="SLV" target="PER">
      <data key="d0">18396</data>
    </edge>
    <edge source="SLV" target="USA">
      <data key="d0">103286</data>
    </edge>
    <edge source="DEU" target="ALB">
      <data key="d0">12048000</data>
    </edge>
    <edge source="DEU" target="DZA">
      <data key="d0">49147000</data>
    </edge>
    <edge source="DEU" target="AZE">
      <data key="d0">16866000</data>
    </edge>
    <edge source="DEU" target="ARG">
      <data key="d0">122316000</data>
    </edge>
    <edge source="DEU" target="AUS">
      <data key="d0">551013000</data>
    </edge>
    <edge source="DEU" target="AUT">
      <data key="d0">3050217000</data>
    </edge>
    <edge source="DEU" target="ARM">
      <data key="d0">3514000</data>
    </edge>
    <edge source="DEU" target="BEL">
      <data key="d0">6770623000</data>
    </edge>
    <edge source="DEU" target="BOL">
      <data key="d0">809000</data>
    </edge>
    <edge source="DEU" target="BWA">
      <data key="d0">15000</data>
    </edge>
    <edge source="DEU" target="BRA">
      <data key="d0">399426000</data>
    </edge>
    <edge source="DEU" target="BGR">
      <data key="d0">89273000</data>
    </edge>
    <edge source="DEU" target="BDI">
      <data key="d0">940000</data>
    </edge>
    <edge source="DEU" target="BLR">
      <data key="d0">99396000</data>
    </edge>
    <edge source="DEU" target="KHM">
      <data key="d0">1648000</data>
    </edge>
    <edge source="DEU" target="CMR">
      <data key="d0">12460000</data>
    </edge>
    <edge source="DEU" target="CAN">
      <data key="d0">482965000</data>
    </edge>
    <edge source="DEU" target="CAF">
      <data key="d0">161000</data>
    </edge>
    <edge source="DEU" target="LKA">
      <data key="d0">16376000</data>
    </edge>
    <edge source="DEU" target="CHL">
      <data key="d0">49201000</data>
    </edge>
    <edge source="DEU" target="CHN">
      <data key="d0">448588000</data>
    </edge>
    <edge source="DEU" target="COL">
      <data key="d0">9792000</data>
    </edge>
    <edge source="DEU" target="CRI">
      <data key="d0">13185000</data>
    </edge>
    <edge source="DEU" target="HRV">
      <data key="d0">164931000</data>
    </edge>
    <edge source="DEU" target="CZE">
      <data key="d0">1313483000</data>
    </edge>
    <edge source="DEU" target="BEN">
      <data key="d0">30325000</data>
    </edge>
    <edge source="DEU" target="DNK">
      <data key="d0">831794000</data>
    </edge>
    <edge source="DEU" target="ECU">
      <data key="d0">8895000</data>
    </edge>
    <edge source="DEU" target="SLV">
      <data key="d0">2462000</data>
    </edge>
    <edge source="DEU" target="ETH">
      <data key="d0">5294000</data>
    </edge>
    <edge source="DEU" target="EST">
      <data key="d0">67947000</data>
    </edge>
    <edge source="DEU" target="FIN">
      <data key="d0">641042000</data>
    </edge>
    <edge source="DEU" target="FRA">
      <data key="d0">7621565000</data>
    </edge>
    <edge source="DEU" target="GEO">
      <data key="d0">8561000</data>
    </edge>
    <edge source="DEU" target="GMB">
      <data key="d0">2478000</data>
    </edge>
    <edge source="DEU" target="PSE">
      <data key="d0">20566000</data>
    </edge>
    <edge source="DEU" target="GHA">
      <data key="d0">22297000</data>
    </edge>
    <edge source="DEU" target="GRC">
      <data key="d0">599980000</data>
    </edge>
    <edge source="DEU" target="GTM">
      <data key="d0">16206000</data>
    </edge>
    <edge source="DEU" target="HND">
      <data key="d0">1765000</data>
    </edge>
    <edge source="DEU" target="HKG">
      <data key="d0">316368000</data>
    </edge>
    <edge source="DEU" target="HUN">
      <data key="d0">1069918000</data>
    </edge>
    <edge source="DEU" target="IDN">
      <data key="d0">83775000</data>
    </edge>
    <edge source="DEU" target="IRL">
      <data key="d0">665650000</data>
    </edge>
    <edge source="DEU" target="ISR">
      <data key="d0">400417000</data>
    </edge>
    <edge source="DEU" target="ITA">
      <data key="d0">8333433000</data>
    </edge>
    <edge source="DEU" target="CIV">
      <data key="d0">11084000</data>
    </edge>
    <edge source="DEU" target="JAM">
      <data key="d0">8817000</data>
    </edge>
    <edge source="DEU" target="JPN">
      <data key="d0">3911239000</data>
    </edge>
    <edge source="DEU" target="KAZ">
      <data key="d0">36701000</data>
    </edge>
    <edge source="DEU" target="JOR">
      <data key="d0">151115000</data>
    </edge>
    <edge source="DEU" target="KOR">
      <data key="d0">205260000</data>
    </edge>
    <edge source="DEU" target="KGZ">
      <data key="d0">6820000</data>
    </edge>
    <edge source="DEU" target="LBN">
      <data key="d0">149193000</data>
    </edge>
    <edge source="DEU" target="LVA">
      <data key="d0">84852000</data>
    </edge>
    <edge source="DEU" target="LTU">
      <data key="d0">131768000</data>
    </edge>
    <edge source="DEU" target="MDG">
      <data key="d0">2149000</data>
    </edge>
    <edge source="DEU" target="MWI">
      <data key="d0">3257000</data>
    </edge>
    <edge source="DEU" target="MYS">
      <data key="d0">114851000</data>
    </edge>
    <edge source="DEU" target="MRT">
      <data key="d0">2560000</data>
    </edge>
    <edge source="DEU" target="MUS">
      <data key="d0">11033000</data>
    </edge>
    <edge source="DEU" target="MEX">
      <data key="d0">1003930000</data>
    </edge>
    <edge source="DEU" target="MDA">
      <data key="d0">10359000</data>
    </edge>
    <edge source="DEU" target="MAR">
      <data key="d0">59815000</data>
    </edge>
    <edge source="DEU" target="MOZ">
      <data key="d0">1436000</data>
    </edge>
    <edge source="DEU" target="OMN">
      <data key="d0">71860000</data>
    </edge>
    <edge source="DEU" target="NAM">
      <data key="d0">2885000</data>
    </edge>
    <edge source="DEU" target="NLD">
      <data key="d0">3686315000</data>
    </edge>
    <edge source="DEU" target="NZL">
      <data key="d0">87235000</data>
    </edge>
    <edge source="DEU" target="NIC">
      <data key="d0">4155000</data>
    </edge>
    <edge source="DEU" target="NER">
      <data key="d0">26422000</data>
    </edge>
    <edge source="DEU" target="NOR">
      <data key="d0">914981000</data>
    </edge>
    <edge source="DEU" target="PAK">
      <data key="d0">18754000</data>
    </edge>
    <edge source="DEU" target="PAN">
      <data key="d0">15708000</data>
    </edge>
    <edge source="DEU" target="PRY">
      <data key="d0">7342000</data>
    </edge>
    <edge source="DEU" target="PER">
      <data key="d0">9831000</data>
    </edge>
    <edge source="DEU" target="PHL">
      <data key="d0">31913000</data>
    </edge>
    <edge source="DEU" target="POL">
      <data key="d0">1311008000</data>
    </edge>
    <edge source="DEU" target="PRT">
      <data key="d0">1085858000</data>
    </edge>
    <edge source="DEU" target="ROU">
      <data key="d0">259845000</data>
    </edge>
    <edge source="DEU" target="RUS">
      <data key="d0">668614000</data>
    </edge>
    <edge source="DEU" target="SAU">
      <data key="d0">413490000</data>
    </edge>
    <edge source="DEU" target="SEN">
      <data key="d0">3725000</data>
    </edge>
    <edge source="DEU" target="IND">
      <data key="d0">31043000</data>
    </edge>
    <edge source="DEU" target="SGP">
      <data key="d0">231053000</data>
    </edge>
    <edge source="DEU" target="SVK">
      <data key="d0">725708000</data>
    </edge>
    <edge source="DEU" target="VNM">
      <data key="d0">5428000</data>
    </edge>
    <edge source="DEU" target="SVN">
      <data key="d0">241707000</data>
    </edge>
    <edge source="DEU" target="ZAF">
      <data key="d0">801476000</data>
    </edge>
    <edge source="DEU" target="ZWE">
      <data key="d0">5061000</data>
    </edge>
    <edge source="DEU" target="ESP">
      <data key="d0">5308799000</data>
    </edge>
    <edge source="DEU" target="SWE">
      <data key="d0">1904705000</data>
    </edge>
    <edge source="DEU" target="CHE">
      <data key="d0">2504557000</data>
    </edge>
    <edge source="DEU" target="THA">
      <data key="d0">118244000</data>
    </edge>
    <edge source="DEU" target="TGO">
      <data key="d0">11877000</data>
    </edge>
    <edge source="DEU" target="ARE">
      <data key="d0">455331000</data>
    </edge>
    <edge source="DEU" target="TUN">
      <data key="d0">68805000</data>
    </edge>
    <edge source="DEU" target="TUR">
      <data key="d0">1586131000</data>
    </edge>
    <edge source="DEU" target="UGA">
      <data key="d0">2644000</data>
    </edge>
    <edge source="DEU" target="UKR">
      <data key="d0">174540000</data>
    </edge>
    <edge source="DEU" target="MKD">
      <data key="d0">31028000</data>
    </edge>
    <edge source="DEU" target="EGY">
      <data key="d0">113589000</data>
    </edge>
    <edge source="DEU" target="GBR">
      <data key="d0">9046421000</data>
    </edge>
    <edge source="DEU" target="TZA">
      <data key="d0">2039000</data>
    </edge>
    <edge source="DEU" target="USA">
      <data key="d0">15018578000</data>
    </edge>
    <edge source="DEU" target="BFA">
      <data key="d0">1619000</data>
    </edge>
    <edge source="DEU" target="URY">
      <data key="d0">7939000</data>
    </edge>
    <edge source="DEU" target="SRB">
      <data key="d0">66906000</data>
    </edge>
    <edge source="GRC" target="ALB">
      <data key="d0">3177335</data>
    </edge>
    <edge source="GRC" target="AUS">
      <data key="d0">16321</data>
    </edge>
    <edge source="GRC" target="AUT">
      <data key="d0">210060</data>
    </edge>
    <edge source="GRC" target="ARM">
      <data key="d0">32554</data>
    </edge>
    <edge source="GRC" target="BEL">
      <data key="d0">328462</data>
    </edge>
    <edge source="GRC" target="BGR">
      <data key="d0">13105491</data>
    </edge>
    <edge source="GRC" target="CMR">
      <data key="d0">11606</data>
    </edge>
    <edge source="GRC" target="CAN">
      <data key="d0">72226</data>
    </edge>
    <edge source="GRC" target="CHN">
      <data key="d0">14915</data>
    </edge>
    <edge source="GRC" target="CZE">
      <data key="d0">10375</data>
    </edge>
    <edge source="GRC" target="DNK">
      <data key="d0">91565</data>
    </edge>
    <edge source="GRC" target="FRA">
      <data key="d0">496261</data>
    </edge>
    <edge source="GRC" target="GEO">
      <data key="d0">113498</data>
    </edge>
    <edge source="GRC" target="DEU">
      <data key="d0">8547615</data>
    </edge>
    <edge source="GRC" target="GHA">
      <data key="d0">39591</data>
    </edge>
    <edge source="GRC" target="HUN">
      <data key="d0">450935</data>
    </edge>
    <edge source="GRC" target="ISR">
      <data key="d0">469197</data>
    </edge>
    <edge source="GRC" target="ITA">
      <data key="d0">737894</data>
    </edge>
    <edge source="GRC" target="CIV">
      <data key="d0">61844</data>
    </edge>
    <edge source="GRC" target="JPN">
      <data key="d0">43995</data>
    </edge>
    <edge source="GRC" target="JOR">
      <data key="d0">170558</data>
    </edge>
    <edge source="GRC" target="KOR">
      <data key="d0">67579</data>
    </edge>
    <edge source="GRC" target="LBN">
      <data key="d0">311773</data>
    </edge>
    <edge source="GRC" target="MDA">
      <data key="d0">35292</data>
    </edge>
    <edge source="GRC" target="MAR">
      <data key="d0">790242</data>
    </edge>
    <edge source="GRC" target="NLD">
      <data key="d0">1016096</data>
    </edge>
    <edge source="GRC" target="PHL">
      <data key="d0">31194</data>
    </edge>
    <edge source="GRC" target="POL">
      <data key="d0">75864</data>
    </edge>
    <edge source="GRC" target="PRT">
      <data key="d0">368991</data>
    </edge>
    <edge source="GRC" target="ROU">
      <data key="d0">3032280</data>
    </edge>
    <edge source="GRC" target="RUS">
      <data key="d0">1003892</data>
    </edge>
    <edge source="GRC" target="SAU">
      <data key="d0">179498</data>
    </edge>
    <edge source="GRC" target="SGP">
      <data key="d0">24560</data>
    </edge>
    <edge source="GRC" target="SVN">
      <data key="d0">731076</data>
    </edge>
    <edge source="GRC" target="ZAF">
      <data key="d0">84162</data>
    </edge>
    <edge source="GRC" target="ESP">
      <data key="d0">540524</data>
    </edge>
    <edge source="GRC" target="SWE">
      <data key="d0">544714</data>
    </edge>
    <edge source="GRC" target="CHE">
      <data key="d0">130972</data>
    </edge>
    <edge source="GRC" target="ARE">
      <data key="d0">310616</data>
    </edge>
    <edge source="GRC" target="TUR">
      <data key="d0">5959810</data>
    </edge>
    <edge source="GRC" target="UKR">
      <data key="d0">2517328</data>
    </edge>
    <edge source="GRC" target="MKD">
      <data key="d0">8693031</data>
    </edge>
    <edge source="GRC" target="EGY">
      <data key="d0">150332</data>
    </edge>
    <edge source="GRC" target="GBR">
      <data key="d0">1117408</data>
    </edge>
    <edge source="GRC" target="USA">
      <data key="d0">168561</data>
    </edge>
    <edge source="GRC" target="SRB">
      <data key="d0">6539084</data>
    </edge>
    <edge source="GTM" target="BOL">
      <data key="d0">37134</data>
    </edge>
    <edge source="GTM" target="CRI">
      <data key="d0">756682</data>
    </edge>
    <edge source="GTM" target="SLV">
      <data key="d0">1110355</data>
    </edge>
    <edge source="GTM" target="FIN">
      <data key="d0">22235</data>
    </edge>
    <edge source="GTM" target="DEU">
      <data key="d0">104587</data>
    </edge>
    <edge source="GTM" target="HND">
      <data key="d0">4707185</data>
    </edge>
    <edge source="GTM" target="JPN">
      <data key="d0">59343</data>
    </edge>
    <edge source="GTM" target="MEX">
      <data key="d0">632082</data>
    </edge>
    <edge source="GTM" target="NIC">
      <data key="d0">952184</data>
    </edge>
    <edge source="GTM" target="PAN">
      <data key="d0">379047</data>
    </edge>
    <edge source="GTM" target="PRY">
      <data key="d0">15471</data>
    </edge>
    <edge source="GTM" target="USA">
      <data key="d0">507966</data>
    </edge>
    <edge source="HND" target="CAN">
      <data key="d0">13312</data>
    </edge>
    <edge source="HND" target="CHL">
      <data key="d0">26622</data>
    </edge>
    <edge source="HND" target="SLV">
      <data key="d0">33742</data>
    </edge>
    <edge source="HND" target="DEU">
      <data key="d0">32111</data>
    </edge>
    <edge source="HND" target="GTM">
      <data key="d0">36234</data>
    </edge>
    <edge source="HND" target="MEX">
      <data key="d0">18749</data>
    </edge>
    <edge source="HND" target="NLD">
      <data key="d0">231796</data>
    </edge>
    <edge source="HND" target="NIC">
      <data key="d0">37841</data>
    </edge>
    <edge source="HND" target="PAN">
      <data key="d0">177483</data>
    </edge>
    <edge source="HND" target="ESP">
      <data key="d0">39785</data>
    </edge>
    <edge source="HND" target="USA">
      <data key="d0">949689</data>
    </edge>
    <edge source="HUN" target="DZA">
      <data key="d0">1026000</data>
    </edge>
    <edge source="HUN" target="ARG">
      <data key="d0">123000</data>
    </edge>
    <edge source="HUN" target="AUS">
      <data key="d0">7335000</data>
    </edge>
    <edge source="HUN" target="AUT">
      <data key="d0">75330000</data>
    </edge>
    <edge source="HUN" target="BEL">
      <data key="d0">75798000</data>
    </edge>
    <edge source="HUN" target="BOL">
      <data key="d0">39000</data>
    </edge>
    <edge source="HUN" target="BRA">
      <data key="d0">15628000</data>
    </edge>
    <edge source="HUN" target="BGR">
      <data key="d0">1746000</data>
    </edge>
    <edge source="HUN" target="BLR">
      <data key="d0">821000</data>
    </edge>
    <edge source="HUN" target="CAN">
      <data key="d0">1165000</data>
    </edge>
    <edge source="HUN" target="LKA">
      <data key="d0">525000</data>
    </edge>
    <edge source="HUN" target="CHN">
      <data key="d0">1442000</data>
    </edge>
    <edge source="HUN" target="HRV">
      <data key="d0">1759000</data>
    </edge>
    <edge source="HUN" target="CZE">
      <data key="d0">11763000</data>
    </edge>
    <edge source="HUN" target="DNK">
      <data key="d0">13067000</data>
    </edge>
    <edge source="HUN" target="ETH">
      <data key="d0">55000</data>
    </edge>
    <edge source="HUN" target="EST">
      <data key="d0">158000</data>
    </edge>
    <edge source="HUN" target="FIN">
      <data key="d0">7054000</data>
    </edge>
    <edge source="HUN" target="FRA">
      <data key="d0">48530000</data>
    </edge>
    <edge source="HUN" target="DEU">
      <data key="d0">1542908000</data>
    </edge>
    <edge source="HUN" target="GRC">
      <data key="d0">11990000</data>
    </edge>
    <edge source="HUN" target="HKG">
      <data key="d0">32000</data>
    </edge>
    <edge source="HUN" target="IRL">
      <data key="d0">3935000</data>
    </edge>
    <edge source="HUN" target="ISR">
      <data key="d0">7241000</data>
    </edge>
    <edge source="HUN" target="ITA">
      <data key="d0">116701000</data>
    </edge>
    <edge source="HUN" target="JAM">
      <data key="d0">13000</data>
    </edge>
    <edge source="HUN" target="JPN">
      <data key="d0">4698000</data>
    </edge>
    <edge source="HUN" target="KAZ">
      <data key="d0">754000</data>
    </edge>
    <edge source="HUN" target="KOR">
      <data key="d0">2779000</data>
    </edge>
    <edge source="HUN" target="KGZ">
      <data key="d0">60000</data>
    </edge>
    <edge source="HUN" target="LBN">
      <data key="d0">149000</data>
    </edge>
    <edge source="HUN" target="LVA">
      <data key="d0">216000</data>
    </edge>
    <edge source="HUN" target="LTU">
      <data key="d0">514000</data>
    </edge>
    <edge source="HUN" target="MYS">
      <data key="d0">69000</data>
    </edge>
    <edge source="HUN" target="MEX">
      <data key="d0">2122000</data>
    </edge>
    <edge source="HUN" target="MDA">
      <data key="d0">160000</data>
    </edge>
    <edge source="HUN" target="NLD">
      <data key="d0">42321000</data>
    </edge>
    <edge source="HUN" target="NOR">
      <data key="d0">1097000</data>
    </edge>
    <edge source="HUN" target="PAK">
      <data key="d0">1151000</data>
    </edge>
    <edge source="HUN" target="PER">
      <data key="d0">24000</data>
    </edge>
    <edge source="HUN" target="POL">
      <data key="d0">37862000</data>
    </edge>
    <edge source="HUN" target="PRT">
      <data key="d0">5563000</data>
    </edge>
    <edge source="HUN" target="ROU">
      <data key="d0">9569000</data>
    </edge>
    <edge source="HUN" target="RUS">
      <data key="d0">42546000</data>
    </edge>
    <edge source="HUN" target="SAU">
      <data key="d0">777000</data>
    </edge>
    <edge source="HUN" target="IND">
      <data key="d0">96000</data>
    </edge>
    <edge source="HUN" target="SGP">
      <data key="d0">281000</data>
    </edge>
    <edge source="HUN" target="SVK">
      <data key="d0">5630000</data>
    </edge>
    <edge source="HUN" target="SVN">
      <data key="d0">5382000</data>
    </edge>
    <edge source="HUN" target="ZAF">
      <data key="d0">870000</data>
    </edge>
    <edge source="HUN" target="ESP">
      <data key="d0">30432000</data>
    </edge>
    <edge source="HUN" target="SWE">
      <data key="d0">16105000</data>
    </edge>
    <edge source="HUN" target="CHE">
      <data key="d0">42618000</data>
    </edge>
    <edge source="HUN" target="THA">
      <data key="d0">452000</data>
    </edge>
    <edge source="HUN" target="ARE">
      <data key="d0">544000</data>
    </edge>
    <edge source="HUN" target="TUN">
      <data key="d0">9794000</data>
    </edge>
    <edge source="HUN" target="TUR">
      <data key="d0">10926000</data>
    </edge>
    <edge source="HUN" target="UKR">
      <data key="d0">2383000</data>
    </edge>
    <edge source="HUN" target="MKD">
      <data key="d0">3821000</data>
    </edge>
    <edge source="HUN" target="EGY">
      <data key="d0">419000</data>
    </edge>
    <edge source="HUN" target="GBR">
      <data key="d0">74446000</data>
    </edge>
    <edge source="HUN" target="USA">
      <data key="d0">122870000</data>
    </edge>
    <edge source="HUN" target="SRB">
      <data key="d0">4329000</data>
    </edge>
    <edge source="ISR" target="ARG">
      <data key="d0">30000</data>
    </edge>
    <edge source="ISR" target="AUS">
      <data key="d0">32000</data>
    </edge>
    <edge source="ISR" target="AUT">
      <data key="d0">29000</data>
    </edge>
    <edge source="ISR" target="BEL">
      <data key="d0">3198000</data>
    </edge>
    <edge source="ISR" target="BWA">
      <data key="d0">373000</data>
    </edge>
    <edge source="ISR" target="BGR">
      <data key="d0">12000</data>
    </edge>
    <edge source="ISR" target="BLR">
      <data key="d0">40000</data>
    </edge>
    <edge source="ISR" target="CMR">
      <data key="d0">36000</data>
    </edge>
    <edge source="ISR" target="CAN">
      <data key="d0">364000</data>
    </edge>
    <edge source="ISR" target="CZE">
      <data key="d0">16000</data>
    </edge>
    <edge source="ISR" target="DNK">
      <data key="d0">73000</data>
    </edge>
    <edge source="ISR" target="SLV">
      <data key="d0">435000</data>
    </edge>
    <edge source="ISR" target="ETH">
      <data key="d0">17000</data>
    </edge>
    <edge source="ISR" target="FIN">
      <data key="d0">35000</data>
    </edge>
    <edge source="ISR" target="FRA">
      <data key="d0">3308000</data>
    </edge>
    <edge source="ISR" target="DEU">
      <data key="d0">2602000</data>
    </edge>
    <edge source="ISR" target="GHA">
      <data key="d0">32000</data>
    </edge>
    <edge source="ISR" target="GRC">
      <data key="d0">269000</data>
    </edge>
    <edge source="ISR" target="HKG">
      <data key="d0">49000</data>
    </edge>
    <edge source="ISR" target="IDN">
      <data key="d0">27000</data>
    </edge>
    <edge source="ISR" target="IRL">
      <data key="d0">566000</data>
    </edge>
    <edge source="ISR" target="ITA">
      <data key="d0">4216000</data>
    </edge>
    <edge source="ISR" target="CIV">
      <data key="d0">68000</data>
    </edge>
    <edge source="ISR" target="JPN">
      <data key="d0">61000</data>
    </edge>
    <edge source="ISR" target="JOR">
      <data key="d0">1006000</data>
    </edge>
    <edge source="ISR" target="KOR">
      <data key="d0">1239000</data>
    </edge>
    <edge source="ISR" target="NLD">
      <data key="d0">518000</data>
    </edge>
    <edge source="ISR" target="NOR">
      <data key="d0">825000</data>
    </edge>
    <edge source="ISR" target="POL">
      <data key="d0">18000</data>
    </edge>
    <edge source="ISR" target="PRT">
      <data key="d0">317000</data>
    </edge>
    <edge source="ISR" target="ROU">
      <data key="d0">1080000</data>
    </edge>
    <edge source="ISR" target="RUS">
      <data key="d0">2180000</data>
    </edge>
    <edge source="ISR" target="SGP">
      <data key="d0">51000</data>
    </edge>
    <edge source="ISR" target="SVN">
      <data key="d0">11000</data>
    </edge>
    <edge source="ISR" target="ZAF">
      <data key="d0">446000</data>
    </edge>
    <edge source="ISR" target="ESP">
      <data key="d0">530000</data>
    </edge>
    <edge source="ISR" target="SWE">
      <data key="d0">1971000</data>
    </edge>
    <edge source="ISR" target="CHE">
      <data key="d0">1419000</data>
    </edge>
    <edge source="ISR" target="TUR">
      <data key="d0">300000</data>
    </edge>
    <edge source="ISR" target="UGA">
      <data key="d0">22000</data>
    </edge>
    <edge source="ISR" target="EGY">
      <data key="d0">14000</data>
    </edge>
    <edge source="ISR" target="GBR">
      <data key="d0">1112000</data>
    </edge>
    <edge source="ISR" target="USA">
      <data key="d0">13382000</data>
    </edge>
    <edge source="ISR" target="SRB">
      <data key="d0">11000</data>
    </edge>
    <edge source="JAM" target="DEU">
      <data key="d0">4844647</data>
    </edge>
    <edge source="JAM" target="GBR">
      <data key="d0">1205578</data>
    </edge>
    <edge source="JAM" target="USA">
      <data key="d0">445041</data>
    </edge>
    <edge source="MEX" target="ARG">
      <data key="d0">4536693</data>
    </edge>
    <edge source="MEX" target="AUS">
      <data key="d0">28785025</data>
    </edge>
    <edge source="MEX" target="AUT">
      <data key="d0">5646287</data>
    </edge>
    <edge source="MEX" target="BEL">
      <data key="d0">1043285</data>
    </edge>
    <edge source="MEX" target="BOL">
      <data key="d0">474331</data>
    </edge>
    <edge source="MEX" target="BRA">
      <data key="d0">75090014</data>
    </edge>
    <edge source="MEX" target="CAN">
      <data key="d0">1639815273</data>
    </edge>
    <edge source="MEX" target="CAF">
      <data key="d0">30826</data>
    </edge>
    <edge source="MEX" target="LKA">
      <data key="d0">22588</data>
    </edge>
    <edge source="MEX" target="CHL">
      <data key="d0">112273230</data>
    </edge>
    <edge source="MEX" target="CHN">
      <data key="d0">5843475</data>
    </edge>
    <edge source="MEX" target="COL">
      <data key="d0">6183588</data>
    </edge>
    <edge source="MEX" target="CRI">
      <data key="d0">28181379</data>
    </edge>
    <edge source="MEX" target="CZE">
      <data key="d0">646601</data>
    </edge>
    <edge source="MEX" target="DNK">
      <data key="d0">183270</data>
    </edge>
    <edge source="MEX" target="ECU">
      <data key="d0">1495782</data>
    </edge>
    <edge source="MEX" target="SLV">
      <data key="d0">9472919</data>
    </edge>
    <edge source="MEX" target="FIN">
      <data key="d0">58589</data>
    </edge>
    <edge source="MEX" target="FRA">
      <data key="d0">16794712</data>
    </edge>
    <edge source="MEX" target="DEU">
      <data key="d0">814438649</data>
    </edge>
    <edge source="MEX" target="GRC">
      <data key="d0">10000</data>
    </edge>
    <edge source="MEX" target="GTM">
      <data key="d0">18190005</data>
    </edge>
    <edge source="MEX" target="HND">
      <data key="d0">3140056</data>
    </edge>
    <edge source="MEX" target="HKG">
      <data key="d0">1607954</data>
    </edge>
    <edge source="MEX" target="HUN">
      <data key="d0">26661</data>
    </edge>
    <edge source="MEX" target="IDN">
      <data key="d0">2392637</data>
    </edge>
    <edge source="MEX" target="IRL">
      <data key="d0">27574</data>
    </edge>
    <edge source="MEX" target="ISR">
      <data key="d0">50689</data>
    </edge>
    <edge source="MEX" target="ITA">
      <data key="d0">5106010</data>
    </edge>
    <edge source="MEX" target="JAM">
      <data key="d0">1169590</data>
    </edge>
    <edge source="MEX" target="JPN">
      <data key="d0">169857531</data>
    </edge>
    <edge source="MEX" target="KAZ">
      <data key="d0">230466</data>
    </edge>
    <edge source="MEX" target="JOR">
      <data key="d0">69790</data>
    </edge>
    <edge source="MEX" target="KOR">
      <data key="d0">21918217</data>
    </edge>
    <edge source="MEX" target="MYS">
      <data key="d0">292004</data>
    </edge>
    <edge source="MEX" target="NLD">
      <data key="d0">1389588</data>
    </edge>
    <edge source="MEX" target="NZL">
      <data key="d0">1331477</data>
    </edge>
    <edge source="MEX" target="NIC">
      <data key="d0">972693</data>
    </edge>
    <edge source="MEX" target="NOR">
      <data key="d0">28745</data>
    </edge>
    <edge source="MEX" target="PAN">
      <data key="d0">20144047</data>
    </edge>
    <edge source="MEX" target="PRY">
      <data key="d0">835414</data>
    </edge>
    <edge source="MEX" target="PER">
      <data key="d0">9055946</data>
    </edge>
    <edge source="MEX" target="PHL">
      <data key="d0">10000</data>
    </edge>
    <edge source="MEX" target="POL">
      <data key="d0">25362</data>
    </edge>
    <edge source="MEX" target="PRT">
      <data key="d0">23430</data>
    </edge>
    <edge source="MEX" target="RUS">
      <data key="d0">144135</data>
    </edge>
    <edge source="MEX" target="SAU">
      <data key="d0">70292</data>
    </edge>
    <edge source="MEX" target="IND">
      <data key="d0">31718</data>
    </edge>
    <edge source="MEX" target="SGP">
      <data key="d0">2986957</data>
    </edge>
    <edge source="MEX" target="ZAF">
      <data key="d0">3900538</data>
    </edge>
    <edge source="MEX" target="ESP">
      <data key="d0">7147751</data>
    </edge>
    <edge source="MEX" target="SWE">
      <data key="d0">258175</data>
    </edge>
    <edge source="MEX" target="CHE">
      <data key="d0">677266</data>
    </edge>
    <edge source="MEX" target="THA">
      <data key="d0">4011539</data>
    </edge>
    <edge source="MEX" target="ARE">
      <data key="d0">685917</data>
    </edge>
    <edge source="MEX" target="TUR">
      <data key="d0">364057</data>
    </edge>
    <edge source="MEX" target="EGY">
      <data key="d0">98347</data>
    </edge>
    <edge source="MEX" target="GBR">
      <data key="d0">5095447</data>
    </edge>
    <edge source="MEX" target="TZA">
      <data key="d0">477960</data>
    </edge>
    <edge source="MEX" target="USA">
      <data key="d0">24904075601</data>
    </edge>
    <edge source="MEX" target="URY">
      <data key="d0">809741</data>
    </edge>
    <edge source="MAR" target="BEL">
      <data key="d0">528608</data>
    </edge>
    <edge source="MAR" target="ETH">
      <data key="d0">32311</data>
    </edge>
    <edge source="MAR" target="FRA">
      <data key="d0">16375321</data>
    </edge>
    <edge source="MAR" target="DEU">
      <data key="d0">24931</data>
    </edge>
    <edge source="MAR" target="GHA">
      <data key="d0">15254</data>
    </edge>
    <edge source="MAR" target="ITA">
      <data key="d0">1059534</data>
    </edge>
    <edge source="MAR" target="LBN">
      <data key="d0">63235</data>
    </edge>
    <edge source="MAR" target="MDG">
      <data key="d0">12786</data>
    </edge>
    <edge source="MAR" target="MRT">
      <data key="d0">16667</data>
    </edge>
    <edge source="MAR" target="NLD">
      <data key="d0">316890</data>
    </edge>
    <edge source="MAR" target="ROU">
      <data key="d0">68390</data>
    </edge>
    <edge source="MAR" target="SAU">
      <data key="d0">16968</data>
    </edge>
    <edge source="MAR" target="SEN">
      <data key="d0">78339</data>
    </edge>
    <edge source="MAR" target="ESP">
      <data key="d0">2704187</data>
    </edge>
    <edge source="MAR" target="TUN">
      <data key="d0">1573551</data>
    </edge>
    <edge source="MAR" target="TUR">
      <data key="d0">12614</data>
    </edge>
    <edge source="MAR" target="GBR">
      <data key="d0">169187</data>
    </edge>
    <edge source="MAR" target="USA">
      <data key="d0">446157</data>
    </edge>
    <edge source="MAR" target="BFA">
      <data key="d0">13584</data>
    </edge>
    <edge source="NLD" target="ALB">
      <data key="d0">865283</data>
    </edge>
    <edge source="NLD" target="DZA">
      <data key="d0">1074239</data>
    </edge>
    <edge source="NLD" target="AZE">
      <data key="d0">81926</data>
    </edge>
    <edge source="NLD" target="ARG">
      <data key="d0">2367561</data>
    </edge>
    <edge source="NLD" target="AUS">
      <data key="d0">26486859</data>
    </edge>
    <edge source="NLD" target="AUT">
      <data key="d0">221324610</data>
    </edge>
    <edge source="NLD" target="ARM">
      <data key="d0">52469</data>
    </edge>
    <edge source="NLD" target="BEL">
      <data key="d0">1286079941</data>
    </edge>
    <edge source="NLD" target="BOL">
      <data key="d0">343352</data>
    </edge>
    <edge source="NLD" target="BWA">
      <data key="d0">5292953</data>
    </edge>
    <edge source="NLD" target="BRA">
      <data key="d0">12392875</data>
    </edge>
    <edge source="NLD" target="BGR">
      <data key="d0">10700971</data>
    </edge>
    <edge source="NLD" target="BDI">
      <data key="d0">32218</data>
    </edge>
    <edge source="NLD" target="BLR">
      <data key="d0">7285865</data>
    </edge>
    <edge source="NLD" target="CMR">
      <data key="d0">3401298</data>
    </edge>
    <edge source="NLD" target="CAN">
      <data key="d0">65036128</data>
    </edge>
    <edge source="NLD" target="CAF">
      <data key="d0">84687</data>
    </edge>
    <edge source="NLD" target="LKA">
      <data key="d0">55231</data>
    </edge>
    <edge source="NLD" target="CHL">
      <data key="d0">5048097</data>
    </edge>
    <edge source="NLD" target="CHN">
      <data key="d0">7747043</data>
    </edge>
    <edge source="NLD" target="COL">
      <data key="d0">49708</data>
    </edge>
    <edge source="NLD" target="CRI">
      <data key="d0">306531</data>
    </edge>
    <edge source="NLD" target="HRV">
      <data key="d0">7321765</data>
    </edge>
    <edge source="NLD" target="CZE">
      <data key="d0">77084730</data>
    </edge>
    <edge source="NLD" target="BEN">
      <data key="d0">3296359</data>
    </edge>
    <edge source="NLD" target="DNK">
      <data key="d0">66661755</data>
    </edge>
    <edge source="NLD" target="ECU">
      <data key="d0">888296</data>
    </edge>
    <edge source="NLD" target="ETH">
      <data key="d0">815575</data>
    </edge>
    <edge source="NLD" target="EST">
      <data key="d0">10356699</data>
    </edge>
    <edge source="NLD" target="FIN">
      <data key="d0">57663734</data>
    </edge>
    <edge source="NLD" target="FRA">
      <data key="d0">700410521</data>
    </edge>
    <edge source="NLD" target="GEO">
      <data key="d0">1050306</data>
    </edge>
    <edge source="NLD" target="GMB">
      <data key="d0">850555</data>
    </edge>
    <edge source="NLD" target="DEU">
      <data key="d0">2193165099</data>
    </edge>
    <edge source="NLD" target="GHA">
      <data key="d0">11676715</data>
    </edge>
    <edge source="NLD" target="GRC">
      <data key="d0">42848068</data>
    </edge>
    <edge source="NLD" target="GTM">
      <data key="d0">98495</data>
    </edge>
    <edge source="NLD" target="HND">
      <data key="d0">36821</data>
    </edge>
    <edge source="NLD" target="HKG">
      <data key="d0">11063653</data>
    </edge>
    <edge source="NLD" target="HUN">
      <data key="d0">59197310</data>
    </edge>
    <edge source="NLD" target="IDN">
      <data key="d0">368205</data>
    </edge>
    <edge source="NLD" target="IRL">
      <data key="d0">63087400</data>
    </edge>
    <edge source="NLD" target="ISR">
      <data key="d0">104014356</data>
    </edge>
    <edge source="NLD" target="ITA">
      <data key="d0">440300070</data>
    </edge>
    <edge source="NLD" target="CIV">
      <data key="d0">1235329</data>
    </edge>
    <edge source="NLD" target="JAM">
      <data key="d0">423436</data>
    </edge>
    <edge source="NLD" target="JPN">
      <data key="d0">98543743</data>
    </edge>
    <edge source="NLD" target="KAZ">
      <data key="d0">1910066</data>
    </edge>
    <edge source="NLD" target="JOR">
      <data key="d0">2354674</data>
    </edge>
    <edge source="NLD" target="KOR">
      <data key="d0">34167624</data>
    </edge>
    <edge source="NLD" target="LBN">
      <data key="d0">274313</data>
    </edge>
    <edge source="NLD" target="LVA">
      <data key="d0">5808441</data>
    </edge>
    <edge source="NLD" target="LTU">
      <data key="d0">8904128</data>
    </edge>
    <edge source="NLD" target="MDG">
      <data key="d0">245777</data>
    </edge>
    <edge source="NLD" target="MWI">
      <data key="d0">1167211</data>
    </edge>
    <edge source="NLD" target="MYS">
      <data key="d0">19183504</data>
    </edge>
    <edge source="NLD" target="MRT">
      <data key="d0">362682</data>
    </edge>
    <edge source="NLD" target="MUS">
      <data key="d0">856998</data>
    </edge>
    <edge source="NLD" target="MEX">
      <data key="d0">29708656</data>
    </edge>
    <edge source="NLD" target="MDA">
      <data key="d0">615824</data>
    </edge>
    <edge source="NLD" target="MAR">
      <data key="d0">20625948</data>
    </edge>
    <edge source="NLD" target="MOZ">
      <data key="d0">59833</data>
    </edge>
    <edge source="NLD" target="OMN">
      <data key="d0">1681778</data>
    </edge>
    <edge source="NLD" target="NZL">
      <data key="d0">6229116</data>
    </edge>
    <edge source="NLD" target="NIC">
      <data key="d0">60754</data>
    </edge>
    <edge source="NLD" target="NER">
      <data key="d0">231969</data>
    </edge>
    <edge source="NLD" target="NOR">
      <data key="d0">57486995</data>
    </edge>
    <edge source="NLD" target="PAK">
      <data key="d0">416993</data>
    </edge>
    <edge source="NLD" target="PAN">
      <data key="d0">167533</data>
    </edge>
    <edge source="NLD" target="PRY">
      <data key="d0">2097851</data>
    </edge>
    <edge source="NLD" target="PER">
      <data key="d0">15055000</data>
    </edge>
    <edge source="NLD" target="PHL">
      <data key="d0">577162</data>
    </edge>
    <edge source="NLD" target="POL">
      <data key="d0">119208354</data>
    </edge>
    <edge source="NLD" target="PRT">
      <data key="d0">132413121</data>
    </edge>
    <edge source="NLD" target="ROU">
      <data key="d0">39672296</data>
    </edge>
    <edge source="NLD" target="RUS">
      <data key="d0">44410179</data>
    </edge>
    <edge source="NLD" target="SAU">
      <data key="d0">13162424</data>
    </edge>
    <edge source="NLD" target="SEN">
      <data key="d0">650803</data>
    </edge>
    <edge source="NLD" target="IND">
      <data key="d0">457495</data>
    </edge>
    <edge source="NLD" target="SGP">
      <data key="d0">9700372</data>
    </edge>
    <edge source="NLD" target="SVK">
      <data key="d0">10559212</data>
    </edge>
    <edge source="NLD" target="VNM">
      <data key="d0">191467</data>
    </edge>
    <edge source="NLD" target="SVN">
      <data key="d0">11511943</data>
    </edge>
    <edge source="NLD" target="ZAF">
      <data key="d0">41618261</data>
    </edge>
    <edge source="NLD" target="ZWE">
      <data key="d0">694988</data>
    </edge>
    <edge source="NLD" target="ESP">
      <data key="d0">373112702</data>
    </edge>
    <edge source="NLD" target="SWE">
      <data key="d0">369069806</data>
    </edge>
    <edge source="NLD" target="CHE">
      <data key="d0">243888240</data>
    </edge>
    <edge source="NLD" target="THA">
      <data key="d0">12289777</data>
    </edge>
    <edge source="NLD" target="TGO">
      <data key="d0">2746813</data>
    </edge>
    <edge source="NLD" target="ARE">
      <data key="d0">16662217</data>
    </edge>
    <edge source="NLD" target="TUN">
      <data key="d0">5781746</data>
    </edge>
    <edge source="NLD" target="TUR">
      <data key="d0">152459146</data>
    </edge>
    <edge source="NLD" target="UGA">
      <data key="d0">225526</data>
    </edge>
    <edge source="NLD" target="UKR">
      <data key="d0">11463156</data>
    </edge>
    <edge source="NLD" target="MKD">
      <data key="d0">990473</data>
    </edge>
    <edge source="NLD" target="EGY">
      <data key="d0">5276384</data>
    </edge>
    <edge source="NLD" target="GBR">
      <data key="d0">1034277126</data>
    </edge>
    <edge source="NLD" target="TZA">
      <data key="d0">1771989</data>
    </edge>
    <edge source="NLD" target="USA">
      <data key="d0">535592559</data>
    </edge>
    <edge source="NLD" target="BFA">
      <data key="d0">446449</data>
    </edge>
    <edge source="NLD" target="URY">
      <data key="d0">1603535</data>
    </edge>
    <edge source="NLD" target="SRB">
      <data key="d0">2799282</data>
    </edge>
    <edge source="NZL" target="ARG">
      <data key="d0">34829</data>
    </edge>
    <edge source="NZL" target="AUS">
      <data key="d0">31615919</data>
    </edge>
    <edge source="NZL" target="BEL">
      <data key="d0">797275</data>
    </edge>
    <edge source="NZL" target="CAN">
      <data key="d0">245816</data>
    </edge>
    <edge source="NZL" target="CHL">
      <data key="d0">232674</data>
    </edge>
    <edge source="NZL" target="FIN">
      <data key="d0">23673</data>
    </edge>
    <edge source="NZL" target="FRA">
      <data key="d0">687964</data>
    </edge>
    <edge source="NZL" target="DEU">
      <data key="d0">703201</data>
    </edge>
    <edge source="NZL" target="HKG">
      <data key="d0">970339</data>
    </edge>
    <edge source="NZL" target="IDN">
      <data key="d0">19858232</data>
    </edge>
    <edge source="NZL" target="IRL">
      <data key="d0">78777</data>
    </edge>
    <edge source="NZL" target="ITA">
      <data key="d0">35271</data>
    </edge>
    <edge source="NZL" target="CIV">
      <data key="d0">146192</data>
    </edge>
    <edge source="NZL" target="JPN">
      <data key="d0">2518565</data>
    </edge>
    <edge source="NZL" target="KOR">
      <data key="d0">234272</data>
    </edge>
    <edge source="NZL" target="MYS">
      <data key="d0">607801</data>
    </edge>
    <edge source="NZL" target="MUS">
      <data key="d0">94571</data>
    </edge>
    <edge source="NZL" target="NLD">
      <data key="d0">140340</data>
    </edge>
    <edge source="NZL" target="NOR">
      <data key="d0">81724</data>
    </edge>
    <edge source="NZL" target="PER">
      <data key="d0">27493</data>
    </edge>
    <edge source="NZL" target="PHL">
      <data key="d0">31748</data>
    </edge>
    <edge source="NZL" target="PRT">
      <data key="d0">219455</data>
    </edge>
    <edge source="NZL" target="IND">
      <data key="d0">16010</data>
    </edge>
    <edge source="NZL" target="SGP">
      <data key="d0">1907110</data>
    </edge>
    <edge source="NZL" target="VNM">
      <data key="d0">188819</data>
    </edge>
    <edge source="NZL" target="ZAF">
      <data key="d0">508637</data>
    </edge>
    <edge source="NZL" target="SWE">
      <data key="d0">462679</data>
    </edge>
    <edge source="NZL" target="CHE">
      <data key="d0">35944</data>
    </edge>
    <edge source="NZL" target="THA">
      <data key="d0">171301</data>
    </edge>
    <edge source="NZL" target="TUR">
      <data key="d0">38200</data>
    </edge>
    <edge source="NZL" target="GBR">
      <data key="d0">3467088</data>
    </edge>
    <edge source="NZL" target="USA">
      <data key="d0">54724233</data>
    </edge>
    <edge source="NIC" target="BRA">
      <data key="d0">19400</data>
    </edge>
    <edge source="NIC" target="CHL">
      <data key="d0">10000</data>
    </edge>
    <edge source="NIC" target="CRI">
      <data key="d0">34400</data>
    </edge>
    <edge source="NIC" target="SLV">
      <data key="d0">20641</data>
    </edge>
    <edge source="NIC" target="FIN">
      <data key="d0">72362</data>
    </edge>
    <edge source="NIC" target="DEU">
      <data key="d0">21561</data>
    </edge>
    <edge source="NIC" target="GTM">
      <data key="d0">107455</data>
    </edge>
    <edge source="NIC" target="HND">
      <data key="d0">28008</data>
    </edge>
    <edge source="NIC" target="PAN">
      <data key="d0">16163</data>
    </edge>
    <edge source="NIC" target="PER">
      <data key="d0">62804</data>
    </edge>
    <edge source="NIC" target="ROU">
      <data key="d0">10450</data>
    </edge>
    <edge source="NIC" target="ESP">
      <data key="d0">31426</data>
    </edge>
    <edge source="NIC" target="CHE">
      <data key="d0">22287</data>
    </edge>
    <edge source="NIC" target="USA">
      <data key="d0">177079</data>
    </edge>
    <edge source="NOR" target="ALB">
      <data key="d0">20425</data>
    </edge>
    <edge source="NOR" target="DZA">
      <data key="d0">39133</data>
    </edge>
    <edge source="NOR" target="AZE">
      <data key="d0">30457</data>
    </edge>
    <edge source="NOR" target="AUS">
      <data key="d0">1391113</data>
    </edge>
    <edge source="NOR" target="AUT">
      <data key="d0">1429471</data>
    </edge>
    <edge source="NOR" target="BEL">
      <data key="d0">33851677</data>
    </edge>
    <edge source="NOR" target="BOL">
      <data key="d0">182440</data>
    </edge>
    <edge source="NOR" target="BRA">
      <data key="d0">800044</data>
    </edge>
    <edge source="NOR" target="BGR">
      <data key="d0">71145</data>
    </edge>
    <edge source="NOR" target="BLR">
      <data key="d0">10770</data>
    </edge>
    <edge source="NOR" target="CMR">
      <data key="d0">65058</data>
    </edge>
    <edge source="NOR" target="CAN">
      <data key="d0">161297</data>
    </edge>
    <edge source="NOR" target="LKA">
      <data key="d0">133467</data>
    </edge>
    <edge source="NOR" target="CHL">
      <data key="d0">294390</data>
    </edge>
    <edge source="NOR" target="CHN">
      <data key="d0">1247559</data>
    </edge>
    <edge source="NOR" target="CZE">
      <data key="d0">819330</data>
    </edge>
    <edge source="NOR" target="BEN">
      <data key="d0">13717</data>
    </edge>
    <edge source="NOR" target="DNK">
      <data key="d0">42970392</data>
    </edge>
    <edge source="NOR" target="ETH">
      <data key="d0">45783</data>
    </edge>
    <edge source="NOR" target="EST">
      <data key="d0">567022</data>
    </edge>
    <edge source="NOR" target="FIN">
      <data key="d0">11972321</data>
    </edge>
    <edge source="NOR" target="FRA">
      <data key="d0">6136328</data>
    </edge>
    <edge source="NOR" target="GEO">
      <data key="d0">24261</data>
    </edge>
    <edge source="NOR" target="GMB">
      <data key="d0">66535</data>
    </edge>
    <edge source="NOR" target="DEU">
      <data key="d0">123768879</data>
    </edge>
    <edge source="NOR" target="GHA">
      <data key="d0">93706</data>
    </edge>
    <edge source="NOR" target="GRC">
      <data key="d0">945943</data>
    </edge>
    <edge source="NOR" target="HKG">
      <data key="d0">2335360</data>
    </edge>
    <edge source="NOR" target="HUN">
      <data key="d0">60368</data>
    </edge>
    <edge source="NOR" target="IDN">
      <data key="d0">10285</data>
    </edge>
    <edge source="NOR" target="IRL">
      <data key="d0">1475059</data>
    </edge>
    <edge source="NOR" target="ISR">
      <data key="d0">206618</data>
    </edge>
    <edge source="NOR" target="ITA">
      <data key="d0">1281855</data>
    </edge>
    <edge source="NOR" target="CIV">
      <data key="d0">15082</data>
    </edge>
    <edge source="NOR" target="JPN">
      <data key="d0">4452223</data>
    </edge>
    <edge source="NOR" target="KOR">
      <data key="d0">711252</data>
    </edge>
    <edge source="NOR" target="LBN">
      <data key="d0">14873</data>
    </edge>
    <edge source="NOR" target="LVA">
      <data key="d0">621345</data>
    </edge>
    <edge source="NOR" target="LTU">
      <data key="d0">154033</data>
    </edge>
    <edge source="NOR" target="MDG">
      <data key="d0">47653</data>
    </edge>
    <edge source="NOR" target="MYS">
      <data key="d0">42484</data>
    </edge>
    <edge source="NOR" target="MEX">
      <data key="d0">23094</data>
    </edge>
    <edge source="NOR" target="MAR">
      <data key="d0">27596</data>
    </edge>
    <edge source="NOR" target="NLD">
      <data key="d0">13761070</data>
    </edge>
    <edge source="NOR" target="NZL">
      <data key="d0">518435</data>
    </edge>
    <edge source="NOR" target="NER">
      <data key="d0">13757</data>
    </edge>
    <edge source="NOR" target="PAK">
      <data key="d0">258095</data>
    </edge>
    <edge source="NOR" target="PRY">
      <data key="d0">242825</data>
    </edge>
    <edge source="NOR" target="PER">
      <data key="d0">326948</data>
    </edge>
    <edge source="NOR" target="PHL">
      <data key="d0">449725</data>
    </edge>
    <edge source="NOR" target="POL">
      <data key="d0">1340469</data>
    </edge>
    <edge source="NOR" target="PRT">
      <data key="d0">1006383</data>
    </edge>
    <edge source="NOR" target="ROU">
      <data key="d0">615125</data>
    </edge>
    <edge source="NOR" target="RUS">
      <data key="d0">769976</data>
    </edge>
    <edge source="NOR" target="SAU">
      <data key="d0">17615</data>
    </edge>
    <edge source="NOR" target="IND">
      <data key="d0">78123</data>
    </edge>
    <edge source="NOR" target="SGP">
      <data key="d0">1692966</data>
    </edge>
    <edge source="NOR" target="SVK">
      <data key="d0">14964</data>
    </edge>
    <edge source="NOR" target="VNM">
      <data key="d0">66552</data>
    </edge>
    <edge source="NOR" target="SVN">
      <data key="d0">15874</data>
    </edge>
    <edge source="NOR" target="ZAF">
      <data key="d0">162224</data>
    </edge>
    <edge source="NOR" target="ZWE">
      <data key="d0">10203</data>
    </edge>
    <edge source="NOR" target="ESP">
      <data key="d0">4347252</data>
    </edge>
    <edge source="NOR" target="SWE">
      <data key="d0">204107941</data>
    </edge>
    <edge source="NOR" target="CHE">
      <data key="d0">2075350</data>
    </edge>
    <edge source="NOR" target="THA">
      <data key="d0">346947</data>
    </edge>
    <edge source="NOR" target="TGO">
      <data key="d0">48573</data>
    </edge>
    <edge source="NOR" target="ARE">
      <data key="d0">1166725</data>
    </edge>
    <edge source="NOR" target="TUN">
      <data key="d0">85933</data>
    </edge>
    <edge source="NOR" target="TUR">
      <data key="d0">147503</data>
    </edge>
    <edge source="NOR" target="UKR">
      <data key="d0">147847</data>
    </edge>
    <edge source="NOR" target="MKD">
      <data key="d0">67494</data>
    </edge>
    <edge source="NOR" target="EGY">
      <data key="d0">357873</data>
    </edge>
    <edge source="NOR" target="GBR">
      <data key="d0">21109299</data>
    </edge>
    <edge source="NOR" target="USA">
      <data key="d0">23855305</data>
    </edge>
    <edge source="NOR" target="SRB">
      <data key="d0">218071</data>
    </edge>
    <edge source="PAN" target="COL">
      <data key="d0">11185</data>
    </edge>
    <edge source="PAN" target="CRI">
      <data key="d0">638582</data>
    </edge>
    <edge source="PAN" target="SLV">
      <data key="d0">57717</data>
    </edge>
    <edge source="PAN" target="GTM">
      <data key="d0">10524</data>
    </edge>
    <edge source="PAN" target="NIC">
      <data key="d0">51234</data>
    </edge>
    <edge source="PRY" target="ARG">
      <data key="d0">45317</data>
    </edge>
    <edge source="PRY" target="URY">
      <data key="d0">53061</data>
    </edge>
    <edge source="PER" target="DZA">
      <data key="d0">10080</data>
    </edge>
    <edge source="PER" target="ARG">
      <data key="d0">64327</data>
    </edge>
    <edge source="PER" target="BEL">
      <data key="d0">80796</data>
    </edge>
    <edge source="PER" target="BOL">
      <data key="d0">164713</data>
    </edge>
    <edge source="PER" target="BRA">
      <data key="d0">41186</data>
    </edge>
    <edge source="PER" target="CAN">
      <data key="d0">50241</data>
    </edge>
    <edge source="PER" target="CHL">
      <data key="d0">948595</data>
    </edge>
    <edge source="PER" target="COL">
      <data key="d0">177913</data>
    </edge>
    <edge source="PER" target="CRI">
      <data key="d0">54356</data>
    </edge>
    <edge source="PER" target="ECU">
      <data key="d0">794973</data>
    </edge>
    <edge source="PER" target="FRA">
      <data key="d0">13281</data>
    </edge>
    <edge source="PER" target="DEU">
      <data key="d0">218464</data>
    </edge>
    <edge source="PER" target="GTM">
      <data key="d0">326759</data>
    </edge>
    <edge source="PER" target="HND">
      <data key="d0">16000</data>
    </edge>
    <edge source="PER" target="JPN">
      <data key="d0">34554</data>
    </edge>
    <edge source="PER" target="MEX">
      <data key="d0">25238</data>
    </edge>
    <edge source="PER" target="NIC">
      <data key="d0">838137</data>
    </edge>
    <edge source="PER" target="PAN">
      <data key="d0">33472</data>
    </edge>
    <edge source="PER" target="SGP">
      <data key="d0">35305</data>
    </edge>
    <edge source="PER" target="ESP">
      <data key="d0">53500</data>
    </edge>
    <edge source="PER" target="GBR">
      <data key="d0">10230</data>
    </edge>
    <edge source="PER" target="USA">
      <data key="d0">1604771</data>
    </edge>
    <edge source="PER" target="URY">
      <data key="d0">31490</data>
    </edge>
    <edge source="POL" target="DZA">
      <data key="d0">1594000</data>
    </edge>
    <edge source="POL" target="ARG">
      <data key="d0">786000</data>
    </edge>
    <edge source="POL" target="AUT">
      <data key="d0">43028000</data>
    </edge>
    <edge source="POL" target="BEL">
      <data key="d0">62753000</data>
    </edge>
    <edge source="POL" target="BRA">
      <data key="d0">462000</data>
    </edge>
    <edge source="POL" target="BGR">
      <data key="d0">2297000</data>
    </edge>
    <edge source="POL" target="BLR">
      <data key="d0">4312000</data>
    </edge>
    <edge source="POL" target="CHN">
      <data key="d0">3516000</data>
    </edge>
    <edge source="POL" target="HRV">
      <data key="d0">4073000</data>
    </edge>
    <edge source="POL" target="CZE">
      <data key="d0">65047000</data>
    </edge>
    <edge source="POL" target="BEN">
      <data key="d0">616000</data>
    </edge>
    <edge source="POL" target="DNK">
      <data key="d0">21109000</data>
    </edge>
    <edge source="POL" target="EST">
      <data key="d0">1670000</data>
    </edge>
    <edge source="POL" target="FIN">
      <data key="d0">16742000</data>
    </edge>
    <edge source="POL" target="FRA">
      <data key="d0">145489000</data>
    </edge>
    <edge source="POL" target="GEO">
      <data key="d0">74000</data>
    </edge>
    <edge source="POL" target="DEU">
      <data key="d0">1256422000</data>
    </edge>
    <edge source="POL" target="GRC">
      <data key="d0">29914000</data>
    </edge>
    <edge source="POL" target="GTM">
      <data key="d0">63000</data>
    </edge>
    <edge source="POL" target="HKG">
      <data key="d0">3881000</data>
    </edge>
    <edge source="POL" target="HUN">
      <data key="d0">127455000</data>
    </edge>
    <edge source="POL" target="IRL">
      <data key="d0">18339000</data>
    </edge>
    <edge source="POL" target="ITA">
      <data key="d0">764590000</data>
    </edge>
    <edge source="POL" target="JPN">
      <data key="d0">3873000</data>
    </edge>
    <edge source="POL" target="KAZ">
      <data key="d0">333000</data>
    </edge>
    <edge source="POL" target="JOR">
      <data key="d0">693000</data>
    </edge>
    <edge source="POL" target="KOR">
      <data key="d0">3173000</data>
    </edge>
    <edge source="POL" target="LVA">
      <data key="d0">2069000</data>
    </edge>
    <edge source="POL" target="LTU">
      <data key="d0">8835000</data>
    </edge>
    <edge source="POL" target="MDA">
      <data key="d0">239000</data>
    </edge>
    <edge source="POL" target="MAR">
      <data key="d0">300000</data>
    </edge>
    <edge source="POL" target="NLD">
      <data key="d0">87334000</data>
    </edge>
    <edge source="POL" target="NOR">
      <data key="d0">13759000</data>
    </edge>
    <edge source="POL" target="PER">
      <data key="d0">160000</data>
    </edge>
    <edge source="POL" target="PRT">
      <data key="d0">9304000</data>
    </edge>
    <edge source="POL" target="ROU">
      <data key="d0">1291000</data>
    </edge>
    <edge source="POL" target="RUS">
      <data key="d0">24910000</data>
    </edge>
    <edge source="POL" target="SAU">
      <data key="d0">100000</data>
    </edge>
    <edge source="POL" target="IND">
      <data key="d0">204000</data>
    </edge>
    <edge source="POL" target="SGP">
      <data key="d0">71000</data>
    </edge>
    <edge source="POL" target="SVK">
      <data key="d0">17700000</data>
    </edge>
    <edge source="POL" target="SVN">
      <data key="d0">19888000</data>
    </edge>
    <edge source="POL" target="ZAF">
      <data key="d0">579000</data>
    </edge>
    <edge source="POL" target="ESP">
      <data key="d0">42859000</data>
    </edge>
    <edge source="POL" target="SWE">
      <data key="d0">44974000</data>
    </edge>
    <edge source="POL" target="CHE">
      <data key="d0">35900000</data>
    </edge>
    <edge source="POL" target="THA">
      <data key="d0">563000</data>
    </edge>
    <edge source="POL" target="ARE">
      <data key="d0">115000</data>
    </edge>
    <edge source="POL" target="TUR">
      <data key="d0">14947000</data>
    </edge>
    <edge source="POL" target="UKR">
      <data key="d0">20619000</data>
    </edge>
    <edge source="POL" target="MKD">
      <data key="d0">1999000</data>
    </edge>
    <edge source="POL" target="EGY">
      <data key="d0">19453000</data>
    </edge>
    <edge source="POL" target="GBR">
      <data key="d0">82036000</data>
    </edge>
    <edge source="POL" target="USA">
      <data key="d0">3647000</data>
    </edge>
    <edge source="POL" target="BFA">
      <data key="d0">155000</data>
    </edge>
    <edge source="POL" target="URY">
      <data key="d0">372000</data>
    </edge>
    <edge source="POL" target="SRB">
      <data key="d0">1640000</data>
    </edge>
    <edge source="PRT" target="DZA">
      <data key="d0">1229332</data>
    </edge>
    <edge source="PRT" target="AZE">
      <data key="d0">174035</data>
    </edge>
    <edge source="PRT" target="ARG">
      <data key="d0">5601478</data>
    </edge>
    <edge source="PRT" target="AUS">
      <data key="d0">1625193</data>
    </edge>
    <edge source="PRT" target="AUT">
      <data key="d0">41074447</data>
    </edge>
    <edge source="PRT" target="BEL">
      <data key="d0">572059621</data>
    </edge>
    <edge source="PRT" target="BRA">
      <data key="d0">2109476</data>
    </edge>
    <edge source="PRT" target="BGR">
      <data key="d0">280412</data>
    </edge>
    <edge source="PRT" target="CMR">
      <data key="d0">14169</data>
    </edge>
    <edge source="PRT" target="CAN">
      <data key="d0">5715560</data>
    </edge>
    <edge source="PRT" target="CHL">
      <data key="d0">7901329</data>
    </edge>
    <edge source="PRT" target="CHN">
      <data key="d0">1859049</data>
    </edge>
    <edge source="PRT" target="COL">
      <data key="d0">17566</data>
    </edge>
    <edge source="PRT" target="CRI">
      <data key="d0">209117</data>
    </edge>
    <edge source="PRT" target="CZE">
      <data key="d0">5949735</data>
    </edge>
    <edge source="PRT" target="BEN">
      <data key="d0">329326</data>
    </edge>
    <edge source="PRT" target="DNK">
      <data key="d0">5185060</data>
    </edge>
    <edge source="PRT" target="SLV">
      <data key="d0">32464</data>
    </edge>
    <edge source="PRT" target="FIN">
      <data key="d0">4073084</data>
    </edge>
    <edge source="PRT" target="FRA">
      <data key="d0">354669299</data>
    </edge>
    <edge source="PRT" target="PSE">
      <data key="d0">278308</data>
    </edge>
    <edge source="PRT" target="DEU">
      <data key="d0">950646751</data>
    </edge>
    <edge source="PRT" target="GHA">
      <data key="d0">420454</data>
    </edge>
    <edge source="PRT" target="GRC">
      <data key="d0">3715923</data>
    </edge>
    <edge source="PRT" target="GTM">
      <data key="d0">163845</data>
    </edge>
    <edge source="PRT" target="HKG">
      <data key="d0">50194</data>
    </edge>
    <edge source="PRT" target="HUN">
      <data key="d0">5465597</data>
    </edge>
    <edge source="PRT" target="IRL">
      <data key="d0">17197448</data>
    </edge>
    <edge source="PRT" target="ISR">
      <data key="d0">4711436</data>
    </edge>
    <edge source="PRT" target="ITA">
      <data key="d0">230340638</data>
    </edge>
    <edge source="PRT" target="CIV">
      <data key="d0">25084</data>
    </edge>
    <edge source="PRT" target="JPN">
      <data key="d0">990121</data>
    </edge>
    <edge source="PRT" target="KAZ">
      <data key="d0">87568</data>
    </edge>
    <edge source="PRT" target="KOR">
      <data key="d0">663069</data>
    </edge>
    <edge source="PRT" target="LTU">
      <data key="d0">265037</data>
    </edge>
    <edge source="PRT" target="MDG">
      <data key="d0">64120</data>
    </edge>
    <edge source="PRT" target="MYS">
      <data key="d0">33627</data>
    </edge>
    <edge source="PRT" target="MRT">
      <data key="d0">10919</data>
    </edge>
    <edge source="PRT" target="MUS">
      <data key="d0">167905</data>
    </edge>
    <edge source="PRT" target="MEX">
      <data key="d0">2347602</data>
    </edge>
    <edge source="PRT" target="MAR">
      <data key="d0">6376885</data>
    </edge>
    <edge source="PRT" target="MOZ">
      <data key="d0">954699</data>
    </edge>
    <edge source="PRT" target="NAM">
      <data key="d0">43120</data>
    </edge>
    <edge source="PRT" target="NLD">
      <data key="d0">68614793</data>
    </edge>
    <edge source="PRT" target="NZL">
      <data key="d0">304372</data>
    </edge>
    <edge source="PRT" target="NOR">
      <data key="d0">2387788</data>
    </edge>
    <edge source="PRT" target="PAN">
      <data key="d0">17668</data>
    </edge>
    <edge source="PRT" target="PER">
      <data key="d0">44678</data>
    </edge>
    <edge source="PRT" target="POL">
      <data key="d0">6450635</data>
    </edge>
    <edge source="PRT" target="RUS">
      <data key="d0">324899</data>
    </edge>
    <edge source="PRT" target="SAU">
      <data key="d0">77335</data>
    </edge>
    <edge source="PRT" target="SEN">
      <data key="d0">96312</data>
    </edge>
    <edge source="PRT" target="IND">
      <data key="d0">232004</data>
    </edge>
    <edge source="PRT" target="SVK">
      <data key="d0">524559</data>
    </edge>
    <edge source="PRT" target="SVN">
      <data key="d0">81228</data>
    </edge>
    <edge source="PRT" target="ZAF">
      <data key="d0">140919</data>
    </edge>
    <edge source="PRT" target="ESP">
      <data key="d0">505039044</data>
    </edge>
    <edge source="PRT" target="SWE">
      <data key="d0">43099902</data>
    </edge>
    <edge source="PRT" target="CHE">
      <data key="d0">11842813</data>
    </edge>
    <edge source="PRT" target="THA">
      <data key="d0">781088</data>
    </edge>
    <edge source="PRT" target="ARE">
      <data key="d0">441927</data>
    </edge>
    <edge source="PRT" target="TUN">
      <data key="d0">344199</data>
    </edge>
    <edge source="PRT" target="TUR">
      <data key="d0">17285998</data>
    </edge>
    <edge source="PRT" target="UKR">
      <data key="d0">19126</data>
    </edge>
    <edge source="PRT" target="EGY">
      <data key="d0">1223331</data>
    </edge>
    <edge source="PRT" target="GBR">
      <data key="d0">327512647</data>
    </edge>
    <edge source="PRT" target="USA">
      <data key="d0">17371837</data>
    </edge>
    <edge source="PRT" target="BFA">
      <data key="d0">43633</data>
    </edge>
    <edge source="PRT" target="URY">
      <data key="d0">1427166</data>
    </edge>
    <edge source="SAU" target="AUT">
      <data key="d0">48267</data>
    </edge>
    <edge source="SAU" target="CMR">
      <data key="d0">36533</data>
    </edge>
    <edge source="SAU" target="CHN">
      <data key="d0">92800</data>
    </edge>
    <edge source="SAU" target="FRA">
      <data key="d0">134667</data>
    </edge>
    <edge source="SAU" target="PSE">
      <data key="d0">33867</data>
    </edge>
    <edge source="SAU" target="GRC">
      <data key="d0">80000</data>
    </edge>
    <edge source="SAU" target="HKG">
      <data key="d0">427467</data>
    </edge>
    <edge source="SAU" target="IRL">
      <data key="d0">42667</data>
    </edge>
    <edge source="SAU" target="JPN">
      <data key="d0">513601</data>
    </edge>
    <edge source="SAU" target="JOR">
      <data key="d0">2210669</data>
    </edge>
    <edge source="SAU" target="LBN">
      <data key="d0">379467</data>
    </edge>
    <edge source="SAU" target="MYS">
      <data key="d0">112267</data>
    </edge>
    <edge source="SAU" target="MRT">
      <data key="d0">170400</data>
    </edge>
    <edge source="SAU" target="MAR">
      <data key="d0">29333</data>
    </edge>
    <edge source="SAU" target="OMN">
      <data key="d0">256267</data>
    </edge>
    <edge source="SAU" target="NLD">
      <data key="d0">166667</data>
    </edge>
    <edge source="SAU" target="PAK">
      <data key="d0">212267</data>
    </edge>
    <edge source="SAU" target="IND">
      <data key="d0">217334</data>
    </edge>
    <edge source="SAU" target="SGP">
      <data key="d0">862668</data>
    </edge>
    <edge source="SAU" target="ESP">
      <data key="d0">249600</data>
    </edge>
    <edge source="SAU" target="ARE">
      <data key="d0">10404813</data>
    </edge>
    <edge source="SAU" target="TUN">
      <data key="d0">232800</data>
    </edge>
    <edge source="SAU" target="TUR">
      <data key="d0">196000</data>
    </edge>
    <edge source="SAU" target="EGY">
      <data key="d0">3674138</data>
    </edge>
    <edge source="SAU" target="GBR">
      <data key="d0">3364004</data>
    </edge>
    <edge source="SAU" target="TZA">
      <data key="d0">27200</data>
    </edge>
    <edge source="SAU" target="USA">
      <data key="d0">1390668</data>
    </edge>
    <edge source="IND" target="ALB">
      <data key="d0">19943</data>
    </edge>
    <edge source="IND" target="DZA">
      <data key="d0">3005055</data>
    </edge>
    <edge source="IND" target="ARG">
      <data key="d0">11690557</data>
    </edge>
    <edge source="IND" target="AUS">
      <data key="d0">7097242</data>
    </edge>
    <edge source="IND" target="AUT">
      <data key="d0">613844</data>
    </edge>
    <edge source="IND" target="BEL">
      <data key="d0">10836785</data>
    </edge>
    <edge source="IND" target="BOL">
      <data key="d0">287367</data>
    </edge>
    <edge source="IND" target="BWA">
      <data key="d0">187076</data>
    </edge>
    <edge source="IND" target="BRA">
      <data key="d0">7431784</data>
    </edge>
    <edge source="IND" target="BGR">
      <data key="d0">156604</data>
    </edge>
    <edge source="IND" target="BDI">
      <data key="d0">340663</data>
    </edge>
    <edge source="IND" target="BLR">
      <data key="d0">128397</data>
    </edge>
    <edge source="IND" target="KHM">
      <data key="d0">576042</data>
    </edge>
    <edge source="IND" target="CMR">
      <data key="d0">329356</data>
    </edge>
    <edge source="IND" target="CAN">
      <data key="d0">2755653</data>
    </edge>
    <edge source="IND" target="LKA">
      <data key="d0">77122840</data>
    </edge>
    <edge source="IND" target="CHL">
      <data key="d0">4029207</data>
    </edge>
    <edge source="IND" target="CHN">
      <data key="d0">2049485</data>
    </edge>
    <edge source="IND" target="COL">
      <data key="d0">4356217</data>
    </edge>
    <edge source="IND" target="CRI">
      <data key="d0">737082</data>
    </edge>
    <edge source="IND" target="HRV">
      <data key="d0">49761</data>
    </edge>
    <edge source="IND" target="CZE">
      <data key="d0">784550</data>
    </edge>
    <edge source="IND" target="BEN">
      <data key="d0">450021</data>
    </edge>
    <edge source="IND" target="DNK">
      <data key="d0">2199996</data>
    </edge>
    <edge source="IND" target="ECU">
      <data key="d0">772860</data>
    </edge>
    <edge source="IND" target="SLV">
      <data key="d0">103968</data>
    </edge>
    <edge source="IND" target="ETH">
      <data key="d0">572873</data>
    </edge>
    <edge source="IND" target="FIN">
      <data key="d0">2161501</data>
    </edge>
    <edge source="IND" target="FRA">
      <data key="d0">8567213</data>
    </edge>
    <edge source="IND" target="GEO">
      <data key="d0">11294</data>
    </edge>
    <edge source="IND" target="GMB">
      <data key="d0">877824</data>
    </edge>
    <edge source="IND" target="DEU">
      <data key="d0">25404996</data>
    </edge>
    <edge source="IND" target="GHA">
      <data key="d0">1611169</data>
    </edge>
    <edge source="IND" target="GRC">
      <data key="d0">4703634</data>
    </edge>
    <edge source="IND" target="GTM">
      <data key="d0">953073</data>
    </edge>
    <edge source="IND" target="HND">
      <data key="d0">1330425</data>
    </edge>
    <edge source="IND" target="HKG">
      <data key="d0">2398564</data>
    </edge>
    <edge source="IND" target="HUN">
      <data key="d0">1641115</data>
    </edge>
    <edge source="IND" target="IDN">
      <data key="d0">18057355</data>
    </edge>
    <edge source="IND" target="IRL">
      <data key="d0">1256938</data>
    </edge>
    <edge source="IND" target="ISR">
      <data key="d0">1518012</data>
    </edge>
    <edge source="IND" target="ITA">
      <data key="d0">45825313</data>
    </edge>
    <edge source="IND" target="CIV">
      <data key="d0">2981271</data>
    </edge>
    <edge source="IND" target="JAM">
      <data key="d0">66712</data>
    </edge>
    <edge source="IND" target="JPN">
      <data key="d0">3839183</data>
    </edge>
    <edge source="IND" target="KAZ">
      <data key="d0">323211</data>
    </edge>
    <edge source="IND" target="JOR">
      <data key="d0">717383</data>
    </edge>
    <edge source="IND" target="KOR">
      <data key="d0">3482667</data>
    </edge>
    <edge source="IND" target="KGZ">
      <data key="d0">58730</data>
    </edge>
    <edge source="IND" target="LBN">
      <data key="d0">460443</data>
    </edge>
    <edge source="IND" target="LTU">
      <data key="d0">15619</data>
    </edge>
    <edge source="IND" target="MDG">
      <data key="d0">735003</data>
    </edge>
    <edge source="IND" target="MWI">
      <data key="d0">5120782</data>
    </edge>
    <edge source="IND" target="MYS">
      <data key="d0">9642669</data>
    </edge>
    <edge source="IND" target="MUS">
      <data key="d0">4032573</data>
    </edge>
    <edge source="IND" target="MEX">
      <data key="d0">17582457</data>
    </edge>
    <edge source="IND" target="MAR">
      <data key="d0">3517279</data>
    </edge>
    <edge source="IND" target="MOZ">
      <data key="d0">6535571</data>
    </edge>
    <edge source="IND" target="OMN">
      <data key="d0">1738143</data>
    </edge>
    <edge source="IND" target="NAM">
      <data key="d0">867364</data>
    </edge>
    <edge source="IND" target="NLD">
      <data key="d0">22693132</data>
    </edge>
    <edge source="IND" target="NZL">
      <data key="d0">379057</data>
    </edge>
    <edge source="IND" target="NIC">
      <data key="d0">286445</data>
    </edge>
    <edge source="IND" target="NER">
      <data key="d0">43638</data>
    </edge>
    <edge source="IND" target="NOR">
      <data key="d0">87625</data>
    </edge>
    <edge source="IND" target="PAK">
      <data key="d0">83475</data>
    </edge>
    <edge source="IND" target="PAN">
      <data key="d0">906606</data>
    </edge>
    <edge source="IND" target="PRY">
      <data key="d0">3211583</data>
    </edge>
    <edge source="IND" target="PER">
      <data key="d0">5550593</data>
    </edge>
    <edge source="IND" target="PHL">
      <data key="d0">2646716</data>
    </edge>
    <edge source="IND" target="POL">
      <data key="d0">3025948</data>
    </edge>
    <edge source="IND" target="PRT">
      <data key="d0">9562550</data>
    </edge>
    <edge source="IND" target="RUS">
      <data key="d0">1390282</data>
    </edge>
    <edge source="IND" target="SAU">
      <data key="d0">4098309</data>
    </edge>
    <edge source="IND" target="SEN">
      <data key="d0">771955</data>
    </edge>
    <edge source="IND" target="SGP">
      <data key="d0">4934166</data>
    </edge>
    <edge source="IND" target="SVK">
      <data key="d0">730815</data>
    </edge>
    <edge source="IND" target="VNM">
      <data key="d0">638059</data>
    </edge>
    <edge source="IND" target="SVN">
      <data key="d0">62654</data>
    </edge>
    <edge source="IND" target="ZAF">
      <data key="d0">10962639</data>
    </edge>
    <edge source="IND" target="ZWE">
      <data key="d0">1442781</data>
    </edge>
    <edge source="IND" target="ESP">
      <data key="d0">20821767</data>
    </edge>
    <edge source="IND" target="SWE">
      <data key="d0">4538877</data>
    </edge>
    <edge source="IND" target="CHE">
      <data key="d0">4821460</data>
    </edge>
    <edge source="IND" target="THA">
      <data key="d0">3836127</data>
    </edge>
    <edge source="IND" target="TGO">
      <data key="d0">441430</data>
    </edge>
    <edge source="IND" target="ARE">
      <data key="d0">19717551</data>
    </edge>
    <edge source="IND" target="TUN">
      <data key="d0">1031143</data>
    </edge>
    <edge source="IND" target="TUR">
      <data key="d0">23267547</data>
    </edge>
    <edge source="IND" target="UGA">
      <data key="d0">4692272</data>
    </edge>
    <edge source="IND" target="UKR">
      <data key="d0">1017766</data>
    </edge>
    <edge source="IND" target="MKD">
      <data key="d0">622257</data>
    </edge>
    <edge source="IND" target="EGY">
      <data key="d0">13570432</data>
    </edge>
    <edge source="IND" target="GBR">
      <data key="d0">58792279</data>
    </edge>
    <edge source="IND" target="TZA">
      <data key="d0">8408114</data>
    </edge>
    <edge source="IND" target="USA">
      <data key="d0">95731116</data>
    </edge>
    <edge source="IND" target="BFA">
      <data key="d0">3005421</data>
    </edge>
    <edge source="IND" target="URY">
      <data key="d0">4747126</data>
    </edge>
    <edge source="IND" target="SRB">
      <data key="d0">57256</data>
    </edge>
    <edge source="ZAF" target="DZA">
      <data key="d0">371091</data>
    </edge>
    <edge source="ZAF" target="ARG">
      <data key="d0">1544456</data>
    </edge>
    <edge source="ZAF" target="AUS">
      <data key="d0">145537137</data>
    </edge>
    <edge source="ZAF" target="AUT">
      <data key="d0">604790</data>
    </edge>
    <edge source="ZAF" target="BEL">
      <data key="d0">47596820</data>
    </edge>
    <edge source="ZAF" target="BRA">
      <data key="d0">5829089</data>
    </edge>
    <edge source="ZAF" target="BDI">
      <data key="d0">803392</data>
    </edge>
    <edge source="ZAF" target="CMR">
      <data key="d0">3053913</data>
    </edge>
    <edge source="ZAF" target="CAN">
      <data key="d0">3212583</data>
    </edge>
    <edge source="ZAF" target="CAF">
      <data key="d0">19420</data>
    </edge>
    <edge source="ZAF" target="LKA">
      <data key="d0">350706</data>
    </edge>
    <edge source="ZAF" target="CHL">
      <data key="d0">208555</data>
    </edge>
    <edge source="ZAF" target="CHN">
      <data key="d0">2099762</data>
    </edge>
    <edge source="ZAF" target="COL">
      <data key="d0">53638</data>
    </edge>
    <edge source="ZAF" target="CZE">
      <data key="d0">461500</data>
    </edge>
    <edge source="ZAF" target="BEN">
      <data key="d0">1610481</data>
    </edge>
    <edge source="ZAF" target="DNK">
      <data key="d0">338294</data>
    </edge>
    <edge source="ZAF" target="ECU">
      <data key="d0">10664</data>
    </edge>
    <edge source="ZAF" target="FIN">
      <data key="d0">116167</data>
    </edge>
    <edge source="ZAF" target="FRA">
      <data key="d0">9757175</data>
    </edge>
    <edge source="ZAF" target="GMB">
      <data key="d0">410747</data>
    </edge>
    <edge source="ZAF" target="DEU">
      <data key="d0">544742123</data>
    </edge>
    <edge source="ZAF" target="GHA">
      <data key="d0">6535307</data>
    </edge>
    <edge source="ZAF" target="GRC">
      <data key="d0">8066993</data>
    </edge>
    <edge source="ZAF" target="HKG">
      <data key="d0">14107551</data>
    </edge>
    <edge source="ZAF" target="HUN">
      <data key="d0">1041738</data>
    </edge>
    <edge source="ZAF" target="IDN">
      <data key="d0">296637</data>
    </edge>
    <edge source="ZAF" target="IRL">
      <data key="d0">697514</data>
    </edge>
    <edge source="ZAF" target="ISR">
      <data key="d0">1583337</data>
    </edge>
    <edge source="ZAF" target="ITA">
      <data key="d0">23218811</data>
    </edge>
    <edge source="ZAF" target="CIV">
      <data key="d0">876723</data>
    </edge>
    <edge source="ZAF" target="JAM">
      <data key="d0">16076</data>
    </edge>
    <edge source="ZAF" target="JPN">
      <data key="d0">138437348</data>
    </edge>
    <edge source="ZAF" target="JOR">
      <data key="d0">16691</data>
    </edge>
    <edge source="ZAF" target="KOR">
      <data key="d0">1896364</data>
    </edge>
    <edge source="ZAF" target="LBN">
      <data key="d0">35368</data>
    </edge>
    <edge source="ZAF" target="MDG">
      <data key="d0">1490898</data>
    </edge>
    <edge source="ZAF" target="MWI">
      <data key="d0">36454281</data>
    </edge>
    <edge source="ZAF" target="MYS">
      <data key="d0">7580868</data>
    </edge>
    <edge source="ZAF" target="MRT">
      <data key="d0">706140</data>
    </edge>
    <edge source="ZAF" target="MUS">
      <data key="d0">12947810</data>
    </edge>
    <edge source="ZAF" target="MEX">
      <data key="d0">3056993</data>
    </edge>
    <edge source="ZAF" target="MDA">
      <data key="d0">15200</data>
    </edge>
    <edge source="ZAF" target="MAR">
      <data key="d0">694583</data>
    </edge>
    <edge source="ZAF" target="MOZ">
      <data key="d0">75500273</data>
    </edge>
    <edge source="ZAF" target="NLD">
      <data key="d0">49724613</data>
    </edge>
    <edge source="ZAF" target="NZL">
      <data key="d0">8829294</data>
    </edge>
    <edge source="ZAF" target="NER">
      <data key="d0">130879</data>
    </edge>
    <edge source="ZAF" target="NOR">
      <data key="d0">53093</data>
    </edge>
    <edge source="ZAF" target="PAK">
      <data key="d0">14932</data>
    </edge>
    <edge source="ZAF" target="PAN">
      <data key="d0">34350</data>
    </edge>
    <edge source="ZAF" target="PER">
      <data key="d0">18135</data>
    </edge>
    <edge source="ZAF" target="PHL">
      <data key="d0">397337</data>
    </edge>
    <edge source="ZAF" target="POL">
      <data key="d0">87156</data>
    </edge>
    <edge source="ZAF" target="PRT">
      <data key="d0">1807459</data>
    </edge>
    <edge source="ZAF" target="SAU">
      <data key="d0">114013</data>
    </edge>
    <edge source="ZAF" target="SEN">
      <data key="d0">206062</data>
    </edge>
    <edge source="ZAF" target="IND">
      <data key="d0">1187917</data>
    </edge>
    <edge source="ZAF" target="SGP">
      <data key="d0">49775902</data>
    </edge>
    <edge source="ZAF" target="SVN">
      <data key="d0">17943</data>
    </edge>
    <edge source="ZAF" target="ZWE">
      <data key="d0">39951686</data>
    </edge>
    <edge source="ZAF" target="ESP">
      <data key="d0">4722561</data>
    </edge>
    <edge source="ZAF" target="SWE">
      <data key="d0">5183721</data>
    </edge>
    <edge source="ZAF" target="CHE">
      <data key="d0">187394</data>
    </edge>
    <edge source="ZAF" target="THA">
      <data key="d0">11716591</data>
    </edge>
    <edge source="ZAF" target="TGO">
      <data key="d0">348379</data>
    </edge>
    <edge source="ZAF" target="ARE">
      <data key="d0">12881140</data>
    </edge>
    <edge source="ZAF" target="TUN">
      <data key="d0">133205</data>
    </edge>
    <edge source="ZAF" target="TUR">
      <data key="d0">401738</data>
    </edge>
    <edge source="ZAF" target="UGA">
      <data key="d0">3219884</data>
    </edge>
    <edge source="ZAF" target="EGY">
      <data key="d0">681183</data>
    </edge>
    <edge source="ZAF" target="GBR">
      <data key="d0">166736927</data>
    </edge>
    <edge source="ZAF" target="TZA">
      <data key="d0">7964862</data>
    </edge>
    <edge source="ZAF" target="USA">
      <data key="d0">206846686</data>
    </edge>
    <edge source="ZAF" target="BFA">
      <data key="d0">778682</data>
    </edge>
    <edge source="ZAF" target="URY">
      <data key="d0">892189</data>
    </edge>
    <edge source="ZAF" target="SRB">
      <data key="d0">12590</data>
    </edge>
    <edge source="SWE" target="ALB">
      <data key="d0">59583</data>
    </edge>
    <edge source="SWE" target="DZA">
      <data key="d0">237130</data>
    </edge>
    <edge source="SWE" target="AZE">
      <data key="d0">394599</data>
    </edge>
    <edge source="SWE" target="ARG">
      <data key="d0">1732591</data>
    </edge>
    <edge source="SWE" target="AUS">
      <data key="d0">90501006</data>
    </edge>
    <edge source="SWE" target="AUT">
      <data key="d0">107647403</data>
    </edge>
    <edge source="SWE" target="BEL">
      <data key="d0">1221947942</data>
    </edge>
    <edge source="SWE" target="BOL">
      <data key="d0">579567</data>
    </edge>
    <edge source="SWE" target="BWA">
      <data key="d0">17418994</data>
    </edge>
    <edge source="SWE" target="BRA">
      <data key="d0">74124491</data>
    </edge>
    <edge source="SWE" target="BGR">
      <data key="d0">767373</data>
    </edge>
    <edge source="SWE" target="BLR">
      <data key="d0">1855903</data>
    </edge>
    <edge source="SWE" target="CMR">
      <data key="d0">73442</data>
    </edge>
    <edge source="SWE" target="CAN">
      <data key="d0">93777727</data>
    </edge>
    <edge source="SWE" target="CAF">
      <data key="d0">32956</data>
    </edge>
    <edge source="SWE" target="LKA">
      <data key="d0">741510</data>
    </edge>
    <edge source="SWE" target="CHL">
      <data key="d0">2669545</data>
    </edge>
    <edge source="SWE" target="CHN">
      <data key="d0">35015645</data>
    </edge>
    <edge source="SWE" target="COL">
      <data key="d0">213559</data>
    </edge>
    <edge source="SWE" target="CRI">
      <data key="d0">79989</data>
    </edge>
    <edge source="SWE" target="HRV">
      <data key="d0">3841339</data>
    </edge>
    <edge source="SWE" target="CZE">
      <data key="d0">10109527</data>
    </edge>
    <edge source="SWE" target="BEN">
      <data key="d0">393071</data>
    </edge>
    <edge source="SWE" target="DNK">
      <data key="d0">174237628</data>
    </edge>
    <edge source="SWE" target="SLV">
      <data key="d0">30773</data>
    </edge>
    <edge source="SWE" target="ETH">
      <data key="d0">8232453</data>
    </edge>
    <edge source="SWE" target="EST">
      <data key="d0">24160897</data>
    </edge>
    <edge source="SWE" target="FIN">
      <data key="d0">284228181</data>
    </edge>
    <edge source="SWE" target="FRA">
      <data key="d0">514095106</data>
    </edge>
    <edge source="SWE" target="GMB">
      <data key="d0">133352</data>
    </edge>
    <edge source="SWE" target="DEU">
      <data key="d0">910477587</data>
    </edge>
    <edge source="SWE" target="GHA">
      <data key="d0">947431</data>
    </edge>
    <edge source="SWE" target="GRC">
      <data key="d0">17664091</data>
    </edge>
    <edge source="SWE" target="GTM">
      <data key="d0">920476</data>
    </edge>
    <edge source="SWE" target="HND">
      <data key="d0">113709</data>
    </edge>
    <edge source="SWE" target="HKG">
      <data key="d0">41658244</data>
    </edge>
    <edge source="SWE" target="HUN">
      <data key="d0">15214979</data>
    </edge>
    <edge source="SWE" target="IDN">
      <data key="d0">6281283</data>
    </edge>
    <edge source="SWE" target="IRL">
      <data key="d0">31965687</data>
    </edge>
    <edge source="SWE" target="ISR">
      <data key="d0">48853347</data>
    </edge>
    <edge source="SWE" target="ITA">
      <data key="d0">298465502</data>
    </edge>
    <edge source="SWE" target="CIV">
      <data key="d0">69622</data>
    </edge>
    <edge source="SWE" target="JAM">
      <data key="d0">2657542</data>
    </edge>
    <edge source="SWE" target="JPN">
      <data key="d0">238624056</data>
    </edge>
    <edge source="SWE" target="KAZ">
      <data key="d0">2891180</data>
    </edge>
    <edge source="SWE" target="JOR">
      <data key="d0">535153</data>
    </edge>
    <edge source="SWE" target="KOR">
      <data key="d0">27919737</data>
    </edge>
    <edge source="SWE" target="KGZ">
      <data key="d0">28482</data>
    </edge>
    <edge source="SWE" target="LBN">
      <data key="d0">1929127</data>
    </edge>
    <edge source="SWE" target="LVA">
      <data key="d0">23811367</data>
    </edge>
    <edge source="SWE" target="LTU">
      <data key="d0">15593755</data>
    </edge>
    <edge source="SWE" target="MYS">
      <data key="d0">35395294</data>
    </edge>
    <edge source="SWE" target="MEX">
      <data key="d0">25439634</data>
    </edge>
    <edge source="SWE" target="MDA">
      <data key="d0">17242</data>
    </edge>
    <edge source="SWE" target="MAR">
      <data key="d0">15839288</data>
    </edge>
    <edge source="SWE" target="MOZ">
      <data key="d0">247607</data>
    </edge>
    <edge source="SWE" target="OMN">
      <data key="d0">2350571</data>
    </edge>
    <edge source="SWE" target="NAM">
      <data key="d0">72678</data>
    </edge>
    <edge source="SWE" target="NLD">
      <data key="d0">757984483</data>
    </edge>
    <edge source="SWE" target="NZL">
      <data key="d0">8534732</data>
    </edge>
    <edge source="SWE" target="NIC">
      <data key="d0">10585</data>
    </edge>
    <edge source="SWE" target="NOR">
      <data key="d0">430735186</data>
    </edge>
    <edge source="SWE" target="PAK">
      <data key="d0">24553</data>
    </edge>
    <edge source="SWE" target="PAN">
      <data key="d0">300860</data>
    </edge>
    <edge source="SWE" target="PRY">
      <data key="d0">285691</data>
    </edge>
    <edge source="SWE" target="PER">
      <data key="d0">3065236</data>
    </edge>
    <edge source="SWE" target="PHL">
      <data key="d0">3202625</data>
    </edge>
    <edge source="SWE" target="POL">
      <data key="d0">196011397</data>
    </edge>
    <edge source="SWE" target="PRT">
      <data key="d0">52838623</data>
    </edge>
    <edge source="SWE" target="ROU">
      <data key="d0">40877558</data>
    </edge>
    <edge source="SWE" target="RUS">
      <data key="d0">48425792</data>
    </edge>
    <edge source="SWE" target="SAU">
      <data key="d0">21439190</data>
    </edge>
    <edge source="SWE" target="SEN">
      <data key="d0">61329</data>
    </edge>
    <edge source="SWE" target="IND">
      <data key="d0">9291520</data>
    </edge>
    <edge source="SWE" target="SGP">
      <data key="d0">38361989</data>
    </edge>
    <edge source="SWE" target="SVK">
      <data key="d0">2055931</data>
    </edge>
    <edge source="SWE" target="VNM">
      <data key="d0">276416</data>
    </edge>
    <edge source="SWE" target="SVN">
      <data key="d0">521622</data>
    </edge>
    <edge source="SWE" target="ZAF">
      <data key="d0">36304857</data>
    </edge>
    <edge source="SWE" target="ZWE">
      <data key="d0">271832</data>
    </edge>
    <edge source="SWE" target="ESP">
      <data key="d0">270465012</data>
    </edge>
    <edge source="SWE" target="CHE">
      <data key="d0">74656370</data>
    </edge>
    <edge source="SWE" target="THA">
      <data key="d0">20980425</data>
    </edge>
    <edge source="SWE" target="TGO">
      <data key="d0">63839</data>
    </edge>
    <edge source="SWE" target="ARE">
      <data key="d0">15455602</data>
    </edge>
    <edge source="SWE" target="TUN">
      <data key="d0">47019596</data>
    </edge>
    <edge source="SWE" target="TUR">
      <data key="d0">32230208</data>
    </edge>
    <edge source="SWE" target="UGA">
      <data key="d0">47688</data>
    </edge>
    <edge source="SWE" target="UKR">
      <data key="d0">9161114</data>
    </edge>
    <edge source="SWE" target="MKD">
      <data key="d0">2448347</data>
    </edge>
    <edge source="SWE" target="EGY">
      <data key="d0">10984389</data>
    </edge>
    <edge source="SWE" target="GBR">
      <data key="d0">903213626</data>
    </edge>
    <edge source="SWE" target="TZA">
      <data key="d0">337308</data>
    </edge>
    <edge source="SWE" target="USA">
      <data key="d0">1442685073</data>
    </edge>
    <edge source="SWE" target="URY">
      <data key="d0">113273</data>
    </edge>
    <edge source="SWE" target="SRB">
      <data key="d0">16750053</data>
    </edge>
    <edge source="CHE" target="ALB">
      <data key="d0">418107</data>
    </edge>
    <edge source="CHE" target="DZA">
      <data key="d0">348214</data>
    </edge>
    <edge source="CHE" target="AZE">
      <data key="d0">26409</data>
    </edge>
    <edge source="CHE" target="ARG">
      <data key="d0">137273</data>
    </edge>
    <edge source="CHE" target="AUS">
      <data key="d0">2078858</data>
    </edge>
    <edge source="CHE" target="AUT">
      <data key="d0">20202164</data>
    </edge>
    <edge source="CHE" target="BEL">
      <data key="d0">21626003</data>
    </edge>
    <edge source="CHE" target="BRA">
      <data key="d0">1851520</data>
    </edge>
    <edge source="CHE" target="BGR">
      <data key="d0">4405697</data>
    </edge>
    <edge source="CHE" target="BLR">
      <data key="d0">64071</data>
    </edge>
    <edge source="CHE" target="CMR">
      <data key="d0">956670</data>
    </edge>
    <edge source="CHE" target="CAN">
      <data key="d0">1810917</data>
    </edge>
    <edge source="CHE" target="LKA">
      <data key="d0">33473</data>
    </edge>
    <edge source="CHE" target="CHL">
      <data key="d0">99316</data>
    </edge>
    <edge source="CHE" target="CHN">
      <data key="d0">2062864</data>
    </edge>
    <edge source="CHE" target="COL">
      <data key="d0">10943</data>
    </edge>
    <edge source="CHE" target="CRI">
      <data key="d0">28900</data>
    </edge>
    <edge source="CHE" target="HRV">
      <data key="d0">444276</data>
    </edge>
    <edge source="CHE" target="CZE">
      <data key="d0">9183065</data>
    </edge>
    <edge source="CHE" target="BEN">
      <data key="d0">13285292</data>
    </edge>
    <edge source="CHE" target="DNK">
      <data key="d0">6504105</data>
    </edge>
    <edge source="CHE" target="ECU">
      <data key="d0">45905</data>
    </edge>
    <edge source="CHE" target="ETH">
      <data key="d0">29593</data>
    </edge>
    <edge source="CHE" target="EST">
      <data key="d0">1090111</data>
    </edge>
    <edge source="CHE" target="FIN">
      <data key="d0">3229904</data>
    </edge>
    <edge source="CHE" target="FRA">
      <data key="d0">70168252</data>
    </edge>
    <edge source="CHE" target="GMB">
      <data key="d0">84601</data>
    </edge>
    <edge source="CHE" target="DEU">
      <data key="d0">331663968</data>
    </edge>
    <edge source="CHE" target="GHA">
      <data key="d0">1050912</data>
    </edge>
    <edge source="CHE" target="GRC">
      <data key="d0">1827854</data>
    </edge>
    <edge source="CHE" target="GTM">
      <data key="d0">60465</data>
    </edge>
    <edge source="CHE" target="HND">
      <data key="d0">54546</data>
    </edge>
    <edge source="CHE" target="HKG">
      <data key="d0">802165</data>
    </edge>
    <edge source="CHE" target="HUN">
      <data key="d0">6328789</data>
    </edge>
    <edge source="CHE" target="IDN">
      <data key="d0">26439</data>
    </edge>
    <edge source="CHE" target="IRL">
      <data key="d0">728044</data>
    </edge>
    <edge source="CHE" target="ISR">
      <data key="d0">2671535</data>
    </edge>
    <edge source="CHE" target="ITA">
      <data key="d0">28352616</data>
    </edge>
    <edge source="CHE" target="CIV">
      <data key="d0">371965</data>
    </edge>
    <edge source="CHE" target="JAM">
      <data key="d0">28617</data>
    </edge>
    <edge source="CHE" target="JPN">
      <data key="d0">2996911</data>
    </edge>
    <edge source="CHE" target="KAZ">
      <data key="d0">206191</data>
    </edge>
    <edge source="CHE" target="JOR">
      <data key="d0">1090493</data>
    </edge>
    <edge source="CHE" target="KOR">
      <data key="d0">1171689</data>
    </edge>
    <edge source="CHE" target="KGZ">
      <data key="d0">58417</data>
    </edge>
    <edge source="CHE" target="LBN">
      <data key="d0">7985783</data>
    </edge>
    <edge source="CHE" target="LVA">
      <data key="d0">2117942</data>
    </edge>
    <edge source="CHE" target="LTU">
      <data key="d0">2004925</data>
    </edge>
    <edge source="CHE" target="MDG">
      <data key="d0">121454</data>
    </edge>
    <edge source="CHE" target="MYS">
      <data key="d0">191647</data>
    </edge>
    <edge source="CHE" target="MEX">
      <data key="d0">19392586</data>
    </edge>
    <edge source="CHE" target="MAR">
      <data key="d0">166164</data>
    </edge>
    <edge source="CHE" target="MOZ">
      <data key="d0">43690</data>
    </edge>
    <edge source="CHE" target="OMN">
      <data key="d0">21647</data>
    </edge>
    <edge source="CHE" target="NAM">
      <data key="d0">11232</data>
    </edge>
    <edge source="CHE" target="NLD">
      <data key="d0">22412896</data>
    </edge>
    <edge source="CHE" target="NZL">
      <data key="d0">116158</data>
    </edge>
    <edge source="CHE" target="NIC">
      <data key="d0">99289</data>
    </edge>
    <edge source="CHE" target="NER">
      <data key="d0">1857310</data>
    </edge>
    <edge source="CHE" target="NOR">
      <data key="d0">6609774</data>
    </edge>
    <edge source="CHE" target="PRY">
      <data key="d0">47979</data>
    </edge>
    <edge source="CHE" target="PER">
      <data key="d0">11682</data>
    </edge>
    <edge source="CHE" target="PHL">
      <data key="d0">185091</data>
    </edge>
    <edge source="CHE" target="POL">
      <data key="d0">10109656</data>
    </edge>
    <edge source="CHE" target="PRT">
      <data key="d0">8823495</data>
    </edge>
    <edge source="CHE" target="ROU">
      <data key="d0">1729119</data>
    </edge>
    <edge source="CHE" target="RUS">
      <data key="d0">5479947</data>
    </edge>
    <edge source="CHE" target="SAU">
      <data key="d0">735538</data>
    </edge>
    <edge source="CHE" target="SEN">
      <data key="d0">268676</data>
    </edge>
    <edge source="CHE" target="IND">
      <data key="d0">177911</data>
    </edge>
    <edge source="CHE" target="SGP">
      <data key="d0">2288327</data>
    </edge>
    <edge source="CHE" target="SVK">
      <data key="d0">1108545</data>
    </edge>
    <edge source="CHE" target="SVN">
      <data key="d0">1281170</data>
    </edge>
    <edge source="CHE" target="ZAF">
      <data key="d0">1183818</data>
    </edge>
    <edge source="CHE" target="ZWE">
      <data key="d0">23546</data>
    </edge>
    <edge source="CHE" target="ESP">
      <data key="d0">24287231</data>
    </edge>
    <edge source="CHE" target="SWE">
      <data key="d0">6998071</data>
    </edge>
    <edge source="CHE" target="THA">
      <data key="d0">57449</data>
    </edge>
    <edge source="CHE" target="TGO">
      <data key="d0">3740601</data>
    </edge>
    <edge source="CHE" target="ARE">
      <data key="d0">2786702</data>
    </edge>
    <edge source="CHE" target="TUN">
      <data key="d0">4420812</data>
    </edge>
    <edge source="CHE" target="TUR">
      <data key="d0">2513165</data>
    </edge>
    <edge source="CHE" target="UGA">
      <data key="d0">27046</data>
    </edge>
    <edge source="CHE" target="UKR">
      <data key="d0">849690</data>
    </edge>
    <edge source="CHE" target="MKD">
      <data key="d0">408350</data>
    </edge>
    <edge source="CHE" target="EGY">
      <data key="d0">397015</data>
    </edge>
    <edge source="CHE" target="GBR">
      <data key="d0">22640524</data>
    </edge>
    <edge source="CHE" target="TZA">
      <data key="d0">218264</data>
    </edge>
    <edge source="CHE" target="USA">
      <data key="d0">98738630</data>
    </edge>
    <edge source="CHE" target="BFA">
      <data key="d0">62775</data>
    </edge>
    <edge source="CHE" target="URY">
      <data key="d0">72448</data>
    </edge>
    <edge source="CHE" target="SRB">
      <data key="d0">10313765</data>
    </edge>
    <edge source="EGY" target="DZA">
      <data key="d0">65762</data>
    </edge>
    <edge source="EGY" target="BEL">
      <data key="d0">194788</data>
    </edge>
    <edge source="EGY" target="ETH">
      <data key="d0">12618</data>
    </edge>
    <edge source="EGY" target="PSE">
      <data key="d0">51742</data>
    </edge>
    <edge source="EGY" target="DEU">
      <data key="d0">29784</data>
    </edge>
    <edge source="EGY" target="ITA">
      <data key="d0">372233</data>
    </edge>
    <edge source="EGY" target="JOR">
      <data key="d0">89124</data>
    </edge>
    <edge source="EGY" target="LBN">
      <data key="d0">12861</data>
    </edge>
    <edge source="EGY" target="MAR">
      <data key="d0">25935</data>
    </edge>
    <edge source="EGY" target="POL">
      <data key="d0">74294</data>
    </edge>
    <edge source="EGY" target="SAU">
      <data key="d0">1408513</data>
    </edge>
    <edge source="EGY" target="ZAF">
      <data key="d0">50178</data>
    </edge>
    <edge source="EGY" target="ARE">
      <data key="d0">108802</data>
    </edge>
    <edge source="EGY" target="TUN">
      <data key="d0">63126</data>
    </edge>
    <edge source="EGY" target="TUR">
      <data key="d0">12182</data>
    </edge>
    <edge source="EGY" target="USA">
      <data key="d0">31145</data>
    </edge>
    <edge source="URY" target="ARG">
      <data key="d0">118156601</data>
    </edge>
    <edge source="URY" target="BRA">
      <data key="d0">36101542</data>
    </edge>
    <edge source="URY" target="CAN">
      <data key="d0">15100</data>
    </edge>
    <edge source="URY" target="CHL">
      <data key="d0">481559</data>
    </edge>
    <edge source="URY" target="FRA">
      <data key="d0">33029</data>
    </edge>
    <edge source="URY" target="HKG">
      <data key="d0">12000</data>
    </edge>
    <edge source="URY" target="ITA">
      <data key="d0">76470</data>
    </edge>
    <edge source="URY" target="MEX">
      <data key="d0">14305</data>
    </edge>
    <edge source="URY" target="NLD">
      <data key="d0">81974</data>
    </edge>
    <edge source="URY" target="PRY">
      <data key="d0">64431</data>
    </edge>
    <edge source="URY" target="ESP">
      <data key="d0">57674</data>
    </edge>
    <edge source="URY" target="SWE">
      <data key="d0">13800</data>
    </edge>
    <edge source="URY" target="GBR">
      <data key="d0">15600</data>
    </edge>
    <edge source="URY" target="USA">
      <data key="d0">142599</data>
    </edge>
    <edge source="BWA" target="CAN">
      <data key="d0">15712</data>
    </edge>
    <edge source="BWA" target="DEU">
      <data key="d0">31295</data>
    </edge>
    <edge source="BWA" target="IRL">
      <data key="d0">57179</data>
    </edge>
    <edge source="BWA" target="MDG">
      <data key="d0">19227</data>
    </edge>
    <edge source="BWA" target="MWI">
      <data key="d0">229025</data>
    </edge>
    <edge source="BWA" target="MUS">
      <data key="d0">10080</data>
    </edge>
    <edge source="BWA" target="MOZ">
      <data key="d0">568226</data>
    </edge>
    <edge source="BWA" target="NAM">
      <data key="d0">1145999</data>
    </edge>
    <edge source="BWA" target="PRT">
      <data key="d0">16229</data>
    </edge>
    <edge source="BWA" target="IND">
      <data key="d0">32927</data>
    </edge>
    <edge source="BWA" target="ZAF">
      <data key="d0">46308209</data>
    </edge>
    <edge source="BWA" target="ZWE">
      <data key="d0">672786</data>
    </edge>
    <edge source="BWA" target="UGA">
      <data key="d0">363252</data>
    </edge>
    <edge source="BWA" target="GBR">
      <data key="d0">81556</data>
    </edge>
    <edge source="BWA" target="TZA">
      <data key="d0">920694</data>
    </edge>
    <edge source="BWA" target="USA">
      <data key="d0">57893</data>
    </edge>
    <edge source="KHM" target="CHN">
      <data key="d0">25587</data>
    </edge>
    <edge source="KHM" target="DEU">
      <data key="d0">11985</data>
    </edge>
    <edge source="KHM" target="JPN">
      <data key="d0">320692</data>
    </edge>
    <edge source="KHM" target="PHL">
      <data key="d0">21338</data>
    </edge>
    <edge source="KHM" target="SGP">
      <data key="d0">1014130</data>
    </edge>
    <edge source="KHM" target="VNM">
      <data key="d0">497131</data>
    </edge>
    <edge source="KHM" target="THA">
      <data key="d0">2567270</data>
    </edge>
    <edge source="KHM" target="USA">
      <data key="d0">70178</data>
    </edge>
    <edge source="LKA" target="AUS">
      <data key="d0">51826</data>
    </edge>
    <edge source="LKA" target="BEL">
      <data key="d0">369337</data>
    </edge>
    <edge source="LKA" target="DNK">
      <data key="d0">69976</data>
    </edge>
    <edge source="LKA" target="FRA">
      <data key="d0">1440540</data>
    </edge>
    <edge source="LKA" target="DEU">
      <data key="d0">73691</data>
    </edge>
    <edge source="LKA" target="IRL">
      <data key="d0">126166</data>
    </edge>
    <edge source="LKA" target="ITA">
      <data key="d0">320343</data>
    </edge>
    <edge source="LKA" target="JPN">
      <data key="d0">560004</data>
    </edge>
    <edge source="LKA" target="KOR">
      <data key="d0">34153</data>
    </edge>
    <edge source="LKA" target="NLD">
      <data key="d0">343553</data>
    </edge>
    <edge source="LKA" target="IND">
      <data key="d0">209900</data>
    </edge>
    <edge source="LKA" target="SGP">
      <data key="d0">79868</data>
    </edge>
    <edge source="LKA" target="SWE">
      <data key="d0">29675</data>
    </edge>
    <edge source="LKA" target="ARE">
      <data key="d0">114243</data>
    </edge>
    <edge source="LKA" target="UKR">
      <data key="d0">46585</data>
    </edge>
    <edge source="LKA" target="GBR">
      <data key="d0">4373832</data>
    </edge>
    <edge source="LKA" target="TZA">
      <data key="d0">121330</data>
    </edge>
    <edge source="LKA" target="USA">
      <data key="d0">225358</data>
    </edge>
    <edge source="CZE" target="ALB">
      <data key="d0">351189</data>
    </edge>
    <edge source="CZE" target="DZA">
      <data key="d0">1379594</data>
    </edge>
    <edge source="CZE" target="AZE">
      <data key="d0">200183</data>
    </edge>
    <edge source="CZE" target="ARG">
      <data key="d0">159532</data>
    </edge>
    <edge source="CZE" target="AUS">
      <data key="d0">492449</data>
    </edge>
    <edge source="CZE" target="AUT">
      <data key="d0">238160589</data>
    </edge>
    <edge source="CZE" target="ARM">
      <data key="d0">74317</data>
    </edge>
    <edge source="CZE" target="BEL">
      <data key="d0">115419459</data>
    </edge>
    <edge source="CZE" target="BRA">
      <data key="d0">3985595</data>
    </edge>
    <edge source="CZE" target="BGR">
      <data key="d0">7103230</data>
    </edge>
    <edge source="CZE" target="BLR">
      <data key="d0">1313367</data>
    </edge>
    <edge source="CZE" target="CAN">
      <data key="d0">425883</data>
    </edge>
    <edge source="CZE" target="LKA">
      <data key="d0">882561</data>
    </edge>
    <edge source="CZE" target="CHL">
      <data key="d0">79052</data>
    </edge>
    <edge source="CZE" target="CHN">
      <data key="d0">23537327</data>
    </edge>
    <edge source="CZE" target="COL">
      <data key="d0">1771443</data>
    </edge>
    <edge source="CZE" target="CRI">
      <data key="d0">27310</data>
    </edge>
    <edge source="CZE" target="HRV">
      <data key="d0">43403255</data>
    </edge>
    <edge source="CZE" target="DNK">
      <data key="d0">46995441</data>
    </edge>
    <edge source="CZE" target="ECU">
      <data key="d0">1815014</data>
    </edge>
    <edge source="CZE" target="EST">
      <data key="d0">1312288</data>
    </edge>
    <edge source="CZE" target="FIN">
      <data key="d0">18246702</data>
    </edge>
    <edge source="CZE" target="FRA">
      <data key="d0">255091288</data>
    </edge>
    <edge source="CZE" target="GEO">
      <data key="d0">25368</data>
    </edge>
    <edge source="CZE" target="DEU">
      <data key="d0">1649033084</data>
    </edge>
    <edge source="CZE" target="GHA">
      <data key="d0">972254</data>
    </edge>
    <edge source="CZE" target="GRC">
      <data key="d0">47712561</data>
    </edge>
    <edge source="CZE" target="HKG">
      <data key="d0">15693</data>
    </edge>
    <edge source="CZE" target="HUN">
      <data key="d0">73490269</data>
    </edge>
    <edge source="CZE" target="IRL">
      <data key="d0">46519760</data>
    </edge>
    <edge source="CZE" target="ISR">
      <data key="d0">22961159</data>
    </edge>
    <edge source="CZE" target="ITA">
      <data key="d0">201824470</data>
    </edge>
    <edge source="CZE" target="CIV">
      <data key="d0">142423</data>
    </edge>
    <edge source="CZE" target="JAM">
      <data key="d0">23222</data>
    </edge>
    <edge source="CZE" target="JPN">
      <data key="d0">916937</data>
    </edge>
    <edge source="CZE" target="KAZ">
      <data key="d0">883803</data>
    </edge>
    <edge source="CZE" target="JOR">
      <data key="d0">286911</data>
    </edge>
    <edge source="CZE" target="KOR">
      <data key="d0">2042306</data>
    </edge>
    <edge source="CZE" target="LBN">
      <data key="d0">90900</data>
    </edge>
    <edge source="CZE" target="LVA">
      <data key="d0">3200834</data>
    </edge>
    <edge source="CZE" target="LTU">
      <data key="d0">5760270</data>
    </edge>
    <edge source="CZE" target="MYS">
      <data key="d0">217616</data>
    </edge>
    <edge source="CZE" target="MEX">
      <data key="d0">1188632</data>
    </edge>
    <edge source="CZE" target="MDA">
      <data key="d0">837561</data>
    </edge>
    <edge source="CZE" target="MAR">
      <data key="d0">1789856</data>
    </edge>
    <edge source="CZE" target="NLD">
      <data key="d0">82256798</data>
    </edge>
    <edge source="CZE" target="NZL">
      <data key="d0">256604</data>
    </edge>
    <edge source="CZE" target="NOR">
      <data key="d0">33776115</data>
    </edge>
    <edge source="CZE" target="PAK">
      <data key="d0">24867</data>
    </edge>
    <edge source="CZE" target="PAN">
      <data key="d0">1717885</data>
    </edge>
    <edge source="CZE" target="PRY">
      <data key="d0">34104</data>
    </edge>
    <edge source="CZE" target="POL">
      <data key="d0">197161706</data>
    </edge>
    <edge source="CZE" target="PRT">
      <data key="d0">44787277</data>
    </edge>
    <edge source="CZE" target="ROU">
      <data key="d0">17669122</data>
    </edge>
    <edge source="CZE" target="RUS">
      <data key="d0">75038210</data>
    </edge>
    <edge source="CZE" target="SAU">
      <data key="d0">8056444</data>
    </edge>
    <edge source="CZE" target="SEN">
      <data key="d0">74357</data>
    </edge>
    <edge source="CZE" target="IND">
      <data key="d0">29628282</data>
    </edge>
    <edge source="CZE" target="SGP">
      <data key="d0">2254499</data>
    </edge>
    <edge source="CZE" target="SVK">
      <data key="d0">275647414</data>
    </edge>
    <edge source="CZE" target="VNM">
      <data key="d0">73116</data>
    </edge>
    <edge source="CZE" target="SVN">
      <data key="d0">30741553</data>
    </edge>
    <edge source="CZE" target="ZAF">
      <data key="d0">1094999</data>
    </edge>
    <edge source="CZE" target="ESP">
      <data key="d0">171440822</data>
    </edge>
    <edge source="CZE" target="SWE">
      <data key="d0">185699329</data>
    </edge>
    <edge source="CZE" target="CHE">
      <data key="d0">43642232</data>
    </edge>
    <edge source="CZE" target="THA">
      <data key="d0">2375792</data>
    </edge>
    <edge source="CZE" target="ARE">
      <data key="d0">1636830</data>
    </edge>
    <edge source="CZE" target="TUN">
      <data key="d0">198229</data>
    </edge>
    <edge source="CZE" target="TUR">
      <data key="d0">68820474</data>
    </edge>
    <edge source="CZE" target="UKR">
      <data key="d0">24128386</data>
    </edge>
    <edge source="CZE" target="MKD">
      <data key="d0">2243589</data>
    </edge>
    <edge source="CZE" target="EGY">
      <data key="d0">7281609</data>
    </edge>
    <edge source="CZE" target="GBR">
      <data key="d0">308988705</data>
    </edge>
    <edge source="CZE" target="USA">
      <data key="d0">36549020</data>
    </edge>
    <edge source="CZE" target="SRB">
      <data key="d0">11712797</data>
    </edge>
    <edge source="EST" target="AZE">
      <data key="d0">29730</data>
    </edge>
    <edge source="EST" target="AUS">
      <data key="d0">12756</data>
    </edge>
    <edge source="EST" target="AUT">
      <data key="d0">1004146</data>
    </edge>
    <edge source="EST" target="BEL">
      <data key="d0">10406476</data>
    </edge>
    <edge source="EST" target="BGR">
      <data key="d0">107136</data>
    </edge>
    <edge source="EST" target="BLR">
      <data key="d0">3764674</data>
    </edge>
    <edge source="EST" target="CAN">
      <data key="d0">53892</data>
    </edge>
    <edge source="EST" target="CZE">
      <data key="d0">326946</data>
    </edge>
    <edge source="EST" target="DNK">
      <data key="d0">551760</data>
    </edge>
    <edge source="EST" target="FIN">
      <data key="d0">9083285</data>
    </edge>
    <edge source="EST" target="FRA">
      <data key="d0">1358641</data>
    </edge>
    <edge source="EST" target="DEU">
      <data key="d0">5711807</data>
    </edge>
    <edge source="EST" target="HUN">
      <data key="d0">751682</data>
    </edge>
    <edge source="EST" target="IRL">
      <data key="d0">62229</data>
    </edge>
    <edge source="EST" target="ISR">
      <data key="d0">64357</data>
    </edge>
    <edge source="EST" target="ITA">
      <data key="d0">129155</data>
    </edge>
    <edge source="EST" target="KAZ">
      <data key="d0">41181</data>
    </edge>
    <edge source="EST" target="LVA">
      <data key="d0">19693167</data>
    </edge>
    <edge source="EST" target="LTU">
      <data key="d0">11184190</data>
    </edge>
    <edge source="EST" target="NLD">
      <data key="d0">866998</data>
    </edge>
    <edge source="EST" target="NOR">
      <data key="d0">2705932</data>
    </edge>
    <edge source="EST" target="POL">
      <data key="d0">151595</data>
    </edge>
    <edge source="EST" target="RUS">
      <data key="d0">54727206</data>
    </edge>
    <edge source="EST" target="SWE">
      <data key="d0">11662801</data>
    </edge>
    <edge source="EST" target="CHE">
      <data key="d0">1224456</data>
    </edge>
    <edge source="EST" target="UKR">
      <data key="d0">3315616</data>
    </edge>
    <edge source="EST" target="GBR">
      <data key="d0">841931</data>
    </edge>
    <edge source="EST" target="USA">
      <data key="d0">267166</data>
    </edge>
    <edge source="EST" target="URY">
      <data key="d0">1938951</data>
    </edge>
    <edge source="EST" target="SRB">
      <data key="d0">34222</data>
    </edge>
    <edge source="FIN" target="ALB">
      <data key="d0">36290</data>
    </edge>
    <edge source="FIN" target="DZA">
      <data key="d0">37540</data>
    </edge>
    <edge source="FIN" target="AZE">
      <data key="d0">38131</data>
    </edge>
    <edge source="FIN" target="ARG">
      <data key="d0">13182</data>
    </edge>
    <edge source="FIN" target="AUS">
      <data key="d0">17018092</data>
    </edge>
    <edge source="FIN" target="AUT">
      <data key="d0">7747710</data>
    </edge>
    <edge source="FIN" target="BEL">
      <data key="d0">20524296</data>
    </edge>
    <edge source="FIN" target="BRA">
      <data key="d0">583753</data>
    </edge>
    <edge source="FIN" target="BGR">
      <data key="d0">515174</data>
    </edge>
    <edge source="FIN" target="BLR">
      <data key="d0">4342600</data>
    </edge>
    <edge source="FIN" target="KHM">
      <data key="d0">33463</data>
    </edge>
    <edge source="FIN" target="CAN">
      <data key="d0">19907830</data>
    </edge>
    <edge source="FIN" target="CHL">
      <data key="d0">222359</data>
    </edge>
    <edge source="FIN" target="CHN">
      <data key="d0">1392940</data>
    </edge>
    <edge source="FIN" target="HRV">
      <data key="d0">77465</data>
    </edge>
    <edge source="FIN" target="CZE">
      <data key="d0">1893236</data>
    </edge>
    <edge source="FIN" target="DNK">
      <data key="d0">13163160</data>
    </edge>
    <edge source="FIN" target="ETH">
      <data key="d0">66481</data>
    </edge>
    <edge source="FIN" target="EST">
      <data key="d0">53110891</data>
    </edge>
    <edge source="FIN" target="FRA">
      <data key="d0">20266824</data>
    </edge>
    <edge source="FIN" target="DEU">
      <data key="d0">405648844</data>
    </edge>
    <edge source="FIN" target="GHA">
      <data key="d0">201322</data>
    </edge>
    <edge source="FIN" target="GRC">
      <data key="d0">4830594</data>
    </edge>
    <edge source="FIN" target="HKG">
      <data key="d0">173266</data>
    </edge>
    <edge source="FIN" target="HUN">
      <data key="d0">3467336</data>
    </edge>
    <edge source="FIN" target="IDN">
      <data key="d0">579258</data>
    </edge>
    <edge source="FIN" target="IRL">
      <data key="d0">3977179</data>
    </edge>
    <edge source="FIN" target="ISR">
      <data key="d0">965982</data>
    </edge>
    <edge source="FIN" target="ITA">
      <data key="d0">8826366</data>
    </edge>
    <edge source="FIN" target="JPN">
      <data key="d0">3920476</data>
    </edge>
    <edge source="FIN" target="KAZ">
      <data key="d0">4807432</data>
    </edge>
    <edge source="FIN" target="JOR">
      <data key="d0">319678</data>
    </edge>
    <edge source="FIN" target="KOR">
      <data key="d0">1345879</data>
    </edge>
    <edge source="FIN" target="KGZ">
      <data key="d0">26658</data>
    </edge>
    <edge source="FIN" target="LBN">
      <data key="d0">1984221</data>
    </edge>
    <edge source="FIN" target="LVA">
      <data key="d0">13183746</data>
    </edge>
    <edge source="FIN" target="LTU">
      <data key="d0">6528032</data>
    </edge>
    <edge source="FIN" target="MYS">
      <data key="d0">154564</data>
    </edge>
    <edge source="FIN" target="MEX">
      <data key="d0">12580389</data>
    </edge>
    <edge source="FIN" target="MDA">
      <data key="d0">39260</data>
    </edge>
    <edge source="FIN" target="MAR">
      <data key="d0">21692</data>
    </edge>
    <edge source="FIN" target="MOZ">
      <data key="d0">235067</data>
    </edge>
    <edge source="FIN" target="OMN">
      <data key="d0">15183</data>
    </edge>
    <edge source="FIN" target="NLD">
      <data key="d0">25048125</data>
    </edge>
    <edge source="FIN" target="NZL">
      <data key="d0">264139</data>
    </edge>
    <edge source="FIN" target="NER">
      <data key="d0">12257</data>
    </edge>
    <edge source="FIN" target="NOR">
      <data key="d0">67974452</data>
    </edge>
    <edge source="FIN" target="PAK">
      <data key="d0">16835</data>
    </edge>
    <edge source="FIN" target="PRY">
      <data key="d0">65803</data>
    </edge>
    <edge source="FIN" target="PER">
      <data key="d0">486140</data>
    </edge>
    <edge source="FIN" target="PHL">
      <data key="d0">491464</data>
    </edge>
    <edge source="FIN" target="POL">
      <data key="d0">8686172</data>
    </edge>
    <edge source="FIN" target="PRT">
      <data key="d0">1124866</data>
    </edge>
    <edge source="FIN" target="ROU">
      <data key="d0">254899</data>
    </edge>
    <edge source="FIN" target="RUS">
      <data key="d0">79054690</data>
    </edge>
    <edge source="FIN" target="SAU">
      <data key="d0">3472541</data>
    </edge>
    <edge source="FIN" target="IND">
      <data key="d0">1884921</data>
    </edge>
    <edge source="FIN" target="SGP">
      <data key="d0">2287467</data>
    </edge>
    <edge source="FIN" target="SVK">
      <data key="d0">34894</data>
    </edge>
    <edge source="FIN" target="VNM">
      <data key="d0">32240</data>
    </edge>
    <edge source="FIN" target="SVN">
      <data key="d0">246675</data>
    </edge>
    <edge source="FIN" target="ZAF">
      <data key="d0">12101409</data>
    </edge>
    <edge source="FIN" target="ZWE">
      <data key="d0">26266</data>
    </edge>
    <edge source="FIN" target="ESP">
      <data key="d0">6459420</data>
    </edge>
    <edge source="FIN" target="SWE">
      <data key="d0">215981133</data>
    </edge>
    <edge source="FIN" target="CHE">
      <data key="d0">14628853</data>
    </edge>
    <edge source="FIN" target="THA">
      <data key="d0">35827</data>
    </edge>
    <edge source="FIN" target="ARE">
      <data key="d0">493502</data>
    </edge>
    <edge source="FIN" target="TUN">
      <data key="d0">123427</data>
    </edge>
    <edge source="FIN" target="TUR">
      <data key="d0">2615114</data>
    </edge>
    <edge source="FIN" target="UKR">
      <data key="d0">3037982</data>
    </edge>
    <edge source="FIN" target="MKD">
      <data key="d0">4640158</data>
    </edge>
    <edge source="FIN" target="EGY">
      <data key="d0">1193606</data>
    </edge>
    <edge source="FIN" target="GBR">
      <data key="d0">80446586</data>
    </edge>
    <edge source="FIN" target="TZA">
      <data key="d0">330678</data>
    </edge>
    <edge source="FIN" target="USA">
      <data key="d0">144786915</data>
    </edge>
    <edge source="FIN" target="URY">
      <data key="d0">20608</data>
    </edge>
    <edge source="FIN" target="SRB">
      <data key="d0">275472</data>
    </edge>
    <edge source="GHA" target="DZA">
      <data key="d0">21728</data>
    </edge>
    <edge source="GHA" target="BEL">
      <data key="d0">750167</data>
    </edge>
    <edge source="GHA" target="BEN">
      <data key="d0">82336</data>
    </edge>
    <edge source="GHA" target="FRA">
      <data key="d0">1245636</data>
    </edge>
    <edge source="GHA" target="DEU">
      <data key="d0">196441</data>
    </edge>
    <edge source="GHA" target="HKG">
      <data key="d0">25480</data>
    </edge>
    <edge source="GHA" target="ITA">
      <data key="d0">179412</data>
    </edge>
    <edge source="GHA" target="CIV">
      <data key="d0">158001</data>
    </edge>
    <edge source="GHA" target="JPN">
      <data key="d0">57702</data>
    </edge>
    <edge source="GHA" target="KOR">
      <data key="d0">24260</data>
    </edge>
    <edge source="GHA" target="NLD">
      <data key="d0">36943</data>
    </edge>
    <edge source="GHA" target="ZAF">
      <data key="d0">139331</data>
    </edge>
    <edge source="GHA" target="TGO">
      <data key="d0">135024</data>
    </edge>
    <edge source="GHA" target="GBR">
      <data key="d0">190828</data>
    </edge>
    <edge source="GHA" target="USA">
      <data key="d0">71621</data>
    </edge>
    <edge source="GHA" target="BFA">
      <data key="d0">48654</data>
    </edge>
    <edge source="HKG" target="ARG">
      <data key="d0">4863882</data>
    </edge>
    <edge source="HKG" target="AUS">
      <data key="d0">14832209</data>
    </edge>
    <edge source="HKG" target="AUT">
      <data key="d0">523204</data>
    </edge>
    <edge source="HKG" target="BEL">
      <data key="d0">1639623</data>
    </edge>
    <edge source="HKG" target="BWA">
      <data key="d0">96787</data>
    </edge>
    <edge source="HKG" target="BRA">
      <data key="d0">5280338</data>
    </edge>
    <edge source="HKG" target="BGR">
      <data key="d0">248848</data>
    </edge>
    <edge source="HKG" target="KHM">
      <data key="d0">1321890</data>
    </edge>
    <edge source="HKG" target="CMR">
      <data key="d0">80861</data>
    </edge>
    <edge source="HKG" target="CAN">
      <data key="d0">22424355</data>
    </edge>
    <edge source="HKG" target="LKA">
      <data key="d0">292698</data>
    </edge>
    <edge source="HKG" target="CHL">
      <data key="d0">2075323</data>
    </edge>
    <edge source="HKG" target="CHN">
      <data key="d0">495612234</data>
    </edge>
    <edge source="HKG" target="COL">
      <data key="d0">1734870</data>
    </edge>
    <edge source="HKG" target="CRI">
      <data key="d0">382071</data>
    </edge>
    <edge source="HKG" target="HRV">
      <data key="d0">142839</data>
    </edge>
    <edge source="HKG" target="CZE">
      <data key="d0">2128426</data>
    </edge>
    <edge source="HKG" target="BEN">
      <data key="d0">1266943</data>
    </edge>
    <edge source="HKG" target="DNK">
      <data key="d0">748740</data>
    </edge>
    <edge source="HKG" target="ECU">
      <data key="d0">291467</data>
    </edge>
    <edge source="HKG" target="SLV">
      <data key="d0">71382</data>
    </edge>
    <edge source="HKG" target="EST">
      <data key="d0">10154</data>
    </edge>
    <edge source="HKG" target="FIN">
      <data key="d0">818882</data>
    </edge>
    <edge source="HKG" target="FRA">
      <data key="d0">12135888</data>
    </edge>
    <edge source="HKG" target="DEU">
      <data key="d0">21830024</data>
    </edge>
    <edge source="HKG" target="GHA">
      <data key="d0">119549</data>
    </edge>
    <edge source="HKG" target="GRC">
      <data key="d0">791063</data>
    </edge>
    <edge source="HKG" target="GTM">
      <data key="d0">711927</data>
    </edge>
    <edge source="HKG" target="HND">
      <data key="d0">228524</data>
    </edge>
    <edge source="HKG" target="HUN">
      <data key="d0">1408928</data>
    </edge>
    <edge source="HKG" target="IDN">
      <data key="d0">14286385</data>
    </edge>
    <edge source="HKG" target="IRL">
      <data key="d0">57405</data>
    </edge>
    <edge source="HKG" target="ISR">
      <data key="d0">1351537</data>
    </edge>
    <edge source="HKG" target="ITA">
      <data key="d0">8267120</data>
    </edge>
    <edge source="HKG" target="CIV">
      <data key="d0">632316</data>
    </edge>
    <edge source="HKG" target="JAM">
      <data key="d0">120130</data>
    </edge>
    <edge source="HKG" target="JPN">
      <data key="d0">68814938</data>
    </edge>
    <edge source="HKG" target="KOR">
      <data key="d0">13152945</data>
    </edge>
    <edge source="HKG" target="LBN">
      <data key="d0">160883</data>
    </edge>
    <edge source="HKG" target="LVA">
      <data key="d0">24255</data>
    </edge>
    <edge source="HKG" target="LTU">
      <data key="d0">95990</data>
    </edge>
    <edge source="HKG" target="MDG">
      <data key="d0">129881</data>
    </edge>
    <edge source="HKG" target="MYS">
      <data key="d0">6237394</data>
    </edge>
    <edge source="HKG" target="MUS">
      <data key="d0">401643</data>
    </edge>
    <edge source="HKG" target="MEX">
      <data key="d0">9730624</data>
    </edge>
    <edge source="HKG" target="MOZ">
      <data key="d0">36231</data>
    </edge>
    <edge source="HKG" target="NAM">
      <data key="d0">15133</data>
    </edge>
    <edge source="HKG" target="NLD">
      <data key="d0">3068207</data>
    </edge>
    <edge source="HKG" target="NZL">
      <data key="d0">2446073</data>
    </edge>
    <edge source="HKG" target="NIC">
      <data key="d0">498201</data>
    </edge>
    <edge source="HKG" target="NOR">
      <data key="d0">2766576</data>
    </edge>
    <edge source="HKG" target="PAK">
      <data key="d0">107328</data>
    </edge>
    <edge source="HKG" target="PAN">
      <data key="d0">2067916</data>
    </edge>
    <edge source="HKG" target="PRY">
      <data key="d0">1770382</data>
    </edge>
    <edge source="HKG" target="PER">
      <data key="d0">680716</data>
    </edge>
    <edge source="HKG" target="PHL">
      <data key="d0">17749967</data>
    </edge>
    <edge source="HKG" target="POL">
      <data key="d0">1036713</data>
    </edge>
    <edge source="HKG" target="PRT">
      <data key="d0">643116</data>
    </edge>
    <edge source="HKG" target="ROU">
      <data key="d0">28417</data>
    </edge>
    <edge source="HKG" target="RUS">
      <data key="d0">1124613</data>
    </edge>
    <edge source="HKG" target="SAU">
      <data key="d0">247365</data>
    </edge>
    <edge source="HKG" target="IND">
      <data key="d0">204394</data>
    </edge>
    <edge source="HKG" target="SGP">
      <data key="d0">13072218</data>
    </edge>
    <edge source="HKG" target="SVK">
      <data key="d0">84806</data>
    </edge>
    <edge source="HKG" target="VNM">
      <data key="d0">15102101</data>
    </edge>
    <edge source="HKG" target="SVN">
      <data key="d0">165263</data>
    </edge>
    <edge source="HKG" target="ZAF">
      <data key="d0">1554442</data>
    </edge>
    <edge source="HKG" target="ZWE">
      <data key="d0">89848</data>
    </edge>
    <edge source="HKG" target="ESP">
      <data key="d0">4375043</data>
    </edge>
    <edge source="HKG" target="SWE">
      <data key="d0">1040442</data>
    </edge>
    <edge source="HKG" target="CHE">
      <data key="d0">327764</data>
    </edge>
    <edge source="HKG" target="THA">
      <data key="d0">10367818</data>
    </edge>
    <edge source="HKG" target="ARE">
      <data key="d0">949766</data>
    </edge>
    <edge source="HKG" target="TUN">
      <data key="d0">95915</data>
    </edge>
    <edge source="HKG" target="TUR">
      <data key="d0">601378</data>
    </edge>
    <edge source="HKG" target="UGA">
      <data key="d0">189324</data>
    </edge>
    <edge source="HKG" target="UKR">
      <data key="d0">386614</data>
    </edge>
    <edge source="HKG" target="EGY">
      <data key="d0">97388</data>
    </edge>
    <edge source="HKG" target="GBR">
      <data key="d0">22641577</data>
    </edge>
    <edge source="HKG" target="TZA">
      <data key="d0">158249</data>
    </edge>
    <edge source="HKG" target="USA">
      <data key="d0">141727900</data>
    </edge>
    <edge source="HKG" target="BFA">
      <data key="d0">18246</data>
    </edge>
    <edge source="HKG" target="URY">
      <data key="d0">987145</data>
    </edge>
    <edge source="IDN" target="DZA">
      <data key="d0">104999</data>
    </edge>
    <edge source="IDN" target="ARG">
      <data key="d0">6921863</data>
    </edge>
    <edge source="IDN" target="AUS">
      <data key="d0">8973072</data>
    </edge>
    <edge source="IDN" target="BEL">
      <data key="d0">1672779</data>
    </edge>
    <edge source="IDN" target="BOL">
      <data key="d0">106105</data>
    </edge>
    <edge source="IDN" target="BRA">
      <data key="d0">11665933</data>
    </edge>
    <edge source="IDN" target="BGR">
      <data key="d0">21636</data>
    </edge>
    <edge source="IDN" target="KHM">
      <data key="d0">97800</data>
    </edge>
    <edge source="IDN" target="CMR">
      <data key="d0">14102</data>
    </edge>
    <edge source="IDN" target="CAN">
      <data key="d0">3683149</data>
    </edge>
    <edge source="IDN" target="LKA">
      <data key="d0">662794</data>
    </edge>
    <edge source="IDN" target="CHL">
      <data key="d0">729695</data>
    </edge>
    <edge source="IDN" target="CHN">
      <data key="d0">5570839</data>
    </edge>
    <edge source="IDN" target="COL">
      <data key="d0">6909086</data>
    </edge>
    <edge source="IDN" target="CRI">
      <data key="d0">237112</data>
    </edge>
    <edge source="IDN" target="CZE">
      <data key="d0">150872</data>
    </edge>
    <edge source="IDN" target="BEN">
      <data key="d0">23630</data>
    </edge>
    <edge source="IDN" target="DNK">
      <data key="d0">2194706</data>
    </edge>
    <edge source="IDN" target="SLV">
      <data key="d0">86684</data>
    </edge>
    <edge source="IDN" target="FIN">
      <data key="d0">304944</data>
    </edge>
    <edge source="IDN" target="FRA">
      <data key="d0">1139462</data>
    </edge>
    <edge source="IDN" target="DEU">
      <data key="d0">6703239</data>
    </edge>
    <edge source="IDN" target="GHA">
      <data key="d0">12436</data>
    </edge>
    <edge source="IDN" target="GRC">
      <data key="d0">30056921</data>
    </edge>
    <edge source="IDN" target="GTM">
      <data key="d0">302123</data>
    </edge>
    <edge source="IDN" target="HND">
      <data key="d0">184065</data>
    </edge>
    <edge source="IDN" target="HKG">
      <data key="d0">2107411</data>
    </edge>
    <edge source="IDN" target="HUN">
      <data key="d0">269761</data>
    </edge>
    <edge source="IDN" target="IRL">
      <data key="d0">43281</data>
    </edge>
    <edge source="IDN" target="ITA">
      <data key="d0">1866351</data>
    </edge>
    <edge source="IDN" target="CIV">
      <data key="d0">154905</data>
    </edge>
    <edge source="IDN" target="JAM">
      <data key="d0">61271</data>
    </edge>
    <edge source="IDN" target="JPN">
      <data key="d0">70939078</data>
    </edge>
    <edge source="IDN" target="JOR">
      <data key="d0">370226</data>
    </edge>
    <edge source="IDN" target="KOR">
      <data key="d0">1458629</data>
    </edge>
    <edge source="IDN" target="LBN">
      <data key="d0">269654</data>
    </edge>
    <edge source="IDN" target="LTU">
      <data key="d0">46007</data>
    </edge>
    <edge source="IDN" target="MYS">
      <data key="d0">35940968</data>
    </edge>
    <edge source="IDN" target="MUS">
      <data key="d0">256119</data>
    </edge>
    <edge source="IDN" target="MEX">
      <data key="d0">5078022</data>
    </edge>
    <edge source="IDN" target="MAR">
      <data key="d0">228244</data>
    </edge>
    <edge source="IDN" target="MOZ">
      <data key="d0">132510</data>
    </edge>
    <edge source="IDN" target="OMN">
      <data key="d0">1153827</data>
    </edge>
    <edge source="IDN" target="NAM">
      <data key="d0">16115</data>
    </edge>
    <edge source="IDN" target="NLD">
      <data key="d0">7862539</data>
    </edge>
    <edge source="IDN" target="NZL">
      <data key="d0">590071</data>
    </edge>
    <edge source="IDN" target="NIC">
      <data key="d0">61314</data>
    </edge>
    <edge source="IDN" target="NOR">
      <data key="d0">655997</data>
    </edge>
    <edge source="IDN" target="PAK">
      <data key="d0">903885</data>
    </edge>
    <edge source="IDN" target="PAN">
      <data key="d0">120120</data>
    </edge>
    <edge source="IDN" target="PRY">
      <data key="d0">22200</data>
    </edge>
    <edge source="IDN" target="PER">
      <data key="d0">215967</data>
    </edge>
    <edge source="IDN" target="PHL">
      <data key="d0">43624332</data>
    </edge>
    <edge source="IDN" target="POL">
      <data key="d0">209195</data>
    </edge>
    <edge source="IDN" target="PRT">
      <data key="d0">76108</data>
    </edge>
    <edge source="IDN" target="ROU">
      <data key="d0">47148</data>
    </edge>
    <edge source="IDN" target="RUS">
      <data key="d0">188566</data>
    </edge>
    <edge source="IDN" target="SAU">
      <data key="d0">783199</data>
    </edge>
    <edge source="IDN" target="IND">
      <data key="d0">1405587</data>
    </edge>
    <edge source="IDN" target="SGP">
      <data key="d0">84548861</data>
    </edge>
    <edge source="IDN" target="VNM">
      <data key="d0">9367347</data>
    </edge>
    <edge source="IDN" target="SVN">
      <data key="d0">10200</data>
    </edge>
    <edge source="IDN" target="ZAF">
      <data key="d0">4566292</data>
    </edge>
    <edge source="IDN" target="ZWE">
      <data key="d0">87600</data>
    </edge>
    <edge source="IDN" target="ESP">
      <data key="d0">462397</data>
    </edge>
    <edge source="IDN" target="SWE">
      <data key="d0">2710336</data>
    </edge>
    <edge source="IDN" target="CHE">
      <data key="d0">135121</data>
    </edge>
    <edge source="IDN" target="THA">
      <data key="d0">17688609</data>
    </edge>
    <edge source="IDN" target="TGO">
      <data key="d0">21502</data>
    </edge>
    <edge source="IDN" target="ARE">
      <data key="d0">3239816</data>
    </edge>
    <edge source="IDN" target="TUR">
      <data key="d0">1288342</data>
    </edge>
    <edge source="IDN" target="UGA">
      <data key="d0">40810</data>
    </edge>
    <edge source="IDN" target="UKR">
      <data key="d0">130961</data>
    </edge>
    <edge source="IDN" target="EGY">
      <data key="d0">2991232</data>
    </edge>
    <edge source="IDN" target="GBR">
      <data key="d0">7567862</data>
    </edge>
    <edge source="IDN" target="TZA">
      <data key="d0">126325</data>
    </edge>
    <edge source="IDN" target="USA">
      <data key="d0">38899674</data>
    </edge>
    <edge source="IDN" target="URY">
      <data key="d0">105437</data>
    </edge>
    <edge source="IRL" target="AUS">
      <data key="d0">91196</data>
    </edge>
    <edge source="IRL" target="AUT">
      <data key="d0">207609</data>
    </edge>
    <edge source="IRL" target="BEL">
      <data key="d0">313991</data>
    </edge>
    <edge source="IRL" target="BRA">
      <data key="d0">650707</data>
    </edge>
    <edge source="IRL" target="BLR">
      <data key="d0">177375</data>
    </edge>
    <edge source="IRL" target="CMR">
      <data key="d0">44810</data>
    </edge>
    <edge source="IRL" target="CAN">
      <data key="d0">33597</data>
    </edge>
    <edge source="IRL" target="DNK">
      <data key="d0">800915</data>
    </edge>
    <edge source="IRL" target="FIN">
      <data key="d0">29145</data>
    </edge>
    <edge source="IRL" target="FRA">
      <data key="d0">2502478</data>
    </edge>
    <edge source="IRL" target="DEU">
      <data key="d0">62016212</data>
    </edge>
    <edge source="IRL" target="GHA">
      <data key="d0">42398</data>
    </edge>
    <edge source="IRL" target="GRC">
      <data key="d0">24459</data>
    </edge>
    <edge source="IRL" target="HKG">
      <data key="d0">521991</data>
    </edge>
    <edge source="IRL" target="HUN">
      <data key="d0">265772</data>
    </edge>
    <edge source="IRL" target="IDN">
      <data key="d0">108688</data>
    </edge>
    <edge source="IRL" target="ISR">
      <data key="d0">61170</data>
    </edge>
    <edge source="IRL" target="ITA">
      <data key="d0">2184218</data>
    </edge>
    <edge source="IRL" target="JPN">
      <data key="d0">328381</data>
    </edge>
    <edge source="IRL" target="LVA">
      <data key="d0">14593</data>
    </edge>
    <edge source="IRL" target="MEX">
      <data key="d0">35008</data>
    </edge>
    <edge source="IRL" target="NLD">
      <data key="d0">17688517</data>
    </edge>
    <edge source="IRL" target="NOR">
      <data key="d0">101094</data>
    </edge>
    <edge source="IRL" target="POL">
      <data key="d0">358368</data>
    </edge>
    <edge source="IRL" target="PRT">
      <data key="d0">860205</data>
    </edge>
    <edge source="IRL" target="RUS">
      <data key="d0">144490</data>
    </edge>
    <edge source="IRL" target="IND">
      <data key="d0">93836</data>
    </edge>
    <edge source="IRL" target="SGP">
      <data key="d0">273854</data>
    </edge>
    <edge source="IRL" target="SVK">
      <data key="d0">146475</data>
    </edge>
    <edge source="IRL" target="ZAF">
      <data key="d0">75099</data>
    </edge>
    <edge source="IRL" target="ZWE">
      <data key="d0">16960</data>
    </edge>
    <edge source="IRL" target="ESP">
      <data key="d0">989849</data>
    </edge>
    <edge source="IRL" target="SWE">
      <data key="d0">3442445</data>
    </edge>
    <edge source="IRL" target="CHE">
      <data key="d0">28771</data>
    </edge>
    <edge source="IRL" target="THA">
      <data key="d0">28053</data>
    </edge>
    <edge source="IRL" target="ARE">
      <data key="d0">150505</data>
    </edge>
    <edge source="IRL" target="TUR">
      <data key="d0">22551</data>
    </edge>
    <edge source="IRL" target="EGY">
      <data key="d0">71721</data>
    </edge>
    <edge source="IRL" target="GBR">
      <data key="d0">401153806</data>
    </edge>
    <edge source="IRL" target="USA">
      <data key="d0">4038706</data>
    </edge>
    <edge source="JOR" target="DZA">
      <data key="d0">110459</data>
    </edge>
    <edge source="JOR" target="BEL">
      <data key="d0">83596</data>
    </edge>
    <edge source="JOR" target="CAN">
      <data key="d0">68209</data>
    </edge>
    <edge source="JOR" target="FRA">
      <data key="d0">123532</data>
    </edge>
    <edge source="JOR" target="PSE">
      <data key="d0">276977</data>
    </edge>
    <edge source="JOR" target="DEU">
      <data key="d0">357534</data>
    </edge>
    <edge source="JOR" target="GRC">
      <data key="d0">112482</data>
    </edge>
    <edge source="JOR" target="ISR">
      <data key="d0">231096</data>
    </edge>
    <edge source="JOR" target="ITA">
      <data key="d0">222623</data>
    </edge>
    <edge source="JOR" target="JPN">
      <data key="d0">21157</data>
    </edge>
    <edge source="JOR" target="KOR">
      <data key="d0">41712</data>
    </edge>
    <edge source="JOR" target="LBN">
      <data key="d0">875619</data>
    </edge>
    <edge source="JOR" target="MAR">
      <data key="d0">14810</data>
    </edge>
    <edge source="JOR" target="OMN">
      <data key="d0">44711</data>
    </edge>
    <edge source="JOR" target="NLD">
      <data key="d0">64752</data>
    </edge>
    <edge source="JOR" target="POL">
      <data key="d0">28209</data>
    </edge>
    <edge source="JOR" target="ROU">
      <data key="d0">273427</data>
    </edge>
    <edge source="JOR" target="SAU">
      <data key="d0">3944364</data>
    </edge>
    <edge source="JOR" target="IND">
      <data key="d0">44679</data>
    </edge>
    <edge source="JOR" target="ZWE">
      <data key="d0">21157</data>
    </edge>
    <edge source="JOR" target="SWE">
      <data key="d0">42313</data>
    </edge>
    <edge source="JOR" target="ARE">
      <data key="d0">2339180</data>
    </edge>
    <edge source="JOR" target="TUN">
      <data key="d0">16925</data>
    </edge>
    <edge source="JOR" target="TUR">
      <data key="d0">152928</data>
    </edge>
    <edge source="JOR" target="EGY">
      <data key="d0">2046912</data>
    </edge>
    <edge source="JOR" target="GBR">
      <data key="d0">775648</data>
    </edge>
    <edge source="JOR" target="USA">
      <data key="d0">409181</data>
    </edge>
    <edge source="KOR" target="ALB">
      <data key="d0">420620</data>
    </edge>
    <edge source="KOR" target="DZA">
      <data key="d0">101776303</data>
    </edge>
    <edge source="KOR" target="AZE">
      <data key="d0">1074878</data>
    </edge>
    <edge source="KOR" target="ARG">
      <data key="d0">52487272</data>
    </edge>
    <edge source="KOR" target="AUS">
      <data key="d0">541488422</data>
    </edge>
    <edge source="KOR" target="AUT">
      <data key="d0">61186069</data>
    </edge>
    <edge source="KOR" target="BEL">
      <data key="d0">124448901</data>
    </edge>
    <edge source="KOR" target="BOL">
      <data key="d0">960279</data>
    </edge>
    <edge source="KOR" target="BWA">
      <data key="d0">1314320</data>
    </edge>
    <edge source="KOR" target="BRA">
      <data key="d0">192256104</data>
    </edge>
    <edge source="KOR" target="BGR">
      <data key="d0">7032293</data>
    </edge>
    <edge source="KOR" target="BDI">
      <data key="d0">405277</data>
    </edge>
    <edge source="KOR" target="BLR">
      <data key="d0">250767</data>
    </edge>
    <edge source="KOR" target="KHM">
      <data key="d0">17055577</data>
    </edge>
    <edge source="KOR" target="CMR">
      <data key="d0">1855954</data>
    </edge>
    <edge source="KOR" target="CAN">
      <data key="d0">555836048</data>
    </edge>
    <edge source="KOR" target="CAF">
      <data key="d0">43738</data>
    </edge>
    <edge source="KOR" target="LKA">
      <data key="d0">4209443</data>
    </edge>
    <edge source="KOR" target="CHL">
      <data key="d0">248341866</data>
    </edge>
    <edge source="KOR" target="CHN">
      <data key="d0">168983763</data>
    </edge>
    <edge source="KOR" target="COL">
      <data key="d0">79515310</data>
    </edge>
    <edge source="KOR" target="CRI">
      <data key="d0">58072262</data>
    </edge>
    <edge source="KOR" target="HRV">
      <data key="d0">22547371</data>
    </edge>
    <edge source="KOR" target="CZE">
      <data key="d0">19592985</data>
    </edge>
    <edge source="KOR" target="BEN">
      <data key="d0">325425</data>
    </edge>
    <edge source="KOR" target="DNK">
      <data key="d0">42130813</data>
    </edge>
    <edge source="KOR" target="ECU">
      <data key="d0">15938603</data>
    </edge>
    <edge source="KOR" target="SLV">
      <data key="d0">12920075</data>
    </edge>
    <edge source="KOR" target="ETH">
      <data key="d0">3495859</data>
    </edge>
    <edge source="KOR" target="EST">
      <data key="d0">5859967</data>
    </edge>
    <edge source="KOR" target="FIN">
      <data key="d0">2107984</data>
    </edge>
    <edge source="KOR" target="FRA">
      <data key="d0">187304033</data>
    </edge>
    <edge source="KOR" target="GEO">
      <data key="d0">285228</data>
    </edge>
    <edge source="KOR" target="GMB">
      <data key="d0">503474</data>
    </edge>
    <edge source="KOR" target="PSE">
      <data key="d0">8061993</data>
    </edge>
    <edge source="KOR" target="DEU">
      <data key="d0">336981967</data>
    </edge>
    <edge source="KOR" target="GHA">
      <data key="d0">7934146</data>
    </edge>
    <edge source="KOR" target="GRC">
      <data key="d0">208928919</data>
    </edge>
    <edge source="KOR" target="GTM">
      <data key="d0">16796862</data>
    </edge>
    <edge source="KOR" target="HND">
      <data key="d0">7536221</data>
    </edge>
    <edge source="KOR" target="HKG">
      <data key="d0">37304999</data>
    </edge>
    <edge source="KOR" target="HUN">
      <data key="d0">20139607</data>
    </edge>
    <edge source="KOR" target="IDN">
      <data key="d0">198755988</data>
    </edge>
    <edge source="KOR" target="IRL">
      <data key="d0">88951730</data>
    </edge>
    <edge source="KOR" target="ISR">
      <data key="d0">229286811</data>
    </edge>
    <edge source="KOR" target="ITA">
      <data key="d0">595474568</data>
    </edge>
    <edge source="KOR" target="CIV">
      <data key="d0">4957301</data>
    </edge>
    <edge source="KOR" target="JAM">
      <data key="d0">5266991</data>
    </edge>
    <edge source="KOR" target="JPN">
      <data key="d0">191318642</data>
    </edge>
    <edge source="KOR" target="KAZ">
      <data key="d0">1562813</data>
    </edge>
    <edge source="KOR" target="JOR">
      <data key="d0">58813964</data>
    </edge>
    <edge source="KOR" target="KGZ">
      <data key="d0">282990</data>
    </edge>
    <edge source="KOR" target="LBN">
      <data key="d0">25892247</data>
    </edge>
    <edge source="KOR" target="LVA">
      <data key="d0">158885</data>
    </edge>
    <edge source="KOR" target="LTU">
      <data key="d0">1517358</data>
    </edge>
    <edge source="KOR" target="MDG">
      <data key="d0">1887297</data>
    </edge>
    <edge source="KOR" target="MWI">
      <data key="d0">208084</data>
    </edge>
    <edge source="KOR" target="MYS">
      <data key="d0">65351211</data>
    </edge>
    <edge source="KOR" target="MRT">
      <data key="d0">193750</data>
    </edge>
    <edge source="KOR" target="MUS">
      <data key="d0">2500631</data>
    </edge>
    <edge source="KOR" target="MEX">
      <data key="d0">76641837</data>
    </edge>
    <edge source="KOR" target="MAR">
      <data key="d0">22479424</data>
    </edge>
    <edge source="KOR" target="MOZ">
      <data key="d0">4049291</data>
    </edge>
    <edge source="KOR" target="OMN">
      <data key="d0">78069738</data>
    </edge>
    <edge source="KOR" target="NAM">
      <data key="d0">86894</data>
    </edge>
    <edge source="KOR" target="NLD">
      <data key="d0">299413817</data>
    </edge>
    <edge source="KOR" target="NZL">
      <data key="d0">42910304</data>
    </edge>
    <edge source="KOR" target="NIC">
      <data key="d0">15749836</data>
    </edge>
    <edge source="KOR" target="NER">
      <data key="d0">317981</data>
    </edge>
    <edge source="KOR" target="NOR">
      <data key="d0">41460604</data>
    </edge>
    <edge source="KOR" target="PAK">
      <data key="d0">36988669</data>
    </edge>
    <edge source="KOR" target="PAN">
      <data key="d0">48285817</data>
    </edge>
    <edge source="KOR" target="PRY">
      <data key="d0">7051049</data>
    </edge>
    <edge source="KOR" target="PER">
      <data key="d0">38691452</data>
    </edge>
    <edge source="KOR" target="PHL">
      <data key="d0">110011930</data>
    </edge>
    <edge source="KOR" target="POL">
      <data key="d0">207919033</data>
    </edge>
    <edge source="KOR" target="PRT">
      <data key="d0">123419179</data>
    </edge>
    <edge source="KOR" target="ROU">
      <data key="d0">92724432</data>
    </edge>
    <edge source="KOR" target="RUS">
      <data key="d0">16430619</data>
    </edge>
    <edge source="KOR" target="SAU">
      <data key="d0">273433065</data>
    </edge>
    <edge source="KOR" target="SEN">
      <data key="d0">1170704</data>
    </edge>
    <edge source="KOR" target="IND">
      <data key="d0">134925595</data>
    </edge>
    <edge source="KOR" target="SGP">
      <data key="d0">121270117</data>
    </edge>
    <edge source="KOR" target="SVK">
      <data key="d0">6631407</data>
    </edge>
    <edge source="KOR" target="VNM">
      <data key="d0">175603541</data>
    </edge>
    <edge source="KOR" target="SVN">
      <data key="d0">32252459</data>
    </edge>
    <edge source="KOR" target="ZAF">
      <data key="d0">100824039</data>
    </edge>
    <edge source="KOR" target="ZWE">
      <data key="d0">130206</data>
    </edge>
    <edge source="KOR" target="ESP">
      <data key="d0">517932293</data>
    </edge>
    <edge source="KOR" target="SWE">
      <data key="d0">66805824</data>
    </edge>
    <edge source="KOR" target="CHE">
      <data key="d0">96592881</data>
    </edge>
    <edge source="KOR" target="THA">
      <data key="d0">37369622</data>
    </edge>
    <edge source="KOR" target="TGO">
      <data key="d0">407118</data>
    </edge>
    <edge source="KOR" target="ARE">
      <data key="d0">82537826</data>
    </edge>
    <edge source="KOR" target="TUN">
      <data key="d0">3103197</data>
    </edge>
    <edge source="KOR" target="TUR">
      <data key="d0">303897272</data>
    </edge>
    <edge source="KOR" target="UGA">
      <data key="d0">138313</data>
    </edge>
    <edge source="KOR" target="UKR">
      <data key="d0">17025825</data>
    </edge>
    <edge source="KOR" target="MKD">
      <data key="d0">3082069</data>
    </edge>
    <edge source="KOR" target="EGY">
      <data key="d0">117596614</data>
    </edge>
    <edge source="KOR" target="GBR">
      <data key="d0">462867446</data>
    </edge>
    <edge source="KOR" target="TZA">
      <data key="d0">585689</data>
    </edge>
    <edge source="KOR" target="USA">
      <data key="d0">5753645593</data>
    </edge>
    <edge source="KOR" target="BFA">
      <data key="d0">593340</data>
    </edge>
    <edge source="KOR" target="URY">
      <data key="d0">12035273</data>
    </edge>
    <edge source="KOR" target="SRB">
      <data key="d0">10204461</data>
    </edge>
    <edge source="LBN" target="AUS">
      <data key="d0">30191</data>
    </edge>
    <edge source="LBN" target="BEL">
      <data key="d0">180157</data>
    </edge>
    <edge source="LBN" target="BGR">
      <data key="d0">35810</data>
    </edge>
    <edge source="LBN" target="CAN">
      <data key="d0">34642</data>
    </edge>
    <edge source="LBN" target="CAF">
      <data key="d0">163616</data>
    </edge>
    <edge source="LBN" target="COL">
      <data key="d0">69562</data>
    </edge>
    <edge source="LBN" target="BEN">
      <data key="d0">26525</data>
    </edge>
    <edge source="LBN" target="FRA">
      <data key="d0">137476</data>
    </edge>
    <edge source="LBN" target="GMB">
      <data key="d0">45233</data>
    </edge>
    <edge source="LBN" target="DEU">
      <data key="d0">98943</data>
    </edge>
    <edge source="LBN" target="GHA">
      <data key="d0">28459</data>
    </edge>
    <edge source="LBN" target="GRC">
      <data key="d0">66959</data>
    </edge>
    <edge source="LBN" target="ITA">
      <data key="d0">59351</data>
    </edge>
    <edge source="LBN" target="CIV">
      <data key="d0">64337</data>
    </edge>
    <edge source="LBN" target="KAZ">
      <data key="d0">39800</data>
    </edge>
    <edge source="LBN" target="JOR">
      <data key="d0">409095</data>
    </edge>
    <edge source="LBN" target="LTU">
      <data key="d0">14456</data>
    </edge>
    <edge source="LBN" target="MOZ">
      <data key="d0">20534</data>
    </edge>
    <edge source="LBN" target="OMN">
      <data key="d0">12878</data>
    </edge>
    <edge source="LBN" target="NLD">
      <data key="d0">71274</data>
    </edge>
    <edge source="LBN" target="ROU">
      <data key="d0">165001</data>
    </edge>
    <edge source="LBN" target="RUS">
      <data key="d0">74387</data>
    </edge>
    <edge source="LBN" target="SAU">
      <data key="d0">600243</data>
    </edge>
    <edge source="LBN" target="SEN">
      <data key="d0">36512</data>
    </edge>
    <edge source="LBN" target="SVN">
      <data key="d0">15569</data>
    </edge>
    <edge source="LBN" target="ESP">
      <data key="d0">99109</data>
    </edge>
    <edge source="LBN" target="ARE">
      <data key="d0">890536</data>
    </edge>
    <edge source="LBN" target="UKR">
      <data key="d0">19473</data>
    </edge>
    <edge source="LBN" target="EGY">
      <data key="d0">514565</data>
    </edge>
    <edge source="LBN" target="GBR">
      <data key="d0">108103</data>
    </edge>
    <edge source="LBN" target="TZA">
      <data key="d0">15847</data>
    </edge>
    <edge source="LBN" target="USA">
      <data key="d0">125940</data>
    </edge>
    <edge source="MYS" target="ARG">
      <data key="d0">5308373</data>
    </edge>
    <edge source="MYS" target="AUS">
      <data key="d0">23769291</data>
    </edge>
    <edge source="MYS" target="AUT">
      <data key="d0">574069</data>
    </edge>
    <edge source="MYS" target="BEL">
      <data key="d0">3873777</data>
    </edge>
    <edge source="MYS" target="BWA">
      <data key="d0">38878</data>
    </edge>
    <edge source="MYS" target="BRA">
      <data key="d0">1408775</data>
    </edge>
    <edge source="MYS" target="KHM">
      <data key="d0">2406301</data>
    </edge>
    <edge source="MYS" target="CAN">
      <data key="d0">7738670</data>
    </edge>
    <edge source="MYS" target="LKA">
      <data key="d0">1271091</data>
    </edge>
    <edge source="MYS" target="CHL">
      <data key="d0">988375</data>
    </edge>
    <edge source="MYS" target="CHN">
      <data key="d0">8646601</data>
    </edge>
    <edge source="MYS" target="COL">
      <data key="d0">605327</data>
    </edge>
    <edge source="MYS" target="CRI">
      <data key="d0">2770619</data>
    </edge>
    <edge source="MYS" target="CZE">
      <data key="d0">81301</data>
    </edge>
    <edge source="MYS" target="DNK">
      <data key="d0">209264</data>
    </edge>
    <edge source="MYS" target="ECU">
      <data key="d0">35650</data>
    </edge>
    <edge source="MYS" target="SLV">
      <data key="d0">178451</data>
    </edge>
    <edge source="MYS" target="FIN">
      <data key="d0">504159</data>
    </edge>
    <edge source="MYS" target="FRA">
      <data key="d0">5322627</data>
    </edge>
    <edge source="MYS" target="DEU">
      <data key="d0">24756425</data>
    </edge>
    <edge source="MYS" target="GHA">
      <data key="d0">115358</data>
    </edge>
    <edge source="MYS" target="GRC">
      <data key="d0">7016374</data>
    </edge>
    <edge source="MYS" target="GTM">
      <data key="d0">254567</data>
    </edge>
    <edge source="MYS" target="HKG">
      <data key="d0">15995771</data>
    </edge>
    <edge source="MYS" target="IDN">
      <data key="d0">26913123</data>
    </edge>
    <edge source="MYS" target="IRL">
      <data key="d0">378010</data>
    </edge>
    <edge source="MYS" target="ITA">
      <data key="d0">4383323</data>
    </edge>
    <edge source="MYS" target="JPN">
      <data key="d0">17359449</data>
    </edge>
    <edge source="MYS" target="JOR">
      <data key="d0">1802862</data>
    </edge>
    <edge source="MYS" target="KOR">
      <data key="d0">1596360</data>
    </edge>
    <edge source="MYS" target="LBN">
      <data key="d0">108286</data>
    </edge>
    <edge source="MYS" target="MDG">
      <data key="d0">22145</data>
    </edge>
    <edge source="MYS" target="MUS">
      <data key="d0">1983163</data>
    </edge>
    <edge source="MYS" target="MEX">
      <data key="d0">3413607</data>
    </edge>
    <edge source="MYS" target="OMN">
      <data key="d0">85747</data>
    </edge>
    <edge source="MYS" target="NAM">
      <data key="d0">30000</data>
    </edge>
    <edge source="MYS" target="NLD">
      <data key="d0">7686491</data>
    </edge>
    <edge source="MYS" target="NZL">
      <data key="d0">1509646</data>
    </edge>
    <edge source="MYS" target="NIC">
      <data key="d0">28721</data>
    </edge>
    <edge source="MYS" target="NER">
      <data key="d0">15227</data>
    </edge>
    <edge source="MYS" target="NOR">
      <data key="d0">428409</data>
    </edge>
    <edge source="MYS" target="PAK">
      <data key="d0">1040203</data>
    </edge>
    <edge source="MYS" target="PAN">
      <data key="d0">176021</data>
    </edge>
    <edge source="MYS" target="PRY">
      <data key="d0">20578</data>
    </edge>
    <edge source="MYS" target="PER">
      <data key="d0">12867</data>
    </edge>
    <edge source="MYS" target="PHL">
      <data key="d0">7637542</data>
    </edge>
    <edge source="MYS" target="POL">
      <data key="d0">407457</data>
    </edge>
    <edge source="MYS" target="PRT">
      <data key="d0">794128</data>
    </edge>
    <edge source="MYS" target="ROU">
      <data key="d0">13887</data>
    </edge>
    <edge source="MYS" target="SAU">
      <data key="d0">283527</data>
    </edge>
    <edge source="MYS" target="IND">
      <data key="d0">578469</data>
    </edge>
    <edge source="MYS" target="SGP">
      <data key="d0">52282611</data>
    </edge>
    <edge source="MYS" target="VNM">
      <data key="d0">14202579</data>
    </edge>
    <edge source="MYS" target="SVN">
      <data key="d0">1103595</data>
    </edge>
    <edge source="MYS" target="ZAF">
      <data key="d0">4531000</data>
    </edge>
    <edge source="MYS" target="ZWE">
      <data key="d0">94619</data>
    </edge>
    <edge source="MYS" target="ESP">
      <data key="d0">1261050</data>
    </edge>
    <edge source="MYS" target="SWE">
      <data key="d0">3414893</data>
    </edge>
    <edge source="MYS" target="CHE">
      <data key="d0">1327582</data>
    </edge>
    <edge source="MYS" target="THA">
      <data key="d0">21933037</data>
    </edge>
    <edge source="MYS" target="ARE">
      <data key="d0">4181286</data>
    </edge>
    <edge source="MYS" target="TUR">
      <data key="d0">1602972</data>
    </edge>
    <edge source="MYS" target="EGY">
      <data key="d0">3591645</data>
    </edge>
    <edge source="MYS" target="GBR">
      <data key="d0">48032360</data>
    </edge>
    <edge source="MYS" target="USA">
      <data key="d0">23237974</data>
    </edge>
    <edge source="MYS" target="URY">
      <data key="d0">291711</data>
    </edge>
    <edge source="MUS" target="BEL">
      <data key="d0">86106</data>
    </edge>
    <edge source="MUS" target="FRA">
      <data key="d0">160095</data>
    </edge>
    <edge source="MUS" target="DEU">
      <data key="d0">64765</data>
    </edge>
    <edge source="MUS" target="JPN">
      <data key="d0">27025</data>
    </edge>
    <edge source="MUS" target="MDG">
      <data key="d0">79933</data>
    </edge>
    <edge source="MUS" target="MOZ">
      <data key="d0">70358</data>
    </edge>
    <edge source="MUS" target="IND">
      <data key="d0">36579</data>
    </edge>
    <edge source="MUS" target="SGP">
      <data key="d0">203884</data>
    </edge>
    <edge source="MUS" target="ZAF">
      <data key="d0">24814</data>
    </edge>
    <edge source="MUS" target="GBR">
      <data key="d0">40076</data>
    </edge>
    <edge source="MUS" target="TZA">
      <data key="d0">19636</data>
    </edge>
    <edge source="OMN" target="DZA">
      <data key="d0">1550393</data>
    </edge>
    <edge source="OMN" target="AZE">
      <data key="d0">479873</data>
    </edge>
    <edge source="OMN" target="AUS">
      <data key="d0">29321</data>
    </edge>
    <edge source="OMN" target="AUT">
      <data key="d0">21326</data>
    </edge>
    <edge source="OMN" target="ARM">
      <data key="d0">35644</data>
    </edge>
    <edge source="OMN" target="BEL">
      <data key="d0">12423320</data>
    </edge>
    <edge source="OMN" target="BGR">
      <data key="d0">1352406</data>
    </edge>
    <edge source="OMN" target="BDI">
      <data key="d0">161857</data>
    </edge>
    <edge source="OMN" target="KHM">
      <data key="d0">89467</data>
    </edge>
    <edge source="OMN" target="CMR">
      <data key="d0">11964</data>
    </edge>
    <edge source="OMN" target="CAN">
      <data key="d0">217006</data>
    </edge>
    <edge source="OMN" target="LKA">
      <data key="d0">15178</data>
    </edge>
    <edge source="OMN" target="CHN">
      <data key="d0">165815</data>
    </edge>
    <edge source="OMN" target="DNK">
      <data key="d0">2122692</data>
    </edge>
    <edge source="OMN" target="ETH">
      <data key="d0">601930</data>
    </edge>
    <edge source="OMN" target="FRA">
      <data key="d0">48276</data>
    </edge>
    <edge source="OMN" target="GEO">
      <data key="d0">30798</data>
    </edge>
    <edge source="OMN" target="GMB">
      <data key="d0">43589</data>
    </edge>
    <edge source="OMN" target="DEU">
      <data key="d0">951932</data>
    </edge>
    <edge source="OMN" target="GHA">
      <data key="d0">309867</data>
    </edge>
    <edge source="OMN" target="HKG">
      <data key="d0">7021846</data>
    </edge>
    <edge source="OMN" target="ITA">
      <data key="d0">523069</data>
    </edge>
    <edge source="OMN" target="JPN">
      <data key="d0">365631</data>
    </edge>
    <edge source="OMN" target="KAZ">
      <data key="d0">2698122</data>
    </edge>
    <edge source="OMN" target="JOR">
      <data key="d0">2608835</data>
    </edge>
    <edge source="OMN" target="KGZ">
      <data key="d0">31209</data>
    </edge>
    <edge source="OMN" target="LBN">
      <data key="d0">65194</data>
    </edge>
    <edge source="OMN" target="MYS">
      <data key="d0">26008</data>
    </edge>
    <edge source="OMN" target="MRT">
      <data key="d0">142263</data>
    </edge>
    <edge source="OMN" target="MUS">
      <data key="d0">34544</data>
    </edge>
    <edge source="OMN" target="MAR">
      <data key="d0">115735</data>
    </edge>
    <edge source="OMN" target="NLD">
      <data key="d0">1225732</data>
    </edge>
    <edge source="OMN" target="NER">
      <data key="d0">32770</data>
    </edge>
    <edge source="OMN" target="NOR">
      <data key="d0">46294</data>
    </edge>
    <edge source="OMN" target="PAK">
      <data key="d0">220455</data>
    </edge>
    <edge source="OMN" target="POL">
      <data key="d0">81925</data>
    </edge>
    <edge source="OMN" target="ROU">
      <data key="d0">15605</data>
    </edge>
    <edge source="OMN" target="RUS">
      <data key="d0">306785</data>
    </edge>
    <edge source="OMN" target="SAU">
      <data key="d0">50181928</data>
    </edge>
    <edge source="OMN" target="IND">
      <data key="d0">203332</data>
    </edge>
    <edge source="OMN" target="SGP">
      <data key="d0">970830</data>
    </edge>
    <edge source="OMN" target="ZAF">
      <data key="d0">21238</data>
    </edge>
    <edge source="OMN" target="SWE">
      <data key="d0">14486</data>
    </edge>
    <edge source="OMN" target="CHE">
      <data key="d0">150905</data>
    </edge>
    <edge source="OMN" target="THA">
      <data key="d0">4992338</data>
    </edge>
    <edge source="OMN" target="TGO">
      <data key="d0">27308</data>
    </edge>
    <edge source="OMN" target="ARE">
      <data key="d0">223589886</data>
    </edge>
    <edge source="OMN" target="TUN">
      <data key="d0">2928900</data>
    </edge>
    <edge source="OMN" target="UGA">
      <data key="d0">73922</data>
    </edge>
    <edge source="OMN" target="UKR">
      <data key="d0">59717</data>
    </edge>
    <edge source="OMN" target="EGY">
      <data key="d0">4174931</data>
    </edge>
    <edge source="OMN" target="GBR">
      <data key="d0">517202</data>
    </edge>
    <edge source="OMN" target="TZA">
      <data key="d0">18305109</data>
    </edge>
    <edge source="OMN" target="USA">
      <data key="d0">135079</data>
    </edge>
    <edge source="NAM" target="AUS">
      <data key="d0">17244</data>
    </edge>
    <edge source="NAM" target="BWA">
      <data key="d0">145773</data>
    </edge>
    <edge source="NAM" target="DNK">
      <data key="d0">326339</data>
    </edge>
    <edge source="NAM" target="DEU">
      <data key="d0">375388</data>
    </edge>
    <edge source="NAM" target="JAM">
      <data key="d0">420358</data>
    </edge>
    <edge source="NAM" target="JPN">
      <data key="d0">37162</data>
    </edge>
    <edge source="NAM" target="MOZ">
      <data key="d0">20989</data>
    </edge>
    <edge source="NAM" target="PRT">
      <data key="d0">166324</data>
    </edge>
    <edge source="NAM" target="IND">
      <data key="d0">143415</data>
    </edge>
    <edge source="NAM" target="ZAF">
      <data key="d0">5026739</data>
    </edge>
    <edge source="NAM" target="ZWE">
      <data key="d0">15647</data>
    </edge>
    <edge source="NAM" target="ESP">
      <data key="d0">62733</data>
    </edge>
    <edge source="NAM" target="CHE">
      <data key="d0">12063</data>
    </edge>
    <edge source="NAM" target="GBR">
      <data key="d0">184152</data>
    </edge>
    <edge source="NAM" target="USA">
      <data key="d0">94840</data>
    </edge>
    <edge source="PAK" target="ARG">
      <data key="d0">10827</data>
    </edge>
    <edge source="PAK" target="AUT">
      <data key="d0">19965</data>
    </edge>
    <edge source="PAK" target="BEL">
      <data key="d0">94864</data>
    </edge>
    <edge source="PAK" target="CMR">
      <data key="d0">10250</data>
    </edge>
    <edge source="PAK" target="CAN">
      <data key="d0">49317</data>
    </edge>
    <edge source="PAK" target="LKA">
      <data key="d0">775967</data>
    </edge>
    <edge source="PAK" target="CHN">
      <data key="d0">148141</data>
    </edge>
    <edge source="PAK" target="FRA">
      <data key="d0">164190</data>
    </edge>
    <edge source="PAK" target="DEU">
      <data key="d0">190134</data>
    </edge>
    <edge source="PAK" target="ITA">
      <data key="d0">207606</data>
    </edge>
    <edge source="PAK" target="JPN">
      <data key="d0">51569</data>
    </edge>
    <edge source="PAK" target="JOR">
      <data key="d0">931557</data>
    </edge>
    <edge source="PAK" target="KOR">
      <data key="d0">192138</data>
    </edge>
    <edge source="PAK" target="MWI">
      <data key="d0">25096</data>
    </edge>
    <edge source="PAK" target="MYS">
      <data key="d0">13436</data>
    </edge>
    <edge source="PAK" target="MUS">
      <data key="d0">13001</data>
    </edge>
    <edge source="PAK" target="MAR">
      <data key="d0">103885</data>
    </edge>
    <edge source="PAK" target="OMN">
      <data key="d0">98213</data>
    </edge>
    <edge source="PAK" target="NLD">
      <data key="d0">11243</data>
    </edge>
    <edge source="PAK" target="SAU">
      <data key="d0">158065</data>
    </edge>
    <edge source="PAK" target="IND">
      <data key="d0">16448</data>
    </edge>
    <edge source="PAK" target="SGP">
      <data key="d0">17893</data>
    </edge>
    <edge source="PAK" target="ZAF">
      <data key="d0">21210</data>
    </edge>
    <edge source="PAK" target="CHE">
      <data key="d0">336234</data>
    </edge>
    <edge source="PAK" target="ARE">
      <data key="d0">1426951</data>
    </edge>
    <edge source="PAK" target="TUR">
      <data key="d0">39570</data>
    </edge>
    <edge source="PAK" target="UGA">
      <data key="d0">11901</data>
    </edge>
    <edge source="PAK" target="EGY">
      <data key="d0">80684</data>
    </edge>
    <edge source="PAK" target="GBR">
      <data key="d0">548608</data>
    </edge>
    <edge source="PAK" target="TZA">
      <data key="d0">44040</data>
    </edge>
    <edge source="PAK" target="USA">
      <data key="d0">1128660</data>
    </edge>
    <edge source="PHL" target="ARG">
      <data key="d0">65834</data>
    </edge>
    <edge source="PHL" target="AUS">
      <data key="d0">4137560</data>
    </edge>
    <edge source="PHL" target="AUT">
      <data key="d0">1183545</data>
    </edge>
    <edge source="PHL" target="BEL">
      <data key="d0">619378</data>
    </edge>
    <edge source="PHL" target="BRA">
      <data key="d0">2177156</data>
    </edge>
    <edge source="PHL" target="CAN">
      <data key="d0">3929455</data>
    </edge>
    <edge source="PHL" target="CHL">
      <data key="d0">41222</data>
    </edge>
    <edge source="PHL" target="CHN">
      <data key="d0">4995155</data>
    </edge>
    <edge source="PHL" target="COL">
      <data key="d0">128964</data>
    </edge>
    <edge source="PHL" target="CRI">
      <data key="d0">333346</data>
    </edge>
    <edge source="PHL" target="HRV">
      <data key="d0">19700</data>
    </edge>
    <edge source="PHL" target="DNK">
      <data key="d0">261012</data>
    </edge>
    <edge source="PHL" target="FIN">
      <data key="d0">102553</data>
    </edge>
    <edge source="PHL" target="FRA">
      <data key="d0">5563463</data>
    </edge>
    <edge source="PHL" target="DEU">
      <data key="d0">191452932</data>
    </edge>
    <edge source="PHL" target="GRC">
      <data key="d0">267985</data>
    </edge>
    <edge source="PHL" target="HND">
      <data key="d0">344150</data>
    </edge>
    <edge source="PHL" target="HKG">
      <data key="d0">566670</data>
    </edge>
    <edge source="PHL" target="HUN">
      <data key="d0">1007151</data>
    </edge>
    <edge source="PHL" target="IDN">
      <data key="d0">36526013</data>
    </edge>
    <edge source="PHL" target="IRL">
      <data key="d0">918758</data>
    </edge>
    <edge source="PHL" target="ISR">
      <data key="d0">267526</data>
    </edge>
    <edge source="PHL" target="ITA">
      <data key="d0">457853</data>
    </edge>
    <edge source="PHL" target="JPN">
      <data key="d0">128007583</data>
    </edge>
    <edge source="PHL" target="JOR">
      <data key="d0">52672</data>
    </edge>
    <edge source="PHL" target="KOR">
      <data key="d0">460952</data>
    </edge>
    <edge source="PHL" target="MWI">
      <data key="d0">194771</data>
    </edge>
    <edge source="PHL" target="MYS">
      <data key="d0">16113851</data>
    </edge>
    <edge source="PHL" target="MEX">
      <data key="d0">2856418</data>
    </edge>
    <edge source="PHL" target="MOZ">
      <data key="d0">27464</data>
    </edge>
    <edge source="PHL" target="NLD">
      <data key="d0">1388827</data>
    </edge>
    <edge source="PHL" target="NOR">
      <data key="d0">30205</data>
    </edge>
    <edge source="PHL" target="PAK">
      <data key="d0">1354671</data>
    </edge>
    <edge source="PHL" target="PER">
      <data key="d0">20165</data>
    </edge>
    <edge source="PHL" target="PRT">
      <data key="d0">911898</data>
    </edge>
    <edge source="PHL" target="SAU">
      <data key="d0">489715</data>
    </edge>
    <edge source="PHL" target="IND">
      <data key="d0">8638742</data>
    </edge>
    <edge source="PHL" target="SGP">
      <data key="d0">1578787</data>
    </edge>
    <edge source="PHL" target="VNM">
      <data key="d0">2337174</data>
    </edge>
    <edge source="PHL" target="SVN">
      <data key="d0">10200</data>
    </edge>
    <edge source="PHL" target="ZAF">
      <data key="d0">7971453</data>
    </edge>
    <edge source="PHL" target="ESP">
      <data key="d0">154582</data>
    </edge>
    <edge source="PHL" target="SWE">
      <data key="d0">42575</data>
    </edge>
    <edge source="PHL" target="CHE">
      <data key="d0">92359</data>
    </edge>
    <edge source="PHL" target="THA">
      <data key="d0">109588523</data>
    </edge>
    <edge source="PHL" target="ARE">
      <data key="d0">1292046</data>
    </edge>
    <edge source="PHL" target="GBR">
      <data key="d0">17231621</data>
    </edge>
    <edge source="PHL" target="USA">
      <data key="d0">57946292</data>
    </edge>
    <edge source="ROU" target="ALB">
      <data key="d0">35000</data>
    </edge>
    <edge source="ROU" target="ARG">
      <data key="d0">297000</data>
    </edge>
    <edge source="ROU" target="AUS">
      <data key="d0">29000</data>
    </edge>
    <edge source="ROU" target="AUT">
      <data key="d0">3969000</data>
    </edge>
    <edge source="ROU" target="BEL">
      <data key="d0">1565000</data>
    </edge>
    <edge source="ROU" target="BRA">
      <data key="d0">39000</data>
    </edge>
    <edge source="ROU" target="BGR">
      <data key="d0">1434000</data>
    </edge>
    <edge source="ROU" target="BLR">
      <data key="d0">15000</data>
    </edge>
    <edge source="ROU" target="CAN">
      <data key="d0">402000</data>
    </edge>
    <edge source="ROU" target="CHL">
      <data key="d0">20000</data>
    </edge>
    <edge source="ROU" target="CHN">
      <data key="d0">17516000</data>
    </edge>
    <edge source="ROU" target="COL">
      <data key="d0">27000</data>
    </edge>
    <edge source="ROU" target="CRI">
      <data key="d0">223000</data>
    </edge>
    <edge source="ROU" target="HRV">
      <data key="d0">3530000</data>
    </edge>
    <edge source="ROU" target="CZE">
      <data key="d0">964000</data>
    </edge>
    <edge source="ROU" target="DNK">
      <data key="d0">138000</data>
    </edge>
    <edge source="ROU" target="FRA">
      <data key="d0">4096000</data>
    </edge>
    <edge source="ROU" target="DEU">
      <data key="d0">61334000</data>
    </edge>
    <edge source="ROU" target="GHA">
      <data key="d0">27000</data>
    </edge>
    <edge source="ROU" target="GRC">
      <data key="d0">164000</data>
    </edge>
    <edge source="ROU" target="HUN">
      <data key="d0">8285000</data>
    </edge>
    <edge source="ROU" target="ISR">
      <data key="d0">188000</data>
    </edge>
    <edge source="ROU" target="ITA">
      <data key="d0">10584000</data>
    </edge>
    <edge source="ROU" target="JOR">
      <data key="d0">36000</data>
    </edge>
    <edge source="ROU" target="LBN">
      <data key="d0">121000</data>
    </edge>
    <edge source="ROU" target="MYS">
      <data key="d0">3269000</data>
    </edge>
    <edge source="ROU" target="MDA">
      <data key="d0">61000</data>
    </edge>
    <edge source="ROU" target="MOZ">
      <data key="d0">124000</data>
    </edge>
    <edge source="ROU" target="NLD">
      <data key="d0">717000</data>
    </edge>
    <edge source="ROU" target="NIC">
      <data key="d0">285000</data>
    </edge>
    <edge source="ROU" target="NOR">
      <data key="d0">265000</data>
    </edge>
    <edge source="ROU" target="PAK">
      <data key="d0">800000</data>
    </edge>
    <edge source="ROU" target="PER">
      <data key="d0">12000</data>
    </edge>
    <edge source="ROU" target="POL">
      <data key="d0">20261000</data>
    </edge>
    <edge source="ROU" target="PRT">
      <data key="d0">112000</data>
    </edge>
    <edge source="ROU" target="RUS">
      <data key="d0">10000</data>
    </edge>
    <edge source="ROU" target="SVK">
      <data key="d0">2709000</data>
    </edge>
    <edge source="ROU" target="SVN">
      <data key="d0">2430000</data>
    </edge>
    <edge source="ROU" target="ESP">
      <data key="d0">238000</data>
    </edge>
    <edge source="ROU" target="SWE">
      <data key="d0">11000</data>
    </edge>
    <edge source="ROU" target="CHE">
      <data key="d0">34000</data>
    </edge>
    <edge source="ROU" target="TGO">
      <data key="d0">99000</data>
    </edge>
    <edge source="ROU" target="ARE">
      <data key="d0">382000</data>
    </edge>
    <edge source="ROU" target="TUR">
      <data key="d0">8847000</data>
    </edge>
    <edge source="ROU" target="UKR">
      <data key="d0">11000</data>
    </edge>
    <edge source="ROU" target="MKD">
      <data key="d0">2082000</data>
    </edge>
    <edge source="ROU" target="EGY">
      <data key="d0">8703000</data>
    </edge>
    <edge source="ROU" target="GBR">
      <data key="d0">497000</data>
    </edge>
    <edge source="ROU" target="USA">
      <data key="d0">1943000</data>
    </edge>
    <edge source="ROU" target="URY">
      <data key="d0">64000</data>
    </edge>
    <edge source="ROU" target="SRB">
      <data key="d0">349000</data>
    </edge>
    <edge source="SGP" target="AZE">
      <data key="d0">15540</data>
    </edge>
    <edge source="SGP" target="ARG">
      <data key="d0">2496592</data>
    </edge>
    <edge source="SGP" target="AUS">
      <data key="d0">25048365</data>
    </edge>
    <edge source="SGP" target="AUT">
      <data key="d0">1279337</data>
    </edge>
    <edge source="SGP" target="BEL">
      <data key="d0">9901319</data>
    </edge>
    <edge source="SGP" target="BRA">
      <data key="d0">2890947</data>
    </edge>
    <edge source="SGP" target="BGR">
      <data key="d0">30595</data>
    </edge>
    <edge source="SGP" target="KHM">
      <data key="d0">5531391</data>
    </edge>
    <edge source="SGP" target="CMR">
      <data key="d0">79908</data>
    </edge>
    <edge source="SGP" target="CAN">
      <data key="d0">5995644</data>
    </edge>
    <edge source="SGP" target="LKA">
      <data key="d0">10359920</data>
    </edge>
    <edge source="SGP" target="CHL">
      <data key="d0">1854436</data>
    </edge>
    <edge source="SGP" target="CHN">
      <data key="d0">34892629</data>
    </edge>
    <edge source="SGP" target="COL">
      <data key="d0">1506393</data>
    </edge>
    <edge source="SGP" target="CRI">
      <data key="d0">551797</data>
    </edge>
    <edge source="SGP" target="CZE">
      <data key="d0">297798</data>
    </edge>
    <edge source="SGP" target="DNK">
      <data key="d0">310420</data>
    </edge>
    <edge source="SGP" target="ECU">
      <data key="d0">10504</data>
    </edge>
    <edge source="SGP" target="SLV">
      <data key="d0">29372</data>
    </edge>
    <edge source="SGP" target="ETH">
      <data key="d0">125632</data>
    </edge>
    <edge source="SGP" target="FIN">
      <data key="d0">1114707</data>
    </edge>
    <edge source="SGP" target="FRA">
      <data key="d0">8568141</data>
    </edge>
    <edge source="SGP" target="GMB">
      <data key="d0">10425</data>
    </edge>
    <edge source="SGP" target="DEU">
      <data key="d0">41988756</data>
    </edge>
    <edge source="SGP" target="GHA">
      <data key="d0">100031</data>
    </edge>
    <edge source="SGP" target="GRC">
      <data key="d0">2657353</data>
    </edge>
    <edge source="SGP" target="GTM">
      <data key="d0">64326</data>
    </edge>
    <edge source="SGP" target="HKG">
      <data key="d0">92043522</data>
    </edge>
    <edge source="SGP" target="HUN">
      <data key="d0">1431546</data>
    </edge>
    <edge source="SGP" target="IRL">
      <data key="d0">658018</data>
    </edge>
    <edge source="SGP" target="ISR">
      <data key="d0">1039878</data>
    </edge>
    <edge source="SGP" target="ITA">
      <data key="d0">19041420</data>
    </edge>
    <edge source="SGP" target="CIV">
      <data key="d0">300256</data>
    </edge>
    <edge source="SGP" target="JAM">
      <data key="d0">1419859</data>
    </edge>
    <edge source="SGP" target="JPN">
      <data key="d0">43552192</data>
    </edge>
    <edge source="SGP" target="JOR">
      <data key="d0">180940</data>
    </edge>
    <edge source="SGP" target="KOR">
      <data key="d0">22978173</data>
    </edge>
    <edge source="SGP" target="LBN">
      <data key="d0">291077</data>
    </edge>
    <edge source="SGP" target="MDG">
      <data key="d0">1289201</data>
    </edge>
    <edge source="SGP" target="MWI">
      <data key="d0">62689</data>
    </edge>
    <edge source="SGP" target="MYS">
      <data key="d0">160613148</data>
    </edge>
    <edge source="SGP" target="MUS">
      <data key="d0">2644444</data>
    </edge>
    <edge source="SGP" target="MEX">
      <data key="d0">4598528</data>
    </edge>
    <edge source="SGP" target="MAR">
      <data key="d0">65984</data>
    </edge>
    <edge source="SGP" target="MOZ">
      <data key="d0">66387</data>
    </edge>
    <edge source="SGP" target="OMN">
      <data key="d0">341244</data>
    </edge>
    <edge source="SGP" target="NLD">
      <data key="d0">15217756</data>
    </edge>
    <edge source="SGP" target="NZL">
      <data key="d0">11046874</data>
    </edge>
    <edge source="SGP" target="NIC">
      <data key="d0">14726</data>
    </edge>
    <edge source="SGP" target="NOR">
      <data key="d0">443148</data>
    </edge>
    <edge source="SGP" target="PAK">
      <data key="d0">7754973</data>
    </edge>
    <edge source="SGP" target="PAN">
      <data key="d0">916717</data>
    </edge>
    <edge source="SGP" target="PER">
      <data key="d0">110840</data>
    </edge>
    <edge source="SGP" target="PHL">
      <data key="d0">23000918</data>
    </edge>
    <edge source="SGP" target="POL">
      <data key="d0">619656</data>
    </edge>
    <edge source="SGP" target="PRT">
      <data key="d0">2048296</data>
    </edge>
    <edge source="SGP" target="ROU">
      <data key="d0">20286</data>
    </edge>
    <edge source="SGP" target="RUS">
      <data key="d0">751142</data>
    </edge>
    <edge source="SGP" target="SAU">
      <data key="d0">7247226</data>
    </edge>
    <edge source="SGP" target="IND">
      <data key="d0">21306679</data>
    </edge>
    <edge source="SGP" target="VNM">
      <data key="d0">12558702</data>
    </edge>
    <edge source="SGP" target="SVN">
      <data key="d0">151786</data>
    </edge>
    <edge source="SGP" target="ZAF">
      <data key="d0">4052061</data>
    </edge>
    <edge source="SGP" target="ZWE">
      <data key="d0">86632</data>
    </edge>
    <edge source="SGP" target="ESP">
      <data key="d0">4761126</data>
    </edge>
    <edge source="SGP" target="SWE">
      <data key="d0">1343867</data>
    </edge>
    <edge source="SGP" target="CHE">
      <data key="d0">3222376</data>
    </edge>
    <edge source="SGP" target="THA">
      <data key="d0">73620708</data>
    </edge>
    <edge source="SGP" target="ARE">
      <data key="d0">13999770</data>
    </edge>
    <edge source="SGP" target="TUN">
      <data key="d0">199979</data>
    </edge>
    <edge source="SGP" target="TUR">
      <data key="d0">3220970</data>
    </edge>
    <edge source="SGP" target="UKR">
      <data key="d0">171138</data>
    </edge>
    <edge source="SGP" target="EGY">
      <data key="d0">2746210</data>
    </edge>
    <edge source="SGP" target="GBR">
      <data key="d0">16722196</data>
    </edge>
    <edge source="SGP" target="TZA">
      <data key="d0">101985</data>
    </edge>
    <edge source="SGP" target="USA">
      <data key="d0">27933615</data>
    </edge>
    <edge source="SGP" target="URY">
      <data key="d0">573235</data>
    </edge>
    <edge source="VNM" target="ARG">
      <data key="d0">78000</data>
    </edge>
    <edge source="VNM" target="AUS">
      <data key="d0">678000</data>
    </edge>
    <edge source="VNM" target="AUT">
      <data key="d0">8126000</data>
    </edge>
    <edge source="VNM" target="BEL">
      <data key="d0">2140000</data>
    </edge>
    <edge source="VNM" target="BDI">
      <data key="d0">59000</data>
    </edge>
    <edge source="VNM" target="BLR">
      <data key="d0">32000</data>
    </edge>
    <edge source="VNM" target="KHM">
      <data key="d0">533000</data>
    </edge>
    <edge source="VNM" target="CAN">
      <data key="d0">808000</data>
    </edge>
    <edge source="VNM" target="CHN">
      <data key="d0">11000</data>
    </edge>
    <edge source="VNM" target="DNK">
      <data key="d0">2700000</data>
    </edge>
    <edge source="VNM" target="FIN">
      <data key="d0">1125000</data>
    </edge>
    <edge source="VNM" target="FRA">
      <data key="d0">1278000</data>
    </edge>
    <edge source="VNM" target="DEU">
      <data key="d0">29696000</data>
    </edge>
    <edge source="VNM" target="HKG">
      <data key="d0">836000</data>
    </edge>
    <edge source="VNM" target="ITA">
      <data key="d0">717000</data>
    </edge>
    <edge source="VNM" target="CIV">
      <data key="d0">24000</data>
    </edge>
    <edge source="VNM" target="JPN">
      <data key="d0">7568000</data>
    </edge>
    <edge source="VNM" target="KOR">
      <data key="d0">177000</data>
    </edge>
    <edge source="VNM" target="NLD">
      <data key="d0">580000</data>
    </edge>
    <edge source="VNM" target="NOR">
      <data key="d0">1276000</data>
    </edge>
    <edge source="VNM" target="POL">
      <data key="d0">81000</data>
    </edge>
    <edge source="VNM" target="PRT">
      <data key="d0">203000</data>
    </edge>
    <edge source="VNM" target="SAU">
      <data key="d0">356000</data>
    </edge>
    <edge source="VNM" target="ZAF">
      <data key="d0">144000</data>
    </edge>
    <edge source="VNM" target="CHE">
      <data key="d0">2019000</data>
    </edge>
    <edge source="VNM" target="THA">
      <data key="d0">114000</data>
    </edge>
    <edge source="VNM" target="UKR">
      <data key="d0">45000</data>
    </edge>
    <edge source="VNM" target="GBR">
      <data key="d0">9049000</data>
    </edge>
    <edge source="ZWE" target="AUS">
      <data key="d0">114400</data>
    </edge>
    <edge source="ZWE" target="BEL">
      <data key="d0">35473</data>
    </edge>
    <edge source="ZWE" target="BWA">
      <data key="d0">876375</data>
    </edge>
    <edge source="ZWE" target="ETH">
      <data key="d0">12403</data>
    </edge>
    <edge source="ZWE" target="FIN">
      <data key="d0">15748</data>
    </edge>
    <edge source="ZWE" target="FRA">
      <data key="d0">24257</data>
    </edge>
    <edge source="ZWE" target="GHA">
      <data key="d0">16677</data>
    </edge>
    <edge source="ZWE" target="IRL">
      <data key="d0">39139</data>
    </edge>
    <edge source="ZWE" target="JPN">
      <data key="d0">1171402</data>
    </edge>
    <edge source="ZWE" target="MWI">
      <data key="d0">1534424</data>
    </edge>
    <edge source="ZWE" target="MOZ">
      <data key="d0">678901</data>
    </edge>
    <edge source="ZWE" target="NAM">
      <data key="d0">165097</data>
    </edge>
    <edge source="ZWE" target="NLD">
      <data key="d0">198572</data>
    </edge>
    <edge source="ZWE" target="NZL">
      <data key="d0">53847</data>
    </edge>
    <edge source="ZWE" target="NOR">
      <data key="d0">34695</data>
    </edge>
    <edge source="ZWE" target="PAK">
      <data key="d0">24553</data>
    </edge>
    <edge source="ZWE" target="PRT">
      <data key="d0">33539</data>
    </edge>
    <edge source="ZWE" target="ZAF">
      <data key="d0">3015952</data>
    </edge>
    <edge source="ZWE" target="CHE">
      <data key="d0">17643</data>
    </edge>
    <edge source="ZWE" target="TUR">
      <data key="d0">10884</data>
    </edge>
    <edge source="ZWE" target="UGA">
      <data key="d0">13739</data>
    </edge>
    <edge source="ZWE" target="GBR">
      <data key="d0">715844</data>
    </edge>
    <edge source="ZWE" target="TZA">
      <data key="d0">80741</data>
    </edge>
    <edge source="ZWE" target="USA">
      <data key="d0">294995</data>
    </edge>
    <edge source="THA" target="ALB">
      <data key="d0">43788</data>
    </edge>
    <edge source="THA" target="DZA">
      <data key="d0">412476</data>
    </edge>
    <edge source="THA" target="ARG">
      <data key="d0">12762666</data>
    </edge>
    <edge source="THA" target="AUS">
      <data key="d0">447821945</data>
    </edge>
    <edge source="THA" target="AUT">
      <data key="d0">20210034</data>
    </edge>
    <edge source="THA" target="BEL">
      <data key="d0">119197939</data>
    </edge>
    <edge source="THA" target="BOL">
      <data key="d0">1032764</data>
    </edge>
    <edge source="THA" target="BRA">
      <data key="d0">5094029</data>
    </edge>
    <edge source="THA" target="BGR">
      <data key="d0">134546</data>
    </edge>
    <edge source="THA" target="BDI">
      <data key="d0">167403</data>
    </edge>
    <edge source="THA" target="KHM">
      <data key="d0">30751505</data>
    </edge>
    <edge source="THA" target="CMR">
      <data key="d0">354530</data>
    </edge>
    <edge source="THA" target="CAN">
      <data key="d0">4012283</data>
    </edge>
    <edge source="THA" target="CAF">
      <data key="d0">61337</data>
    </edge>
    <edge source="THA" target="LKA">
      <data key="d0">2236271</data>
    </edge>
    <edge source="THA" target="CHL">
      <data key="d0">36171128</data>
    </edge>
    <edge source="THA" target="CHN">
      <data key="d0">5617351</data>
    </edge>
    <edge source="THA" target="COL">
      <data key="d0">17794827</data>
    </edge>
    <edge source="THA" target="CRI">
      <data key="d0">563175</data>
    </edge>
    <edge source="THA" target="HRV">
      <data key="d0">389212</data>
    </edge>
    <edge source="THA" target="CZE">
      <data key="d0">1331486</data>
    </edge>
    <edge source="THA" target="BEN">
      <data key="d0">56608</data>
    </edge>
    <edge source="THA" target="DNK">
      <data key="d0">6833596</data>
    </edge>
    <edge source="THA" target="ECU">
      <data key="d0">2380736</data>
    </edge>
    <edge source="THA" target="SLV">
      <data key="d0">3997177</data>
    </edge>
    <edge source="THA" target="ETH">
      <data key="d0">719293</data>
    </edge>
    <edge source="THA" target="FIN">
      <data key="d0">6872491</data>
    </edge>
    <edge source="THA" target="FRA">
      <data key="d0">33069751</data>
    </edge>
    <edge source="THA" target="GEO">
      <data key="d0">20673</data>
    </edge>
    <edge source="THA" target="GMB">
      <data key="d0">25066</data>
    </edge>
    <edge source="THA" target="DEU">
      <data key="d0">76390993</data>
    </edge>
    <edge source="THA" target="GHA">
      <data key="d0">619024</data>
    </edge>
    <edge source="THA" target="GRC">
      <data key="d0">28692858</data>
    </edge>
    <edge source="THA" target="GTM">
      <data key="d0">4069491</data>
    </edge>
    <edge source="THA" target="HND">
      <data key="d0">8275364</data>
    </edge>
    <edge source="THA" target="HKG">
      <data key="d0">3271317</data>
    </edge>
    <edge source="THA" target="HUN">
      <data key="d0">16751625</data>
    </edge>
    <edge source="THA" target="IDN">
      <data key="d0">47644394</data>
    </edge>
    <edge source="THA" target="IRL">
      <data key="d0">5380536</data>
    </edge>
    <edge source="THA" target="ISR">
      <data key="d0">38558729</data>
    </edge>
    <edge source="THA" target="ITA">
      <data key="d0">119954310</data>
    </edge>
    <edge source="THA" target="CIV">
      <data key="d0">313135</data>
    </edge>
    <edge source="THA" target="JAM">
      <data key="d0">955807</data>
    </edge>
    <edge source="THA" target="JPN">
      <data key="d0">157291335</data>
    </edge>
    <edge source="THA" target="JOR">
      <data key="d0">3944285</data>
    </edge>
    <edge source="THA" target="KOR">
      <data key="d0">5257025</data>
    </edge>
    <edge source="THA" target="LBN">
      <data key="d0">656028</data>
    </edge>
    <edge source="THA" target="MDG">
      <data key="d0">735026</data>
    </edge>
    <edge source="THA" target="MYS">
      <data key="d0">64592505</data>
    </edge>
    <edge source="THA" target="MUS">
      <data key="d0">3328100</data>
    </edge>
    <edge source="THA" target="MEX">
      <data key="d0">966070</data>
    </edge>
    <edge source="THA" target="MAR">
      <data key="d0">2435642</data>
    </edge>
    <edge source="THA" target="MOZ">
      <data key="d0">242022</data>
    </edge>
    <edge source="THA" target="OMN">
      <data key="d0">6874349</data>
    </edge>
    <edge source="THA" target="NAM">
      <data key="d0">21752</data>
    </edge>
    <edge source="THA" target="NLD">
      <data key="d0">15235553</data>
    </edge>
    <edge source="THA" target="NZL">
      <data key="d0">64396762</data>
    </edge>
    <edge source="THA" target="NIC">
      <data key="d0">1562232</data>
    </edge>
    <edge source="THA" target="NOR">
      <data key="d0">4388104</data>
    </edge>
    <edge source="THA" target="PAK">
      <data key="d0">7518776</data>
    </edge>
    <edge source="THA" target="PAN">
      <data key="d0">512880</data>
    </edge>
    <edge source="THA" target="PRY">
      <data key="d0">3549820</data>
    </edge>
    <edge source="THA" target="PER">
      <data key="d0">4448698</data>
    </edge>
    <edge source="THA" target="PHL">
      <data key="d0">50975082</data>
    </edge>
    <edge source="THA" target="POL">
      <data key="d0">262843</data>
    </edge>
    <edge source="THA" target="PRT">
      <data key="d0">65145496</data>
    </edge>
    <edge source="THA" target="ROU">
      <data key="d0">84927</data>
    </edge>
    <edge source="THA" target="RUS">
      <data key="d0">1154007</data>
    </edge>
    <edge source="THA" target="SAU">
      <data key="d0">24562673</data>
    </edge>
    <edge source="THA" target="SEN">
      <data key="d0">751501</data>
    </edge>
    <edge source="THA" target="IND">
      <data key="d0">11809448</data>
    </edge>
    <edge source="THA" target="SGP">
      <data key="d0">74025574</data>
    </edge>
    <edge source="THA" target="VNM">
      <data key="d0">135102340</data>
    </edge>
    <edge source="THA" target="SVN">
      <data key="d0">27769</data>
    </edge>
    <edge source="THA" target="ZAF">
      <data key="d0">71524350</data>
    </edge>
    <edge source="THA" target="ZWE">
      <data key="d0">1225689</data>
    </edge>
    <edge source="THA" target="ESP">
      <data key="d0">79513270</data>
    </edge>
    <edge source="THA" target="SWE">
      <data key="d0">62174294</data>
    </edge>
    <edge source="THA" target="CHE">
      <data key="d0">10124921</data>
    </edge>
    <edge source="THA" target="ARE">
      <data key="d0">10783471</data>
    </edge>
    <edge source="THA" target="TUN">
      <data key="d0">2395835</data>
    </edge>
    <edge source="THA" target="TUR">
      <data key="d0">55409268</data>
    </edge>
    <edge source="THA" target="UGA">
      <data key="d0">514975</data>
    </edge>
    <edge source="THA" target="EGY">
      <data key="d0">2785052</data>
    </edge>
    <edge source="THA" target="GBR">
      <data key="d0">66326950</data>
    </edge>
    <edge source="THA" target="TZA">
      <data key="d0">1709226</data>
    </edge>
    <edge source="THA" target="USA">
      <data key="d0">67856070</data>
    </edge>
    <edge source="THA" target="BFA">
      <data key="d0">356483</data>
    </edge>
    <edge source="THA" target="URY">
      <data key="d0">1551239</data>
    </edge>
    <edge source="THA" target="SRB">
      <data key="d0">56915</data>
    </edge>
    <edge source="UKR" target="DZA">
      <data key="d0">50000</data>
    </edge>
    <edge source="UKR" target="AZE">
      <data key="d0">2647460</data>
    </edge>
    <edge source="UKR" target="AUT">
      <data key="d0">173320</data>
    </edge>
    <edge source="UKR" target="BEL">
      <data key="d0">10500</data>
    </edge>
    <edge source="UKR" target="BGR">
      <data key="d0">494030</data>
    </edge>
    <edge source="UKR" target="BLR">
      <data key="d0">6768450</data>
    </edge>
    <edge source="UKR" target="CAN">
      <data key="d0">28320</data>
    </edge>
    <edge source="UKR" target="CAF">
      <data key="d0">23000</data>
    </edge>
    <edge source="UKR" target="LKA">
      <data key="d0">254630</data>
    </edge>
    <edge source="UKR" target="CHN">
      <data key="d0">31880</data>
    </edge>
    <edge source="UKR" target="CZE">
      <data key="d0">893420</data>
    </edge>
    <edge source="UKR" target="DNK">
      <data key="d0">1127390</data>
    </edge>
    <edge source="UKR" target="EST">
      <data key="d0">82190</data>
    </edge>
    <edge source="UKR" target="FRA">
      <data key="d0">1544930</data>
    </edge>
    <edge source="UKR" target="GEO">
      <data key="d0">102610</data>
    </edge>
    <edge source="UKR" target="DEU">
      <data key="d0">1436440</data>
    </edge>
    <edge source="UKR" target="HUN">
      <data key="d0">1327540</data>
    </edge>
    <edge source="UKR" target="ISR">
      <data key="d0">94660</data>
    </edge>
    <edge source="UKR" target="ITA">
      <data key="d0">3115450</data>
    </edge>
    <edge source="UKR" target="KAZ">
      <data key="d0">714260</data>
    </edge>
    <edge source="UKR" target="JOR">
      <data key="d0">10870</data>
    </edge>
    <edge source="UKR" target="KGZ">
      <data key="d0">121530</data>
    </edge>
    <edge source="UKR" target="LBN">
      <data key="d0">16040</data>
    </edge>
    <edge source="UKR" target="LVA">
      <data key="d0">148500</data>
    </edge>
    <edge source="UKR" target="LTU">
      <data key="d0">427510</data>
    </edge>
    <edge source="UKR" target="MDG">
      <data key="d0">191700</data>
    </edge>
    <edge source="UKR" target="MDA">
      <data key="d0">496650</data>
    </edge>
    <edge source="UKR" target="MAR">
      <data key="d0">2917650</data>
    </edge>
    <edge source="UKR" target="NLD">
      <data key="d0">289350</data>
    </edge>
    <edge source="UKR" target="NOR">
      <data key="d0">911750</data>
    </edge>
    <edge source="UKR" target="PAK">
      <data key="d0">46190</data>
    </edge>
    <edge source="UKR" target="POL">
      <data key="d0">1610230</data>
    </edge>
    <edge source="UKR" target="PRT">
      <data key="d0">47010</data>
    </edge>
    <edge source="UKR" target="ROU">
      <data key="d0">973960</data>
    </edge>
    <edge source="UKR" target="RUS">
      <data key="d0">91820090</data>
    </edge>
    <edge source="UKR" target="IND">
      <data key="d0">277170</data>
    </edge>
    <edge source="UKR" target="SVK">
      <data key="d0">24350</data>
    </edge>
    <edge source="UKR" target="VNM">
      <data key="d0">861620</data>
    </edge>
    <edge source="UKR" target="SVN">
      <data key="d0">13750</data>
    </edge>
    <edge source="UKR" target="ESP">
      <data key="d0">95570</data>
    </edge>
    <edge source="UKR" target="SWE">
      <data key="d0">633390</data>
    </edge>
    <edge source="UKR" target="CHE">
      <data key="d0">41300</data>
    </edge>
    <edge source="UKR" target="ARE">
      <data key="d0">86410</data>
    </edge>
    <edge source="UKR" target="TUR">
      <data key="d0">145600</data>
    </edge>
    <edge source="UKR" target="MKD">
      <data key="d0">110880</data>
    </edge>
    <edge source="UKR" target="EGY">
      <data key="d0">6683910</data>
    </edge>
    <edge source="UKR" target="GBR">
      <data key="d0">196360</data>
    </edge>
    <edge source="UKR" target="USA">
      <data key="d0">468060</data>
    </edge>
    <edge source="UKR" target="URY">
      <data key="d0">17680</data>
    </edge>
    <edge source="UKR" target="SRB">
      <data key="d0">228430</data>
    </edge>
    <edge source="TZA" target="GBR">
      <data key="d0">21330</data>
    </edge>
    <edge source="ARM" target="BLR">
      <data key="d0">11071</data>
    </edge>
    <edge source="ARM" target="CAN">
      <data key="d0">29398</data>
    </edge>
    <edge source="ARM" target="GEO">
      <data key="d0">10671</data>
    </edge>
    <edge source="ARM" target="DEU">
      <data key="d0">133560</data>
    </edge>
    <edge source="ARM" target="RUS">
      <data key="d0">193888</data>
    </edge>
    <edge source="BGR" target="ALB">
      <data key="d0">282722</data>
    </edge>
    <edge source="BGR" target="DZA">
      <data key="d0">16838</data>
    </edge>
    <edge source="BGR" target="AZE">
      <data key="d0">146773</data>
    </edge>
    <edge source="BGR" target="AUT">
      <data key="d0">707722</data>
    </edge>
    <edge source="BGR" target="BEL">
      <data key="d0">80861</data>
    </edge>
    <edge source="BGR" target="BLR">
      <data key="d0">44094</data>
    </edge>
    <edge source="BGR" target="CZE">
      <data key="d0">861691</data>
    </edge>
    <edge source="BGR" target="ETH">
      <data key="d0">12537</data>
    </edge>
    <edge source="BGR" target="FIN">
      <data key="d0">46756</data>
    </edge>
    <edge source="BGR" target="FRA">
      <data key="d0">949966</data>
    </edge>
    <edge source="BGR" target="GEO">
      <data key="d0">76160</data>
    </edge>
    <edge source="BGR" target="DEU">
      <data key="d0">2644874</data>
    </edge>
    <edge source="BGR" target="GHA">
      <data key="d0">733294</data>
    </edge>
    <edge source="BGR" target="GRC">
      <data key="d0">128819</data>
    </edge>
    <edge source="BGR" target="HUN">
      <data key="d0">176627</data>
    </edge>
    <edge source="BGR" target="ITA">
      <data key="d0">1540180</data>
    </edge>
    <edge source="BGR" target="JOR">
      <data key="d0">2495523</data>
    </edge>
    <edge source="BGR" target="KOR">
      <data key="d0">11581</data>
    </edge>
    <edge source="BGR" target="MDA">
      <data key="d0">62580</data>
    </edge>
    <edge source="BGR" target="NLD">
      <data key="d0">1269681</data>
    </edge>
    <edge source="BGR" target="PAK">
      <data key="d0">274176</data>
    </edge>
    <edge source="BGR" target="POL">
      <data key="d0">220710</data>
    </edge>
    <edge source="BGR" target="ROU">
      <data key="d0">144886</data>
    </edge>
    <edge source="BGR" target="RUS">
      <data key="d0">648385</data>
    </edge>
    <edge source="BGR" target="SVK">
      <data key="d0">208110</data>
    </edge>
    <edge source="BGR" target="ESP">
      <data key="d0">21042</data>
    </edge>
    <edge source="BGR" target="SWE">
      <data key="d0">329618</data>
    </edge>
    <edge source="BGR" target="CHE">
      <data key="d0">975024</data>
    </edge>
    <edge source="BGR" target="TUN">
      <data key="d0">88572</data>
    </edge>
    <edge source="BGR" target="TUR">
      <data key="d0">435438</data>
    </edge>
    <edge source="BGR" target="UKR">
      <data key="d0">300922</data>
    </edge>
    <edge source="BGR" target="MKD">
      <data key="d0">817667</data>
    </edge>
    <edge source="BGR" target="EGY">
      <data key="d0">89472</data>
    </edge>
    <edge source="BGR" target="GBR">
      <data key="d0">62047</data>
    </edge>
    <edge source="BGR" target="USA">
      <data key="d0">171668</data>
    </edge>
    <edge source="BGR" target="SRB">
      <data key="d0">388565</data>
    </edge>
    <edge source="BLR" target="AZE">
      <data key="d0">308600</data>
    </edge>
    <edge source="BLR" target="BEL">
      <data key="d0">45500</data>
    </edge>
    <edge source="BLR" target="BGR">
      <data key="d0">766800</data>
    </edge>
    <edge source="BLR" target="CAN">
      <data key="d0">43500</data>
    </edge>
    <edge source="BLR" target="CHN">
      <data key="d0">13417900</data>
    </edge>
    <edge source="BLR" target="CZE">
      <data key="d0">2681900</data>
    </edge>
    <edge source="BLR" target="ETH">
      <data key="d0">350100</data>
    </edge>
    <edge source="BLR" target="EST">
      <data key="d0">1118700</data>
    </edge>
    <edge source="BLR" target="FIN">
      <data key="d0">54200</data>
    </edge>
    <edge source="BLR" target="FRA">
      <data key="d0">366200</data>
    </edge>
    <edge source="BLR" target="GEO">
      <data key="d0">11900</data>
    </edge>
    <edge source="BLR" target="DEU">
      <data key="d0">2757700</data>
    </edge>
    <edge source="BLR" target="GRC">
      <data key="d0">89700</data>
    </edge>
    <edge source="BLR" target="HUN">
      <data key="d0">904700</data>
    </edge>
    <edge source="BLR" target="IRL">
      <data key="d0">78900</data>
    </edge>
    <edge source="BLR" target="ISR">
      <data key="d0">15800</data>
    </edge>
    <edge source="BLR" target="ITA">
      <data key="d0">34100</data>
    </edge>
    <edge source="BLR" target="KAZ">
      <data key="d0">3495600</data>
    </edge>
    <edge source="BLR" target="KGZ">
      <data key="d0">1337100</data>
    </edge>
    <edge source="BLR" target="LVA">
      <data key="d0">3777800</data>
    </edge>
    <edge source="BLR" target="LTU">
      <data key="d0">2342500</data>
    </edge>
    <edge source="BLR" target="MEX">
      <data key="d0">16800</data>
    </edge>
    <edge source="BLR" target="MDA">
      <data key="d0">541100</data>
    </edge>
    <edge source="BLR" target="NLD">
      <data key="d0">93700</data>
    </edge>
    <edge source="BLR" target="NIC">
      <data key="d0">17600</data>
    </edge>
    <edge source="BLR" target="NOR">
      <data key="d0">36400</data>
    </edge>
    <edge source="BLR" target="PAK">
      <data key="d0">3029200</data>
    </edge>
    <edge source="BLR" target="PAN">
      <data key="d0">36500</data>
    </edge>
    <edge source="BLR" target="POL">
      <data key="d0">5480900</data>
    </edge>
    <edge source="BLR" target="PRT">
      <data key="d0">82000</data>
    </edge>
    <edge source="BLR" target="RUS">
      <data key="d0">626766100</data>
    </edge>
    <edge source="BLR" target="SVK">
      <data key="d0">217900</data>
    </edge>
    <edge source="BLR" target="VNM">
      <data key="d0">11535000</data>
    </edge>
    <edge source="BLR" target="ESP">
      <data key="d0">14800</data>
    </edge>
    <edge source="BLR" target="SWE">
      <data key="d0">72600</data>
    </edge>
    <edge source="BLR" target="CHE">
      <data key="d0">57700</data>
    </edge>
    <edge source="BLR" target="ARE">
      <data key="d0">30100</data>
    </edge>
    <edge source="BLR" target="TUR">
      <data key="d0">14032300</data>
    </edge>
    <edge source="BLR" target="UGA">
      <data key="d0">53900</data>
    </edge>
    <edge source="BLR" target="UKR">
      <data key="d0">25280400</data>
    </edge>
    <edge source="BLR" target="MKD">
      <data key="d0">24400</data>
    </edge>
    <edge source="BLR" target="EGY">
      <data key="d0">1458400</data>
    </edge>
    <edge source="BLR" target="GBR">
      <data key="d0">11900</data>
    </edge>
    <edge source="BLR" target="USA">
      <data key="d0">81800</data>
    </edge>
    <edge source="BLR" target="SRB">
      <data key="d0">115000</data>
    </edge>
    <edge source="CMR" target="BEL">
      <data key="d0">12330</data>
    </edge>
    <edge source="CMR" target="BRA">
      <data key="d0">54485</data>
    </edge>
    <edge source="CMR" target="CAF">
      <data key="d0">62090</data>
    </edge>
    <edge source="CMR" target="BEN">
      <data key="d0">116986</data>
    </edge>
    <edge source="CMR" target="FRA">
      <data key="d0">81317</data>
    </edge>
    <edge source="CMR" target="GHA">
      <data key="d0">183759</data>
    </edge>
    <edge source="CMR" target="CIV">
      <data key="d0">13440</data>
    </edge>
    <edge source="CMR" target="ZAF">
      <data key="d0">21746</data>
    </edge>
    <edge source="CMR" target="USA">
      <data key="d0">27124</data>
    </edge>
    <edge source="CAF" target="BEL">
      <data key="d0">23774</data>
    </edge>
    <edge source="CAF" target="CMR">
      <data key="d0">108941</data>
    </edge>
    <edge source="CAF" target="FRA">
      <data key="d0">115468</data>
    </edge>
    <edge source="CAF" target="DEU">
      <data key="d0">166171</data>
    </edge>
    <edge source="CAF" target="JPN">
      <data key="d0">41130</data>
    </edge>
    <edge source="CAF" target="GBR">
      <data key="d0">213037</data>
    </edge>
    <edge source="HRV" target="ALB">
      <data key="d0">113130</data>
    </edge>
    <edge source="HRV" target="DZA">
      <data key="d0">40487</data>
    </edge>
    <edge source="HRV" target="AUT">
      <data key="d0">3042349</data>
    </edge>
    <edge source="HRV" target="BEL">
      <data key="d0">431995</data>
    </edge>
    <edge source="HRV" target="BGR">
      <data key="d0">163878</data>
    </edge>
    <edge source="HRV" target="BLR">
      <data key="d0">16892</data>
    </edge>
    <edge source="HRV" target="CAN">
      <data key="d0">32231</data>
    </edge>
    <edge source="HRV" target="CZE">
      <data key="d0">261138</data>
    </edge>
    <edge source="HRV" target="DNK">
      <data key="d0">30380</data>
    </edge>
    <edge source="HRV" target="EST">
      <data key="d0">16428</data>
    </edge>
    <edge source="HRV" target="FIN">
      <data key="d0">13457</data>
    </edge>
    <edge source="HRV" target="FRA">
      <data key="d0">8617949</data>
    </edge>
    <edge source="HRV" target="DEU">
      <data key="d0">6545921</data>
    </edge>
    <edge source="HRV" target="HUN">
      <data key="d0">321074</data>
    </edge>
    <edge source="HRV" target="IRL">
      <data key="d0">43098</data>
    </edge>
    <edge source="HRV" target="ITA">
      <data key="d0">3774639</data>
    </edge>
    <edge source="HRV" target="MYS">
      <data key="d0">16206</data>
    </edge>
    <edge source="HRV" target="NLD">
      <data key="d0">147914</data>
    </edge>
    <edge source="HRV" target="POL">
      <data key="d0">535775</data>
    </edge>
    <edge source="HRV" target="PRT">
      <data key="d0">14230</data>
    </edge>
    <edge source="HRV" target="ROU">
      <data key="d0">28591</data>
    </edge>
    <edge source="HRV" target="RUS">
      <data key="d0">3746058</data>
    </edge>
    <edge source="HRV" target="SVK">
      <data key="d0">32199</data>
    </edge>
    <edge source="HRV" target="SVN">
      <data key="d0">20633701</data>
    </edge>
    <edge source="HRV" target="SWE">
      <data key="d0">1381229</data>
    </edge>
    <edge source="HRV" target="CHE">
      <data key="d0">91559</data>
    </edge>
    <edge source="HRV" target="ARE">
      <data key="d0">53061</data>
    </edge>
    <edge source="HRV" target="TUR">
      <data key="d0">69791</data>
    </edge>
    <edge source="HRV" target="UKR">
      <data key="d0">16384</data>
    </edge>
    <edge source="HRV" target="MKD">
      <data key="d0">397472</data>
    </edge>
    <edge source="HRV" target="EGY">
      <data key="d0">18874</data>
    </edge>
    <edge source="HRV" target="GBR">
      <data key="d0">77733</data>
    </edge>
    <edge source="HRV" target="USA">
      <data key="d0">213848</data>
    </edge>
    <edge source="HRV" target="SRB">
      <data key="d0">1635758</data>
    </edge>
    <edge source="BEN" target="BEL">
      <data key="d0">102745</data>
    </edge>
    <edge source="BEN" target="FRA">
      <data key="d0">287065</data>
    </edge>
    <edge source="BEN" target="DEU">
      <data key="d0">28918</data>
    </edge>
    <edge source="BEN" target="CIV">
      <data key="d0">55660</data>
    </edge>
    <edge source="BEN" target="JPN">
      <data key="d0">98600</data>
    </edge>
    <edge source="BEN" target="NER">
      <data key="d0">52967</data>
    </edge>
    <edge source="BEN" target="SEN">
      <data key="d0">16556</data>
    </edge>
    <edge source="BEN" target="TGO">
      <data key="d0">62133</data>
    </edge>
    <edge source="BEN" target="USA">
      <data key="d0">24738</data>
    </edge>
    <edge source="PSE" target="ISR">
      <data key="d0">5484868</data>
    </edge>
    <edge source="CIV" target="DZA">
      <data key="d0">15439</data>
    </edge>
    <edge source="CIV" target="BEL">
      <data key="d0">191790</data>
    </edge>
    <edge source="CIV" target="KHM">
      <data key="d0">14031</data>
    </edge>
    <edge source="CIV" target="CMR">
      <data key="d0">2384230</data>
    </edge>
    <edge source="CIV" target="CAN">
      <data key="d0">29705</data>
    </edge>
    <edge source="CIV" target="CAF">
      <data key="d0">48971</data>
    </edge>
    <edge source="CIV" target="BEN">
      <data key="d0">794107</data>
    </edge>
    <edge source="CIV" target="FRA">
      <data key="d0">1792428</data>
    </edge>
    <edge source="CIV" target="DEU">
      <data key="d0">81693</data>
    </edge>
    <edge source="CIV" target="GHA">
      <data key="d0">156055</data>
    </edge>
    <edge source="CIV" target="ITA">
      <data key="d0">37483</data>
    </edge>
    <edge source="CIV" target="KOR">
      <data key="d0">10132</data>
    </edge>
    <edge source="CIV" target="LBN">
      <data key="d0">197050</data>
    </edge>
    <edge source="CIV" target="MDG">
      <data key="d0">20071</data>
    </edge>
    <edge source="CIV" target="MRT">
      <data key="d0">40008</data>
    </edge>
    <edge source="CIV" target="MAR">
      <data key="d0">64652</data>
    </edge>
    <edge source="CIV" target="MOZ">
      <data key="d0">34041</data>
    </edge>
    <edge source="CIV" target="NLD">
      <data key="d0">74025</data>
    </edge>
    <edge source="CIV" target="NER">
      <data key="d0">529668</data>
    </edge>
    <edge source="CIV" target="SAU">
      <data key="d0">27530</data>
    </edge>
    <edge source="CIV" target="SEN">
      <data key="d0">318790</data>
    </edge>
    <edge source="CIV" target="ZAF">
      <data key="d0">44483</data>
    </edge>
    <edge source="CIV" target="ZWE">
      <data key="d0">19624</data>
    </edge>
    <edge source="CIV" target="ESP">
      <data key="d0">13656</data>
    </edge>
    <edge source="CIV" target="TGO">
      <data key="d0">39927</data>
    </edge>
    <edge source="CIV" target="ARE">
      <data key="d0">26520</data>
    </edge>
    <edge source="CIV" target="EGY">
      <data key="d0">66823</data>
    </edge>
    <edge source="CIV" target="USA">
      <data key="d0">246824</data>
    </edge>
    <edge source="CIV" target="BFA">
      <data key="d0">1489296</data>
    </edge>
    <edge source="KGZ" target="ARM">
      <data key="d0">12700</data>
    </edge>
    <edge source="KGZ" target="BEL">
      <data key="d0">160166</data>
    </edge>
    <edge source="KGZ" target="BLR">
      <data key="d0">102000</data>
    </edge>
    <edge source="KGZ" target="CAN">
      <data key="d0">30000</data>
    </edge>
    <edge source="KGZ" target="CHN">
      <data key="d0">261958</data>
    </edge>
    <edge source="KGZ" target="FIN">
      <data key="d0">50160</data>
    </edge>
    <edge source="KGZ" target="KAZ">
      <data key="d0">1479775</data>
    </edge>
    <edge source="KGZ" target="LVA">
      <data key="d0">16182</data>
    </edge>
    <edge source="KGZ" target="PAK">
      <data key="d0">29484</data>
    </edge>
    <edge source="KGZ" target="RUS">
      <data key="d0">1421862</data>
    </edge>
    <edge source="KGZ" target="TUR">
      <data key="d0">1910507</data>
    </edge>
    <edge source="LVA" target="AUT">
      <data key="d0">31168</data>
    </edge>
    <edge source="LVA" target="BEL">
      <data key="d0">66124</data>
    </edge>
    <edge source="LVA" target="BLR">
      <data key="d0">672589</data>
    </edge>
    <edge source="LVA" target="CZE">
      <data key="d0">14874</data>
    </edge>
    <edge source="LVA" target="DNK">
      <data key="d0">1077358</data>
    </edge>
    <edge source="LVA" target="ECU">
      <data key="d0">10788</data>
    </edge>
    <edge source="LVA" target="EST">
      <data key="d0">1929660</data>
    </edge>
    <edge source="LVA" target="FIN">
      <data key="d0">656831</data>
    </edge>
    <edge source="LVA" target="GEO">
      <data key="d0">25639</data>
    </edge>
    <edge source="LVA" target="DEU">
      <data key="d0">1337754</data>
    </edge>
    <edge source="LVA" target="HUN">
      <data key="d0">83549</data>
    </edge>
    <edge source="LVA" target="LTU">
      <data key="d0">1056316</data>
    </edge>
    <edge source="LVA" target="NLD">
      <data key="d0">59070</data>
    </edge>
    <edge source="LVA" target="NOR">
      <data key="d0">16645</data>
    </edge>
    <edge source="LVA" target="POL">
      <data key="d0">45927</data>
    </edge>
    <edge source="LVA" target="RUS">
      <data key="d0">1813137</data>
    </edge>
    <edge source="LVA" target="SVK">
      <data key="d0">20000</data>
    </edge>
    <edge source="LVA" target="SWE">
      <data key="d0">748229</data>
    </edge>
    <edge source="LVA" target="UKR">
      <data key="d0">838285</data>
    </edge>
    <edge source="LVA" target="GBR">
      <data key="d0">47301</data>
    </edge>
    <edge source="LVA" target="USA">
      <data key="d0">69757</data>
    </edge>
    <edge source="LTU" target="AUT">
      <data key="d0">20000</data>
    </edge>
    <edge source="LTU" target="BEL">
      <data key="d0">3052007</data>
    </edge>
    <edge source="LTU" target="BGR">
      <data key="d0">16724</data>
    </edge>
    <edge source="LTU" target="BLR">
      <data key="d0">16870261</data>
    </edge>
    <edge source="LTU" target="CZE">
      <data key="d0">185794</data>
    </edge>
    <edge source="LTU" target="DNK">
      <data key="d0">793961</data>
    </edge>
    <edge source="LTU" target="EST">
      <data key="d0">2688576</data>
    </edge>
    <edge source="LTU" target="FIN">
      <data key="d0">224700</data>
    </edge>
    <edge source="LTU" target="FRA">
      <data key="d0">5530594</data>
    </edge>
    <edge source="LTU" target="GEO">
      <data key="d0">12449</data>
    </edge>
    <edge source="LTU" target="DEU">
      <data key="d0">29763132</data>
    </edge>
    <edge source="LTU" target="HUN">
      <data key="d0">628629</data>
    </edge>
    <edge source="LTU" target="IRL">
      <data key="d0">45718</data>
    </edge>
    <edge source="LTU" target="ITA">
      <data key="d0">54234</data>
    </edge>
    <edge source="LTU" target="JPN">
      <data key="d0">26728</data>
    </edge>
    <edge source="LTU" target="KAZ">
      <data key="d0">4131598</data>
    </edge>
    <edge source="LTU" target="KGZ">
      <data key="d0">559694</data>
    </edge>
    <edge source="LTU" target="LVA">
      <data key="d0">16507068</data>
    </edge>
    <edge source="LTU" target="MRT">
      <data key="d0">39250</data>
    </edge>
    <edge source="LTU" target="MDA">
      <data key="d0">117001</data>
    </edge>
    <edge source="LTU" target="NLD">
      <data key="d0">688795</data>
    </edge>
    <edge source="LTU" target="NOR">
      <data key="d0">45164</data>
    </edge>
    <edge source="LTU" target="PAK">
      <data key="d0">21085</data>
    </edge>
    <edge source="LTU" target="POL">
      <data key="d0">1078412</data>
    </edge>
    <edge source="LTU" target="ROU">
      <data key="d0">106052</data>
    </edge>
    <edge source="LTU" target="RUS">
      <data key="d0">61898724</data>
    </edge>
    <edge source="LTU" target="ESP">
      <data key="d0">227994</data>
    </edge>
    <edge source="LTU" target="SWE">
      <data key="d0">2266785</data>
    </edge>
    <edge source="LTU" target="CHE">
      <data key="d0">54764</data>
    </edge>
    <edge source="LTU" target="TUR">
      <data key="d0">43851</data>
    </edge>
    <edge source="LTU" target="UKR">
      <data key="d0">5373872</data>
    </edge>
    <edge source="LTU" target="GBR">
      <data key="d0">185070</data>
    </edge>
    <edge source="LTU" target="USA">
      <data key="d0">532113</data>
    </edge>
    <edge source="LTU" target="SRB">
      <data key="d0">72838</data>
    </edge>
    <edge source="MDG" target="BEL">
      <data key="d0">71243</data>
    </edge>
    <edge source="MDG" target="ETH">
      <data key="d0">34645</data>
    </edge>
    <edge source="MDG" target="FRA">
      <data key="d0">392303</data>
    </edge>
    <edge source="MDG" target="JPN">
      <data key="d0">158634</data>
    </edge>
    <edge source="MDG" target="MWI">
      <data key="d0">34363</data>
    </edge>
    <edge source="MDG" target="MOZ">
      <data key="d0">15394</data>
    </edge>
    <edge source="MDG" target="SEN">
      <data key="d0">12353</data>
    </edge>
    <edge source="MDG" target="ZAF">
      <data key="d0">48785</data>
    </edge>
    <edge source="MDG" target="TUR">
      <data key="d0">18124</data>
    </edge>
    <edge source="MWI" target="BWA">
      <data key="d0">43857</data>
    </edge>
    <edge source="MWI" target="BDI">
      <data key="d0">37569</data>
    </edge>
    <edge source="MWI" target="DEU">
      <data key="d0">11237</data>
    </edge>
    <edge source="MWI" target="GTM">
      <data key="d0">32312</data>
    </edge>
    <edge source="MWI" target="JPN">
      <data key="d0">2971300</data>
    </edge>
    <edge source="MWI" target="MUS">
      <data key="d0">17752</data>
    </edge>
    <edge source="MWI" target="MOZ">
      <data key="d0">253165</data>
    </edge>
    <edge source="MWI" target="IND">
      <data key="d0">18014</data>
    </edge>
    <edge source="MWI" target="ZAF">
      <data key="d0">594290</data>
    </edge>
    <edge source="MWI" target="ZWE">
      <data key="d0">372698</data>
    </edge>
    <edge source="MWI" target="GBR">
      <data key="d0">58583</data>
    </edge>
    <edge source="MWI" target="TZA">
      <data key="d0">218514</data>
    </edge>
    <edge source="MDA" target="AUT">
      <data key="d0">25404</data>
    </edge>
    <edge source="MDA" target="BGR">
      <data key="d0">19418</data>
    </edge>
    <edge source="MDA" target="CZE">
      <data key="d0">11116</data>
    </edge>
    <edge source="MDA" target="FRA">
      <data key="d0">38059</data>
    </edge>
    <edge source="MDA" target="DEU">
      <data key="d0">82665</data>
    </edge>
    <edge source="MDA" target="HUN">
      <data key="d0">17940</data>
    </edge>
    <edge source="MDA" target="LTU">
      <data key="d0">91700</data>
    </edge>
    <edge source="MDA" target="POL">
      <data key="d0">20000</data>
    </edge>
    <edge source="MDA" target="ROU">
      <data key="d0">203722</data>
    </edge>
    <edge source="MDA" target="RUS">
      <data key="d0">392837</data>
    </edge>
    <edge source="MDA" target="TUR">
      <data key="d0">230218</data>
    </edge>
    <edge source="MDA" target="UKR">
      <data key="d0">476141</data>
    </edge>
    <edge source="NER" target="CAN">
      <data key="d0">18154</data>
    </edge>
    <edge source="NER" target="BEN">
      <data key="d0">83374</data>
    </edge>
    <edge source="NER" target="FRA">
      <data key="d0">654193</data>
    </edge>
    <edge source="NER" target="DEU">
      <data key="d0">34575</data>
    </edge>
    <edge source="NER" target="ITA">
      <data key="d0">10725</data>
    </edge>
    <edge source="NER" target="JPN">
      <data key="d0">781308</data>
    </edge>
    <edge source="NER" target="TGO">
      <data key="d0">118698</data>
    </edge>
    <edge source="NER" target="USA">
      <data key="d0">346336</data>
    </edge>
    <edge source="SEN" target="AUT">
      <data key="d0">15632</data>
    </edge>
    <edge source="SEN" target="BEL">
      <data key="d0">52213</data>
    </edge>
    <edge source="SEN" target="CMR">
      <data key="d0">31381</data>
    </edge>
    <edge source="SEN" target="BEN">
      <data key="d0">17922</data>
    </edge>
    <edge source="SEN" target="DNK">
      <data key="d0">21666</data>
    </edge>
    <edge source="SEN" target="FRA">
      <data key="d0">2578642</data>
    </edge>
    <edge source="SEN" target="GMB">
      <data key="d0">376672</data>
    </edge>
    <edge source="SEN" target="DEU">
      <data key="d0">39531</data>
    </edge>
    <edge source="SEN" target="CIV">
      <data key="d0">172101</data>
    </edge>
    <edge source="SEN" target="MDG">
      <data key="d0">31587</data>
    </edge>
    <edge source="SEN" target="MRT">
      <data key="d0">116958</data>
    </edge>
    <edge source="SEN" target="MAR">
      <data key="d0">31882</data>
    </edge>
    <edge source="SEN" target="NLD">
      <data key="d0">45408</data>
    </edge>
    <edge source="SEN" target="NIC">
      <data key="d0">15604</data>
    </edge>
    <edge source="SEN" target="NER">
      <data key="d0">14582</data>
    </edge>
    <edge source="SEN" target="PHL">
      <data key="d0">33644</data>
    </edge>
    <edge source="SEN" target="PRT">
      <data key="d0">21930</data>
    </edge>
    <edge source="SEN" target="ESP">
      <data key="d0">65533</data>
    </edge>
    <edge source="SEN" target="TGO">
      <data key="d0">27129</data>
    </edge>
    <edge source="SEN" target="TUN">
      <data key="d0">67825</data>
    </edge>
    <edge source="SEN" target="USA">
      <data key="d0">105625</data>
    </edge>
    <edge source="SEN" target="BFA">
      <data key="d0">24614</data>
    </edge>
    <edge source="SVK" target="ALB">
      <data key="d0">32002</data>
    </edge>
    <edge source="SVK" target="DZA">
      <data key="d0">544165</data>
    </edge>
    <edge source="SVK" target="ARG">
      <data key="d0">12581</data>
    </edge>
    <edge source="SVK" target="AUS">
      <data key="d0">1207115</data>
    </edge>
    <edge source="SVK" target="AUT">
      <data key="d0">141001285</data>
    </edge>
    <edge source="SVK" target="BEL">
      <data key="d0">94021883</data>
    </edge>
    <edge source="SVK" target="BRA">
      <data key="d0">92661</data>
    </edge>
    <edge source="SVK" target="BGR">
      <data key="d0">571412</data>
    </edge>
    <edge source="SVK" target="BLR">
      <data key="d0">1225448</data>
    </edge>
    <edge source="SVK" target="CAN">
      <data key="d0">12922</data>
    </edge>
    <edge source="SVK" target="CHN">
      <data key="d0">137645</data>
    </edge>
    <edge source="SVK" target="HRV">
      <data key="d0">16330234</data>
    </edge>
    <edge source="SVK" target="CZE">
      <data key="d0">88140556</data>
    </edge>
    <edge source="SVK" target="DNK">
      <data key="d0">8538615</data>
    </edge>
    <edge source="SVK" target="EST">
      <data key="d0">137614</data>
    </edge>
    <edge source="SVK" target="FIN">
      <data key="d0">9158615</data>
    </edge>
    <edge source="SVK" target="FRA">
      <data key="d0">229766885</data>
    </edge>
    <edge source="SVK" target="DEU">
      <data key="d0">1027390262</data>
    </edge>
    <edge source="SVK" target="GRC">
      <data key="d0">270566</data>
    </edge>
    <edge source="SVK" target="HKG">
      <data key="d0">430329</data>
    </edge>
    <edge source="SVK" target="HUN">
      <data key="d0">52727809</data>
    </edge>
    <edge source="SVK" target="IRL">
      <data key="d0">168103</data>
    </edge>
    <edge source="SVK" target="ISR">
      <data key="d0">414009</data>
    </edge>
    <edge source="SVK" target="ITA">
      <data key="d0">365065119</data>
    </edge>
    <edge source="SVK" target="JPN">
      <data key="d0">153975</data>
    </edge>
    <edge source="SVK" target="KAZ">
      <data key="d0">114397</data>
    </edge>
    <edge source="SVK" target="LBN">
      <data key="d0">95797</data>
    </edge>
    <edge source="SVK" target="LVA">
      <data key="d0">1331370</data>
    </edge>
    <edge source="SVK" target="LTU">
      <data key="d0">264284</data>
    </edge>
    <edge source="SVK" target="MEX">
      <data key="d0">45152</data>
    </edge>
    <edge source="SVK" target="MAR">
      <data key="d0">96097</data>
    </edge>
    <edge source="SVK" target="MOZ">
      <data key="d0">21450</data>
    </edge>
    <edge source="SVK" target="NLD">
      <data key="d0">88840540</data>
    </edge>
    <edge source="SVK" target="NZL">
      <data key="d0">172845</data>
    </edge>
    <edge source="SVK" target="NOR">
      <data key="d0">23872432</data>
    </edge>
    <edge source="SVK" target="PAK">
      <data key="d0">13781</data>
    </edge>
    <edge source="SVK" target="POL">
      <data key="d0">37618913</data>
    </edge>
    <edge source="SVK" target="PRT">
      <data key="d0">85848</data>
    </edge>
    <edge source="SVK" target="ROU">
      <data key="d0">1007526</data>
    </edge>
    <edge source="SVK" target="RUS">
      <data key="d0">504898</data>
    </edge>
    <edge source="SVK" target="IND">
      <data key="d0">12551992</data>
    </edge>
    <edge source="SVK" target="SGP">
      <data key="d0">13587</data>
    </edge>
    <edge source="SVK" target="SVN">
      <data key="d0">21879988</data>
    </edge>
    <edge source="SVK" target="ZAF">
      <data key="d0">631348</data>
    </edge>
    <edge source="SVK" target="ESP">
      <data key="d0">20341818</data>
    </edge>
    <edge source="SVK" target="SWE">
      <data key="d0">61093591</data>
    </edge>
    <edge source="SVK" target="CHE">
      <data key="d0">100560038</data>
    </edge>
    <edge source="SVK" target="ARE">
      <data key="d0">43192</data>
    </edge>
    <edge source="SVK" target="TUR">
      <data key="d0">7667393</data>
    </edge>
    <edge source="SVK" target="UGA">
      <data key="d0">12394</data>
    </edge>
    <edge source="SVK" target="UKR">
      <data key="d0">1130024</data>
    </edge>
    <edge source="SVK" target="MKD">
      <data key="d0">19962</data>
    </edge>
    <edge source="SVK" target="EGY">
      <data key="d0">12381424</data>
    </edge>
    <edge source="SVK" target="GBR">
      <data key="d0">2594656</data>
    </edge>
    <edge source="SVK" target="USA">
      <data key="d0">563907</data>
    </edge>
    <edge source="SVK" target="SRB">
      <data key="d0">1140005</data>
    </edge>
    <edge source="SVN" target="ALB">
      <data key="d0">16158</data>
    </edge>
    <edge source="SVN" target="ARG">
      <data key="d0">13991</data>
    </edge>
    <edge source="SVN" target="AUS">
      <data key="d0">159638</data>
    </edge>
    <edge source="SVN" target="AUT">
      <data key="d0">34979473</data>
    </edge>
    <edge source="SVN" target="BEL">
      <data key="d0">2423707</data>
    </edge>
    <edge source="SVN" target="BRA">
      <data key="d0">91208</data>
    </edge>
    <edge source="SVN" target="BLR">
      <data key="d0">178686</data>
    </edge>
    <edge source="SVN" target="CAN">
      <data key="d0">125962</data>
    </edge>
    <edge source="SVN" target="HRV">
      <data key="d0">44817570</data>
    </edge>
    <edge source="SVN" target="CZE">
      <data key="d0">6971641</data>
    </edge>
    <edge source="SVN" target="DNK">
      <data key="d0">9526929</data>
    </edge>
    <edge source="SVN" target="ETH">
      <data key="d0">15129</data>
    </edge>
    <edge source="SVN" target="FIN">
      <data key="d0">1645501</data>
    </edge>
    <edge source="SVN" target="FRA">
      <data key="d0">304816903</data>
    </edge>
    <edge source="SVN" target="DEU">
      <data key="d0">288861238</data>
    </edge>
    <edge source="SVN" target="GRC">
      <data key="d0">79558</data>
    </edge>
    <edge source="SVN" target="HKG">
      <data key="d0">41489</data>
    </edge>
    <edge source="SVN" target="HUN">
      <data key="d0">11968838</data>
    </edge>
    <edge source="SVN" target="IDN">
      <data key="d0">121025</data>
    </edge>
    <edge source="SVN" target="IRL">
      <data key="d0">93991</data>
    </edge>
    <edge source="SVN" target="ISR">
      <data key="d0">215059</data>
    </edge>
    <edge source="SVN" target="ITA">
      <data key="d0">229185455</data>
    </edge>
    <edge source="SVN" target="JPN">
      <data key="d0">1128739</data>
    </edge>
    <edge source="SVN" target="KOR">
      <data key="d0">93902</data>
    </edge>
    <edge source="SVN" target="LTU">
      <data key="d0">45694</data>
    </edge>
    <edge source="SVN" target="MDG">
      <data key="d0">17310</data>
    </edge>
    <edge source="SVN" target="MEX">
      <data key="d0">2685053</data>
    </edge>
    <edge source="SVN" target="NLD">
      <data key="d0">23376495</data>
    </edge>
    <edge source="SVN" target="NOR">
      <data key="d0">493408</data>
    </edge>
    <edge source="SVN" target="POL">
      <data key="d0">36918379</data>
    </edge>
    <edge source="SVN" target="PRT">
      <data key="d0">482811</data>
    </edge>
    <edge source="SVN" target="ROU">
      <data key="d0">266391</data>
    </edge>
    <edge source="SVN" target="RUS">
      <data key="d0">811957</data>
    </edge>
    <edge source="SVN" target="SAU">
      <data key="d0">837687</data>
    </edge>
    <edge source="SVN" target="SGP">
      <data key="d0">23657</data>
    </edge>
    <edge source="SVN" target="SVK">
      <data key="d0">2246384</data>
    </edge>
    <edge source="SVN" target="ZAF">
      <data key="d0">177453</data>
    </edge>
    <edge source="SVN" target="ESP">
      <data key="d0">15296221</data>
    </edge>
    <edge source="SVN" target="SWE">
      <data key="d0">7734456</data>
    </edge>
    <edge source="SVN" target="CHE">
      <data key="d0">8913088</data>
    </edge>
    <edge source="SVN" target="ARE">
      <data key="d0">984025</data>
    </edge>
    <edge source="SVN" target="TUN">
      <data key="d0">124715</data>
    </edge>
    <edge source="SVN" target="TUR">
      <data key="d0">237321</data>
    </edge>
    <edge source="SVN" target="UKR">
      <data key="d0">39675</data>
    </edge>
    <edge source="SVN" target="MKD">
      <data key="d0">4567817</data>
    </edge>
    <edge source="SVN" target="EGY">
      <data key="d0">636868</data>
    </edge>
    <edge source="SVN" target="GBR">
      <data key="d0">5014087</data>
    </edge>
    <edge source="SVN" target="USA">
      <data key="d0">5171696</data>
    </edge>
    <edge source="SVN" target="SRB">
      <data key="d0">3417627</data>
    </edge>
    <edge source="TGO" target="BEL">
      <data key="d0">29567</data>
    </edge>
    <edge source="TGO" target="CMR">
      <data key="d0">30528</data>
    </edge>
    <edge source="TGO" target="BEN">
      <data key="d0">321034</data>
    </edge>
    <edge source="TGO" target="ETH">
      <data key="d0">12046</data>
    </edge>
    <edge source="TGO" target="FRA">
      <data key="d0">104627</data>
    </edge>
    <edge source="TGO" target="DEU">
      <data key="d0">44009</data>
    </edge>
    <edge source="TGO" target="CIV">
      <data key="d0">73153</data>
    </edge>
    <edge source="TGO" target="JPN">
      <data key="d0">14013</data>
    </edge>
    <edge source="TGO" target="NOR">
      <data key="d0">43440</data>
    </edge>
    <edge source="TGO" target="SEN">
      <data key="d0">23043</data>
    </edge>
    <edge source="TGO" target="GBR">
      <data key="d0">11823</data>
    </edge>
    <edge source="TGO" target="BFA">
      <data key="d0">231871</data>
    </edge>
    <edge source="UGA" target="BEL">
      <data key="d0">17821</data>
    </edge>
    <edge source="UGA" target="BWA">
      <data key="d0">17866</data>
    </edge>
    <edge source="UGA" target="BDI">
      <data key="d0">214019</data>
    </edge>
    <edge source="UGA" target="DNK">
      <data key="d0">223969</data>
    </edge>
    <edge source="UGA" target="DEU">
      <data key="d0">54346</data>
    </edge>
    <edge source="UGA" target="ITA">
      <data key="d0">15094</data>
    </edge>
    <edge source="UGA" target="JPN">
      <data key="d0">1139937</data>
    </edge>
    <edge source="UGA" target="MDG">
      <data key="d0">95504</data>
    </edge>
    <edge source="UGA" target="MOZ">
      <data key="d0">20123</data>
    </edge>
    <edge source="UGA" target="NAM">
      <data key="d0">14920</data>
    </edge>
    <edge source="UGA" target="IND">
      <data key="d0">106305</data>
    </edge>
    <edge source="UGA" target="ZAF">
      <data key="d0">18988</data>
    </edge>
    <edge source="UGA" target="ZWE">
      <data key="d0">39887</data>
    </edge>
    <edge source="UGA" target="GBR">
      <data key="d0">117967</data>
    </edge>
    <edge source="UGA" target="TZA">
      <data key="d0">89412</data>
    </edge>
    <edge source="BFA" target="AUS">
      <data key="d0">270246</data>
    </edge>
    <edge source="BFA" target="BEN">
      <data key="d0">84304</data>
    </edge>
    <edge source="BFA" target="FRA">
      <data key="d0">198351</data>
    </edge>
    <edge source="BFA" target="GHA">
      <data key="d0">215474</data>
    </edge>
    <edge source="BFA" target="ITA">
      <data key="d0">45988</data>
    </edge>
    <edge source="BFA" target="CIV">
      <data key="d0">228344</data>
    </edge>
    <edge source="BFA" target="JPN">
      <data key="d0">1314445</data>
    </edge>
    <edge source="BFA" target="KOR">
      <data key="d0">60624</data>
    </edge>
    <edge source="BFA" target="MRT">
      <data key="d0">17767</data>
    </edge>
    <edge source="BFA" target="NLD">
      <data key="d0">25760</data>
    </edge>
    <edge source="BFA" target="NER">
      <data key="d0">77615</data>
    </edge>
    <edge source="BFA" target="SEN">
      <data key="d0">14408</data>
    </edge>
    <edge source="BFA" target="TGO">
      <data key="d0">586992</data>
    </edge>
    <edge source="BFA" target="USA">
      <data key="d0">197223</data>
    </edge>
    <edge source="GMB" target="FRA">
      <data key="d0">11938</data>
    </edge>
    <edge source="GMB" target="DEU">
      <data key="d0">209446</data>
    </edge>
    <edge source="GMB" target="JPN">
      <data key="d0">22012</data>
    </edge>
    <edge source="GMB" target="KOR">
      <data key="d0">14892</data>
    </edge>
    <edge source="GMB" target="SEN">
      <data key="d0">28876</data>
    </edge>
    <edge source="MOZ" target="DNK">
      <data key="d0">40155</data>
    </edge>
    <edge source="MOZ" target="MWI">
      <data key="d0">608787</data>
    </edge>
    <edge source="MOZ" target="NLD">
      <data key="d0">129521</data>
    </edge>
    <edge source="MOZ" target="PRT">
      <data key="d0">84764</data>
    </edge>
    <edge source="MOZ" target="ZAF">
      <data key="d0">1295571</data>
    </edge>
    <edge source="MOZ" target="ZWE">
      <data key="d0">628162</data>
    </edge>
    <edge source="MOZ" target="ESP">
      <data key="d0">25339</data>
    </edge>
    <edge source="MOZ" target="GBR">
      <data key="d0">25122</data>
    </edge>
    <edge source="MOZ" target="USA">
      <data key="d0">385903</data>
    </edge>
  </graph>
</graphml>
