# Supplementary material for: Core-periphery structure in sectoral international trade networks: A new approach to an old theory
Source: PLoS One. 2020 Apr 2;15(4):e0229547. doi: 10.1371/journal.pone.0229547 (PMC7117750; doi:10.1371/journal.pone.0229547)
Supplement: S8 File — (ZIP) [file pone.0229547.s008.zip › S8_File/Networks 2000/79-OTHR.TRANSPORT EQUIPMENT.graphml]

<?xml version='1.0' encoding='utf-8'?>
<graphml xmlns="http://graphml.graphdrawing.org/xmlns" xmlns:xsi="http://www.w3.org/2001/XMLSchema-instance" xsi:schemaLocation="http://graphml.graphdrawing.org/xmlns http://graphml.graphdrawing.org/xmlns/1.0/graphml.xsd">
  <key attr.name="weight" attr.type="long" for="edge" id="d0" />
  <graph edgedefault="directed">
    <node id="DZA" />
    <node id="BEL" />
    <node id="FRA" />
    <node id="ITA" />
    <node id="IND" />
    <node id="CHE" />
    <node id="AZE" />
    <node id="CAN" />
    <node id="LKA" />
    <node id="GEO" />
    <node id="LVA" />
    <node id="RUS" />
    <node id="SVK" />
    <node id="ARE" />
    <node id="UKR" />
    <node id="ARG" />
    <node id="BOL" />
    <node id="BRA" />
    <node id="CHL" />
    <node id="COL" />
    <node id="DNK" />
    <node id="SLV" />
    <node id="DEU" />
    <node id="IRL" />
    <node id="JAM" />
    <node id="JPN" />
    <node id="MYS" />
    <node id="NAM" />
    <node id="NZL" />
    <node id="PRY" />
    <node id="PER" />
    <node id="ZAF" />
    <node id="ESP" />
    <node id="SWE" />
    <node id="GBR" />
    <node id="USA" />
    <node id="URY" />
    <node id="AUS" />
    <node id="AUT" />
    <node id="CHN" />
    <node id="FIN" />
    <node id="GRC" />
    <node id="HKG" />
    <node id="IDN" />
    <node id="ISR" />
    <node id="JOR" />
    <node id="KOR" />
    <node id="LTU" />
    <node id="MEX" />
    <node id="OMN" />
    <node id="NLD" />
    <node id="NOR" />
    <node id="PAN" />
    <node id="PHL" />
    <node id="PRT" />
    <node id="SAU" />
    <node id="SGP" />
    <node id="VNM" />
    <node id="THA" />
    <node id="TUR" />
    <node id="EGY" />
    <node id="TZA" />
    <node id="ALB" />
    <node id="BWA" />
    <node id="BGR" />
    <node id="BLR" />
    <node id="HRV" />
    <node id="CZE" />
    <node id="EST" />
    <node id="HUN" />
    <node id="MUS" />
    <node id="POL" />
    <node id="ROU" />
    <node id="SVN" />
    <node id="TUN" />
    <node id="MKD" />
    <node id="SRB" />
    <node id="ARM" />
    <node id="CMR" />
    <node id="CRI" />
    <node id="ETH" />
    <node id="KAZ" />
    <node id="LBN" />
    <node id="MDG" />
    <node id="MAR" />
    <node id="MOZ" />
    <node id="NER" />
    <node id="SEN" />
    <node id="ZWE" />
    <node id="UGA" />
    <node id="MRT" />
    <node id="MDA" />
    <node id="KHM" />
    <node id="GHA" />
    <node id="ECU" />
    <node id="GTM" />
    <node id="CIV" />
    <node id="PAK" />
    <node id="KGZ" />
    <node id="HND" />
    <node id="NIC" />
    <node id="BDI" />
    <node id="CAF" />
    <node id="BEN" />
    <node id="MWI" />
    <node id="TGO" />
    <node id="BFA" />
    <node id="PSE" />
    <node id="GMB" />
    <edge source="DZA" target="BEL">
      <data key="d0">13948</data>
    </edge>
    <edge source="DZA" target="FRA">
      <data key="d0">10584</data>
    </edge>
    <edge source="DZA" target="ITA">
      <data key="d0">766457</data>
    </edge>
    <edge source="DZA" target="IND">
      <data key="d0">725663</data>
    </edge>
    <edge source="DZA" target="CHE">
      <data key="d0">10778968</data>
    </edge>
    <edge source="BEL" target="DZA">
      <data key="d0">583649</data>
    </edge>
    <edge source="BEL" target="ARG">
      <data key="d0">67619</data>
    </edge>
    <edge source="BEL" target="AUS">
      <data key="d0">787039</data>
    </edge>
    <edge source="BEL" target="AUT">
      <data key="d0">8290849</data>
    </edge>
    <edge source="BEL" target="ARM">
      <data key="d0">1335063</data>
    </edge>
    <edge source="BEL" target="BRA">
      <data key="d0">80589105</data>
    </edge>
    <edge source="BEL" target="CMR">
      <data key="d0">768108</data>
    </edge>
    <edge source="BEL" target="CAN">
      <data key="d0">3035503</data>
    </edge>
    <edge source="BEL" target="LKA">
      <data key="d0">54065</data>
    </edge>
    <edge source="BEL" target="CHL">
      <data key="d0">95547</data>
    </edge>
    <edge source="BEL" target="CHN">
      <data key="d0">359201</data>
    </edge>
    <edge source="BEL" target="CRI">
      <data key="d0">193443</data>
    </edge>
    <edge source="BEL" target="HRV">
      <data key="d0">38146</data>
    </edge>
    <edge source="BEL" target="CZE">
      <data key="d0">436063</data>
    </edge>
    <edge source="BEL" target="DNK">
      <data key="d0">744196</data>
    </edge>
    <edge source="BEL" target="ETH">
      <data key="d0">79023</data>
    </edge>
    <edge source="BEL" target="EST">
      <data key="d0">15377</data>
    </edge>
    <edge source="BEL" target="FIN">
      <data key="d0">6182269</data>
    </edge>
    <edge source="BEL" target="FRA">
      <data key="d0">83348607</data>
    </edge>
    <edge source="BEL" target="DEU">
      <data key="d0">92086688</data>
    </edge>
    <edge source="BEL" target="GRC">
      <data key="d0">224305</data>
    </edge>
    <edge source="BEL" target="HKG">
      <data key="d0">4112884</data>
    </edge>
    <edge source="BEL" target="HUN">
      <data key="d0">69673</data>
    </edge>
    <edge source="BEL" target="IDN">
      <data key="d0">1044405</data>
    </edge>
    <edge source="BEL" target="IRL">
      <data key="d0">2228304</data>
    </edge>
    <edge source="BEL" target="ISR">
      <data key="d0">8137119</data>
    </edge>
    <edge source="BEL" target="ITA">
      <data key="d0">4148377</data>
    </edge>
    <edge source="BEL" target="JPN">
      <data key="d0">7899033</data>
    </edge>
    <edge source="BEL" target="KAZ">
      <data key="d0">13953</data>
    </edge>
    <edge source="BEL" target="JOR">
      <data key="d0">888704</data>
    </edge>
    <edge source="BEL" target="KOR">
      <data key="d0">1114936</data>
    </edge>
    <edge source="BEL" target="LBN">
      <data key="d0">16419796</data>
    </edge>
    <edge source="BEL" target="LTU">
      <data key="d0">15034</data>
    </edge>
    <edge source="BEL" target="MDG">
      <data key="d0">562989</data>
    </edge>
    <edge source="BEL" target="MYS">
      <data key="d0">172892</data>
    </edge>
    <edge source="BEL" target="MUS">
      <data key="d0">156248</data>
    </edge>
    <edge source="BEL" target="MEX">
      <data key="d0">190485</data>
    </edge>
    <edge source="BEL" target="MAR">
      <data key="d0">3115216</data>
    </edge>
    <edge source="BEL" target="MOZ">
      <data key="d0">38080</data>
    </edge>
    <edge source="BEL" target="OMN">
      <data key="d0">4289357</data>
    </edge>
    <edge source="BEL" target="NLD">
      <data key="d0">42093129</data>
    </edge>
    <edge source="BEL" target="NZL">
      <data key="d0">716834</data>
    </edge>
    <edge source="BEL" target="NER">
      <data key="d0">12399</data>
    </edge>
    <edge source="BEL" target="NOR">
      <data key="d0">1805014</data>
    </edge>
    <edge source="BEL" target="PAN">
      <data key="d0">504870</data>
    </edge>
    <edge source="BEL" target="PER">
      <data key="d0">127294</data>
    </edge>
    <edge source="BEL" target="PHL">
      <data key="d0">239136</data>
    </edge>
    <edge source="BEL" target="POL">
      <data key="d0">356904</data>
    </edge>
    <edge source="BEL" target="PRT">
      <data key="d0">952718</data>
    </edge>
    <edge source="BEL" target="ROU">
      <data key="d0">2169976</data>
    </edge>
    <edge source="BEL" target="RUS">
      <data key="d0">399466</data>
    </edge>
    <edge source="BEL" target="SAU">
      <data key="d0">867461</data>
    </edge>
    <edge source="BEL" target="SEN">
      <data key="d0">108528</data>
    </edge>
    <edge source="BEL" target="IND">
      <data key="d0">1297734</data>
    </edge>
    <edge source="BEL" target="SGP">
      <data key="d0">1162857</data>
    </edge>
    <edge source="BEL" target="SVK">
      <data key="d0">98409</data>
    </edge>
    <edge source="BEL" target="VNM">
      <data key="d0">776630</data>
    </edge>
    <edge source="BEL" target="SVN">
      <data key="d0">141849</data>
    </edge>
    <edge source="BEL" target="ZAF">
      <data key="d0">1564864</data>
    </edge>
    <edge source="BEL" target="ZWE">
      <data key="d0">35107</data>
    </edge>
    <edge source="BEL" target="ESP">
      <data key="d0">28102813</data>
    </edge>
    <edge source="BEL" target="SWE">
      <data key="d0">2047724</data>
    </edge>
    <edge source="BEL" target="CHE">
      <data key="d0">56481581</data>
    </edge>
    <edge source="BEL" target="THA">
      <data key="d0">1502497</data>
    </edge>
    <edge source="BEL" target="ARE">
      <data key="d0">1314990</data>
    </edge>
    <edge source="BEL" target="TUN">
      <data key="d0">398903</data>
    </edge>
    <edge source="BEL" target="TUR">
      <data key="d0">322919</data>
    </edge>
    <edge source="BEL" target="UGA">
      <data key="d0">191966</data>
    </edge>
    <edge source="BEL" target="UKR">
      <data key="d0">47343</data>
    </edge>
    <edge source="BEL" target="EGY">
      <data key="d0">1996857</data>
    </edge>
    <edge source="BEL" target="GBR">
      <data key="d0">121815733</data>
    </edge>
    <edge source="BEL" target="TZA">
      <data key="d0">415936</data>
    </edge>
    <edge source="BEL" target="USA">
      <data key="d0">85086165</data>
    </edge>
    <edge source="BEL" target="SRB">
      <data key="d0">28992</data>
    </edge>
    <edge source="FRA" target="DZA">
      <data key="d0">80126895</data>
    </edge>
    <edge source="FRA" target="AZE">
      <data key="d0">41153</data>
    </edge>
    <edge source="FRA" target="ARG">
      <data key="d0">8237825</data>
    </edge>
    <edge source="FRA" target="AUS">
      <data key="d0">31611078</data>
    </edge>
    <edge source="FRA" target="AUT">
      <data key="d0">275950066</data>
    </edge>
    <edge source="FRA" target="BEL">
      <data key="d0">319978066</data>
    </edge>
    <edge source="FRA" target="BOL">
      <data key="d0">331895</data>
    </edge>
    <edge source="FRA" target="BWA">
      <data key="d0">3624581</data>
    </edge>
    <edge source="FRA" target="BRA">
      <data key="d0">306619253</data>
    </edge>
    <edge source="FRA" target="BGR">
      <data key="d0">15926471</data>
    </edge>
    <edge source="FRA" target="BLR">
      <data key="d0">177676</data>
    </edge>
    <edge source="FRA" target="KHM">
      <data key="d0">79076</data>
    </edge>
    <edge source="FRA" target="CMR">
      <data key="d0">5650504</data>
    </edge>
    <edge source="FRA" target="CAN">
      <data key="d0">406569543</data>
    </edge>
    <edge source="FRA" target="CAF">
      <data key="d0">69666</data>
    </edge>
    <edge source="FRA" target="LKA">
      <data key="d0">321298624</data>
    </edge>
    <edge source="FRA" target="CHL">
      <data key="d0">401264137</data>
    </edge>
    <edge source="FRA" target="CHN">
      <data key="d0">390822573</data>
    </edge>
    <edge source="FRA" target="COL">
      <data key="d0">15436985</data>
    </edge>
    <edge source="FRA" target="CRI">
      <data key="d0">78795</data>
    </edge>
    <edge source="FRA" target="HRV">
      <data key="d0">52971611</data>
    </edge>
    <edge source="FRA" target="CZE">
      <data key="d0">4716478</data>
    </edge>
    <edge source="FRA" target="BEN">
      <data key="d0">298467</data>
    </edge>
    <edge source="FRA" target="DNK">
      <data key="d0">218711152</data>
    </edge>
    <edge source="FRA" target="SLV">
      <data key="d0">192473320</data>
    </edge>
    <edge source="FRA" target="ETH">
      <data key="d0">257735</data>
    </edge>
    <edge source="FRA" target="FIN">
      <data key="d0">6934543</data>
    </edge>
    <edge source="FRA" target="GEO">
      <data key="d0">174586</data>
    </edge>
    <edge source="FRA" target="DEU">
      <data key="d0">2048106742</data>
    </edge>
    <edge source="FRA" target="GHA">
      <data key="d0">28512</data>
    </edge>
    <edge source="FRA" target="GRC">
      <data key="d0">73065662</data>
    </edge>
    <edge source="FRA" target="GTM">
      <data key="d0">1056783</data>
    </edge>
    <edge source="FRA" target="HND">
      <data key="d0">53935</data>
    </edge>
    <edge source="FRA" target="HKG">
      <data key="d0">64297900</data>
    </edge>
    <edge source="FRA" target="HUN">
      <data key="d0">1576888</data>
    </edge>
    <edge source="FRA" target="IDN">
      <data key="d0">5625503</data>
    </edge>
    <edge source="FRA" target="IRL">
      <data key="d0">135892718</data>
    </edge>
    <edge source="FRA" target="ISR">
      <data key="d0">21690883</data>
    </edge>
    <edge source="FRA" target="ITA">
      <data key="d0">770609880</data>
    </edge>
    <edge source="FRA" target="CIV">
      <data key="d0">193718172</data>
    </edge>
    <edge source="FRA" target="JAM">
      <data key="d0">42048989</data>
    </edge>
    <edge source="FRA" target="JPN">
      <data key="d0">162079003</data>
    </edge>
    <edge source="FRA" target="KAZ">
      <data key="d0">181207707</data>
    </edge>
    <edge source="FRA" target="JOR">
      <data key="d0">3262488</data>
    </edge>
    <edge source="FRA" target="KOR">
      <data key="d0">679659243</data>
    </edge>
    <edge source="FRA" target="LBN">
      <data key="d0">7434282</data>
    </edge>
    <edge source="FRA" target="LVA">
      <data key="d0">44805</data>
    </edge>
    <edge source="FRA" target="LTU">
      <data key="d0">36097</data>
    </edge>
    <edge source="FRA" target="MDG">
      <data key="d0">2794633</data>
    </edge>
    <edge source="FRA" target="MWI">
      <data key="d0">77250</data>
    </edge>
    <edge source="FRA" target="MYS">
      <data key="d0">3955914</data>
    </edge>
    <edge source="FRA" target="MRT">
      <data key="d0">22044830</data>
    </edge>
    <edge source="FRA" target="MUS">
      <data key="d0">33830547</data>
    </edge>
    <edge source="FRA" target="MEX">
      <data key="d0">33453566</data>
    </edge>
    <edge source="FRA" target="MAR">
      <data key="d0">24392254</data>
    </edge>
    <edge source="FRA" target="OMN">
      <data key="d0">1273084</data>
    </edge>
    <edge source="FRA" target="NAM">
      <data key="d0">979533</data>
    </edge>
    <edge source="FRA" target="NLD">
      <data key="d0">77532411</data>
    </edge>
    <edge source="FRA" target="NZL">
      <data key="d0">44684487</data>
    </edge>
    <edge source="FRA" target="NER">
      <data key="d0">68823</data>
    </edge>
    <edge source="FRA" target="NOR">
      <data key="d0">45089418</data>
    </edge>
    <edge source="FRA" target="PAK">
      <data key="d0">2248122</data>
    </edge>
    <edge source="FRA" target="PAN">
      <data key="d0">2653335</data>
    </edge>
    <edge source="FRA" target="PER">
      <data key="d0">390043</data>
    </edge>
    <edge source="FRA" target="PHL">
      <data key="d0">1010152</data>
    </edge>
    <edge source="FRA" target="POL">
      <data key="d0">13187880</data>
    </edge>
    <edge source="FRA" target="PRT">
      <data key="d0">201666519</data>
    </edge>
    <edge source="FRA" target="ROU">
      <data key="d0">15074611</data>
    </edge>
    <edge source="FRA" target="RUS">
      <data key="d0">13130153</data>
    </edge>
    <edge source="FRA" target="SAU">
      <data key="d0">28074703</data>
    </edge>
    <edge source="FRA" target="SEN">
      <data key="d0">7800869</data>
    </edge>
    <edge source="FRA" target="IND">
      <data key="d0">81027774</data>
    </edge>
    <edge source="FRA" target="SGP">
      <data key="d0">35338191</data>
    </edge>
    <edge source="FRA" target="SVK">
      <data key="d0">1575062</data>
    </edge>
    <edge source="FRA" target="VNM">
      <data key="d0">2081543</data>
    </edge>
    <edge source="FRA" target="SVN">
      <data key="d0">2802498</data>
    </edge>
    <edge source="FRA" target="ZAF">
      <data key="d0">33622955</data>
    </edge>
    <edge source="FRA" target="ESP">
      <data key="d0">1017752350</data>
    </edge>
    <edge source="FRA" target="SWE">
      <data key="d0">251192629</data>
    </edge>
    <edge source="FRA" target="CHE">
      <data key="d0">611923005</data>
    </edge>
    <edge source="FRA" target="THA">
      <data key="d0">125984041</data>
    </edge>
    <edge source="FRA" target="TGO">
      <data key="d0">332316</data>
    </edge>
    <edge source="FRA" target="ARE">
      <data key="d0">761076218</data>
    </edge>
    <edge source="FRA" target="TUN">
      <data key="d0">94650642</data>
    </edge>
    <edge source="FRA" target="TUR">
      <data key="d0">144370018</data>
    </edge>
    <edge source="FRA" target="UKR">
      <data key="d0">56322</data>
    </edge>
    <edge source="FRA" target="MKD">
      <data key="d0">108572</data>
    </edge>
    <edge source="FRA" target="EGY">
      <data key="d0">92423869</data>
    </edge>
    <edge source="FRA" target="GBR">
      <data key="d0">802435012</data>
    </edge>
    <edge source="FRA" target="TZA">
      <data key="d0">758738</data>
    </edge>
    <edge source="FRA" target="USA">
      <data key="d0">4811481715</data>
    </edge>
    <edge source="FRA" target="BFA">
      <data key="d0">1637705</data>
    </edge>
    <edge source="FRA" target="URY">
      <data key="d0">98038</data>
    </edge>
    <edge source="FRA" target="SRB">
      <data key="d0">1150467</data>
    </edge>
    <edge source="ITA" target="ALB">
      <data key="d0">955513</data>
    </edge>
    <edge source="ITA" target="DZA">
      <data key="d0">3883607</data>
    </edge>
    <edge source="ITA" target="ARG">
      <data key="d0">56517006</data>
    </edge>
    <edge source="ITA" target="AUS">
      <data key="d0">8612851</data>
    </edge>
    <edge source="ITA" target="AUT">
      <data key="d0">19089175</data>
    </edge>
    <edge source="ITA" target="BEL">
      <data key="d0">55543336</data>
    </edge>
    <edge source="ITA" target="BWA">
      <data key="d0">89439</data>
    </edge>
    <edge source="ITA" target="BRA">
      <data key="d0">7145298</data>
    </edge>
    <edge source="ITA" target="BGR">
      <data key="d0">932498</data>
    </edge>
    <edge source="ITA" target="CAN">
      <data key="d0">10294642</data>
    </edge>
    <edge source="ITA" target="LKA">
      <data key="d0">10775</data>
    </edge>
    <edge source="ITA" target="CHL">
      <data key="d0">37302</data>
    </edge>
    <edge source="ITA" target="CHN">
      <data key="d0">8414886</data>
    </edge>
    <edge source="ITA" target="COL">
      <data key="d0">44323</data>
    </edge>
    <edge source="ITA" target="CRI">
      <data key="d0">379510</data>
    </edge>
    <edge source="ITA" target="HRV">
      <data key="d0">7398425</data>
    </edge>
    <edge source="ITA" target="CZE">
      <data key="d0">2348039</data>
    </edge>
    <edge source="ITA" target="DNK">
      <data key="d0">2234823</data>
    </edge>
    <edge source="ITA" target="EST">
      <data key="d0">16931</data>
    </edge>
    <edge source="ITA" target="FIN">
      <data key="d0">3923294</data>
    </edge>
    <edge source="ITA" target="FRA">
      <data key="d0">1157867198</data>
    </edge>
    <edge source="ITA" target="GEO">
      <data key="d0">565418</data>
    </edge>
    <edge source="ITA" target="DEU">
      <data key="d0">223590666</data>
    </edge>
    <edge source="ITA" target="GHA">
      <data key="d0">252188566</data>
    </edge>
    <edge source="ITA" target="GRC">
      <data key="d0">42034830</data>
    </edge>
    <edge source="ITA" target="GTM">
      <data key="d0">11344</data>
    </edge>
    <edge source="ITA" target="HKG">
      <data key="d0">1940105</data>
    </edge>
    <edge source="ITA" target="HUN">
      <data key="d0">1535733</data>
    </edge>
    <edge source="ITA" target="IDN">
      <data key="d0">7010557</data>
    </edge>
    <edge source="ITA" target="IRL">
      <data key="d0">282516165</data>
    </edge>
    <edge source="ITA" target="ISR">
      <data key="d0">2058717</data>
    </edge>
    <edge source="ITA" target="JPN">
      <data key="d0">12006175</data>
    </edge>
    <edge source="ITA" target="JOR">
      <data key="d0">28932</data>
    </edge>
    <edge source="ITA" target="KOR">
      <data key="d0">6703876</data>
    </edge>
    <edge source="ITA" target="LBN">
      <data key="d0">1028706</data>
    </edge>
    <edge source="ITA" target="MYS">
      <data key="d0">1760894</data>
    </edge>
    <edge source="ITA" target="MRT">
      <data key="d0">3532473</data>
    </edge>
    <edge source="ITA" target="MUS">
      <data key="d0">265598</data>
    </edge>
    <edge source="ITA" target="MEX">
      <data key="d0">9634686</data>
    </edge>
    <edge source="ITA" target="MAR">
      <data key="d0">3059209</data>
    </edge>
    <edge source="ITA" target="OMN">
      <data key="d0">3522406</data>
    </edge>
    <edge source="ITA" target="NLD">
      <data key="d0">39870443</data>
    </edge>
    <edge source="ITA" target="NZL">
      <data key="d0">2822933</data>
    </edge>
    <edge source="ITA" target="NIC">
      <data key="d0">11563</data>
    </edge>
    <edge source="ITA" target="NOR">
      <data key="d0">58721643</data>
    </edge>
    <edge source="ITA" target="PAK">
      <data key="d0">1828596</data>
    </edge>
    <edge source="ITA" target="PAN">
      <data key="d0">438648678</data>
    </edge>
    <edge source="ITA" target="PHL">
      <data key="d0">758145</data>
    </edge>
    <edge source="ITA" target="POL">
      <data key="d0">1323068</data>
    </edge>
    <edge source="ITA" target="PRT">
      <data key="d0">36580639</data>
    </edge>
    <edge source="ITA" target="ROU">
      <data key="d0">52724</data>
    </edge>
    <edge source="ITA" target="RUS">
      <data key="d0">710763</data>
    </edge>
    <edge source="ITA" target="SAU">
      <data key="d0">619741</data>
    </edge>
    <edge source="ITA" target="SEN">
      <data key="d0">1129340</data>
    </edge>
    <edge source="ITA" target="IND">
      <data key="d0">8736632</data>
    </edge>
    <edge source="ITA" target="SGP">
      <data key="d0">4140897</data>
    </edge>
    <edge source="ITA" target="VNM">
      <data key="d0">73149</data>
    </edge>
    <edge source="ITA" target="SVN">
      <data key="d0">36080803</data>
    </edge>
    <edge source="ITA" target="ZAF">
      <data key="d0">8965717</data>
    </edge>
    <edge source="ITA" target="ZWE">
      <data key="d0">190971</data>
    </edge>
    <edge source="ITA" target="ESP">
      <data key="d0">44662719</data>
    </edge>
    <edge source="ITA" target="SWE">
      <data key="d0">43732880</data>
    </edge>
    <edge source="ITA" target="CHE">
      <data key="d0">175589208</data>
    </edge>
    <edge source="ITA" target="THA">
      <data key="d0">2909313</data>
    </edge>
    <edge source="ITA" target="ARE">
      <data key="d0">1815733</data>
    </edge>
    <edge source="ITA" target="TUN">
      <data key="d0">10235916</data>
    </edge>
    <edge source="ITA" target="TUR">
      <data key="d0">3964434</data>
    </edge>
    <edge source="ITA" target="UKR">
      <data key="d0">587934</data>
    </edge>
    <edge source="ITA" target="MKD">
      <data key="d0">88189530</data>
    </edge>
    <edge source="ITA" target="EGY">
      <data key="d0">7743717</data>
    </edge>
    <edge source="ITA" target="GBR">
      <data key="d0">524730804</data>
    </edge>
    <edge source="ITA" target="TZA">
      <data key="d0">41447</data>
    </edge>
    <edge source="ITA" target="USA">
      <data key="d0">1350723184</data>
    </edge>
    <edge source="ITA" target="URY">
      <data key="d0">2993054</data>
    </edge>
    <edge source="ITA" target="SRB">
      <data key="d0">592644</data>
    </edge>
    <edge source="IND" target="AZE">
      <data key="d0">51658</data>
    </edge>
    <edge source="IND" target="ARG">
      <data key="d0">59787</data>
    </edge>
    <edge source="IND" target="AUS">
      <data key="d0">2800238</data>
    </edge>
    <edge source="IND" target="AUT">
      <data key="d0">88481</data>
    </edge>
    <edge source="IND" target="BEL">
      <data key="d0">27139</data>
    </edge>
    <edge source="IND" target="CAN">
      <data key="d0">206023</data>
    </edge>
    <edge source="IND" target="LKA">
      <data key="d0">509539</data>
    </edge>
    <edge source="IND" target="CHN">
      <data key="d0">27289</data>
    </edge>
    <edge source="IND" target="HRV">
      <data key="d0">22996</data>
    </edge>
    <edge source="IND" target="CZE">
      <data key="d0">10636</data>
    </edge>
    <edge source="IND" target="DNK">
      <data key="d0">12075</data>
    </edge>
    <edge source="IND" target="ETH">
      <data key="d0">13537</data>
    </edge>
    <edge source="IND" target="FRA">
      <data key="d0">9495293</data>
    </edge>
    <edge source="IND" target="DEU">
      <data key="d0">5458793</data>
    </edge>
    <edge source="IND" target="GHA">
      <data key="d0">35450</data>
    </edge>
    <edge source="IND" target="GRC">
      <data key="d0">295747</data>
    </edge>
    <edge source="IND" target="HKG">
      <data key="d0">121113</data>
    </edge>
    <edge source="IND" target="IDN">
      <data key="d0">172603</data>
    </edge>
    <edge source="IND" target="IRL">
      <data key="d0">134319</data>
    </edge>
    <edge source="IND" target="ISR">
      <data key="d0">32693</data>
    </edge>
    <edge source="IND" target="ITA">
      <data key="d0">225503</data>
    </edge>
    <edge source="IND" target="CIV">
      <data key="d0">2133829</data>
    </edge>
    <edge source="IND" target="JPN">
      <data key="d0">369929</data>
    </edge>
    <edge source="IND" target="KOR">
      <data key="d0">23264</data>
    </edge>
    <edge source="IND" target="LBN">
      <data key="d0">56542</data>
    </edge>
    <edge source="IND" target="LVA">
      <data key="d0">159628</data>
    </edge>
    <edge source="IND" target="MYS">
      <data key="d0">654286</data>
    </edge>
    <edge source="IND" target="MUS">
      <data key="d0">523415</data>
    </edge>
    <edge source="IND" target="MAR">
      <data key="d0">99297</data>
    </edge>
    <edge source="IND" target="OMN">
      <data key="d0">327272</data>
    </edge>
    <edge source="IND" target="NAM">
      <data key="d0">142729</data>
    </edge>
    <edge source="IND" target="NLD">
      <data key="d0">2313857</data>
    </edge>
    <edge source="IND" target="PHL">
      <data key="d0">67047</data>
    </edge>
    <edge source="IND" target="RUS">
      <data key="d0">108809</data>
    </edge>
    <edge source="IND" target="SAU">
      <data key="d0">127126</data>
    </edge>
    <edge source="IND" target="SGP">
      <data key="d0">5215048</data>
    </edge>
    <edge source="IND" target="VNM">
      <data key="d0">11433509</data>
    </edge>
    <edge source="IND" target="ZAF">
      <data key="d0">48647</data>
    </edge>
    <edge source="IND" target="ESP">
      <data key="d0">23351</data>
    </edge>
    <edge source="IND" target="SWE">
      <data key="d0">30850</data>
    </edge>
    <edge source="IND" target="CHE">
      <data key="d0">242111</data>
    </edge>
    <edge source="IND" target="THA">
      <data key="d0">2710065</data>
    </edge>
    <edge source="IND" target="ARE">
      <data key="d0">298902</data>
    </edge>
    <edge source="IND" target="TUR">
      <data key="d0">5466017</data>
    </edge>
    <edge source="IND" target="UGA">
      <data key="d0">22125</data>
    </edge>
    <edge source="IND" target="EGY">
      <data key="d0">26412</data>
    </edge>
    <edge source="IND" target="GBR">
      <data key="d0">5270985</data>
    </edge>
    <edge source="IND" target="TZA">
      <data key="d0">253535</data>
    </edge>
    <edge source="IND" target="USA">
      <data key="d0">19535481</data>
    </edge>
    <edge source="CHE" target="DZA">
      <data key="d0">2490930</data>
    </edge>
    <edge source="CHE" target="ARG">
      <data key="d0">4173040</data>
    </edge>
    <edge source="CHE" target="AUS">
      <data key="d0">8470950</data>
    </edge>
    <edge source="CHE" target="AUT">
      <data key="d0">42419103</data>
    </edge>
    <edge source="CHE" target="BEL">
      <data key="d0">7134975</data>
    </edge>
    <edge source="CHE" target="BWA">
      <data key="d0">222077</data>
    </edge>
    <edge source="CHE" target="BRA">
      <data key="d0">827426</data>
    </edge>
    <edge source="CHE" target="BGR">
      <data key="d0">138652</data>
    </edge>
    <edge source="CHE" target="BDI">
      <data key="d0">51616</data>
    </edge>
    <edge source="CHE" target="BLR">
      <data key="d0">228575</data>
    </edge>
    <edge source="CHE" target="CMR">
      <data key="d0">388550</data>
    </edge>
    <edge source="CHE" target="CAN">
      <data key="d0">7376446</data>
    </edge>
    <edge source="CHE" target="LKA">
      <data key="d0">62665</data>
    </edge>
    <edge source="CHE" target="CHL">
      <data key="d0">365792</data>
    </edge>
    <edge source="CHE" target="CHN">
      <data key="d0">6322694</data>
    </edge>
    <edge source="CHE" target="HRV">
      <data key="d0">1035629</data>
    </edge>
    <edge source="CHE" target="CZE">
      <data key="d0">697063</data>
    </edge>
    <edge source="CHE" target="DNK">
      <data key="d0">1144884</data>
    </edge>
    <edge source="CHE" target="ECU">
      <data key="d0">24235</data>
    </edge>
    <edge source="CHE" target="ETH">
      <data key="d0">60500</data>
    </edge>
    <edge source="CHE" target="FIN">
      <data key="d0">14219273</data>
    </edge>
    <edge source="CHE" target="FRA">
      <data key="d0">95297230</data>
    </edge>
    <edge source="CHE" target="DEU">
      <data key="d0">118793230</data>
    </edge>
    <edge source="CHE" target="GHA">
      <data key="d0">17669</data>
    </edge>
    <edge source="CHE" target="GRC">
      <data key="d0">4289058</data>
    </edge>
    <edge source="CHE" target="HKG">
      <data key="d0">144265</data>
    </edge>
    <edge source="CHE" target="HUN">
      <data key="d0">547979</data>
    </edge>
    <edge source="CHE" target="IDN">
      <data key="d0">40544</data>
    </edge>
    <edge source="CHE" target="IRL">
      <data key="d0">7742426</data>
    </edge>
    <edge source="CHE" target="ISR">
      <data key="d0">4009806</data>
    </edge>
    <edge source="CHE" target="ITA">
      <data key="d0">41330238</data>
    </edge>
    <edge source="CHE" target="CIV">
      <data key="d0">53704</data>
    </edge>
    <edge source="CHE" target="JPN">
      <data key="d0">8146106</data>
    </edge>
    <edge source="CHE" target="JOR">
      <data key="d0">213040</data>
    </edge>
    <edge source="CHE" target="KOR">
      <data key="d0">177417</data>
    </edge>
    <edge source="CHE" target="LTU">
      <data key="d0">180557</data>
    </edge>
    <edge source="CHE" target="MYS">
      <data key="d0">834274</data>
    </edge>
    <edge source="CHE" target="MUS">
      <data key="d0">136722</data>
    </edge>
    <edge source="CHE" target="MDA">
      <data key="d0">422182</data>
    </edge>
    <edge source="CHE" target="MAR">
      <data key="d0">4703308</data>
    </edge>
    <edge source="CHE" target="OMN">
      <data key="d0">24365854</data>
    </edge>
    <edge source="CHE" target="NLD">
      <data key="d0">11949046</data>
    </edge>
    <edge source="CHE" target="NZL">
      <data key="d0">777862</data>
    </edge>
    <edge source="CHE" target="NOR">
      <data key="d0">6260147</data>
    </edge>
    <edge source="CHE" target="PAK">
      <data key="d0">157298</data>
    </edge>
    <edge source="CHE" target="PHL">
      <data key="d0">90318</data>
    </edge>
    <edge source="CHE" target="POL">
      <data key="d0">19218596</data>
    </edge>
    <edge source="CHE" target="PRT">
      <data key="d0">17260748</data>
    </edge>
    <edge source="CHE" target="ROU">
      <data key="d0">4452262</data>
    </edge>
    <edge source="CHE" target="RUS">
      <data key="d0">5890012</data>
    </edge>
    <edge source="CHE" target="SAU">
      <data key="d0">8656872</data>
    </edge>
    <edge source="CHE" target="IND">
      <data key="d0">3092788</data>
    </edge>
    <edge source="CHE" target="SGP">
      <data key="d0">185420</data>
    </edge>
    <edge source="CHE" target="SVK">
      <data key="d0">13180230</data>
    </edge>
    <edge source="CHE" target="VNM">
      <data key="d0">14687</data>
    </edge>
    <edge source="CHE" target="SVN">
      <data key="d0">634296</data>
    </edge>
    <edge source="CHE" target="ZAF">
      <data key="d0">55082605</data>
    </edge>
    <edge source="CHE" target="ESP">
      <data key="d0">13536902</data>
    </edge>
    <edge source="CHE" target="SWE">
      <data key="d0">8489048</data>
    </edge>
    <edge source="CHE" target="THA">
      <data key="d0">945174</data>
    </edge>
    <edge source="CHE" target="ARE">
      <data key="d0">1707873</data>
    </edge>
    <edge source="CHE" target="TUR">
      <data key="d0">3738342</data>
    </edge>
    <edge source="CHE" target="UKR">
      <data key="d0">456909</data>
    </edge>
    <edge source="CHE" target="MKD">
      <data key="d0">22265</data>
    </edge>
    <edge source="CHE" target="EGY">
      <data key="d0">181628</data>
    </edge>
    <edge source="CHE" target="GBR">
      <data key="d0">76271317</data>
    </edge>
    <edge source="CHE" target="TZA">
      <data key="d0">15795</data>
    </edge>
    <edge source="CHE" target="USA">
      <data key="d0">256166971</data>
    </edge>
    <edge source="CHE" target="URY">
      <data key="d0">28741</data>
    </edge>
    <edge source="CHE" target="SRB">
      <data key="d0">1390379</data>
    </edge>
    <edge source="AZE" target="CAN">
      <data key="d0">92586</data>
    </edge>
    <edge source="AZE" target="LKA">
      <data key="d0">87000</data>
    </edge>
    <edge source="AZE" target="GEO">
      <data key="d0">174384</data>
    </edge>
    <edge source="AZE" target="LVA">
      <data key="d0">606249</data>
    </edge>
    <edge source="AZE" target="RUS">
      <data key="d0">26452070</data>
    </edge>
    <edge source="AZE" target="SVK">
      <data key="d0">260500</data>
    </edge>
    <edge source="AZE" target="ARE">
      <data key="d0">80000</data>
    </edge>
    <edge source="AZE" target="UKR">
      <data key="d0">736280</data>
    </edge>
    <edge source="CAN" target="DZA">
      <data key="d0">38813309</data>
    </edge>
    <edge source="CAN" target="AZE">
      <data key="d0">11085</data>
    </edge>
    <edge source="CAN" target="ARG">
      <data key="d0">25027378</data>
    </edge>
    <edge source="CAN" target="AUS">
      <data key="d0">144252471</data>
    </edge>
    <edge source="CAN" target="AUT">
      <data key="d0">102515769</data>
    </edge>
    <edge source="CAN" target="BEL">
      <data key="d0">3296681</data>
    </edge>
    <edge source="CAN" target="BWA">
      <data key="d0">12396607</data>
    </edge>
    <edge source="CAN" target="BRA">
      <data key="d0">17898256</data>
    </edge>
    <edge source="CAN" target="CMR">
      <data key="d0">101014</data>
    </edge>
    <edge source="CAN" target="LKA">
      <data key="d0">47027</data>
    </edge>
    <edge source="CAN" target="CHL">
      <data key="d0">1348509</data>
    </edge>
    <edge source="CAN" target="CHN">
      <data key="d0">77995752</data>
    </edge>
    <edge source="CAN" target="COL">
      <data key="d0">1499526</data>
    </edge>
    <edge source="CAN" target="CRI">
      <data key="d0">45604</data>
    </edge>
    <edge source="CAN" target="HRV">
      <data key="d0">25139241</data>
    </edge>
    <edge source="CAN" target="CZE">
      <data key="d0">6743476</data>
    </edge>
    <edge source="CAN" target="DNK">
      <data key="d0">324439832</data>
    </edge>
    <edge source="CAN" target="ECU">
      <data key="d0">55441</data>
    </edge>
    <edge source="CAN" target="ETH">
      <data key="d0">12661</data>
    </edge>
    <edge source="CAN" target="EST">
      <data key="d0">13120</data>
    </edge>
    <edge source="CAN" target="FIN">
      <data key="d0">19830097</data>
    </edge>
    <edge source="CAN" target="FRA">
      <data key="d0">140120245</data>
    </edge>
    <edge source="CAN" target="GEO">
      <data key="d0">21119</data>
    </edge>
    <edge source="CAN" target="DEU">
      <data key="d0">214812808</data>
    </edge>
    <edge source="CAN" target="GHA">
      <data key="d0">60272</data>
    </edge>
    <edge source="CAN" target="GRC">
      <data key="d0">26402215</data>
    </edge>
    <edge source="CAN" target="GTM">
      <data key="d0">13305</data>
    </edge>
    <edge source="CAN" target="HKG">
      <data key="d0">7869988</data>
    </edge>
    <edge source="CAN" target="HUN">
      <data key="d0">32806</data>
    </edge>
    <edge source="CAN" target="IDN">
      <data key="d0">100206</data>
    </edge>
    <edge source="CAN" target="IRL">
      <data key="d0">2257504</data>
    </edge>
    <edge source="CAN" target="ISR">
      <data key="d0">2611312</data>
    </edge>
    <edge source="CAN" target="ITA">
      <data key="d0">47209823</data>
    </edge>
    <edge source="CAN" target="CIV">
      <data key="d0">132159</data>
    </edge>
    <edge source="CAN" target="JAM">
      <data key="d0">3994369</data>
    </edge>
    <edge source="CAN" target="JPN">
      <data key="d0">53147936</data>
    </edge>
    <edge source="CAN" target="JOR">
      <data key="d0">999487</data>
    </edge>
    <edge source="CAN" target="KOR">
      <data key="d0">4939134</data>
    </edge>
    <edge source="CAN" target="MYS">
      <data key="d0">2482438</data>
    </edge>
    <edge source="CAN" target="MUS">
      <data key="d0">384353</data>
    </edge>
    <edge source="CAN" target="MEX">
      <data key="d0">26547315</data>
    </edge>
    <edge source="CAN" target="MAR">
      <data key="d0">196502</data>
    </edge>
    <edge source="CAN" target="MOZ">
      <data key="d0">257046</data>
    </edge>
    <edge source="CAN" target="OMN">
      <data key="d0">169394</data>
    </edge>
    <edge source="CAN" target="NLD">
      <data key="d0">42150413</data>
    </edge>
    <edge source="CAN" target="NZL">
      <data key="d0">2514761</data>
    </edge>
    <edge source="CAN" target="NOR">
      <data key="d0">11262736</data>
    </edge>
    <edge source="CAN" target="PAK">
      <data key="d0">2292145</data>
    </edge>
    <edge source="CAN" target="PAN">
      <data key="d0">134078</data>
    </edge>
    <edge source="CAN" target="PER">
      <data key="d0">43011</data>
    </edge>
    <edge source="CAN" target="PHL">
      <data key="d0">135147</data>
    </edge>
    <edge source="CAN" target="POL">
      <data key="d0">833417</data>
    </edge>
    <edge source="CAN" target="PRT">
      <data key="d0">1103402</data>
    </edge>
    <edge source="CAN" target="ROU">
      <data key="d0">667548</data>
    </edge>
    <edge source="CAN" target="RUS">
      <data key="d0">1890379</data>
    </edge>
    <edge source="CAN" target="SAU">
      <data key="d0">33664977</data>
    </edge>
    <edge source="CAN" target="SEN">
      <data key="d0">32084</data>
    </edge>
    <edge source="CAN" target="IND">
      <data key="d0">23967489</data>
    </edge>
    <edge source="CAN" target="SGP">
      <data key="d0">5488394</data>
    </edge>
    <edge source="CAN" target="SVK">
      <data key="d0">72254</data>
    </edge>
    <edge source="CAN" target="SVN">
      <data key="d0">20421046</data>
    </edge>
    <edge source="CAN" target="ZAF">
      <data key="d0">5126849</data>
    </edge>
    <edge source="CAN" target="ZWE">
      <data key="d0">20707</data>
    </edge>
    <edge source="CAN" target="ESP">
      <data key="d0">47512293</data>
    </edge>
    <edge source="CAN" target="SWE">
      <data key="d0">6551877</data>
    </edge>
    <edge source="CAN" target="CHE">
      <data key="d0">59448308</data>
    </edge>
    <edge source="CAN" target="THA">
      <data key="d0">2226543</data>
    </edge>
    <edge source="CAN" target="ARE">
      <data key="d0">12896118</data>
    </edge>
    <edge source="CAN" target="TUN">
      <data key="d0">101248</data>
    </edge>
    <edge source="CAN" target="TUR">
      <data key="d0">1629594</data>
    </edge>
    <edge source="CAN" target="UKR">
      <data key="d0">246068</data>
    </edge>
    <edge source="CAN" target="MKD">
      <data key="d0">744640</data>
    </edge>
    <edge source="CAN" target="EGY">
      <data key="d0">16799347</data>
    </edge>
    <edge source="CAN" target="GBR">
      <data key="d0">518194341</data>
    </edge>
    <edge source="CAN" target="TZA">
      <data key="d0">163141</data>
    </edge>
    <edge source="CAN" target="USA">
      <data key="d0">5997248337</data>
    </edge>
    <edge source="CAN" target="URY">
      <data key="d0">33651</data>
    </edge>
    <edge source="LKA" target="BEL">
      <data key="d0">19537</data>
    </edge>
    <edge source="LKA" target="CAN">
      <data key="d0">729787</data>
    </edge>
    <edge source="LKA" target="FRA">
      <data key="d0">11742982</data>
    </edge>
    <edge source="LKA" target="DEU">
      <data key="d0">15783321</data>
    </edge>
    <edge source="LKA" target="HKG">
      <data key="d0">683822</data>
    </edge>
    <edge source="LKA" target="HUN">
      <data key="d0">17939</data>
    </edge>
    <edge source="LKA" target="IRL">
      <data key="d0">844345</data>
    </edge>
    <edge source="LKA" target="ISR">
      <data key="d0">477416</data>
    </edge>
    <edge source="LKA" target="ITA">
      <data key="d0">12112</data>
    </edge>
    <edge source="LKA" target="JPN">
      <data key="d0">13081</data>
    </edge>
    <edge source="LKA" target="MYS">
      <data key="d0">52699</data>
    </edge>
    <edge source="LKA" target="MUS">
      <data key="d0">56467</data>
    </edge>
    <edge source="LKA" target="NLD">
      <data key="d0">996130</data>
    </edge>
    <edge source="LKA" target="NOR">
      <data key="d0">228166</data>
    </edge>
    <edge source="LKA" target="PAK">
      <data key="d0">10453</data>
    </edge>
    <edge source="LKA" target="PRT">
      <data key="d0">10285</data>
    </edge>
    <edge source="LKA" target="RUS">
      <data key="d0">12016</data>
    </edge>
    <edge source="LKA" target="IND">
      <data key="d0">422083</data>
    </edge>
    <edge source="LKA" target="SGP">
      <data key="d0">4601320</data>
    </edge>
    <edge source="LKA" target="THA">
      <data key="d0">48583</data>
    </edge>
    <edge source="LKA" target="ARE">
      <data key="d0">1111506</data>
    </edge>
    <edge source="LKA" target="UKR">
      <data key="d0">40820</data>
    </edge>
    <edge source="LKA" target="GBR">
      <data key="d0">3012892</data>
    </edge>
    <edge source="LKA" target="USA">
      <data key="d0">2592822</data>
    </edge>
    <edge source="GEO" target="AZE">
      <data key="d0">373400</data>
    </edge>
    <edge source="GEO" target="BLR">
      <data key="d0">101643</data>
    </edge>
    <edge source="GEO" target="ETH">
      <data key="d0">15300</data>
    </edge>
    <edge source="GEO" target="GRC">
      <data key="d0">110000</data>
    </edge>
    <edge source="GEO" target="JOR">
      <data key="d0">378888</data>
    </edge>
    <edge source="GEO" target="PAN">
      <data key="d0">800000</data>
    </edge>
    <edge source="GEO" target="RUS">
      <data key="d0">1284132</data>
    </edge>
    <edge source="GEO" target="IND">
      <data key="d0">86896</data>
    </edge>
    <edge source="GEO" target="VNM">
      <data key="d0">27230</data>
    </edge>
    <edge source="GEO" target="ZAF">
      <data key="d0">522620</data>
    </edge>
    <edge source="GEO" target="TUR">
      <data key="d0">135000</data>
    </edge>
    <edge source="GEO" target="UKR">
      <data key="d0">719660</data>
    </edge>
    <edge source="LVA" target="BLR">
      <data key="d0">282910</data>
    </edge>
    <edge source="LVA" target="CZE">
      <data key="d0">26700</data>
    </edge>
    <edge source="LVA" target="DNK">
      <data key="d0">1637513</data>
    </edge>
    <edge source="LVA" target="EST">
      <data key="d0">989462</data>
    </edge>
    <edge source="LVA" target="FIN">
      <data key="d0">23934</data>
    </edge>
    <edge source="LVA" target="DEU">
      <data key="d0">163880</data>
    </edge>
    <edge source="LVA" target="IRL">
      <data key="d0">75252</data>
    </edge>
    <edge source="LVA" target="LTU">
      <data key="d0">718728</data>
    </edge>
    <edge source="LVA" target="NLD">
      <data key="d0">59914</data>
    </edge>
    <edge source="LVA" target="NOR">
      <data key="d0">5556476</data>
    </edge>
    <edge source="LVA" target="POL">
      <data key="d0">11024</data>
    </edge>
    <edge source="LVA" target="RUS">
      <data key="d0">322220</data>
    </edge>
    <edge source="LVA" target="SWE">
      <data key="d0">1590599</data>
    </edge>
    <edge source="LVA" target="CHE">
      <data key="d0">26487</data>
    </edge>
    <edge source="LVA" target="ARE">
      <data key="d0">48853</data>
    </edge>
    <edge source="LVA" target="UKR">
      <data key="d0">1382354</data>
    </edge>
    <edge source="LVA" target="GBR">
      <data key="d0">13928</data>
    </edge>
    <edge source="LVA" target="USA">
      <data key="d0">29826</data>
    </edge>
    <edge source="LVA" target="SRB">
      <data key="d0">49656</data>
    </edge>
    <edge source="RUS" target="AZE">
      <data key="d0">1576344</data>
    </edge>
    <edge source="RUS" target="AUS">
      <data key="d0">28000</data>
    </edge>
    <edge source="RUS" target="ARM">
      <data key="d0">254969</data>
    </edge>
    <edge source="RUS" target="BEL">
      <data key="d0">9777956</data>
    </edge>
    <edge source="RUS" target="BOL">
      <data key="d0">142329</data>
    </edge>
    <edge source="RUS" target="BGR">
      <data key="d0">2956849</data>
    </edge>
    <edge source="RUS" target="KHM">
      <data key="d0">91230</data>
    </edge>
    <edge source="RUS" target="CAN">
      <data key="d0">3608000</data>
    </edge>
    <edge source="RUS" target="CAF">
      <data key="d0">1570065</data>
    </edge>
    <edge source="RUS" target="LKA">
      <data key="d0">133221</data>
    </edge>
    <edge source="RUS" target="CHN">
      <data key="d0">415329319</data>
    </edge>
    <edge source="RUS" target="COL">
      <data key="d0">322689</data>
    </edge>
    <edge source="RUS" target="CZE">
      <data key="d0">25621948</data>
    </edge>
    <edge source="RUS" target="DNK">
      <data key="d0">374000</data>
    </edge>
    <edge source="RUS" target="ETH">
      <data key="d0">14364055</data>
    </edge>
    <edge source="RUS" target="EST">
      <data key="d0">3513108</data>
    </edge>
    <edge source="RUS" target="FIN">
      <data key="d0">8032730</data>
    </edge>
    <edge source="RUS" target="FRA">
      <data key="d0">1342253</data>
    </edge>
    <edge source="RUS" target="GEO">
      <data key="d0">955691</data>
    </edge>
    <edge source="RUS" target="DEU">
      <data key="d0">8402090</data>
    </edge>
    <edge source="RUS" target="GRC">
      <data key="d0">36320019</data>
    </edge>
    <edge source="RUS" target="HND">
      <data key="d0">300000</data>
    </edge>
    <edge source="RUS" target="HKG">
      <data key="d0">1660000</data>
    </edge>
    <edge source="RUS" target="HUN">
      <data key="d0">13301169</data>
    </edge>
    <edge source="RUS" target="IRL">
      <data key="d0">11000</data>
    </edge>
    <edge source="RUS" target="ITA">
      <data key="d0">4948962</data>
    </edge>
    <edge source="RUS" target="JPN">
      <data key="d0">29064668</data>
    </edge>
    <edge source="RUS" target="KAZ">
      <data key="d0">84861945</data>
    </edge>
    <edge source="RUS" target="KOR">
      <data key="d0">92616842</data>
    </edge>
    <edge source="RUS" target="KGZ">
      <data key="d0">676325</data>
    </edge>
    <edge source="RUS" target="LVA">
      <data key="d0">28606615</data>
    </edge>
    <edge source="RUS" target="LTU">
      <data key="d0">9014166</data>
    </edge>
    <edge source="RUS" target="MYS">
      <data key="d0">1428690</data>
    </edge>
    <edge source="RUS" target="MEX">
      <data key="d0">8028279</data>
    </edge>
    <edge source="RUS" target="MDA">
      <data key="d0">612101</data>
    </edge>
    <edge source="RUS" target="NAM">
      <data key="d0">4451372</data>
    </edge>
    <edge source="RUS" target="NLD">
      <data key="d0">26577341</data>
    </edge>
    <edge source="RUS" target="NOR">
      <data key="d0">6574841</data>
    </edge>
    <edge source="RUS" target="PAN">
      <data key="d0">3122467</data>
    </edge>
    <edge source="RUS" target="PER">
      <data key="d0">1316706</data>
    </edge>
    <edge source="RUS" target="PHL">
      <data key="d0">111823</data>
    </edge>
    <edge source="RUS" target="POL">
      <data key="d0">4266782</data>
    </edge>
    <edge source="RUS" target="PRT">
      <data key="d0">136620</data>
    </edge>
    <edge source="RUS" target="ROU">
      <data key="d0">58380</data>
    </edge>
    <edge source="RUS" target="SAU">
      <data key="d0">4148245</data>
    </edge>
    <edge source="RUS" target="IND">
      <data key="d0">267884668</data>
    </edge>
    <edge source="RUS" target="SGP">
      <data key="d0">18210927</data>
    </edge>
    <edge source="RUS" target="SVK">
      <data key="d0">5396822</data>
    </edge>
    <edge source="RUS" target="VNM">
      <data key="d0">16535107</data>
    </edge>
    <edge source="RUS" target="SVN">
      <data key="d0">1130404</data>
    </edge>
    <edge source="RUS" target="ZAF">
      <data key="d0">390125</data>
    </edge>
    <edge source="RUS" target="ZWE">
      <data key="d0">14262</data>
    </edge>
    <edge source="RUS" target="ESP">
      <data key="d0">725100</data>
    </edge>
    <edge source="RUS" target="SWE">
      <data key="d0">1136204</data>
    </edge>
    <edge source="RUS" target="CHE">
      <data key="d0">5873676</data>
    </edge>
    <edge source="RUS" target="ARE">
      <data key="d0">4691484</data>
    </edge>
    <edge source="RUS" target="TUR">
      <data key="d0">7939243</data>
    </edge>
    <edge source="RUS" target="UGA">
      <data key="d0">94539</data>
    </edge>
    <edge source="RUS" target="UKR">
      <data key="d0">40532018</data>
    </edge>
    <edge source="RUS" target="EGY">
      <data key="d0">25170399</data>
    </edge>
    <edge source="RUS" target="GBR">
      <data key="d0">71465598</data>
    </edge>
    <edge source="RUS" target="USA">
      <data key="d0">11220664</data>
    </edge>
    <edge source="RUS" target="SRB">
      <data key="d0">3178193</data>
    </edge>
    <edge source="SVK" target="DZA">
      <data key="d0">113112</data>
    </edge>
    <edge source="SVK" target="AUT">
      <data key="d0">27979296</data>
    </edge>
    <edge source="SVK" target="COL">
      <data key="d0">30129</data>
    </edge>
    <edge source="SVK" target="HRV">
      <data key="d0">2511232</data>
    </edge>
    <edge source="SVK" target="CZE">
      <data key="d0">22037301</data>
    </edge>
    <edge source="SVK" target="FRA">
      <data key="d0">3001459</data>
    </edge>
    <edge source="SVK" target="DEU">
      <data key="d0">38415356</data>
    </edge>
    <edge source="SVK" target="GRC">
      <data key="d0">481604</data>
    </edge>
    <edge source="SVK" target="HUN">
      <data key="d0">8416643</data>
    </edge>
    <edge source="SVK" target="ITA">
      <data key="d0">11980</data>
    </edge>
    <edge source="SVK" target="KGZ">
      <data key="d0">134973</data>
    </edge>
    <edge source="SVK" target="MDA">
      <data key="d0">119214</data>
    </edge>
    <edge source="SVK" target="NLD">
      <data key="d0">11703341</data>
    </edge>
    <edge source="SVK" target="PAN">
      <data key="d0">670513</data>
    </edge>
    <edge source="SVK" target="POL">
      <data key="d0">13511536</data>
    </edge>
    <edge source="SVK" target="PRT">
      <data key="d0">17529</data>
    </edge>
    <edge source="SVK" target="ROU">
      <data key="d0">1500576</data>
    </edge>
    <edge source="SVK" target="RUS">
      <data key="d0">3891368</data>
    </edge>
    <edge source="SVK" target="SVN">
      <data key="d0">750683</data>
    </edge>
    <edge source="SVK" target="CHE">
      <data key="d0">6992916</data>
    </edge>
    <edge source="SVK" target="THA">
      <data key="d0">32600</data>
    </edge>
    <edge source="SVK" target="UKR">
      <data key="d0">19213942</data>
    </edge>
    <edge source="SVK" target="EGY">
      <data key="d0">2551716</data>
    </edge>
    <edge source="SVK" target="GBR">
      <data key="d0">492901</data>
    </edge>
    <edge source="SVK" target="USA">
      <data key="d0">1759349</data>
    </edge>
    <edge source="SVK" target="SRB">
      <data key="d0">872636</data>
    </edge>
    <edge source="ARE" target="DZA">
      <data key="d0">52624</data>
    </edge>
    <edge source="ARE" target="AUS">
      <data key="d0">435670</data>
    </edge>
    <edge source="ARE" target="BEL">
      <data key="d0">24212</data>
    </edge>
    <edge source="ARE" target="CMR">
      <data key="d0">37085</data>
    </edge>
    <edge source="ARE" target="CAN">
      <data key="d0">162179</data>
    </edge>
    <edge source="ARE" target="DNK">
      <data key="d0">69456</data>
    </edge>
    <edge source="ARE" target="FRA">
      <data key="d0">129425</data>
    </edge>
    <edge source="ARE" target="GEO">
      <data key="d0">282421</data>
    </edge>
    <edge source="ARE" target="DEU">
      <data key="d0">250089</data>
    </edge>
    <edge source="ARE" target="GRC">
      <data key="d0">19478</data>
    </edge>
    <edge source="ARE" target="HKG">
      <data key="d0">7461571</data>
    </edge>
    <edge source="ARE" target="ITA">
      <data key="d0">421590</data>
    </edge>
    <edge source="ARE" target="CIV">
      <data key="d0">117788</data>
    </edge>
    <edge source="ARE" target="KAZ">
      <data key="d0">278643</data>
    </edge>
    <edge source="ARE" target="JOR">
      <data key="d0">75986</data>
    </edge>
    <edge source="ARE" target="KOR">
      <data key="d0">15051</data>
    </edge>
    <edge source="ARE" target="LBN">
      <data key="d0">61117</data>
    </edge>
    <edge source="ARE" target="LTU">
      <data key="d0">38121</data>
    </edge>
    <edge source="ARE" target="MYS">
      <data key="d0">30035</data>
    </edge>
    <edge source="ARE" target="MAR">
      <data key="d0">23944</data>
    </edge>
    <edge source="ARE" target="MOZ">
      <data key="d0">186762</data>
    </edge>
    <edge source="ARE" target="OMN">
      <data key="d0">214144</data>
    </edge>
    <edge source="ARE" target="NLD">
      <data key="d0">145802</data>
    </edge>
    <edge source="ARE" target="PAK">
      <data key="d0">176174</data>
    </edge>
    <edge source="ARE" target="PRT">
      <data key="d0">44690</data>
    </edge>
    <edge source="ARE" target="RUS">
      <data key="d0">2611136</data>
    </edge>
    <edge source="ARE" target="SAU">
      <data key="d0">535412</data>
    </edge>
    <edge source="ARE" target="SEN">
      <data key="d0">25596</data>
    </edge>
    <edge source="ARE" target="IND">
      <data key="d0">4445160</data>
    </edge>
    <edge source="ARE" target="SGP">
      <data key="d0">5670000</data>
    </edge>
    <edge source="ARE" target="SVN">
      <data key="d0">161627</data>
    </edge>
    <edge source="ARE" target="SWE">
      <data key="d0">15793</data>
    </edge>
    <edge source="ARE" target="THA">
      <data key="d0">46321</data>
    </edge>
    <edge source="ARE" target="TGO">
      <data key="d0">37400</data>
    </edge>
    <edge source="ARE" target="TUN">
      <data key="d0">42055</data>
    </edge>
    <edge source="ARE" target="TUR">
      <data key="d0">31253</data>
    </edge>
    <edge source="ARE" target="EGY">
      <data key="d0">180725</data>
    </edge>
    <edge source="ARE" target="GBR">
      <data key="d0">513685</data>
    </edge>
    <edge source="ARE" target="TZA">
      <data key="d0">30511</data>
    </edge>
    <edge source="ARE" target="USA">
      <data key="d0">1036536</data>
    </edge>
    <edge source="UKR" target="DZA">
      <data key="d0">12045230</data>
    </edge>
    <edge source="UKR" target="AZE">
      <data key="d0">289630</data>
    </edge>
    <edge source="UKR" target="AUT">
      <data key="d0">10940</data>
    </edge>
    <edge source="UKR" target="BEL">
      <data key="d0">138430</data>
    </edge>
    <edge source="UKR" target="BGR">
      <data key="d0">798230</data>
    </edge>
    <edge source="UKR" target="BLR">
      <data key="d0">3228680</data>
    </edge>
    <edge source="UKR" target="CAN">
      <data key="d0">10789950</data>
    </edge>
    <edge source="UKR" target="LKA">
      <data key="d0">10356040</data>
    </edge>
    <edge source="UKR" target="CHN">
      <data key="d0">11129320</data>
    </edge>
    <edge source="UKR" target="COL">
      <data key="d0">11750</data>
    </edge>
    <edge source="UKR" target="CZE">
      <data key="d0">23560</data>
    </edge>
    <edge source="UKR" target="DNK">
      <data key="d0">17090</data>
    </edge>
    <edge source="UKR" target="ETH">
      <data key="d0">25000</data>
    </edge>
    <edge source="UKR" target="EST">
      <data key="d0">2356000</data>
    </edge>
    <edge source="UKR" target="FIN">
      <data key="d0">316370</data>
    </edge>
    <edge source="UKR" target="FRA">
      <data key="d0">163560</data>
    </edge>
    <edge source="UKR" target="GEO">
      <data key="d0">4297240</data>
    </edge>
    <edge source="UKR" target="DEU">
      <data key="d0">11014240</data>
    </edge>
    <edge source="UKR" target="GRC">
      <data key="d0">232080</data>
    </edge>
    <edge source="UKR" target="HUN">
      <data key="d0">7649780</data>
    </edge>
    <edge source="UKR" target="IDN">
      <data key="d0">100270</data>
    </edge>
    <edge source="UKR" target="IRL">
      <data key="d0">11970</data>
    </edge>
    <edge source="UKR" target="ISR">
      <data key="d0">1176170</data>
    </edge>
    <edge source="UKR" target="ITA">
      <data key="d0">212890</data>
    </edge>
    <edge source="UKR" target="KAZ">
      <data key="d0">10892210</data>
    </edge>
    <edge source="UKR" target="KOR">
      <data key="d0">332370</data>
    </edge>
    <edge source="UKR" target="KGZ">
      <data key="d0">433000</data>
    </edge>
    <edge source="UKR" target="LBN">
      <data key="d0">135000</data>
    </edge>
    <edge source="UKR" target="LVA">
      <data key="d0">5869350</data>
    </edge>
    <edge source="UKR" target="LTU">
      <data key="d0">1684340</data>
    </edge>
    <edge source="UKR" target="MDG">
      <data key="d0">87800</data>
    </edge>
    <edge source="UKR" target="MEX">
      <data key="d0">949000</data>
    </edge>
    <edge source="UKR" target="MDA">
      <data key="d0">352650</data>
    </edge>
    <edge source="UKR" target="NLD">
      <data key="d0">1759850</data>
    </edge>
    <edge source="UKR" target="PAN">
      <data key="d0">2407430</data>
    </edge>
    <edge source="UKR" target="PER">
      <data key="d0">75540</data>
    </edge>
    <edge source="UKR" target="POL">
      <data key="d0">1228860</data>
    </edge>
    <edge source="UKR" target="PRT">
      <data key="d0">14260</data>
    </edge>
    <edge source="UKR" target="ROU">
      <data key="d0">497410</data>
    </edge>
    <edge source="UKR" target="RUS">
      <data key="d0">55005170</data>
    </edge>
    <edge source="UKR" target="IND">
      <data key="d0">9798200</data>
    </edge>
    <edge source="UKR" target="SGP">
      <data key="d0">1283220</data>
    </edge>
    <edge source="UKR" target="SVK">
      <data key="d0">102900</data>
    </edge>
    <edge source="UKR" target="VNM">
      <data key="d0">443950</data>
    </edge>
    <edge source="UKR" target="ZAF">
      <data key="d0">154730</data>
    </edge>
    <edge source="UKR" target="ESP">
      <data key="d0">3589580</data>
    </edge>
    <edge source="UKR" target="CHE">
      <data key="d0">513820</data>
    </edge>
    <edge source="UKR" target="ARE">
      <data key="d0">126220</data>
    </edge>
    <edge source="UKR" target="TUR">
      <data key="d0">965240</data>
    </edge>
    <edge source="UKR" target="EGY">
      <data key="d0">469290</data>
    </edge>
    <edge source="UKR" target="GBR">
      <data key="d0">810230</data>
    </edge>
    <edge source="UKR" target="USA">
      <data key="d0">59973470</data>
    </edge>
    <edge source="UKR" target="URY">
      <data key="d0">25670</data>
    </edge>
    <edge source="UKR" target="SRB">
      <data key="d0">174450</data>
    </edge>
    <edge source="ARG" target="BOL">
      <data key="d0">112225</data>
    </edge>
    <edge source="ARG" target="BRA">
      <data key="d0">2943283</data>
    </edge>
    <edge source="ARG" target="CAN">
      <data key="d0">51500</data>
    </edge>
    <edge source="ARG" target="CHL">
      <data key="d0">2945409</data>
    </edge>
    <edge source="ARG" target="COL">
      <data key="d0">42271</data>
    </edge>
    <edge source="ARG" target="DNK">
      <data key="d0">400000</data>
    </edge>
    <edge source="ARG" target="SLV">
      <data key="d0">25500000</data>
    </edge>
    <edge source="ARG" target="FRA">
      <data key="d0">119466170</data>
    </edge>
    <edge source="ARG" target="DEU">
      <data key="d0">93884</data>
    </edge>
    <edge source="ARG" target="IRL">
      <data key="d0">12200</data>
    </edge>
    <edge source="ARG" target="JAM">
      <data key="d0">94655</data>
    </edge>
    <edge source="ARG" target="JPN">
      <data key="d0">25280</data>
    </edge>
    <edge source="ARG" target="MYS">
      <data key="d0">66000</data>
    </edge>
    <edge source="ARG" target="NAM">
      <data key="d0">3105487</data>
    </edge>
    <edge source="ARG" target="NZL">
      <data key="d0">11000000</data>
    </edge>
    <edge source="ARG" target="PRY">
      <data key="d0">304314</data>
    </edge>
    <edge source="ARG" target="PER">
      <data key="d0">122727</data>
    </edge>
    <edge source="ARG" target="ZAF">
      <data key="d0">1398333</data>
    </edge>
    <edge source="ARG" target="ESP">
      <data key="d0">2740579</data>
    </edge>
    <edge source="ARG" target="SWE">
      <data key="d0">27700000</data>
    </edge>
    <edge source="ARG" target="CHE">
      <data key="d0">270562</data>
    </edge>
    <edge source="ARG" target="GBR">
      <data key="d0">166394</data>
    </edge>
    <edge source="ARG" target="USA">
      <data key="d0">113605158</data>
    </edge>
    <edge source="ARG" target="URY">
      <data key="d0">876167</data>
    </edge>
    <edge source="BOL" target="ARG">
      <data key="d0">152600</data>
    </edge>
    <edge source="BOL" target="BRA">
      <data key="d0">1851000</data>
    </edge>
    <edge source="BOL" target="CAN">
      <data key="d0">172925</data>
    </edge>
    <edge source="BOL" target="CHL">
      <data key="d0">1083921</data>
    </edge>
    <edge source="BOL" target="PER">
      <data key="d0">1500000</data>
    </edge>
    <edge source="BOL" target="USA">
      <data key="d0">139723573</data>
    </edge>
    <edge source="BRA" target="ARG">
      <data key="d0">12812923</data>
    </edge>
    <edge source="BRA" target="AUS">
      <data key="d0">508019</data>
    </edge>
    <edge source="BRA" target="AUT">
      <data key="d0">37888527</data>
    </edge>
    <edge source="BRA" target="BEL">
      <data key="d0">126654</data>
    </edge>
    <edge source="BRA" target="BOL">
      <data key="d0">35874</data>
    </edge>
    <edge source="BRA" target="CAN">
      <data key="d0">1431217</data>
    </edge>
    <edge source="BRA" target="CHL">
      <data key="d0">3195257</data>
    </edge>
    <edge source="BRA" target="CHN">
      <data key="d0">37090333</data>
    </edge>
    <edge source="BRA" target="COL">
      <data key="d0">4368624</data>
    </edge>
    <edge source="BRA" target="CRI">
      <data key="d0">32997</data>
    </edge>
    <edge source="BRA" target="DNK">
      <data key="d0">466766</data>
    </edge>
    <edge source="BRA" target="FRA">
      <data key="d0">419817163</data>
    </edge>
    <edge source="BRA" target="DEU">
      <data key="d0">21862486</data>
    </edge>
    <edge source="BRA" target="GRC">
      <data key="d0">14782911</data>
    </edge>
    <edge source="BRA" target="IRL">
      <data key="d0">14444</data>
    </edge>
    <edge source="BRA" target="ISR">
      <data key="d0">12176</data>
    </edge>
    <edge source="BRA" target="ITA">
      <data key="d0">108432576</data>
    </edge>
    <edge source="BRA" target="JPN">
      <data key="d0">161545941</data>
    </edge>
    <edge source="BRA" target="KOR">
      <data key="d0">34600</data>
    </edge>
    <edge source="BRA" target="MYS">
      <data key="d0">127248</data>
    </edge>
    <edge source="BRA" target="MRT">
      <data key="d0">1003200</data>
    </edge>
    <edge source="BRA" target="MEX">
      <data key="d0">2824259</data>
    </edge>
    <edge source="BRA" target="NLD">
      <data key="d0">34880398</data>
    </edge>
    <edge source="BRA" target="NOR">
      <data key="d0">11397</data>
    </edge>
    <edge source="BRA" target="PRY">
      <data key="d0">5573474</data>
    </edge>
    <edge source="BRA" target="PER">
      <data key="d0">84680</data>
    </edge>
    <edge source="BRA" target="POL">
      <data key="d0">144248793</data>
    </edge>
    <edge source="BRA" target="PRT">
      <data key="d0">35943438</data>
    </edge>
    <edge source="BRA" target="IND">
      <data key="d0">2537200</data>
    </edge>
    <edge source="BRA" target="ZAF">
      <data key="d0">190022</data>
    </edge>
    <edge source="BRA" target="ESP">
      <data key="d0">267675</data>
    </edge>
    <edge source="BRA" target="SWE">
      <data key="d0">13121614</data>
    </edge>
    <edge source="BRA" target="CHE">
      <data key="d0">188846720</data>
    </edge>
    <edge source="BRA" target="EGY">
      <data key="d0">10753</data>
    </edge>
    <edge source="BRA" target="GBR">
      <data key="d0">221212878</data>
    </edge>
    <edge source="BRA" target="USA">
      <data key="d0">2035502864</data>
    </edge>
    <edge source="BRA" target="URY">
      <data key="d0">1033299</data>
    </edge>
    <edge source="CHL" target="ARG">
      <data key="d0">2029608</data>
    </edge>
    <edge source="CHL" target="BOL">
      <data key="d0">92569</data>
    </edge>
    <edge source="CHL" target="BRA">
      <data key="d0">28543419</data>
    </edge>
    <edge source="CHL" target="CAN">
      <data key="d0">1526520</data>
    </edge>
    <edge source="CHL" target="COL">
      <data key="d0">38800</data>
    </edge>
    <edge source="CHL" target="SLV">
      <data key="d0">89171</data>
    </edge>
    <edge source="CHL" target="FRA">
      <data key="d0">25120</data>
    </edge>
    <edge source="CHL" target="MEX">
      <data key="d0">6776500</data>
    </edge>
    <edge source="CHL" target="NLD">
      <data key="d0">508556</data>
    </edge>
    <edge source="CHL" target="NZL">
      <data key="d0">36000</data>
    </edge>
    <edge source="CHL" target="PAN">
      <data key="d0">1000000</data>
    </edge>
    <edge source="CHL" target="PRY">
      <data key="d0">195231</data>
    </edge>
    <edge source="CHL" target="PER">
      <data key="d0">2992204</data>
    </edge>
    <edge source="CHL" target="PRT">
      <data key="d0">24000</data>
    </edge>
    <edge source="CHL" target="ESP">
      <data key="d0">244529</data>
    </edge>
    <edge source="CHL" target="USA">
      <data key="d0">2779341</data>
    </edge>
    <edge source="COL" target="CAN">
      <data key="d0">775000</data>
    </edge>
    <edge source="COL" target="CHL">
      <data key="d0">50384</data>
    </edge>
    <edge source="COL" target="CRI">
      <data key="d0">43889</data>
    </edge>
    <edge source="COL" target="DNK">
      <data key="d0">450000</data>
    </edge>
    <edge source="COL" target="ECU">
      <data key="d0">60508</data>
    </edge>
    <edge source="COL" target="GTM">
      <data key="d0">93633</data>
    </edge>
    <edge source="COL" target="HND">
      <data key="d0">12510023</data>
    </edge>
    <edge source="COL" target="ITA">
      <data key="d0">298826</data>
    </edge>
    <edge source="COL" target="JAM">
      <data key="d0">249652</data>
    </edge>
    <edge source="COL" target="MEX">
      <data key="d0">30305</data>
    </edge>
    <edge source="COL" target="NIC">
      <data key="d0">13186</data>
    </edge>
    <edge source="COL" target="PAN">
      <data key="d0">1540355</data>
    </edge>
    <edge source="COL" target="RUS">
      <data key="d0">572900</data>
    </edge>
    <edge source="COL" target="CHE">
      <data key="d0">15256</data>
    </edge>
    <edge source="COL" target="USA">
      <data key="d0">2340702</data>
    </edge>
    <edge source="DNK" target="ALB">
      <data key="d0">13601</data>
    </edge>
    <edge source="DNK" target="DZA">
      <data key="d0">1161736</data>
    </edge>
    <edge source="DNK" target="ARG">
      <data key="d0">66075</data>
    </edge>
    <edge source="DNK" target="AUS">
      <data key="d0">1146484</data>
    </edge>
    <edge source="DNK" target="AUT">
      <data key="d0">394843</data>
    </edge>
    <edge source="DNK" target="BEL">
      <data key="d0">4645194</data>
    </edge>
    <edge source="DNK" target="BRA">
      <data key="d0">62389424</data>
    </edge>
    <edge source="DNK" target="BGR">
      <data key="d0">27346</data>
    </edge>
    <edge source="DNK" target="BDI">
      <data key="d0">156213</data>
    </edge>
    <edge source="DNK" target="CAN">
      <data key="d0">12336712</data>
    </edge>
    <edge source="DNK" target="CHL">
      <data key="d0">100123</data>
    </edge>
    <edge source="DNK" target="CHN">
      <data key="d0">1735533</data>
    </edge>
    <edge source="DNK" target="COL">
      <data key="d0">258549</data>
    </edge>
    <edge source="DNK" target="HRV">
      <data key="d0">200682</data>
    </edge>
    <edge source="DNK" target="CZE">
      <data key="d0">443578</data>
    </edge>
    <edge source="DNK" target="ETH">
      <data key="d0">127377</data>
    </edge>
    <edge source="DNK" target="EST">
      <data key="d0">6529622</data>
    </edge>
    <edge source="DNK" target="FIN">
      <data key="d0">3328932</data>
    </edge>
    <edge source="DNK" target="FRA">
      <data key="d0">16595945</data>
    </edge>
    <edge source="DNK" target="DEU">
      <data key="d0">11794500</data>
    </edge>
    <edge source="DNK" target="GHA">
      <data key="d0">10294</data>
    </edge>
    <edge source="DNK" target="GRC">
      <data key="d0">17028000</data>
    </edge>
    <edge source="DNK" target="GTM">
      <data key="d0">27828</data>
    </edge>
    <edge source="DNK" target="HKG">
      <data key="d0">31113753</data>
    </edge>
    <edge source="DNK" target="HUN">
      <data key="d0">336979</data>
    </edge>
    <edge source="DNK" target="IDN">
      <data key="d0">1419768</data>
    </edge>
    <edge source="DNK" target="IRL">
      <data key="d0">5800960</data>
    </edge>
    <edge source="DNK" target="ISR">
      <data key="d0">3140887</data>
    </edge>
    <edge source="DNK" target="ITA">
      <data key="d0">38441658</data>
    </edge>
    <edge source="DNK" target="JPN">
      <data key="d0">98075830</data>
    </edge>
    <edge source="DNK" target="JOR">
      <data key="d0">191949</data>
    </edge>
    <edge source="DNK" target="KOR">
      <data key="d0">432148</data>
    </edge>
    <edge source="DNK" target="LBN">
      <data key="d0">54174</data>
    </edge>
    <edge source="DNK" target="LVA">
      <data key="d0">32659</data>
    </edge>
    <edge source="DNK" target="LTU">
      <data key="d0">345579</data>
    </edge>
    <edge source="DNK" target="MYS">
      <data key="d0">20094</data>
    </edge>
    <edge source="DNK" target="MUS">
      <data key="d0">57621</data>
    </edge>
    <edge source="DNK" target="MEX">
      <data key="d0">216736</data>
    </edge>
    <edge source="DNK" target="MAR">
      <data key="d0">304500</data>
    </edge>
    <edge source="DNK" target="OMN">
      <data key="d0">12175</data>
    </edge>
    <edge source="DNK" target="NLD">
      <data key="d0">4316736</data>
    </edge>
    <edge source="DNK" target="NZL">
      <data key="d0">112066</data>
    </edge>
    <edge source="DNK" target="NOR">
      <data key="d0">48791661</data>
    </edge>
    <edge source="DNK" target="PAK">
      <data key="d0">3633583</data>
    </edge>
    <edge source="DNK" target="PER">
      <data key="d0">13861</data>
    </edge>
    <edge source="DNK" target="PHL">
      <data key="d0">128811</data>
    </edge>
    <edge source="DNK" target="POL">
      <data key="d0">739405</data>
    </edge>
    <edge source="DNK" target="PRT">
      <data key="d0">163122</data>
    </edge>
    <edge source="DNK" target="ROU">
      <data key="d0">72050</data>
    </edge>
    <edge source="DNK" target="RUS">
      <data key="d0">112830</data>
    </edge>
    <edge source="DNK" target="SAU">
      <data key="d0">1916191</data>
    </edge>
    <edge source="DNK" target="SEN">
      <data key="d0">11847</data>
    </edge>
    <edge source="DNK" target="IND">
      <data key="d0">20526277</data>
    </edge>
    <edge source="DNK" target="SGP">
      <data key="d0">13225152</data>
    </edge>
    <edge source="DNK" target="SVN">
      <data key="d0">39058</data>
    </edge>
    <edge source="DNK" target="ZAF">
      <data key="d0">1177317</data>
    </edge>
    <edge source="DNK" target="ZWE">
      <data key="d0">42244</data>
    </edge>
    <edge source="DNK" target="ESP">
      <data key="d0">3860395</data>
    </edge>
    <edge source="DNK" target="SWE">
      <data key="d0">22142939</data>
    </edge>
    <edge source="DNK" target="CHE">
      <data key="d0">2452843</data>
    </edge>
    <edge source="DNK" target="THA">
      <data key="d0">794921</data>
    </edge>
    <edge source="DNK" target="ARE">
      <data key="d0">938137</data>
    </edge>
    <edge source="DNK" target="TUN">
      <data key="d0">686061</data>
    </edge>
    <edge source="DNK" target="TUR">
      <data key="d0">1302569</data>
    </edge>
    <edge source="DNK" target="UKR">
      <data key="d0">23529</data>
    </edge>
    <edge source="DNK" target="MKD">
      <data key="d0">43384</data>
    </edge>
    <edge source="DNK" target="EGY">
      <data key="d0">714202</data>
    </edge>
    <edge source="DNK" target="GBR">
      <data key="d0">37209425</data>
    </edge>
    <edge source="DNK" target="USA">
      <data key="d0">65360749</data>
    </edge>
    <edge source="DNK" target="URY">
      <data key="d0">58318</data>
    </edge>
    <edge source="SLV" target="HND">
      <data key="d0">12210</data>
    </edge>
    <edge source="DEU" target="DZA">
      <data key="d0">250000</data>
    </edge>
    <edge source="DEU" target="ARG">
      <data key="d0">1454000</data>
    </edge>
    <edge source="DEU" target="AUS">
      <data key="d0">15455000</data>
    </edge>
    <edge source="DEU" target="AUT">
      <data key="d0">97071000</data>
    </edge>
    <edge source="DEU" target="BEL">
      <data key="d0">360997000</data>
    </edge>
    <edge source="DEU" target="BRA">
      <data key="d0">131770000</data>
    </edge>
    <edge source="DEU" target="BGR">
      <data key="d0">3171000</data>
    </edge>
    <edge source="DEU" target="BLR">
      <data key="d0">244000</data>
    </edge>
    <edge source="DEU" target="CMR">
      <data key="d0">4829000</data>
    </edge>
    <edge source="DEU" target="CAN">
      <data key="d0">58490000</data>
    </edge>
    <edge source="DEU" target="LKA">
      <data key="d0">1371000</data>
    </edge>
    <edge source="DEU" target="CHL">
      <data key="d0">3477000</data>
    </edge>
    <edge source="DEU" target="CHN">
      <data key="d0">468074000</data>
    </edge>
    <edge source="DEU" target="COL">
      <data key="d0">1033000</data>
    </edge>
    <edge source="DEU" target="CRI">
      <data key="d0">112000</data>
    </edge>
    <edge source="DEU" target="HRV">
      <data key="d0">49519000</data>
    </edge>
    <edge source="DEU" target="CZE">
      <data key="d0">46449000</data>
    </edge>
    <edge source="DEU" target="BEN">
      <data key="d0">26000</data>
    </edge>
    <edge source="DEU" target="DNK">
      <data key="d0">118133000</data>
    </edge>
    <edge source="DEU" target="ECU">
      <data key="d0">122000</data>
    </edge>
    <edge source="DEU" target="SLV">
      <data key="d0">71186000</data>
    </edge>
    <edge source="DEU" target="ETH">
      <data key="d0">26000</data>
    </edge>
    <edge source="DEU" target="EST">
      <data key="d0">175000</data>
    </edge>
    <edge source="DEU" target="FIN">
      <data key="d0">196196000</data>
    </edge>
    <edge source="DEU" target="FRA">
      <data key="d0">7794661000</data>
    </edge>
    <edge source="DEU" target="GEO">
      <data key="d0">37899000</data>
    </edge>
    <edge source="DEU" target="GHA">
      <data key="d0">517000</data>
    </edge>
    <edge source="DEU" target="GRC">
      <data key="d0">64171000</data>
    </edge>
    <edge source="DEU" target="HKG">
      <data key="d0">10683000</data>
    </edge>
    <edge source="DEU" target="HUN">
      <data key="d0">25243000</data>
    </edge>
    <edge source="DEU" target="IDN">
      <data key="d0">4797000</data>
    </edge>
    <edge source="DEU" target="IRL">
      <data key="d0">64618000</data>
    </edge>
    <edge source="DEU" target="ISR">
      <data key="d0">6462000</data>
    </edge>
    <edge source="DEU" target="ITA">
      <data key="d0">326064000</data>
    </edge>
    <edge source="DEU" target="CIV">
      <data key="d0">146000</data>
    </edge>
    <edge source="DEU" target="JAM">
      <data key="d0">228000</data>
    </edge>
    <edge source="DEU" target="JPN">
      <data key="d0">172446000</data>
    </edge>
    <edge source="DEU" target="KAZ">
      <data key="d0">3702000</data>
    </edge>
    <edge source="DEU" target="JOR">
      <data key="d0">1885000</data>
    </edge>
    <edge source="DEU" target="KOR">
      <data key="d0">138658000</data>
    </edge>
    <edge source="DEU" target="LBN">
      <data key="d0">366000</data>
    </edge>
    <edge source="DEU" target="LVA">
      <data key="d0">648000</data>
    </edge>
    <edge source="DEU" target="LTU">
      <data key="d0">959000</data>
    </edge>
    <edge source="DEU" target="MDG">
      <data key="d0">87000</data>
    </edge>
    <edge source="DEU" target="MWI">
      <data key="d0">37000</data>
    </edge>
    <edge source="DEU" target="MYS">
      <data key="d0">5576000</data>
    </edge>
    <edge source="DEU" target="MRT">
      <data key="d0">817000</data>
    </edge>
    <edge source="DEU" target="MUS">
      <data key="d0">303000</data>
    </edge>
    <edge source="DEU" target="MEX">
      <data key="d0">4592000</data>
    </edge>
    <edge source="DEU" target="MDA">
      <data key="d0">51000</data>
    </edge>
    <edge source="DEU" target="MAR">
      <data key="d0">60207000</data>
    </edge>
    <edge source="DEU" target="OMN">
      <data key="d0">304000</data>
    </edge>
    <edge source="DEU" target="NAM">
      <data key="d0">701000</data>
    </edge>
    <edge source="DEU" target="NLD">
      <data key="d0">127097000</data>
    </edge>
    <edge source="DEU" target="NZL">
      <data key="d0">1066000</data>
    </edge>
    <edge source="DEU" target="NOR">
      <data key="d0">95078000</data>
    </edge>
    <edge source="DEU" target="PAK">
      <data key="d0">516000</data>
    </edge>
    <edge source="DEU" target="PAN">
      <data key="d0">2492000</data>
    </edge>
    <edge source="DEU" target="PER">
      <data key="d0">30000</data>
    </edge>
    <edge source="DEU" target="PHL">
      <data key="d0">2573000</data>
    </edge>
    <edge source="DEU" target="POL">
      <data key="d0">100753000</data>
    </edge>
    <edge source="DEU" target="PRT">
      <data key="d0">107865000</data>
    </edge>
    <edge source="DEU" target="ROU">
      <data key="d0">8520000</data>
    </edge>
    <edge source="DEU" target="RUS">
      <data key="d0">28715000</data>
    </edge>
    <edge source="DEU" target="SAU">
      <data key="d0">4283000</data>
    </edge>
    <edge source="DEU" target="SEN">
      <data key="d0">406000</data>
    </edge>
    <edge source="DEU" target="IND">
      <data key="d0">32144000</data>
    </edge>
    <edge source="DEU" target="SGP">
      <data key="d0">63549000</data>
    </edge>
    <edge source="DEU" target="SVK">
      <data key="d0">15791000</data>
    </edge>
    <edge source="DEU" target="VNM">
      <data key="d0">427000</data>
    </edge>
    <edge source="DEU" target="SVN">
      <data key="d0">27851000</data>
    </edge>
    <edge source="DEU" target="ZAF">
      <data key="d0">3540000</data>
    </edge>
    <edge source="DEU" target="ESP">
      <data key="d0">347482000</data>
    </edge>
    <edge source="DEU" target="SWE">
      <data key="d0">37910000</data>
    </edge>
    <edge source="DEU" target="CHE">
      <data key="d0">213171000</data>
    </edge>
    <edge source="DEU" target="THA">
      <data key="d0">8851000</data>
    </edge>
    <edge source="DEU" target="ARE">
      <data key="d0">60758000</data>
    </edge>
    <edge source="DEU" target="TUN">
      <data key="d0">4593000</data>
    </edge>
    <edge source="DEU" target="TUR">
      <data key="d0">31148000</data>
    </edge>
    <edge source="DEU" target="UGA">
      <data key="d0">354000</data>
    </edge>
    <edge source="DEU" target="UKR">
      <data key="d0">948000</data>
    </edge>
    <edge source="DEU" target="MKD">
      <data key="d0">420000</data>
    </edge>
    <edge source="DEU" target="EGY">
      <data key="d0">19311000</data>
    </edge>
    <edge source="DEU" target="GBR">
      <data key="d0">1693898000</data>
    </edge>
    <edge source="DEU" target="TZA">
      <data key="d0">529000</data>
    </edge>
    <edge source="DEU" target="USA">
      <data key="d0">2903453000</data>
    </edge>
    <edge source="DEU" target="BFA">
      <data key="d0">10000</data>
    </edge>
    <edge source="DEU" target="SRB">
      <data key="d0">1484000</data>
    </edge>
    <edge source="IRL" target="DZA">
      <data key="d0">162916</data>
    </edge>
    <edge source="IRL" target="AUS">
      <data key="d0">299468</data>
    </edge>
    <edge source="IRL" target="AUT">
      <data key="d0">13451</data>
    </edge>
    <edge source="IRL" target="BEL">
      <data key="d0">593371</data>
    </edge>
    <edge source="IRL" target="BRA">
      <data key="d0">411132</data>
    </edge>
    <edge source="IRL" target="CMR">
      <data key="d0">143901</data>
    </edge>
    <edge source="IRL" target="CAN">
      <data key="d0">1182023</data>
    </edge>
    <edge source="IRL" target="CHN">
      <data key="d0">191856</data>
    </edge>
    <edge source="IRL" target="CZE">
      <data key="d0">331002</data>
    </edge>
    <edge source="IRL" target="DNK">
      <data key="d0">1092196</data>
    </edge>
    <edge source="IRL" target="ETH">
      <data key="d0">10502</data>
    </edge>
    <edge source="IRL" target="FRA">
      <data key="d0">4505945</data>
    </edge>
    <edge source="IRL" target="DEU">
      <data key="d0">1711660</data>
    </edge>
    <edge source="IRL" target="GRC">
      <data key="d0">1608611</data>
    </edge>
    <edge source="IRL" target="HKG">
      <data key="d0">2595771</data>
    </edge>
    <edge source="IRL" target="HUN">
      <data key="d0">585116</data>
    </edge>
    <edge source="IRL" target="IDN">
      <data key="d0">18772</data>
    </edge>
    <edge source="IRL" target="ISR">
      <data key="d0">316006</data>
    </edge>
    <edge source="IRL" target="ITA">
      <data key="d0">63799</data>
    </edge>
    <edge source="IRL" target="JPN">
      <data key="d0">709301</data>
    </edge>
    <edge source="IRL" target="KAZ">
      <data key="d0">72849</data>
    </edge>
    <edge source="IRL" target="JOR">
      <data key="d0">81165</data>
    </edge>
    <edge source="IRL" target="KOR">
      <data key="d0">17651</data>
    </edge>
    <edge source="IRL" target="MWI">
      <data key="d0">226047</data>
    </edge>
    <edge source="IRL" target="MYS">
      <data key="d0">731734</data>
    </edge>
    <edge source="IRL" target="MAR">
      <data key="d0">244775</data>
    </edge>
    <edge source="IRL" target="OMN">
      <data key="d0">10502</data>
    </edge>
    <edge source="IRL" target="NLD">
      <data key="d0">434768</data>
    </edge>
    <edge source="IRL" target="NZL">
      <data key="d0">1361501</data>
    </edge>
    <edge source="IRL" target="NOR">
      <data key="d0">14657673</data>
    </edge>
    <edge source="IRL" target="PAK">
      <data key="d0">466507</data>
    </edge>
    <edge source="IRL" target="PAN">
      <data key="d0">11288</data>
    </edge>
    <edge source="IRL" target="PER">
      <data key="d0">28606</data>
    </edge>
    <edge source="IRL" target="PHL">
      <data key="d0">26320877</data>
    </edge>
    <edge source="IRL" target="POL">
      <data key="d0">204652</data>
    </edge>
    <edge source="IRL" target="ROU">
      <data key="d0">19533</data>
    </edge>
    <edge source="IRL" target="RUS">
      <data key="d0">88172</data>
    </edge>
    <edge source="IRL" target="SAU">
      <data key="d0">115391</data>
    </edge>
    <edge source="IRL" target="IND">
      <data key="d0">162419</data>
    </edge>
    <edge source="IRL" target="SGP">
      <data key="d0">963038</data>
    </edge>
    <edge source="IRL" target="ZAF">
      <data key="d0">3812116</data>
    </edge>
    <edge source="IRL" target="ESP">
      <data key="d0">12690889</data>
    </edge>
    <edge source="IRL" target="SWE">
      <data key="d0">907779</data>
    </edge>
    <edge source="IRL" target="CHE">
      <data key="d0">344900</data>
    </edge>
    <edge source="IRL" target="THA">
      <data key="d0">90125</data>
    </edge>
    <edge source="IRL" target="ARE">
      <data key="d0">251662</data>
    </edge>
    <edge source="IRL" target="TUN">
      <data key="d0">123998</data>
    </edge>
    <edge source="IRL" target="TUR">
      <data key="d0">1370212</data>
    </edge>
    <edge source="IRL" target="UGA">
      <data key="d0">12354</data>
    </edge>
    <edge source="IRL" target="UKR">
      <data key="d0">345353</data>
    </edge>
    <edge source="IRL" target="EGY">
      <data key="d0">190450</data>
    </edge>
    <edge source="IRL" target="GBR">
      <data key="d0">29266736</data>
    </edge>
    <edge source="IRL" target="TZA">
      <data key="d0">413676</data>
    </edge>
    <edge source="IRL" target="USA">
      <data key="d0">145734865</data>
    </edge>
    <edge source="JAM" target="CAN">
      <data key="d0">103679</data>
    </edge>
    <edge source="JAM" target="FRA">
      <data key="d0">39538</data>
    </edge>
    <edge source="JAM" target="DEU">
      <data key="d0">164587</data>
    </edge>
    <edge source="JAM" target="CHE">
      <data key="d0">100900</data>
    </edge>
    <edge source="JAM" target="GBR">
      <data key="d0">28099</data>
    </edge>
    <edge source="JAM" target="USA">
      <data key="d0">2803887</data>
    </edge>
    <edge source="JPN" target="DZA">
      <data key="d0">11088</data>
    </edge>
    <edge source="JPN" target="ARG">
      <data key="d0">6004449</data>
    </edge>
    <edge source="JPN" target="AUS">
      <data key="d0">5926565</data>
    </edge>
    <edge source="JPN" target="AUT">
      <data key="d0">118673</data>
    </edge>
    <edge source="JPN" target="BEL">
      <data key="d0">364749</data>
    </edge>
    <edge source="JPN" target="BOL">
      <data key="d0">250521</data>
    </edge>
    <edge source="JPN" target="BWA">
      <data key="d0">13973</data>
    </edge>
    <edge source="JPN" target="BRA">
      <data key="d0">552463</data>
    </edge>
    <edge source="JPN" target="KHM">
      <data key="d0">2537681</data>
    </edge>
    <edge source="JPN" target="CMR">
      <data key="d0">26898</data>
    </edge>
    <edge source="JPN" target="CAN">
      <data key="d0">230922207</data>
    </edge>
    <edge source="JPN" target="LKA">
      <data key="d0">81041339</data>
    </edge>
    <edge source="JPN" target="CHL">
      <data key="d0">27047556</data>
    </edge>
    <edge source="JPN" target="CHN">
      <data key="d0">22254318</data>
    </edge>
    <edge source="JPN" target="CZE">
      <data key="d0">93899</data>
    </edge>
    <edge source="JPN" target="DNK">
      <data key="d0">134270</data>
    </edge>
    <edge source="JPN" target="ECU">
      <data key="d0">371142</data>
    </edge>
    <edge source="JPN" target="FIN">
      <data key="d0">179976</data>
    </edge>
    <edge source="JPN" target="FRA">
      <data key="d0">9472406</data>
    </edge>
    <edge source="JPN" target="GEO">
      <data key="d0">649498</data>
    </edge>
    <edge source="JPN" target="DEU">
      <data key="d0">11939031</data>
    </edge>
    <edge source="JPN" target="GRC">
      <data key="d0">244661581</data>
    </edge>
    <edge source="JPN" target="HND">
      <data key="d0">12079852</data>
    </edge>
    <edge source="JPN" target="HKG">
      <data key="d0">508856196</data>
    </edge>
    <edge source="JPN" target="HUN">
      <data key="d0">99262</data>
    </edge>
    <edge source="JPN" target="IDN">
      <data key="d0">15205727</data>
    </edge>
    <edge source="JPN" target="IRL">
      <data key="d0">45548947</data>
    </edge>
    <edge source="JPN" target="ISR">
      <data key="d0">23178</data>
    </edge>
    <edge source="JPN" target="ITA">
      <data key="d0">91906537</data>
    </edge>
    <edge source="JPN" target="KAZ">
      <data key="d0">15375</data>
    </edge>
    <edge source="JPN" target="KOR">
      <data key="d0">37358074</data>
    </edge>
    <edge source="JPN" target="LBN">
      <data key="d0">19884</data>
    </edge>
    <edge source="JPN" target="MDG">
      <data key="d0">199915</data>
    </edge>
    <edge source="JPN" target="MYS">
      <data key="d0">4567055</data>
    </edge>
    <edge source="JPN" target="MUS">
      <data key="d0">890740</data>
    </edge>
    <edge source="JPN" target="MEX">
      <data key="d0">112428</data>
    </edge>
    <edge source="JPN" target="MAR">
      <data key="d0">260810</data>
    </edge>
    <edge source="JPN" target="OMN">
      <data key="d0">12303</data>
    </edge>
    <edge source="JPN" target="NAM">
      <data key="d0">2497978</data>
    </edge>
    <edge source="JPN" target="NLD">
      <data key="d0">160068000</data>
    </edge>
    <edge source="JPN" target="NZL">
      <data key="d0">1468932</data>
    </edge>
    <edge source="JPN" target="NOR">
      <data key="d0">297233269</data>
    </edge>
    <edge source="JPN" target="PAK">
      <data key="d0">23326</data>
    </edge>
    <edge source="JPN" target="PAN">
      <data key="d0">6051787720</data>
    </edge>
    <edge source="JPN" target="PER">
      <data key="d0">26212</data>
    </edge>
    <edge source="JPN" target="PHL">
      <data key="d0">78448618</data>
    </edge>
    <edge source="JPN" target="PRT">
      <data key="d0">1242981</data>
    </edge>
    <edge source="JPN" target="RUS">
      <data key="d0">2910697</data>
    </edge>
    <edge source="JPN" target="SAU">
      <data key="d0">2372114</data>
    </edge>
    <edge source="JPN" target="SEN">
      <data key="d0">8371099</data>
    </edge>
    <edge source="JPN" target="IND">
      <data key="d0">2753583</data>
    </edge>
    <edge source="JPN" target="SGP">
      <data key="d0">588643484</data>
    </edge>
    <edge source="JPN" target="SVK">
      <data key="d0">20246</data>
    </edge>
    <edge source="JPN" target="VNM">
      <data key="d0">95851401</data>
    </edge>
    <edge source="JPN" target="SVN">
      <data key="d0">235851</data>
    </edge>
    <edge source="JPN" target="ZAF">
      <data key="d0">911932</data>
    </edge>
    <edge source="JPN" target="ESP">
      <data key="d0">1134302</data>
    </edge>
    <edge source="JPN" target="SWE">
      <data key="d0">568552</data>
    </edge>
    <edge source="JPN" target="CHE">
      <data key="d0">140542</data>
    </edge>
    <edge source="JPN" target="THA">
      <data key="d0">18819579</data>
    </edge>
    <edge source="JPN" target="ARE">
      <data key="d0">592639</data>
    </edge>
    <edge source="JPN" target="TUN">
      <data key="d0">40816</data>
    </edge>
    <edge source="JPN" target="TUR">
      <data key="d0">19349421</data>
    </edge>
    <edge source="JPN" target="UKR">
      <data key="d0">10021</data>
    </edge>
    <edge source="JPN" target="EGY">
      <data key="d0">84633859</data>
    </edge>
    <edge source="JPN" target="GBR">
      <data key="d0">329632307</data>
    </edge>
    <edge source="JPN" target="TZA">
      <data key="d0">96478</data>
    </edge>
    <edge source="JPN" target="USA">
      <data key="d0">1456593968</data>
    </edge>
    <edge source="MYS" target="AUS">
      <data key="d0">6723725</data>
    </edge>
    <edge source="MYS" target="AUT">
      <data key="d0">17373</data>
    </edge>
    <edge source="MYS" target="BRA">
      <data key="d0">6305441</data>
    </edge>
    <edge source="MYS" target="KHM">
      <data key="d0">175938</data>
    </edge>
    <edge source="MYS" target="CAN">
      <data key="d0">3038810</data>
    </edge>
    <edge source="MYS" target="CHL">
      <data key="d0">122592</data>
    </edge>
    <edge source="MYS" target="CHN">
      <data key="d0">3653549</data>
    </edge>
    <edge source="MYS" target="DNK">
      <data key="d0">894620</data>
    </edge>
    <edge source="MYS" target="FIN">
      <data key="d0">117311</data>
    </edge>
    <edge source="MYS" target="FRA">
      <data key="d0">88287867</data>
    </edge>
    <edge source="MYS" target="DEU">
      <data key="d0">6808452</data>
    </edge>
    <edge source="MYS" target="GHA">
      <data key="d0">13500098</data>
    </edge>
    <edge source="MYS" target="GRC">
      <data key="d0">2669437</data>
    </edge>
    <edge source="MYS" target="HKG">
      <data key="d0">20946527</data>
    </edge>
    <edge source="MYS" target="HUN">
      <data key="d0">16800</data>
    </edge>
    <edge source="MYS" target="IDN">
      <data key="d0">9238325</data>
    </edge>
    <edge source="MYS" target="IRL">
      <data key="d0">280406</data>
    </edge>
    <edge source="MYS" target="ITA">
      <data key="d0">491084</data>
    </edge>
    <edge source="MYS" target="JPN">
      <data key="d0">4874509</data>
    </edge>
    <edge source="MYS" target="KOR">
      <data key="d0">4928889</data>
    </edge>
    <edge source="MYS" target="OMN">
      <data key="d0">104817</data>
    </edge>
    <edge source="MYS" target="NLD">
      <data key="d0">815977</data>
    </edge>
    <edge source="MYS" target="NZL">
      <data key="d0">1452524</data>
    </edge>
    <edge source="MYS" target="NOR">
      <data key="d0">549192</data>
    </edge>
    <edge source="MYS" target="PAK">
      <data key="d0">11700</data>
    </edge>
    <edge source="MYS" target="PER">
      <data key="d0">16798</data>
    </edge>
    <edge source="MYS" target="PHL">
      <data key="d0">3086848</data>
    </edge>
    <edge source="MYS" target="RUS">
      <data key="d0">1010986</data>
    </edge>
    <edge source="MYS" target="SAU">
      <data key="d0">383447</data>
    </edge>
    <edge source="MYS" target="IND">
      <data key="d0">820670</data>
    </edge>
    <edge source="MYS" target="SGP">
      <data key="d0">61122652</data>
    </edge>
    <edge source="MYS" target="VNM">
      <data key="d0">396181</data>
    </edge>
    <edge source="MYS" target="ZAF">
      <data key="d0">220311</data>
    </edge>
    <edge source="MYS" target="SWE">
      <data key="d0">601060</data>
    </edge>
    <edge source="MYS" target="CHE">
      <data key="d0">210693</data>
    </edge>
    <edge source="MYS" target="THA">
      <data key="d0">4193804</data>
    </edge>
    <edge source="MYS" target="ARE">
      <data key="d0">1086993</data>
    </edge>
    <edge source="MYS" target="TUR">
      <data key="d0">48511</data>
    </edge>
    <edge source="MYS" target="GBR">
      <data key="d0">22787420</data>
    </edge>
    <edge source="MYS" target="USA">
      <data key="d0">58383991</data>
    </edge>
    <edge source="NAM" target="AUS">
      <data key="d0">20421</data>
    </edge>
    <edge source="NAM" target="BWA">
      <data key="d0">164557</data>
    </edge>
    <edge source="NAM" target="CAN">
      <data key="d0">15583</data>
    </edge>
    <edge source="NAM" target="DNK">
      <data key="d0">22058</data>
    </edge>
    <edge source="NAM" target="FRA">
      <data key="d0">208987</data>
    </edge>
    <edge source="NAM" target="GMB">
      <data key="d0">11747</data>
    </edge>
    <edge source="NAM" target="DEU">
      <data key="d0">160657</data>
    </edge>
    <edge source="NAM" target="JAM">
      <data key="d0">137955</data>
    </edge>
    <edge source="NAM" target="SEN">
      <data key="d0">1408288</data>
    </edge>
    <edge source="NAM" target="ZAF">
      <data key="d0">1507571</data>
    </edge>
    <edge source="NAM" target="USA">
      <data key="d0">79677</data>
    </edge>
    <edge source="NZL" target="AUS">
      <data key="d0">35311251</data>
    </edge>
    <edge source="NZL" target="CAN">
      <data key="d0">10862811</data>
    </edge>
    <edge source="NZL" target="HRV">
      <data key="d0">51046</data>
    </edge>
    <edge source="NZL" target="DNK">
      <data key="d0">14594</data>
    </edge>
    <edge source="NZL" target="FRA">
      <data key="d0">42299021</data>
    </edge>
    <edge source="NZL" target="DEU">
      <data key="d0">3436408</data>
    </edge>
    <edge source="NZL" target="GRC">
      <data key="d0">133235</data>
    </edge>
    <edge source="NZL" target="HKG">
      <data key="d0">136922</data>
    </edge>
    <edge source="NZL" target="IDN">
      <data key="d0">82302</data>
    </edge>
    <edge source="NZL" target="ITA">
      <data key="d0">951336</data>
    </edge>
    <edge source="NZL" target="JPN">
      <data key="d0">2217980</data>
    </edge>
    <edge source="NZL" target="KOR">
      <data key="d0">13844</data>
    </edge>
    <edge source="NZL" target="MYS">
      <data key="d0">470539</data>
    </edge>
    <edge source="NZL" target="MUS">
      <data key="d0">12112</data>
    </edge>
    <edge source="NZL" target="MEX">
      <data key="d0">24633854</data>
    </edge>
    <edge source="NZL" target="NLD">
      <data key="d0">22639</data>
    </edge>
    <edge source="NZL" target="PAN">
      <data key="d0">909665</data>
    </edge>
    <edge source="NZL" target="RUS">
      <data key="d0">308152</data>
    </edge>
    <edge source="NZL" target="IND">
      <data key="d0">237045</data>
    </edge>
    <edge source="NZL" target="SGP">
      <data key="d0">2081512</data>
    </edge>
    <edge source="NZL" target="VNM">
      <data key="d0">18473</data>
    </edge>
    <edge source="NZL" target="ZAF">
      <data key="d0">866690</data>
    </edge>
    <edge source="NZL" target="ESP">
      <data key="d0">357456</data>
    </edge>
    <edge source="NZL" target="SWE">
      <data key="d0">802197</data>
    </edge>
    <edge source="NZL" target="CHE">
      <data key="d0">228608</data>
    </edge>
    <edge source="NZL" target="THA">
      <data key="d0">3032031</data>
    </edge>
    <edge source="NZL" target="TUR">
      <data key="d0">48984</data>
    </edge>
    <edge source="NZL" target="GBR">
      <data key="d0">52285616</data>
    </edge>
    <edge source="NZL" target="USA">
      <data key="d0">41668943</data>
    </edge>
    <edge source="PER" target="CAN">
      <data key="d0">205533</data>
    </edge>
    <edge source="PER" target="CHL">
      <data key="d0">19800</data>
    </edge>
    <edge source="PER" target="COL">
      <data key="d0">50074</data>
    </edge>
    <edge source="PER" target="ECU">
      <data key="d0">56828</data>
    </edge>
    <edge source="PER" target="PAN">
      <data key="d0">11729</data>
    </edge>
    <edge source="PER" target="USA">
      <data key="d0">130241</data>
    </edge>
    <edge source="ZAF" target="DZA">
      <data key="d0">4716923</data>
    </edge>
    <edge source="ZAF" target="ARG">
      <data key="d0">20109427</data>
    </edge>
    <edge source="ZAF" target="AUS">
      <data key="d0">1835369</data>
    </edge>
    <edge source="ZAF" target="AUT">
      <data key="d0">299983</data>
    </edge>
    <edge source="ZAF" target="BEL">
      <data key="d0">817872</data>
    </edge>
    <edge source="ZAF" target="BRA">
      <data key="d0">469297</data>
    </edge>
    <edge source="ZAF" target="CMR">
      <data key="d0">796045</data>
    </edge>
    <edge source="ZAF" target="CAN">
      <data key="d0">3314941</data>
    </edge>
    <edge source="ZAF" target="LKA">
      <data key="d0">88461</data>
    </edge>
    <edge source="ZAF" target="CHL">
      <data key="d0">225740</data>
    </edge>
    <edge source="ZAF" target="CHN">
      <data key="d0">2023033</data>
    </edge>
    <edge source="ZAF" target="DNK">
      <data key="d0">135464</data>
    </edge>
    <edge source="ZAF" target="ETH">
      <data key="d0">11259</data>
    </edge>
    <edge source="ZAF" target="FRA">
      <data key="d0">47176839</data>
    </edge>
    <edge source="ZAF" target="DEU">
      <data key="d0">2827610</data>
    </edge>
    <edge source="ZAF" target="GHA">
      <data key="d0">1107521</data>
    </edge>
    <edge source="ZAF" target="GRC">
      <data key="d0">15425</data>
    </edge>
    <edge source="ZAF" target="HKG">
      <data key="d0">394262</data>
    </edge>
    <edge source="ZAF" target="IRL">
      <data key="d0">636875</data>
    </edge>
    <edge source="ZAF" target="ISR">
      <data key="d0">877263</data>
    </edge>
    <edge source="ZAF" target="ITA">
      <data key="d0">29468</data>
    </edge>
    <edge source="ZAF" target="CIV">
      <data key="d0">24496</data>
    </edge>
    <edge source="ZAF" target="JAM">
      <data key="d0">11507</data>
    </edge>
    <edge source="ZAF" target="JPN">
      <data key="d0">16251</data>
    </edge>
    <edge source="ZAF" target="MDG">
      <data key="d0">2536364</data>
    </edge>
    <edge source="ZAF" target="MWI">
      <data key="d0">654838</data>
    </edge>
    <edge source="ZAF" target="MYS">
      <data key="d0">104555</data>
    </edge>
    <edge source="ZAF" target="MUS">
      <data key="d0">1088112</data>
    </edge>
    <edge source="ZAF" target="MAR">
      <data key="d0">469025</data>
    </edge>
    <edge source="ZAF" target="MOZ">
      <data key="d0">801101</data>
    </edge>
    <edge source="ZAF" target="NLD">
      <data key="d0">22755536</data>
    </edge>
    <edge source="ZAF" target="NZL">
      <data key="d0">157026</data>
    </edge>
    <edge source="ZAF" target="NOR">
      <data key="d0">1426978</data>
    </edge>
    <edge source="ZAF" target="PHL">
      <data key="d0">15676</data>
    </edge>
    <edge source="ZAF" target="PRT">
      <data key="d0">22459</data>
    </edge>
    <edge source="ZAF" target="SEN">
      <data key="d0">113067</data>
    </edge>
    <edge source="ZAF" target="IND">
      <data key="d0">362008</data>
    </edge>
    <edge source="ZAF" target="SGP">
      <data key="d0">1397417</data>
    </edge>
    <edge source="ZAF" target="VNM">
      <data key="d0">34521</data>
    </edge>
    <edge source="ZAF" target="ZWE">
      <data key="d0">4779402</data>
    </edge>
    <edge source="ZAF" target="ESP">
      <data key="d0">2283776</data>
    </edge>
    <edge source="ZAF" target="SWE">
      <data key="d0">73167981</data>
    </edge>
    <edge source="ZAF" target="CHE">
      <data key="d0">2278860</data>
    </edge>
    <edge source="ZAF" target="ARE">
      <data key="d0">1128131</data>
    </edge>
    <edge source="ZAF" target="TUR">
      <data key="d0">12068</data>
    </edge>
    <edge source="ZAF" target="UGA">
      <data key="d0">84504</data>
    </edge>
    <edge source="ZAF" target="GBR">
      <data key="d0">25257371</data>
    </edge>
    <edge source="ZAF" target="TZA">
      <data key="d0">3066462</data>
    </edge>
    <edge source="ZAF" target="USA">
      <data key="d0">119774494</data>
    </edge>
    <edge source="ESP" target="DZA">
      <data key="d0">794253</data>
    </edge>
    <edge source="ESP" target="ARG">
      <data key="d0">3588167</data>
    </edge>
    <edge source="ESP" target="AUS">
      <data key="d0">287227</data>
    </edge>
    <edge source="ESP" target="AUT">
      <data key="d0">6100916</data>
    </edge>
    <edge source="ESP" target="BEL">
      <data key="d0">22041826</data>
    </edge>
    <edge source="ESP" target="BWA">
      <data key="d0">86787</data>
    </edge>
    <edge source="ESP" target="BRA">
      <data key="d0">291830259</data>
    </edge>
    <edge source="ESP" target="BGR">
      <data key="d0">268868</data>
    </edge>
    <edge source="ESP" target="CMR">
      <data key="d0">113760</data>
    </edge>
    <edge source="ESP" target="CAN">
      <data key="d0">1935831</data>
    </edge>
    <edge source="ESP" target="LKA">
      <data key="d0">20583</data>
    </edge>
    <edge source="ESP" target="CHL">
      <data key="d0">12943216</data>
    </edge>
    <edge source="ESP" target="CHN">
      <data key="d0">395771</data>
    </edge>
    <edge source="ESP" target="COL">
      <data key="d0">1696996</data>
    </edge>
    <edge source="ESP" target="CRI">
      <data key="d0">127030</data>
    </edge>
    <edge source="ESP" target="HRV">
      <data key="d0">203998</data>
    </edge>
    <edge source="ESP" target="CZE">
      <data key="d0">98438</data>
    </edge>
    <edge source="ESP" target="DNK">
      <data key="d0">1747107</data>
    </edge>
    <edge source="ESP" target="ECU">
      <data key="d0">511100</data>
    </edge>
    <edge source="ESP" target="SLV">
      <data key="d0">16855</data>
    </edge>
    <edge source="ESP" target="FIN">
      <data key="d0">995472</data>
    </edge>
    <edge source="ESP" target="FRA">
      <data key="d0">328261481</data>
    </edge>
    <edge source="ESP" target="DEU">
      <data key="d0">230810012</data>
    </edge>
    <edge source="ESP" target="GRC">
      <data key="d0">193206</data>
    </edge>
    <edge source="ESP" target="GTM">
      <data key="d0">15711</data>
    </edge>
    <edge source="ESP" target="HND">
      <data key="d0">256008</data>
    </edge>
    <edge source="ESP" target="HKG">
      <data key="d0">661327</data>
    </edge>
    <edge source="ESP" target="HUN">
      <data key="d0">295792</data>
    </edge>
    <edge source="ESP" target="IDN">
      <data key="d0">5560575</data>
    </edge>
    <edge source="ESP" target="IRL">
      <data key="d0">76447260</data>
    </edge>
    <edge source="ESP" target="ISR">
      <data key="d0">2849072</data>
    </edge>
    <edge source="ESP" target="ITA">
      <data key="d0">77963600</data>
    </edge>
    <edge source="ESP" target="CIV">
      <data key="d0">441501</data>
    </edge>
    <edge source="ESP" target="JPN">
      <data key="d0">1191813</data>
    </edge>
    <edge source="ESP" target="JOR">
      <data key="d0">229730</data>
    </edge>
    <edge source="ESP" target="KOR">
      <data key="d0">1794072</data>
    </edge>
    <edge source="ESP" target="LTU">
      <data key="d0">90753</data>
    </edge>
    <edge source="ESP" target="MYS">
      <data key="d0">81572</data>
    </edge>
    <edge source="ESP" target="MRT">
      <data key="d0">593317</data>
    </edge>
    <edge source="ESP" target="MEX">
      <data key="d0">26673948</data>
    </edge>
    <edge source="ESP" target="MAR">
      <data key="d0">2921733</data>
    </edge>
    <edge source="ESP" target="MOZ">
      <data key="d0">10806</data>
    </edge>
    <edge source="ESP" target="OMN">
      <data key="d0">101426</data>
    </edge>
    <edge source="ESP" target="NAM">
      <data key="d0">27670</data>
    </edge>
    <edge source="ESP" target="NLD">
      <data key="d0">70810878</data>
    </edge>
    <edge source="ESP" target="NIC">
      <data key="d0">27421</data>
    </edge>
    <edge source="ESP" target="NOR">
      <data key="d0">188782665</data>
    </edge>
    <edge source="ESP" target="PAN">
      <data key="d0">146156308</data>
    </edge>
    <edge source="ESP" target="PER">
      <data key="d0">92560</data>
    </edge>
    <edge source="ESP" target="PHL">
      <data key="d0">24062</data>
    </edge>
    <edge source="ESP" target="POL">
      <data key="d0">16121712</data>
    </edge>
    <edge source="ESP" target="PRT">
      <data key="d0">23936783</data>
    </edge>
    <edge source="ESP" target="ROU">
      <data key="d0">165046</data>
    </edge>
    <edge source="ESP" target="RUS">
      <data key="d0">167289</data>
    </edge>
    <edge source="ESP" target="SAU">
      <data key="d0">1486289</data>
    </edge>
    <edge source="ESP" target="SEN">
      <data key="d0">46128</data>
    </edge>
    <edge source="ESP" target="IND">
      <data key="d0">18728</data>
    </edge>
    <edge source="ESP" target="SGP">
      <data key="d0">313789</data>
    </edge>
    <edge source="ESP" target="SVK">
      <data key="d0">410650</data>
    </edge>
    <edge source="ESP" target="SVN">
      <data key="d0">591457</data>
    </edge>
    <edge source="ESP" target="ZAF">
      <data key="d0">1560922</data>
    </edge>
    <edge source="ESP" target="ZWE">
      <data key="d0">2595690</data>
    </edge>
    <edge source="ESP" target="SWE">
      <data key="d0">2383301</data>
    </edge>
    <edge source="ESP" target="CHE">
      <data key="d0">25936260</data>
    </edge>
    <edge source="ESP" target="THA">
      <data key="d0">366914</data>
    </edge>
    <edge source="ESP" target="ARE">
      <data key="d0">4170613</data>
    </edge>
    <edge source="ESP" target="TUN">
      <data key="d0">3787373</data>
    </edge>
    <edge source="ESP" target="TUR">
      <data key="d0">44187144</data>
    </edge>
    <edge source="ESP" target="UKR">
      <data key="d0">128626</data>
    </edge>
    <edge source="ESP" target="EGY">
      <data key="d0">2554864</data>
    </edge>
    <edge source="ESP" target="GBR">
      <data key="d0">188310682</data>
    </edge>
    <edge source="ESP" target="USA">
      <data key="d0">314276278</data>
    </edge>
    <edge source="ESP" target="URY">
      <data key="d0">26771</data>
    </edge>
    <edge source="SWE" target="DZA">
      <data key="d0">49543</data>
    </edge>
    <edge source="SWE" target="ARG">
      <data key="d0">121239</data>
    </edge>
    <edge source="SWE" target="AUS">
      <data key="d0">19505917</data>
    </edge>
    <edge source="SWE" target="AUT">
      <data key="d0">3378754</data>
    </edge>
    <edge source="SWE" target="BEL">
      <data key="d0">1648782</data>
    </edge>
    <edge source="SWE" target="BRA">
      <data key="d0">43650</data>
    </edge>
    <edge source="SWE" target="BGR">
      <data key="d0">19752</data>
    </edge>
    <edge source="SWE" target="CAN">
      <data key="d0">8629671</data>
    </edge>
    <edge source="SWE" target="LKA">
      <data key="d0">48779</data>
    </edge>
    <edge source="SWE" target="CHL">
      <data key="d0">70386</data>
    </edge>
    <edge source="SWE" target="CHN">
      <data key="d0">1098352</data>
    </edge>
    <edge source="SWE" target="CRI">
      <data key="d0">305552</data>
    </edge>
    <edge source="SWE" target="HRV">
      <data key="d0">206684</data>
    </edge>
    <edge source="SWE" target="CZE">
      <data key="d0">1726807</data>
    </edge>
    <edge source="SWE" target="DNK">
      <data key="d0">13700422</data>
    </edge>
    <edge source="SWE" target="ECU">
      <data key="d0">363171</data>
    </edge>
    <edge source="SWE" target="EST">
      <data key="d0">2524735</data>
    </edge>
    <edge source="SWE" target="FIN">
      <data key="d0">76865732</data>
    </edge>
    <edge source="SWE" target="FRA">
      <data key="d0">53655430</data>
    </edge>
    <edge source="SWE" target="DEU">
      <data key="d0">43376867</data>
    </edge>
    <edge source="SWE" target="GRC">
      <data key="d0">463457</data>
    </edge>
    <edge source="SWE" target="HKG">
      <data key="d0">163034</data>
    </edge>
    <edge source="SWE" target="HUN">
      <data key="d0">1183033</data>
    </edge>
    <edge source="SWE" target="IDN">
      <data key="d0">90029</data>
    </edge>
    <edge source="SWE" target="IRL">
      <data key="d0">1725716</data>
    </edge>
    <edge source="SWE" target="ISR">
      <data key="d0">71150</data>
    </edge>
    <edge source="SWE" target="ITA">
      <data key="d0">6535547</data>
    </edge>
    <edge source="SWE" target="JPN">
      <data key="d0">27104676</data>
    </edge>
    <edge source="SWE" target="JOR">
      <data key="d0">32410</data>
    </edge>
    <edge source="SWE" target="KOR">
      <data key="d0">1419182</data>
    </edge>
    <edge source="SWE" target="LVA">
      <data key="d0">496632</data>
    </edge>
    <edge source="SWE" target="LTU">
      <data key="d0">564181</data>
    </edge>
    <edge source="SWE" target="MYS">
      <data key="d0">173074</data>
    </edge>
    <edge source="SWE" target="MUS">
      <data key="d0">51726</data>
    </edge>
    <edge source="SWE" target="MEX">
      <data key="d0">20944959</data>
    </edge>
    <edge source="SWE" target="MAR">
      <data key="d0">108798</data>
    </edge>
    <edge source="SWE" target="OMN">
      <data key="d0">59474</data>
    </edge>
    <edge source="SWE" target="NLD">
      <data key="d0">25966166</data>
    </edge>
    <edge source="SWE" target="NZL">
      <data key="d0">951468</data>
    </edge>
    <edge source="SWE" target="NOR">
      <data key="d0">241652734</data>
    </edge>
    <edge source="SWE" target="PAK">
      <data key="d0">390343</data>
    </edge>
    <edge source="SWE" target="PER">
      <data key="d0">39176</data>
    </edge>
    <edge source="SWE" target="PHL">
      <data key="d0">98541</data>
    </edge>
    <edge source="SWE" target="POL">
      <data key="d0">34516940</data>
    </edge>
    <edge source="SWE" target="PRT">
      <data key="d0">1539438</data>
    </edge>
    <edge source="SWE" target="ROU">
      <data key="d0">385542</data>
    </edge>
    <edge source="SWE" target="RUS">
      <data key="d0">970565</data>
    </edge>
    <edge source="SWE" target="SAU">
      <data key="d0">1295105</data>
    </edge>
    <edge source="SWE" target="SEN">
      <data key="d0">18224</data>
    </edge>
    <edge source="SWE" target="IND">
      <data key="d0">318429</data>
    </edge>
    <edge source="SWE" target="SGP">
      <data key="d0">37315581</data>
    </edge>
    <edge source="SWE" target="SVK">
      <data key="d0">4139361</data>
    </edge>
    <edge source="SWE" target="SVN">
      <data key="d0">279035</data>
    </edge>
    <edge source="SWE" target="ZAF">
      <data key="d0">1014434</data>
    </edge>
    <edge source="SWE" target="ZWE">
      <data key="d0">14514</data>
    </edge>
    <edge source="SWE" target="ESP">
      <data key="d0">5357315</data>
    </edge>
    <edge source="SWE" target="CHE">
      <data key="d0">15391218</data>
    </edge>
    <edge source="SWE" target="THA">
      <data key="d0">614924</data>
    </edge>
    <edge source="SWE" target="ARE">
      <data key="d0">439341</data>
    </edge>
    <edge source="SWE" target="TUN">
      <data key="d0">100068</data>
    </edge>
    <edge source="SWE" target="TUR">
      <data key="d0">6143785</data>
    </edge>
    <edge source="SWE" target="MKD">
      <data key="d0">28700</data>
    </edge>
    <edge source="SWE" target="EGY">
      <data key="d0">491939</data>
    </edge>
    <edge source="SWE" target="GBR">
      <data key="d0">90421780</data>
    </edge>
    <edge source="SWE" target="USA">
      <data key="d0">89936170</data>
    </edge>
    <edge source="SWE" target="SRB">
      <data key="d0">756242</data>
    </edge>
    <edge source="GBR" target="AZE">
      <data key="d0">55968</data>
    </edge>
    <edge source="GBR" target="ARG">
      <data key="d0">1312017</data>
    </edge>
    <edge source="GBR" target="AUS">
      <data key="d0">24449601</data>
    </edge>
    <edge source="GBR" target="AUT">
      <data key="d0">7185826</data>
    </edge>
    <edge source="GBR" target="BEL">
      <data key="d0">5394531</data>
    </edge>
    <edge source="GBR" target="BRA">
      <data key="d0">6267926</data>
    </edge>
    <edge source="GBR" target="BGR">
      <data key="d0">744204</data>
    </edge>
    <edge source="GBR" target="CMR">
      <data key="d0">31303</data>
    </edge>
    <edge source="GBR" target="CAN">
      <data key="d0">5786650</data>
    </edge>
    <edge source="GBR" target="LKA">
      <data key="d0">270874</data>
    </edge>
    <edge source="GBR" target="CHL">
      <data key="d0">164723</data>
    </edge>
    <edge source="GBR" target="CHN">
      <data key="d0">970278</data>
    </edge>
    <edge source="GBR" target="COL">
      <data key="d0">15773</data>
    </edge>
    <edge source="GBR" target="HRV">
      <data key="d0">1592044</data>
    </edge>
    <edge source="GBR" target="CZE">
      <data key="d0">1906551</data>
    </edge>
    <edge source="GBR" target="DNK">
      <data key="d0">4755314</data>
    </edge>
    <edge source="GBR" target="ECU">
      <data key="d0">33018</data>
    </edge>
    <edge source="GBR" target="EST">
      <data key="d0">681345</data>
    </edge>
    <edge source="GBR" target="FIN">
      <data key="d0">6219886</data>
    </edge>
    <edge source="GBR" target="FRA">
      <data key="d0">108227371</data>
    </edge>
    <edge source="GBR" target="GEO">
      <data key="d0">1283730</data>
    </edge>
    <edge source="GBR" target="GMB">
      <data key="d0">11858</data>
    </edge>
    <edge source="GBR" target="DEU">
      <data key="d0">67560533</data>
    </edge>
    <edge source="GBR" target="GHA">
      <data key="d0">569559</data>
    </edge>
    <edge source="GBR" target="GRC">
      <data key="d0">12691434</data>
    </edge>
    <edge source="GBR" target="HKG">
      <data key="d0">13165524</data>
    </edge>
    <edge source="GBR" target="HUN">
      <data key="d0">555170</data>
    </edge>
    <edge source="GBR" target="IDN">
      <data key="d0">66784</data>
    </edge>
    <edge source="GBR" target="IRL">
      <data key="d0">16319900</data>
    </edge>
    <edge source="GBR" target="ISR">
      <data key="d0">1799902</data>
    </edge>
    <edge source="GBR" target="ITA">
      <data key="d0">27246978</data>
    </edge>
    <edge source="GBR" target="CIV">
      <data key="d0">444150</data>
    </edge>
    <edge source="GBR" target="JAM">
      <data key="d0">14706</data>
    </edge>
    <edge source="GBR" target="JPN">
      <data key="d0">6362976</data>
    </edge>
    <edge source="GBR" target="JOR">
      <data key="d0">2060320</data>
    </edge>
    <edge source="GBR" target="KOR">
      <data key="d0">2377779</data>
    </edge>
    <edge source="GBR" target="LBN">
      <data key="d0">1402863</data>
    </edge>
    <edge source="GBR" target="LVA">
      <data key="d0">12813</data>
    </edge>
    <edge source="GBR" target="LTU">
      <data key="d0">554492</data>
    </edge>
    <edge source="GBR" target="MWI">
      <data key="d0">241730</data>
    </edge>
    <edge source="GBR" target="MYS">
      <data key="d0">981315</data>
    </edge>
    <edge source="GBR" target="MUS">
      <data key="d0">11066</data>
    </edge>
    <edge source="GBR" target="MEX">
      <data key="d0">157990300</data>
    </edge>
    <edge source="GBR" target="MAR">
      <data key="d0">1883143</data>
    </edge>
    <edge source="GBR" target="OMN">
      <data key="d0">792346</data>
    </edge>
    <edge source="GBR" target="NLD">
      <data key="d0">27850673</data>
    </edge>
    <edge source="GBR" target="NZL">
      <data key="d0">1351641</data>
    </edge>
    <edge source="GBR" target="NOR">
      <data key="d0">172633059</data>
    </edge>
    <edge source="GBR" target="PAK">
      <data key="d0">58957</data>
    </edge>
    <edge source="GBR" target="PAN">
      <data key="d0">108739</data>
    </edge>
    <edge source="GBR" target="PER">
      <data key="d0">627479</data>
    </edge>
    <edge source="GBR" target="PHL">
      <data key="d0">84733</data>
    </edge>
    <edge source="GBR" target="POL">
      <data key="d0">1108395</data>
    </edge>
    <edge source="GBR" target="PRT">
      <data key="d0">16543034</data>
    </edge>
    <edge source="GBR" target="ROU">
      <data key="d0">188936</data>
    </edge>
    <edge source="GBR" target="RUS">
      <data key="d0">289996</data>
    </edge>
    <edge source="GBR" target="SAU">
      <data key="d0">1017719</data>
    </edge>
    <edge source="GBR" target="IND">
      <data key="d0">5993174</data>
    </edge>
    <edge source="GBR" target="SGP">
      <data key="d0">8411662</data>
    </edge>
    <edge source="GBR" target="SVK">
      <data key="d0">27288</data>
    </edge>
    <edge source="GBR" target="VNM">
      <data key="d0">23223</data>
    </edge>
    <edge source="GBR" target="SVN">
      <data key="d0">2889558</data>
    </edge>
    <edge source="GBR" target="ZAF">
      <data key="d0">2348732</data>
    </edge>
    <edge source="GBR" target="ZWE">
      <data key="d0">364678</data>
    </edge>
    <edge source="GBR" target="ESP">
      <data key="d0">52865297</data>
    </edge>
    <edge source="GBR" target="SWE">
      <data key="d0">23508311</data>
    </edge>
    <edge source="GBR" target="CHE">
      <data key="d0">5742171</data>
    </edge>
    <edge source="GBR" target="THA">
      <data key="d0">366541</data>
    </edge>
    <edge source="GBR" target="TGO">
      <data key="d0">10291</data>
    </edge>
    <edge source="GBR" target="ARE">
      <data key="d0">4939596</data>
    </edge>
    <edge source="GBR" target="TUN">
      <data key="d0">37804</data>
    </edge>
    <edge source="GBR" target="TUR">
      <data key="d0">11302473</data>
    </edge>
    <edge source="GBR" target="UGA">
      <data key="d0">34211</data>
    </edge>
    <edge source="GBR" target="UKR">
      <data key="d0">721562</data>
    </edge>
    <edge source="GBR" target="EGY">
      <data key="d0">270285</data>
    </edge>
    <edge source="GBR" target="TZA">
      <data key="d0">2082605</data>
    </edge>
    <edge source="GBR" target="USA">
      <data key="d0">120136755</data>
    </edge>
    <edge source="GBR" target="URY">
      <data key="d0">13280</data>
    </edge>
    <edge source="USA" target="ALB">
      <data key="d0">1316758</data>
    </edge>
    <edge source="USA" target="DZA">
      <data key="d0">267814665</data>
    </edge>
    <edge source="USA" target="AZE">
      <data key="d0">135422154</data>
    </edge>
    <edge source="USA" target="ARG">
      <data key="d0">122120861</data>
    </edge>
    <edge source="USA" target="AUS">
      <data key="d0">1352524272</data>
    </edge>
    <edge source="USA" target="AUT">
      <data key="d0">244122550</data>
    </edge>
    <edge source="USA" target="ARM">
      <data key="d0">74788</data>
    </edge>
    <edge source="USA" target="BEL">
      <data key="d0">513435790</data>
    </edge>
    <edge source="USA" target="BOL">
      <data key="d0">31315911</data>
    </edge>
    <edge source="USA" target="BWA">
      <data key="d0">2838296</data>
    </edge>
    <edge source="USA" target="BRA">
      <data key="d0">837575765</data>
    </edge>
    <edge source="USA" target="BGR">
      <data key="d0">8692402</data>
    </edge>
    <edge source="USA" target="BLR">
      <data key="d0">115395</data>
    </edge>
    <edge source="USA" target="KHM">
      <data key="d0">232424</data>
    </edge>
    <edge source="USA" target="CMR">
      <data key="d0">4144072</data>
    </edge>
    <edge source="USA" target="CAN">
      <data key="d0">3272085124</data>
    </edge>
    <edge source="USA" target="CAF">
      <data key="d0">63993</data>
    </edge>
    <edge source="USA" target="LKA">
      <data key="d0">3466753</data>
    </edge>
    <edge source="USA" target="CHL">
      <data key="d0">174590313</data>
    </edge>
    <edge source="USA" target="CHN">
      <data key="d0">1697912801</data>
    </edge>
    <edge source="USA" target="COL">
      <data key="d0">156289862</data>
    </edge>
    <edge source="USA" target="CRI">
      <data key="d0">19790446</data>
    </edge>
    <edge source="USA" target="HRV">
      <data key="d0">2342558</data>
    </edge>
    <edge source="USA" target="CZE">
      <data key="d0">178770552</data>
    </edge>
    <edge source="USA" target="BEN">
      <data key="d0">40794</data>
    </edge>
    <edge source="USA" target="DNK">
      <data key="d0">194889365</data>
    </edge>
    <edge source="USA" target="ECU">
      <data key="d0">8872084</data>
    </edge>
    <edge source="USA" target="SLV">
      <data key="d0">1924258</data>
    </edge>
    <edge source="USA" target="ETH">
      <data key="d0">10479075</data>
    </edge>
    <edge source="USA" target="EST">
      <data key="d0">195074</data>
    </edge>
    <edge source="USA" target="FIN">
      <data key="d0">134229328</data>
    </edge>
    <edge source="USA" target="FRA">
      <data key="d0">1870402995</data>
    </edge>
    <edge source="USA" target="GEO">
      <data key="d0">1901682</data>
    </edge>
    <edge source="USA" target="DEU">
      <data key="d0">3188996972</data>
    </edge>
    <edge source="USA" target="GHA">
      <data key="d0">721335</data>
    </edge>
    <edge source="USA" target="GRC">
      <data key="d0">199476743</data>
    </edge>
    <edge source="USA" target="GTM">
      <data key="d0">14030081</data>
    </edge>
    <edge source="USA" target="HND">
      <data key="d0">4604492</data>
    </edge>
    <edge source="USA" target="HKG">
      <data key="d0">262078668</data>
    </edge>
    <edge source="USA" target="HUN">
      <data key="d0">13687146</data>
    </edge>
    <edge source="USA" target="IDN">
      <data key="d0">44841931</data>
    </edge>
    <edge source="USA" target="IRL">
      <data key="d0">567431542</data>
    </edge>
    <edge source="USA" target="ISR">
      <data key="d0">629122105</data>
    </edge>
    <edge source="USA" target="ITA">
      <data key="d0">713623197</data>
    </edge>
    <edge source="USA" target="CIV">
      <data key="d0">1905300</data>
    </edge>
    <edge source="USA" target="JAM">
      <data key="d0">8850414</data>
    </edge>
    <edge source="USA" target="JPN">
      <data key="d0">3485326839</data>
    </edge>
    <edge source="USA" target="KAZ">
      <data key="d0">767338</data>
    </edge>
    <edge source="USA" target="JOR">
      <data key="d0">29386002</data>
    </edge>
    <edge source="USA" target="KOR">
      <data key="d0">1933432465</data>
    </edge>
    <edge source="USA" target="KGZ">
      <data key="d0">15000</data>
    </edge>
    <edge source="USA" target="LBN">
      <data key="d0">2862549</data>
    </edge>
    <edge source="USA" target="LVA">
      <data key="d0">865646</data>
    </edge>
    <edge source="USA" target="LTU">
      <data key="d0">1968139</data>
    </edge>
    <edge source="USA" target="MDG">
      <data key="d0">5551438</data>
    </edge>
    <edge source="USA" target="MWI">
      <data key="d0">220882</data>
    </edge>
    <edge source="USA" target="MYS">
      <data key="d0">266458459</data>
    </edge>
    <edge source="USA" target="MRT">
      <data key="d0">877033</data>
    </edge>
    <edge source="USA" target="MUS">
      <data key="d0">1011604</data>
    </edge>
    <edge source="USA" target="MEX">
      <data key="d0">661107416</data>
    </edge>
    <edge source="USA" target="MDA">
      <data key="d0">16878</data>
    </edge>
    <edge source="USA" target="MAR">
      <data key="d0">149349575</data>
    </edge>
    <edge source="USA" target="MOZ">
      <data key="d0">759410</data>
    </edge>
    <edge source="USA" target="OMN">
      <data key="d0">4372740</data>
    </edge>
    <edge source="USA" target="NAM">
      <data key="d0">602369</data>
    </edge>
    <edge source="USA" target="NLD">
      <data key="d0">1714679553</data>
    </edge>
    <edge source="USA" target="NZL">
      <data key="d0">322130463</data>
    </edge>
    <edge source="USA" target="NIC">
      <data key="d0">2045961</data>
    </edge>
    <edge source="USA" target="NER">
      <data key="d0">551770</data>
    </edge>
    <edge source="USA" target="NOR">
      <data key="d0">296837568</data>
    </edge>
    <edge source="USA" target="PAK">
      <data key="d0">50833218</data>
    </edge>
    <edge source="USA" target="PAN">
      <data key="d0">186708781</data>
    </edge>
    <edge source="USA" target="PRY">
      <data key="d0">1134402</data>
    </edge>
    <edge source="USA" target="PER">
      <data key="d0">42608256</data>
    </edge>
    <edge source="USA" target="PHL">
      <data key="d0">125440230</data>
    </edge>
    <edge source="USA" target="POL">
      <data key="d0">18563882</data>
    </edge>
    <edge source="USA" target="PRT">
      <data key="d0">75936726</data>
    </edge>
    <edge source="USA" target="ROU">
      <data key="d0">34009723</data>
    </edge>
    <edge source="USA" target="RUS">
      <data key="d0">204112860</data>
    </edge>
    <edge source="USA" target="SAU">
      <data key="d0">1916240205</data>
    </edge>
    <edge source="USA" target="SEN">
      <data key="d0">2282106</data>
    </edge>
    <edge source="USA" target="IND">
      <data key="d0">311711634</data>
    </edge>
    <edge source="USA" target="SGP">
      <data key="d0">898250252</data>
    </edge>
    <edge source="USA" target="SVK">
      <data key="d0">154772</data>
    </edge>
    <edge source="USA" target="VNM">
      <data key="d0">2987354</data>
    </edge>
    <edge source="USA" target="SVN">
      <data key="d0">2491120</data>
    </edge>
    <edge source="USA" target="ZAF">
      <data key="d0">617517241</data>
    </edge>
    <edge source="USA" target="ZWE">
      <data key="d0">13856610</data>
    </edge>
    <edge source="USA" target="ESP">
      <data key="d0">1342748869</data>
    </edge>
    <edge source="USA" target="SWE">
      <data key="d0">935087946</data>
    </edge>
    <edge source="USA" target="CHE">
      <data key="d0">645177080</data>
    </edge>
    <edge source="USA" target="THA">
      <data key="d0">532068824</data>
    </edge>
    <edge source="USA" target="TGO">
      <data key="d0">1690914</data>
    </edge>
    <edge source="USA" target="ARE">
      <data key="d0">243538362</data>
    </edge>
    <edge source="USA" target="TUN">
      <data key="d0">122296638</data>
    </edge>
    <edge source="USA" target="TUR">
      <data key="d0">1219764450</data>
    </edge>
    <edge source="USA" target="UGA">
      <data key="d0">392504</data>
    </edge>
    <edge source="USA" target="UKR">
      <data key="d0">2049798</data>
    </edge>
    <edge source="USA" target="MKD">
      <data key="d0">7114018</data>
    </edge>
    <edge source="USA" target="EGY">
      <data key="d0">641636328</data>
    </edge>
    <edge source="USA" target="GBR">
      <data key="d0">4712796708</data>
    </edge>
    <edge source="USA" target="TZA">
      <data key="d0">1953291</data>
    </edge>
    <edge source="USA" target="BFA">
      <data key="d0">5374696</data>
    </edge>
    <edge source="USA" target="URY">
      <data key="d0">3015981</data>
    </edge>
    <edge source="URY" target="ARG">
      <data key="d0">1616167</data>
    </edge>
    <edge source="URY" target="KOR">
      <data key="d0">213888</data>
    </edge>
    <edge source="URY" target="PAN">
      <data key="d0">2315949</data>
    </edge>
    <edge source="URY" target="POL">
      <data key="d0">112678</data>
    </edge>
    <edge source="URY" target="ESP">
      <data key="d0">216601</data>
    </edge>
    <edge source="URY" target="USA">
      <data key="d0">630637</data>
    </edge>
    <edge source="AUS" target="ARG">
      <data key="d0">493733</data>
    </edge>
    <edge source="AUS" target="AUT">
      <data key="d0">38729</data>
    </edge>
    <edge source="AUS" target="BEL">
      <data key="d0">786891</data>
    </edge>
    <edge source="AUS" target="BRA">
      <data key="d0">157336</data>
    </edge>
    <edge source="AUS" target="CAN">
      <data key="d0">5212086</data>
    </edge>
    <edge source="AUS" target="LKA">
      <data key="d0">14114</data>
    </edge>
    <edge source="AUS" target="CHL">
      <data key="d0">96747</data>
    </edge>
    <edge source="AUS" target="CHN">
      <data key="d0">9186331</data>
    </edge>
    <edge source="AUS" target="DNK">
      <data key="d0">36277126</data>
    </edge>
    <edge source="AUS" target="FIN">
      <data key="d0">33276</data>
    </edge>
    <edge source="AUS" target="FRA">
      <data key="d0">36793908</data>
    </edge>
    <edge source="AUS" target="DEU">
      <data key="d0">7876944</data>
    </edge>
    <edge source="AUS" target="GRC">
      <data key="d0">77147038</data>
    </edge>
    <edge source="AUS" target="HKG">
      <data key="d0">1591368</data>
    </edge>
    <edge source="AUS" target="IDN">
      <data key="d0">8220128</data>
    </edge>
    <edge source="AUS" target="IRL">
      <data key="d0">17603</data>
    </edge>
    <edge source="AUS" target="ISR">
      <data key="d0">641261</data>
    </edge>
    <edge source="AUS" target="ITA">
      <data key="d0">3765689</data>
    </edge>
    <edge source="AUS" target="JPN">
      <data key="d0">10733930</data>
    </edge>
    <edge source="AUS" target="JOR">
      <data key="d0">19268</data>
    </edge>
    <edge source="AUS" target="KOR">
      <data key="d0">2962612</data>
    </edge>
    <edge source="AUS" target="LTU">
      <data key="d0">17712</data>
    </edge>
    <edge source="AUS" target="MYS">
      <data key="d0">9634466</data>
    </edge>
    <edge source="AUS" target="MEX">
      <data key="d0">582476</data>
    </edge>
    <edge source="AUS" target="OMN">
      <data key="d0">61945</data>
    </edge>
    <edge source="AUS" target="NAM">
      <data key="d0">3517209</data>
    </edge>
    <edge source="AUS" target="NLD">
      <data key="d0">2962597</data>
    </edge>
    <edge source="AUS" target="NZL">
      <data key="d0">85103525</data>
    </edge>
    <edge source="AUS" target="NOR">
      <data key="d0">236000</data>
    </edge>
    <edge source="AUS" target="PAN">
      <data key="d0">12233</data>
    </edge>
    <edge source="AUS" target="PER">
      <data key="d0">116693</data>
    </edge>
    <edge source="AUS" target="PHL">
      <data key="d0">18844100</data>
    </edge>
    <edge source="AUS" target="PRT">
      <data key="d0">769895</data>
    </edge>
    <edge source="AUS" target="RUS">
      <data key="d0">2808730</data>
    </edge>
    <edge source="AUS" target="SAU">
      <data key="d0">18623</data>
    </edge>
    <edge source="AUS" target="IND">
      <data key="d0">402838</data>
    </edge>
    <edge source="AUS" target="SGP">
      <data key="d0">22037152</data>
    </edge>
    <edge source="AUS" target="VNM">
      <data key="d0">62036</data>
    </edge>
    <edge source="AUS" target="ZAF">
      <data key="d0">2344293</data>
    </edge>
    <edge source="AUS" target="ESP">
      <data key="d0">81784300</data>
    </edge>
    <edge source="AUS" target="SWE">
      <data key="d0">3812474</data>
    </edge>
    <edge source="AUS" target="CHE">
      <data key="d0">322283</data>
    </edge>
    <edge source="AUS" target="THA">
      <data key="d0">1310344</data>
    </edge>
    <edge source="AUS" target="ARE">
      <data key="d0">3432554</data>
    </edge>
    <edge source="AUS" target="TUR">
      <data key="d0">1911557</data>
    </edge>
    <edge source="AUS" target="UKR">
      <data key="d0">57041</data>
    </edge>
    <edge source="AUS" target="EGY">
      <data key="d0">58551</data>
    </edge>
    <edge source="AUS" target="GBR">
      <data key="d0">54974798</data>
    </edge>
    <edge source="AUS" target="TZA">
      <data key="d0">22486</data>
    </edge>
    <edge source="AUS" target="USA">
      <data key="d0">214333698</data>
    </edge>
    <edge source="AUT" target="ALB">
      <data key="d0">164000</data>
    </edge>
    <edge source="AUT" target="AUS">
      <data key="d0">2601188</data>
    </edge>
    <edge source="AUT" target="BEL">
      <data key="d0">8801750</data>
    </edge>
    <edge source="AUT" target="BWA">
      <data key="d0">12579</data>
    </edge>
    <edge source="AUT" target="BRA">
      <data key="d0">859680</data>
    </edge>
    <edge source="AUT" target="BGR">
      <data key="d0">3318011</data>
    </edge>
    <edge source="AUT" target="BLR">
      <data key="d0">413982</data>
    </edge>
    <edge source="AUT" target="CAN">
      <data key="d0">20085986</data>
    </edge>
    <edge source="AUT" target="LKA">
      <data key="d0">39143</data>
    </edge>
    <edge source="AUT" target="CHL">
      <data key="d0">27099</data>
    </edge>
    <edge source="AUT" target="CHN">
      <data key="d0">9378729</data>
    </edge>
    <edge source="AUT" target="HRV">
      <data key="d0">8017479</data>
    </edge>
    <edge source="AUT" target="CZE">
      <data key="d0">58006585</data>
    </edge>
    <edge source="AUT" target="DNK">
      <data key="d0">6672021</data>
    </edge>
    <edge source="AUT" target="EST">
      <data key="d0">76681</data>
    </edge>
    <edge source="AUT" target="FIN">
      <data key="d0">5288424</data>
    </edge>
    <edge source="AUT" target="FRA">
      <data key="d0">70859229</data>
    </edge>
    <edge source="AUT" target="GEO">
      <data key="d0">2664754</data>
    </edge>
    <edge source="AUT" target="DEU">
      <data key="d0">323453990</data>
    </edge>
    <edge source="AUT" target="GRC">
      <data key="d0">5751318</data>
    </edge>
    <edge source="AUT" target="HKG">
      <data key="d0">177582330</data>
    </edge>
    <edge source="AUT" target="HUN">
      <data key="d0">7656491</data>
    </edge>
    <edge source="AUT" target="IRL">
      <data key="d0">1532744</data>
    </edge>
    <edge source="AUT" target="ISR">
      <data key="d0">1680551</data>
    </edge>
    <edge source="AUT" target="ITA">
      <data key="d0">58829263</data>
    </edge>
    <edge source="AUT" target="JPN">
      <data key="d0">58398219</data>
    </edge>
    <edge source="AUT" target="KOR">
      <data key="d0">14080471</data>
    </edge>
    <edge source="AUT" target="LVA">
      <data key="d0">67380</data>
    </edge>
    <edge source="AUT" target="LTU">
      <data key="d0">90933</data>
    </edge>
    <edge source="AUT" target="MYS">
      <data key="d0">95684</data>
    </edge>
    <edge source="AUT" target="MUS">
      <data key="d0">10706</data>
    </edge>
    <edge source="AUT" target="MEX">
      <data key="d0">2182388</data>
    </edge>
    <edge source="AUT" target="NLD">
      <data key="d0">15515792</data>
    </edge>
    <edge source="AUT" target="NOR">
      <data key="d0">1255395</data>
    </edge>
    <edge source="AUT" target="PER">
      <data key="d0">301972</data>
    </edge>
    <edge source="AUT" target="POL">
      <data key="d0">6033283</data>
    </edge>
    <edge source="AUT" target="PRT">
      <data key="d0">3324167</data>
    </edge>
    <edge source="AUT" target="ROU">
      <data key="d0">2979439</data>
    </edge>
    <edge source="AUT" target="RUS">
      <data key="d0">3718210</data>
    </edge>
    <edge source="AUT" target="SAU">
      <data key="d0">24088</data>
    </edge>
    <edge source="AUT" target="IND">
      <data key="d0">10459217</data>
    </edge>
    <edge source="AUT" target="SGP">
      <data key="d0">17119796</data>
    </edge>
    <edge source="AUT" target="SVK">
      <data key="d0">20924389</data>
    </edge>
    <edge source="AUT" target="SVN">
      <data key="d0">28801822</data>
    </edge>
    <edge source="AUT" target="ZAF">
      <data key="d0">10906922</data>
    </edge>
    <edge source="AUT" target="ESP">
      <data key="d0">20594782</data>
    </edge>
    <edge source="AUT" target="SWE">
      <data key="d0">8139526</data>
    </edge>
    <edge source="AUT" target="CHE">
      <data key="d0">588517055</data>
    </edge>
    <edge source="AUT" target="THA">
      <data key="d0">183003</data>
    </edge>
    <edge source="AUT" target="ARE">
      <data key="d0">11308</data>
    </edge>
    <edge source="AUT" target="TUN">
      <data key="d0">59083</data>
    </edge>
    <edge source="AUT" target="TUR">
      <data key="d0">5086284</data>
    </edge>
    <edge source="AUT" target="UKR">
      <data key="d0">3876188</data>
    </edge>
    <edge source="AUT" target="MKD">
      <data key="d0">1129200</data>
    </edge>
    <edge source="AUT" target="EGY">
      <data key="d0">193910</data>
    </edge>
    <edge source="AUT" target="GBR">
      <data key="d0">58595474</data>
    </edge>
    <edge source="AUT" target="TZA">
      <data key="d0">16527</data>
    </edge>
    <edge source="AUT" target="USA">
      <data key="d0">49738455</data>
    </edge>
    <edge source="AUT" target="SRB">
      <data key="d0">5123888</data>
    </edge>
    <edge source="CHN" target="ARG">
      <data key="d0">356454</data>
    </edge>
    <edge source="CHN" target="AUS">
      <data key="d0">5027608</data>
    </edge>
    <edge source="CHN" target="AUT">
      <data key="d0">103065</data>
    </edge>
    <edge source="CHN" target="BEL">
      <data key="d0">390982</data>
    </edge>
    <edge source="CHN" target="BRA">
      <data key="d0">109316</data>
    </edge>
    <edge source="CHN" target="KHM">
      <data key="d0">17533</data>
    </edge>
    <edge source="CHN" target="CAN">
      <data key="d0">46734942</data>
    </edge>
    <edge source="CHN" target="LKA">
      <data key="d0">37578525</data>
    </edge>
    <edge source="CHN" target="CHL">
      <data key="d0">79675</data>
    </edge>
    <edge source="CHN" target="DNK">
      <data key="d0">151062694</data>
    </edge>
    <edge source="CHN" target="FIN">
      <data key="d0">83521</data>
    </edge>
    <edge source="CHN" target="FRA">
      <data key="d0">34862044</data>
    </edge>
    <edge source="CHN" target="DEU">
      <data key="d0">241659687</data>
    </edge>
    <edge source="CHN" target="GHA">
      <data key="d0">199269</data>
    </edge>
    <edge source="CHN" target="GRC">
      <data key="d0">127105934</data>
    </edge>
    <edge source="CHN" target="HKG">
      <data key="d0">238598252</data>
    </edge>
    <edge source="CHN" target="IDN">
      <data key="d0">13178474</data>
    </edge>
    <edge source="CHN" target="ISR">
      <data key="d0">1359204</data>
    </edge>
    <edge source="CHN" target="ITA">
      <data key="d0">62899802</data>
    </edge>
    <edge source="CHN" target="JPN">
      <data key="d0">120195775</data>
    </edge>
    <edge source="CHN" target="KOR">
      <data key="d0">7134896</data>
    </edge>
    <edge source="CHN" target="KGZ">
      <data key="d0">40200</data>
    </edge>
    <edge source="CHN" target="LBN">
      <data key="d0">28396</data>
    </edge>
    <edge source="CHN" target="LVA">
      <data key="d0">1700000</data>
    </edge>
    <edge source="CHN" target="MDG">
      <data key="d0">50000</data>
    </edge>
    <edge source="CHN" target="MYS">
      <data key="d0">4413138</data>
    </edge>
    <edge source="CHN" target="MRT">
      <data key="d0">34327</data>
    </edge>
    <edge source="CHN" target="MEX">
      <data key="d0">25480</data>
    </edge>
    <edge source="CHN" target="MOZ">
      <data key="d0">1572144</data>
    </edge>
    <edge source="CHN" target="NLD">
      <data key="d0">87217507</data>
    </edge>
    <edge source="CHN" target="NZL">
      <data key="d0">2303941</data>
    </edge>
    <edge source="CHN" target="NOR">
      <data key="d0">150407907</data>
    </edge>
    <edge source="CHN" target="PAK">
      <data key="d0">27457837</data>
    </edge>
    <edge source="CHN" target="PAN">
      <data key="d0">46856423</data>
    </edge>
    <edge source="CHN" target="PER">
      <data key="d0">77677</data>
    </edge>
    <edge source="CHN" target="PHL">
      <data key="d0">4593313</data>
    </edge>
    <edge source="CHN" target="PRT">
      <data key="d0">20127</data>
    </edge>
    <edge source="CHN" target="RUS">
      <data key="d0">1042046</data>
    </edge>
    <edge source="CHN" target="SAU">
      <data key="d0">172136</data>
    </edge>
    <edge source="CHN" target="IND">
      <data key="d0">1915362</data>
    </edge>
    <edge source="CHN" target="SGP">
      <data key="d0">162263313</data>
    </edge>
    <edge source="CHN" target="SVK">
      <data key="d0">17130</data>
    </edge>
    <edge source="CHN" target="VNM">
      <data key="d0">1919503</data>
    </edge>
    <edge source="CHN" target="SVN">
      <data key="d0">37235</data>
    </edge>
    <edge source="CHN" target="ZAF">
      <data key="d0">3505468</data>
    </edge>
    <edge source="CHN" target="ZWE">
      <data key="d0">71368</data>
    </edge>
    <edge source="CHN" target="ESP">
      <data key="d0">1241946</data>
    </edge>
    <edge source="CHN" target="SWE">
      <data key="d0">270426</data>
    </edge>
    <edge source="CHN" target="CHE">
      <data key="d0">63396021</data>
    </edge>
    <edge source="CHN" target="THA">
      <data key="d0">64225243</data>
    </edge>
    <edge source="CHN" target="ARE">
      <data key="d0">5323916</data>
    </edge>
    <edge source="CHN" target="TUR">
      <data key="d0">95150</data>
    </edge>
    <edge source="CHN" target="UKR">
      <data key="d0">425000</data>
    </edge>
    <edge source="CHN" target="EGY">
      <data key="d0">2047616</data>
    </edge>
    <edge source="CHN" target="GBR">
      <data key="d0">78323594</data>
    </edge>
    <edge source="CHN" target="TZA">
      <data key="d0">993245</data>
    </edge>
    <edge source="CHN" target="USA">
      <data key="d0">146558279</data>
    </edge>
    <edge source="CHN" target="URY">
      <data key="d0">33596</data>
    </edge>
    <edge source="FIN" target="AUS">
      <data key="d0">932315</data>
    </edge>
    <edge source="FIN" target="AUT">
      <data key="d0">125840</data>
    </edge>
    <edge source="FIN" target="BEL">
      <data key="d0">2344977</data>
    </edge>
    <edge source="FIN" target="BRA">
      <data key="d0">24243397</data>
    </edge>
    <edge source="FIN" target="CAN">
      <data key="d0">29584</data>
    </edge>
    <edge source="FIN" target="CHN">
      <data key="d0">613887</data>
    </edge>
    <edge source="FIN" target="CZE">
      <data key="d0">706057</data>
    </edge>
    <edge source="FIN" target="DNK">
      <data key="d0">1141176</data>
    </edge>
    <edge source="FIN" target="EST">
      <data key="d0">1671635</data>
    </edge>
    <edge source="FIN" target="FRA">
      <data key="d0">3352961</data>
    </edge>
    <edge source="FIN" target="DEU">
      <data key="d0">9161542</data>
    </edge>
    <edge source="FIN" target="GRC">
      <data key="d0">404616</data>
    </edge>
    <edge source="FIN" target="HKG">
      <data key="d0">11855</data>
    </edge>
    <edge source="FIN" target="HUN">
      <data key="d0">325231</data>
    </edge>
    <edge source="FIN" target="ITA">
      <data key="d0">319811287</data>
    </edge>
    <edge source="FIN" target="JPN">
      <data key="d0">1369611</data>
    </edge>
    <edge source="FIN" target="KAZ">
      <data key="d0">145873</data>
    </edge>
    <edge source="FIN" target="LVA">
      <data key="d0">1197424</data>
    </edge>
    <edge source="FIN" target="LTU">
      <data key="d0">47631</data>
    </edge>
    <edge source="FIN" target="MYS">
      <data key="d0">14242</data>
    </edge>
    <edge source="FIN" target="MEX">
      <data key="d0">25567925</data>
    </edge>
    <edge source="FIN" target="NLD">
      <data key="d0">893255</data>
    </edge>
    <edge source="FIN" target="NOR">
      <data key="d0">35902429</data>
    </edge>
    <edge source="FIN" target="PAN">
      <data key="d0">292335</data>
    </edge>
    <edge source="FIN" target="PHL">
      <data key="d0">3294167</data>
    </edge>
    <edge source="FIN" target="POL">
      <data key="d0">82085</data>
    </edge>
    <edge source="FIN" target="PRT">
      <data key="d0">3551056</data>
    </edge>
    <edge source="FIN" target="RUS">
      <data key="d0">4367761</data>
    </edge>
    <edge source="FIN" target="SVN">
      <data key="d0">144970</data>
    </edge>
    <edge source="FIN" target="ESP">
      <data key="d0">1582461</data>
    </edge>
    <edge source="FIN" target="SWE">
      <data key="d0">30784504</data>
    </edge>
    <edge source="FIN" target="CHE">
      <data key="d0">1377418</data>
    </edge>
    <edge source="FIN" target="THA">
      <data key="d0">55968</data>
    </edge>
    <edge source="FIN" target="ARE">
      <data key="d0">15456</data>
    </edge>
    <edge source="FIN" target="TUR">
      <data key="d0">157152</data>
    </edge>
    <edge source="FIN" target="UKR">
      <data key="d0">143989</data>
    </edge>
    <edge source="FIN" target="MKD">
      <data key="d0">25621</data>
    </edge>
    <edge source="FIN" target="GBR">
      <data key="d0">18161398</data>
    </edge>
    <edge source="FIN" target="USA">
      <data key="d0">655719630</data>
    </edge>
    <edge source="GRC" target="ALB">
      <data key="d0">79871</data>
    </edge>
    <edge source="GRC" target="AUS">
      <data key="d0">49521</data>
    </edge>
    <edge source="GRC" target="AUT">
      <data key="d0">587346</data>
    </edge>
    <edge source="GRC" target="BEL">
      <data key="d0">83420</data>
    </edge>
    <edge source="GRC" target="BWA">
      <data key="d0">11987</data>
    </edge>
    <edge source="GRC" target="BGR">
      <data key="d0">89807</data>
    </edge>
    <edge source="GRC" target="BLR">
      <data key="d0">4363427</data>
    </edge>
    <edge source="GRC" target="CAN">
      <data key="d0">218280</data>
    </edge>
    <edge source="GRC" target="CHL">
      <data key="d0">772843</data>
    </edge>
    <edge source="GRC" target="CRI">
      <data key="d0">209689</data>
    </edge>
    <edge source="GRC" target="DNK">
      <data key="d0">274759</data>
    </edge>
    <edge source="GRC" target="FRA">
      <data key="d0">7381123</data>
    </edge>
    <edge source="GRC" target="GEO">
      <data key="d0">63306</data>
    </edge>
    <edge source="GRC" target="DEU">
      <data key="d0">4034462</data>
    </edge>
    <edge source="GRC" target="HUN">
      <data key="d0">21242</data>
    </edge>
    <edge source="GRC" target="IRL">
      <data key="d0">13891</data>
    </edge>
    <edge source="GRC" target="ISR">
      <data key="d0">1944877</data>
    </edge>
    <edge source="GRC" target="ITA">
      <data key="d0">236699</data>
    </edge>
    <edge source="GRC" target="JOR">
      <data key="d0">60344</data>
    </edge>
    <edge source="GRC" target="KOR">
      <data key="d0">1318663</data>
    </edge>
    <edge source="GRC" target="LBN">
      <data key="d0">158329</data>
    </edge>
    <edge source="GRC" target="MAR">
      <data key="d0">19095270</data>
    </edge>
    <edge source="GRC" target="NLD">
      <data key="d0">1005567</data>
    </edge>
    <edge source="GRC" target="NZL">
      <data key="d0">34264</data>
    </edge>
    <edge source="GRC" target="NOR">
      <data key="d0">52556</data>
    </edge>
    <edge source="GRC" target="PAK">
      <data key="d0">14154</data>
    </edge>
    <edge source="GRC" target="PAN">
      <data key="d0">2976156</data>
    </edge>
    <edge source="GRC" target="POL">
      <data key="d0">35645</data>
    </edge>
    <edge source="GRC" target="ROU">
      <data key="d0">562815</data>
    </edge>
    <edge source="GRC" target="RUS">
      <data key="d0">5946131</data>
    </edge>
    <edge source="GRC" target="SAU">
      <data key="d0">113677</data>
    </edge>
    <edge source="GRC" target="SGP">
      <data key="d0">24808</data>
    </edge>
    <edge source="GRC" target="SVN">
      <data key="d0">69521</data>
    </edge>
    <edge source="GRC" target="ZAF">
      <data key="d0">128942</data>
    </edge>
    <edge source="GRC" target="ESP">
      <data key="d0">24001</data>
    </edge>
    <edge source="GRC" target="SWE">
      <data key="d0">62766</data>
    </edge>
    <edge source="GRC" target="CHE">
      <data key="d0">26024</data>
    </edge>
    <edge source="GRC" target="THA">
      <data key="d0">292669</data>
    </edge>
    <edge source="GRC" target="ARE">
      <data key="d0">68400</data>
    </edge>
    <edge source="GRC" target="TUR">
      <data key="d0">667577</data>
    </edge>
    <edge source="GRC" target="UKR">
      <data key="d0">84715</data>
    </edge>
    <edge source="GRC" target="MKD">
      <data key="d0">71896</data>
    </edge>
    <edge source="GRC" target="GBR">
      <data key="d0">384928</data>
    </edge>
    <edge source="GRC" target="USA">
      <data key="d0">74341797</data>
    </edge>
    <edge source="GRC" target="SRB">
      <data key="d0">14291</data>
    </edge>
    <edge source="HKG" target="AUS">
      <data key="d0">10966719</data>
    </edge>
    <edge source="HKG" target="BEL">
      <data key="d0">618532</data>
    </edge>
    <edge source="HKG" target="CAN">
      <data key="d0">1028238</data>
    </edge>
    <edge source="HKG" target="LKA">
      <data key="d0">171452</data>
    </edge>
    <edge source="HKG" target="CHN">
      <data key="d0">38928078</data>
    </edge>
    <edge source="HKG" target="FRA">
      <data key="d0">530699</data>
    </edge>
    <edge source="HKG" target="DEU">
      <data key="d0">1305701</data>
    </edge>
    <edge source="HKG" target="GRC">
      <data key="d0">245277</data>
    </edge>
    <edge source="HKG" target="IDN">
      <data key="d0">388249</data>
    </edge>
    <edge source="HKG" target="ISR">
      <data key="d0">23426</data>
    </edge>
    <edge source="HKG" target="JPN">
      <data key="d0">15006057</data>
    </edge>
    <edge source="HKG" target="KOR">
      <data key="d0">6739457</data>
    </edge>
    <edge source="HKG" target="MYS">
      <data key="d0">2428742</data>
    </edge>
    <edge source="HKG" target="OMN">
      <data key="d0">9356221</data>
    </edge>
    <edge source="HKG" target="NLD">
      <data key="d0">668609</data>
    </edge>
    <edge source="HKG" target="NZL">
      <data key="d0">152517</data>
    </edge>
    <edge source="HKG" target="NOR">
      <data key="d0">117140</data>
    </edge>
    <edge source="HKG" target="PAK">
      <data key="d0">370126</data>
    </edge>
    <edge source="HKG" target="PAN">
      <data key="d0">16830</data>
    </edge>
    <edge source="HKG" target="PHL">
      <data key="d0">1559254</data>
    </edge>
    <edge source="HKG" target="SAU">
      <data key="d0">2408031</data>
    </edge>
    <edge source="HKG" target="SGP">
      <data key="d0">11402868</data>
    </edge>
    <edge source="HKG" target="VNM">
      <data key="d0">346919</data>
    </edge>
    <edge source="HKG" target="ESP">
      <data key="d0">649534</data>
    </edge>
    <edge source="HKG" target="CHE">
      <data key="d0">68366</data>
    </edge>
    <edge source="HKG" target="THA">
      <data key="d0">3874856</data>
    </edge>
    <edge source="HKG" target="ARE">
      <data key="d0">266182</data>
    </edge>
    <edge source="HKG" target="GBR">
      <data key="d0">1541400</data>
    </edge>
    <edge source="HKG" target="USA">
      <data key="d0">22790142</data>
    </edge>
    <edge source="IDN" target="AUS">
      <data key="d0">3979021</data>
    </edge>
    <edge source="IDN" target="BEL">
      <data key="d0">59066</data>
    </edge>
    <edge source="IDN" target="CAN">
      <data key="d0">140827</data>
    </edge>
    <edge source="IDN" target="CHL">
      <data key="d0">18288</data>
    </edge>
    <edge source="IDN" target="CHN">
      <data key="d0">53328</data>
    </edge>
    <edge source="IDN" target="DNK">
      <data key="d0">159005</data>
    </edge>
    <edge source="IDN" target="FRA">
      <data key="d0">299120</data>
    </edge>
    <edge source="IDN" target="DEU">
      <data key="d0">111705</data>
    </edge>
    <edge source="IDN" target="HKG">
      <data key="d0">856514</data>
    </edge>
    <edge source="IDN" target="ITA">
      <data key="d0">40330</data>
    </edge>
    <edge source="IDN" target="JPN">
      <data key="d0">4727186</data>
    </edge>
    <edge source="IDN" target="JOR">
      <data key="d0">602000</data>
    </edge>
    <edge source="IDN" target="MYS">
      <data key="d0">4175185</data>
    </edge>
    <edge source="IDN" target="MEX">
      <data key="d0">296025</data>
    </edge>
    <edge source="IDN" target="NLD">
      <data key="d0">1858906</data>
    </edge>
    <edge source="IDN" target="NZL">
      <data key="d0">214385</data>
    </edge>
    <edge source="IDN" target="PHL">
      <data key="d0">292279</data>
    </edge>
    <edge source="IDN" target="SAU">
      <data key="d0">12787</data>
    </edge>
    <edge source="IDN" target="IND">
      <data key="d0">1811843</data>
    </edge>
    <edge source="IDN" target="SGP">
      <data key="d0">55667900</data>
    </edge>
    <edge source="IDN" target="ESP">
      <data key="d0">1923511</data>
    </edge>
    <edge source="IDN" target="SWE">
      <data key="d0">61302</data>
    </edge>
    <edge source="IDN" target="CHE">
      <data key="d0">37644</data>
    </edge>
    <edge source="IDN" target="THA">
      <data key="d0">1562727</data>
    </edge>
    <edge source="IDN" target="ARE">
      <data key="d0">1056376</data>
    </edge>
    <edge source="IDN" target="TUR">
      <data key="d0">609875</data>
    </edge>
    <edge source="IDN" target="GBR">
      <data key="d0">564138</data>
    </edge>
    <edge source="IDN" target="USA">
      <data key="d0">11141435</data>
    </edge>
    <edge source="ISR" target="AUS">
      <data key="d0">11000</data>
    </edge>
    <edge source="ISR" target="BEL">
      <data key="d0">552000</data>
    </edge>
    <edge source="ISR" target="BRA">
      <data key="d0">32000</data>
    </edge>
    <edge source="ISR" target="CAN">
      <data key="d0">276000</data>
    </edge>
    <edge source="ISR" target="LKA">
      <data key="d0">5294000</data>
    </edge>
    <edge source="ISR" target="CHL">
      <data key="d0">84000</data>
    </edge>
    <edge source="ISR" target="CZE">
      <data key="d0">40000</data>
    </edge>
    <edge source="ISR" target="FRA">
      <data key="d0">1630000</data>
    </edge>
    <edge source="ISR" target="DEU">
      <data key="d0">357000</data>
    </edge>
    <edge source="ISR" target="GRC">
      <data key="d0">233000</data>
    </edge>
    <edge source="ISR" target="ITA">
      <data key="d0">129000</data>
    </edge>
    <edge source="ISR" target="JPN">
      <data key="d0">328000</data>
    </edge>
    <edge source="ISR" target="KOR">
      <data key="d0">105000</data>
    </edge>
    <edge source="ISR" target="MEX">
      <data key="d0">10000</data>
    </edge>
    <edge source="ISR" target="NLD">
      <data key="d0">28000</data>
    </edge>
    <edge source="ISR" target="NOR">
      <data key="d0">915000</data>
    </edge>
    <edge source="ISR" target="IND">
      <data key="d0">40000</data>
    </edge>
    <edge source="ISR" target="ZAF">
      <data key="d0">96000</data>
    </edge>
    <edge source="ISR" target="ESP">
      <data key="d0">2352000</data>
    </edge>
    <edge source="ISR" target="SWE">
      <data key="d0">2109000</data>
    </edge>
    <edge source="ISR" target="THA">
      <data key="d0">19000</data>
    </edge>
    <edge source="ISR" target="TUR">
      <data key="d0">23000</data>
    </edge>
    <edge source="ISR" target="UKR">
      <data key="d0">17000</data>
    </edge>
    <edge source="ISR" target="GBR">
      <data key="d0">203000</data>
    </edge>
    <edge source="ISR" target="USA">
      <data key="d0">7242000</data>
    </edge>
    <edge source="JOR" target="FRA">
      <data key="d0">30630</data>
    </edge>
    <edge source="JOR" target="PSE">
      <data key="d0">379109</data>
    </edge>
    <edge source="JOR" target="ISR">
      <data key="d0">5949236</data>
    </edge>
    <edge source="JOR" target="NLD">
      <data key="d0">10607</data>
    </edge>
    <edge source="JOR" target="ARE">
      <data key="d0">16290</data>
    </edge>
    <edge source="JOR" target="GBR">
      <data key="d0">25000</data>
    </edge>
    <edge source="JOR" target="USA">
      <data key="d0">181615</data>
    </edge>
    <edge source="KOR" target="DZA">
      <data key="d0">26125</data>
    </edge>
    <edge source="KOR" target="ARG">
      <data key="d0">728559</data>
    </edge>
    <edge source="KOR" target="AUS">
      <data key="d0">2553831</data>
    </edge>
    <edge source="KOR" target="AUT">
      <data key="d0">24589226</data>
    </edge>
    <edge source="KOR" target="BEL">
      <data key="d0">4225326</data>
    </edge>
    <edge source="KOR" target="BRA">
      <data key="d0">25453</data>
    </edge>
    <edge source="KOR" target="KHM">
      <data key="d0">251758</data>
    </edge>
    <edge source="KOR" target="CAN">
      <data key="d0">295765081</data>
    </edge>
    <edge source="KOR" target="CHN">
      <data key="d0">7245641</data>
    </edge>
    <edge source="KOR" target="DNK">
      <data key="d0">128363331</data>
    </edge>
    <edge source="KOR" target="FIN">
      <data key="d0">195266</data>
    </edge>
    <edge source="KOR" target="FRA">
      <data key="d0">151283728</data>
    </edge>
    <edge source="KOR" target="DEU">
      <data key="d0">831827383</data>
    </edge>
    <edge source="KOR" target="GHA">
      <data key="d0">305927</data>
    </edge>
    <edge source="KOR" target="GRC">
      <data key="d0">1047461434</data>
    </edge>
    <edge source="KOR" target="HND">
      <data key="d0">31800</data>
    </edge>
    <edge source="KOR" target="HKG">
      <data key="d0">102588629</data>
    </edge>
    <edge source="KOR" target="IDN">
      <data key="d0">13648374</data>
    </edge>
    <edge source="KOR" target="IRL">
      <data key="d0">740677</data>
    </edge>
    <edge source="KOR" target="ISR">
      <data key="d0">154156</data>
    </edge>
    <edge source="KOR" target="ITA">
      <data key="d0">74894743</data>
    </edge>
    <edge source="KOR" target="JPN">
      <data key="d0">191123320</data>
    </edge>
    <edge source="KOR" target="LBN">
      <data key="d0">1914990</data>
    </edge>
    <edge source="KOR" target="MYS">
      <data key="d0">1038113</data>
    </edge>
    <edge source="KOR" target="MAR">
      <data key="d0">538298</data>
    </edge>
    <edge source="KOR" target="OMN">
      <data key="d0">3033588</data>
    </edge>
    <edge source="KOR" target="NLD">
      <data key="d0">96127373</data>
    </edge>
    <edge source="KOR" target="NZL">
      <data key="d0">524289</data>
    </edge>
    <edge source="KOR" target="NOR">
      <data key="d0">372254073</data>
    </edge>
    <edge source="KOR" target="PAN">
      <data key="d0">1009803069</data>
    </edge>
    <edge source="KOR" target="PHL">
      <data key="d0">1175228</data>
    </edge>
    <edge source="KOR" target="RUS">
      <data key="d0">1131064</data>
    </edge>
    <edge source="KOR" target="SAU">
      <data key="d0">39050</data>
    </edge>
    <edge source="KOR" target="SGP">
      <data key="d0">306149467</data>
    </edge>
    <edge source="KOR" target="VNM">
      <data key="d0">10675838</data>
    </edge>
    <edge source="KOR" target="SVN">
      <data key="d0">105801</data>
    </edge>
    <edge source="KOR" target="ZAF">
      <data key="d0">200290</data>
    </edge>
    <edge source="KOR" target="ESP">
      <data key="d0">3436142</data>
    </edge>
    <edge source="KOR" target="SWE">
      <data key="d0">199520</data>
    </edge>
    <edge source="KOR" target="CHE">
      <data key="d0">38412</data>
    </edge>
    <edge source="KOR" target="THA">
      <data key="d0">808790</data>
    </edge>
    <edge source="KOR" target="TUR">
      <data key="d0">131902159</data>
    </edge>
    <edge source="KOR" target="EGY">
      <data key="d0">39762269</data>
    </edge>
    <edge source="KOR" target="GBR">
      <data key="d0">428979165</data>
    </edge>
    <edge source="KOR" target="USA">
      <data key="d0">669701414</data>
    </edge>
    <edge source="KOR" target="URY">
      <data key="d0">461500</data>
    </edge>
    <edge source="LTU" target="DZA">
      <data key="d0">177288</data>
    </edge>
    <edge source="LTU" target="ARG">
      <data key="d0">15500</data>
    </edge>
    <edge source="LTU" target="AUS">
      <data key="d0">40000</data>
    </edge>
    <edge source="LTU" target="BGR">
      <data key="d0">83500</data>
    </edge>
    <edge source="LTU" target="BLR">
      <data key="d0">30298</data>
    </edge>
    <edge source="LTU" target="LKA">
      <data key="d0">438863</data>
    </edge>
    <edge source="LTU" target="COL">
      <data key="d0">146040</data>
    </edge>
    <edge source="LTU" target="CZE">
      <data key="d0">6270322</data>
    </edge>
    <edge source="LTU" target="DNK">
      <data key="d0">25244377</data>
    </edge>
    <edge source="LTU" target="EST">
      <data key="d0">62965</data>
    </edge>
    <edge source="LTU" target="FIN">
      <data key="d0">13899232</data>
    </edge>
    <edge source="LTU" target="FRA">
      <data key="d0">49475</data>
    </edge>
    <edge source="LTU" target="DEU">
      <data key="d0">1596569</data>
    </edge>
    <edge source="LTU" target="HND">
      <data key="d0">175385</data>
    </edge>
    <edge source="LTU" target="HUN">
      <data key="d0">53100</data>
    </edge>
    <edge source="LTU" target="ITA">
      <data key="d0">30000</data>
    </edge>
    <edge source="LTU" target="LVA">
      <data key="d0">2602867</data>
    </edge>
    <edge source="LTU" target="MEX">
      <data key="d0">4933062</data>
    </edge>
    <edge source="LTU" target="NOR">
      <data key="d0">10154493</data>
    </edge>
    <edge source="LTU" target="PAN">
      <data key="d0">55000</data>
    </edge>
    <edge source="LTU" target="PER">
      <data key="d0">1918467</data>
    </edge>
    <edge source="LTU" target="POL">
      <data key="d0">496698</data>
    </edge>
    <edge source="LTU" target="PRT">
      <data key="d0">39975</data>
    </edge>
    <edge source="LTU" target="ROU">
      <data key="d0">37022</data>
    </edge>
    <edge source="LTU" target="RUS">
      <data key="d0">9831829</data>
    </edge>
    <edge source="LTU" target="IND">
      <data key="d0">5314663</data>
    </edge>
    <edge source="LTU" target="SVN">
      <data key="d0">40100</data>
    </edge>
    <edge source="LTU" target="ESP">
      <data key="d0">71765</data>
    </edge>
    <edge source="LTU" target="SWE">
      <data key="d0">535122</data>
    </edge>
    <edge source="LTU" target="CHE">
      <data key="d0">308534</data>
    </edge>
    <edge source="LTU" target="ARE">
      <data key="d0">456315</data>
    </edge>
    <edge source="LTU" target="TUR">
      <data key="d0">15974</data>
    </edge>
    <edge source="LTU" target="UKR">
      <data key="d0">718891</data>
    </edge>
    <edge source="LTU" target="EGY">
      <data key="d0">293762</data>
    </edge>
    <edge source="LTU" target="GBR">
      <data key="d0">5894011</data>
    </edge>
    <edge source="LTU" target="USA">
      <data key="d0">5234329</data>
    </edge>
    <edge source="MEX" target="AUS">
      <data key="d0">12786</data>
    </edge>
    <edge source="MEX" target="BRA">
      <data key="d0">2656272</data>
    </edge>
    <edge source="MEX" target="CAN">
      <data key="d0">4367610</data>
    </edge>
    <edge source="MEX" target="CHL">
      <data key="d0">5264754</data>
    </edge>
    <edge source="MEX" target="CRI">
      <data key="d0">633669</data>
    </edge>
    <edge source="MEX" target="ECU">
      <data key="d0">24000</data>
    </edge>
    <edge source="MEX" target="FRA">
      <data key="d0">7263744</data>
    </edge>
    <edge source="MEX" target="DEU">
      <data key="d0">686788</data>
    </edge>
    <edge source="MEX" target="GTM">
      <data key="d0">893326</data>
    </edge>
    <edge source="MEX" target="MRT">
      <data key="d0">497492</data>
    </edge>
    <edge source="MEX" target="NLD">
      <data key="d0">7837258</data>
    </edge>
    <edge source="MEX" target="NIC">
      <data key="d0">24064</data>
    </edge>
    <edge source="MEX" target="NOR">
      <data key="d0">11100000</data>
    </edge>
    <edge source="MEX" target="PAN">
      <data key="d0">58870</data>
    </edge>
    <edge source="MEX" target="ESP">
      <data key="d0">16747565</data>
    </edge>
    <edge source="MEX" target="GBR">
      <data key="d0">797403</data>
    </edge>
    <edge source="MEX" target="USA">
      <data key="d0">849495318</data>
    </edge>
    <edge source="OMN" target="BEL">
      <data key="d0">23350</data>
    </edge>
    <edge source="OMN" target="FRA">
      <data key="d0">1080156</data>
    </edge>
    <edge source="OMN" target="DEU">
      <data key="d0">3905792</data>
    </edge>
    <edge source="OMN" target="NLD">
      <data key="d0">87912</data>
    </edge>
    <edge source="OMN" target="NOR">
      <data key="d0">123098</data>
    </edge>
    <edge source="OMN" target="IND">
      <data key="d0">237098</data>
    </edge>
    <edge source="OMN" target="SGP">
      <data key="d0">6760517</data>
    </edge>
    <edge source="OMN" target="ESP">
      <data key="d0">41433</data>
    </edge>
    <edge source="OMN" target="SWE">
      <data key="d0">235350</data>
    </edge>
    <edge source="OMN" target="CHE">
      <data key="d0">206390</data>
    </edge>
    <edge source="OMN" target="ARE">
      <data key="d0">3599849</data>
    </edge>
    <edge source="OMN" target="GBR">
      <data key="d0">18798076</data>
    </edge>
    <edge source="OMN" target="USA">
      <data key="d0">379763</data>
    </edge>
    <edge source="NLD" target="DZA">
      <data key="d0">2891333</data>
    </edge>
    <edge source="NLD" target="ARG">
      <data key="d0">606618</data>
    </edge>
    <edge source="NLD" target="AUS">
      <data key="d0">16527822</data>
    </edge>
    <edge source="NLD" target="AUT">
      <data key="d0">19080406</data>
    </edge>
    <edge source="NLD" target="BEL">
      <data key="d0">25865512</data>
    </edge>
    <edge source="NLD" target="BRA">
      <data key="d0">1062273</data>
    </edge>
    <edge source="NLD" target="BGR">
      <data key="d0">81005</data>
    </edge>
    <edge source="NLD" target="BLR">
      <data key="d0">29456</data>
    </edge>
    <edge source="NLD" target="CMR">
      <data key="d0">143600</data>
    </edge>
    <edge source="NLD" target="CAN">
      <data key="d0">6205182</data>
    </edge>
    <edge source="NLD" target="LKA">
      <data key="d0">132554</data>
    </edge>
    <edge source="NLD" target="CHL">
      <data key="d0">1623786</data>
    </edge>
    <edge source="NLD" target="CHN">
      <data key="d0">9682883</data>
    </edge>
    <edge source="NLD" target="COL">
      <data key="d0">2026050</data>
    </edge>
    <edge source="NLD" target="CRI">
      <data key="d0">299167</data>
    </edge>
    <edge source="NLD" target="HRV">
      <data key="d0">423436</data>
    </edge>
    <edge source="NLD" target="CZE">
      <data key="d0">167533</data>
    </edge>
    <edge source="NLD" target="DNK">
      <data key="d0">22744050</data>
    </edge>
    <edge source="NLD" target="ECU">
      <data key="d0">46026</data>
    </edge>
    <edge source="NLD" target="ETH">
      <data key="d0">509044</data>
    </edge>
    <edge source="NLD" target="FIN">
      <data key="d0">2340866</data>
    </edge>
    <edge source="NLD" target="FRA">
      <data key="d0">100610297</data>
    </edge>
    <edge source="NLD" target="PSE">
      <data key="d0">407788</data>
    </edge>
    <edge source="NLD" target="DEU">
      <data key="d0">189774927</data>
    </edge>
    <edge source="NLD" target="GHA">
      <data key="d0">2703548</data>
    </edge>
    <edge source="NLD" target="GRC">
      <data key="d0">159664006</data>
    </edge>
    <edge source="NLD" target="GTM">
      <data key="d0">1696507</data>
    </edge>
    <edge source="NLD" target="HKG">
      <data key="d0">1059511</data>
    </edge>
    <edge source="NLD" target="HUN">
      <data key="d0">4376122</data>
    </edge>
    <edge source="NLD" target="IDN">
      <data key="d0">4319050</data>
    </edge>
    <edge source="NLD" target="IRL">
      <data key="d0">25396970</data>
    </edge>
    <edge source="NLD" target="ISR">
      <data key="d0">1210475</data>
    </edge>
    <edge source="NLD" target="ITA">
      <data key="d0">13827955</data>
    </edge>
    <edge source="NLD" target="CIV">
      <data key="d0">2016845</data>
    </edge>
    <edge source="NLD" target="JAM">
      <data key="d0">32218</data>
    </edge>
    <edge source="NLD" target="JPN">
      <data key="d0">619506</data>
    </edge>
    <edge source="NLD" target="KAZ">
      <data key="d0">46946</data>
    </edge>
    <edge source="NLD" target="JOR">
      <data key="d0">972062</data>
    </edge>
    <edge source="NLD" target="KOR">
      <data key="d0">1893496</data>
    </edge>
    <edge source="NLD" target="LBN">
      <data key="d0">20251</data>
    </edge>
    <edge source="NLD" target="LVA">
      <data key="d0">106780</data>
    </edge>
    <edge source="NLD" target="LTU">
      <data key="d0">4062227</data>
    </edge>
    <edge source="NLD" target="MYS">
      <data key="d0">1594330</data>
    </edge>
    <edge source="NLD" target="MRT">
      <data key="d0">60754</data>
    </edge>
    <edge source="NLD" target="MUS">
      <data key="d0">245777</data>
    </edge>
    <edge source="NLD" target="MEX">
      <data key="d0">7730473</data>
    </edge>
    <edge source="NLD" target="MAR">
      <data key="d0">1885212</data>
    </edge>
    <edge source="NLD" target="MOZ">
      <data key="d0">89290</data>
    </edge>
    <edge source="NLD" target="OMN">
      <data key="d0">393059</data>
    </edge>
    <edge source="NLD" target="NZL">
      <data key="d0">312975</data>
    </edge>
    <edge source="NLD" target="NIC">
      <data key="d0">264187</data>
    </edge>
    <edge source="NLD" target="NOR">
      <data key="d0">5464169</data>
    </edge>
    <edge source="NLD" target="PAK">
      <data key="d0">3118700</data>
    </edge>
    <edge source="NLD" target="PAN">
      <data key="d0">41423</data>
    </edge>
    <edge source="NLD" target="PER">
      <data key="d0">14728</data>
    </edge>
    <edge source="NLD" target="PHL">
      <data key="d0">72721</data>
    </edge>
    <edge source="NLD" target="POL">
      <data key="d0">1905463</data>
    </edge>
    <edge source="NLD" target="PRT">
      <data key="d0">5162240</data>
    </edge>
    <edge source="NLD" target="ROU">
      <data key="d0">11292861</data>
    </edge>
    <edge source="NLD" target="RUS">
      <data key="d0">178580</data>
    </edge>
    <edge source="NLD" target="SAU">
      <data key="d0">1052147</data>
    </edge>
    <edge source="NLD" target="SEN">
      <data key="d0">23013</data>
    </edge>
    <edge source="NLD" target="IND">
      <data key="d0">2347310</data>
    </edge>
    <edge source="NLD" target="SGP">
      <data key="d0">6205182</data>
    </edge>
    <edge source="NLD" target="VNM">
      <data key="d0">4677130</data>
    </edge>
    <edge source="NLD" target="SVN">
      <data key="d0">418834</data>
    </edge>
    <edge source="NLD" target="ZAF">
      <data key="d0">1700189</data>
    </edge>
    <edge source="NLD" target="ESP">
      <data key="d0">20984028</data>
    </edge>
    <edge source="NLD" target="SWE">
      <data key="d0">21896257</data>
    </edge>
    <edge source="NLD" target="CHE">
      <data key="d0">16891425</data>
    </edge>
    <edge source="NLD" target="THA">
      <data key="d0">1012565</data>
    </edge>
    <edge source="NLD" target="ARE">
      <data key="d0">50552766</data>
    </edge>
    <edge source="NLD" target="TUN">
      <data key="d0">61674</data>
    </edge>
    <edge source="NLD" target="TUR">
      <data key="d0">1641276</data>
    </edge>
    <edge source="NLD" target="UKR">
      <data key="d0">107700</data>
    </edge>
    <edge source="NLD" target="MKD">
      <data key="d0">76403</data>
    </edge>
    <edge source="NLD" target="EGY">
      <data key="d0">3033092</data>
    </edge>
    <edge source="NLD" target="GBR">
      <data key="d0">105880237</data>
    </edge>
    <edge source="NLD" target="TZA">
      <data key="d0">4727758</data>
    </edge>
    <edge source="NLD" target="USA">
      <data key="d0">323050569</data>
    </edge>
    <edge source="NLD" target="BFA">
      <data key="d0">118746</data>
    </edge>
    <edge source="NLD" target="SRB">
      <data key="d0">139918</data>
    </edge>
    <edge source="NOR" target="AZE">
      <data key="d0">9126998</data>
    </edge>
    <edge source="NOR" target="AUS">
      <data key="d0">1457686</data>
    </edge>
    <edge source="NOR" target="AUT">
      <data key="d0">997077</data>
    </edge>
    <edge source="NOR" target="BEL">
      <data key="d0">1064561</data>
    </edge>
    <edge source="NOR" target="BRA">
      <data key="d0">192328</data>
    </edge>
    <edge source="NOR" target="CAN">
      <data key="d0">22645245</data>
    </edge>
    <edge source="NOR" target="CHL">
      <data key="d0">152878</data>
    </edge>
    <edge source="NOR" target="CHN">
      <data key="d0">11487139</data>
    </edge>
    <edge source="NOR" target="HRV">
      <data key="d0">222789</data>
    </edge>
    <edge source="NOR" target="CZE">
      <data key="d0">2266299</data>
    </edge>
    <edge source="NOR" target="DNK">
      <data key="d0">13297443</data>
    </edge>
    <edge source="NOR" target="EST">
      <data key="d0">339390</data>
    </edge>
    <edge source="NOR" target="FIN">
      <data key="d0">2365467</data>
    </edge>
    <edge source="NOR" target="FRA">
      <data key="d0">33515143</data>
    </edge>
    <edge source="NOR" target="DEU">
      <data key="d0">38856028</data>
    </edge>
    <edge source="NOR" target="GRC">
      <data key="d0">103261661</data>
    </edge>
    <edge source="NOR" target="HKG">
      <data key="d0">149650</data>
    </edge>
    <edge source="NOR" target="IRL">
      <data key="d0">80294081</data>
    </edge>
    <edge source="NOR" target="ITA">
      <data key="d0">11106251</data>
    </edge>
    <edge source="NOR" target="JPN">
      <data key="d0">11468063</data>
    </edge>
    <edge source="NOR" target="KOR">
      <data key="d0">4736244</data>
    </edge>
    <edge source="NOR" target="LTU">
      <data key="d0">108528</data>
    </edge>
    <edge source="NOR" target="MWI">
      <data key="d0">60792</data>
    </edge>
    <edge source="NOR" target="MYS">
      <data key="d0">498660</data>
    </edge>
    <edge source="NOR" target="MEX">
      <data key="d0">147563</data>
    </edge>
    <edge source="NOR" target="OMN">
      <data key="d0">11728</data>
    </edge>
    <edge source="NOR" target="NAM">
      <data key="d0">1150901</data>
    </edge>
    <edge source="NOR" target="NLD">
      <data key="d0">6294068</data>
    </edge>
    <edge source="NOR" target="PAN">
      <data key="d0">33287050</data>
    </edge>
    <edge source="NOR" target="PHL">
      <data key="d0">129048</data>
    </edge>
    <edge source="NOR" target="POL">
      <data key="d0">674286</data>
    </edge>
    <edge source="NOR" target="PRT">
      <data key="d0">934131</data>
    </edge>
    <edge source="NOR" target="ROU">
      <data key="d0">60297</data>
    </edge>
    <edge source="NOR" target="RUS">
      <data key="d0">554258</data>
    </edge>
    <edge source="NOR" target="SAU">
      <data key="d0">49662067</data>
    </edge>
    <edge source="NOR" target="IND">
      <data key="d0">13530328</data>
    </edge>
    <edge source="NOR" target="SGP">
      <data key="d0">77434881</data>
    </edge>
    <edge source="NOR" target="VNM">
      <data key="d0">514946</data>
    </edge>
    <edge source="NOR" target="SVN">
      <data key="d0">195639</data>
    </edge>
    <edge source="NOR" target="ESP">
      <data key="d0">5725590</data>
    </edge>
    <edge source="NOR" target="SWE">
      <data key="d0">88042481</data>
    </edge>
    <edge source="NOR" target="CHE">
      <data key="d0">5058517</data>
    </edge>
    <edge source="NOR" target="THA">
      <data key="d0">18058</data>
    </edge>
    <edge source="NOR" target="ARE">
      <data key="d0">949417</data>
    </edge>
    <edge source="NOR" target="TUR">
      <data key="d0">1386881</data>
    </edge>
    <edge source="NOR" target="EGY">
      <data key="d0">55845</data>
    </edge>
    <edge source="NOR" target="GBR">
      <data key="d0">252421534</data>
    </edge>
    <edge source="NOR" target="USA">
      <data key="d0">72256098</data>
    </edge>
    <edge source="NOR" target="URY">
      <data key="d0">514119</data>
    </edge>
    <edge source="NOR" target="SRB">
      <data key="d0">53276</data>
    </edge>
    <edge source="PHL" target="AUS">
      <data key="d0">57843733</data>
    </edge>
    <edge source="PHL" target="BEL">
      <data key="d0">3462196</data>
    </edge>
    <edge source="PHL" target="CAN">
      <data key="d0">184079</data>
    </edge>
    <edge source="PHL" target="CHN">
      <data key="d0">123459</data>
    </edge>
    <edge source="PHL" target="CZE">
      <data key="d0">29493</data>
    </edge>
    <edge source="PHL" target="DNK">
      <data key="d0">14945</data>
    </edge>
    <edge source="PHL" target="FRA">
      <data key="d0">941713</data>
    </edge>
    <edge source="PHL" target="DEU">
      <data key="d0">2278924</data>
    </edge>
    <edge source="PHL" target="HKG">
      <data key="d0">17315</data>
    </edge>
    <edge source="PHL" target="IDN">
      <data key="d0">2444425</data>
    </edge>
    <edge source="PHL" target="IRL">
      <data key="d0">36220</data>
    </edge>
    <edge source="PHL" target="ITA">
      <data key="d0">740238</data>
    </edge>
    <edge source="PHL" target="JPN">
      <data key="d0">282863</data>
    </edge>
    <edge source="PHL" target="KOR">
      <data key="d0">104205</data>
    </edge>
    <edge source="PHL" target="MYS">
      <data key="d0">179908</data>
    </edge>
    <edge source="PHL" target="NLD">
      <data key="d0">1653818</data>
    </edge>
    <edge source="PHL" target="NZL">
      <data key="d0">125450</data>
    </edge>
    <edge source="PHL" target="SGP">
      <data key="d0">3734960</data>
    </edge>
    <edge source="PHL" target="VNM">
      <data key="d0">11960</data>
    </edge>
    <edge source="PHL" target="ZAF">
      <data key="d0">255280</data>
    </edge>
    <edge source="PHL" target="ZWE">
      <data key="d0">13052</data>
    </edge>
    <edge source="PHL" target="SWE">
      <data key="d0">905840</data>
    </edge>
    <edge source="PHL" target="CHE">
      <data key="d0">14520</data>
    </edge>
    <edge source="PHL" target="THA">
      <data key="d0">26874</data>
    </edge>
    <edge source="PHL" target="ARE">
      <data key="d0">127294</data>
    </edge>
    <edge source="PHL" target="GBR">
      <data key="d0">3621187</data>
    </edge>
    <edge source="PHL" target="USA">
      <data key="d0">4671720</data>
    </edge>
    <edge source="PRT" target="ARG">
      <data key="d0">61929</data>
    </edge>
    <edge source="PRT" target="AUS">
      <data key="d0">42730</data>
    </edge>
    <edge source="PRT" target="AUT">
      <data key="d0">167310</data>
    </edge>
    <edge source="PRT" target="BEL">
      <data key="d0">1032350</data>
    </edge>
    <edge source="PRT" target="BRA">
      <data key="d0">50693</data>
    </edge>
    <edge source="PRT" target="CAN">
      <data key="d0">704565</data>
    </edge>
    <edge source="PRT" target="CHN">
      <data key="d0">64740</data>
    </edge>
    <edge source="PRT" target="FRA">
      <data key="d0">7776170</data>
    </edge>
    <edge source="PRT" target="DEU">
      <data key="d0">47443253</data>
    </edge>
    <edge source="PRT" target="HUN">
      <data key="d0">35652</data>
    </edge>
    <edge source="PRT" target="IRL">
      <data key="d0">47559</data>
    </edge>
    <edge source="PRT" target="ISR">
      <data key="d0">35688</data>
    </edge>
    <edge source="PRT" target="ITA">
      <data key="d0">6548052</data>
    </edge>
    <edge source="PRT" target="JPN">
      <data key="d0">192134</data>
    </edge>
    <edge source="PRT" target="MAR">
      <data key="d0">4000822</data>
    </edge>
    <edge source="PRT" target="MOZ">
      <data key="d0">1319457</data>
    </edge>
    <edge source="PRT" target="NLD">
      <data key="d0">2328407</data>
    </edge>
    <edge source="PRT" target="NOR">
      <data key="d0">160894945</data>
    </edge>
    <edge source="PRT" target="PAN">
      <data key="d0">709862</data>
    </edge>
    <edge source="PRT" target="POL">
      <data key="d0">1496974</data>
    </edge>
    <edge source="PRT" target="SAU">
      <data key="d0">141443</data>
    </edge>
    <edge source="PRT" target="ZAF">
      <data key="d0">37146</data>
    </edge>
    <edge source="PRT" target="ESP">
      <data key="d0">7851329</data>
    </edge>
    <edge source="PRT" target="SWE">
      <data key="d0">1332356</data>
    </edge>
    <edge source="PRT" target="CHE">
      <data key="d0">615085</data>
    </edge>
    <edge source="PRT" target="THA">
      <data key="d0">10041</data>
    </edge>
    <edge source="PRT" target="TUN">
      <data key="d0">10413439</data>
    </edge>
    <edge source="PRT" target="GBR">
      <data key="d0">5960114</data>
    </edge>
    <edge source="PRT" target="USA">
      <data key="d0">20550601</data>
    </edge>
    <edge source="PRT" target="URY">
      <data key="d0">1924566</data>
    </edge>
    <edge source="SAU" target="AUS">
      <data key="d0">2280003</data>
    </edge>
    <edge source="SAU" target="BEL">
      <data key="d0">604267</data>
    </edge>
    <edge source="SAU" target="FRA">
      <data key="d0">431467</data>
    </edge>
    <edge source="SAU" target="DEU">
      <data key="d0">3344804</data>
    </edge>
    <edge source="SAU" target="JPN">
      <data key="d0">373600</data>
    </edge>
    <edge source="SAU" target="LBN">
      <data key="d0">36800</data>
    </edge>
    <edge source="SAU" target="NLD">
      <data key="d0">3604005</data>
    </edge>
    <edge source="SAU" target="NZL">
      <data key="d0">44000</data>
    </edge>
    <edge source="SAU" target="SWE">
      <data key="d0">2084536</data>
    </edge>
    <edge source="SAU" target="ARE">
      <data key="d0">29451503</data>
    </edge>
    <edge source="SAU" target="GBR">
      <data key="d0">37722180</data>
    </edge>
    <edge source="SAU" target="TZA">
      <data key="d0">88533</data>
    </edge>
    <edge source="SAU" target="USA">
      <data key="d0">46928325</data>
    </edge>
    <edge source="SGP" target="DZA">
      <data key="d0">15421</data>
    </edge>
    <edge source="SGP" target="AZE">
      <data key="d0">22094</data>
    </edge>
    <edge source="SGP" target="ARG">
      <data key="d0">66217</data>
    </edge>
    <edge source="SGP" target="AUS">
      <data key="d0">21001388</data>
    </edge>
    <edge source="SGP" target="AUT">
      <data key="d0">112522</data>
    </edge>
    <edge source="SGP" target="BEL">
      <data key="d0">1128013</data>
    </edge>
    <edge source="SGP" target="BRA">
      <data key="d0">1197237</data>
    </edge>
    <edge source="SGP" target="KHM">
      <data key="d0">183916</data>
    </edge>
    <edge source="SGP" target="CAN">
      <data key="d0">2977246</data>
    </edge>
    <edge source="SGP" target="LKA">
      <data key="d0">1199511</data>
    </edge>
    <edge source="SGP" target="CHN">
      <data key="d0">54379568</data>
    </edge>
    <edge source="SGP" target="DNK">
      <data key="d0">11158057</data>
    </edge>
    <edge source="SGP" target="ETH">
      <data key="d0">50485</data>
    </edge>
    <edge source="SGP" target="FIN">
      <data key="d0">1308121</data>
    </edge>
    <edge source="SGP" target="FRA">
      <data key="d0">33269529</data>
    </edge>
    <edge source="SGP" target="DEU">
      <data key="d0">5144325</data>
    </edge>
    <edge source="SGP" target="GRC">
      <data key="d0">1992798</data>
    </edge>
    <edge source="SGP" target="HKG">
      <data key="d0">27325513</data>
    </edge>
    <edge source="SGP" target="IRL">
      <data key="d0">536644</data>
    </edge>
    <edge source="SGP" target="ISR">
      <data key="d0">597931</data>
    </edge>
    <edge source="SGP" target="ITA">
      <data key="d0">2292995</data>
    </edge>
    <edge source="SGP" target="JPN">
      <data key="d0">91479180</data>
    </edge>
    <edge source="SGP" target="JOR">
      <data key="d0">154526</data>
    </edge>
    <edge source="SGP" target="KOR">
      <data key="d0">32271165</data>
    </edge>
    <edge source="SGP" target="LBN">
      <data key="d0">546000</data>
    </edge>
    <edge source="SGP" target="MYS">
      <data key="d0">87292155</data>
    </edge>
    <edge source="SGP" target="MUS">
      <data key="d0">341185</data>
    </edge>
    <edge source="SGP" target="MAR">
      <data key="d0">10830909</data>
    </edge>
    <edge source="SGP" target="OMN">
      <data key="d0">435029</data>
    </edge>
    <edge source="SGP" target="NLD">
      <data key="d0">3208119</data>
    </edge>
    <edge source="SGP" target="NZL">
      <data key="d0">5458657</data>
    </edge>
    <edge source="SGP" target="NOR">
      <data key="d0">1188295</data>
    </edge>
    <edge source="SGP" target="PAK">
      <data key="d0">659562</data>
    </edge>
    <edge source="SGP" target="PAN">
      <data key="d0">146062613</data>
    </edge>
    <edge source="SGP" target="PHL">
      <data key="d0">11773221</data>
    </edge>
    <edge source="SGP" target="PRT">
      <data key="d0">40437</data>
    </edge>
    <edge source="SGP" target="SAU">
      <data key="d0">456747</data>
    </edge>
    <edge source="SGP" target="IND">
      <data key="d0">36895336</data>
    </edge>
    <edge source="SGP" target="VNM">
      <data key="d0">7542208</data>
    </edge>
    <edge source="SGP" target="ZAF">
      <data key="d0">201230995</data>
    </edge>
    <edge source="SGP" target="ZWE">
      <data key="d0">256088</data>
    </edge>
    <edge source="SGP" target="ESP">
      <data key="d0">748156</data>
    </edge>
    <edge source="SGP" target="SWE">
      <data key="d0">373051</data>
    </edge>
    <edge source="SGP" target="CHE">
      <data key="d0">315274</data>
    </edge>
    <edge source="SGP" target="THA">
      <data key="d0">43813738</data>
    </edge>
    <edge source="SGP" target="ARE">
      <data key="d0">9958266</data>
    </edge>
    <edge source="SGP" target="TUN">
      <data key="d0">19814</data>
    </edge>
    <edge source="SGP" target="TUR">
      <data key="d0">396225</data>
    </edge>
    <edge source="SGP" target="EGY">
      <data key="d0">324679</data>
    </edge>
    <edge source="SGP" target="GBR">
      <data key="d0">12603837</data>
    </edge>
    <edge source="SGP" target="USA">
      <data key="d0">265462041</data>
    </edge>
    <edge source="VNM" target="AUS">
      <data key="d0">2048000</data>
    </edge>
    <edge source="VNM" target="CHN">
      <data key="d0">1449000</data>
    </edge>
    <edge source="VNM" target="FRA">
      <data key="d0">5401000</data>
    </edge>
    <edge source="VNM" target="DEU">
      <data key="d0">2099000</data>
    </edge>
    <edge source="VNM" target="GRC">
      <data key="d0">227000</data>
    </edge>
    <edge source="VNM" target="HND">
      <data key="d0">37000</data>
    </edge>
    <edge source="VNM" target="HKG">
      <data key="d0">1021000</data>
    </edge>
    <edge source="VNM" target="NLD">
      <data key="d0">1062000</data>
    </edge>
    <edge source="VNM" target="SGP">
      <data key="d0">5757000</data>
    </edge>
    <edge source="VNM" target="CHE">
      <data key="d0">4275000</data>
    </edge>
    <edge source="VNM" target="THA">
      <data key="d0">290000</data>
    </edge>
    <edge source="VNM" target="GBR">
      <data key="d0">307000</data>
    </edge>
    <edge source="VNM" target="USA">
      <data key="d0">1178000</data>
    </edge>
    <edge source="THA" target="AZE">
      <data key="d0">1009740</data>
    </edge>
    <edge source="THA" target="AUS">
      <data key="d0">573558</data>
    </edge>
    <edge source="THA" target="KHM">
      <data key="d0">307160</data>
    </edge>
    <edge source="THA" target="CAN">
      <data key="d0">1864944</data>
    </edge>
    <edge source="THA" target="CHN">
      <data key="d0">20316</data>
    </edge>
    <edge source="THA" target="DNK">
      <data key="d0">221269</data>
    </edge>
    <edge source="THA" target="FRA">
      <data key="d0">3519233</data>
    </edge>
    <edge source="THA" target="DEU">
      <data key="d0">1640446</data>
    </edge>
    <edge source="THA" target="GRC">
      <data key="d0">19310</data>
    </edge>
    <edge source="THA" target="HKG">
      <data key="d0">4179100</data>
    </edge>
    <edge source="THA" target="IDN">
      <data key="d0">389834</data>
    </edge>
    <edge source="THA" target="ISR">
      <data key="d0">461715</data>
    </edge>
    <edge source="THA" target="ITA">
      <data key="d0">44403</data>
    </edge>
    <edge source="THA" target="JPN">
      <data key="d0">893162</data>
    </edge>
    <edge source="THA" target="KOR">
      <data key="d0">11648</data>
    </edge>
    <edge source="THA" target="MYS">
      <data key="d0">1033695</data>
    </edge>
    <edge source="THA" target="NLD">
      <data key="d0">533213</data>
    </edge>
    <edge source="THA" target="NOR">
      <data key="d0">40350</data>
    </edge>
    <edge source="THA" target="PAK">
      <data key="d0">630251</data>
    </edge>
    <edge source="THA" target="PHL">
      <data key="d0">37566</data>
    </edge>
    <edge source="THA" target="PRT">
      <data key="d0">13432</data>
    </edge>
    <edge source="THA" target="SEN">
      <data key="d0">21360</data>
    </edge>
    <edge source="THA" target="IND">
      <data key="d0">42026236</data>
    </edge>
    <edge source="THA" target="SGP">
      <data key="d0">14465756</data>
    </edge>
    <edge source="THA" target="SVK">
      <data key="d0">128608</data>
    </edge>
    <edge source="THA" target="ESP">
      <data key="d0">250256</data>
    </edge>
    <edge source="THA" target="SWE">
      <data key="d0">414844</data>
    </edge>
    <edge source="THA" target="CHE">
      <data key="d0">495630</data>
    </edge>
    <edge source="THA" target="ARE">
      <data key="d0">20377</data>
    </edge>
    <edge source="THA" target="TUR">
      <data key="d0">107082</data>
    </edge>
    <edge source="THA" target="GBR">
      <data key="d0">10368251</data>
    </edge>
    <edge source="THA" target="USA">
      <data key="d0">22165161</data>
    </edge>
    <edge source="TUR" target="ALB">
      <data key="d0">31664</data>
    </edge>
    <edge source="TUR" target="AZE">
      <data key="d0">11427</data>
    </edge>
    <edge source="TUR" target="AUS">
      <data key="d0">41422113</data>
    </edge>
    <edge source="TUR" target="AUT">
      <data key="d0">87678</data>
    </edge>
    <edge source="TUR" target="BEL">
      <data key="d0">1573083</data>
    </edge>
    <edge source="TUR" target="BGR">
      <data key="d0">26103</data>
    </edge>
    <edge source="TUR" target="CAN">
      <data key="d0">151116</data>
    </edge>
    <edge source="TUR" target="CHN">
      <data key="d0">1460000</data>
    </edge>
    <edge source="TUR" target="CZE">
      <data key="d0">33000000</data>
    </edge>
    <edge source="TUR" target="DNK">
      <data key="d0">5346239</data>
    </edge>
    <edge source="TUR" target="FIN">
      <data key="d0">83500</data>
    </edge>
    <edge source="TUR" target="FRA">
      <data key="d0">1171658</data>
    </edge>
    <edge source="TUR" target="GEO">
      <data key="d0">45324</data>
    </edge>
    <edge source="TUR" target="DEU">
      <data key="d0">42245843</data>
    </edge>
    <edge source="TUR" target="GRC">
      <data key="d0">42108551</data>
    </edge>
    <edge source="TUR" target="IRL">
      <data key="d0">90150337</data>
    </edge>
    <edge source="TUR" target="ISR">
      <data key="d0">284015</data>
    </edge>
    <edge source="TUR" target="ITA">
      <data key="d0">1887890</data>
    </edge>
    <edge source="TUR" target="JOR">
      <data key="d0">133248</data>
    </edge>
    <edge source="TUR" target="KOR">
      <data key="d0">82993896</data>
    </edge>
    <edge source="TUR" target="MYS">
      <data key="d0">4770876</data>
    </edge>
    <edge source="TUR" target="NLD">
      <data key="d0">3859012</data>
    </edge>
    <edge source="TUR" target="PAK">
      <data key="d0">5055402</data>
    </edge>
    <edge source="TUR" target="PAN">
      <data key="d0">13828941</data>
    </edge>
    <edge source="TUR" target="PRT">
      <data key="d0">34252000</data>
    </edge>
    <edge source="TUR" target="ROU">
      <data key="d0">22875</data>
    </edge>
    <edge source="TUR" target="RUS">
      <data key="d0">976937</data>
    </edge>
    <edge source="TUR" target="SAU">
      <data key="d0">12418</data>
    </edge>
    <edge source="TUR" target="IND">
      <data key="d0">750000</data>
    </edge>
    <edge source="TUR" target="SGP">
      <data key="d0">4501250</data>
    </edge>
    <edge source="TUR" target="ESP">
      <data key="d0">226091</data>
    </edge>
    <edge source="TUR" target="SWE">
      <data key="d0">3096089</data>
    </edge>
    <edge source="TUR" target="CHE">
      <data key="d0">201342</data>
    </edge>
    <edge source="TUR" target="ARE">
      <data key="d0">191637</data>
    </edge>
    <edge source="TUR" target="UKR">
      <data key="d0">6083033</data>
    </edge>
    <edge source="TUR" target="EGY">
      <data key="d0">86421</data>
    </edge>
    <edge source="TUR" target="GBR">
      <data key="d0">4604494</data>
    </edge>
    <edge source="TUR" target="USA">
      <data key="d0">257636291</data>
    </edge>
    <edge source="TUR" target="SRB">
      <data key="d0">40000000</data>
    </edge>
    <edge source="EGY" target="ETH">
      <data key="d0">11482</data>
    </edge>
    <edge source="EGY" target="GRC">
      <data key="d0">18606</data>
    </edge>
    <edge source="EGY" target="ISR">
      <data key="d0">14747</data>
    </edge>
    <edge source="BWA" target="CAN">
      <data key="d0">377637</data>
    </edge>
    <edge source="BWA" target="FRA">
      <data key="d0">1100127</data>
    </edge>
    <edge source="BWA" target="DEU">
      <data key="d0">34795</data>
    </edge>
    <edge source="BWA" target="MOZ">
      <data key="d0">222534</data>
    </edge>
    <edge source="BWA" target="NLD">
      <data key="d0">385728</data>
    </edge>
    <edge source="BWA" target="ZAF">
      <data key="d0">1873425</data>
    </edge>
    <edge source="BWA" target="ESP">
      <data key="d0">561053</data>
    </edge>
    <edge source="BWA" target="CHE">
      <data key="d0">50625</data>
    </edge>
    <edge source="BWA" target="GBR">
      <data key="d0">233574</data>
    </edge>
    <edge source="BWA" target="USA">
      <data key="d0">622901</data>
    </edge>
    <edge source="BGR" target="AUT">
      <data key="d0">12834</data>
    </edge>
    <edge source="BGR" target="BEL">
      <data key="d0">69265</data>
    </edge>
    <edge source="BGR" target="HRV">
      <data key="d0">241543</data>
    </edge>
    <edge source="BGR" target="CZE">
      <data key="d0">83790</data>
    </edge>
    <edge source="BGR" target="DNK">
      <data key="d0">23318</data>
    </edge>
    <edge source="BGR" target="FRA">
      <data key="d0">38492</data>
    </edge>
    <edge source="BGR" target="DEU">
      <data key="d0">1833359</data>
    </edge>
    <edge source="BGR" target="GRC">
      <data key="d0">97560</data>
    </edge>
    <edge source="BGR" target="ISR">
      <data key="d0">45075</data>
    </edge>
    <edge source="BGR" target="ITA">
      <data key="d0">21789</data>
    </edge>
    <edge source="BGR" target="KAZ">
      <data key="d0">74901</data>
    </edge>
    <edge source="BGR" target="JOR">
      <data key="d0">62747</data>
    </edge>
    <edge source="BGR" target="NLD">
      <data key="d0">4920985</data>
    </edge>
    <edge source="BGR" target="NOR">
      <data key="d0">27155</data>
    </edge>
    <edge source="BGR" target="POL">
      <data key="d0">84365</data>
    </edge>
    <edge source="BGR" target="ROU">
      <data key="d0">43215</data>
    </edge>
    <edge source="BGR" target="RUS">
      <data key="d0">471621</data>
    </edge>
    <edge source="BGR" target="IND">
      <data key="d0">1329862</data>
    </edge>
    <edge source="BGR" target="SVK">
      <data key="d0">284161</data>
    </edge>
    <edge source="BGR" target="TUR">
      <data key="d0">340143</data>
    </edge>
    <edge source="BGR" target="UKR">
      <data key="d0">46603</data>
    </edge>
    <edge source="BGR" target="MKD">
      <data key="d0">100705</data>
    </edge>
    <edge source="BGR" target="GBR">
      <data key="d0">155371</data>
    </edge>
    <edge source="BGR" target="USA">
      <data key="d0">1526182</data>
    </edge>
    <edge source="BGR" target="SRB">
      <data key="d0">29691</data>
    </edge>
    <edge source="BLR" target="LVA">
      <data key="d0">55600</data>
    </edge>
    <edge source="BLR" target="LTU">
      <data key="d0">39800</data>
    </edge>
    <edge source="BLR" target="MDA">
      <data key="d0">21200</data>
    </edge>
    <edge source="BLR" target="NLD">
      <data key="d0">1007400</data>
    </edge>
    <edge source="BLR" target="POL">
      <data key="d0">174900</data>
    </edge>
    <edge source="BLR" target="RUS">
      <data key="d0">1639000</data>
    </edge>
    <edge source="BLR" target="VNM">
      <data key="d0">1380000</data>
    </edge>
    <edge source="BLR" target="UKR">
      <data key="d0">39300</data>
    </edge>
    <edge source="HRV" target="ALB">
      <data key="d0">64022</data>
    </edge>
    <edge source="HRV" target="AZE">
      <data key="d0">211579</data>
    </edge>
    <edge source="HRV" target="AUT">
      <data key="d0">2101944</data>
    </edge>
    <edge source="HRV" target="BGR">
      <data key="d0">975262</data>
    </edge>
    <edge source="HRV" target="CAN">
      <data key="d0">512871</data>
    </edge>
    <edge source="HRV" target="CZE">
      <data key="d0">64878</data>
    </edge>
    <edge source="HRV" target="DNK">
      <data key="d0">22899</data>
    </edge>
    <edge source="HRV" target="FRA">
      <data key="d0">1964936</data>
    </edge>
    <edge source="HRV" target="DEU">
      <data key="d0">8542479</data>
    </edge>
    <edge source="HRV" target="GRC">
      <data key="d0">54058925</data>
    </edge>
    <edge source="HRV" target="HUN">
      <data key="d0">40325</data>
    </edge>
    <edge source="HRV" target="IRL">
      <data key="d0">717006</data>
    </edge>
    <edge source="HRV" target="ISR">
      <data key="d0">1201846</data>
    </edge>
    <edge source="HRV" target="ITA">
      <data key="d0">227538522</data>
    </edge>
    <edge source="HRV" target="NLD">
      <data key="d0">611037</data>
    </edge>
    <edge source="HRV" target="RUS">
      <data key="d0">1250237</data>
    </edge>
    <edge source="HRV" target="SVK">
      <data key="d0">222090</data>
    </edge>
    <edge source="HRV" target="SVN">
      <data key="d0">676053</data>
    </edge>
    <edge source="HRV" target="ZAF">
      <data key="d0">11449</data>
    </edge>
    <edge source="HRV" target="TUR">
      <data key="d0">8990012</data>
    </edge>
    <edge source="HRV" target="MKD">
      <data key="d0">78044</data>
    </edge>
    <edge source="HRV" target="GBR">
      <data key="d0">5686649</data>
    </edge>
    <edge source="HRV" target="USA">
      <data key="d0">478416</data>
    </edge>
    <edge source="HRV" target="SRB">
      <data key="d0">12193</data>
    </edge>
    <edge source="CZE" target="ALB">
      <data key="d0">857105</data>
    </edge>
    <edge source="CZE" target="DZA">
      <data key="d0">297980</data>
    </edge>
    <edge source="CZE" target="AZE">
      <data key="d0">139645</data>
    </edge>
    <edge source="CZE" target="ARG">
      <data key="d0">30808</data>
    </edge>
    <edge source="CZE" target="AUS">
      <data key="d0">236819</data>
    </edge>
    <edge source="CZE" target="AUT">
      <data key="d0">41140909</data>
    </edge>
    <edge source="CZE" target="BEL">
      <data key="d0">2593109</data>
    </edge>
    <edge source="CZE" target="BOL">
      <data key="d0">11930</data>
    </edge>
    <edge source="CZE" target="BRA">
      <data key="d0">33592</data>
    </edge>
    <edge source="CZE" target="BGR">
      <data key="d0">1855928</data>
    </edge>
    <edge source="CZE" target="BLR">
      <data key="d0">653466</data>
    </edge>
    <edge source="CZE" target="CMR">
      <data key="d0">22720</data>
    </edge>
    <edge source="CZE" target="CAN">
      <data key="d0">307223</data>
    </edge>
    <edge source="CZE" target="CHN">
      <data key="d0">115690</data>
    </edge>
    <edge source="CZE" target="COL">
      <data key="d0">60191</data>
    </edge>
    <edge source="CZE" target="CRI">
      <data key="d0">35347</data>
    </edge>
    <edge source="CZE" target="HRV">
      <data key="d0">229583</data>
    </edge>
    <edge source="CZE" target="DNK">
      <data key="d0">539572</data>
    </edge>
    <edge source="CZE" target="EST">
      <data key="d0">942389</data>
    </edge>
    <edge source="CZE" target="FIN">
      <data key="d0">4422629</data>
    </edge>
    <edge source="CZE" target="FRA">
      <data key="d0">7045552</data>
    </edge>
    <edge source="CZE" target="DEU">
      <data key="d0">107391040</data>
    </edge>
    <edge source="CZE" target="GRC">
      <data key="d0">64584</data>
    </edge>
    <edge source="CZE" target="GTM">
      <data key="d0">21449</data>
    </edge>
    <edge source="CZE" target="HND">
      <data key="d0">37917</data>
    </edge>
    <edge source="CZE" target="HUN">
      <data key="d0">3917176</data>
    </edge>
    <edge source="CZE" target="IRL">
      <data key="d0">107452</data>
    </edge>
    <edge source="CZE" target="ISR">
      <data key="d0">516843</data>
    </edge>
    <edge source="CZE" target="ITA">
      <data key="d0">1324206</data>
    </edge>
    <edge source="CZE" target="JPN">
      <data key="d0">324618</data>
    </edge>
    <edge source="CZE" target="KAZ">
      <data key="d0">38167</data>
    </edge>
    <edge source="CZE" target="KOR">
      <data key="d0">2058360</data>
    </edge>
    <edge source="CZE" target="LVA">
      <data key="d0">528207</data>
    </edge>
    <edge source="CZE" target="LTU">
      <data key="d0">62116</data>
    </edge>
    <edge source="CZE" target="MUS">
      <data key="d0">1055929</data>
    </edge>
    <edge source="CZE" target="MEX">
      <data key="d0">14460</data>
    </edge>
    <edge source="CZE" target="OMN">
      <data key="d0">1459729</data>
    </edge>
    <edge source="CZE" target="NLD">
      <data key="d0">6049626</data>
    </edge>
    <edge source="CZE" target="NZL">
      <data key="d0">79668</data>
    </edge>
    <edge source="CZE" target="NIC">
      <data key="d0">21149</data>
    </edge>
    <edge source="CZE" target="NOR">
      <data key="d0">780863</data>
    </edge>
    <edge source="CZE" target="PAN">
      <data key="d0">31339</data>
    </edge>
    <edge source="CZE" target="PHL">
      <data key="d0">5698272</data>
    </edge>
    <edge source="CZE" target="POL">
      <data key="d0">16831942</data>
    </edge>
    <edge source="CZE" target="PRT">
      <data key="d0">125521</data>
    </edge>
    <edge source="CZE" target="ROU">
      <data key="d0">2875485</data>
    </edge>
    <edge source="CZE" target="RUS">
      <data key="d0">10017145</data>
    </edge>
    <edge source="CZE" target="IND">
      <data key="d0">149959</data>
    </edge>
    <edge source="CZE" target="SGP">
      <data key="d0">315786</data>
    </edge>
    <edge source="CZE" target="SVK">
      <data key="d0">23077644</data>
    </edge>
    <edge source="CZE" target="VNM">
      <data key="d0">271393</data>
    </edge>
    <edge source="CZE" target="SVN">
      <data key="d0">1483388</data>
    </edge>
    <edge source="CZE" target="ZAF">
      <data key="d0">88258</data>
    </edge>
    <edge source="CZE" target="ZWE">
      <data key="d0">11420</data>
    </edge>
    <edge source="CZE" target="ESP">
      <data key="d0">577244</data>
    </edge>
    <edge source="CZE" target="SWE">
      <data key="d0">8885411</data>
    </edge>
    <edge source="CZE" target="CHE">
      <data key="d0">1693068</data>
    </edge>
    <edge source="CZE" target="THA">
      <data key="d0">132474</data>
    </edge>
    <edge source="CZE" target="TUN">
      <data key="d0">107723</data>
    </edge>
    <edge source="CZE" target="TUR">
      <data key="d0">37437</data>
    </edge>
    <edge source="CZE" target="UGA">
      <data key="d0">20861</data>
    </edge>
    <edge source="CZE" target="UKR">
      <data key="d0">2546962</data>
    </edge>
    <edge source="CZE" target="EGY">
      <data key="d0">339988</data>
    </edge>
    <edge source="CZE" target="GBR">
      <data key="d0">9791226</data>
    </edge>
    <edge source="CZE" target="TZA">
      <data key="d0">91076</data>
    </edge>
    <edge source="CZE" target="USA">
      <data key="d0">11882976</data>
    </edge>
    <edge source="CZE" target="SRB">
      <data key="d0">268467</data>
    </edge>
    <edge source="EST" target="BLR">
      <data key="d0">16048</data>
    </edge>
    <edge source="EST" target="CZE">
      <data key="d0">488861</data>
    </edge>
    <edge source="EST" target="DNK">
      <data key="d0">1274018</data>
    </edge>
    <edge source="EST" target="FIN">
      <data key="d0">896075</data>
    </edge>
    <edge source="EST" target="DEU">
      <data key="d0">723463</data>
    </edge>
    <edge source="EST" target="LVA">
      <data key="d0">701596</data>
    </edge>
    <edge source="EST" target="LTU">
      <data key="d0">33443</data>
    </edge>
    <edge source="EST" target="MRT">
      <data key="d0">15654</data>
    </edge>
    <edge source="EST" target="NLD">
      <data key="d0">143353</data>
    </edge>
    <edge source="EST" target="NOR">
      <data key="d0">2461463</data>
    </edge>
    <edge source="EST" target="POL">
      <data key="d0">124776</data>
    </edge>
    <edge source="EST" target="RUS">
      <data key="d0">233418</data>
    </edge>
    <edge source="EST" target="SWE">
      <data key="d0">2078804</data>
    </edge>
    <edge source="EST" target="ARE">
      <data key="d0">709609</data>
    </edge>
    <edge source="EST" target="UKR">
      <data key="d0">32633</data>
    </edge>
    <edge source="EST" target="GBR">
      <data key="d0">428079</data>
    </edge>
    <edge source="EST" target="USA">
      <data key="d0">658211</data>
    </edge>
    <edge source="HUN" target="AUT">
      <data key="d0">8822000</data>
    </edge>
    <edge source="HUN" target="BEL">
      <data key="d0">359000</data>
    </edge>
    <edge source="HUN" target="BGR">
      <data key="d0">11000</data>
    </edge>
    <edge source="HUN" target="HRV">
      <data key="d0">60000</data>
    </edge>
    <edge source="HUN" target="CZE">
      <data key="d0">4627000</data>
    </edge>
    <edge source="HUN" target="DNK">
      <data key="d0">81000</data>
    </edge>
    <edge source="HUN" target="ETH">
      <data key="d0">158000</data>
    </edge>
    <edge source="HUN" target="EST">
      <data key="d0">22000</data>
    </edge>
    <edge source="HUN" target="FRA">
      <data key="d0">1221000</data>
    </edge>
    <edge source="HUN" target="DEU">
      <data key="d0">44985000</data>
    </edge>
    <edge source="HUN" target="GRC">
      <data key="d0">211000</data>
    </edge>
    <edge source="HUN" target="HKG">
      <data key="d0">10000</data>
    </edge>
    <edge source="HUN" target="IRL">
      <data key="d0">15000</data>
    </edge>
    <edge source="HUN" target="ITA">
      <data key="d0">185000</data>
    </edge>
    <edge source="HUN" target="LVA">
      <data key="d0">1866000</data>
    </edge>
    <edge source="HUN" target="LTU">
      <data key="d0">12000</data>
    </edge>
    <edge source="HUN" target="MYS">
      <data key="d0">10000</data>
    </edge>
    <edge source="HUN" target="NLD">
      <data key="d0">1991000</data>
    </edge>
    <edge source="HUN" target="NOR">
      <data key="d0">27000</data>
    </edge>
    <edge source="HUN" target="POL">
      <data key="d0">279000</data>
    </edge>
    <edge source="HUN" target="ROU">
      <data key="d0">308000</data>
    </edge>
    <edge source="HUN" target="SVK">
      <data key="d0">2949000</data>
    </edge>
    <edge source="HUN" target="SVN">
      <data key="d0">83000</data>
    </edge>
    <edge source="HUN" target="ESP">
      <data key="d0">14000</data>
    </edge>
    <edge source="HUN" target="SWE">
      <data key="d0">226000</data>
    </edge>
    <edge source="HUN" target="CHE">
      <data key="d0">1791000</data>
    </edge>
    <edge source="HUN" target="TUN">
      <data key="d0">276000</data>
    </edge>
    <edge source="HUN" target="EGY">
      <data key="d0">404000</data>
    </edge>
    <edge source="HUN" target="GBR">
      <data key="d0">4255000</data>
    </edge>
    <edge source="HUN" target="USA">
      <data key="d0">13000</data>
    </edge>
    <edge source="HUN" target="SRB">
      <data key="d0">10714000</data>
    </edge>
    <edge source="MUS" target="FRA">
      <data key="d0">980140</data>
    </edge>
    <edge source="MUS" target="DEU">
      <data key="d0">73764</data>
    </edge>
    <edge source="MUS" target="MDG">
      <data key="d0">70669</data>
    </edge>
    <edge source="MUS" target="NLD">
      <data key="d0">22404</data>
    </edge>
    <edge source="MUS" target="SGP">
      <data key="d0">1888863</data>
    </edge>
    <edge source="MUS" target="ZWE">
      <data key="d0">22681</data>
    </edge>
    <edge source="MUS" target="GBR">
      <data key="d0">69329</data>
    </edge>
    <edge source="MUS" target="USA">
      <data key="d0">41240</data>
    </edge>
    <edge source="POL" target="DZA">
      <data key="d0">554000</data>
    </edge>
    <edge source="POL" target="ARG">
      <data key="d0">52000</data>
    </edge>
    <edge source="POL" target="AUS">
      <data key="d0">91000</data>
    </edge>
    <edge source="POL" target="AUT">
      <data key="d0">2891000</data>
    </edge>
    <edge source="POL" target="BEL">
      <data key="d0">3616000</data>
    </edge>
    <edge source="POL" target="BRA">
      <data key="d0">1269000</data>
    </edge>
    <edge source="POL" target="BGR">
      <data key="d0">65000</data>
    </edge>
    <edge source="POL" target="BLR">
      <data key="d0">2586000</data>
    </edge>
    <edge source="POL" target="CAN">
      <data key="d0">18154000</data>
    </edge>
    <edge source="POL" target="CHL">
      <data key="d0">352000</data>
    </edge>
    <edge source="POL" target="HRV">
      <data key="d0">1706000</data>
    </edge>
    <edge source="POL" target="CZE">
      <data key="d0">6781000</data>
    </edge>
    <edge source="POL" target="DNK">
      <data key="d0">26250000</data>
    </edge>
    <edge source="POL" target="FIN">
      <data key="d0">590000</data>
    </edge>
    <edge source="POL" target="FRA">
      <data key="d0">22461000</data>
    </edge>
    <edge source="POL" target="DEU">
      <data key="d0">363195000</data>
    </edge>
    <edge source="POL" target="GRC">
      <data key="d0">4020000</data>
    </edge>
    <edge source="POL" target="HKG">
      <data key="d0">299000</data>
    </edge>
    <edge source="POL" target="HUN">
      <data key="d0">448000</data>
    </edge>
    <edge source="POL" target="ISR">
      <data key="d0">99690000</data>
    </edge>
    <edge source="POL" target="ITA">
      <data key="d0">20714000</data>
    </edge>
    <edge source="POL" target="JPN">
      <data key="d0">55000</data>
    </edge>
    <edge source="POL" target="KOR">
      <data key="d0">262000</data>
    </edge>
    <edge source="POL" target="LTU">
      <data key="d0">104000</data>
    </edge>
    <edge source="POL" target="NLD">
      <data key="d0">95765000</data>
    </edge>
    <edge source="POL" target="NZL">
      <data key="d0">262000</data>
    </edge>
    <edge source="POL" target="NOR">
      <data key="d0">134707000</data>
    </edge>
    <edge source="POL" target="PAN">
      <data key="d0">24906000</data>
    </edge>
    <edge source="POL" target="PRT">
      <data key="d0">1005000</data>
    </edge>
    <edge source="POL" target="ROU">
      <data key="d0">143000</data>
    </edge>
    <edge source="POL" target="RUS">
      <data key="d0">4114000</data>
    </edge>
    <edge source="POL" target="IND">
      <data key="d0">5918000</data>
    </edge>
    <edge source="POL" target="SGP">
      <data key="d0">132154000</data>
    </edge>
    <edge source="POL" target="SVK">
      <data key="d0">215000</data>
    </edge>
    <edge source="POL" target="VNM">
      <data key="d0">387000</data>
    </edge>
    <edge source="POL" target="SVN">
      <data key="d0">788000</data>
    </edge>
    <edge source="POL" target="ESP">
      <data key="d0">4815000</data>
    </edge>
    <edge source="POL" target="SWE">
      <data key="d0">9490000</data>
    </edge>
    <edge source="POL" target="CHE">
      <data key="d0">5238000</data>
    </edge>
    <edge source="POL" target="TUN">
      <data key="d0">1380000</data>
    </edge>
    <edge source="POL" target="TUR">
      <data key="d0">561000</data>
    </edge>
    <edge source="POL" target="UKR">
      <data key="d0">5571000</data>
    </edge>
    <edge source="POL" target="EGY">
      <data key="d0">584000</data>
    </edge>
    <edge source="POL" target="GBR">
      <data key="d0">12049000</data>
    </edge>
    <edge source="POL" target="USA">
      <data key="d0">110750000</data>
    </edge>
    <edge source="ROU" target="ARG">
      <data key="d0">74000</data>
    </edge>
    <edge source="ROU" target="AUS">
      <data key="d0">99000</data>
    </edge>
    <edge source="ROU" target="AUT">
      <data key="d0">2154000</data>
    </edge>
    <edge source="ROU" target="BEL">
      <data key="d0">12859000</data>
    </edge>
    <edge source="ROU" target="BGR">
      <data key="d0">57000</data>
    </edge>
    <edge source="ROU" target="CMR">
      <data key="d0">148000</data>
    </edge>
    <edge source="ROU" target="CAN">
      <data key="d0">1316000</data>
    </edge>
    <edge source="ROU" target="LKA">
      <data key="d0">217000</data>
    </edge>
    <edge source="ROU" target="CHN">
      <data key="d0">3199000</data>
    </edge>
    <edge source="ROU" target="HRV">
      <data key="d0">758000</data>
    </edge>
    <edge source="ROU" target="CZE">
      <data key="d0">21000</data>
    </edge>
    <edge source="ROU" target="DNK">
      <data key="d0">8958000</data>
    </edge>
    <edge source="ROU" target="FRA">
      <data key="d0">2745000</data>
    </edge>
    <edge source="ROU" target="DEU">
      <data key="d0">72466000</data>
    </edge>
    <edge source="ROU" target="GRC">
      <data key="d0">3467000</data>
    </edge>
    <edge source="ROU" target="HUN">
      <data key="d0">7555000</data>
    </edge>
    <edge source="ROU" target="IDN">
      <data key="d0">314000</data>
    </edge>
    <edge source="ROU" target="ISR">
      <data key="d0">59000</data>
    </edge>
    <edge source="ROU" target="ITA">
      <data key="d0">1670000</data>
    </edge>
    <edge source="ROU" target="KAZ">
      <data key="d0">568000</data>
    </edge>
    <edge source="ROU" target="JOR">
      <data key="d0">117000</data>
    </edge>
    <edge source="ROU" target="KOR">
      <data key="d0">41000</data>
    </edge>
    <edge source="ROU" target="LVA">
      <data key="d0">184000</data>
    </edge>
    <edge source="ROU" target="LTU">
      <data key="d0">29000</data>
    </edge>
    <edge source="ROU" target="MYS">
      <data key="d0">65000</data>
    </edge>
    <edge source="ROU" target="NLD">
      <data key="d0">64543000</data>
    </edge>
    <edge source="ROU" target="NOR">
      <data key="d0">31697000</data>
    </edge>
    <edge source="ROU" target="PAK">
      <data key="d0">1189000</data>
    </edge>
    <edge source="ROU" target="PAN">
      <data key="d0">6088000</data>
    </edge>
    <edge source="ROU" target="POL">
      <data key="d0">198000</data>
    </edge>
    <edge source="ROU" target="IND">
      <data key="d0">6884000</data>
    </edge>
    <edge source="ROU" target="SGP">
      <data key="d0">53000</data>
    </edge>
    <edge source="ROU" target="SVK">
      <data key="d0">167000</data>
    </edge>
    <edge source="ROU" target="VNM">
      <data key="d0">138000</data>
    </edge>
    <edge source="ROU" target="ZWE">
      <data key="d0">81000</data>
    </edge>
    <edge source="ROU" target="ESP">
      <data key="d0">473000</data>
    </edge>
    <edge source="ROU" target="CHE">
      <data key="d0">30000</data>
    </edge>
    <edge source="ROU" target="THA">
      <data key="d0">32000</data>
    </edge>
    <edge source="ROU" target="ARE">
      <data key="d0">4850000</data>
    </edge>
    <edge source="ROU" target="TUR">
      <data key="d0">11828000</data>
    </edge>
    <edge source="ROU" target="EGY">
      <data key="d0">4024000</data>
    </edge>
    <edge source="ROU" target="GBR">
      <data key="d0">2466000</data>
    </edge>
    <edge source="ROU" target="USA">
      <data key="d0">11678000</data>
    </edge>
    <edge source="ROU" target="SRB">
      <data key="d0">25376000</data>
    </edge>
    <edge source="SVN" target="AUT">
      <data key="d0">11061133</data>
    </edge>
    <edge source="SVN" target="BRA">
      <data key="d0">14409709</data>
    </edge>
    <edge source="SVN" target="BGR">
      <data key="d0">42181</data>
    </edge>
    <edge source="SVN" target="CAN">
      <data key="d0">85183</data>
    </edge>
    <edge source="SVN" target="HRV">
      <data key="d0">1509479</data>
    </edge>
    <edge source="SVN" target="CZE">
      <data key="d0">271852</data>
    </edge>
    <edge source="SVN" target="DNK">
      <data key="d0">43064</data>
    </edge>
    <edge source="SVN" target="FIN">
      <data key="d0">95584</data>
    </edge>
    <edge source="SVN" target="FRA">
      <data key="d0">850887</data>
    </edge>
    <edge source="SVN" target="DEU">
      <data key="d0">2860810</data>
    </edge>
    <edge source="SVN" target="GRC">
      <data key="d0">96054</data>
    </edge>
    <edge source="SVN" target="HUN">
      <data key="d0">184178</data>
    </edge>
    <edge source="SVN" target="ISR">
      <data key="d0">298155</data>
    </edge>
    <edge source="SVN" target="ITA">
      <data key="d0">6969870</data>
    </edge>
    <edge source="SVN" target="NLD">
      <data key="d0">943325</data>
    </edge>
    <edge source="SVN" target="NOR">
      <data key="d0">212313</data>
    </edge>
    <edge source="SVN" target="POL">
      <data key="d0">65795</data>
    </edge>
    <edge source="SVN" target="SVK">
      <data key="d0">327939</data>
    </edge>
    <edge source="SVN" target="ESP">
      <data key="d0">151355</data>
    </edge>
    <edge source="SVN" target="SWE">
      <data key="d0">496636</data>
    </edge>
    <edge source="SVN" target="CHE">
      <data key="d0">269524</data>
    </edge>
    <edge source="SVN" target="MKD">
      <data key="d0">46713</data>
    </edge>
    <edge source="SVN" target="EGY">
      <data key="d0">55900</data>
    </edge>
    <edge source="SVN" target="GBR">
      <data key="d0">1109463</data>
    </edge>
    <edge source="SVN" target="USA">
      <data key="d0">2695096</data>
    </edge>
    <edge source="SVN" target="SRB">
      <data key="d0">122546</data>
    </edge>
    <edge source="TUN" target="DZA">
      <data key="d0">12827</data>
    </edge>
    <edge source="TUN" target="BEL">
      <data key="d0">1461662</data>
    </edge>
    <edge source="TUN" target="DNK">
      <data key="d0">58028</data>
    </edge>
    <edge source="TUN" target="FRA">
      <data key="d0">1276396</data>
    </edge>
    <edge source="TUN" target="DEU">
      <data key="d0">940073</data>
    </edge>
    <edge source="TUN" target="ITA">
      <data key="d0">773117</data>
    </edge>
    <edge source="TUN" target="ARE">
      <data key="d0">51106</data>
    </edge>
    <edge source="TUN" target="GBR">
      <data key="d0">394213</data>
    </edge>
    <edge source="TUN" target="USA">
      <data key="d0">1291779</data>
    </edge>
    <edge source="MKD" target="BEL">
      <data key="d0">10716</data>
    </edge>
    <edge source="MKD" target="FRA">
      <data key="d0">12854</data>
    </edge>
    <edge source="MKD" target="ITA">
      <data key="d0">1310236</data>
    </edge>
    <edge source="MKD" target="PAK">
      <data key="d0">31163</data>
    </edge>
    <edge source="MKD" target="POL">
      <data key="d0">747171</data>
    </edge>
    <edge source="MKD" target="SVK">
      <data key="d0">87025</data>
    </edge>
    <edge source="MKD" target="SVN">
      <data key="d0">29665</data>
    </edge>
    <edge source="MKD" target="TUR">
      <data key="d0">125135</data>
    </edge>
    <edge source="MKD" target="GBR">
      <data key="d0">123375</data>
    </edge>
    <edge source="MKD" target="SRB">
      <data key="d0">1449545</data>
    </edge>
    <edge source="SRB" target="AUT">
      <data key="d0">1456000</data>
    </edge>
    <edge source="SRB" target="BGR">
      <data key="d0">10000</data>
    </edge>
    <edge source="SRB" target="HRV">
      <data key="d0">38000</data>
    </edge>
    <edge source="SRB" target="FRA">
      <data key="d0">19000</data>
    </edge>
    <edge source="SRB" target="DEU">
      <data key="d0">1459000</data>
    </edge>
    <edge source="SRB" target="GRC">
      <data key="d0">26000</data>
    </edge>
    <edge source="SRB" target="HUN">
      <data key="d0">2477000</data>
    </edge>
    <edge source="SRB" target="ISR">
      <data key="d0">138000</data>
    </edge>
    <edge source="SRB" target="KOR">
      <data key="d0">438000</data>
    </edge>
    <edge source="SRB" target="NLD">
      <data key="d0">7627000</data>
    </edge>
    <edge source="SRB" target="NOR">
      <data key="d0">5453000</data>
    </edge>
    <edge source="SRB" target="PAN">
      <data key="d0">1035000</data>
    </edge>
    <edge source="SRB" target="ROU">
      <data key="d0">17000</data>
    </edge>
    <edge source="SRB" target="SVN">
      <data key="d0">480000</data>
    </edge>
    <edge source="SRB" target="CHE">
      <data key="d0">27000</data>
    </edge>
    <edge source="SRB" target="MKD">
      <data key="d0">1172000</data>
    </edge>
    <edge source="SRB" target="GBR">
      <data key="d0">129000</data>
    </edge>
    <edge source="ARM" target="BEL">
      <data key="d0">534174</data>
    </edge>
    <edge source="ARM" target="RUS">
      <data key="d0">51056</data>
    </edge>
    <edge source="CMR" target="FRA">
      <data key="d0">26024</data>
    </edge>
    <edge source="CMR" target="GHA">
      <data key="d0">19666</data>
    </edge>
    <edge source="CRI" target="BEL">
      <data key="d0">2774929</data>
    </edge>
    <edge source="CRI" target="CHL">
      <data key="d0">15838</data>
    </edge>
    <edge source="CRI" target="GTM">
      <data key="d0">14456</data>
    </edge>
    <edge source="CRI" target="MEX">
      <data key="d0">1599014</data>
    </edge>
    <edge source="CRI" target="PAN">
      <data key="d0">1730585</data>
    </edge>
    <edge source="CRI" target="ZAF">
      <data key="d0">594736</data>
    </edge>
    <edge source="CRI" target="ESP">
      <data key="d0">110751</data>
    </edge>
    <edge source="CRI" target="TUR">
      <data key="d0">44517</data>
    </edge>
    <edge source="CRI" target="GBR">
      <data key="d0">107076</data>
    </edge>
    <edge source="CRI" target="USA">
      <data key="d0">15813078</data>
    </edge>
    <edge source="KAZ" target="AZE">
      <data key="d0">469800</data>
    </edge>
    <edge source="KAZ" target="NLD">
      <data key="d0">21400</data>
    </edge>
    <edge source="KAZ" target="RUS">
      <data key="d0">752400</data>
    </edge>
    <edge source="LBN" target="FRA">
      <data key="d0">30172</data>
    </edge>
    <edge source="LBN" target="ITA">
      <data key="d0">50133</data>
    </edge>
    <edge source="LBN" target="JOR">
      <data key="d0">18568</data>
    </edge>
    <edge source="LBN" target="NOR">
      <data key="d0">16578</data>
    </edge>
    <edge source="LBN" target="SEN">
      <data key="d0">47000</data>
    </edge>
    <edge source="LBN" target="GBR">
      <data key="d0">50199</data>
    </edge>
    <edge source="LBN" target="USA">
      <data key="d0">2950995</data>
    </edge>
    <edge source="MDG" target="CAN">
      <data key="d0">40991</data>
    </edge>
    <edge source="MDG" target="FRA">
      <data key="d0">175246</data>
    </edge>
    <edge source="MDG" target="DEU">
      <data key="d0">53966</data>
    </edge>
    <edge source="MDG" target="ZAF">
      <data key="d0">13044</data>
    </edge>
    <edge source="MDG" target="GBR">
      <data key="d0">16242</data>
    </edge>
    <edge source="MAR" target="FRA">
      <data key="d0">5898840</data>
    </edge>
    <edge source="MAR" target="ITA">
      <data key="d0">5228458</data>
    </edge>
    <edge source="MAR" target="MUS">
      <data key="d0">45820</data>
    </edge>
    <edge source="MAR" target="NLD">
      <data key="d0">105615</data>
    </edge>
    <edge source="MAR" target="ESP">
      <data key="d0">110003</data>
    </edge>
    <edge source="MAR" target="GBR">
      <data key="d0">164189</data>
    </edge>
    <edge source="MOZ" target="MDG">
      <data key="d0">101165</data>
    </edge>
    <edge source="MOZ" target="ZAF">
      <data key="d0">739487</data>
    </edge>
    <edge source="MOZ" target="GBR">
      <data key="d0">109255</data>
    </edge>
    <edge source="NER" target="FRA">
      <data key="d0">34730</data>
    </edge>
    <edge source="NER" target="NZL">
      <data key="d0">351850</data>
    </edge>
    <edge source="NER" target="USA">
      <data key="d0">105996</data>
    </edge>
    <edge source="SEN" target="CAN">
      <data key="d0">140983</data>
    </edge>
    <edge source="SEN" target="FRA">
      <data key="d0">1570813</data>
    </edge>
    <edge source="SEN" target="ZAF">
      <data key="d0">34878</data>
    </edge>
    <edge source="ZWE" target="AUS">
      <data key="d0">18504</data>
    </edge>
    <edge source="ZWE" target="BWA">
      <data key="d0">10248</data>
    </edge>
    <edge source="ZWE" target="MWI">
      <data key="d0">14921</data>
    </edge>
    <edge source="ZWE" target="MOZ">
      <data key="d0">158535</data>
    </edge>
    <edge source="ZWE" target="ZAF">
      <data key="d0">881021</data>
    </edge>
    <edge source="ZWE" target="TZA">
      <data key="d0">109246</data>
    </edge>
    <edge source="ZWE" target="USA">
      <data key="d0">17704</data>
    </edge>
    <edge source="MDA" target="AZE">
      <data key="d0">244460</data>
    </edge>
    <edge source="MDA" target="KAZ">
      <data key="d0">185406</data>
    </edge>
    <edge source="MDA" target="ROU">
      <data key="d0">63232</data>
    </edge>
    <edge source="MDA" target="RUS">
      <data key="d0">626014</data>
    </edge>
    <edge source="MDA" target="UKR">
      <data key="d0">126305</data>
    </edge>
    <edge source="KHM" target="AUS">
      <data key="d0">26874</data>
    </edge>
    <edge source="KHM" target="FRA">
      <data key="d0">24007</data>
    </edge>
    <edge source="KHM" target="JPN">
      <data key="d0">56098</data>
    </edge>
    <edge source="KHM" target="SGP">
      <data key="d0">206954</data>
    </edge>
    <edge source="KHM" target="THA">
      <data key="d0">52365</data>
    </edge>
    <edge source="GHA" target="DEU">
      <data key="d0">63430</data>
    </edge>
    <edge source="ECU" target="USA">
      <data key="d0">100100</data>
    </edge>
    <edge source="GTM" target="CAN">
      <data key="d0">10292</data>
    </edge>
    <edge source="GTM" target="CRI">
      <data key="d0">22900</data>
    </edge>
    <edge source="GTM" target="SLV">
      <data key="d0">136342</data>
    </edge>
    <edge source="GTM" target="FRA">
      <data key="d0">250000</data>
    </edge>
    <edge source="GTM" target="HND">
      <data key="d0">20695</data>
    </edge>
    <edge source="GTM" target="NIC">
      <data key="d0">20755</data>
    </edge>
    <edge source="GTM" target="ZAF">
      <data key="d0">118000</data>
    </edge>
    <edge source="GTM" target="USA">
      <data key="d0">133684</data>
    </edge>
    <edge source="CIV" target="CMR">
      <data key="d0">13539</data>
    </edge>
    <edge source="CIV" target="FRA">
      <data key="d0">1147661</data>
    </edge>
    <edge source="CIV" target="DEU">
      <data key="d0">154319</data>
    </edge>
    <edge source="CIV" target="ITA">
      <data key="d0">21722</data>
    </edge>
    <edge source="CIV" target="MAR">
      <data key="d0">21053</data>
    </edge>
    <edge source="CIV" target="CHE">
      <data key="d0">44201</data>
    </edge>
    <edge source="CIV" target="ARE">
      <data key="d0">12396</data>
    </edge>
    <edge source="CIV" target="GBR">
      <data key="d0">517968</data>
    </edge>
    <edge source="CIV" target="USA">
      <data key="d0">2360715</data>
    </edge>
    <edge source="CIV" target="BFA">
      <data key="d0">168957</data>
    </edge>
    <edge source="PAK" target="AUT">
      <data key="d0">45342</data>
    </edge>
    <edge source="PAK" target="CAN">
      <data key="d0">15278</data>
    </edge>
    <edge source="PAK" target="LKA">
      <data key="d0">983978</data>
    </edge>
    <edge source="PAK" target="CHN">
      <data key="d0">138567</data>
    </edge>
    <edge source="PAK" target="FRA">
      <data key="d0">22937</data>
    </edge>
    <edge source="PAK" target="DEU">
      <data key="d0">310220</data>
    </edge>
    <edge source="PAK" target="GRC">
      <data key="d0">24157</data>
    </edge>
    <edge source="PAK" target="HKG">
      <data key="d0">463391</data>
    </edge>
    <edge source="PAK" target="IRL">
      <data key="d0">10474</data>
    </edge>
    <edge source="PAK" target="NLD">
      <data key="d0">1403451</data>
    </edge>
    <edge source="PAK" target="RUS">
      <data key="d0">25329</data>
    </edge>
    <edge source="PAK" target="SAU">
      <data key="d0">160307</data>
    </edge>
    <edge source="PAK" target="IND">
      <data key="d0">5513097</data>
    </edge>
    <edge source="PAK" target="SGP">
      <data key="d0">15225</data>
    </edge>
    <edge source="PAK" target="ZAF">
      <data key="d0">15787</data>
    </edge>
    <edge source="PAK" target="THA">
      <data key="d0">11275</data>
    </edge>
    <edge source="PAK" target="ARE">
      <data key="d0">759834</data>
    </edge>
    <edge source="PAK" target="EGY">
      <data key="d0">4246421</data>
    </edge>
    <edge source="PAK" target="GBR">
      <data key="d0">261716</data>
    </edge>
    <edge source="PAK" target="USA">
      <data key="d0">287998</data>
    </edge>
    <edge source="KGZ" target="CHN">
      <data key="d0">20400</data>
    </edge>
    <edge source="KGZ" target="KAZ">
      <data key="d0">904651</data>
    </edge>
    <edge source="KGZ" target="RUS">
      <data key="d0">459564</data>
    </edge>
    <edge source="KGZ" target="ARE">
      <data key="d0">80128</data>
    </edge>
    <edge source="HND" target="SLV">
      <data key="d0">35477</data>
    </edge>
    <edge source="HND" target="USA">
      <data key="d0">27493</data>
    </edge>
    <edge source="MWI" target="ZAF">
      <data key="d0">70591</data>
    </edge>
    <edge source="TGO" target="USA">
      <data key="d0">211479</data>
    </edge>
    <edge source="BFA" target="FRA">
      <data key="d0">24337</data>
    </edge>
    <edge source="BFA" target="GBR">
      <data key="d0">11446</data>
    </edge>
  </graph>
</graphml>
