# Supplementary material for: Core-periphery structure in sectoral international trade networks: A new approach to an old theory
Source: PLoS One. 2020 Apr 2;15(4):e0229547. doi: 10.1371/journal.pone.0229547 (PMC7117750; doi:10.1371/journal.pone.0229547)
Supplement: S8 File — (ZIP) [file pone.0229547.s008.zip › S8_File/Networks 2000/8-ANIMAL FEED STUFF.graphml]

<?xml version='1.0' encoding='utf-8'?>
<graphml xmlns="http://graphml.graphdrawing.org/xmlns" xmlns:xsi="http://www.w3.org/2001/XMLSchema-instance" xsi:schemaLocation="http://graphml.graphdrawing.org/xmlns http://graphml.graphdrawing.org/xmlns/1.0/graphml.xsd">
  <key attr.name="weight" attr.type="long" for="edge" id="d0" />
  <graph edgedefault="directed">
    <node id="ALB" />
    <node id="GRC" />
    <node id="DZA" />
    <node id="ITA" />
    <node id="AZE" />
    <node id="GEO" />
    <node id="RUS" />
    <node id="ARG" />
    <node id="BEL" />
    <node id="BOL" />
    <node id="BRA" />
    <node id="CHL" />
    <node id="CHN" />
    <node id="COL" />
    <node id="CZE" />
    <node id="DNK" />
    <node id="ECU" />
    <node id="FRA" />
    <node id="DEU" />
    <node id="HUN" />
    <node id="IDN" />
    <node id="IRL" />
    <node id="ISR" />
    <node id="JPN" />
    <node id="JOR" />
    <node id="KOR" />
    <node id="LBN" />
    <node id="MYS" />
    <node id="MUS" />
    <node id="MEX" />
    <node id="MAR" />
    <node id="OMN" />
    <node id="NLD" />
    <node id="PRY" />
    <node id="PER" />
    <node id="PHL" />
    <node id="POL" />
    <node id="PRT" />
    <node id="ROU" />
    <node id="SAU" />
    <node id="VNM" />
    <node id="SVN" />
    <node id="ZAF" />
    <node id="ESP" />
    <node id="THA" />
    <node id="ARE" />
    <node id="TUN" />
    <node id="TUR" />
    <node id="EGY" />
    <node id="GBR" />
    <node id="USA" />
    <node id="URY" />
    <node id="AUS" />
    <node id="CAN" />
    <node id="LKA" />
    <node id="HKG" />
    <node id="NZL" />
    <node id="PAK" />
    <node id="IND" />
    <node id="SGP" />
    <node id="SWE" />
    <node id="CHE" />
    <node id="AUT" />
    <node id="BGR" />
    <node id="HRV" />
    <node id="EST" />
    <node id="FIN" />
    <node id="LVA" />
    <node id="LTU" />
    <node id="NOR" />
    <node id="PAN" />
    <node id="SVK" />
    <node id="MKD" />
    <node id="SRB" />
    <node id="ARM" />
    <node id="BLR" />
    <node id="CMR" />
    <node id="CRI" />
    <node id="BEN" />
    <node id="SLV" />
    <node id="GHA" />
    <node id="GTM" />
    <node id="CIV" />
    <node id="JAM" />
    <node id="KAZ" />
    <node id="MDG" />
    <node id="MRT" />
    <node id="ZWE" />
    <node id="TGO" />
    <node id="UKR" />
    <node id="TZA" />
    <node id="BWA" />
    <node id="KHM" />
    <node id="HND" />
    <node id="SEN" />
    <node id="NIC" />
    <node id="BFA" />
    <node id="PSE" />
    <node id="MDA" />
    <node id="UGA" />
    <node id="ETH" />
    <node id="KGZ" />
    <node id="MWI" />
    <node id="MOZ" />
    <node id="NAM" />
    <node id="GMB" />
    <node id="NER" />
    <edge source="ALB" target="GRC">
      <data key="d0">30319</data>
    </edge>
    <edge source="GRC" target="ALB">
      <data key="d0">580906</data>
    </edge>
    <edge source="GRC" target="BGR">
      <data key="d0">428046</data>
    </edge>
    <edge source="GRC" target="CZE">
      <data key="d0">11200</data>
    </edge>
    <edge source="GRC" target="DNK">
      <data key="d0">72156</data>
    </edge>
    <edge source="GRC" target="IRL">
      <data key="d0">299484</data>
    </edge>
    <edge source="GRC" target="ISR">
      <data key="d0">1934489</data>
    </edge>
    <edge source="GRC" target="ITA">
      <data key="d0">900714</data>
    </edge>
    <edge source="GRC" target="JOR">
      <data key="d0">90964</data>
    </edge>
    <edge source="GRC" target="LBN">
      <data key="d0">54301</data>
    </edge>
    <edge source="GRC" target="MAR">
      <data key="d0">692778</data>
    </edge>
    <edge source="GRC" target="NLD">
      <data key="d0">459240</data>
    </edge>
    <edge source="GRC" target="ROU">
      <data key="d0">3974766</data>
    </edge>
    <edge source="GRC" target="RUS">
      <data key="d0">23143</data>
    </edge>
    <edge source="GRC" target="SAU">
      <data key="d0">43985</data>
    </edge>
    <edge source="GRC" target="ESP">
      <data key="d0">103664</data>
    </edge>
    <edge source="GRC" target="ARE">
      <data key="d0">155680</data>
    </edge>
    <edge source="GRC" target="TUR">
      <data key="d0">1832848</data>
    </edge>
    <edge source="GRC" target="MKD">
      <data key="d0">7161506</data>
    </edge>
    <edge source="GRC" target="GBR">
      <data key="d0">193186</data>
    </edge>
    <edge source="GRC" target="SRB">
      <data key="d0">275719</data>
    </edge>
    <edge source="DZA" target="ITA">
      <data key="d0">94642</data>
    </edge>
    <edge source="ITA" target="ALB">
      <data key="d0">862923</data>
    </edge>
    <edge source="ITA" target="DZA">
      <data key="d0">1000754</data>
    </edge>
    <edge source="ITA" target="ARG">
      <data key="d0">19089</data>
    </edge>
    <edge source="ITA" target="AUS">
      <data key="d0">54254</data>
    </edge>
    <edge source="ITA" target="AUT">
      <data key="d0">40085718</data>
    </edge>
    <edge source="ITA" target="BEL">
      <data key="d0">2449845</data>
    </edge>
    <edge source="ITA" target="BRA">
      <data key="d0">149699</data>
    </edge>
    <edge source="ITA" target="BGR">
      <data key="d0">657245</data>
    </edge>
    <edge source="ITA" target="CAN">
      <data key="d0">751287</data>
    </edge>
    <edge source="ITA" target="CHL">
      <data key="d0">18264</data>
    </edge>
    <edge source="ITA" target="COL">
      <data key="d0">27889</data>
    </edge>
    <edge source="ITA" target="HRV">
      <data key="d0">5018349</data>
    </edge>
    <edge source="ITA" target="CZE">
      <data key="d0">1430045</data>
    </edge>
    <edge source="ITA" target="DNK">
      <data key="d0">407160</data>
    </edge>
    <edge source="ITA" target="EST">
      <data key="d0">372928</data>
    </edge>
    <edge source="ITA" target="FIN">
      <data key="d0">50620</data>
    </edge>
    <edge source="ITA" target="FRA">
      <data key="d0">21920415</data>
    </edge>
    <edge source="ITA" target="GEO">
      <data key="d0">45770</data>
    </edge>
    <edge source="ITA" target="DEU">
      <data key="d0">5023730</data>
    </edge>
    <edge source="ITA" target="GRC">
      <data key="d0">31706864</data>
    </edge>
    <edge source="ITA" target="HKG">
      <data key="d0">137208</data>
    </edge>
    <edge source="ITA" target="HUN">
      <data key="d0">2596571</data>
    </edge>
    <edge source="ITA" target="IDN">
      <data key="d0">7031877</data>
    </edge>
    <edge source="ITA" target="IRL">
      <data key="d0">311069</data>
    </edge>
    <edge source="ITA" target="ISR">
      <data key="d0">1808427</data>
    </edge>
    <edge source="ITA" target="JPN">
      <data key="d0">8330513</data>
    </edge>
    <edge source="ITA" target="JOR">
      <data key="d0">8087182</data>
    </edge>
    <edge source="ITA" target="KOR">
      <data key="d0">61485</data>
    </edge>
    <edge source="ITA" target="LBN">
      <data key="d0">1435615</data>
    </edge>
    <edge source="ITA" target="LVA">
      <data key="d0">214045</data>
    </edge>
    <edge source="ITA" target="LTU">
      <data key="d0">45906</data>
    </edge>
    <edge source="ITA" target="MYS">
      <data key="d0">648144</data>
    </edge>
    <edge source="ITA" target="MEX">
      <data key="d0">42228</data>
    </edge>
    <edge source="ITA" target="MAR">
      <data key="d0">6733245</data>
    </edge>
    <edge source="ITA" target="OMN">
      <data key="d0">11370</data>
    </edge>
    <edge source="ITA" target="NLD">
      <data key="d0">8418552</data>
    </edge>
    <edge source="ITA" target="NOR">
      <data key="d0">40115</data>
    </edge>
    <edge source="ITA" target="PAK">
      <data key="d0">10877</data>
    </edge>
    <edge source="ITA" target="PAN">
      <data key="d0">12587</data>
    </edge>
    <edge source="ITA" target="PHL">
      <data key="d0">1175067</data>
    </edge>
    <edge source="ITA" target="POL">
      <data key="d0">790351</data>
    </edge>
    <edge source="ITA" target="PRT">
      <data key="d0">1547213</data>
    </edge>
    <edge source="ITA" target="ROU">
      <data key="d0">1140184</data>
    </edge>
    <edge source="ITA" target="RUS">
      <data key="d0">393877</data>
    </edge>
    <edge source="ITA" target="SAU">
      <data key="d0">3280267</data>
    </edge>
    <edge source="ITA" target="SVK">
      <data key="d0">335817</data>
    </edge>
    <edge source="ITA" target="VNM">
      <data key="d0">3270142</data>
    </edge>
    <edge source="ITA" target="SVN">
      <data key="d0">3258513</data>
    </edge>
    <edge source="ITA" target="ZAF">
      <data key="d0">344052</data>
    </edge>
    <edge source="ITA" target="ESP">
      <data key="d0">11886909</data>
    </edge>
    <edge source="ITA" target="SWE">
      <data key="d0">154536</data>
    </edge>
    <edge source="ITA" target="CHE">
      <data key="d0">1009904</data>
    </edge>
    <edge source="ITA" target="THA">
      <data key="d0">4566822</data>
    </edge>
    <edge source="ITA" target="ARE">
      <data key="d0">1382752</data>
    </edge>
    <edge source="ITA" target="TUN">
      <data key="d0">3427614</data>
    </edge>
    <edge source="ITA" target="TUR">
      <data key="d0">1759592</data>
    </edge>
    <edge source="ITA" target="UKR">
      <data key="d0">547106</data>
    </edge>
    <edge source="ITA" target="MKD">
      <data key="d0">296927</data>
    </edge>
    <edge source="ITA" target="EGY">
      <data key="d0">7889624</data>
    </edge>
    <edge source="ITA" target="GBR">
      <data key="d0">1197367</data>
    </edge>
    <edge source="ITA" target="TZA">
      <data key="d0">20937</data>
    </edge>
    <edge source="ITA" target="USA">
      <data key="d0">482476</data>
    </edge>
    <edge source="ITA" target="SRB">
      <data key="d0">603861</data>
    </edge>
    <edge source="AZE" target="GEO">
      <data key="d0">23780</data>
    </edge>
    <edge source="AZE" target="RUS">
      <data key="d0">1593072</data>
    </edge>
    <edge source="RUS" target="AZE">
      <data key="d0">416804</data>
    </edge>
    <edge source="RUS" target="ARM">
      <data key="d0">47321</data>
    </edge>
    <edge source="RUS" target="BEL">
      <data key="d0">372968</data>
    </edge>
    <edge source="RUS" target="BGR">
      <data key="d0">53847</data>
    </edge>
    <edge source="RUS" target="CHN">
      <data key="d0">1072375</data>
    </edge>
    <edge source="RUS" target="DNK">
      <data key="d0">58554</data>
    </edge>
    <edge source="RUS" target="EST">
      <data key="d0">703688</data>
    </edge>
    <edge source="RUS" target="GEO">
      <data key="d0">65609</data>
    </edge>
    <edge source="RUS" target="DEU">
      <data key="d0">103215</data>
    </edge>
    <edge source="RUS" target="GRC">
      <data key="d0">230289</data>
    </edge>
    <edge source="RUS" target="HUN">
      <data key="d0">24424</data>
    </edge>
    <edge source="RUS" target="ISR">
      <data key="d0">2053488</data>
    </edge>
    <edge source="RUS" target="ITA">
      <data key="d0">987748</data>
    </edge>
    <edge source="RUS" target="JPN">
      <data key="d0">128581</data>
    </edge>
    <edge source="RUS" target="KAZ">
      <data key="d0">1457428</data>
    </edge>
    <edge source="RUS" target="KOR">
      <data key="d0">406329</data>
    </edge>
    <edge source="RUS" target="KGZ">
      <data key="d0">67981</data>
    </edge>
    <edge source="RUS" target="LVA">
      <data key="d0">92696</data>
    </edge>
    <edge source="RUS" target="LTU">
      <data key="d0">478207</data>
    </edge>
    <edge source="RUS" target="MDA">
      <data key="d0">105586</data>
    </edge>
    <edge source="RUS" target="MAR">
      <data key="d0">743030</data>
    </edge>
    <edge source="RUS" target="POL">
      <data key="d0">751647</data>
    </edge>
    <edge source="RUS" target="PRT">
      <data key="d0">206250</data>
    </edge>
    <edge source="RUS" target="SVN">
      <data key="d0">420997</data>
    </edge>
    <edge source="RUS" target="ESP">
      <data key="d0">1189424</data>
    </edge>
    <edge source="RUS" target="CHE">
      <data key="d0">957091</data>
    </edge>
    <edge source="RUS" target="THA">
      <data key="d0">10500</data>
    </edge>
    <edge source="RUS" target="TUR">
      <data key="d0">6808279</data>
    </edge>
    <edge source="RUS" target="UKR">
      <data key="d0">3460994</data>
    </edge>
    <edge source="RUS" target="EGY">
      <data key="d0">131750</data>
    </edge>
    <edge source="ARG" target="DZA">
      <data key="d0">11745911</data>
    </edge>
    <edge source="ARG" target="BEL">
      <data key="d0">84018100</data>
    </edge>
    <edge source="ARG" target="BOL">
      <data key="d0">353361</data>
    </edge>
    <edge source="ARG" target="BRA">
      <data key="d0">2676046</data>
    </edge>
    <edge source="ARG" target="CHL">
      <data key="d0">60103817</data>
    </edge>
    <edge source="ARG" target="CHN">
      <data key="d0">57098945</data>
    </edge>
    <edge source="ARG" target="COL">
      <data key="d0">926777</data>
    </edge>
    <edge source="ARG" target="CZE">
      <data key="d0">231648</data>
    </edge>
    <edge source="ARG" target="DNK">
      <data key="d0">192814709</data>
    </edge>
    <edge source="ARG" target="ECU">
      <data key="d0">290422</data>
    </edge>
    <edge source="ARG" target="FRA">
      <data key="d0">125008743</data>
    </edge>
    <edge source="ARG" target="DEU">
      <data key="d0">81430939</data>
    </edge>
    <edge source="ARG" target="GRC">
      <data key="d0">36277807</data>
    </edge>
    <edge source="ARG" target="HUN">
      <data key="d0">1880215</data>
    </edge>
    <edge source="ARG" target="IDN">
      <data key="d0">29088081</data>
    </edge>
    <edge source="ARG" target="IRL">
      <data key="d0">16204967</data>
    </edge>
    <edge source="ARG" target="ISR">
      <data key="d0">996310</data>
    </edge>
    <edge source="ARG" target="ITA">
      <data key="d0">338414403</data>
    </edge>
    <edge source="ARG" target="JPN">
      <data key="d0">8195388</data>
    </edge>
    <edge source="ARG" target="JOR">
      <data key="d0">44253205</data>
    </edge>
    <edge source="ARG" target="KOR">
      <data key="d0">29339182</data>
    </edge>
    <edge source="ARG" target="LBN">
      <data key="d0">6887124</data>
    </edge>
    <edge source="ARG" target="MYS">
      <data key="d0">93920274</data>
    </edge>
    <edge source="ARG" target="MUS">
      <data key="d0">5047186</data>
    </edge>
    <edge source="ARG" target="MEX">
      <data key="d0">1364750</data>
    </edge>
    <edge source="ARG" target="MAR">
      <data key="d0">6430316</data>
    </edge>
    <edge source="ARG" target="OMN">
      <data key="d0">5940080</data>
    </edge>
    <edge source="ARG" target="NLD">
      <data key="d0">234988365</data>
    </edge>
    <edge source="ARG" target="PRY">
      <data key="d0">502417</data>
    </edge>
    <edge source="ARG" target="PER">
      <data key="d0">22641038</data>
    </edge>
    <edge source="ARG" target="PHL">
      <data key="d0">6861321</data>
    </edge>
    <edge source="ARG" target="POL">
      <data key="d0">2179833</data>
    </edge>
    <edge source="ARG" target="PRT">
      <data key="d0">57792801</data>
    </edge>
    <edge source="ARG" target="ROU">
      <data key="d0">12404867</data>
    </edge>
    <edge source="ARG" target="SAU">
      <data key="d0">3578230</data>
    </edge>
    <edge source="ARG" target="VNM">
      <data key="d0">17357944</data>
    </edge>
    <edge source="ARG" target="SVN">
      <data key="d0">1904226</data>
    </edge>
    <edge source="ARG" target="ZAF">
      <data key="d0">77964574</data>
    </edge>
    <edge source="ARG" target="ESP">
      <data key="d0">283941489</data>
    </edge>
    <edge source="ARG" target="THA">
      <data key="d0">85269132</data>
    </edge>
    <edge source="ARG" target="ARE">
      <data key="d0">6484894</data>
    </edge>
    <edge source="ARG" target="TUN">
      <data key="d0">37432031</data>
    </edge>
    <edge source="ARG" target="TUR">
      <data key="d0">24445870</data>
    </edge>
    <edge source="ARG" target="EGY">
      <data key="d0">136310320</data>
    </edge>
    <edge source="ARG" target="GBR">
      <data key="d0">28579485</data>
    </edge>
    <edge source="ARG" target="USA">
      <data key="d0">334085</data>
    </edge>
    <edge source="ARG" target="URY">
      <data key="d0">18053888</data>
    </edge>
    <edge source="BEL" target="DZA">
      <data key="d0">2229057</data>
    </edge>
    <edge source="BEL" target="AZE">
      <data key="d0">15946</data>
    </edge>
    <edge source="BEL" target="ARG">
      <data key="d0">1394509</data>
    </edge>
    <edge source="BEL" target="AUS">
      <data key="d0">2961967</data>
    </edge>
    <edge source="BEL" target="AUT">
      <data key="d0">3269180</data>
    </edge>
    <edge source="BEL" target="ARM">
      <data key="d0">154489</data>
    </edge>
    <edge source="BEL" target="BOL">
      <data key="d0">40996</data>
    </edge>
    <edge source="BEL" target="BRA">
      <data key="d0">3277250</data>
    </edge>
    <edge source="BEL" target="BGR">
      <data key="d0">1357674</data>
    </edge>
    <edge source="BEL" target="BLR">
      <data key="d0">861501</data>
    </edge>
    <edge source="BEL" target="CMR">
      <data key="d0">2858160</data>
    </edge>
    <edge source="BEL" target="CAN">
      <data key="d0">602915</data>
    </edge>
    <edge source="BEL" target="LKA">
      <data key="d0">33268</data>
    </edge>
    <edge source="BEL" target="CHL">
      <data key="d0">339319</data>
    </edge>
    <edge source="BEL" target="CHN">
      <data key="d0">1169809</data>
    </edge>
    <edge source="BEL" target="COL">
      <data key="d0">266793</data>
    </edge>
    <edge source="BEL" target="CRI">
      <data key="d0">293250</data>
    </edge>
    <edge source="BEL" target="HRV">
      <data key="d0">416232</data>
    </edge>
    <edge source="BEL" target="CZE">
      <data key="d0">1357089</data>
    </edge>
    <edge source="BEL" target="BEN">
      <data key="d0">172413</data>
    </edge>
    <edge source="BEL" target="DNK">
      <data key="d0">14755015</data>
    </edge>
    <edge source="BEL" target="ECU">
      <data key="d0">411070</data>
    </edge>
    <edge source="BEL" target="SLV">
      <data key="d0">13830</data>
    </edge>
    <edge source="BEL" target="EST">
      <data key="d0">1040967</data>
    </edge>
    <edge source="BEL" target="FIN">
      <data key="d0">2002336</data>
    </edge>
    <edge source="BEL" target="FRA">
      <data key="d0">284445260</data>
    </edge>
    <edge source="BEL" target="GEO">
      <data key="d0">110375</data>
    </edge>
    <edge source="BEL" target="DEU">
      <data key="d0">78028065</data>
    </edge>
    <edge source="BEL" target="GHA">
      <data key="d0">174356</data>
    </edge>
    <edge source="BEL" target="GRC">
      <data key="d0">5164369</data>
    </edge>
    <edge source="BEL" target="GTM">
      <data key="d0">61980</data>
    </edge>
    <edge source="BEL" target="HKG">
      <data key="d0">4265512</data>
    </edge>
    <edge source="BEL" target="HUN">
      <data key="d0">4729997</data>
    </edge>
    <edge source="BEL" target="IDN">
      <data key="d0">15050417</data>
    </edge>
    <edge source="BEL" target="IRL">
      <data key="d0">5067636</data>
    </edge>
    <edge source="BEL" target="ISR">
      <data key="d0">2114671</data>
    </edge>
    <edge source="BEL" target="ITA">
      <data key="d0">28278422</data>
    </edge>
    <edge source="BEL" target="CIV">
      <data key="d0">590281</data>
    </edge>
    <edge source="BEL" target="JAM">
      <data key="d0">344605</data>
    </edge>
    <edge source="BEL" target="JPN">
      <data key="d0">2519177</data>
    </edge>
    <edge source="BEL" target="KAZ">
      <data key="d0">80231</data>
    </edge>
    <edge source="BEL" target="JOR">
      <data key="d0">1088472</data>
    </edge>
    <edge source="BEL" target="KOR">
      <data key="d0">6426433</data>
    </edge>
    <edge source="BEL" target="LBN">
      <data key="d0">1306339</data>
    </edge>
    <edge source="BEL" target="LVA">
      <data key="d0">315212</data>
    </edge>
    <edge source="BEL" target="LTU">
      <data key="d0">2155155</data>
    </edge>
    <edge source="BEL" target="MDG">
      <data key="d0">46298</data>
    </edge>
    <edge source="BEL" target="MYS">
      <data key="d0">1917496</data>
    </edge>
    <edge source="BEL" target="MRT">
      <data key="d0">72312</data>
    </edge>
    <edge source="BEL" target="MUS">
      <data key="d0">85201</data>
    </edge>
    <edge source="BEL" target="MEX">
      <data key="d0">902845</data>
    </edge>
    <edge source="BEL" target="MAR">
      <data key="d0">5464190</data>
    </edge>
    <edge source="BEL" target="NLD">
      <data key="d0">152049096</data>
    </edge>
    <edge source="BEL" target="NOR">
      <data key="d0">1674332</data>
    </edge>
    <edge source="BEL" target="PAK">
      <data key="d0">359386</data>
    </edge>
    <edge source="BEL" target="PAN">
      <data key="d0">425016</data>
    </edge>
    <edge source="BEL" target="PRY">
      <data key="d0">12939</data>
    </edge>
    <edge source="BEL" target="PER">
      <data key="d0">294211</data>
    </edge>
    <edge source="BEL" target="PHL">
      <data key="d0">3731115</data>
    </edge>
    <edge source="BEL" target="POL">
      <data key="d0">36425663</data>
    </edge>
    <edge source="BEL" target="PRT">
      <data key="d0">4065625</data>
    </edge>
    <edge source="BEL" target="ROU">
      <data key="d0">2294506</data>
    </edge>
    <edge source="BEL" target="RUS">
      <data key="d0">2824535</data>
    </edge>
    <edge source="BEL" target="SAU">
      <data key="d0">4176931</data>
    </edge>
    <edge source="BEL" target="IND">
      <data key="d0">615880</data>
    </edge>
    <edge source="BEL" target="SGP">
      <data key="d0">584405</data>
    </edge>
    <edge source="BEL" target="SVK">
      <data key="d0">1084008</data>
    </edge>
    <edge source="BEL" target="VNM">
      <data key="d0">268558</data>
    </edge>
    <edge source="BEL" target="SVN">
      <data key="d0">1393613</data>
    </edge>
    <edge source="BEL" target="ZAF">
      <data key="d0">1833697</data>
    </edge>
    <edge source="BEL" target="ZWE">
      <data key="d0">50301</data>
    </edge>
    <edge source="BEL" target="ESP">
      <data key="d0">17880298</data>
    </edge>
    <edge source="BEL" target="SWE">
      <data key="d0">1467623</data>
    </edge>
    <edge source="BEL" target="CHE">
      <data key="d0">7351257</data>
    </edge>
    <edge source="BEL" target="THA">
      <data key="d0">4171332</data>
    </edge>
    <edge source="BEL" target="TGO">
      <data key="d0">82396</data>
    </edge>
    <edge source="BEL" target="ARE">
      <data key="d0">684354</data>
    </edge>
    <edge source="BEL" target="TUN">
      <data key="d0">153994</data>
    </edge>
    <edge source="BEL" target="TUR">
      <data key="d0">5641827</data>
    </edge>
    <edge source="BEL" target="UKR">
      <data key="d0">372460</data>
    </edge>
    <edge source="BEL" target="MKD">
      <data key="d0">27624</data>
    </edge>
    <edge source="BEL" target="EGY">
      <data key="d0">2787038</data>
    </edge>
    <edge source="BEL" target="GBR">
      <data key="d0">68820715</data>
    </edge>
    <edge source="BEL" target="TZA">
      <data key="d0">23270</data>
    </edge>
    <edge source="BEL" target="USA">
      <data key="d0">12084531</data>
    </edge>
    <edge source="BEL" target="URY">
      <data key="d0">141395</data>
    </edge>
    <edge source="BEL" target="SRB">
      <data key="d0">38943</data>
    </edge>
    <edge source="BOL" target="AUS">
      <data key="d0">255000</data>
    </edge>
    <edge source="BOL" target="BRA">
      <data key="d0">178195</data>
    </edge>
    <edge source="BOL" target="CHL">
      <data key="d0">2799639</data>
    </edge>
    <edge source="BOL" target="COL">
      <data key="d0">75888116</data>
    </edge>
    <edge source="BOL" target="ECU">
      <data key="d0">2272052</data>
    </edge>
    <edge source="BOL" target="PRY">
      <data key="d0">50729</data>
    </edge>
    <edge source="BOL" target="PER">
      <data key="d0">7353278</data>
    </edge>
    <edge source="BOL" target="URY">
      <data key="d0">29664816</data>
    </edge>
    <edge source="BRA" target="ARG">
      <data key="d0">5600594</data>
    </edge>
    <edge source="BRA" target="AUS">
      <data key="d0">80977</data>
    </edge>
    <edge source="BRA" target="BEL">
      <data key="d0">91923098</data>
    </edge>
    <edge source="BRA" target="BOL">
      <data key="d0">1930182</data>
    </edge>
    <edge source="BRA" target="CHL">
      <data key="d0">24521358</data>
    </edge>
    <edge source="BRA" target="CHN">
      <data key="d0">12269447</data>
    </edge>
    <edge source="BRA" target="COL">
      <data key="d0">346367</data>
    </edge>
    <edge source="BRA" target="CRI">
      <data key="d0">18030</data>
    </edge>
    <edge source="BRA" target="HRV">
      <data key="d0">10007291</data>
    </edge>
    <edge source="BRA" target="DNK">
      <data key="d0">43795229</data>
    </edge>
    <edge source="BRA" target="ECU">
      <data key="d0">20029</data>
    </edge>
    <edge source="BRA" target="FRA">
      <data key="d0">414062851</data>
    </edge>
    <edge source="BRA" target="DEU">
      <data key="d0">83403272</data>
    </edge>
    <edge source="BRA" target="GRC">
      <data key="d0">1933600</data>
    </edge>
    <edge source="BRA" target="HUN">
      <data key="d0">31172850</data>
    </edge>
    <edge source="BRA" target="IDN">
      <data key="d0">27123542</data>
    </edge>
    <edge source="BRA" target="IRL">
      <data key="d0">35774021</data>
    </edge>
    <edge source="BRA" target="ITA">
      <data key="d0">55709758</data>
    </edge>
    <edge source="BRA" target="JPN">
      <data key="d0">25125349</data>
    </edge>
    <edge source="BRA" target="KOR">
      <data key="d0">42795463</data>
    </edge>
    <edge source="BRA" target="LBN">
      <data key="d0">168540</data>
    </edge>
    <edge source="BRA" target="MYS">
      <data key="d0">1649818</data>
    </edge>
    <edge source="BRA" target="MEX">
      <data key="d0">1412749</data>
    </edge>
    <edge source="BRA" target="NLD">
      <data key="d0">439554271</data>
    </edge>
    <edge source="BRA" target="NZL">
      <data key="d0">74917</data>
    </edge>
    <edge source="BRA" target="NOR">
      <data key="d0">6715074</data>
    </edge>
    <edge source="BRA" target="PAN">
      <data key="d0">27107</data>
    </edge>
    <edge source="BRA" target="PRY">
      <data key="d0">3671056</data>
    </edge>
    <edge source="BRA" target="PER">
      <data key="d0">1132397</data>
    </edge>
    <edge source="BRA" target="PHL">
      <data key="d0">11152150</data>
    </edge>
    <edge source="BRA" target="POL">
      <data key="d0">2256042</data>
    </edge>
    <edge source="BRA" target="PRT">
      <data key="d0">5713533</data>
    </edge>
    <edge source="BRA" target="ROU">
      <data key="d0">5045953</data>
    </edge>
    <edge source="BRA" target="SAU">
      <data key="d0">33433925</data>
    </edge>
    <edge source="BRA" target="IND">
      <data key="d0">11072</data>
    </edge>
    <edge source="BRA" target="SGP">
      <data key="d0">93264</data>
    </edge>
    <edge source="BRA" target="SVN">
      <data key="d0">1542432</data>
    </edge>
    <edge source="BRA" target="ZAF">
      <data key="d0">683482</data>
    </edge>
    <edge source="BRA" target="ESP">
      <data key="d0">81171761</data>
    </edge>
    <edge source="BRA" target="CHE">
      <data key="d0">56040</data>
    </edge>
    <edge source="BRA" target="THA">
      <data key="d0">60387033</data>
    </edge>
    <edge source="BRA" target="TUR">
      <data key="d0">36696223</data>
    </edge>
    <edge source="BRA" target="EGY">
      <data key="d0">746204</data>
    </edge>
    <edge source="BRA" target="GBR">
      <data key="d0">86413165</data>
    </edge>
    <edge source="BRA" target="USA">
      <data key="d0">41212</data>
    </edge>
    <edge source="BRA" target="URY">
      <data key="d0">11734756</data>
    </edge>
    <edge source="CHL" target="ARG">
      <data key="d0">885353</data>
    </edge>
    <edge source="CHL" target="AUS">
      <data key="d0">492686</data>
    </edge>
    <edge source="CHL" target="ARM">
      <data key="d0">280737</data>
    </edge>
    <edge source="CHL" target="BEL">
      <data key="d0">421653</data>
    </edge>
    <edge source="CHL" target="BOL">
      <data key="d0">731988</data>
    </edge>
    <edge source="CHL" target="BRA">
      <data key="d0">768970</data>
    </edge>
    <edge source="CHL" target="BGR">
      <data key="d0">227717</data>
    </edge>
    <edge source="CHL" target="CAN">
      <data key="d0">6103684</data>
    </edge>
    <edge source="CHL" target="LKA">
      <data key="d0">121732</data>
    </edge>
    <edge source="CHL" target="CHN">
      <data key="d0">23452987</data>
    </edge>
    <edge source="CHL" target="COL">
      <data key="d0">330435</data>
    </edge>
    <edge source="CHL" target="DNK">
      <data key="d0">6040238</data>
    </edge>
    <edge source="CHL" target="ECU">
      <data key="d0">55291</data>
    </edge>
    <edge source="CHL" target="FRA">
      <data key="d0">66083</data>
    </edge>
    <edge source="CHL" target="DEU">
      <data key="d0">8300389</data>
    </edge>
    <edge source="CHL" target="GRC">
      <data key="d0">89355</data>
    </edge>
    <edge source="CHL" target="IDN">
      <data key="d0">8153288</data>
    </edge>
    <edge source="CHL" target="IRL">
      <data key="d0">102694</data>
    </edge>
    <edge source="CHL" target="ISR">
      <data key="d0">267551</data>
    </edge>
    <edge source="CHL" target="ITA">
      <data key="d0">6049051</data>
    </edge>
    <edge source="CHL" target="JPN">
      <data key="d0">81112546</data>
    </edge>
    <edge source="CHL" target="JOR">
      <data key="d0">181962</data>
    </edge>
    <edge source="CHL" target="KOR">
      <data key="d0">8140915</data>
    </edge>
    <edge source="CHL" target="LBN">
      <data key="d0">421683</data>
    </edge>
    <edge source="CHL" target="MYS">
      <data key="d0">265746</data>
    </edge>
    <edge source="CHL" target="MUS">
      <data key="d0">145900</data>
    </edge>
    <edge source="CHL" target="MEX">
      <data key="d0">7369438</data>
    </edge>
    <edge source="CHL" target="NLD">
      <data key="d0">89250</data>
    </edge>
    <edge source="CHL" target="NZL">
      <data key="d0">1640265</data>
    </edge>
    <edge source="CHL" target="NIC">
      <data key="d0">76759</data>
    </edge>
    <edge source="CHL" target="NOR">
      <data key="d0">1395417</data>
    </edge>
    <edge source="CHL" target="PAN">
      <data key="d0">374848</data>
    </edge>
    <edge source="CHL" target="PRY">
      <data key="d0">205173</data>
    </edge>
    <edge source="CHL" target="PER">
      <data key="d0">102611</data>
    </edge>
    <edge source="CHL" target="PHL">
      <data key="d0">3234523</data>
    </edge>
    <edge source="CHL" target="PRT">
      <data key="d0">815228</data>
    </edge>
    <edge source="CHL" target="ROU">
      <data key="d0">331955</data>
    </edge>
    <edge source="CHL" target="SAU">
      <data key="d0">147978</data>
    </edge>
    <edge source="CHL" target="IND">
      <data key="d0">5287737</data>
    </edge>
    <edge source="CHL" target="SGP">
      <data key="d0">107370</data>
    </edge>
    <edge source="CHL" target="VNM">
      <data key="d0">121740</data>
    </edge>
    <edge source="CHL" target="ZAF">
      <data key="d0">2451981</data>
    </edge>
    <edge source="CHL" target="ESP">
      <data key="d0">8725073</data>
    </edge>
    <edge source="CHL" target="THA">
      <data key="d0">1485974</data>
    </edge>
    <edge source="CHL" target="ARE">
      <data key="d0">170130</data>
    </edge>
    <edge source="CHL" target="TUR">
      <data key="d0">356500</data>
    </edge>
    <edge source="CHL" target="EGY">
      <data key="d0">2260321</data>
    </edge>
    <edge source="CHL" target="GBR">
      <data key="d0">4398640</data>
    </edge>
    <edge source="CHL" target="USA">
      <data key="d0">866042</data>
    </edge>
    <edge source="CHN" target="ARG">
      <data key="d0">241773</data>
    </edge>
    <edge source="CHN" target="AUS">
      <data key="d0">810516</data>
    </edge>
    <edge source="CHN" target="BEL">
      <data key="d0">557023</data>
    </edge>
    <edge source="CHN" target="BRA">
      <data key="d0">1656898</data>
    </edge>
    <edge source="CHN" target="KHM">
      <data key="d0">42440</data>
    </edge>
    <edge source="CHN" target="CAN">
      <data key="d0">1096692</data>
    </edge>
    <edge source="CHN" target="LKA">
      <data key="d0">459646</data>
    </edge>
    <edge source="CHN" target="CHL">
      <data key="d0">115345</data>
    </edge>
    <edge source="CHN" target="CRI">
      <data key="d0">22800</data>
    </edge>
    <edge source="CHN" target="CZE">
      <data key="d0">89294</data>
    </edge>
    <edge source="CHN" target="DNK">
      <data key="d0">88100</data>
    </edge>
    <edge source="CHN" target="FRA">
      <data key="d0">1626993</data>
    </edge>
    <edge source="CHN" target="DEU">
      <data key="d0">8180119</data>
    </edge>
    <edge source="CHN" target="GHA">
      <data key="d0">14178</data>
    </edge>
    <edge source="CHN" target="HKG">
      <data key="d0">32327981</data>
    </edge>
    <edge source="CHN" target="IDN">
      <data key="d0">6502702</data>
    </edge>
    <edge source="CHN" target="IRL">
      <data key="d0">530075</data>
    </edge>
    <edge source="CHN" target="ITA">
      <data key="d0">6275235</data>
    </edge>
    <edge source="CHN" target="JPN">
      <data key="d0">85244881</data>
    </edge>
    <edge source="CHN" target="KAZ">
      <data key="d0">17476</data>
    </edge>
    <edge source="CHN" target="JOR">
      <data key="d0">36710</data>
    </edge>
    <edge source="CHN" target="KOR">
      <data key="d0">65033580</data>
    </edge>
    <edge source="CHN" target="MYS">
      <data key="d0">4869347</data>
    </edge>
    <edge source="CHN" target="MEX">
      <data key="d0">5683422</data>
    </edge>
    <edge source="CHN" target="NLD">
      <data key="d0">8410703</data>
    </edge>
    <edge source="CHN" target="PAK">
      <data key="d0">376555</data>
    </edge>
    <edge source="CHN" target="PAN">
      <data key="d0">58180</data>
    </edge>
    <edge source="CHN" target="PER">
      <data key="d0">71753</data>
    </edge>
    <edge source="CHN" target="PHL">
      <data key="d0">2275616</data>
    </edge>
    <edge source="CHN" target="ROU">
      <data key="d0">34995</data>
    </edge>
    <edge source="CHN" target="RUS">
      <data key="d0">38391</data>
    </edge>
    <edge source="CHN" target="IND">
      <data key="d0">2460750</data>
    </edge>
    <edge source="CHN" target="SGP">
      <data key="d0">1571401</data>
    </edge>
    <edge source="CHN" target="VNM">
      <data key="d0">5206495</data>
    </edge>
    <edge source="CHN" target="ZAF">
      <data key="d0">372700</data>
    </edge>
    <edge source="CHN" target="ESP">
      <data key="d0">5551921</data>
    </edge>
    <edge source="CHN" target="CHE">
      <data key="d0">667954</data>
    </edge>
    <edge source="CHN" target="THA">
      <data key="d0">26265288</data>
    </edge>
    <edge source="CHN" target="TUN">
      <data key="d0">24600</data>
    </edge>
    <edge source="CHN" target="EGY">
      <data key="d0">786027</data>
    </edge>
    <edge source="CHN" target="GBR">
      <data key="d0">5735143</data>
    </edge>
    <edge source="CHN" target="USA">
      <data key="d0">15654138</data>
    </edge>
    <edge source="COL" target="ARG">
      <data key="d0">171895</data>
    </edge>
    <edge source="COL" target="BRA">
      <data key="d0">296062</data>
    </edge>
    <edge source="COL" target="CHL">
      <data key="d0">69843</data>
    </edge>
    <edge source="COL" target="CRI">
      <data key="d0">38404</data>
    </edge>
    <edge source="COL" target="ECU">
      <data key="d0">9915417</data>
    </edge>
    <edge source="COL" target="PAN">
      <data key="d0">57410</data>
    </edge>
    <edge source="COL" target="PER">
      <data key="d0">21106</data>
    </edge>
    <edge source="COL" target="USA">
      <data key="d0">12704</data>
    </edge>
    <edge source="CZE" target="AUT">
      <data key="d0">603024</data>
    </edge>
    <edge source="CZE" target="BEL">
      <data key="d0">58224</data>
    </edge>
    <edge source="CZE" target="BGR">
      <data key="d0">77543</data>
    </edge>
    <edge source="CZE" target="HRV">
      <data key="d0">370590</data>
    </edge>
    <edge source="CZE" target="DNK">
      <data key="d0">489881</data>
    </edge>
    <edge source="CZE" target="FRA">
      <data key="d0">42104</data>
    </edge>
    <edge source="CZE" target="DEU">
      <data key="d0">23758289</data>
    </edge>
    <edge source="CZE" target="GRC">
      <data key="d0">15070</data>
    </edge>
    <edge source="CZE" target="HKG">
      <data key="d0">16654</data>
    </edge>
    <edge source="CZE" target="HUN">
      <data key="d0">746568</data>
    </edge>
    <edge source="CZE" target="IRL">
      <data key="d0">22842</data>
    </edge>
    <edge source="CZE" target="ISR">
      <data key="d0">22157</data>
    </edge>
    <edge source="CZE" target="ITA">
      <data key="d0">225698</data>
    </edge>
    <edge source="CZE" target="KAZ">
      <data key="d0">10765</data>
    </edge>
    <edge source="CZE" target="LVA">
      <data key="d0">50500</data>
    </edge>
    <edge source="CZE" target="LTU">
      <data key="d0">64940</data>
    </edge>
    <edge source="CZE" target="NLD">
      <data key="d0">15123</data>
    </edge>
    <edge source="CZE" target="POL">
      <data key="d0">10060943</data>
    </edge>
    <edge source="CZE" target="PRT">
      <data key="d0">16780</data>
    </edge>
    <edge source="CZE" target="ROU">
      <data key="d0">74594</data>
    </edge>
    <edge source="CZE" target="RUS">
      <data key="d0">886920</data>
    </edge>
    <edge source="CZE" target="SVK">
      <data key="d0">7235043</data>
    </edge>
    <edge source="CZE" target="SVN">
      <data key="d0">629391</data>
    </edge>
    <edge source="CZE" target="ESP">
      <data key="d0">58972</data>
    </edge>
    <edge source="CZE" target="SWE">
      <data key="d0">72283</data>
    </edge>
    <edge source="CZE" target="CHE">
      <data key="d0">23842</data>
    </edge>
    <edge source="CZE" target="TUR">
      <data key="d0">32254</data>
    </edge>
    <edge source="CZE" target="UKR">
      <data key="d0">359238</data>
    </edge>
    <edge source="CZE" target="USA">
      <data key="d0">21651</data>
    </edge>
    <edge source="CZE" target="SRB">
      <data key="d0">76798</data>
    </edge>
    <edge source="DNK" target="AZE">
      <data key="d0">12027</data>
    </edge>
    <edge source="DNK" target="AUS">
      <data key="d0">1934877</data>
    </edge>
    <edge source="DNK" target="AUT">
      <data key="d0">2648492</data>
    </edge>
    <edge source="DNK" target="ARM">
      <data key="d0">122549</data>
    </edge>
    <edge source="DNK" target="BEL">
      <data key="d0">8462565</data>
    </edge>
    <edge source="DNK" target="BRA">
      <data key="d0">22044</data>
    </edge>
    <edge source="DNK" target="BGR">
      <data key="d0">493009</data>
    </edge>
    <edge source="DNK" target="BLR">
      <data key="d0">8990046</data>
    </edge>
    <edge source="DNK" target="CMR">
      <data key="d0">23003</data>
    </edge>
    <edge source="DNK" target="CAN">
      <data key="d0">1692875</data>
    </edge>
    <edge source="DNK" target="LKA">
      <data key="d0">1253907</data>
    </edge>
    <edge source="DNK" target="CHN">
      <data key="d0">2329228</data>
    </edge>
    <edge source="DNK" target="HRV">
      <data key="d0">557225</data>
    </edge>
    <edge source="DNK" target="CZE">
      <data key="d0">2010465</data>
    </edge>
    <edge source="DNK" target="BEN">
      <data key="d0">103675</data>
    </edge>
    <edge source="DNK" target="EST">
      <data key="d0">1118372</data>
    </edge>
    <edge source="DNK" target="FIN">
      <data key="d0">23662612</data>
    </edge>
    <edge source="DNK" target="FRA">
      <data key="d0">22378461</data>
    </edge>
    <edge source="DNK" target="GEO">
      <data key="d0">279137</data>
    </edge>
    <edge source="DNK" target="DEU">
      <data key="d0">76637314</data>
    </edge>
    <edge source="DNK" target="GHA">
      <data key="d0">40591</data>
    </edge>
    <edge source="DNK" target="GRC">
      <data key="d0">28220389</data>
    </edge>
    <edge source="DNK" target="HKG">
      <data key="d0">2928161</data>
    </edge>
    <edge source="DNK" target="HUN">
      <data key="d0">3533778</data>
    </edge>
    <edge source="DNK" target="IDN">
      <data key="d0">524852</data>
    </edge>
    <edge source="DNK" target="IRL">
      <data key="d0">5823142</data>
    </edge>
    <edge source="DNK" target="ISR">
      <data key="d0">609582</data>
    </edge>
    <edge source="DNK" target="ITA">
      <data key="d0">44810804</data>
    </edge>
    <edge source="DNK" target="JPN">
      <data key="d0">20330848</data>
    </edge>
    <edge source="DNK" target="JOR">
      <data key="d0">462259</data>
    </edge>
    <edge source="DNK" target="KOR">
      <data key="d0">5168294</data>
    </edge>
    <edge source="DNK" target="LBN">
      <data key="d0">1503117</data>
    </edge>
    <edge source="DNK" target="LVA">
      <data key="d0">1449038</data>
    </edge>
    <edge source="DNK" target="LTU">
      <data key="d0">4064255</data>
    </edge>
    <edge source="DNK" target="MYS">
      <data key="d0">1029805</data>
    </edge>
    <edge source="DNK" target="MEX">
      <data key="d0">535995</data>
    </edge>
    <edge source="DNK" target="NLD">
      <data key="d0">30449512</data>
    </edge>
    <edge source="DNK" target="NZL">
      <data key="d0">24138</data>
    </edge>
    <edge source="DNK" target="NOR">
      <data key="d0">37017065</data>
    </edge>
    <edge source="DNK" target="PAK">
      <data key="d0">18767</data>
    </edge>
    <edge source="DNK" target="PHL">
      <data key="d0">789944</data>
    </edge>
    <edge source="DNK" target="POL">
      <data key="d0">22440549</data>
    </edge>
    <edge source="DNK" target="PRT">
      <data key="d0">736294</data>
    </edge>
    <edge source="DNK" target="ROU">
      <data key="d0">864640</data>
    </edge>
    <edge source="DNK" target="RUS">
      <data key="d0">3060663</data>
    </edge>
    <edge source="DNK" target="SAU">
      <data key="d0">1455532</data>
    </edge>
    <edge source="DNK" target="IND">
      <data key="d0">493561</data>
    </edge>
    <edge source="DNK" target="SVK">
      <data key="d0">777500</data>
    </edge>
    <edge source="DNK" target="SVN">
      <data key="d0">1194792</data>
    </edge>
    <edge source="DNK" target="ZAF">
      <data key="d0">69145</data>
    </edge>
    <edge source="DNK" target="ESP">
      <data key="d0">16521255</data>
    </edge>
    <edge source="DNK" target="SWE">
      <data key="d0">42477895</data>
    </edge>
    <edge source="DNK" target="CHE">
      <data key="d0">8557176</data>
    </edge>
    <edge source="DNK" target="THA">
      <data key="d0">6368729</data>
    </edge>
    <edge source="DNK" target="TGO">
      <data key="d0">16376</data>
    </edge>
    <edge source="DNK" target="ARE">
      <data key="d0">336701</data>
    </edge>
    <edge source="DNK" target="TUR">
      <data key="d0">1020615</data>
    </edge>
    <edge source="DNK" target="MKD">
      <data key="d0">348453</data>
    </edge>
    <edge source="DNK" target="EGY">
      <data key="d0">8862775</data>
    </edge>
    <edge source="DNK" target="GBR">
      <data key="d0">21283953</data>
    </edge>
    <edge source="DNK" target="USA">
      <data key="d0">1552590</data>
    </edge>
    <edge source="DNK" target="SRB">
      <data key="d0">203560</data>
    </edge>
    <edge source="ECU" target="AUS">
      <data key="d0">273548</data>
    </edge>
    <edge source="ECU" target="BEL">
      <data key="d0">183473</data>
    </edge>
    <edge source="ECU" target="BGR">
      <data key="d0">398062</data>
    </edge>
    <edge source="ECU" target="CHN">
      <data key="d0">43414</data>
    </edge>
    <edge source="ECU" target="COL">
      <data key="d0">5298036</data>
    </edge>
    <edge source="ECU" target="CRI">
      <data key="d0">127862</data>
    </edge>
    <edge source="ECU" target="HRV">
      <data key="d0">195117</data>
    </edge>
    <edge source="ECU" target="DEU">
      <data key="d0">2857556</data>
    </edge>
    <edge source="ECU" target="HND">
      <data key="d0">159939</data>
    </edge>
    <edge source="ECU" target="JPN">
      <data key="d0">2657791</data>
    </edge>
    <edge source="ECU" target="MEX">
      <data key="d0">30373</data>
    </edge>
    <edge source="ECU" target="NIC">
      <data key="d0">215450</data>
    </edge>
    <edge source="ECU" target="PAN">
      <data key="d0">10523</data>
    </edge>
    <edge source="ECU" target="PER">
      <data key="d0">16616</data>
    </edge>
    <edge source="ECU" target="PHL">
      <data key="d0">370052</data>
    </edge>
    <edge source="ECU" target="PRT">
      <data key="d0">420007</data>
    </edge>
    <edge source="ECU" target="SVN">
      <data key="d0">58188</data>
    </edge>
    <edge source="ECU" target="ESP">
      <data key="d0">2599163</data>
    </edge>
    <edge source="ECU" target="SWE">
      <data key="d0">65348</data>
    </edge>
    <edge source="ECU" target="CHE">
      <data key="d0">114625</data>
    </edge>
    <edge source="ECU" target="TUR">
      <data key="d0">404522</data>
    </edge>
    <edge source="ECU" target="EGY">
      <data key="d0">275704</data>
    </edge>
    <edge source="ECU" target="GBR">
      <data key="d0">271839</data>
    </edge>
    <edge source="ECU" target="USA">
      <data key="d0">456636</data>
    </edge>
    <edge source="FRA" target="DZA">
      <data key="d0">5216919</data>
    </edge>
    <edge source="FRA" target="ARG">
      <data key="d0">1670150</data>
    </edge>
    <edge source="FRA" target="AUS">
      <data key="d0">851438</data>
    </edge>
    <edge source="FRA" target="AUT">
      <data key="d0">10211358</data>
    </edge>
    <edge source="FRA" target="ARM">
      <data key="d0">15029</data>
    </edge>
    <edge source="FRA" target="BEL">
      <data key="d0">164346930</data>
    </edge>
    <edge source="FRA" target="BOL">
      <data key="d0">35395</data>
    </edge>
    <edge source="FRA" target="BRA">
      <data key="d0">2645189</data>
    </edge>
    <edge source="FRA" target="BGR">
      <data key="d0">632047</data>
    </edge>
    <edge source="FRA" target="BLR">
      <data key="d0">88627</data>
    </edge>
    <edge source="FRA" target="CMR">
      <data key="d0">273044</data>
    </edge>
    <edge source="FRA" target="CAN">
      <data key="d0">3287630</data>
    </edge>
    <edge source="FRA" target="LKA">
      <data key="d0">176833</data>
    </edge>
    <edge source="FRA" target="CHL">
      <data key="d0">209278</data>
    </edge>
    <edge source="FRA" target="CHN">
      <data key="d0">2224245</data>
    </edge>
    <edge source="FRA" target="COL">
      <data key="d0">710702</data>
    </edge>
    <edge source="FRA" target="CRI">
      <data key="d0">390324</data>
    </edge>
    <edge source="FRA" target="HRV">
      <data key="d0">1442613</data>
    </edge>
    <edge source="FRA" target="CZE">
      <data key="d0">4409584</data>
    </edge>
    <edge source="FRA" target="BEN">
      <data key="d0">40591</data>
    </edge>
    <edge source="FRA" target="DNK">
      <data key="d0">14152243</data>
    </edge>
    <edge source="FRA" target="ECU">
      <data key="d0">355632</data>
    </edge>
    <edge source="FRA" target="SLV">
      <data key="d0">80340</data>
    </edge>
    <edge source="FRA" target="EST">
      <data key="d0">306754</data>
    </edge>
    <edge source="FRA" target="FIN">
      <data key="d0">4347924</data>
    </edge>
    <edge source="FRA" target="GEO">
      <data key="d0">14186</data>
    </edge>
    <edge source="FRA" target="DEU">
      <data key="d0">166293636</data>
    </edge>
    <edge source="FRA" target="GHA">
      <data key="d0">11096</data>
    </edge>
    <edge source="FRA" target="GRC">
      <data key="d0">33293307</data>
    </edge>
    <edge source="FRA" target="GTM">
      <data key="d0">312512</data>
    </edge>
    <edge source="FRA" target="HND">
      <data key="d0">263213</data>
    </edge>
    <edge source="FRA" target="HKG">
      <data key="d0">910710</data>
    </edge>
    <edge source="FRA" target="HUN">
      <data key="d0">5952622</data>
    </edge>
    <edge source="FRA" target="IDN">
      <data key="d0">4320536</data>
    </edge>
    <edge source="FRA" target="IRL">
      <data key="d0">6600120</data>
    </edge>
    <edge source="FRA" target="ISR">
      <data key="d0">1765660</data>
    </edge>
    <edge source="FRA" target="ITA">
      <data key="d0">227826680</data>
    </edge>
    <edge source="FRA" target="CIV">
      <data key="d0">1144427</data>
    </edge>
    <edge source="FRA" target="JPN">
      <data key="d0">7143681</data>
    </edge>
    <edge source="FRA" target="KAZ">
      <data key="d0">32726</data>
    </edge>
    <edge source="FRA" target="JOR">
      <data key="d0">365885</data>
    </edge>
    <edge source="FRA" target="KOR">
      <data key="d0">3226110</data>
    </edge>
    <edge source="FRA" target="LBN">
      <data key="d0">652975</data>
    </edge>
    <edge source="FRA" target="LVA">
      <data key="d0">634435</data>
    </edge>
    <edge source="FRA" target="LTU">
      <data key="d0">1959206</data>
    </edge>
    <edge source="FRA" target="MDG">
      <data key="d0">422769</data>
    </edge>
    <edge source="FRA" target="MYS">
      <data key="d0">855511</data>
    </edge>
    <edge source="FRA" target="MUS">
      <data key="d0">530218</data>
    </edge>
    <edge source="FRA" target="MEX">
      <data key="d0">3855208</data>
    </edge>
    <edge source="FRA" target="MAR">
      <data key="d0">8466205</data>
    </edge>
    <edge source="FRA" target="OMN">
      <data key="d0">65733</data>
    </edge>
    <edge source="FRA" target="NLD">
      <data key="d0">115876760</data>
    </edge>
    <edge source="FRA" target="NZL">
      <data key="d0">234138</data>
    </edge>
    <edge source="FRA" target="NOR">
      <data key="d0">7046205</data>
    </edge>
    <edge source="FRA" target="PAK">
      <data key="d0">193547</data>
    </edge>
    <edge source="FRA" target="PAN">
      <data key="d0">136382</data>
    </edge>
    <edge source="FRA" target="PER">
      <data key="d0">361110</data>
    </edge>
    <edge source="FRA" target="PHL">
      <data key="d0">664071</data>
    </edge>
    <edge source="FRA" target="POL">
      <data key="d0">4740075</data>
    </edge>
    <edge source="FRA" target="PRT">
      <data key="d0">30406536</data>
    </edge>
    <edge source="FRA" target="ROU">
      <data key="d0">537943</data>
    </edge>
    <edge source="FRA" target="RUS">
      <data key="d0">8881530</data>
    </edge>
    <edge source="FRA" target="SAU">
      <data key="d0">1903586</data>
    </edge>
    <edge source="FRA" target="SEN">
      <data key="d0">644407</data>
    </edge>
    <edge source="FRA" target="IND">
      <data key="d0">1192603</data>
    </edge>
    <edge source="FRA" target="SGP">
      <data key="d0">6135354</data>
    </edge>
    <edge source="FRA" target="SVK">
      <data key="d0">638789</data>
    </edge>
    <edge source="FRA" target="VNM">
      <data key="d0">2708253</data>
    </edge>
    <edge source="FRA" target="SVN">
      <data key="d0">289759</data>
    </edge>
    <edge source="FRA" target="ZAF">
      <data key="d0">3096470</data>
    </edge>
    <edge source="FRA" target="ZWE">
      <data key="d0">18400</data>
    </edge>
    <edge source="FRA" target="ESP">
      <data key="d0">95331989</data>
    </edge>
    <edge source="FRA" target="SWE">
      <data key="d0">8031356</data>
    </edge>
    <edge source="FRA" target="CHE">
      <data key="d0">53318675</data>
    </edge>
    <edge source="FRA" target="THA">
      <data key="d0">1654981</data>
    </edge>
    <edge source="FRA" target="ARE">
      <data key="d0">1269292</data>
    </edge>
    <edge source="FRA" target="TUN">
      <data key="d0">2687887</data>
    </edge>
    <edge source="FRA" target="TUR">
      <data key="d0">2015810</data>
    </edge>
    <edge source="FRA" target="UKR">
      <data key="d0">613367</data>
    </edge>
    <edge source="FRA" target="MKD">
      <data key="d0">75284</data>
    </edge>
    <edge source="FRA" target="EGY">
      <data key="d0">1261426</data>
    </edge>
    <edge source="FRA" target="GBR">
      <data key="d0">91294049</data>
    </edge>
    <edge source="FRA" target="USA">
      <data key="d0">8848944</data>
    </edge>
    <edge source="FRA" target="BFA">
      <data key="d0">22894</data>
    </edge>
    <edge source="FRA" target="URY">
      <data key="d0">92138</data>
    </edge>
    <edge source="FRA" target="SRB">
      <data key="d0">297765</data>
    </edge>
    <edge source="DEU" target="AZE">
      <data key="d0">57000</data>
    </edge>
    <edge source="DEU" target="ARG">
      <data key="d0">548000</data>
    </edge>
    <edge source="DEU" target="AUS">
      <data key="d0">899000</data>
    </edge>
    <edge source="DEU" target="AUT">
      <data key="d0">72802000</data>
    </edge>
    <edge source="DEU" target="ARM">
      <data key="d0">48000</data>
    </edge>
    <edge source="DEU" target="BEL">
      <data key="d0">53765000</data>
    </edge>
    <edge source="DEU" target="BOL">
      <data key="d0">12000</data>
    </edge>
    <edge source="DEU" target="BRA">
      <data key="d0">1209000</data>
    </edge>
    <edge source="DEU" target="BGR">
      <data key="d0">682000</data>
    </edge>
    <edge source="DEU" target="BLR">
      <data key="d0">2269000</data>
    </edge>
    <edge source="DEU" target="CAN">
      <data key="d0">3097000</data>
    </edge>
    <edge source="DEU" target="LKA">
      <data key="d0">40000</data>
    </edge>
    <edge source="DEU" target="CHL">
      <data key="d0">697000</data>
    </edge>
    <edge source="DEU" target="CHN">
      <data key="d0">548000</data>
    </edge>
    <edge source="DEU" target="COL">
      <data key="d0">472000</data>
    </edge>
    <edge source="DEU" target="HRV">
      <data key="d0">5111000</data>
    </edge>
    <edge source="DEU" target="CZE">
      <data key="d0">95584000</data>
    </edge>
    <edge source="DEU" target="DNK">
      <data key="d0">94547000</data>
    </edge>
    <edge source="DEU" target="ECU">
      <data key="d0">108000</data>
    </edge>
    <edge source="DEU" target="EST">
      <data key="d0">3893000</data>
    </edge>
    <edge source="DEU" target="FIN">
      <data key="d0">25449000</data>
    </edge>
    <edge source="DEU" target="FRA">
      <data key="d0">73885000</data>
    </edge>
    <edge source="DEU" target="GEO">
      <data key="d0">96000</data>
    </edge>
    <edge source="DEU" target="GHA">
      <data key="d0">73000</data>
    </edge>
    <edge source="DEU" target="GRC">
      <data key="d0">4677000</data>
    </edge>
    <edge source="DEU" target="GTM">
      <data key="d0">334000</data>
    </edge>
    <edge source="DEU" target="HKG">
      <data key="d0">2471000</data>
    </edge>
    <edge source="DEU" target="HUN">
      <data key="d0">21591000</data>
    </edge>
    <edge source="DEU" target="IDN">
      <data key="d0">1419000</data>
    </edge>
    <edge source="DEU" target="IRL">
      <data key="d0">2425000</data>
    </edge>
    <edge source="DEU" target="ISR">
      <data key="d0">1027000</data>
    </edge>
    <edge source="DEU" target="ITA">
      <data key="d0">29482000</data>
    </edge>
    <edge source="DEU" target="JPN">
      <data key="d0">13505000</data>
    </edge>
    <edge source="DEU" target="KAZ">
      <data key="d0">134000</data>
    </edge>
    <edge source="DEU" target="JOR">
      <data key="d0">4726000</data>
    </edge>
    <edge source="DEU" target="KOR">
      <data key="d0">2571000</data>
    </edge>
    <edge source="DEU" target="LBN">
      <data key="d0">246000</data>
    </edge>
    <edge source="DEU" target="LVA">
      <data key="d0">4695000</data>
    </edge>
    <edge source="DEU" target="LTU">
      <data key="d0">2316000</data>
    </edge>
    <edge source="DEU" target="MYS">
      <data key="d0">1313000</data>
    </edge>
    <edge source="DEU" target="MEX">
      <data key="d0">2600000</data>
    </edge>
    <edge source="DEU" target="MDA">
      <data key="d0">117000</data>
    </edge>
    <edge source="DEU" target="MAR">
      <data key="d0">99000</data>
    </edge>
    <edge source="DEU" target="OMN">
      <data key="d0">46000</data>
    </edge>
    <edge source="DEU" target="NLD">
      <data key="d0">222092000</data>
    </edge>
    <edge source="DEU" target="NZL">
      <data key="d0">320000</data>
    </edge>
    <edge source="DEU" target="NIC">
      <data key="d0">12000</data>
    </edge>
    <edge source="DEU" target="NOR">
      <data key="d0">7617000</data>
    </edge>
    <edge source="DEU" target="PAK">
      <data key="d0">35000</data>
    </edge>
    <edge source="DEU" target="PRY">
      <data key="d0">34000</data>
    </edge>
    <edge source="DEU" target="PER">
      <data key="d0">313000</data>
    </edge>
    <edge source="DEU" target="PHL">
      <data key="d0">869000</data>
    </edge>
    <edge source="DEU" target="POL">
      <data key="d0">124509000</data>
    </edge>
    <edge source="DEU" target="PRT">
      <data key="d0">2801000</data>
    </edge>
    <edge source="DEU" target="ROU">
      <data key="d0">3076000</data>
    </edge>
    <edge source="DEU" target="RUS">
      <data key="d0">13768000</data>
    </edge>
    <edge source="DEU" target="SAU">
      <data key="d0">2105000</data>
    </edge>
    <edge source="DEU" target="IND">
      <data key="d0">477000</data>
    </edge>
    <edge source="DEU" target="SGP">
      <data key="d0">3509000</data>
    </edge>
    <edge source="DEU" target="SVK">
      <data key="d0">16175000</data>
    </edge>
    <edge source="DEU" target="VNM">
      <data key="d0">151000</data>
    </edge>
    <edge source="DEU" target="SVN">
      <data key="d0">3745000</data>
    </edge>
    <edge source="DEU" target="ZAF">
      <data key="d0">691000</data>
    </edge>
    <edge source="DEU" target="ZWE">
      <data key="d0">32000</data>
    </edge>
    <edge source="DEU" target="ESP">
      <data key="d0">10935000</data>
    </edge>
    <edge source="DEU" target="SWE">
      <data key="d0">35137000</data>
    </edge>
    <edge source="DEU" target="CHE">
      <data key="d0">59074000</data>
    </edge>
    <edge source="DEU" target="THA">
      <data key="d0">2464000</data>
    </edge>
    <edge source="DEU" target="TGO">
      <data key="d0">34000</data>
    </edge>
    <edge source="DEU" target="ARE">
      <data key="d0">1163000</data>
    </edge>
    <edge source="DEU" target="TUN">
      <data key="d0">14000</data>
    </edge>
    <edge source="DEU" target="TUR">
      <data key="d0">4880000</data>
    </edge>
    <edge source="DEU" target="UGA">
      <data key="d0">25000</data>
    </edge>
    <edge source="DEU" target="UKR">
      <data key="d0">2441000</data>
    </edge>
    <edge source="DEU" target="MKD">
      <data key="d0">214000</data>
    </edge>
    <edge source="DEU" target="EGY">
      <data key="d0">19579000</data>
    </edge>
    <edge source="DEU" target="GBR">
      <data key="d0">70396000</data>
    </edge>
    <edge source="DEU" target="USA">
      <data key="d0">38763000</data>
    </edge>
    <edge source="DEU" target="URY">
      <data key="d0">34000</data>
    </edge>
    <edge source="DEU" target="SRB">
      <data key="d0">11120000</data>
    </edge>
    <edge source="HUN" target="DZA">
      <data key="d0">52000</data>
    </edge>
    <edge source="HUN" target="AUS">
      <data key="d0">127000</data>
    </edge>
    <edge source="HUN" target="AUT">
      <data key="d0">5333000</data>
    </edge>
    <edge source="HUN" target="BEL">
      <data key="d0">1175000</data>
    </edge>
    <edge source="HUN" target="BRA">
      <data key="d0">726000</data>
    </edge>
    <edge source="HUN" target="BGR">
      <data key="d0">936000</data>
    </edge>
    <edge source="HUN" target="BLR">
      <data key="d0">893000</data>
    </edge>
    <edge source="HUN" target="CAN">
      <data key="d0">112000</data>
    </edge>
    <edge source="HUN" target="CHN">
      <data key="d0">196000</data>
    </edge>
    <edge source="HUN" target="HRV">
      <data key="d0">2635000</data>
    </edge>
    <edge source="HUN" target="CZE">
      <data key="d0">8281000</data>
    </edge>
    <edge source="HUN" target="DNK">
      <data key="d0">345000</data>
    </edge>
    <edge source="HUN" target="EST">
      <data key="d0">714000</data>
    </edge>
    <edge source="HUN" target="FIN">
      <data key="d0">142000</data>
    </edge>
    <edge source="HUN" target="FRA">
      <data key="d0">1723000</data>
    </edge>
    <edge source="HUN" target="DEU">
      <data key="d0">11186000</data>
    </edge>
    <edge source="HUN" target="GRC">
      <data key="d0">783000</data>
    </edge>
    <edge source="HUN" target="IDN">
      <data key="d0">23000</data>
    </edge>
    <edge source="HUN" target="IRL">
      <data key="d0">28000</data>
    </edge>
    <edge source="HUN" target="ISR">
      <data key="d0">96000</data>
    </edge>
    <edge source="HUN" target="ITA">
      <data key="d0">2463000</data>
    </edge>
    <edge source="HUN" target="KOR">
      <data key="d0">13000</data>
    </edge>
    <edge source="HUN" target="LVA">
      <data key="d0">696000</data>
    </edge>
    <edge source="HUN" target="LTU">
      <data key="d0">1061000</data>
    </edge>
    <edge source="HUN" target="MYS">
      <data key="d0">22000</data>
    </edge>
    <edge source="HUN" target="MEX">
      <data key="d0">16000</data>
    </edge>
    <edge source="HUN" target="MDA">
      <data key="d0">1428000</data>
    </edge>
    <edge source="HUN" target="MAR">
      <data key="d0">10000</data>
    </edge>
    <edge source="HUN" target="NLD">
      <data key="d0">1352000</data>
    </edge>
    <edge source="HUN" target="NOR">
      <data key="d0">14000</data>
    </edge>
    <edge source="HUN" target="PAK">
      <data key="d0">18000</data>
    </edge>
    <edge source="HUN" target="POL">
      <data key="d0">11738000</data>
    </edge>
    <edge source="HUN" target="PRT">
      <data key="d0">57000</data>
    </edge>
    <edge source="HUN" target="ROU">
      <data key="d0">15297000</data>
    </edge>
    <edge source="HUN" target="RUS">
      <data key="d0">9114000</data>
    </edge>
    <edge source="HUN" target="SVK">
      <data key="d0">2802000</data>
    </edge>
    <edge source="HUN" target="SVN">
      <data key="d0">3873000</data>
    </edge>
    <edge source="HUN" target="ZAF">
      <data key="d0">26000</data>
    </edge>
    <edge source="HUN" target="ESP">
      <data key="d0">516000</data>
    </edge>
    <edge source="HUN" target="SWE">
      <data key="d0">69000</data>
    </edge>
    <edge source="HUN" target="CHE">
      <data key="d0">726000</data>
    </edge>
    <edge source="HUN" target="TUR">
      <data key="d0">587000</data>
    </edge>
    <edge source="HUN" target="UKR">
      <data key="d0">2122000</data>
    </edge>
    <edge source="HUN" target="MKD">
      <data key="d0">30000</data>
    </edge>
    <edge source="HUN" target="EGY">
      <data key="d0">21000</data>
    </edge>
    <edge source="HUN" target="GBR">
      <data key="d0">4193000</data>
    </edge>
    <edge source="HUN" target="USA">
      <data key="d0">354000</data>
    </edge>
    <edge source="HUN" target="SRB">
      <data key="d0">1025000</data>
    </edge>
    <edge source="IDN" target="AUS">
      <data key="d0">615755</data>
    </edge>
    <edge source="IDN" target="BEL">
      <data key="d0">41476</data>
    </edge>
    <edge source="IDN" target="KHM">
      <data key="d0">279105</data>
    </edge>
    <edge source="IDN" target="CAN">
      <data key="d0">10984</data>
    </edge>
    <edge source="IDN" target="LKA">
      <data key="d0">331433</data>
    </edge>
    <edge source="IDN" target="CHN">
      <data key="d0">852376</data>
    </edge>
    <edge source="IDN" target="ETH">
      <data key="d0">73600</data>
    </edge>
    <edge source="IDN" target="FRA">
      <data key="d0">355436</data>
    </edge>
    <edge source="IDN" target="DEU">
      <data key="d0">7506526</data>
    </edge>
    <edge source="IDN" target="HKG">
      <data key="d0">41187</data>
    </edge>
    <edge source="IDN" target="ITA">
      <data key="d0">969760</data>
    </edge>
    <edge source="IDN" target="JPN">
      <data key="d0">10134744</data>
    </edge>
    <edge source="IDN" target="JOR">
      <data key="d0">20530</data>
    </edge>
    <edge source="IDN" target="KOR">
      <data key="d0">20145743</data>
    </edge>
    <edge source="IDN" target="MYS">
      <data key="d0">6795592</data>
    </edge>
    <edge source="IDN" target="NLD">
      <data key="d0">28411075</data>
    </edge>
    <edge source="IDN" target="PHL">
      <data key="d0">32518</data>
    </edge>
    <edge source="IDN" target="SAU">
      <data key="d0">54000</data>
    </edge>
    <edge source="IDN" target="IND">
      <data key="d0">3629310</data>
    </edge>
    <edge source="IDN" target="SGP">
      <data key="d0">3238654</data>
    </edge>
    <edge source="IDN" target="VNM">
      <data key="d0">1465693</data>
    </edge>
    <edge source="IDN" target="ZAF">
      <data key="d0">63990</data>
    </edge>
    <edge source="IDN" target="ESP">
      <data key="d0">285136</data>
    </edge>
    <edge source="IDN" target="THA">
      <data key="d0">132321</data>
    </edge>
    <edge source="IDN" target="ARE">
      <data key="d0">222000</data>
    </edge>
    <edge source="IDN" target="TUR">
      <data key="d0">1732500</data>
    </edge>
    <edge source="IDN" target="GBR">
      <data key="d0">616886</data>
    </edge>
    <edge source="IDN" target="USA">
      <data key="d0">2880817</data>
    </edge>
    <edge source="IRL" target="AUS">
      <data key="d0">93651</data>
    </edge>
    <edge source="IRL" target="AUT">
      <data key="d0">12850</data>
    </edge>
    <edge source="IRL" target="BEL">
      <data key="d0">634969</data>
    </edge>
    <edge source="IRL" target="CAN">
      <data key="d0">151577</data>
    </edge>
    <edge source="IRL" target="CZE">
      <data key="d0">250967</data>
    </edge>
    <edge source="IRL" target="DNK">
      <data key="d0">1329101</data>
    </edge>
    <edge source="IRL" target="FIN">
      <data key="d0">315071</data>
    </edge>
    <edge source="IRL" target="FRA">
      <data key="d0">4986515</data>
    </edge>
    <edge source="IRL" target="DEU">
      <data key="d0">3068712</data>
    </edge>
    <edge source="IRL" target="GHA">
      <data key="d0">35546</data>
    </edge>
    <edge source="IRL" target="GRC">
      <data key="d0">74333</data>
    </edge>
    <edge source="IRL" target="HUN">
      <data key="d0">1750013</data>
    </edge>
    <edge source="IRL" target="ISR">
      <data key="d0">49074</data>
    </edge>
    <edge source="IRL" target="ITA">
      <data key="d0">392515</data>
    </edge>
    <edge source="IRL" target="JPN">
      <data key="d0">22295</data>
    </edge>
    <edge source="IRL" target="LBN">
      <data key="d0">23787</data>
    </edge>
    <edge source="IRL" target="NLD">
      <data key="d0">5361313</data>
    </edge>
    <edge source="IRL" target="NZL">
      <data key="d0">361591</data>
    </edge>
    <edge source="IRL" target="NOR">
      <data key="d0">36488</data>
    </edge>
    <edge source="IRL" target="PHL">
      <data key="d0">184721</data>
    </edge>
    <edge source="IRL" target="POL">
      <data key="d0">47205</data>
    </edge>
    <edge source="IRL" target="PRT">
      <data key="d0">330555</data>
    </edge>
    <edge source="IRL" target="SGP">
      <data key="d0">71674</data>
    </edge>
    <edge source="IRL" target="SVK">
      <data key="d0">39626</data>
    </edge>
    <edge source="IRL" target="VNM">
      <data key="d0">49536</data>
    </edge>
    <edge source="IRL" target="ZAF">
      <data key="d0">77221</data>
    </edge>
    <edge source="IRL" target="ESP">
      <data key="d0">444089</data>
    </edge>
    <edge source="IRL" target="SWE">
      <data key="d0">397743</data>
    </edge>
    <edge source="IRL" target="CHE">
      <data key="d0">19910</data>
    </edge>
    <edge source="IRL" target="ARE">
      <data key="d0">148757</data>
    </edge>
    <edge source="IRL" target="TUR">
      <data key="d0">1800247</data>
    </edge>
    <edge source="IRL" target="GBR">
      <data key="d0">87653772</data>
    </edge>
    <edge source="IRL" target="USA">
      <data key="d0">934104</data>
    </edge>
    <edge source="ISR" target="AZE">
      <data key="d0">25000</data>
    </edge>
    <edge source="ISR" target="DEU">
      <data key="d0">53000</data>
    </edge>
    <edge source="ISR" target="JOR">
      <data key="d0">725000</data>
    </edge>
    <edge source="ISR" target="NLD">
      <data key="d0">13000</data>
    </edge>
    <edge source="ISR" target="TUR">
      <data key="d0">30000</data>
    </edge>
    <edge source="ISR" target="EGY">
      <data key="d0">67000</data>
    </edge>
    <edge source="JPN" target="AUS">
      <data key="d0">2047050</data>
    </edge>
    <edge source="JPN" target="BEL">
      <data key="d0">4890180</data>
    </edge>
    <edge source="JPN" target="BRA">
      <data key="d0">1032869</data>
    </edge>
    <edge source="JPN" target="CAN">
      <data key="d0">994799</data>
    </edge>
    <edge source="JPN" target="CHL">
      <data key="d0">32846</data>
    </edge>
    <edge source="JPN" target="CHN">
      <data key="d0">4822883</data>
    </edge>
    <edge source="JPN" target="COL">
      <data key="d0">111073</data>
    </edge>
    <edge source="JPN" target="DNK">
      <data key="d0">21795</data>
    </edge>
    <edge source="JPN" target="ECU">
      <data key="d0">16312</data>
    </edge>
    <edge source="JPN" target="FRA">
      <data key="d0">546441</data>
    </edge>
    <edge source="JPN" target="DEU">
      <data key="d0">1407397</data>
    </edge>
    <edge source="JPN" target="GRC">
      <data key="d0">16442</data>
    </edge>
    <edge source="JPN" target="HKG">
      <data key="d0">5869317</data>
    </edge>
    <edge source="JPN" target="IDN">
      <data key="d0">1925167</data>
    </edge>
    <edge source="JPN" target="ITA">
      <data key="d0">663648</data>
    </edge>
    <edge source="JPN" target="KOR">
      <data key="d0">16147666</data>
    </edge>
    <edge source="JPN" target="MDG">
      <data key="d0">24764</data>
    </edge>
    <edge source="JPN" target="MYS">
      <data key="d0">1676818</data>
    </edge>
    <edge source="JPN" target="MEX">
      <data key="d0">349495</data>
    </edge>
    <edge source="JPN" target="NLD">
      <data key="d0">4012245</data>
    </edge>
    <edge source="JPN" target="PHL">
      <data key="d0">405417</data>
    </edge>
    <edge source="JPN" target="RUS">
      <data key="d0">123562</data>
    </edge>
    <edge source="JPN" target="IND">
      <data key="d0">455715</data>
    </edge>
    <edge source="JPN" target="SGP">
      <data key="d0">1498957</data>
    </edge>
    <edge source="JPN" target="VNM">
      <data key="d0">955903</data>
    </edge>
    <edge source="JPN" target="ZAF">
      <data key="d0">35908</data>
    </edge>
    <edge source="JPN" target="ESP">
      <data key="d0">8187050</data>
    </edge>
    <edge source="JPN" target="SWE">
      <data key="d0">158125</data>
    </edge>
    <edge source="JPN" target="CHE">
      <data key="d0">24829</data>
    </edge>
    <edge source="JPN" target="THA">
      <data key="d0">7763818</data>
    </edge>
    <edge source="JPN" target="TUR">
      <data key="d0">96803</data>
    </edge>
    <edge source="JPN" target="EGY">
      <data key="d0">16070</data>
    </edge>
    <edge source="JPN" target="GBR">
      <data key="d0">840784</data>
    </edge>
    <edge source="JPN" target="USA">
      <data key="d0">5769916</data>
    </edge>
    <edge source="JPN" target="URY">
      <data key="d0">28429</data>
    </edge>
    <edge source="JOR" target="BEL">
      <data key="d0">31171</data>
    </edge>
    <edge source="JOR" target="DNK">
      <data key="d0">126951</data>
    </edge>
    <edge source="JOR" target="FRA">
      <data key="d0">42313</data>
    </edge>
    <edge source="JOR" target="NLD">
      <data key="d0">77574</data>
    </edge>
    <edge source="JOR" target="SAU">
      <data key="d0">17240</data>
    </edge>
    <edge source="JOR" target="ARE">
      <data key="d0">28209</data>
    </edge>
    <edge source="JOR" target="TUR">
      <data key="d0">127215</data>
    </edge>
    <edge source="JOR" target="EGY">
      <data key="d0">40940</data>
    </edge>
    <edge source="KOR" target="AUS">
      <data key="d0">272266</data>
    </edge>
    <edge source="KOR" target="BEL">
      <data key="d0">255480</data>
    </edge>
    <edge source="KOR" target="BRA">
      <data key="d0">117500</data>
    </edge>
    <edge source="KOR" target="CHL">
      <data key="d0">315760</data>
    </edge>
    <edge source="KOR" target="CHN">
      <data key="d0">1787884</data>
    </edge>
    <edge source="KOR" target="COL">
      <data key="d0">32172</data>
    </edge>
    <edge source="KOR" target="DEU">
      <data key="d0">134004</data>
    </edge>
    <edge source="KOR" target="GRC">
      <data key="d0">11250</data>
    </edge>
    <edge source="KOR" target="HKG">
      <data key="d0">740262</data>
    </edge>
    <edge source="KOR" target="IDN">
      <data key="d0">2014861</data>
    </edge>
    <edge source="KOR" target="JPN">
      <data key="d0">11059445</data>
    </edge>
    <edge source="KOR" target="JOR">
      <data key="d0">22295</data>
    </edge>
    <edge source="KOR" target="MYS">
      <data key="d0">361954</data>
    </edge>
    <edge source="KOR" target="MEX">
      <data key="d0">235593</data>
    </edge>
    <edge source="KOR" target="NLD">
      <data key="d0">300909</data>
    </edge>
    <edge source="KOR" target="NIC">
      <data key="d0">51621</data>
    </edge>
    <edge source="KOR" target="PER">
      <data key="d0">1314920</data>
    </edge>
    <edge source="KOR" target="PHL">
      <data key="d0">762326</data>
    </edge>
    <edge source="KOR" target="SAU">
      <data key="d0">49305</data>
    </edge>
    <edge source="KOR" target="IND">
      <data key="d0">920784</data>
    </edge>
    <edge source="KOR" target="SGP">
      <data key="d0">47842</data>
    </edge>
    <edge source="KOR" target="VNM">
      <data key="d0">641404</data>
    </edge>
    <edge source="KOR" target="ESP">
      <data key="d0">45592</data>
    </edge>
    <edge source="KOR" target="THA">
      <data key="d0">9669558</data>
    </edge>
    <edge source="KOR" target="ARE">
      <data key="d0">89019</data>
    </edge>
    <edge source="KOR" target="USA">
      <data key="d0">831372</data>
    </edge>
    <edge source="LBN" target="JOR">
      <data key="d0">172745</data>
    </edge>
    <edge source="LBN" target="ROU">
      <data key="d0">38395</data>
    </edge>
    <edge source="MYS" target="AUS">
      <data key="d0">60596</data>
    </edge>
    <edge source="MYS" target="BRA">
      <data key="d0">42087</data>
    </edge>
    <edge source="MYS" target="KHM">
      <data key="d0">13086</data>
    </edge>
    <edge source="MYS" target="LKA">
      <data key="d0">3171351</data>
    </edge>
    <edge source="MYS" target="CHN">
      <data key="d0">672286</data>
    </edge>
    <edge source="MYS" target="DEU">
      <data key="d0">3484681</data>
    </edge>
    <edge source="MYS" target="HKG">
      <data key="d0">2382822</data>
    </edge>
    <edge source="MYS" target="IDN">
      <data key="d0">4872680</data>
    </edge>
    <edge source="MYS" target="JPN">
      <data key="d0">3299893</data>
    </edge>
    <edge source="MYS" target="KOR">
      <data key="d0">4747379</data>
    </edge>
    <edge source="MYS" target="MUS">
      <data key="d0">12627</data>
    </edge>
    <edge source="MYS" target="NLD">
      <data key="d0">50062584</data>
    </edge>
    <edge source="MYS" target="NZL">
      <data key="d0">21447</data>
    </edge>
    <edge source="MYS" target="PHL">
      <data key="d0">1006838</data>
    </edge>
    <edge source="MYS" target="IND">
      <data key="d0">581544</data>
    </edge>
    <edge source="MYS" target="SGP">
      <data key="d0">7442990</data>
    </edge>
    <edge source="MYS" target="SVK">
      <data key="d0">41687</data>
    </edge>
    <edge source="MYS" target="VNM">
      <data key="d0">2734271</data>
    </edge>
    <edge source="MYS" target="ESP">
      <data key="d0">322876</data>
    </edge>
    <edge source="MYS" target="THA">
      <data key="d0">858200</data>
    </edge>
    <edge source="MYS" target="ARE">
      <data key="d0">21049</data>
    </edge>
    <edge source="MYS" target="GBR">
      <data key="d0">164429</data>
    </edge>
    <edge source="MYS" target="USA">
      <data key="d0">88822</data>
    </edge>
    <edge source="MUS" target="DNK">
      <data key="d0">12330</data>
    </edge>
    <edge source="MUS" target="FRA">
      <data key="d0">490957</data>
    </edge>
    <edge source="MUS" target="ITA">
      <data key="d0">239334</data>
    </edge>
    <edge source="MUS" target="JPN">
      <data key="d0">1615511</data>
    </edge>
    <edge source="MUS" target="MDG">
      <data key="d0">2112944</data>
    </edge>
    <edge source="MUS" target="MDA">
      <data key="d0">35478</data>
    </edge>
    <edge source="MUS" target="ZAF">
      <data key="d0">47722</data>
    </edge>
    <edge source="MUS" target="GBR">
      <data key="d0">69237</data>
    </edge>
    <edge source="MEX" target="ARG">
      <data key="d0">322817</data>
    </edge>
    <edge source="MEX" target="BEL">
      <data key="d0">139774</data>
    </edge>
    <edge source="MEX" target="BOL">
      <data key="d0">17033</data>
    </edge>
    <edge source="MEX" target="BRA">
      <data key="d0">1883207</data>
    </edge>
    <edge source="MEX" target="CAN">
      <data key="d0">117872</data>
    </edge>
    <edge source="MEX" target="LKA">
      <data key="d0">14225</data>
    </edge>
    <edge source="MEX" target="CHL">
      <data key="d0">230887</data>
    </edge>
    <edge source="MEX" target="CHN">
      <data key="d0">33000</data>
    </edge>
    <edge source="MEX" target="COL">
      <data key="d0">279700</data>
    </edge>
    <edge source="MEX" target="CRI">
      <data key="d0">1433624</data>
    </edge>
    <edge source="MEX" target="DNK">
      <data key="d0">20299</data>
    </edge>
    <edge source="MEX" target="ECU">
      <data key="d0">215718</data>
    </edge>
    <edge source="MEX" target="SLV">
      <data key="d0">557110</data>
    </edge>
    <edge source="MEX" target="FRA">
      <data key="d0">62210</data>
    </edge>
    <edge source="MEX" target="DEU">
      <data key="d0">15777</data>
    </edge>
    <edge source="MEX" target="GTM">
      <data key="d0">884109</data>
    </edge>
    <edge source="MEX" target="HND">
      <data key="d0">100132</data>
    </edge>
    <edge source="MEX" target="JPN">
      <data key="d0">1227208</data>
    </edge>
    <edge source="MEX" target="KOR">
      <data key="d0">89800</data>
    </edge>
    <edge source="MEX" target="MYS">
      <data key="d0">16758</data>
    </edge>
    <edge source="MEX" target="NLD">
      <data key="d0">24213</data>
    </edge>
    <edge source="MEX" target="NIC">
      <data key="d0">254426</data>
    </edge>
    <edge source="MEX" target="PAN">
      <data key="d0">164345</data>
    </edge>
    <edge source="MEX" target="PER">
      <data key="d0">140380</data>
    </edge>
    <edge source="MEX" target="ROU">
      <data key="d0">78563</data>
    </edge>
    <edge source="MEX" target="IND">
      <data key="d0">100183</data>
    </edge>
    <edge source="MEX" target="ZAF">
      <data key="d0">156863</data>
    </edge>
    <edge source="MEX" target="ESP">
      <data key="d0">11600</data>
    </edge>
    <edge source="MEX" target="GBR">
      <data key="d0">65865</data>
    </edge>
    <edge source="MEX" target="USA">
      <data key="d0">14978796</data>
    </edge>
    <edge source="MEX" target="URY">
      <data key="d0">55884</data>
    </edge>
    <edge source="MAR" target="BEL">
      <data key="d0">200833</data>
    </edge>
    <edge source="MAR" target="FRA">
      <data key="d0">11266</data>
    </edge>
    <edge source="MAR" target="DEU">
      <data key="d0">1073678</data>
    </edge>
    <edge source="MAR" target="NLD">
      <data key="d0">314145</data>
    </edge>
    <edge source="MAR" target="ESP">
      <data key="d0">3193875</data>
    </edge>
    <edge source="MAR" target="EGY">
      <data key="d0">860776</data>
    </edge>
    <edge source="MAR" target="GBR">
      <data key="d0">1307213</data>
    </edge>
    <edge source="OMN" target="SAU">
      <data key="d0">231563</data>
    </edge>
    <edge source="OMN" target="ARE">
      <data key="d0">676718</data>
    </edge>
    <edge source="NLD" target="DZA">
      <data key="d0">993234</data>
    </edge>
    <edge source="NLD" target="ARG">
      <data key="d0">675657</data>
    </edge>
    <edge source="NLD" target="AUS">
      <data key="d0">195149</data>
    </edge>
    <edge source="NLD" target="AUT">
      <data key="d0">31819394</data>
    </edge>
    <edge source="NLD" target="ARM">
      <data key="d0">199751</data>
    </edge>
    <edge source="NLD" target="BEL">
      <data key="d0">288915163</data>
    </edge>
    <edge source="NLD" target="BOL">
      <data key="d0">30377</data>
    </edge>
    <edge source="NLD" target="BRA">
      <data key="d0">3048741</data>
    </edge>
    <edge source="NLD" target="BGR">
      <data key="d0">221844</data>
    </edge>
    <edge source="NLD" target="BLR">
      <data key="d0">61674</data>
    </edge>
    <edge source="NLD" target="CMR">
      <data key="d0">525613</data>
    </edge>
    <edge source="NLD" target="CAN">
      <data key="d0">2300364</data>
    </edge>
    <edge source="NLD" target="LKA">
      <data key="d0">277075</data>
    </edge>
    <edge source="NLD" target="CHL">
      <data key="d0">2176094</data>
    </edge>
    <edge source="NLD" target="CHN">
      <data key="d0">3399457</data>
    </edge>
    <edge source="NLD" target="COL">
      <data key="d0">439085</data>
    </edge>
    <edge source="NLD" target="CRI">
      <data key="d0">428959</data>
    </edge>
    <edge source="NLD" target="HRV">
      <data key="d0">1600773</data>
    </edge>
    <edge source="NLD" target="CZE">
      <data key="d0">3543977</data>
    </edge>
    <edge source="NLD" target="DNK">
      <data key="d0">40109540</data>
    </edge>
    <edge source="NLD" target="ECU">
      <data key="d0">324941</data>
    </edge>
    <edge source="NLD" target="ETH">
      <data key="d0">19331</data>
    </edge>
    <edge source="NLD" target="EST">
      <data key="d0">324021</data>
    </edge>
    <edge source="NLD" target="FIN">
      <data key="d0">8731992</data>
    </edge>
    <edge source="NLD" target="FRA">
      <data key="d0">105046252</data>
    </edge>
    <edge source="NLD" target="DEU">
      <data key="d0">571043380</data>
    </edge>
    <edge source="NLD" target="GHA">
      <data key="d0">322180</data>
    </edge>
    <edge source="NLD" target="GRC">
      <data key="d0">16622635</data>
    </edge>
    <edge source="NLD" target="GTM">
      <data key="d0">57992</data>
    </edge>
    <edge source="NLD" target="HND">
      <data key="d0">717080</data>
    </edge>
    <edge source="NLD" target="HKG">
      <data key="d0">757583</data>
    </edge>
    <edge source="NLD" target="HUN">
      <data key="d0">13452386</data>
    </edge>
    <edge source="NLD" target="IDN">
      <data key="d0">1523450</data>
    </edge>
    <edge source="NLD" target="IRL">
      <data key="d0">12374464</data>
    </edge>
    <edge source="NLD" target="ISR">
      <data key="d0">4832696</data>
    </edge>
    <edge source="NLD" target="ITA">
      <data key="d0">89350574</data>
    </edge>
    <edge source="NLD" target="CIV">
      <data key="d0">174898</data>
    </edge>
    <edge source="NLD" target="JAM">
      <data key="d0">110462</data>
    </edge>
    <edge source="NLD" target="JPN">
      <data key="d0">2125466</data>
    </edge>
    <edge source="NLD" target="JOR">
      <data key="d0">1302527</data>
    </edge>
    <edge source="NLD" target="KOR">
      <data key="d0">5008515</data>
    </edge>
    <edge source="NLD" target="LBN">
      <data key="d0">970221</data>
    </edge>
    <edge source="NLD" target="LVA">
      <data key="d0">667372</data>
    </edge>
    <edge source="NLD" target="LTU">
      <data key="d0">758503</data>
    </edge>
    <edge source="NLD" target="MYS">
      <data key="d0">796244</data>
    </edge>
    <edge source="NLD" target="MRT">
      <data key="d0">57992</data>
    </edge>
    <edge source="NLD" target="MEX">
      <data key="d0">1657845</data>
    </edge>
    <edge source="NLD" target="MDA">
      <data key="d0">31297</data>
    </edge>
    <edge source="NLD" target="MAR">
      <data key="d0">4111934</data>
    </edge>
    <edge source="NLD" target="OMN">
      <data key="d0">74562</data>
    </edge>
    <edge source="NLD" target="NZL">
      <data key="d0">1239011</data>
    </edge>
    <edge source="NLD" target="NOR">
      <data key="d0">8015833</data>
    </edge>
    <edge source="NLD" target="PAK">
      <data key="d0">202513</data>
    </edge>
    <edge source="NLD" target="PAN">
      <data key="d0">253141</data>
    </edge>
    <edge source="NLD" target="PRY">
      <data key="d0">154646</data>
    </edge>
    <edge source="NLD" target="PER">
      <data key="d0">594652</data>
    </edge>
    <edge source="NLD" target="PHL">
      <data key="d0">4849266</data>
    </edge>
    <edge source="NLD" target="POL">
      <data key="d0">51716296</data>
    </edge>
    <edge source="NLD" target="PRT">
      <data key="d0">6730796</data>
    </edge>
    <edge source="NLD" target="ROU">
      <data key="d0">708795</data>
    </edge>
    <edge source="NLD" target="RUS">
      <data key="d0">3843144</data>
    </edge>
    <edge source="NLD" target="SAU">
      <data key="d0">449211</data>
    </edge>
    <edge source="NLD" target="SEN">
      <data key="d0">168454</data>
    </edge>
    <edge source="NLD" target="IND">
      <data key="d0">73641</data>
    </edge>
    <edge source="NLD" target="SGP">
      <data key="d0">6224513</data>
    </edge>
    <edge source="NLD" target="SVK">
      <data key="d0">17971187</data>
    </edge>
    <edge source="NLD" target="VNM">
      <data key="d0">992314</data>
    </edge>
    <edge source="NLD" target="SVN">
      <data key="d0">1641276</data>
    </edge>
    <edge source="NLD" target="ZAF">
      <data key="d0">4610853</data>
    </edge>
    <edge source="NLD" target="ZWE">
      <data key="d0">15649</data>
    </edge>
    <edge source="NLD" target="ESP">
      <data key="d0">28657430</data>
    </edge>
    <edge source="NLD" target="SWE">
      <data key="d0">20078243</data>
    </edge>
    <edge source="NLD" target="CHE">
      <data key="d0">13865697</data>
    </edge>
    <edge source="NLD" target="THA">
      <data key="d0">7574906</data>
    </edge>
    <edge source="NLD" target="ARE">
      <data key="d0">352557</data>
    </edge>
    <edge source="NLD" target="TUN">
      <data key="d0">88369</data>
    </edge>
    <edge source="NLD" target="TUR">
      <data key="d0">3450085</data>
    </edge>
    <edge source="NLD" target="UKR">
      <data key="d0">220923</data>
    </edge>
    <edge source="NLD" target="MKD">
      <data key="d0">513647</data>
    </edge>
    <edge source="NLD" target="EGY">
      <data key="d0">3176692</data>
    </edge>
    <edge source="NLD" target="GBR">
      <data key="d0">151213691</data>
    </edge>
    <edge source="NLD" target="TZA">
      <data key="d0">49708</data>
    </edge>
    <edge source="NLD" target="USA">
      <data key="d0">9305472</data>
    </edge>
    <edge source="NLD" target="URY">
      <data key="d0">229208</data>
    </edge>
    <edge source="NLD" target="SRB">
      <data key="d0">397662</data>
    </edge>
    <edge source="PRY" target="ARG">
      <data key="d0">4990527</data>
    </edge>
    <edge source="PRY" target="BEL">
      <data key="d0">15492</data>
    </edge>
    <edge source="PRY" target="BRA">
      <data key="d0">17807722</data>
    </edge>
    <edge source="PRY" target="CHL">
      <data key="d0">680000</data>
    </edge>
    <edge source="PRY" target="ITA">
      <data key="d0">411496</data>
    </edge>
    <edge source="PRY" target="NZL">
      <data key="d0">24068</data>
    </edge>
    <edge source="PRY" target="PER">
      <data key="d0">10656000</data>
    </edge>
    <edge source="PRY" target="GBR">
      <data key="d0">2688049</data>
    </edge>
    <edge source="PRY" target="USA">
      <data key="d0">4041083</data>
    </edge>
    <edge source="PRY" target="URY">
      <data key="d0">40505464</data>
    </edge>
    <edge source="PER" target="ALB">
      <data key="d0">148707</data>
    </edge>
    <edge source="PER" target="AUS">
      <data key="d0">11535087</data>
    </edge>
    <edge source="PER" target="AUT">
      <data key="d0">1269292</data>
    </edge>
    <edge source="PER" target="BEL">
      <data key="d0">18400259</data>
    </edge>
    <edge source="PER" target="BOL">
      <data key="d0">526567</data>
    </edge>
    <edge source="PER" target="BRA">
      <data key="d0">1604406</data>
    </edge>
    <edge source="PER" target="BGR">
      <data key="d0">925855</data>
    </edge>
    <edge source="PER" target="CMR">
      <data key="d0">224817</data>
    </edge>
    <edge source="PER" target="CAN">
      <data key="d0">26037980</data>
    </edge>
    <edge source="PER" target="LKA">
      <data key="d0">213192</data>
    </edge>
    <edge source="PER" target="CHL">
      <data key="d0">734086</data>
    </edge>
    <edge source="PER" target="CHN">
      <data key="d0">325562080</data>
    </edge>
    <edge source="PER" target="COL">
      <data key="d0">13565629</data>
    </edge>
    <edge source="PER" target="CRI">
      <data key="d0">769843</data>
    </edge>
    <edge source="PER" target="HRV">
      <data key="d0">358343</data>
    </edge>
    <edge source="PER" target="DNK">
      <data key="d0">2559822</data>
    </edge>
    <edge source="PER" target="ECU">
      <data key="d0">2880374</data>
    </edge>
    <edge source="PER" target="EST">
      <data key="d0">61509</data>
    </edge>
    <edge source="PER" target="FIN">
      <data key="d0">102789</data>
    </edge>
    <edge source="PER" target="FRA">
      <data key="d0">5645636</data>
    </edge>
    <edge source="PER" target="GEO">
      <data key="d0">29811</data>
    </edge>
    <edge source="PER" target="DEU">
      <data key="d0">62258712</data>
    </edge>
    <edge source="PER" target="GHA">
      <data key="d0">234031</data>
    </edge>
    <edge source="PER" target="GRC">
      <data key="d0">4573087</data>
    </edge>
    <edge source="PER" target="GTM">
      <data key="d0">1963188</data>
    </edge>
    <edge source="PER" target="HND">
      <data key="d0">237223</data>
    </edge>
    <edge source="PER" target="HKG">
      <data key="d0">4835177</data>
    </edge>
    <edge source="PER" target="HUN">
      <data key="d0">441532</data>
    </edge>
    <edge source="PER" target="IDN">
      <data key="d0">32007696</data>
    </edge>
    <edge source="PER" target="IRL">
      <data key="d0">254796</data>
    </edge>
    <edge source="PER" target="ISR">
      <data key="d0">6543703</data>
    </edge>
    <edge source="PER" target="ITA">
      <data key="d0">8152589</data>
    </edge>
    <edge source="PER" target="JPN">
      <data key="d0">50949427</data>
    </edge>
    <edge source="PER" target="JOR">
      <data key="d0">87164</data>
    </edge>
    <edge source="PER" target="KOR">
      <data key="d0">3814793</data>
    </edge>
    <edge source="PER" target="LVA">
      <data key="d0">3344300</data>
    </edge>
    <edge source="PER" target="LTU">
      <data key="d0">2866710</data>
    </edge>
    <edge source="PER" target="MYS">
      <data key="d0">846055</data>
    </edge>
    <edge source="PER" target="MUS">
      <data key="d0">41253</data>
    </edge>
    <edge source="PER" target="MEX">
      <data key="d0">18905499</data>
    </edge>
    <edge source="PER" target="MAR">
      <data key="d0">66000</data>
    </edge>
    <edge source="PER" target="NLD">
      <data key="d0">1825405</data>
    </edge>
    <edge source="PER" target="NZL">
      <data key="d0">932361</data>
    </edge>
    <edge source="PER" target="NOR">
      <data key="d0">14411934</data>
    </edge>
    <edge source="PER" target="PAK">
      <data key="d0">29960</data>
    </edge>
    <edge source="PER" target="PAN">
      <data key="d0">145970</data>
    </edge>
    <edge source="PER" target="PHL">
      <data key="d0">36412512</data>
    </edge>
    <edge source="PER" target="POL">
      <data key="d0">955893</data>
    </edge>
    <edge source="PER" target="PRT">
      <data key="d0">23428112</data>
    </edge>
    <edge source="PER" target="ROU">
      <data key="d0">4649091</data>
    </edge>
    <edge source="PER" target="RUS">
      <data key="d0">3117011</data>
    </edge>
    <edge source="PER" target="SAU">
      <data key="d0">660044</data>
    </edge>
    <edge source="PER" target="IND">
      <data key="d0">3081803</data>
    </edge>
    <edge source="PER" target="SGP">
      <data key="d0">1197431</data>
    </edge>
    <edge source="PER" target="VNM">
      <data key="d0">3836391</data>
    </edge>
    <edge source="PER" target="SVN">
      <data key="d0">122680</data>
    </edge>
    <edge source="PER" target="ZAF">
      <data key="d0">82102</data>
    </edge>
    <edge source="PER" target="ESP">
      <data key="d0">14035031</data>
    </edge>
    <edge source="PER" target="CHE">
      <data key="d0">174738</data>
    </edge>
    <edge source="PER" target="THA">
      <data key="d0">36779528</data>
    </edge>
    <edge source="PER" target="ARE">
      <data key="d0">75449</data>
    </edge>
    <edge source="PER" target="TUR">
      <data key="d0">10738164</data>
    </edge>
    <edge source="PER" target="EGY">
      <data key="d0">2592687</data>
    </edge>
    <edge source="PER" target="GBR">
      <data key="d0">24140343</data>
    </edge>
    <edge source="PER" target="USA">
      <data key="d0">3947670</data>
    </edge>
    <edge source="PER" target="SRB">
      <data key="d0">757528</data>
    </edge>
    <edge source="PHL" target="AUS">
      <data key="d0">17051</data>
    </edge>
    <edge source="PHL" target="CAN">
      <data key="d0">87234</data>
    </edge>
    <edge source="PHL" target="CHN">
      <data key="d0">30115</data>
    </edge>
    <edge source="PHL" target="DEU">
      <data key="d0">2589897</data>
    </edge>
    <edge source="PHL" target="HKG">
      <data key="d0">200051</data>
    </edge>
    <edge source="PHL" target="ITA">
      <data key="d0">286000</data>
    </edge>
    <edge source="PHL" target="JPN">
      <data key="d0">5717132</data>
    </edge>
    <edge source="PHL" target="KOR">
      <data key="d0">11335158</data>
    </edge>
    <edge source="PHL" target="MYS">
      <data key="d0">36150</data>
    </edge>
    <edge source="PHL" target="NLD">
      <data key="d0">3875000</data>
    </edge>
    <edge source="PHL" target="PRT">
      <data key="d0">158400</data>
    </edge>
    <edge source="PHL" target="IND">
      <data key="d0">1059414</data>
    </edge>
    <edge source="PHL" target="SGP">
      <data key="d0">1016427</data>
    </edge>
    <edge source="PHL" target="VNM">
      <data key="d0">943389</data>
    </edge>
    <edge source="PHL" target="ZAF">
      <data key="d0">16337</data>
    </edge>
    <edge source="PHL" target="CHE">
      <data key="d0">93500</data>
    </edge>
    <edge source="PHL" target="GBR">
      <data key="d0">1059550</data>
    </edge>
    <edge source="PHL" target="USA">
      <data key="d0">965289</data>
    </edge>
    <edge source="POL" target="BEL">
      <data key="d0">189000</data>
    </edge>
    <edge source="POL" target="BGR">
      <data key="d0">60000</data>
    </edge>
    <edge source="POL" target="BLR">
      <data key="d0">1591000</data>
    </edge>
    <edge source="POL" target="HRV">
      <data key="d0">216000</data>
    </edge>
    <edge source="POL" target="CZE">
      <data key="d0">775000</data>
    </edge>
    <edge source="POL" target="DNK">
      <data key="d0">15467000</data>
    </edge>
    <edge source="POL" target="EST">
      <data key="d0">739000</data>
    </edge>
    <edge source="POL" target="FIN">
      <data key="d0">2708000</data>
    </edge>
    <edge source="POL" target="FRA">
      <data key="d0">392000</data>
    </edge>
    <edge source="POL" target="DEU">
      <data key="d0">7895000</data>
    </edge>
    <edge source="POL" target="HUN">
      <data key="d0">1133000</data>
    </edge>
    <edge source="POL" target="IRL">
      <data key="d0">190000</data>
    </edge>
    <edge source="POL" target="LVA">
      <data key="d0">471000</data>
    </edge>
    <edge source="POL" target="LTU">
      <data key="d0">1169000</data>
    </edge>
    <edge source="POL" target="MYS">
      <data key="d0">54000</data>
    </edge>
    <edge source="POL" target="NLD">
      <data key="d0">558000</data>
    </edge>
    <edge source="POL" target="NOR">
      <data key="d0">1856000</data>
    </edge>
    <edge source="POL" target="ROU">
      <data key="d0">803000</data>
    </edge>
    <edge source="POL" target="RUS">
      <data key="d0">1242000</data>
    </edge>
    <edge source="POL" target="SVK">
      <data key="d0">135000</data>
    </edge>
    <edge source="POL" target="SVN">
      <data key="d0">175000</data>
    </edge>
    <edge source="POL" target="ESP">
      <data key="d0">2208000</data>
    </edge>
    <edge source="POL" target="SWE">
      <data key="d0">4979000</data>
    </edge>
    <edge source="POL" target="CHE">
      <data key="d0">938000</data>
    </edge>
    <edge source="POL" target="TUR">
      <data key="d0">150000</data>
    </edge>
    <edge source="POL" target="UKR">
      <data key="d0">153000</data>
    </edge>
    <edge source="POL" target="GBR">
      <data key="d0">790000</data>
    </edge>
    <edge source="PRT" target="BEL">
      <data key="d0">15262</data>
    </edge>
    <edge source="PRT" target="BRA">
      <data key="d0">209087</data>
    </edge>
    <edge source="PRT" target="CAN">
      <data key="d0">297842</data>
    </edge>
    <edge source="PRT" target="FRA">
      <data key="d0">102774</data>
    </edge>
    <edge source="PRT" target="MOZ">
      <data key="d0">13911</data>
    </edge>
    <edge source="PRT" target="PHL">
      <data key="d0">47219</data>
    </edge>
    <edge source="PRT" target="POL">
      <data key="d0">14442</data>
    </edge>
    <edge source="PRT" target="ESP">
      <data key="d0">20762751</data>
    </edge>
    <edge source="PRT" target="USA">
      <data key="d0">884945</data>
    </edge>
    <edge source="ROU" target="HUN">
      <data key="d0">9677000</data>
    </edge>
    <edge source="ROU" target="ISR">
      <data key="d0">996000</data>
    </edge>
    <edge source="ROU" target="ITA">
      <data key="d0">2492000</data>
    </edge>
    <edge source="ROU" target="MDA">
      <data key="d0">549000</data>
    </edge>
    <edge source="ROU" target="MAR">
      <data key="d0">142000</data>
    </edge>
    <edge source="ROU" target="POL">
      <data key="d0">65000</data>
    </edge>
    <edge source="ROU" target="SVN">
      <data key="d0">40000</data>
    </edge>
    <edge source="ROU" target="ESP">
      <data key="d0">335000</data>
    </edge>
    <edge source="ROU" target="TUR">
      <data key="d0">3552000</data>
    </edge>
    <edge source="ROU" target="GBR">
      <data key="d0">198000</data>
    </edge>
    <edge source="SAU" target="JOR">
      <data key="d0">4323739</data>
    </edge>
    <edge source="SAU" target="LBN">
      <data key="d0">78933</data>
    </edge>
    <edge source="SAU" target="OMN">
      <data key="d0">50400</data>
    </edge>
    <edge source="SAU" target="NLD">
      <data key="d0">58667</data>
    </edge>
    <edge source="SAU" target="ARE">
      <data key="d0">17753356</data>
    </edge>
    <edge source="VNM" target="BEL">
      <data key="d0">555000</data>
    </edge>
    <edge source="VNM" target="LKA">
      <data key="d0">81000</data>
    </edge>
    <edge source="VNM" target="KOR">
      <data key="d0">439000</data>
    </edge>
    <edge source="SVN" target="ARG">
      <data key="d0">71468</data>
    </edge>
    <edge source="SVN" target="AUT">
      <data key="d0">44546</data>
    </edge>
    <edge source="SVN" target="BEL">
      <data key="d0">335022</data>
    </edge>
    <edge source="SVN" target="BRA">
      <data key="d0">48214</data>
    </edge>
    <edge source="SVN" target="CHL">
      <data key="d0">49470</data>
    </edge>
    <edge source="SVN" target="COL">
      <data key="d0">152904</data>
    </edge>
    <edge source="SVN" target="CRI">
      <data key="d0">16951</data>
    </edge>
    <edge source="SVN" target="HRV">
      <data key="d0">1511193</data>
    </edge>
    <edge source="SVN" target="CZE">
      <data key="d0">30483</data>
    </edge>
    <edge source="SVN" target="ECU">
      <data key="d0">186741</data>
    </edge>
    <edge source="SVN" target="FRA">
      <data key="d0">86158</data>
    </edge>
    <edge source="SVN" target="DEU">
      <data key="d0">415408</data>
    </edge>
    <edge source="SVN" target="GTM">
      <data key="d0">37644</data>
    </edge>
    <edge source="SVN" target="HND">
      <data key="d0">16957</data>
    </edge>
    <edge source="SVN" target="IDN">
      <data key="d0">31096</data>
    </edge>
    <edge source="SVN" target="ITA">
      <data key="d0">879837</data>
    </edge>
    <edge source="SVN" target="JOR">
      <data key="d0">30480</data>
    </edge>
    <edge source="SVN" target="KOR">
      <data key="d0">12762</data>
    </edge>
    <edge source="SVN" target="LBN">
      <data key="d0">87202</data>
    </edge>
    <edge source="SVN" target="LTU">
      <data key="d0">50951</data>
    </edge>
    <edge source="SVN" target="MYS">
      <data key="d0">213361</data>
    </edge>
    <edge source="SVN" target="MEX">
      <data key="d0">315558</data>
    </edge>
    <edge source="SVN" target="MAR">
      <data key="d0">84004</data>
    </edge>
    <edge source="SVN" target="NLD">
      <data key="d0">2195795</data>
    </edge>
    <edge source="SVN" target="PAK">
      <data key="d0">295551</data>
    </edge>
    <edge source="SVN" target="PER">
      <data key="d0">83999</data>
    </edge>
    <edge source="SVN" target="POL">
      <data key="d0">405597</data>
    </edge>
    <edge source="SVN" target="ROU">
      <data key="d0">280219</data>
    </edge>
    <edge source="SVN" target="RUS">
      <data key="d0">167571</data>
    </edge>
    <edge source="SVN" target="SAU">
      <data key="d0">49133</data>
    </edge>
    <edge source="SVN" target="SVK">
      <data key="d0">27283</data>
    </edge>
    <edge source="SVN" target="ZAF">
      <data key="d0">942153</data>
    </edge>
    <edge source="SVN" target="ESP">
      <data key="d0">1469589</data>
    </edge>
    <edge source="SVN" target="UKR">
      <data key="d0">28181</data>
    </edge>
    <edge source="SVN" target="MKD">
      <data key="d0">210222</data>
    </edge>
    <edge source="SVN" target="EGY">
      <data key="d0">92878</data>
    </edge>
    <edge source="SVN" target="GBR">
      <data key="d0">115876</data>
    </edge>
    <edge source="SVN" target="USA">
      <data key="d0">3613273</data>
    </edge>
    <edge source="SVN" target="SRB">
      <data key="d0">114237</data>
    </edge>
    <edge source="ZAF" target="ARG">
      <data key="d0">227354</data>
    </edge>
    <edge source="ZAF" target="COL">
      <data key="d0">22308</data>
    </edge>
    <edge source="ZAF" target="DNK">
      <data key="d0">24539</data>
    </edge>
    <edge source="ZAF" target="FRA">
      <data key="d0">52868</data>
    </edge>
    <edge source="ZAF" target="DEU">
      <data key="d0">11220</data>
    </edge>
    <edge source="ZAF" target="GHA">
      <data key="d0">242984</data>
    </edge>
    <edge source="ZAF" target="GRC">
      <data key="d0">53725</data>
    </edge>
    <edge source="ZAF" target="HKG">
      <data key="d0">70429</data>
    </edge>
    <edge source="ZAF" target="IDN">
      <data key="d0">14486</data>
    </edge>
    <edge source="ZAF" target="ISR">
      <data key="d0">36519</data>
    </edge>
    <edge source="ZAF" target="ITA">
      <data key="d0">28292</data>
    </edge>
    <edge source="ZAF" target="CIV">
      <data key="d0">27411</data>
    </edge>
    <edge source="ZAF" target="JPN">
      <data key="d0">390339</data>
    </edge>
    <edge source="ZAF" target="KOR">
      <data key="d0">334873</data>
    </edge>
    <edge source="ZAF" target="MWI">
      <data key="d0">360311</data>
    </edge>
    <edge source="ZAF" target="MUS">
      <data key="d0">441612</data>
    </edge>
    <edge source="ZAF" target="MOZ">
      <data key="d0">2481999</data>
    </edge>
    <edge source="ZAF" target="NLD">
      <data key="d0">1298010</data>
    </edge>
    <edge source="ZAF" target="SAU">
      <data key="d0">84828</data>
    </edge>
    <edge source="ZAF" target="ZWE">
      <data key="d0">1123581</data>
    </edge>
    <edge source="ZAF" target="THA">
      <data key="d0">63407</data>
    </edge>
    <edge source="ZAF" target="ARE">
      <data key="d0">198769</data>
    </edge>
    <edge source="ZAF" target="UGA">
      <data key="d0">15519</data>
    </edge>
    <edge source="ZAF" target="EGY">
      <data key="d0">109066</data>
    </edge>
    <edge source="ZAF" target="GBR">
      <data key="d0">41985</data>
    </edge>
    <edge source="ZAF" target="TZA">
      <data key="d0">45490</data>
    </edge>
    <edge source="ZAF" target="USA">
      <data key="d0">15597</data>
    </edge>
    <edge source="ZAF" target="URY">
      <data key="d0">52066</data>
    </edge>
    <edge source="ESP" target="DZA">
      <data key="d0">3672340</data>
    </edge>
    <edge source="ESP" target="ARG">
      <data key="d0">953492</data>
    </edge>
    <edge source="ESP" target="AUS">
      <data key="d0">75492</data>
    </edge>
    <edge source="ESP" target="AUT">
      <data key="d0">410135</data>
    </edge>
    <edge source="ESP" target="BEL">
      <data key="d0">2765919</data>
    </edge>
    <edge source="ESP" target="BOL">
      <data key="d0">36200</data>
    </edge>
    <edge source="ESP" target="BRA">
      <data key="d0">1446668</data>
    </edge>
    <edge source="ESP" target="BGR">
      <data key="d0">705036</data>
    </edge>
    <edge source="ESP" target="CAN">
      <data key="d0">499442</data>
    </edge>
    <edge source="ESP" target="LKA">
      <data key="d0">12614</data>
    </edge>
    <edge source="ESP" target="CHL">
      <data key="d0">808458</data>
    </edge>
    <edge source="ESP" target="CHN">
      <data key="d0">355278</data>
    </edge>
    <edge source="ESP" target="COL">
      <data key="d0">1008071</data>
    </edge>
    <edge source="ESP" target="CRI">
      <data key="d0">784533</data>
    </edge>
    <edge source="ESP" target="HRV">
      <data key="d0">151476</data>
    </edge>
    <edge source="ESP" target="CZE">
      <data key="d0">649230</data>
    </edge>
    <edge source="ESP" target="DNK">
      <data key="d0">1221608</data>
    </edge>
    <edge source="ESP" target="ECU">
      <data key="d0">321885</data>
    </edge>
    <edge source="ESP" target="SLV">
      <data key="d0">29482</data>
    </edge>
    <edge source="ESP" target="EST">
      <data key="d0">98672</data>
    </edge>
    <edge source="ESP" target="FIN">
      <data key="d0">198615</data>
    </edge>
    <edge source="ESP" target="FRA">
      <data key="d0">38170403</data>
    </edge>
    <edge source="ESP" target="DEU">
      <data key="d0">4447153</data>
    </edge>
    <edge source="ESP" target="GHA">
      <data key="d0">56856</data>
    </edge>
    <edge source="ESP" target="GRC">
      <data key="d0">11707275</data>
    </edge>
    <edge source="ESP" target="GTM">
      <data key="d0">218129</data>
    </edge>
    <edge source="ESP" target="HND">
      <data key="d0">36136</data>
    </edge>
    <edge source="ESP" target="HKG">
      <data key="d0">373481</data>
    </edge>
    <edge source="ESP" target="HUN">
      <data key="d0">928473</data>
    </edge>
    <edge source="ESP" target="IDN">
      <data key="d0">444228</data>
    </edge>
    <edge source="ESP" target="IRL">
      <data key="d0">1446369</data>
    </edge>
    <edge source="ESP" target="ISR">
      <data key="d0">1238374</data>
    </edge>
    <edge source="ESP" target="ITA">
      <data key="d0">22079769</data>
    </edge>
    <edge source="ESP" target="CIV">
      <data key="d0">95756</data>
    </edge>
    <edge source="ESP" target="JPN">
      <data key="d0">1346541</data>
    </edge>
    <edge source="ESP" target="JOR">
      <data key="d0">124061</data>
    </edge>
    <edge source="ESP" target="KOR">
      <data key="d0">329456</data>
    </edge>
    <edge source="ESP" target="LBN">
      <data key="d0">64626</data>
    </edge>
    <edge source="ESP" target="LVA">
      <data key="d0">265957</data>
    </edge>
    <edge source="ESP" target="LTU">
      <data key="d0">135752</data>
    </edge>
    <edge source="ESP" target="MYS">
      <data key="d0">379391</data>
    </edge>
    <edge source="ESP" target="MEX">
      <data key="d0">893698</data>
    </edge>
    <edge source="ESP" target="MAR">
      <data key="d0">7788732</data>
    </edge>
    <edge source="ESP" target="NAM">
      <data key="d0">27760</data>
    </edge>
    <edge source="ESP" target="NLD">
      <data key="d0">4167925</data>
    </edge>
    <edge source="ESP" target="NZL">
      <data key="d0">17880</data>
    </edge>
    <edge source="ESP" target="NIC">
      <data key="d0">31846</data>
    </edge>
    <edge source="ESP" target="NOR">
      <data key="d0">138740</data>
    </edge>
    <edge source="ESP" target="PAK">
      <data key="d0">274504</data>
    </edge>
    <edge source="ESP" target="PAN">
      <data key="d0">732497</data>
    </edge>
    <edge source="ESP" target="PRY">
      <data key="d0">11774</data>
    </edge>
    <edge source="ESP" target="PER">
      <data key="d0">196288</data>
    </edge>
    <edge source="ESP" target="PHL">
      <data key="d0">837170</data>
    </edge>
    <edge source="ESP" target="POL">
      <data key="d0">269356</data>
    </edge>
    <edge source="ESP" target="PRT">
      <data key="d0">63975684</data>
    </edge>
    <edge source="ESP" target="ROU">
      <data key="d0">1762197</data>
    </edge>
    <edge source="ESP" target="RUS">
      <data key="d0">360066</data>
    </edge>
    <edge source="ESP" target="SAU">
      <data key="d0">2136661</data>
    </edge>
    <edge source="ESP" target="SEN">
      <data key="d0">35866</data>
    </edge>
    <edge source="ESP" target="IND">
      <data key="d0">33477</data>
    </edge>
    <edge source="ESP" target="SGP">
      <data key="d0">28921</data>
    </edge>
    <edge source="ESP" target="VNM">
      <data key="d0">214199</data>
    </edge>
    <edge source="ESP" target="SVN">
      <data key="d0">27277</data>
    </edge>
    <edge source="ESP" target="ZAF">
      <data key="d0">193004</data>
    </edge>
    <edge source="ESP" target="ZWE">
      <data key="d0">61018</data>
    </edge>
    <edge source="ESP" target="SWE">
      <data key="d0">617836</data>
    </edge>
    <edge source="ESP" target="CHE">
      <data key="d0">313299</data>
    </edge>
    <edge source="ESP" target="THA">
      <data key="d0">441747</data>
    </edge>
    <edge source="ESP" target="ARE">
      <data key="d0">3464361</data>
    </edge>
    <edge source="ESP" target="TUN">
      <data key="d0">3356349</data>
    </edge>
    <edge source="ESP" target="TUR">
      <data key="d0">990113</data>
    </edge>
    <edge source="ESP" target="UKR">
      <data key="d0">625119</data>
    </edge>
    <edge source="ESP" target="EGY">
      <data key="d0">2086871</data>
    </edge>
    <edge source="ESP" target="GBR">
      <data key="d0">4926081</data>
    </edge>
    <edge source="ESP" target="USA">
      <data key="d0">2286083</data>
    </edge>
    <edge source="ESP" target="URY">
      <data key="d0">83716</data>
    </edge>
    <edge source="THA" target="ARG">
      <data key="d0">12581</data>
    </edge>
    <edge source="THA" target="AUS">
      <data key="d0">15435165</data>
    </edge>
    <edge source="THA" target="BEL">
      <data key="d0">216816</data>
    </edge>
    <edge source="THA" target="KHM">
      <data key="d0">216500</data>
    </edge>
    <edge source="THA" target="CAN">
      <data key="d0">164721</data>
    </edge>
    <edge source="THA" target="LKA">
      <data key="d0">422183</data>
    </edge>
    <edge source="THA" target="CHL">
      <data key="d0">28191</data>
    </edge>
    <edge source="THA" target="CHN">
      <data key="d0">675554</data>
    </edge>
    <edge source="THA" target="COL">
      <data key="d0">40433</data>
    </edge>
    <edge source="THA" target="DNK">
      <data key="d0">132964</data>
    </edge>
    <edge source="THA" target="ECU">
      <data key="d0">51814</data>
    </edge>
    <edge source="THA" target="FIN">
      <data key="d0">306432</data>
    </edge>
    <edge source="THA" target="FRA">
      <data key="d0">871540</data>
    </edge>
    <edge source="THA" target="DEU">
      <data key="d0">1514592</data>
    </edge>
    <edge source="THA" target="GRC">
      <data key="d0">22240</data>
    </edge>
    <edge source="THA" target="HKG">
      <data key="d0">1830256</data>
    </edge>
    <edge source="THA" target="HUN">
      <data key="d0">11918</data>
    </edge>
    <edge source="THA" target="IDN">
      <data key="d0">2603717</data>
    </edge>
    <edge source="THA" target="ITA">
      <data key="d0">1603103</data>
    </edge>
    <edge source="THA" target="JPN">
      <data key="d0">164008671</data>
    </edge>
    <edge source="THA" target="KOR">
      <data key="d0">2368593</data>
    </edge>
    <edge source="THA" target="MYS">
      <data key="d0">12902634</data>
    </edge>
    <edge source="THA" target="MEX">
      <data key="d0">2691619</data>
    </edge>
    <edge source="THA" target="OMN">
      <data key="d0">12567</data>
    </edge>
    <edge source="THA" target="NLD">
      <data key="d0">577772</data>
    </edge>
    <edge source="THA" target="NZL">
      <data key="d0">1013202</data>
    </edge>
    <edge source="THA" target="NOR">
      <data key="d0">188295</data>
    </edge>
    <edge source="THA" target="PAK">
      <data key="d0">264994</data>
    </edge>
    <edge source="THA" target="PER">
      <data key="d0">27743</data>
    </edge>
    <edge source="THA" target="PHL">
      <data key="d0">1912264</data>
    </edge>
    <edge source="THA" target="SAU">
      <data key="d0">2261053</data>
    </edge>
    <edge source="THA" target="IND">
      <data key="d0">2813827</data>
    </edge>
    <edge source="THA" target="SGP">
      <data key="d0">1421251</data>
    </edge>
    <edge source="THA" target="VNM">
      <data key="d0">26369170</data>
    </edge>
    <edge source="THA" target="SVN">
      <data key="d0">42094</data>
    </edge>
    <edge source="THA" target="ZAF">
      <data key="d0">168490</data>
    </edge>
    <edge source="THA" target="ESP">
      <data key="d0">14118</data>
    </edge>
    <edge source="THA" target="SWE">
      <data key="d0">621644</data>
    </edge>
    <edge source="THA" target="CHE">
      <data key="d0">107661</data>
    </edge>
    <edge source="THA" target="ARE">
      <data key="d0">124997</data>
    </edge>
    <edge source="THA" target="GBR">
      <data key="d0">3226362</data>
    </edge>
    <edge source="THA" target="USA">
      <data key="d0">25953115</data>
    </edge>
    <edge source="ARE" target="DEU">
      <data key="d0">11032</data>
    </edge>
    <edge source="ARE" target="OMN">
      <data key="d0">96380</data>
    </edge>
    <edge source="ARE" target="PAK">
      <data key="d0">11441</data>
    </edge>
    <edge source="ARE" target="SAU">
      <data key="d0">61342</data>
    </edge>
    <edge source="ARE" target="SGP">
      <data key="d0">103993</data>
    </edge>
    <edge source="TUN" target="FRA">
      <data key="d0">95817</data>
    </edge>
    <edge source="TUN" target="ITA">
      <data key="d0">320615</data>
    </edge>
    <edge source="TUR" target="AZE">
      <data key="d0">23155</data>
    </edge>
    <edge source="TUR" target="BEL">
      <data key="d0">253180</data>
    </edge>
    <edge source="TUR" target="FRA">
      <data key="d0">136544</data>
    </edge>
    <edge source="TUR" target="GEO">
      <data key="d0">271897</data>
    </edge>
    <edge source="TUR" target="DEU">
      <data key="d0">53218</data>
    </edge>
    <edge source="TUR" target="GRC">
      <data key="d0">256030</data>
    </edge>
    <edge source="TUR" target="ISR">
      <data key="d0">301487</data>
    </edge>
    <edge source="TUR" target="JPN">
      <data key="d0">78113</data>
    </edge>
    <edge source="TUR" target="JOR">
      <data key="d0">13530</data>
    </edge>
    <edge source="TUR" target="MDG">
      <data key="d0">1068515</data>
    </edge>
    <edge source="TUR" target="PRT">
      <data key="d0">23889</data>
    </edge>
    <edge source="TUR" target="ROU">
      <data key="d0">16537</data>
    </edge>
    <edge source="TUR" target="EGY">
      <data key="d0">108000</data>
    </edge>
    <edge source="TUR" target="USA">
      <data key="d0">130800</data>
    </edge>
    <edge source="EGY" target="BEL">
      <data key="d0">246156</data>
    </edge>
    <edge source="EGY" target="CAN">
      <data key="d0">34751</data>
    </edge>
    <edge source="EGY" target="JOR">
      <data key="d0">27479</data>
    </edge>
    <edge source="EGY" target="MAR">
      <data key="d0">439302</data>
    </edge>
    <edge source="EGY" target="PAK">
      <data key="d0">604059</data>
    </edge>
    <edge source="EGY" target="SAU">
      <data key="d0">857667</data>
    </edge>
    <edge source="GBR" target="ALB">
      <data key="d0">74136</data>
    </edge>
    <edge source="GBR" target="DZA">
      <data key="d0">946514</data>
    </edge>
    <edge source="GBR" target="ARG">
      <data key="d0">627901</data>
    </edge>
    <edge source="GBR" target="AUS">
      <data key="d0">3549499</data>
    </edge>
    <edge source="GBR" target="AUT">
      <data key="d0">3125248</data>
    </edge>
    <edge source="GBR" target="BEL">
      <data key="d0">17809475</data>
    </edge>
    <edge source="GBR" target="BRA">
      <data key="d0">4229121</data>
    </edge>
    <edge source="GBR" target="BGR">
      <data key="d0">57983</data>
    </edge>
    <edge source="GBR" target="CMR">
      <data key="d0">12088</data>
    </edge>
    <edge source="GBR" target="CAN">
      <data key="d0">658725</data>
    </edge>
    <edge source="GBR" target="LKA">
      <data key="d0">64008</data>
    </edge>
    <edge source="GBR" target="CHL">
      <data key="d0">858326</data>
    </edge>
    <edge source="GBR" target="CHN">
      <data key="d0">725567</data>
    </edge>
    <edge source="GBR" target="COL">
      <data key="d0">776688</data>
    </edge>
    <edge source="GBR" target="HRV">
      <data key="d0">493597</data>
    </edge>
    <edge source="GBR" target="CZE">
      <data key="d0">3732610</data>
    </edge>
    <edge source="GBR" target="DNK">
      <data key="d0">17229988</data>
    </edge>
    <edge source="GBR" target="SLV">
      <data key="d0">16554</data>
    </edge>
    <edge source="GBR" target="EST">
      <data key="d0">74937</data>
    </edge>
    <edge source="GBR" target="FIN">
      <data key="d0">4805250</data>
    </edge>
    <edge source="GBR" target="FRA">
      <data key="d0">51233408</data>
    </edge>
    <edge source="GBR" target="DEU">
      <data key="d0">54607987</data>
    </edge>
    <edge source="GBR" target="GHA">
      <data key="d0">528251</data>
    </edge>
    <edge source="GBR" target="GRC">
      <data key="d0">5466248</data>
    </edge>
    <edge source="GBR" target="GTM">
      <data key="d0">32520</data>
    </edge>
    <edge source="GBR" target="HND">
      <data key="d0">53932</data>
    </edge>
    <edge source="GBR" target="HKG">
      <data key="d0">736510</data>
    </edge>
    <edge source="GBR" target="HUN">
      <data key="d0">2150560</data>
    </edge>
    <edge source="GBR" target="IDN">
      <data key="d0">7983713</data>
    </edge>
    <edge source="GBR" target="IRL">
      <data key="d0">128816837</data>
    </edge>
    <edge source="GBR" target="ISR">
      <data key="d0">3038872</data>
    </edge>
    <edge source="GBR" target="ITA">
      <data key="d0">22661674</data>
    </edge>
    <edge source="GBR" target="CIV">
      <data key="d0">33150</data>
    </edge>
    <edge source="GBR" target="JAM">
      <data key="d0">184362</data>
    </edge>
    <edge source="GBR" target="JPN">
      <data key="d0">2238913</data>
    </edge>
    <edge source="GBR" target="JOR">
      <data key="d0">582006</data>
    </edge>
    <edge source="GBR" target="KOR">
      <data key="d0">3276299</data>
    </edge>
    <edge source="GBR" target="LBN">
      <data key="d0">412329</data>
    </edge>
    <edge source="GBR" target="LVA">
      <data key="d0">547412</data>
    </edge>
    <edge source="GBR" target="LTU">
      <data key="d0">652086</data>
    </edge>
    <edge source="GBR" target="MYS">
      <data key="d0">1876449</data>
    </edge>
    <edge source="GBR" target="MUS">
      <data key="d0">61109</data>
    </edge>
    <edge source="GBR" target="MEX">
      <data key="d0">3612204</data>
    </edge>
    <edge source="GBR" target="MAR">
      <data key="d0">1109482</data>
    </edge>
    <edge source="GBR" target="OMN">
      <data key="d0">216975</data>
    </edge>
    <edge source="GBR" target="NLD">
      <data key="d0">26183205</data>
    </edge>
    <edge source="GBR" target="NZL">
      <data key="d0">652764</data>
    </edge>
    <edge source="GBR" target="NOR">
      <data key="d0">17645397</data>
    </edge>
    <edge source="GBR" target="PAK">
      <data key="d0">785000</data>
    </edge>
    <edge source="GBR" target="PAN">
      <data key="d0">18963</data>
    </edge>
    <edge source="GBR" target="PRY">
      <data key="d0">12074</data>
    </edge>
    <edge source="GBR" target="PER">
      <data key="d0">215439</data>
    </edge>
    <edge source="GBR" target="PHL">
      <data key="d0">4129174</data>
    </edge>
    <edge source="GBR" target="POL">
      <data key="d0">4251610</data>
    </edge>
    <edge source="GBR" target="PRT">
      <data key="d0">5196368</data>
    </edge>
    <edge source="GBR" target="ROU">
      <data key="d0">918377</data>
    </edge>
    <edge source="GBR" target="RUS">
      <data key="d0">354163</data>
    </edge>
    <edge source="GBR" target="SAU">
      <data key="d0">1849350</data>
    </edge>
    <edge source="GBR" target="IND">
      <data key="d0">3202422</data>
    </edge>
    <edge source="GBR" target="SGP">
      <data key="d0">249578</data>
    </edge>
    <edge source="GBR" target="SVK">
      <data key="d0">1839041</data>
    </edge>
    <edge source="GBR" target="VNM">
      <data key="d0">52030</data>
    </edge>
    <edge source="GBR" target="SVN">
      <data key="d0">135338</data>
    </edge>
    <edge source="GBR" target="ZAF">
      <data key="d0">3073025</data>
    </edge>
    <edge source="GBR" target="ESP">
      <data key="d0">17645332</data>
    </edge>
    <edge source="GBR" target="SWE">
      <data key="d0">6485930</data>
    </edge>
    <edge source="GBR" target="CHE">
      <data key="d0">5580237</data>
    </edge>
    <edge source="GBR" target="THA">
      <data key="d0">3054295</data>
    </edge>
    <edge source="GBR" target="ARE">
      <data key="d0">2445181</data>
    </edge>
    <edge source="GBR" target="TUN">
      <data key="d0">694557</data>
    </edge>
    <edge source="GBR" target="TUR">
      <data key="d0">4524173</data>
    </edge>
    <edge source="GBR" target="UGA">
      <data key="d0">74209</data>
    </edge>
    <edge source="GBR" target="UKR">
      <data key="d0">130957</data>
    </edge>
    <edge source="GBR" target="EGY">
      <data key="d0">1503694</data>
    </edge>
    <edge source="GBR" target="TZA">
      <data key="d0">240710</data>
    </edge>
    <edge source="GBR" target="USA">
      <data key="d0">13810102</data>
    </edge>
    <edge source="GBR" target="URY">
      <data key="d0">10567</data>
    </edge>
    <edge source="USA" target="DZA">
      <data key="d0">39885709</data>
    </edge>
    <edge source="USA" target="AZE">
      <data key="d0">255800</data>
    </edge>
    <edge source="USA" target="ARG">
      <data key="d0">16365864</data>
    </edge>
    <edge source="USA" target="AUS">
      <data key="d0">56771606</data>
    </edge>
    <edge source="USA" target="AUT">
      <data key="d0">2955942</data>
    </edge>
    <edge source="USA" target="BEL">
      <data key="d0">25245354</data>
    </edge>
    <edge source="USA" target="BOL">
      <data key="d0">300235</data>
    </edge>
    <edge source="USA" target="BRA">
      <data key="d0">20695819</data>
    </edge>
    <edge source="USA" target="BGR">
      <data key="d0">98157</data>
    </edge>
    <edge source="USA" target="BLR">
      <data key="d0">13000</data>
    </edge>
    <edge source="USA" target="KHM">
      <data key="d0">13760</data>
    </edge>
    <edge source="USA" target="CAN">
      <data key="d0">577124405</data>
    </edge>
    <edge source="USA" target="LKA">
      <data key="d0">262482</data>
    </edge>
    <edge source="USA" target="CHL">
      <data key="d0">26478731</data>
    </edge>
    <edge source="USA" target="CHN">
      <data key="d0">71627374</data>
    </edge>
    <edge source="USA" target="COL">
      <data key="d0">36094551</data>
    </edge>
    <edge source="USA" target="CRI">
      <data key="d0">6002456</data>
    </edge>
    <edge source="USA" target="HRV">
      <data key="d0">45939</data>
    </edge>
    <edge source="USA" target="CZE">
      <data key="d0">259802</data>
    </edge>
    <edge source="USA" target="BEN">
      <data key="d0">110000</data>
    </edge>
    <edge source="USA" target="DNK">
      <data key="d0">31615636</data>
    </edge>
    <edge source="USA" target="ECU">
      <data key="d0">10115072</data>
    </edge>
    <edge source="USA" target="SLV">
      <data key="d0">32778745</data>
    </edge>
    <edge source="USA" target="FIN">
      <data key="d0">3545292</data>
    </edge>
    <edge source="USA" target="FRA">
      <data key="d0">32393890</data>
    </edge>
    <edge source="USA" target="GEO">
      <data key="d0">51620</data>
    </edge>
    <edge source="USA" target="DEU">
      <data key="d0">51893510</data>
    </edge>
    <edge source="USA" target="GRC">
      <data key="d0">8188279</data>
    </edge>
    <edge source="USA" target="GTM">
      <data key="d0">40774366</data>
    </edge>
    <edge source="USA" target="HND">
      <data key="d0">17373908</data>
    </edge>
    <edge source="USA" target="HKG">
      <data key="d0">14229401</data>
    </edge>
    <edge source="USA" target="HUN">
      <data key="d0">1800085</data>
    </edge>
    <edge source="USA" target="IDN">
      <data key="d0">111092093</data>
    </edge>
    <edge source="USA" target="IRL">
      <data key="d0">94244439</data>
    </edge>
    <edge source="USA" target="ISR">
      <data key="d0">41038460</data>
    </edge>
    <edge source="USA" target="ITA">
      <data key="d0">34892449</data>
    </edge>
    <edge source="USA" target="JAM">
      <data key="d0">16906621</data>
    </edge>
    <edge source="USA" target="JPN">
      <data key="d0">763405670</data>
    </edge>
    <edge source="USA" target="KAZ">
      <data key="d0">30232</data>
    </edge>
    <edge source="USA" target="JOR">
      <data key="d0">477682</data>
    </edge>
    <edge source="USA" target="KOR">
      <data key="d0">108828977</data>
    </edge>
    <edge source="USA" target="LBN">
      <data key="d0">8410421</data>
    </edge>
    <edge source="USA" target="LVA">
      <data key="d0">159857</data>
    </edge>
    <edge source="USA" target="LTU">
      <data key="d0">377230</data>
    </edge>
    <edge source="USA" target="MDG">
      <data key="d0">32221</data>
    </edge>
    <edge source="USA" target="MYS">
      <data key="d0">43021358</data>
    </edge>
    <edge source="USA" target="MUS">
      <data key="d0">609767</data>
    </edge>
    <edge source="USA" target="MEX">
      <data key="d0">322837201</data>
    </edge>
    <edge source="USA" target="MAR">
      <data key="d0">16445340</data>
    </edge>
    <edge source="USA" target="OMN">
      <data key="d0">29987</data>
    </edge>
    <edge source="USA" target="NLD">
      <data key="d0">195098085</data>
    </edge>
    <edge source="USA" target="NZL">
      <data key="d0">22217939</data>
    </edge>
    <edge source="USA" target="NIC">
      <data key="d0">6152730</data>
    </edge>
    <edge source="USA" target="NER">
      <data key="d0">19351</data>
    </edge>
    <edge source="USA" target="NOR">
      <data key="d0">2118758</data>
    </edge>
    <edge source="USA" target="PAK">
      <data key="d0">141782</data>
    </edge>
    <edge source="USA" target="PAN">
      <data key="d0">21702718</data>
    </edge>
    <edge source="USA" target="PRY">
      <data key="d0">337106</data>
    </edge>
    <edge source="USA" target="PER">
      <data key="d0">31285789</data>
    </edge>
    <edge source="USA" target="PHL">
      <data key="d0">196993279</data>
    </edge>
    <edge source="USA" target="POL">
      <data key="d0">732259</data>
    </edge>
    <edge source="USA" target="PRT">
      <data key="d0">63983678</data>
    </edge>
    <edge source="USA" target="RUS">
      <data key="d0">21907966</data>
    </edge>
    <edge source="USA" target="SAU">
      <data key="d0">65131444</data>
    </edge>
    <edge source="USA" target="SEN">
      <data key="d0">12250</data>
    </edge>
    <edge source="USA" target="IND">
      <data key="d0">1099287</data>
    </edge>
    <edge source="USA" target="SGP">
      <data key="d0">9376670</data>
    </edge>
    <edge source="USA" target="SVK">
      <data key="d0">26822</data>
    </edge>
    <edge source="USA" target="VNM">
      <data key="d0">8762187</data>
    </edge>
    <edge source="USA" target="SVN">
      <data key="d0">1431139</data>
    </edge>
    <edge source="USA" target="ZAF">
      <data key="d0">7582862</data>
    </edge>
    <edge source="USA" target="ESP">
      <data key="d0">97097068</data>
    </edge>
    <edge source="USA" target="SWE">
      <data key="d0">4952789</data>
    </edge>
    <edge source="USA" target="CHE">
      <data key="d0">5841598</data>
    </edge>
    <edge source="USA" target="THA">
      <data key="d0">81526742</data>
    </edge>
    <edge source="USA" target="ARE">
      <data key="d0">2628305</data>
    </edge>
    <edge source="USA" target="TUN">
      <data key="d0">7093944</data>
    </edge>
    <edge source="USA" target="TUR">
      <data key="d0">51992361</data>
    </edge>
    <edge source="USA" target="UGA">
      <data key="d0">37978</data>
    </edge>
    <edge source="USA" target="UKR">
      <data key="d0">383867</data>
    </edge>
    <edge source="USA" target="EGY">
      <data key="d0">91694236</data>
    </edge>
    <edge source="USA" target="GBR">
      <data key="d0">88277924</data>
    </edge>
    <edge source="USA" target="URY">
      <data key="d0">1178008</data>
    </edge>
    <edge source="URY" target="ARG">
      <data key="d0">175154</data>
    </edge>
    <edge source="URY" target="AUS">
      <data key="d0">54298</data>
    </edge>
    <edge source="URY" target="BEL">
      <data key="d0">171016</data>
    </edge>
    <edge source="URY" target="BRA">
      <data key="d0">2282676</data>
    </edge>
    <edge source="URY" target="CAN">
      <data key="d0">47235</data>
    </edge>
    <edge source="URY" target="CHL">
      <data key="d0">160887</data>
    </edge>
    <edge source="URY" target="CHN">
      <data key="d0">48000</data>
    </edge>
    <edge source="URY" target="DNK">
      <data key="d0">295291</data>
    </edge>
    <edge source="URY" target="ITA">
      <data key="d0">15825</data>
    </edge>
    <edge source="URY" target="JPN">
      <data key="d0">2839223</data>
    </edge>
    <edge source="URY" target="MEX">
      <data key="d0">218698</data>
    </edge>
    <edge source="URY" target="PRY">
      <data key="d0">168723</data>
    </edge>
    <edge source="URY" target="SAU">
      <data key="d0">560347</data>
    </edge>
    <edge source="URY" target="ESP">
      <data key="d0">31399</data>
    </edge>
    <edge source="URY" target="GBR">
      <data key="d0">31910</data>
    </edge>
    <edge source="AUS" target="DZA">
      <data key="d0">425374</data>
    </edge>
    <edge source="AUS" target="ARG">
      <data key="d0">20626</data>
    </edge>
    <edge source="AUS" target="BEL">
      <data key="d0">555862</data>
    </edge>
    <edge source="AUS" target="BRA">
      <data key="d0">65575</data>
    </edge>
    <edge source="AUS" target="CAN">
      <data key="d0">1457529</data>
    </edge>
    <edge source="AUS" target="LKA">
      <data key="d0">2391853</data>
    </edge>
    <edge source="AUS" target="CHN">
      <data key="d0">6766366</data>
    </edge>
    <edge source="AUS" target="DNK">
      <data key="d0">26195</data>
    </edge>
    <edge source="AUS" target="FRA">
      <data key="d0">119670</data>
    </edge>
    <edge source="AUS" target="DEU">
      <data key="d0">154778</data>
    </edge>
    <edge source="AUS" target="GRC">
      <data key="d0">151015</data>
    </edge>
    <edge source="AUS" target="HKG">
      <data key="d0">5455820</data>
    </edge>
    <edge source="AUS" target="IDN">
      <data key="d0">17316373</data>
    </edge>
    <edge source="AUS" target="ISR">
      <data key="d0">211200</data>
    </edge>
    <edge source="AUS" target="ITA">
      <data key="d0">1996218</data>
    </edge>
    <edge source="AUS" target="JPN">
      <data key="d0">288332752</data>
    </edge>
    <edge source="AUS" target="JOR">
      <data key="d0">130420</data>
    </edge>
    <edge source="AUS" target="KOR">
      <data key="d0">41199132</data>
    </edge>
    <edge source="AUS" target="LBN">
      <data key="d0">157633</data>
    </edge>
    <edge source="AUS" target="MYS">
      <data key="d0">10422881</data>
    </edge>
    <edge source="AUS" target="MUS">
      <data key="d0">128512</data>
    </edge>
    <edge source="AUS" target="MEX">
      <data key="d0">25498</data>
    </edge>
    <edge source="AUS" target="MAR">
      <data key="d0">40922</data>
    </edge>
    <edge source="AUS" target="OMN">
      <data key="d0">141367</data>
    </edge>
    <edge source="AUS" target="NLD">
      <data key="d0">17899541</data>
    </edge>
    <edge source="AUS" target="NZL">
      <data key="d0">28886326</data>
    </edge>
    <edge source="AUS" target="PAK">
      <data key="d0">16183</data>
    </edge>
    <edge source="AUS" target="PHL">
      <data key="d0">6104841</data>
    </edge>
    <edge source="AUS" target="PRT">
      <data key="d0">658328</data>
    </edge>
    <edge source="AUS" target="SAU">
      <data key="d0">2115497</data>
    </edge>
    <edge source="AUS" target="IND">
      <data key="d0">78466</data>
    </edge>
    <edge source="AUS" target="SGP">
      <data key="d0">5229555</data>
    </edge>
    <edge source="AUS" target="VNM">
      <data key="d0">2765388</data>
    </edge>
    <edge source="AUS" target="ZAF">
      <data key="d0">3986761</data>
    </edge>
    <edge source="AUS" target="ESP">
      <data key="d0">27888668</data>
    </edge>
    <edge source="AUS" target="SWE">
      <data key="d0">37764</data>
    </edge>
    <edge source="AUS" target="CHE">
      <data key="d0">151658</data>
    </edge>
    <edge source="AUS" target="THA">
      <data key="d0">11497771</data>
    </edge>
    <edge source="AUS" target="ARE">
      <data key="d0">2350474</data>
    </edge>
    <edge source="AUS" target="TUR">
      <data key="d0">15462</data>
    </edge>
    <edge source="AUS" target="EGY">
      <data key="d0">1905334</data>
    </edge>
    <edge source="AUS" target="GBR">
      <data key="d0">379862</data>
    </edge>
    <edge source="AUS" target="USA">
      <data key="d0">8934539</data>
    </edge>
    <edge source="CAN" target="DZA">
      <data key="d0">2633524</data>
    </edge>
    <edge source="CAN" target="ARG">
      <data key="d0">578224</data>
    </edge>
    <edge source="CAN" target="AUS">
      <data key="d0">1228321</data>
    </edge>
    <edge source="CAN" target="AUT">
      <data key="d0">30290</data>
    </edge>
    <edge source="CAN" target="BEL">
      <data key="d0">2599207</data>
    </edge>
    <edge source="CAN" target="BOL">
      <data key="d0">26426</data>
    </edge>
    <edge source="CAN" target="BRA">
      <data key="d0">1056245</data>
    </edge>
    <edge source="CAN" target="BGR">
      <data key="d0">90036</data>
    </edge>
    <edge source="CAN" target="CHL">
      <data key="d0">3293227</data>
    </edge>
    <edge source="CAN" target="CHN">
      <data key="d0">2655642</data>
    </edge>
    <edge source="CAN" target="COL">
      <data key="d0">147574</data>
    </edge>
    <edge source="CAN" target="CRI">
      <data key="d0">126382</data>
    </edge>
    <edge source="CAN" target="HRV">
      <data key="d0">261562</data>
    </edge>
    <edge source="CAN" target="CZE">
      <data key="d0">2238296</data>
    </edge>
    <edge source="CAN" target="BEN">
      <data key="d0">27788</data>
    </edge>
    <edge source="CAN" target="DNK">
      <data key="d0">164883</data>
    </edge>
    <edge source="CAN" target="ECU">
      <data key="d0">80328</data>
    </edge>
    <edge source="CAN" target="EST">
      <data key="d0">29767</data>
    </edge>
    <edge source="CAN" target="FIN">
      <data key="d0">45253</data>
    </edge>
    <edge source="CAN" target="FRA">
      <data key="d0">851302</data>
    </edge>
    <edge source="CAN" target="DEU">
      <data key="d0">1392075</data>
    </edge>
    <edge source="CAN" target="GRC">
      <data key="d0">349620</data>
    </edge>
    <edge source="CAN" target="GTM">
      <data key="d0">215170</data>
    </edge>
    <edge source="CAN" target="HND">
      <data key="d0">10231</data>
    </edge>
    <edge source="CAN" target="HKG">
      <data key="d0">1559234</data>
    </edge>
    <edge source="CAN" target="HUN">
      <data key="d0">305895</data>
    </edge>
    <edge source="CAN" target="IDN">
      <data key="d0">1694243</data>
    </edge>
    <edge source="CAN" target="IRL">
      <data key="d0">673530</data>
    </edge>
    <edge source="CAN" target="ISR">
      <data key="d0">814864</data>
    </edge>
    <edge source="CAN" target="ITA">
      <data key="d0">2376527</data>
    </edge>
    <edge source="CAN" target="JAM">
      <data key="d0">31681</data>
    </edge>
    <edge source="CAN" target="JPN">
      <data key="d0">92454738</data>
    </edge>
    <edge source="CAN" target="JOR">
      <data key="d0">86177</data>
    </edge>
    <edge source="CAN" target="KOR">
      <data key="d0">11868320</data>
    </edge>
    <edge source="CAN" target="LBN">
      <data key="d0">33010</data>
    </edge>
    <edge source="CAN" target="LVA">
      <data key="d0">683981</data>
    </edge>
    <edge source="CAN" target="MYS">
      <data key="d0">319287</data>
    </edge>
    <edge source="CAN" target="MEX">
      <data key="d0">2286243</data>
    </edge>
    <edge source="CAN" target="MAR">
      <data key="d0">3261459</data>
    </edge>
    <edge source="CAN" target="NLD">
      <data key="d0">589869</data>
    </edge>
    <edge source="CAN" target="NZL">
      <data key="d0">361063</data>
    </edge>
    <edge source="CAN" target="NOR">
      <data key="d0">68367</data>
    </edge>
    <edge source="CAN" target="PAK">
      <data key="d0">110670</data>
    </edge>
    <edge source="CAN" target="PAN">
      <data key="d0">90726</data>
    </edge>
    <edge source="CAN" target="PER">
      <data key="d0">94160</data>
    </edge>
    <edge source="CAN" target="PHL">
      <data key="d0">243276</data>
    </edge>
    <edge source="CAN" target="POL">
      <data key="d0">147613</data>
    </edge>
    <edge source="CAN" target="PRT">
      <data key="d0">161076</data>
    </edge>
    <edge source="CAN" target="ROU">
      <data key="d0">76190</data>
    </edge>
    <edge source="CAN" target="RUS">
      <data key="d0">466691</data>
    </edge>
    <edge source="CAN" target="SAU">
      <data key="d0">728040</data>
    </edge>
    <edge source="CAN" target="SEN">
      <data key="d0">14326</data>
    </edge>
    <edge source="CAN" target="IND">
      <data key="d0">126284</data>
    </edge>
    <edge source="CAN" target="SGP">
      <data key="d0">29069</data>
    </edge>
    <edge source="CAN" target="SVK">
      <data key="d0">438657</data>
    </edge>
    <edge source="CAN" target="VNM">
      <data key="d0">76686</data>
    </edge>
    <edge source="CAN" target="SVN">
      <data key="d0">156876</data>
    </edge>
    <edge source="CAN" target="ZAF">
      <data key="d0">168390</data>
    </edge>
    <edge source="CAN" target="ESP">
      <data key="d0">916740</data>
    </edge>
    <edge source="CAN" target="SWE">
      <data key="d0">241545</data>
    </edge>
    <edge source="CAN" target="CHE">
      <data key="d0">926963</data>
    </edge>
    <edge source="CAN" target="THA">
      <data key="d0">410831</data>
    </edge>
    <edge source="CAN" target="ARE">
      <data key="d0">366186</data>
    </edge>
    <edge source="CAN" target="TUR">
      <data key="d0">382240</data>
    </edge>
    <edge source="CAN" target="UKR">
      <data key="d0">19337</data>
    </edge>
    <edge source="CAN" target="EGY">
      <data key="d0">194823</data>
    </edge>
    <edge source="CAN" target="GBR">
      <data key="d0">2822919</data>
    </edge>
    <edge source="CAN" target="TZA">
      <data key="d0">25198</data>
    </edge>
    <edge source="CAN" target="USA">
      <data key="d0">457084519</data>
    </edge>
    <edge source="CAN" target="URY">
      <data key="d0">330343</data>
    </edge>
    <edge source="LKA" target="BEL">
      <data key="d0">18762</data>
    </edge>
    <edge source="LKA" target="BRA">
      <data key="d0">66975</data>
    </edge>
    <edge source="LKA" target="HRV">
      <data key="d0">69057</data>
    </edge>
    <edge source="LKA" target="GRC">
      <data key="d0">35717</data>
    </edge>
    <edge source="LKA" target="ISR">
      <data key="d0">29763</data>
    </edge>
    <edge source="LKA" target="JOR">
      <data key="d0">43337</data>
    </edge>
    <edge source="LKA" target="LBN">
      <data key="d0">13834</data>
    </edge>
    <edge source="LKA" target="LVA">
      <data key="d0">23405</data>
    </edge>
    <edge source="LKA" target="NLD">
      <data key="d0">13802</data>
    </edge>
    <edge source="LKA" target="PAK">
      <data key="d0">298391</data>
    </edge>
    <edge source="LKA" target="RUS">
      <data key="d0">63429</data>
    </edge>
    <edge source="LKA" target="IND">
      <data key="d0">678049</data>
    </edge>
    <edge source="LKA" target="ARE">
      <data key="d0">188236</data>
    </edge>
    <edge source="LKA" target="TUR">
      <data key="d0">83851</data>
    </edge>
    <edge source="LKA" target="GBR">
      <data key="d0">62000</data>
    </edge>
    <edge source="LKA" target="USA">
      <data key="d0">10848</data>
    </edge>
    <edge source="HKG" target="AUS">
      <data key="d0">21255</data>
    </edge>
    <edge source="HKG" target="CAN">
      <data key="d0">27370</data>
    </edge>
    <edge source="HKG" target="CHN">
      <data key="d0">17922887</data>
    </edge>
    <edge source="HKG" target="IDN">
      <data key="d0">97899</data>
    </edge>
    <edge source="HKG" target="JPN">
      <data key="d0">502661</data>
    </edge>
    <edge source="HKG" target="MYS">
      <data key="d0">95614</data>
    </edge>
    <edge source="HKG" target="SGP">
      <data key="d0">40077</data>
    </edge>
    <edge source="HKG" target="VNM">
      <data key="d0">73763</data>
    </edge>
    <edge source="HKG" target="SWE">
      <data key="d0">12926</data>
    </edge>
    <edge source="HKG" target="THA">
      <data key="d0">26926</data>
    </edge>
    <edge source="HKG" target="ARE">
      <data key="d0">41072</data>
    </edge>
    <edge source="HKG" target="USA">
      <data key="d0">992437</data>
    </edge>
    <edge source="NZL" target="AUS">
      <data key="d0">7717442</data>
    </edge>
    <edge source="NZL" target="CAN">
      <data key="d0">647447</data>
    </edge>
    <edge source="NZL" target="LKA">
      <data key="d0">197662</data>
    </edge>
    <edge source="NZL" target="CHN">
      <data key="d0">18499139</data>
    </edge>
    <edge source="NZL" target="DNK">
      <data key="d0">18827</data>
    </edge>
    <edge source="NZL" target="SLV">
      <data key="d0">15808</data>
    </edge>
    <edge source="NZL" target="FIN">
      <data key="d0">183102</data>
    </edge>
    <edge source="NZL" target="DEU">
      <data key="d0">1557269</data>
    </edge>
    <edge source="NZL" target="HKG">
      <data key="d0">377943</data>
    </edge>
    <edge source="NZL" target="IDN">
      <data key="d0">9865065</data>
    </edge>
    <edge source="NZL" target="ISR">
      <data key="d0">47995</data>
    </edge>
    <edge source="NZL" target="JPN">
      <data key="d0">12764899</data>
    </edge>
    <edge source="NZL" target="KOR">
      <data key="d0">308336</data>
    </edge>
    <edge source="NZL" target="LTU">
      <data key="d0">20043</data>
    </edge>
    <edge source="NZL" target="MYS">
      <data key="d0">2273880</data>
    </edge>
    <edge source="NZL" target="NLD">
      <data key="d0">3506447</data>
    </edge>
    <edge source="NZL" target="NOR">
      <data key="d0">36729</data>
    </edge>
    <edge source="NZL" target="PHL">
      <data key="d0">339984</data>
    </edge>
    <edge source="NZL" target="SAU">
      <data key="d0">801794</data>
    </edge>
    <edge source="NZL" target="IND">
      <data key="d0">42596</data>
    </edge>
    <edge source="NZL" target="SGP">
      <data key="d0">849232</data>
    </edge>
    <edge source="NZL" target="VNM">
      <data key="d0">686173</data>
    </edge>
    <edge source="NZL" target="SWE">
      <data key="d0">50206</data>
    </edge>
    <edge source="NZL" target="THA">
      <data key="d0">366863</data>
    </edge>
    <edge source="NZL" target="ARE">
      <data key="d0">31415</data>
    </edge>
    <edge source="NZL" target="EGY">
      <data key="d0">1008255</data>
    </edge>
    <edge source="NZL" target="GBR">
      <data key="d0">336153</data>
    </edge>
    <edge source="NZL" target="USA">
      <data key="d0">11497665</data>
    </edge>
    <edge source="PAK" target="DEU">
      <data key="d0">16394</data>
    </edge>
    <edge source="PAK" target="OMN">
      <data key="d0">14348</data>
    </edge>
    <edge source="PAK" target="ARE">
      <data key="d0">1276669</data>
    </edge>
    <edge source="IND" target="AUT">
      <data key="d0">43500</data>
    </edge>
    <edge source="IND" target="BEL">
      <data key="d0">73681</data>
    </edge>
    <edge source="IND" target="CMR">
      <data key="d0">389770</data>
    </edge>
    <edge source="IND" target="LKA">
      <data key="d0">9360778</data>
    </edge>
    <edge source="IND" target="CHN">
      <data key="d0">8270301</data>
    </edge>
    <edge source="IND" target="FRA">
      <data key="d0">27464</data>
    </edge>
    <edge source="IND" target="DEU">
      <data key="d0">1020435</data>
    </edge>
    <edge source="IND" target="GHA">
      <data key="d0">12257</data>
    </edge>
    <edge source="IND" target="HKG">
      <data key="d0">773627</data>
    </edge>
    <edge source="IND" target="IDN">
      <data key="d0">68082574</data>
    </edge>
    <edge source="IND" target="ITA">
      <data key="d0">1670896</data>
    </edge>
    <edge source="IND" target="JPN">
      <data key="d0">47631938</data>
    </edge>
    <edge source="IND" target="JOR">
      <data key="d0">5409758</data>
    </edge>
    <edge source="IND" target="KOR">
      <data key="d0">57635902</data>
    </edge>
    <edge source="IND" target="KGZ">
      <data key="d0">24913</data>
    </edge>
    <edge source="IND" target="MYS">
      <data key="d0">18567898</data>
    </edge>
    <edge source="IND" target="MUS">
      <data key="d0">25368</data>
    </edge>
    <edge source="IND" target="OMN">
      <data key="d0">3360539</data>
    </edge>
    <edge source="IND" target="NLD">
      <data key="d0">100157</data>
    </edge>
    <edge source="IND" target="NZL">
      <data key="d0">47684</data>
    </edge>
    <edge source="IND" target="NOR">
      <data key="d0">73699</data>
    </edge>
    <edge source="IND" target="PAK">
      <data key="d0">25982235</data>
    </edge>
    <edge source="IND" target="PHL">
      <data key="d0">2528260</data>
    </edge>
    <edge source="IND" target="RUS">
      <data key="d0">14517535</data>
    </edge>
    <edge source="IND" target="SAU">
      <data key="d0">471244</data>
    </edge>
    <edge source="IND" target="SGP">
      <data key="d0">66227320</data>
    </edge>
    <edge source="IND" target="VNM">
      <data key="d0">36126192</data>
    </edge>
    <edge source="IND" target="ZAF">
      <data key="d0">468066</data>
    </edge>
    <edge source="IND" target="ESP">
      <data key="d0">32161</data>
    </edge>
    <edge source="IND" target="SWE">
      <data key="d0">61816</data>
    </edge>
    <edge source="IND" target="THA">
      <data key="d0">35736099</data>
    </edge>
    <edge source="IND" target="ARE">
      <data key="d0">6038413</data>
    </edge>
    <edge source="IND" target="UKR">
      <data key="d0">1527031</data>
    </edge>
    <edge source="IND" target="EGY">
      <data key="d0">2004366</data>
    </edge>
    <edge source="IND" target="GBR">
      <data key="d0">733581</data>
    </edge>
    <edge source="IND" target="TZA">
      <data key="d0">54152</data>
    </edge>
    <edge source="IND" target="USA">
      <data key="d0">388881</data>
    </edge>
    <edge source="SGP" target="AUS">
      <data key="d0">2866465</data>
    </edge>
    <edge source="SGP" target="BEL">
      <data key="d0">643849</data>
    </edge>
    <edge source="SGP" target="LKA">
      <data key="d0">1865637</data>
    </edge>
    <edge source="SGP" target="CHN">
      <data key="d0">5167981</data>
    </edge>
    <edge source="SGP" target="HKG">
      <data key="d0">306350</data>
    </edge>
    <edge source="SGP" target="JPN">
      <data key="d0">256573</data>
    </edge>
    <edge source="SGP" target="KOR">
      <data key="d0">1195981</data>
    </edge>
    <edge source="SGP" target="MYS">
      <data key="d0">11902106</data>
    </edge>
    <edge source="SGP" target="NZL">
      <data key="d0">1156315</data>
    </edge>
    <edge source="SGP" target="PAK">
      <data key="d0">21751</data>
    </edge>
    <edge source="SGP" target="PHL">
      <data key="d0">4635811</data>
    </edge>
    <edge source="SGP" target="SAU">
      <data key="d0">47137</data>
    </edge>
    <edge source="SGP" target="IND">
      <data key="d0">1172425</data>
    </edge>
    <edge source="SGP" target="VNM">
      <data key="d0">1796811</data>
    </edge>
    <edge source="SGP" target="ZWE">
      <data key="d0">37454</data>
    </edge>
    <edge source="SGP" target="THA">
      <data key="d0">5566685</data>
    </edge>
    <edge source="SGP" target="ARE">
      <data key="d0">273126</data>
    </edge>
    <edge source="SGP" target="USA">
      <data key="d0">374557</data>
    </edge>
    <edge source="SWE" target="AUS">
      <data key="d0">36339</data>
    </edge>
    <edge source="SWE" target="AUT">
      <data key="d0">24662</data>
    </edge>
    <edge source="SWE" target="BEL">
      <data key="d0">104215</data>
    </edge>
    <edge source="SWE" target="BLR">
      <data key="d0">535917</data>
    </edge>
    <edge source="SWE" target="COL">
      <data key="d0">16587</data>
    </edge>
    <edge source="SWE" target="CZE">
      <data key="d0">162270</data>
    </edge>
    <edge source="SWE" target="DNK">
      <data key="d0">4074431</data>
    </edge>
    <edge source="SWE" target="EST">
      <data key="d0">522604</data>
    </edge>
    <edge source="SWE" target="FIN">
      <data key="d0">5558434</data>
    </edge>
    <edge source="SWE" target="FRA">
      <data key="d0">239968</data>
    </edge>
    <edge source="SWE" target="DEU">
      <data key="d0">3655170</data>
    </edge>
    <edge source="SWE" target="GRC">
      <data key="d0">34047</data>
    </edge>
    <edge source="SWE" target="HUN">
      <data key="d0">14077</data>
    </edge>
    <edge source="SWE" target="IRL">
      <data key="d0">10476</data>
    </edge>
    <edge source="SWE" target="ISR">
      <data key="d0">23571</data>
    </edge>
    <edge source="SWE" target="ITA">
      <data key="d0">102251</data>
    </edge>
    <edge source="SWE" target="KOR">
      <data key="d0">44414</data>
    </edge>
    <edge source="SWE" target="LVA">
      <data key="d0">3451650</data>
    </edge>
    <edge source="SWE" target="LTU">
      <data key="d0">449817</data>
    </edge>
    <edge source="SWE" target="MYS">
      <data key="d0">15605</data>
    </edge>
    <edge source="SWE" target="MEX">
      <data key="d0">22480</data>
    </edge>
    <edge source="SWE" target="NLD">
      <data key="d0">347893</data>
    </edge>
    <edge source="SWE" target="NOR">
      <data key="d0">6704801</data>
    </edge>
    <edge source="SWE" target="PHL">
      <data key="d0">35357</data>
    </edge>
    <edge source="SWE" target="POL">
      <data key="d0">194571</data>
    </edge>
    <edge source="SWE" target="RUS">
      <data key="d0">738673</data>
    </edge>
    <edge source="SWE" target="SVK">
      <data key="d0">37867</data>
    </edge>
    <edge source="SWE" target="SVN">
      <data key="d0">17678</data>
    </edge>
    <edge source="SWE" target="ESP">
      <data key="d0">114910</data>
    </edge>
    <edge source="SWE" target="CHE">
      <data key="d0">383796</data>
    </edge>
    <edge source="SWE" target="THA">
      <data key="d0">18442</data>
    </edge>
    <edge source="SWE" target="TUR">
      <data key="d0">39940</data>
    </edge>
    <edge source="SWE" target="GBR">
      <data key="d0">147320</data>
    </edge>
    <edge source="SWE" target="USA">
      <data key="d0">1274153</data>
    </edge>
    <edge source="CHE" target="AUS">
      <data key="d0">23612</data>
    </edge>
    <edge source="CHE" target="AUT">
      <data key="d0">8917252</data>
    </edge>
    <edge source="CHE" target="BEL">
      <data key="d0">931308</data>
    </edge>
    <edge source="CHE" target="BRA">
      <data key="d0">78914</data>
    </edge>
    <edge source="CHE" target="BLR">
      <data key="d0">59210</data>
    </edge>
    <edge source="CHE" target="CAN">
      <data key="d0">271545</data>
    </edge>
    <edge source="CHE" target="CHL">
      <data key="d0">143938</data>
    </edge>
    <edge source="CHE" target="HRV">
      <data key="d0">85160</data>
    </edge>
    <edge source="CHE" target="CZE">
      <data key="d0">343268</data>
    </edge>
    <edge source="CHE" target="DNK">
      <data key="d0">64438</data>
    </edge>
    <edge source="CHE" target="ECU">
      <data key="d0">34668</data>
    </edge>
    <edge source="CHE" target="FIN">
      <data key="d0">55683</data>
    </edge>
    <edge source="CHE" target="FRA">
      <data key="d0">9606381</data>
    </edge>
    <edge source="CHE" target="DEU">
      <data key="d0">39063339</data>
    </edge>
    <edge source="CHE" target="GRC">
      <data key="d0">148569</data>
    </edge>
    <edge source="CHE" target="HKG">
      <data key="d0">155428</data>
    </edge>
    <edge source="CHE" target="HUN">
      <data key="d0">659735</data>
    </edge>
    <edge source="CHE" target="IRL">
      <data key="d0">444713</data>
    </edge>
    <edge source="CHE" target="ISR">
      <data key="d0">867773</data>
    </edge>
    <edge source="CHE" target="ITA">
      <data key="d0">4859570</data>
    </edge>
    <edge source="CHE" target="JPN">
      <data key="d0">1927246</data>
    </edge>
    <edge source="CHE" target="JOR">
      <data key="d0">19884</data>
    </edge>
    <edge source="CHE" target="KOR">
      <data key="d0">88030</data>
    </edge>
    <edge source="CHE" target="LBN">
      <data key="d0">11446</data>
    </edge>
    <edge source="CHE" target="LVA">
      <data key="d0">15033</data>
    </edge>
    <edge source="CHE" target="LTU">
      <data key="d0">202820</data>
    </edge>
    <edge source="CHE" target="MYS">
      <data key="d0">46125</data>
    </edge>
    <edge source="CHE" target="MAR">
      <data key="d0">92850</data>
    </edge>
    <edge source="CHE" target="NLD">
      <data key="d0">8641046</data>
    </edge>
    <edge source="CHE" target="NOR">
      <data key="d0">527060</data>
    </edge>
    <edge source="CHE" target="PAK">
      <data key="d0">393066</data>
    </edge>
    <edge source="CHE" target="PER">
      <data key="d0">23105</data>
    </edge>
    <edge source="CHE" target="PHL">
      <data key="d0">105602</data>
    </edge>
    <edge source="CHE" target="POL">
      <data key="d0">2391235</data>
    </edge>
    <edge source="CHE" target="PRT">
      <data key="d0">325252</data>
    </edge>
    <edge source="CHE" target="ROU">
      <data key="d0">71180</data>
    </edge>
    <edge source="CHE" target="RUS">
      <data key="d0">72104</data>
    </edge>
    <edge source="CHE" target="SAU">
      <data key="d0">232606</data>
    </edge>
    <edge source="CHE" target="IND">
      <data key="d0">82236</data>
    </edge>
    <edge source="CHE" target="SGP">
      <data key="d0">2037950</data>
    </edge>
    <edge source="CHE" target="SVN">
      <data key="d0">50709</data>
    </edge>
    <edge source="CHE" target="ZAF">
      <data key="d0">596180</data>
    </edge>
    <edge source="CHE" target="ESP">
      <data key="d0">1137195</data>
    </edge>
    <edge source="CHE" target="THA">
      <data key="d0">118972</data>
    </edge>
    <edge source="CHE" target="ARE">
      <data key="d0">259924</data>
    </edge>
    <edge source="CHE" target="TUN">
      <data key="d0">22612</data>
    </edge>
    <edge source="CHE" target="TUR">
      <data key="d0">512743</data>
    </edge>
    <edge source="CHE" target="UKR">
      <data key="d0">19901</data>
    </edge>
    <edge source="CHE" target="EGY">
      <data key="d0">71369</data>
    </edge>
    <edge source="CHE" target="GBR">
      <data key="d0">7278196</data>
    </edge>
    <edge source="CHE" target="USA">
      <data key="d0">111257</data>
    </edge>
    <edge source="CHE" target="URY">
      <data key="d0">50853</data>
    </edge>
    <edge source="CHE" target="SRB">
      <data key="d0">48578</data>
    </edge>
    <edge source="AUT" target="ALB">
      <data key="d0">26229</data>
    </edge>
    <edge source="AUT" target="ARG">
      <data key="d0">89059</data>
    </edge>
    <edge source="AUT" target="AUS">
      <data key="d0">318566</data>
    </edge>
    <edge source="AUT" target="BEL">
      <data key="d0">934956</data>
    </edge>
    <edge source="AUT" target="BRA">
      <data key="d0">669116</data>
    </edge>
    <edge source="AUT" target="BGR">
      <data key="d0">488321</data>
    </edge>
    <edge source="AUT" target="CAN">
      <data key="d0">26898</data>
    </edge>
    <edge source="AUT" target="HRV">
      <data key="d0">3199912</data>
    </edge>
    <edge source="AUT" target="CZE">
      <data key="d0">8072280</data>
    </edge>
    <edge source="AUT" target="DNK">
      <data key="d0">422078</data>
    </edge>
    <edge source="AUT" target="EST">
      <data key="d0">413647</data>
    </edge>
    <edge source="AUT" target="FIN">
      <data key="d0">199731</data>
    </edge>
    <edge source="AUT" target="FRA">
      <data key="d0">5187120</data>
    </edge>
    <edge source="AUT" target="DEU">
      <data key="d0">17946087</data>
    </edge>
    <edge source="AUT" target="GRC">
      <data key="d0">3573212</data>
    </edge>
    <edge source="AUT" target="HKG">
      <data key="d0">86851</data>
    </edge>
    <edge source="AUT" target="HUN">
      <data key="d0">8908742</data>
    </edge>
    <edge source="AUT" target="ISR">
      <data key="d0">298091</data>
    </edge>
    <edge source="AUT" target="ITA">
      <data key="d0">11681223</data>
    </edge>
    <edge source="AUT" target="JPN">
      <data key="d0">2880477</data>
    </edge>
    <edge source="AUT" target="KOR">
      <data key="d0">70458</data>
    </edge>
    <edge source="AUT" target="LVA">
      <data key="d0">444694</data>
    </edge>
    <edge source="AUT" target="LTU">
      <data key="d0">434591</data>
    </edge>
    <edge source="AUT" target="MYS">
      <data key="d0">18535</data>
    </edge>
    <edge source="AUT" target="MEX">
      <data key="d0">338506</data>
    </edge>
    <edge source="AUT" target="MAR">
      <data key="d0">10371</data>
    </edge>
    <edge source="AUT" target="NLD">
      <data key="d0">3236312</data>
    </edge>
    <edge source="AUT" target="NOR">
      <data key="d0">473667</data>
    </edge>
    <edge source="AUT" target="PAK">
      <data key="d0">202943</data>
    </edge>
    <edge source="AUT" target="PAN">
      <data key="d0">16728</data>
    </edge>
    <edge source="AUT" target="POL">
      <data key="d0">1918154</data>
    </edge>
    <edge source="AUT" target="PRT">
      <data key="d0">24757</data>
    </edge>
    <edge source="AUT" target="ROU">
      <data key="d0">781862</data>
    </edge>
    <edge source="AUT" target="RUS">
      <data key="d0">435594</data>
    </edge>
    <edge source="AUT" target="SAU">
      <data key="d0">68718</data>
    </edge>
    <edge source="AUT" target="SGP">
      <data key="d0">1444956</data>
    </edge>
    <edge source="AUT" target="SVK">
      <data key="d0">4344703</data>
    </edge>
    <edge source="AUT" target="SVN">
      <data key="d0">3872842</data>
    </edge>
    <edge source="AUT" target="ESP">
      <data key="d0">515018</data>
    </edge>
    <edge source="AUT" target="SWE">
      <data key="d0">181197</data>
    </edge>
    <edge source="AUT" target="CHE">
      <data key="d0">8900846</data>
    </edge>
    <edge source="AUT" target="THA">
      <data key="d0">29040</data>
    </edge>
    <edge source="AUT" target="ARE">
      <data key="d0">62562</data>
    </edge>
    <edge source="AUT" target="TUR">
      <data key="d0">959445</data>
    </edge>
    <edge source="AUT" target="MKD">
      <data key="d0">67514</data>
    </edge>
    <edge source="AUT" target="EGY">
      <data key="d0">683703</data>
    </edge>
    <edge source="AUT" target="GBR">
      <data key="d0">13566323</data>
    </edge>
    <edge source="AUT" target="SRB">
      <data key="d0">141518</data>
    </edge>
    <edge source="BGR" target="ALB">
      <data key="d0">219029</data>
    </edge>
    <edge source="BGR" target="ARG">
      <data key="d0">35434</data>
    </edge>
    <edge source="BGR" target="BEL">
      <data key="d0">2739004</data>
    </edge>
    <edge source="BGR" target="CAN">
      <data key="d0">2013560</data>
    </edge>
    <edge source="BGR" target="CHN">
      <data key="d0">113299</data>
    </edge>
    <edge source="BGR" target="COL">
      <data key="d0">29782</data>
    </edge>
    <edge source="BGR" target="HRV">
      <data key="d0">19289</data>
    </edge>
    <edge source="BGR" target="GEO">
      <data key="d0">369449</data>
    </edge>
    <edge source="BGR" target="DEU">
      <data key="d0">339060</data>
    </edge>
    <edge source="BGR" target="GRC">
      <data key="d0">124957</data>
    </edge>
    <edge source="BGR" target="HUN">
      <data key="d0">336856</data>
    </edge>
    <edge source="BGR" target="IDN">
      <data key="d0">36607</data>
    </edge>
    <edge source="BGR" target="ISR">
      <data key="d0">204015</data>
    </edge>
    <edge source="BGR" target="ITA">
      <data key="d0">1593546</data>
    </edge>
    <edge source="BGR" target="JOR">
      <data key="d0">44046</data>
    </edge>
    <edge source="BGR" target="KOR">
      <data key="d0">82356</data>
    </edge>
    <edge source="BGR" target="LBN">
      <data key="d0">58052</data>
    </edge>
    <edge source="BGR" target="MYS">
      <data key="d0">20270</data>
    </edge>
    <edge source="BGR" target="MEX">
      <data key="d0">369503</data>
    </edge>
    <edge source="BGR" target="MAR">
      <data key="d0">278631</data>
    </edge>
    <edge source="BGR" target="NLD">
      <data key="d0">763234</data>
    </edge>
    <edge source="BGR" target="PHL">
      <data key="d0">29782</data>
    </edge>
    <edge source="BGR" target="POL">
      <data key="d0">574451</data>
    </edge>
    <edge source="BGR" target="ROU">
      <data key="d0">14897</data>
    </edge>
    <edge source="BGR" target="RUS">
      <data key="d0">39874</data>
    </edge>
    <edge source="BGR" target="IND">
      <data key="d0">72044</data>
    </edge>
    <edge source="BGR" target="SGP">
      <data key="d0">219699</data>
    </edge>
    <edge source="BGR" target="SVK">
      <data key="d0">40482</data>
    </edge>
    <edge source="BGR" target="SVN">
      <data key="d0">18658</data>
    </edge>
    <edge source="BGR" target="ESP">
      <data key="d0">4143772</data>
    </edge>
    <edge source="BGR" target="CHE">
      <data key="d0">122257</data>
    </edge>
    <edge source="BGR" target="THA">
      <data key="d0">243684</data>
    </edge>
    <edge source="BGR" target="TUR">
      <data key="d0">7442804</data>
    </edge>
    <edge source="BGR" target="MKD">
      <data key="d0">401313</data>
    </edge>
    <edge source="BGR" target="GBR">
      <data key="d0">496011</data>
    </edge>
    <edge source="BGR" target="SRB">
      <data key="d0">606322</data>
    </edge>
    <edge source="HRV" target="AUT">
      <data key="d0">23554</data>
    </edge>
    <edge source="HRV" target="DEU">
      <data key="d0">953169</data>
    </edge>
    <edge source="HRV" target="HUN">
      <data key="d0">21080</data>
    </edge>
    <edge source="HRV" target="ITA">
      <data key="d0">1246976</data>
    </edge>
    <edge source="HRV" target="LBN">
      <data key="d0">148723</data>
    </edge>
    <edge source="HRV" target="POL">
      <data key="d0">12169</data>
    </edge>
    <edge source="HRV" target="RUS">
      <data key="d0">951728</data>
    </edge>
    <edge source="HRV" target="SAU">
      <data key="d0">89096</data>
    </edge>
    <edge source="HRV" target="SVN">
      <data key="d0">2854723</data>
    </edge>
    <edge source="HRV" target="CHE">
      <data key="d0">99095</data>
    </edge>
    <edge source="HRV" target="UKR">
      <data key="d0">11234</data>
    </edge>
    <edge source="HRV" target="MKD">
      <data key="d0">147784</data>
    </edge>
    <edge source="HRV" target="EGY">
      <data key="d0">172174</data>
    </edge>
    <edge source="HRV" target="USA">
      <data key="d0">287801</data>
    </edge>
    <edge source="HRV" target="SRB">
      <data key="d0">14222</data>
    </edge>
    <edge source="EST" target="BLR">
      <data key="d0">1090767</data>
    </edge>
    <edge source="EST" target="DNK">
      <data key="d0">997839</data>
    </edge>
    <edge source="EST" target="FIN">
      <data key="d0">260382</data>
    </edge>
    <edge source="EST" target="LVA">
      <data key="d0">134764</data>
    </edge>
    <edge source="EST" target="LTU">
      <data key="d0">32791</data>
    </edge>
    <edge source="EST" target="RUS">
      <data key="d0">1048880</data>
    </edge>
    <edge source="EST" target="UKR">
      <data key="d0">48079</data>
    </edge>
    <edge source="FIN" target="CHL">
      <data key="d0">54281</data>
    </edge>
    <edge source="FIN" target="EST">
      <data key="d0">1120768</data>
    </edge>
    <edge source="FIN" target="DEU">
      <data key="d0">39268</data>
    </edge>
    <edge source="FIN" target="JPN">
      <data key="d0">38903</data>
    </edge>
    <edge source="FIN" target="KOR">
      <data key="d0">57709</data>
    </edge>
    <edge source="FIN" target="LVA">
      <data key="d0">462367</data>
    </edge>
    <edge source="FIN" target="NLD">
      <data key="d0">346336</data>
    </edge>
    <edge source="FIN" target="NOR">
      <data key="d0">386668</data>
    </edge>
    <edge source="FIN" target="POL">
      <data key="d0">15841</data>
    </edge>
    <edge source="FIN" target="RUS">
      <data key="d0">7525615</data>
    </edge>
    <edge source="FIN" target="SVK">
      <data key="d0">13861</data>
    </edge>
    <edge source="FIN" target="SWE">
      <data key="d0">4195272</data>
    </edge>
    <edge source="FIN" target="ARE">
      <data key="d0">19341</data>
    </edge>
    <edge source="FIN" target="GBR">
      <data key="d0">12366</data>
    </edge>
    <edge source="LVA" target="BLR">
      <data key="d0">309713</data>
    </edge>
    <edge source="LVA" target="DNK">
      <data key="d0">108376</data>
    </edge>
    <edge source="LVA" target="EST">
      <data key="d0">575587</data>
    </edge>
    <edge source="LVA" target="DEU">
      <data key="d0">38666</data>
    </edge>
    <edge source="LVA" target="LTU">
      <data key="d0">856282</data>
    </edge>
    <edge source="LVA" target="RUS">
      <data key="d0">999915</data>
    </edge>
    <edge source="LVA" target="UKR">
      <data key="d0">31442</data>
    </edge>
    <edge source="LVA" target="USA">
      <data key="d0">10530</data>
    </edge>
    <edge source="LTU" target="AUT">
      <data key="d0">2105932</data>
    </edge>
    <edge source="LTU" target="BEL">
      <data key="d0">21361</data>
    </edge>
    <edge source="LTU" target="BLR">
      <data key="d0">4367232</data>
    </edge>
    <edge source="LTU" target="CAN">
      <data key="d0">10890</data>
    </edge>
    <edge source="LTU" target="DNK">
      <data key="d0">1197802</data>
    </edge>
    <edge source="LTU" target="EST">
      <data key="d0">140476</data>
    </edge>
    <edge source="LTU" target="FIN">
      <data key="d0">2425034</data>
    </edge>
    <edge source="LTU" target="FRA">
      <data key="d0">477001</data>
    </edge>
    <edge source="LTU" target="DEU">
      <data key="d0">26193877</data>
    </edge>
    <edge source="LTU" target="HUN">
      <data key="d0">402754</data>
    </edge>
    <edge source="LTU" target="IRL">
      <data key="d0">60563</data>
    </edge>
    <edge source="LTU" target="ITA">
      <data key="d0">849462</data>
    </edge>
    <edge source="LTU" target="LVA">
      <data key="d0">516976</data>
    </edge>
    <edge source="LTU" target="MDA">
      <data key="d0">21010</data>
    </edge>
    <edge source="LTU" target="NLD">
      <data key="d0">219812</data>
    </edge>
    <edge source="LTU" target="NOR">
      <data key="d0">686783</data>
    </edge>
    <edge source="LTU" target="POL">
      <data key="d0">1105487</data>
    </edge>
    <edge source="LTU" target="RUS">
      <data key="d0">7679165</data>
    </edge>
    <edge source="LTU" target="SWE">
      <data key="d0">1558470</data>
    </edge>
    <edge source="LTU" target="CHE">
      <data key="d0">405382</data>
    </edge>
    <edge source="LTU" target="UKR">
      <data key="d0">343805</data>
    </edge>
    <edge source="LTU" target="GBR">
      <data key="d0">7272601</data>
    </edge>
    <edge source="LTU" target="USA">
      <data key="d0">119776</data>
    </edge>
    <edge source="NOR" target="ARG">
      <data key="d0">491563</data>
    </edge>
    <edge source="NOR" target="AUS">
      <data key="d0">1275297</data>
    </edge>
    <edge source="NOR" target="BEL">
      <data key="d0">247337</data>
    </edge>
    <edge source="NOR" target="CAN">
      <data key="d0">1851509</data>
    </edge>
    <edge source="NOR" target="CHL">
      <data key="d0">12942</data>
    </edge>
    <edge source="NOR" target="CHN">
      <data key="d0">1395743</data>
    </edge>
    <edge source="NOR" target="DNK">
      <data key="d0">9402505</data>
    </edge>
    <edge source="NOR" target="ECU">
      <data key="d0">85707</data>
    </edge>
    <edge source="NOR" target="EST">
      <data key="d0">222466</data>
    </edge>
    <edge source="NOR" target="FIN">
      <data key="d0">2803797</data>
    </edge>
    <edge source="NOR" target="FRA">
      <data key="d0">5969102</data>
    </edge>
    <edge source="NOR" target="DEU">
      <data key="d0">5348969</data>
    </edge>
    <edge source="NOR" target="GRC">
      <data key="d0">4802520</data>
    </edge>
    <edge source="NOR" target="HKG">
      <data key="d0">177588</data>
    </edge>
    <edge source="NOR" target="IDN">
      <data key="d0">853082</data>
    </edge>
    <edge source="NOR" target="IRL">
      <data key="d0">4437190</data>
    </edge>
    <edge source="NOR" target="ISR">
      <data key="d0">455576</data>
    </edge>
    <edge source="NOR" target="ITA">
      <data key="d0">951405</data>
    </edge>
    <edge source="NOR" target="JPN">
      <data key="d0">156709</data>
    </edge>
    <edge source="NOR" target="KOR">
      <data key="d0">329122</data>
    </edge>
    <edge source="NOR" target="LTU">
      <data key="d0">116942</data>
    </edge>
    <edge source="NOR" target="MYS">
      <data key="d0">484025</data>
    </edge>
    <edge source="NOR" target="NLD">
      <data key="d0">65434</data>
    </edge>
    <edge source="NOR" target="NZL">
      <data key="d0">258283</data>
    </edge>
    <edge source="NOR" target="PAK">
      <data key="d0">314242</data>
    </edge>
    <edge source="NOR" target="PHL">
      <data key="d0">693828</data>
    </edge>
    <edge source="NOR" target="POL">
      <data key="d0">24794</data>
    </edge>
    <edge source="NOR" target="RUS">
      <data key="d0">18116</data>
    </edge>
    <edge source="NOR" target="IND">
      <data key="d0">133876</data>
    </edge>
    <edge source="NOR" target="VNM">
      <data key="d0">60954</data>
    </edge>
    <edge source="NOR" target="ZAF">
      <data key="d0">1461505</data>
    </edge>
    <edge source="NOR" target="ESP">
      <data key="d0">3459391</data>
    </edge>
    <edge source="NOR" target="SWE">
      <data key="d0">22496023</data>
    </edge>
    <edge source="NOR" target="CHE">
      <data key="d0">2876329</data>
    </edge>
    <edge source="NOR" target="THA">
      <data key="d0">375354</data>
    </edge>
    <edge source="NOR" target="EGY">
      <data key="d0">105662</data>
    </edge>
    <edge source="NOR" target="GBR">
      <data key="d0">20989320</data>
    </edge>
    <edge source="NOR" target="USA">
      <data key="d0">5271528</data>
    </edge>
    <edge source="NOR" target="URY">
      <data key="d0">20362</data>
    </edge>
    <edge source="PAN" target="LKA">
      <data key="d0">319198</data>
    </edge>
    <edge source="PAN" target="CHN">
      <data key="d0">804712</data>
    </edge>
    <edge source="PAN" target="CRI">
      <data key="d0">351845</data>
    </edge>
    <edge source="PAN" target="ECU">
      <data key="d0">45260</data>
    </edge>
    <edge source="PAN" target="DEU">
      <data key="d0">1603839</data>
    </edge>
    <edge source="PAN" target="HND">
      <data key="d0">22025</data>
    </edge>
    <edge source="PAN" target="HKG">
      <data key="d0">38500</data>
    </edge>
    <edge source="PAN" target="IRL">
      <data key="d0">643992</data>
    </edge>
    <edge source="PAN" target="JPN">
      <data key="d0">77000</data>
    </edge>
    <edge source="PAN" target="JOR">
      <data key="d0">144981</data>
    </edge>
    <edge source="PAN" target="KOR">
      <data key="d0">997058</data>
    </edge>
    <edge source="PAN" target="MEX">
      <data key="d0">11550</data>
    </edge>
    <edge source="PAN" target="NIC">
      <data key="d0">963139</data>
    </edge>
    <edge source="PAN" target="VNM">
      <data key="d0">65036</data>
    </edge>
    <edge source="PAN" target="ESP">
      <data key="d0">2272417</data>
    </edge>
    <edge source="PAN" target="EGY">
      <data key="d0">62801</data>
    </edge>
    <edge source="PAN" target="USA">
      <data key="d0">13790</data>
    </edge>
    <edge source="SVK" target="DZA">
      <data key="d0">28248</data>
    </edge>
    <edge source="SVK" target="ARG">
      <data key="d0">358684</data>
    </edge>
    <edge source="SVK" target="AUT">
      <data key="d0">1961094</data>
    </edge>
    <edge source="SVK" target="BEL">
      <data key="d0">792825</data>
    </edge>
    <edge source="SVK" target="BRA">
      <data key="d0">57434</data>
    </edge>
    <edge source="SVK" target="HRV">
      <data key="d0">285340</data>
    </edge>
    <edge source="SVK" target="CZE">
      <data key="d0">1594192</data>
    </edge>
    <edge source="SVK" target="DNK">
      <data key="d0">1594788</data>
    </edge>
    <edge source="SVK" target="DEU">
      <data key="d0">9916452</data>
    </edge>
    <edge source="SVK" target="HUN">
      <data key="d0">333658</data>
    </edge>
    <edge source="SVK" target="ITA">
      <data key="d0">948560</data>
    </edge>
    <edge source="SVK" target="NLD">
      <data key="d0">1131825</data>
    </edge>
    <edge source="SVK" target="POL">
      <data key="d0">5953205</data>
    </edge>
    <edge source="SVK" target="ROU">
      <data key="d0">75318</data>
    </edge>
    <edge source="SVK" target="SVN">
      <data key="d0">489555</data>
    </edge>
    <edge source="SVK" target="ESP">
      <data key="d0">152927</data>
    </edge>
    <edge source="SVK" target="CHE">
      <data key="d0">97524</data>
    </edge>
    <edge source="SVK" target="USA">
      <data key="d0">183232</data>
    </edge>
    <edge source="MKD" target="ALB">
      <data key="d0">23348</data>
    </edge>
    <edge source="MKD" target="ITA">
      <data key="d0">180424</data>
    </edge>
    <edge source="MKD" target="SRB">
      <data key="d0">1445175</data>
    </edge>
    <edge source="SRB" target="AUT">
      <data key="d0">2849000</data>
    </edge>
    <edge source="SRB" target="BGR">
      <data key="d0">395000</data>
    </edge>
    <edge source="SRB" target="DEU">
      <data key="d0">1482000</data>
    </edge>
    <edge source="SRB" target="GRC">
      <data key="d0">134000</data>
    </edge>
    <edge source="SRB" target="HUN">
      <data key="d0">1046000</data>
    </edge>
    <edge source="SRB" target="ITA">
      <data key="d0">664000</data>
    </edge>
    <edge source="SRB" target="ROU">
      <data key="d0">1151000</data>
    </edge>
    <edge source="SRB" target="SVN">
      <data key="d0">34000</data>
    </edge>
    <edge source="SRB" target="MKD">
      <data key="d0">4582000</data>
    </edge>
    <edge source="ARM" target="FRA">
      <data key="d0">29248</data>
    </edge>
    <edge source="ARM" target="JOR">
      <data key="d0">41825</data>
    </edge>
    <edge source="BLR" target="LTU">
      <data key="d0">191300</data>
    </edge>
    <edge source="BLR" target="POL">
      <data key="d0">25500</data>
    </edge>
    <edge source="BLR" target="RUS">
      <data key="d0">356500</data>
    </edge>
    <edge source="BLR" target="CHE">
      <data key="d0">108000</data>
    </edge>
    <edge source="CMR" target="IRL">
      <data key="d0">78794</data>
    </edge>
    <edge source="CRI" target="COL">
      <data key="d0">19114</data>
    </edge>
    <edge source="CRI" target="SLV">
      <data key="d0">771227</data>
    </edge>
    <edge source="CRI" target="GTM">
      <data key="d0">211951</data>
    </edge>
    <edge source="CRI" target="HND">
      <data key="d0">562352</data>
    </edge>
    <edge source="CRI" target="NIC">
      <data key="d0">2364350</data>
    </edge>
    <edge source="CRI" target="PAN">
      <data key="d0">1343208</data>
    </edge>
    <edge source="BEN" target="ITA">
      <data key="d0">247957</data>
    </edge>
    <edge source="BEN" target="MAR">
      <data key="d0">23772</data>
    </edge>
    <edge source="BEN" target="NLD">
      <data key="d0">249834</data>
    </edge>
    <edge source="BEN" target="ZAF">
      <data key="d0">682340</data>
    </edge>
    <edge source="BEN" target="GBR">
      <data key="d0">616192</data>
    </edge>
    <edge source="SLV" target="CRI">
      <data key="d0">25339</data>
    </edge>
    <edge source="SLV" target="GTM">
      <data key="d0">509751</data>
    </edge>
    <edge source="SLV" target="HND">
      <data key="d0">1970318</data>
    </edge>
    <edge source="GHA" target="TGO">
      <data key="d0">119052</data>
    </edge>
    <edge source="GHA" target="USA">
      <data key="d0">223194</data>
    </edge>
    <edge source="GTM" target="SLV">
      <data key="d0">1432646</data>
    </edge>
    <edge source="GTM" target="HND">
      <data key="d0">2931342</data>
    </edge>
    <edge source="GTM" target="NIC">
      <data key="d0">1515874</data>
    </edge>
    <edge source="GTM" target="PAN">
      <data key="d0">375209</data>
    </edge>
    <edge source="CIV" target="FRA">
      <data key="d0">1509397</data>
    </edge>
    <edge source="CIV" target="DEU">
      <data key="d0">52131</data>
    </edge>
    <edge source="CIV" target="IRL">
      <data key="d0">871263</data>
    </edge>
    <edge source="CIV" target="ITA">
      <data key="d0">2018745</data>
    </edge>
    <edge source="CIV" target="MAR">
      <data key="d0">436082</data>
    </edge>
    <edge source="CIV" target="PRT">
      <data key="d0">36555</data>
    </edge>
    <edge source="CIV" target="SEN">
      <data key="d0">316551</data>
    </edge>
    <edge source="CIV" target="ESP">
      <data key="d0">236613</data>
    </edge>
    <edge source="CIV" target="USA">
      <data key="d0">571310</data>
    </edge>
    <edge source="JAM" target="MEX">
      <data key="d0">143660</data>
    </edge>
    <edge source="MDG" target="FRA">
      <data key="d0">216754</data>
    </edge>
    <edge source="MDG" target="MUS">
      <data key="d0">44478</data>
    </edge>
    <edge source="ZWE" target="BWA">
      <data key="d0">1694542</data>
    </edge>
    <edge source="ZWE" target="MWI">
      <data key="d0">261827</data>
    </edge>
    <edge source="ZWE" target="MUS">
      <data key="d0">11159</data>
    </edge>
    <edge source="ZWE" target="MOZ">
      <data key="d0">281875</data>
    </edge>
    <edge source="ZWE" target="NAM">
      <data key="d0">28187</data>
    </edge>
    <edge source="ZWE" target="ZAF">
      <data key="d0">2048125</data>
    </edge>
    <edge source="TGO" target="BEN">
      <data key="d0">27465</data>
    </edge>
    <edge source="TGO" target="FRA">
      <data key="d0">275483</data>
    </edge>
    <edge source="TGO" target="GHA">
      <data key="d0">214629</data>
    </edge>
    <edge source="TGO" target="ITA">
      <data key="d0">315685</data>
    </edge>
    <edge source="TGO" target="MAR">
      <data key="d0">22439</data>
    </edge>
    <edge source="TGO" target="GBR">
      <data key="d0">245087</data>
    </edge>
    <edge source="UKR" target="ARM">
      <data key="d0">78230</data>
    </edge>
    <edge source="UKR" target="BLR">
      <data key="d0">4861560</data>
    </edge>
    <edge source="UKR" target="EST">
      <data key="d0">1246310</data>
    </edge>
    <edge source="UKR" target="FRA">
      <data key="d0">19070</data>
    </edge>
    <edge source="UKR" target="DEU">
      <data key="d0">26240</data>
    </edge>
    <edge source="UKR" target="HUN">
      <data key="d0">1122670</data>
    </edge>
    <edge source="UKR" target="IRL">
      <data key="d0">827620</data>
    </edge>
    <edge source="UKR" target="ISR">
      <data key="d0">1985350</data>
    </edge>
    <edge source="UKR" target="ITA">
      <data key="d0">3816500</data>
    </edge>
    <edge source="UKR" target="LVA">
      <data key="d0">355780</data>
    </edge>
    <edge source="UKR" target="LTU">
      <data key="d0">1293230</data>
    </edge>
    <edge source="UKR" target="MRT">
      <data key="d0">962800</data>
    </edge>
    <edge source="UKR" target="MUS">
      <data key="d0">41900</data>
    </edge>
    <edge source="UKR" target="MAR">
      <data key="d0">3106940</data>
    </edge>
    <edge source="UKR" target="PAN">
      <data key="d0">32900</data>
    </edge>
    <edge source="UKR" target="POL">
      <data key="d0">1383800</data>
    </edge>
    <edge source="UKR" target="RUS">
      <data key="d0">856320</data>
    </edge>
    <edge source="UKR" target="SAU">
      <data key="d0">126270</data>
    </edge>
    <edge source="UKR" target="ESP">
      <data key="d0">99780</data>
    </edge>
    <edge source="UKR" target="CHE">
      <data key="d0">4495440</data>
    </edge>
    <edge source="UKR" target="TUN">
      <data key="d0">416350</data>
    </edge>
    <edge source="UKR" target="TUR">
      <data key="d0">11498500</data>
    </edge>
    <edge source="UKR" target="EGY">
      <data key="d0">839260</data>
    </edge>
    <edge source="UKR" target="GBR">
      <data key="d0">678230</data>
    </edge>
    <edge source="UKR" target="USA">
      <data key="d0">1065570</data>
    </edge>
    <edge source="TZA" target="JPN">
      <data key="d0">122316</data>
    </edge>
    <edge source="TZA" target="OMN">
      <data key="d0">36913</data>
    </edge>
    <edge source="TZA" target="IND">
      <data key="d0">35539</data>
    </edge>
    <edge source="TZA" target="ARE">
      <data key="d0">669402</data>
    </edge>
    <edge source="TZA" target="UGA">
      <data key="d0">84823</data>
    </edge>
    <edge source="TZA" target="EGY">
      <data key="d0">165944</data>
    </edge>
    <edge source="TZA" target="GBR">
      <data key="d0">275488</data>
    </edge>
    <edge source="BWA" target="ZAF">
      <data key="d0">1446758</data>
    </edge>
    <edge source="BWA" target="ZWE">
      <data key="d0">2433242</data>
    </edge>
    <edge source="KHM" target="VNM">
      <data key="d0">53700</data>
    </edge>
    <edge source="HND" target="CRI">
      <data key="d0">23842</data>
    </edge>
    <edge source="HND" target="SLV">
      <data key="d0">385500</data>
    </edge>
    <edge source="HND" target="GTM">
      <data key="d0">323210</data>
    </edge>
    <edge source="SEN" target="BEL">
      <data key="d0">11178</data>
    </edge>
    <edge source="SEN" target="CMR">
      <data key="d0">97731</data>
    </edge>
    <edge source="SEN" target="BEN">
      <data key="d0">14771</data>
    </edge>
    <edge source="SEN" target="FRA">
      <data key="d0">6487137</data>
    </edge>
    <edge source="SEN" target="GMB">
      <data key="d0">17033</data>
    </edge>
    <edge source="SEN" target="GHA">
      <data key="d0">2193331</data>
    </edge>
    <edge source="SEN" target="MRT">
      <data key="d0">3226520</data>
    </edge>
    <edge source="SEN" target="NLD">
      <data key="d0">1096931</data>
    </edge>
    <edge source="SEN" target="ESP">
      <data key="d0">319817</data>
    </edge>
    <edge source="SEN" target="TGO">
      <data key="d0">73657</data>
    </edge>
    <edge source="SEN" target="GBR">
      <data key="d0">148762</data>
    </edge>
    <edge source="NIC" target="CRI">
      <data key="d0">835349</data>
    </edge>
    <edge source="NIC" target="SLV">
      <data key="d0">827247</data>
    </edge>
    <edge source="NIC" target="GTM">
      <data key="d0">27270</data>
    </edge>
    <edge source="NIC" target="HND">
      <data key="d0">328189</data>
    </edge>
    <edge source="BFA" target="ITA">
      <data key="d0">495037</data>
    </edge>
    <edge source="BFA" target="CIV">
      <data key="d0">23348</data>
    </edge>
    <edge source="BFA" target="NLD">
      <data key="d0">73274</data>
    </edge>
    <edge source="PSE" target="ISR">
      <data key="d0">957989</data>
    </edge>
    <edge source="MDA" target="BLR">
      <data key="d0">39116</data>
    </edge>
    <edge source="MDA" target="DEU">
      <data key="d0">40129</data>
    </edge>
    <edge source="MDA" target="ITA">
      <data key="d0">227729</data>
    </edge>
    <edge source="MDA" target="ROU">
      <data key="d0">170874</data>
    </edge>
    <edge source="MDA" target="CHE">
      <data key="d0">732610</data>
    </edge>
    <edge source="KGZ" target="KAZ">
      <data key="d0">10666</data>
    </edge>
    <edge source="KGZ" target="KOR">
      <data key="d0">13704</data>
    </edge>
    <edge source="KGZ" target="LVA">
      <data key="d0">107870</data>
    </edge>
    <edge source="KGZ" target="RUS">
      <data key="d0">21900</data>
    </edge>
    <edge source="MWI" target="MOZ">
      <data key="d0">10288</data>
    </edge>
    <edge source="MWI" target="ZAF">
      <data key="d0">332661</data>
    </edge>
    <edge source="MOZ" target="SAU">
      <data key="d0">67845</data>
    </edge>
    <edge source="MOZ" target="ZAF">
      <data key="d0">6275410</data>
    </edge>
    <edge source="MOZ" target="ZWE">
      <data key="d0">116213</data>
    </edge>
    <edge source="NAM" target="BWA">
      <data key="d0">335223</data>
    </edge>
    <edge source="NAM" target="JPN">
      <data key="d0">275263</data>
    </edge>
    <edge source="NAM" target="ZAF">
      <data key="d0">5991455</data>
    </edge>
    <edge source="NAM" target="ZWE">
      <data key="d0">713692</data>
    </edge>
  </graph>
</graphml>
