# Supplementary material for: Core-periphery structure in sectoral international trade networks: A new approach to an old theory
Source: PLoS One. 2020 Apr 2;15(4):e0229547. doi: 10.1371/journal.pone.0229547 (PMC7117750; doi:10.1371/journal.pone.0229547)
Supplement: S8 File — (ZIP) [file pone.0229547.s008.zip › S8_File/Networks 2000/81-PREFAB BUILDGS,FTTNG ETC.graphml]

<?xml version='1.0' encoding='utf-8'?>
<graphml xmlns="http://graphml.graphdrawing.org/xmlns" xmlns:xsi="http://www.w3.org/2001/XMLSchema-instance" xsi:schemaLocation="http://graphml.graphdrawing.org/xmlns http://graphml.graphdrawing.org/xmlns/1.0/graphml.xsd">
  <key attr.name="weight" attr.type="long" for="edge" id="d0" />
  <graph edgedefault="directed">
    <node id="ALB" />
    <node id="AUT" />
    <node id="GRC" />
    <node id="ITA" />
    <node id="GBR" />
    <node id="SRB" />
    <node id="DZA" />
    <node id="FRA" />
    <node id="MAR" />
    <node id="TUN" />
    <node id="TUR" />
    <node id="AZE" />
    <node id="CAN" />
    <node id="ARG" />
    <node id="BOL" />
    <node id="BRA" />
    <node id="CHL" />
    <node id="ECU" />
    <node id="SLV" />
    <node id="DEU" />
    <node id="GTM" />
    <node id="JAM" />
    <node id="MEX" />
    <node id="PRY" />
    <node id="PER" />
    <node id="ESP" />
    <node id="USA" />
    <node id="URY" />
    <node id="AUS" />
    <node id="BEL" />
    <node id="LKA" />
    <node id="CHN" />
    <node id="HRV" />
    <node id="DNK" />
    <node id="HKG" />
    <node id="IDN" />
    <node id="IRL" />
    <node id="ISR" />
    <node id="JPN" />
    <node id="KOR" />
    <node id="MYS" />
    <node id="MUS" />
    <node id="NLD" />
    <node id="NZL" />
    <node id="PAK" />
    <node id="PHL" />
    <node id="POL" />
    <node id="SAU" />
    <node id="IND" />
    <node id="SGP" />
    <node id="VNM" />
    <node id="ZAF" />
    <node id="SWE" />
    <node id="CHE" />
    <node id="THA" />
    <node id="ARE" />
    <node id="TZA" />
    <node id="ARM" />
    <node id="BWA" />
    <node id="BGR" />
    <node id="BLR" />
    <node id="CMR" />
    <node id="COL" />
    <node id="CZE" />
    <node id="EST" />
    <node id="FIN" />
    <node id="GEO" />
    <node id="GHA" />
    <node id="HUN" />
    <node id="CIV" />
    <node id="KAZ" />
    <node id="JOR" />
    <node id="LBN" />
    <node id="LVA" />
    <node id="LTU" />
    <node id="MDA" />
    <node id="OMN" />
    <node id="NER" />
    <node id="NOR" />
    <node id="PRT" />
    <node id="ROU" />
    <node id="RUS" />
    <node id="SVK" />
    <node id="SVN" />
    <node id="TGO" />
    <node id="UKR" />
    <node id="MKD" />
    <node id="EGY" />
    <node id="BFA" />
    <node id="BDI" />
    <node id="KHM" />
    <node id="CAF" />
    <node id="CRI" />
    <node id="ETH" />
    <node id="HND" />
    <node id="MDG" />
    <node id="NAM" />
    <node id="SEN" />
    <node id="ZWE" />
    <node id="UGA" />
    <node id="MOZ" />
    <node id="PAN" />
    <node id="KGZ" />
    <node id="NIC" />
    <node id="BEN" />
    <node id="GMB" />
    <node id="PSE" />
    <node id="MWI" />
    <node id="MRT" />
    <edge source="ALB" target="AUT">
      <data key="d0">20984</data>
    </edge>
    <edge source="ALB" target="GRC">
      <data key="d0">56066</data>
    </edge>
    <edge source="ALB" target="ITA">
      <data key="d0">199802</data>
    </edge>
    <edge source="ALB" target="GBR">
      <data key="d0">16990</data>
    </edge>
    <edge source="ALB" target="SRB">
      <data key="d0">11653</data>
    </edge>
    <edge source="AUT" target="AZE">
      <data key="d0">152625</data>
    </edge>
    <edge source="AUT" target="ARG">
      <data key="d0">569284</data>
    </edge>
    <edge source="AUT" target="AUS">
      <data key="d0">736630</data>
    </edge>
    <edge source="AUT" target="ARM">
      <data key="d0">38340</data>
    </edge>
    <edge source="AUT" target="BEL">
      <data key="d0">14245944</data>
    </edge>
    <edge source="AUT" target="BWA">
      <data key="d0">10237</data>
    </edge>
    <edge source="AUT" target="BRA">
      <data key="d0">189427</data>
    </edge>
    <edge source="AUT" target="BGR">
      <data key="d0">2138962</data>
    </edge>
    <edge source="AUT" target="BLR">
      <data key="d0">673465</data>
    </edge>
    <edge source="AUT" target="CMR">
      <data key="d0">64503</data>
    </edge>
    <edge source="AUT" target="CAN">
      <data key="d0">1034319</data>
    </edge>
    <edge source="AUT" target="CHL">
      <data key="d0">16193</data>
    </edge>
    <edge source="AUT" target="CHN">
      <data key="d0">107995</data>
    </edge>
    <edge source="AUT" target="COL">
      <data key="d0">65506</data>
    </edge>
    <edge source="AUT" target="HRV">
      <data key="d0">3129388</data>
    </edge>
    <edge source="AUT" target="CZE">
      <data key="d0">11802400</data>
    </edge>
    <edge source="AUT" target="DNK">
      <data key="d0">3112058</data>
    </edge>
    <edge source="AUT" target="EST">
      <data key="d0">341115</data>
    </edge>
    <edge source="AUT" target="FIN">
      <data key="d0">3234305</data>
    </edge>
    <edge source="AUT" target="FRA">
      <data key="d0">18118585</data>
    </edge>
    <edge source="AUT" target="GEO">
      <data key="d0">127199</data>
    </edge>
    <edge source="AUT" target="DEU">
      <data key="d0">253277794</data>
    </edge>
    <edge source="AUT" target="GHA">
      <data key="d0">62027</data>
    </edge>
    <edge source="AUT" target="GRC">
      <data key="d0">4034501</data>
    </edge>
    <edge source="AUT" target="HKG">
      <data key="d0">3575822</data>
    </edge>
    <edge source="AUT" target="HUN">
      <data key="d0">13796432</data>
    </edge>
    <edge source="AUT" target="IDN">
      <data key="d0">305050</data>
    </edge>
    <edge source="AUT" target="IRL">
      <data key="d0">2009823</data>
    </edge>
    <edge source="AUT" target="ISR">
      <data key="d0">1867904</data>
    </edge>
    <edge source="AUT" target="ITA">
      <data key="d0">31809029</data>
    </edge>
    <edge source="AUT" target="CIV">
      <data key="d0">97892</data>
    </edge>
    <edge source="AUT" target="JPN">
      <data key="d0">1214111</data>
    </edge>
    <edge source="AUT" target="KAZ">
      <data key="d0">346736</data>
    </edge>
    <edge source="AUT" target="JOR">
      <data key="d0">107527</data>
    </edge>
    <edge source="AUT" target="KOR">
      <data key="d0">383671</data>
    </edge>
    <edge source="AUT" target="LBN">
      <data key="d0">399797</data>
    </edge>
    <edge source="AUT" target="LVA">
      <data key="d0">778985</data>
    </edge>
    <edge source="AUT" target="LTU">
      <data key="d0">427230</data>
    </edge>
    <edge source="AUT" target="MYS">
      <data key="d0">110939</data>
    </edge>
    <edge source="AUT" target="MEX">
      <data key="d0">312879</data>
    </edge>
    <edge source="AUT" target="MDA">
      <data key="d0">92137</data>
    </edge>
    <edge source="AUT" target="MAR">
      <data key="d0">490930</data>
    </edge>
    <edge source="AUT" target="OMN">
      <data key="d0">2287975</data>
    </edge>
    <edge source="AUT" target="NLD">
      <data key="d0">11208225</data>
    </edge>
    <edge source="AUT" target="NZL">
      <data key="d0">51321</data>
    </edge>
    <edge source="AUT" target="NER">
      <data key="d0">15992</data>
    </edge>
    <edge source="AUT" target="NOR">
      <data key="d0">419402</data>
    </edge>
    <edge source="AUT" target="PER">
      <data key="d0">58748</data>
    </edge>
    <edge source="AUT" target="PHL">
      <data key="d0">107125</data>
    </edge>
    <edge source="AUT" target="POL">
      <data key="d0">6213409</data>
    </edge>
    <edge source="AUT" target="PRT">
      <data key="d0">1558973</data>
    </edge>
    <edge source="AUT" target="ROU">
      <data key="d0">4942892</data>
    </edge>
    <edge source="AUT" target="RUS">
      <data key="d0">6770448</data>
    </edge>
    <edge source="AUT" target="SAU">
      <data key="d0">4049422</data>
    </edge>
    <edge source="AUT" target="IND">
      <data key="d0">382801</data>
    </edge>
    <edge source="AUT" target="SGP">
      <data key="d0">1594570</data>
    </edge>
    <edge source="AUT" target="SVK">
      <data key="d0">4402180</data>
    </edge>
    <edge source="AUT" target="SVN">
      <data key="d0">8384489</data>
    </edge>
    <edge source="AUT" target="ZAF">
      <data key="d0">224288</data>
    </edge>
    <edge source="AUT" target="ESP">
      <data key="d0">4319879</data>
    </edge>
    <edge source="AUT" target="SWE">
      <data key="d0">2229092</data>
    </edge>
    <edge source="AUT" target="CHE">
      <data key="d0">58261050</data>
    </edge>
    <edge source="AUT" target="THA">
      <data key="d0">110872</data>
    </edge>
    <edge source="AUT" target="TGO">
      <data key="d0">23486</data>
    </edge>
    <edge source="AUT" target="ARE">
      <data key="d0">2471312</data>
    </edge>
    <edge source="AUT" target="TUR">
      <data key="d0">3435709</data>
    </edge>
    <edge source="AUT" target="UKR">
      <data key="d0">1279483</data>
    </edge>
    <edge source="AUT" target="MKD">
      <data key="d0">56741</data>
    </edge>
    <edge source="AUT" target="EGY">
      <data key="d0">321577</data>
    </edge>
    <edge source="AUT" target="GBR">
      <data key="d0">18076096</data>
    </edge>
    <edge source="AUT" target="USA">
      <data key="d0">9572973</data>
    </edge>
    <edge source="AUT" target="BFA">
      <data key="d0">50652</data>
    </edge>
    <edge source="AUT" target="URY">
      <data key="d0">55537</data>
    </edge>
    <edge source="AUT" target="SRB">
      <data key="d0">684706</data>
    </edge>
    <edge source="GRC" target="ALB">
      <data key="d0">919493</data>
    </edge>
    <edge source="GRC" target="ARG">
      <data key="d0">12825</data>
    </edge>
    <edge source="GRC" target="AUS">
      <data key="d0">106080</data>
    </edge>
    <edge source="GRC" target="AUT">
      <data key="d0">185154</data>
    </edge>
    <edge source="GRC" target="BEL">
      <data key="d0">344453</data>
    </edge>
    <edge source="GRC" target="BRA">
      <data key="d0">21280</data>
    </edge>
    <edge source="GRC" target="BGR">
      <data key="d0">1825202</data>
    </edge>
    <edge source="GRC" target="CMR">
      <data key="d0">139428</data>
    </edge>
    <edge source="GRC" target="CAN">
      <data key="d0">21852</data>
    </edge>
    <edge source="GRC" target="CHN">
      <data key="d0">135204</data>
    </edge>
    <edge source="GRC" target="CZE">
      <data key="d0">148654</data>
    </edge>
    <edge source="GRC" target="DNK">
      <data key="d0">157150</data>
    </edge>
    <edge source="GRC" target="ETH">
      <data key="d0">38524</data>
    </edge>
    <edge source="GRC" target="EST">
      <data key="d0">13155</data>
    </edge>
    <edge source="GRC" target="FIN">
      <data key="d0">33178</data>
    </edge>
    <edge source="GRC" target="FRA">
      <data key="d0">1602255</data>
    </edge>
    <edge source="GRC" target="GEO">
      <data key="d0">50196</data>
    </edge>
    <edge source="GRC" target="DEU">
      <data key="d0">1464175</data>
    </edge>
    <edge source="GRC" target="HKG">
      <data key="d0">185924</data>
    </edge>
    <edge source="GRC" target="HUN">
      <data key="d0">175991</data>
    </edge>
    <edge source="GRC" target="IRL">
      <data key="d0">165005</data>
    </edge>
    <edge source="GRC" target="ISR">
      <data key="d0">592991</data>
    </edge>
    <edge source="GRC" target="ITA">
      <data key="d0">2332408</data>
    </edge>
    <edge source="GRC" target="JPN">
      <data key="d0">368872</data>
    </edge>
    <edge source="GRC" target="JOR">
      <data key="d0">194800</data>
    </edge>
    <edge source="GRC" target="KOR">
      <data key="d0">28150</data>
    </edge>
    <edge source="GRC" target="LBN">
      <data key="d0">464825</data>
    </edge>
    <edge source="GRC" target="LVA">
      <data key="d0">75974</data>
    </edge>
    <edge source="GRC" target="LTU">
      <data key="d0">36824</data>
    </edge>
    <edge source="GRC" target="MYS">
      <data key="d0">10613</data>
    </edge>
    <edge source="GRC" target="MEX">
      <data key="d0">62440</data>
    </edge>
    <edge source="GRC" target="OMN">
      <data key="d0">119788</data>
    </edge>
    <edge source="GRC" target="NLD">
      <data key="d0">604541</data>
    </edge>
    <edge source="GRC" target="NZL">
      <data key="d0">106341</data>
    </edge>
    <edge source="GRC" target="NOR">
      <data key="d0">46813</data>
    </edge>
    <edge source="GRC" target="POL">
      <data key="d0">186200</data>
    </edge>
    <edge source="GRC" target="PRT">
      <data key="d0">675983</data>
    </edge>
    <edge source="GRC" target="ROU">
      <data key="d0">1697108</data>
    </edge>
    <edge source="GRC" target="RUS">
      <data key="d0">246369</data>
    </edge>
    <edge source="GRC" target="SAU">
      <data key="d0">358097</data>
    </edge>
    <edge source="GRC" target="SGP">
      <data key="d0">70943</data>
    </edge>
    <edge source="GRC" target="SVK">
      <data key="d0">19740</data>
    </edge>
    <edge source="GRC" target="ZAF">
      <data key="d0">15866</data>
    </edge>
    <edge source="GRC" target="ESP">
      <data key="d0">352149</data>
    </edge>
    <edge source="GRC" target="SWE">
      <data key="d0">584088</data>
    </edge>
    <edge source="GRC" target="CHE">
      <data key="d0">201735</data>
    </edge>
    <edge source="GRC" target="ARE">
      <data key="d0">649882</data>
    </edge>
    <edge source="GRC" target="TUN">
      <data key="d0">193866</data>
    </edge>
    <edge source="GRC" target="TUR">
      <data key="d0">260258</data>
    </edge>
    <edge source="GRC" target="UKR">
      <data key="d0">26010</data>
    </edge>
    <edge source="GRC" target="MKD">
      <data key="d0">2911196</data>
    </edge>
    <edge source="GRC" target="EGY">
      <data key="d0">31218</data>
    </edge>
    <edge source="GRC" target="GBR">
      <data key="d0">1572157</data>
    </edge>
    <edge source="GRC" target="USA">
      <data key="d0">672022</data>
    </edge>
    <edge source="GRC" target="SRB">
      <data key="d0">1777064</data>
    </edge>
    <edge source="ITA" target="ALB">
      <data key="d0">3898187</data>
    </edge>
    <edge source="ITA" target="DZA">
      <data key="d0">6433203</data>
    </edge>
    <edge source="ITA" target="AZE">
      <data key="d0">222684</data>
    </edge>
    <edge source="ITA" target="ARG">
      <data key="d0">11570375</data>
    </edge>
    <edge source="ITA" target="AUS">
      <data key="d0">16428198</data>
    </edge>
    <edge source="ITA" target="AUT">
      <data key="d0">65299750</data>
    </edge>
    <edge source="ITA" target="ARM">
      <data key="d0">344028</data>
    </edge>
    <edge source="ITA" target="BEL">
      <data key="d0">77616267</data>
    </edge>
    <edge source="ITA" target="BOL">
      <data key="d0">97771</data>
    </edge>
    <edge source="ITA" target="BRA">
      <data key="d0">7194065</data>
    </edge>
    <edge source="ITA" target="BGR">
      <data key="d0">3693983</data>
    </edge>
    <edge source="ITA" target="BDI">
      <data key="d0">20545</data>
    </edge>
    <edge source="ITA" target="BLR">
      <data key="d0">775924</data>
    </edge>
    <edge source="ITA" target="CMR">
      <data key="d0">514408</data>
    </edge>
    <edge source="ITA" target="CAN">
      <data key="d0">12670593</data>
    </edge>
    <edge source="ITA" target="LKA">
      <data key="d0">448202</data>
    </edge>
    <edge source="ITA" target="CHL">
      <data key="d0">5947073</data>
    </edge>
    <edge source="ITA" target="CHN">
      <data key="d0">13538522</data>
    </edge>
    <edge source="ITA" target="COL">
      <data key="d0">512664</data>
    </edge>
    <edge source="ITA" target="CRI">
      <data key="d0">243380</data>
    </edge>
    <edge source="ITA" target="HRV">
      <data key="d0">16412224</data>
    </edge>
    <edge source="ITA" target="CZE">
      <data key="d0">22831360</data>
    </edge>
    <edge source="ITA" target="BEN">
      <data key="d0">246502</data>
    </edge>
    <edge source="ITA" target="DNK">
      <data key="d0">19289785</data>
    </edge>
    <edge source="ITA" target="ECU">
      <data key="d0">549387</data>
    </edge>
    <edge source="ITA" target="SLV">
      <data key="d0">22322</data>
    </edge>
    <edge source="ITA" target="ETH">
      <data key="d0">733500</data>
    </edge>
    <edge source="ITA" target="EST">
      <data key="d0">2288723</data>
    </edge>
    <edge source="ITA" target="FIN">
      <data key="d0">9443906</data>
    </edge>
    <edge source="ITA" target="FRA">
      <data key="d0">313250496</data>
    </edge>
    <edge source="ITA" target="GEO">
      <data key="d0">543777</data>
    </edge>
    <edge source="ITA" target="PSE">
      <data key="d0">38933</data>
    </edge>
    <edge source="ITA" target="DEU">
      <data key="d0">343933063</data>
    </edge>
    <edge source="ITA" target="GHA">
      <data key="d0">1296809</data>
    </edge>
    <edge source="ITA" target="GRC">
      <data key="d0">48477674</data>
    </edge>
    <edge source="ITA" target="GTM">
      <data key="d0">59166</data>
    </edge>
    <edge source="ITA" target="HKG">
      <data key="d0">20727021</data>
    </edge>
    <edge source="ITA" target="HUN">
      <data key="d0">54084500</data>
    </edge>
    <edge source="ITA" target="IDN">
      <data key="d0">655088</data>
    </edge>
    <edge source="ITA" target="IRL">
      <data key="d0">16222270</data>
    </edge>
    <edge source="ITA" target="ISR">
      <data key="d0">21194278</data>
    </edge>
    <edge source="ITA" target="CIV">
      <data key="d0">385037</data>
    </edge>
    <edge source="ITA" target="JPN">
      <data key="d0">21971901</data>
    </edge>
    <edge source="ITA" target="KAZ">
      <data key="d0">1566898</data>
    </edge>
    <edge source="ITA" target="JOR">
      <data key="d0">3964252</data>
    </edge>
    <edge source="ITA" target="KOR">
      <data key="d0">8183349</data>
    </edge>
    <edge source="ITA" target="LBN">
      <data key="d0">10231671</data>
    </edge>
    <edge source="ITA" target="LVA">
      <data key="d0">2907646</data>
    </edge>
    <edge source="ITA" target="LTU">
      <data key="d0">4061700</data>
    </edge>
    <edge source="ITA" target="MDG">
      <data key="d0">233775</data>
    </edge>
    <edge source="ITA" target="MWI">
      <data key="d0">12990</data>
    </edge>
    <edge source="ITA" target="MYS">
      <data key="d0">3343090</data>
    </edge>
    <edge source="ITA" target="MRT">
      <data key="d0">19856</data>
    </edge>
    <edge source="ITA" target="MUS">
      <data key="d0">585089</data>
    </edge>
    <edge source="ITA" target="MEX">
      <data key="d0">4701192</data>
    </edge>
    <edge source="ITA" target="MDA">
      <data key="d0">787714</data>
    </edge>
    <edge source="ITA" target="MAR">
      <data key="d0">3688571</data>
    </edge>
    <edge source="ITA" target="OMN">
      <data key="d0">2673690</data>
    </edge>
    <edge source="ITA" target="NLD">
      <data key="d0">91173041</data>
    </edge>
    <edge source="ITA" target="NZL">
      <data key="d0">3468479</data>
    </edge>
    <edge source="ITA" target="NER">
      <data key="d0">11676</data>
    </edge>
    <edge source="ITA" target="NOR">
      <data key="d0">12890244</data>
    </edge>
    <edge source="ITA" target="PAK">
      <data key="d0">417984</data>
    </edge>
    <edge source="ITA" target="PAN">
      <data key="d0">178529</data>
    </edge>
    <edge source="ITA" target="PRY">
      <data key="d0">172702</data>
    </edge>
    <edge source="ITA" target="PER">
      <data key="d0">423853</data>
    </edge>
    <edge source="ITA" target="PHL">
      <data key="d0">1744346</data>
    </edge>
    <edge source="ITA" target="POL">
      <data key="d0">51317011</data>
    </edge>
    <edge source="ITA" target="PRT">
      <data key="d0">36337203</data>
    </edge>
    <edge source="ITA" target="ROU">
      <data key="d0">29692135</data>
    </edge>
    <edge source="ITA" target="RUS">
      <data key="d0">46481480</data>
    </edge>
    <edge source="ITA" target="SAU">
      <data key="d0">26855149</data>
    </edge>
    <edge source="ITA" target="SEN">
      <data key="d0">380431</data>
    </edge>
    <edge source="ITA" target="IND">
      <data key="d0">1744342</data>
    </edge>
    <edge source="ITA" target="SGP">
      <data key="d0">11108995</data>
    </edge>
    <edge source="ITA" target="SVK">
      <data key="d0">7510407</data>
    </edge>
    <edge source="ITA" target="VNM">
      <data key="d0">397803</data>
    </edge>
    <edge source="ITA" target="SVN">
      <data key="d0">24279729</data>
    </edge>
    <edge source="ITA" target="ZAF">
      <data key="d0">2765061</data>
    </edge>
    <edge source="ITA" target="ESP">
      <data key="d0">221073158</data>
    </edge>
    <edge source="ITA" target="SWE">
      <data key="d0">18453809</data>
    </edge>
    <edge source="ITA" target="CHE">
      <data key="d0">62391874</data>
    </edge>
    <edge source="ITA" target="THA">
      <data key="d0">1427107</data>
    </edge>
    <edge source="ITA" target="TGO">
      <data key="d0">73652</data>
    </edge>
    <edge source="ITA" target="ARE">
      <data key="d0">26865099</data>
    </edge>
    <edge source="ITA" target="TUN">
      <data key="d0">5887625</data>
    </edge>
    <edge source="ITA" target="TUR">
      <data key="d0">40877367</data>
    </edge>
    <edge source="ITA" target="UGA">
      <data key="d0">33726</data>
    </edge>
    <edge source="ITA" target="UKR">
      <data key="d0">7072226</data>
    </edge>
    <edge source="ITA" target="MKD">
      <data key="d0">2955164</data>
    </edge>
    <edge source="ITA" target="EGY">
      <data key="d0">13956733</data>
    </edge>
    <edge source="ITA" target="GBR">
      <data key="d0">257350035</data>
    </edge>
    <edge source="ITA" target="TZA">
      <data key="d0">362712</data>
    </edge>
    <edge source="ITA" target="USA">
      <data key="d0">86267164</data>
    </edge>
    <edge source="ITA" target="BFA">
      <data key="d0">63730</data>
    </edge>
    <edge source="ITA" target="URY">
      <data key="d0">2130505</data>
    </edge>
    <edge source="ITA" target="SRB">
      <data key="d0">13166577</data>
    </edge>
    <edge source="GBR" target="ALB">
      <data key="d0">31297</data>
    </edge>
    <edge source="GBR" target="DZA">
      <data key="d0">2177901</data>
    </edge>
    <edge source="GBR" target="AZE">
      <data key="d0">117241</data>
    </edge>
    <edge source="GBR" target="ARG">
      <data key="d0">92261</data>
    </edge>
    <edge source="GBR" target="AUS">
      <data key="d0">7799888</data>
    </edge>
    <edge source="GBR" target="AUT">
      <data key="d0">4664712</data>
    </edge>
    <edge source="GBR" target="ARM">
      <data key="d0">11414</data>
    </edge>
    <edge source="GBR" target="BEL">
      <data key="d0">18149419</data>
    </edge>
    <edge source="GBR" target="BOL">
      <data key="d0">114850</data>
    </edge>
    <edge source="GBR" target="BRA">
      <data key="d0">1492209</data>
    </edge>
    <edge source="GBR" target="BGR">
      <data key="d0">368966</data>
    </edge>
    <edge source="GBR" target="CAN">
      <data key="d0">3541049</data>
    </edge>
    <edge source="GBR" target="LKA">
      <data key="d0">1118944</data>
    </edge>
    <edge source="GBR" target="CHL">
      <data key="d0">96341</data>
    </edge>
    <edge source="GBR" target="CHN">
      <data key="d0">4509313</data>
    </edge>
    <edge source="GBR" target="COL">
      <data key="d0">941947</data>
    </edge>
    <edge source="GBR" target="CRI">
      <data key="d0">52105</data>
    </edge>
    <edge source="GBR" target="HRV">
      <data key="d0">354407</data>
    </edge>
    <edge source="GBR" target="CZE">
      <data key="d0">2581043</data>
    </edge>
    <edge source="GBR" target="DNK">
      <data key="d0">12829816</data>
    </edge>
    <edge source="GBR" target="ETH">
      <data key="d0">139712</data>
    </edge>
    <edge source="GBR" target="EST">
      <data key="d0">561065</data>
    </edge>
    <edge source="GBR" target="FIN">
      <data key="d0">4037605</data>
    </edge>
    <edge source="GBR" target="FRA">
      <data key="d0">45436155</data>
    </edge>
    <edge source="GBR" target="GEO">
      <data key="d0">58319</data>
    </edge>
    <edge source="GBR" target="GMB">
      <data key="d0">25689</data>
    </edge>
    <edge source="GBR" target="DEU">
      <data key="d0">57073983</data>
    </edge>
    <edge source="GBR" target="GHA">
      <data key="d0">2389560</data>
    </edge>
    <edge source="GBR" target="GRC">
      <data key="d0">4720720</data>
    </edge>
    <edge source="GBR" target="HKG">
      <data key="d0">23630361</data>
    </edge>
    <edge source="GBR" target="HUN">
      <data key="d0">2746603</data>
    </edge>
    <edge source="GBR" target="IDN">
      <data key="d0">189880</data>
    </edge>
    <edge source="GBR" target="IRL">
      <data key="d0">136584533</data>
    </edge>
    <edge source="GBR" target="ISR">
      <data key="d0">2075511</data>
    </edge>
    <edge source="GBR" target="ITA">
      <data key="d0">14787419</data>
    </edge>
    <edge source="GBR" target="CIV">
      <data key="d0">83300</data>
    </edge>
    <edge source="GBR" target="JAM">
      <data key="d0">296541</data>
    </edge>
    <edge source="GBR" target="JPN">
      <data key="d0">5948773</data>
    </edge>
    <edge source="GBR" target="KAZ">
      <data key="d0">1513590</data>
    </edge>
    <edge source="GBR" target="JOR">
      <data key="d0">655122</data>
    </edge>
    <edge source="GBR" target="KOR">
      <data key="d0">1674386</data>
    </edge>
    <edge source="GBR" target="LBN">
      <data key="d0">558294</data>
    </edge>
    <edge source="GBR" target="LVA">
      <data key="d0">357716</data>
    </edge>
    <edge source="GBR" target="LTU">
      <data key="d0">205238</data>
    </edge>
    <edge source="GBR" target="MDG">
      <data key="d0">987254</data>
    </edge>
    <edge source="GBR" target="MWI">
      <data key="d0">29200</data>
    </edge>
    <edge source="GBR" target="MYS">
      <data key="d0">761554</data>
    </edge>
    <edge source="GBR" target="MRT">
      <data key="d0">22480</data>
    </edge>
    <edge source="GBR" target="MUS">
      <data key="d0">1175463</data>
    </edge>
    <edge source="GBR" target="MEX">
      <data key="d0">929360</data>
    </edge>
    <edge source="GBR" target="MDA">
      <data key="d0">17415</data>
    </edge>
    <edge source="GBR" target="MAR">
      <data key="d0">640944</data>
    </edge>
    <edge source="GBR" target="OMN">
      <data key="d0">1987738</data>
    </edge>
    <edge source="GBR" target="NLD">
      <data key="d0">33877060</data>
    </edge>
    <edge source="GBR" target="NZL">
      <data key="d0">2186599</data>
    </edge>
    <edge source="GBR" target="NIC">
      <data key="d0">189903</data>
    </edge>
    <edge source="GBR" target="NOR">
      <data key="d0">9319044</data>
    </edge>
    <edge source="GBR" target="PAK">
      <data key="d0">362151</data>
    </edge>
    <edge source="GBR" target="PAN">
      <data key="d0">262229</data>
    </edge>
    <edge source="GBR" target="PER">
      <data key="d0">150232</data>
    </edge>
    <edge source="GBR" target="PHL">
      <data key="d0">577699</data>
    </edge>
    <edge source="GBR" target="POL">
      <data key="d0">4603836</data>
    </edge>
    <edge source="GBR" target="PRT">
      <data key="d0">2319829</data>
    </edge>
    <edge source="GBR" target="ROU">
      <data key="d0">377289</data>
    </edge>
    <edge source="GBR" target="RUS">
      <data key="d0">720718</data>
    </edge>
    <edge source="GBR" target="SAU">
      <data key="d0">3648361</data>
    </edge>
    <edge source="GBR" target="SEN">
      <data key="d0">97595</data>
    </edge>
    <edge source="GBR" target="IND">
      <data key="d0">1869890</data>
    </edge>
    <edge source="GBR" target="SGP">
      <data key="d0">16294780</data>
    </edge>
    <edge source="GBR" target="SVK">
      <data key="d0">630229</data>
    </edge>
    <edge source="GBR" target="VNM">
      <data key="d0">359688</data>
    </edge>
    <edge source="GBR" target="SVN">
      <data key="d0">316825</data>
    </edge>
    <edge source="GBR" target="ZAF">
      <data key="d0">3363429</data>
    </edge>
    <edge source="GBR" target="ZWE">
      <data key="d0">103738</data>
    </edge>
    <edge source="GBR" target="ESP">
      <data key="d0">14172189</data>
    </edge>
    <edge source="GBR" target="SWE">
      <data key="d0">14850130</data>
    </edge>
    <edge source="GBR" target="CHE">
      <data key="d0">12157709</data>
    </edge>
    <edge source="GBR" target="THA">
      <data key="d0">302162</data>
    </edge>
    <edge source="GBR" target="ARE">
      <data key="d0">16546501</data>
    </edge>
    <edge source="GBR" target="TUN">
      <data key="d0">599931</data>
    </edge>
    <edge source="GBR" target="TUR">
      <data key="d0">3421844</data>
    </edge>
    <edge source="GBR" target="UGA">
      <data key="d0">636575</data>
    </edge>
    <edge source="GBR" target="UKR">
      <data key="d0">1284779</data>
    </edge>
    <edge source="GBR" target="MKD">
      <data key="d0">486517</data>
    </edge>
    <edge source="GBR" target="EGY">
      <data key="d0">1905334</data>
    </edge>
    <edge source="GBR" target="TZA">
      <data key="d0">722216</data>
    </edge>
    <edge source="GBR" target="USA">
      <data key="d0">43214139</data>
    </edge>
    <edge source="GBR" target="URY">
      <data key="d0">116801</data>
    </edge>
    <edge source="GBR" target="SRB">
      <data key="d0">2206833</data>
    </edge>
    <edge source="SRB" target="AUS">
      <data key="d0">12000</data>
    </edge>
    <edge source="SRB" target="AUT">
      <data key="d0">177000</data>
    </edge>
    <edge source="SRB" target="FIN">
      <data key="d0">33000</data>
    </edge>
    <edge source="SRB" target="FRA">
      <data key="d0">19000</data>
    </edge>
    <edge source="SRB" target="DEU">
      <data key="d0">132000</data>
    </edge>
    <edge source="SRB" target="GRC">
      <data key="d0">74000</data>
    </edge>
    <edge source="SRB" target="HUN">
      <data key="d0">155000</data>
    </edge>
    <edge source="SRB" target="ITA">
      <data key="d0">26000</data>
    </edge>
    <edge source="SRB" target="JOR">
      <data key="d0">32000</data>
    </edge>
    <edge source="SRB" target="LBN">
      <data key="d0">552000</data>
    </edge>
    <edge source="SRB" target="NLD">
      <data key="d0">20000</data>
    </edge>
    <edge source="SRB" target="ROU">
      <data key="d0">16000</data>
    </edge>
    <edge source="SRB" target="RUS">
      <data key="d0">82000</data>
    </edge>
    <edge source="SRB" target="UKR">
      <data key="d0">11000</data>
    </edge>
    <edge source="SRB" target="MKD">
      <data key="d0">696000</data>
    </edge>
    <edge source="DZA" target="FRA">
      <data key="d0">247548</data>
    </edge>
    <edge source="DZA" target="MAR">
      <data key="d0">186511</data>
    </edge>
    <edge source="DZA" target="TUN">
      <data key="d0">37094</data>
    </edge>
    <edge source="DZA" target="TUR">
      <data key="d0">12780</data>
    </edge>
    <edge source="FRA" target="ALB">
      <data key="d0">51828</data>
    </edge>
    <edge source="FRA" target="DZA">
      <data key="d0">6457137</data>
    </edge>
    <edge source="FRA" target="AZE">
      <data key="d0">54777</data>
    </edge>
    <edge source="FRA" target="ARG">
      <data key="d0">1072795</data>
    </edge>
    <edge source="FRA" target="AUS">
      <data key="d0">6146450</data>
    </edge>
    <edge source="FRA" target="AUT">
      <data key="d0">13611070</data>
    </edge>
    <edge source="FRA" target="BEL">
      <data key="d0">103631053</data>
    </edge>
    <edge source="FRA" target="BRA">
      <data key="d0">5119303</data>
    </edge>
    <edge source="FRA" target="BGR">
      <data key="d0">915205</data>
    </edge>
    <edge source="FRA" target="BLR">
      <data key="d0">19242</data>
    </edge>
    <edge source="FRA" target="KHM">
      <data key="d0">48317</data>
    </edge>
    <edge source="FRA" target="CMR">
      <data key="d0">1620008</data>
    </edge>
    <edge source="FRA" target="CAN">
      <data key="d0">11625037</data>
    </edge>
    <edge source="FRA" target="CAF">
      <data key="d0">33569</data>
    </edge>
    <edge source="FRA" target="LKA">
      <data key="d0">346081</data>
    </edge>
    <edge source="FRA" target="CHL">
      <data key="d0">790200</data>
    </edge>
    <edge source="FRA" target="CHN">
      <data key="d0">8972123</data>
    </edge>
    <edge source="FRA" target="COL">
      <data key="d0">76688</data>
    </edge>
    <edge source="FRA" target="CRI">
      <data key="d0">1109454</data>
    </edge>
    <edge source="FRA" target="HRV">
      <data key="d0">586961</data>
    </edge>
    <edge source="FRA" target="CZE">
      <data key="d0">4806931</data>
    </edge>
    <edge source="FRA" target="BEN">
      <data key="d0">532746</data>
    </edge>
    <edge source="FRA" target="DNK">
      <data key="d0">11955247</data>
    </edge>
    <edge source="FRA" target="ECU">
      <data key="d0">156607</data>
    </edge>
    <edge source="FRA" target="ETH">
      <data key="d0">218267</data>
    </edge>
    <edge source="FRA" target="EST">
      <data key="d0">643986</data>
    </edge>
    <edge source="FRA" target="FIN">
      <data key="d0">4668723</data>
    </edge>
    <edge source="FRA" target="GEO">
      <data key="d0">226975</data>
    </edge>
    <edge source="FRA" target="GMB">
      <data key="d0">110538</data>
    </edge>
    <edge source="FRA" target="DEU">
      <data key="d0">220019350</data>
    </edge>
    <edge source="FRA" target="GHA">
      <data key="d0">1401460</data>
    </edge>
    <edge source="FRA" target="GRC">
      <data key="d0">9974410</data>
    </edge>
    <edge source="FRA" target="GTM">
      <data key="d0">333159</data>
    </edge>
    <edge source="FRA" target="HKG">
      <data key="d0">8358195</data>
    </edge>
    <edge source="FRA" target="HUN">
      <data key="d0">7657043</data>
    </edge>
    <edge source="FRA" target="IDN">
      <data key="d0">332457</data>
    </edge>
    <edge source="FRA" target="IRL">
      <data key="d0">5707809</data>
    </edge>
    <edge source="FRA" target="ISR">
      <data key="d0">4476160</data>
    </edge>
    <edge source="FRA" target="ITA">
      <data key="d0">111608895</data>
    </edge>
    <edge source="FRA" target="CIV">
      <data key="d0">2037721</data>
    </edge>
    <edge source="FRA" target="JAM">
      <data key="d0">51407</data>
    </edge>
    <edge source="FRA" target="JPN">
      <data key="d0">8682084</data>
    </edge>
    <edge source="FRA" target="KAZ">
      <data key="d0">565331</data>
    </edge>
    <edge source="FRA" target="JOR">
      <data key="d0">1596130</data>
    </edge>
    <edge source="FRA" target="KOR">
      <data key="d0">1357778</data>
    </edge>
    <edge source="FRA" target="KGZ">
      <data key="d0">34411</data>
    </edge>
    <edge source="FRA" target="LBN">
      <data key="d0">2728197</data>
    </edge>
    <edge source="FRA" target="LVA">
      <data key="d0">154922</data>
    </edge>
    <edge source="FRA" target="LTU">
      <data key="d0">848629</data>
    </edge>
    <edge source="FRA" target="MDG">
      <data key="d0">1619165</data>
    </edge>
    <edge source="FRA" target="MYS">
      <data key="d0">146635</data>
    </edge>
    <edge source="FRA" target="MRT">
      <data key="d0">353806</data>
    </edge>
    <edge source="FRA" target="MUS">
      <data key="d0">1712989</data>
    </edge>
    <edge source="FRA" target="MEX">
      <data key="d0">3214031</data>
    </edge>
    <edge source="FRA" target="MAR">
      <data key="d0">5669325</data>
    </edge>
    <edge source="FRA" target="OMN">
      <data key="d0">532605</data>
    </edge>
    <edge source="FRA" target="NLD">
      <data key="d0">72534321</data>
    </edge>
    <edge source="FRA" target="NZL">
      <data key="d0">461114</data>
    </edge>
    <edge source="FRA" target="NER">
      <data key="d0">114190</data>
    </edge>
    <edge source="FRA" target="NOR">
      <data key="d0">6119202</data>
    </edge>
    <edge source="FRA" target="PAK">
      <data key="d0">63064</data>
    </edge>
    <edge source="FRA" target="PAN">
      <data key="d0">577270</data>
    </edge>
    <edge source="FRA" target="PER">
      <data key="d0">25282</data>
    </edge>
    <edge source="FRA" target="PHL">
      <data key="d0">479092</data>
    </edge>
    <edge source="FRA" target="POL">
      <data key="d0">16626358</data>
    </edge>
    <edge source="FRA" target="PRT">
      <data key="d0">17229050</data>
    </edge>
    <edge source="FRA" target="ROU">
      <data key="d0">2408522</data>
    </edge>
    <edge source="FRA" target="RUS">
      <data key="d0">4583467</data>
    </edge>
    <edge source="FRA" target="SAU">
      <data key="d0">12640948</data>
    </edge>
    <edge source="FRA" target="SEN">
      <data key="d0">2143764</data>
    </edge>
    <edge source="FRA" target="IND">
      <data key="d0">557044</data>
    </edge>
    <edge source="FRA" target="SGP">
      <data key="d0">4532482</data>
    </edge>
    <edge source="FRA" target="SVK">
      <data key="d0">2535774</data>
    </edge>
    <edge source="FRA" target="VNM">
      <data key="d0">306192</data>
    </edge>
    <edge source="FRA" target="SVN">
      <data key="d0">466030</data>
    </edge>
    <edge source="FRA" target="ZAF">
      <data key="d0">2091936</data>
    </edge>
    <edge source="FRA" target="ZWE">
      <data key="d0">214756</data>
    </edge>
    <edge source="FRA" target="ESP">
      <data key="d0">126606116</data>
    </edge>
    <edge source="FRA" target="SWE">
      <data key="d0">10554068</data>
    </edge>
    <edge source="FRA" target="CHE">
      <data key="d0">42191551</data>
    </edge>
    <edge source="FRA" target="THA">
      <data key="d0">335126</data>
    </edge>
    <edge source="FRA" target="TGO">
      <data key="d0">1864540</data>
    </edge>
    <edge source="FRA" target="ARE">
      <data key="d0">8451878</data>
    </edge>
    <edge source="FRA" target="TUN">
      <data key="d0">10533561</data>
    </edge>
    <edge source="FRA" target="TUR">
      <data key="d0">12653308</data>
    </edge>
    <edge source="FRA" target="UKR">
      <data key="d0">990348</data>
    </edge>
    <edge source="FRA" target="MKD">
      <data key="d0">401842</data>
    </edge>
    <edge source="FRA" target="EGY">
      <data key="d0">3336227</data>
    </edge>
    <edge source="FRA" target="GBR">
      <data key="d0">107495250</data>
    </edge>
    <edge source="FRA" target="TZA">
      <data key="d0">27810</data>
    </edge>
    <edge source="FRA" target="USA">
      <data key="d0">45354738</data>
    </edge>
    <edge source="FRA" target="BFA">
      <data key="d0">297765</data>
    </edge>
    <edge source="FRA" target="URY">
      <data key="d0">141438</data>
    </edge>
    <edge source="FRA" target="SRB">
      <data key="d0">442714</data>
    </edge>
    <edge source="MAR" target="DZA">
      <data key="d0">83272</data>
    </edge>
    <edge source="MAR" target="AUS">
      <data key="d0">13598</data>
    </edge>
    <edge source="MAR" target="BEL">
      <data key="d0">95787</data>
    </edge>
    <edge source="MAR" target="BRA">
      <data key="d0">62327</data>
    </edge>
    <edge source="MAR" target="CMR">
      <data key="d0">119332</data>
    </edge>
    <edge source="MAR" target="CAN">
      <data key="d0">55214</data>
    </edge>
    <edge source="MAR" target="CHN">
      <data key="d0">12256</data>
    </edge>
    <edge source="MAR" target="BEN">
      <data key="d0">33225</data>
    </edge>
    <edge source="MAR" target="FRA">
      <data key="d0">2998066</data>
    </edge>
    <edge source="MAR" target="GMB">
      <data key="d0">15325</data>
    </edge>
    <edge source="MAR" target="DEU">
      <data key="d0">97672</data>
    </edge>
    <edge source="MAR" target="GRC">
      <data key="d0">32973</data>
    </edge>
    <edge source="MAR" target="HKG">
      <data key="d0">50108</data>
    </edge>
    <edge source="MAR" target="ITA">
      <data key="d0">1344491</data>
    </edge>
    <edge source="MAR" target="CIV">
      <data key="d0">34609</data>
    </edge>
    <edge source="MAR" target="JOR">
      <data key="d0">526972</data>
    </edge>
    <edge source="MAR" target="LBN">
      <data key="d0">125071</data>
    </edge>
    <edge source="MAR" target="MDG">
      <data key="d0">75274</data>
    </edge>
    <edge source="MAR" target="MRT">
      <data key="d0">102986</data>
    </edge>
    <edge source="MAR" target="MEX">
      <data key="d0">11857</data>
    </edge>
    <edge source="MAR" target="NLD">
      <data key="d0">57767</data>
    </edge>
    <edge source="MAR" target="NZL">
      <data key="d0">56684</data>
    </edge>
    <edge source="MAR" target="PRT">
      <data key="d0">98903</data>
    </edge>
    <edge source="MAR" target="SAU">
      <data key="d0">110488</data>
    </edge>
    <edge source="MAR" target="SEN">
      <data key="d0">375974</data>
    </edge>
    <edge source="MAR" target="SGP">
      <data key="d0">177854</data>
    </edge>
    <edge source="MAR" target="ESP">
      <data key="d0">16261120</data>
    </edge>
    <edge source="MAR" target="CHE">
      <data key="d0">10562</data>
    </edge>
    <edge source="MAR" target="THA">
      <data key="d0">18046</data>
    </edge>
    <edge source="MAR" target="TGO">
      <data key="d0">36379</data>
    </edge>
    <edge source="MAR" target="ARE">
      <data key="d0">428537</data>
    </edge>
    <edge source="MAR" target="TUN">
      <data key="d0">2027952</data>
    </edge>
    <edge source="MAR" target="GBR">
      <data key="d0">108219</data>
    </edge>
    <edge source="MAR" target="USA">
      <data key="d0">1535553</data>
    </edge>
    <edge source="MAR" target="BFA">
      <data key="d0">57370</data>
    </edge>
    <edge source="TUN" target="DZA">
      <data key="d0">86210</data>
    </edge>
    <edge source="TUN" target="BEL">
      <data key="d0">17488</data>
    </edge>
    <edge source="TUN" target="CMR">
      <data key="d0">49262</data>
    </edge>
    <edge source="TUN" target="BEN">
      <data key="d0">117511</data>
    </edge>
    <edge source="TUN" target="FRA">
      <data key="d0">2180731</data>
    </edge>
    <edge source="TUN" target="DEU">
      <data key="d0">350805</data>
    </edge>
    <edge source="TUN" target="GRC">
      <data key="d0">150460</data>
    </edge>
    <edge source="TUN" target="ITA">
      <data key="d0">524132</data>
    </edge>
    <edge source="TUN" target="CIV">
      <data key="d0">287730</data>
    </edge>
    <edge source="TUN" target="MDG">
      <data key="d0">208656</data>
    </edge>
    <edge source="TUN" target="MRT">
      <data key="d0">17853</data>
    </edge>
    <edge source="TUN" target="MAR">
      <data key="d0">51708</data>
    </edge>
    <edge source="TUN" target="NLD">
      <data key="d0">11881</data>
    </edge>
    <edge source="TUN" target="NER">
      <data key="d0">44378</data>
    </edge>
    <edge source="TUN" target="RUS">
      <data key="d0">12252</data>
    </edge>
    <edge source="TUN" target="SEN">
      <data key="d0">412650</data>
    </edge>
    <edge source="TUN" target="ZAF">
      <data key="d0">19686</data>
    </edge>
    <edge source="TUN" target="CHE">
      <data key="d0">19192</data>
    </edge>
    <edge source="TUN" target="TGO">
      <data key="d0">16895</data>
    </edge>
    <edge source="TUN" target="TUR">
      <data key="d0">11640</data>
    </edge>
    <edge source="TUN" target="GBR">
      <data key="d0">11819</data>
    </edge>
    <edge source="TUN" target="BFA">
      <data key="d0">201866</data>
    </edge>
    <edge source="TUR" target="ALB">
      <data key="d0">441729</data>
    </edge>
    <edge source="TUR" target="DZA">
      <data key="d0">2112723</data>
    </edge>
    <edge source="TUR" target="AZE">
      <data key="d0">2215339</data>
    </edge>
    <edge source="TUR" target="ARG">
      <data key="d0">12312</data>
    </edge>
    <edge source="TUR" target="AUS">
      <data key="d0">825993</data>
    </edge>
    <edge source="TUR" target="AUT">
      <data key="d0">1636658</data>
    </edge>
    <edge source="TUR" target="BEL">
      <data key="d0">3556921</data>
    </edge>
    <edge source="TUR" target="BGR">
      <data key="d0">1111524</data>
    </edge>
    <edge source="TUR" target="BLR">
      <data key="d0">113830</data>
    </edge>
    <edge source="TUR" target="CAN">
      <data key="d0">1694082</data>
    </edge>
    <edge source="TUR" target="CHL">
      <data key="d0">863947</data>
    </edge>
    <edge source="TUR" target="HRV">
      <data key="d0">768824</data>
    </edge>
    <edge source="TUR" target="CZE">
      <data key="d0">655035</data>
    </edge>
    <edge source="TUR" target="DNK">
      <data key="d0">1498671</data>
    </edge>
    <edge source="TUR" target="ETH">
      <data key="d0">324330</data>
    </edge>
    <edge source="TUR" target="FIN">
      <data key="d0">213118</data>
    </edge>
    <edge source="TUR" target="FRA">
      <data key="d0">3898597</data>
    </edge>
    <edge source="TUR" target="GEO">
      <data key="d0">322788</data>
    </edge>
    <edge source="TUR" target="DEU">
      <data key="d0">31722007</data>
    </edge>
    <edge source="TUR" target="GHA">
      <data key="d0">17249</data>
    </edge>
    <edge source="TUR" target="GRC">
      <data key="d0">6308213</data>
    </edge>
    <edge source="TUR" target="HKG">
      <data key="d0">87440</data>
    </edge>
    <edge source="TUR" target="HUN">
      <data key="d0">1548418</data>
    </edge>
    <edge source="TUR" target="IRL">
      <data key="d0">4441008</data>
    </edge>
    <edge source="TUR" target="ISR">
      <data key="d0">3344796</data>
    </edge>
    <edge source="TUR" target="ITA">
      <data key="d0">11732635</data>
    </edge>
    <edge source="TUR" target="JPN">
      <data key="d0">67575</data>
    </edge>
    <edge source="TUR" target="KAZ">
      <data key="d0">6452767</data>
    </edge>
    <edge source="TUR" target="JOR">
      <data key="d0">1899333</data>
    </edge>
    <edge source="TUR" target="KOR">
      <data key="d0">136774</data>
    </edge>
    <edge source="TUR" target="KGZ">
      <data key="d0">197744</data>
    </edge>
    <edge source="TUR" target="LBN">
      <data key="d0">754857</data>
    </edge>
    <edge source="TUR" target="LVA">
      <data key="d0">65991</data>
    </edge>
    <edge source="TUR" target="LTU">
      <data key="d0">45577</data>
    </edge>
    <edge source="TUR" target="MYS">
      <data key="d0">43433</data>
    </edge>
    <edge source="TUR" target="MEX">
      <data key="d0">39426</data>
    </edge>
    <edge source="TUR" target="MDA">
      <data key="d0">220091</data>
    </edge>
    <edge source="TUR" target="MAR">
      <data key="d0">118451</data>
    </edge>
    <edge source="TUR" target="OMN">
      <data key="d0">62505</data>
    </edge>
    <edge source="TUR" target="NLD">
      <data key="d0">5171060</data>
    </edge>
    <edge source="TUR" target="NZL">
      <data key="d0">525907</data>
    </edge>
    <edge source="TUR" target="NOR">
      <data key="d0">173254</data>
    </edge>
    <edge source="TUR" target="PAK">
      <data key="d0">34068</data>
    </edge>
    <edge source="TUR" target="PHL">
      <data key="d0">27291</data>
    </edge>
    <edge source="TUR" target="POL">
      <data key="d0">480906</data>
    </edge>
    <edge source="TUR" target="PRT">
      <data key="d0">487965</data>
    </edge>
    <edge source="TUR" target="ROU">
      <data key="d0">6665929</data>
    </edge>
    <edge source="TUR" target="RUS">
      <data key="d0">3954388</data>
    </edge>
    <edge source="TUR" target="SAU">
      <data key="d0">330206</data>
    </edge>
    <edge source="TUR" target="IND">
      <data key="d0">25598</data>
    </edge>
    <edge source="TUR" target="SGP">
      <data key="d0">125950</data>
    </edge>
    <edge source="TUR" target="SVK">
      <data key="d0">30598</data>
    </edge>
    <edge source="TUR" target="SVN">
      <data key="d0">19297</data>
    </edge>
    <edge source="TUR" target="ZAF">
      <data key="d0">34230</data>
    </edge>
    <edge source="TUR" target="ESP">
      <data key="d0">4005905</data>
    </edge>
    <edge source="TUR" target="SWE">
      <data key="d0">865115</data>
    </edge>
    <edge source="TUR" target="CHE">
      <data key="d0">155239</data>
    </edge>
    <edge source="TUR" target="TGO">
      <data key="d0">88680</data>
    </edge>
    <edge source="TUR" target="ARE">
      <data key="d0">628335</data>
    </edge>
    <edge source="TUR" target="TUN">
      <data key="d0">370096</data>
    </edge>
    <edge source="TUR" target="UKR">
      <data key="d0">706274</data>
    </edge>
    <edge source="TUR" target="MKD">
      <data key="d0">5120911</data>
    </edge>
    <edge source="TUR" target="EGY">
      <data key="d0">194333</data>
    </edge>
    <edge source="TUR" target="GBR">
      <data key="d0">26439393</data>
    </edge>
    <edge source="TUR" target="USA">
      <data key="d0">5240887</data>
    </edge>
    <edge source="TUR" target="SRB">
      <data key="d0">840530</data>
    </edge>
    <edge source="AZE" target="CAN">
      <data key="d0">178870</data>
    </edge>
    <edge source="AZE" target="TUR">
      <data key="d0">15604</data>
    </edge>
    <edge source="CAN" target="DZA">
      <data key="d0">1437839</data>
    </edge>
    <edge source="CAN" target="AZE">
      <data key="d0">299011</data>
    </edge>
    <edge source="CAN" target="ARG">
      <data key="d0">348675</data>
    </edge>
    <edge source="CAN" target="AUS">
      <data key="d0">424519</data>
    </edge>
    <edge source="CAN" target="AUT">
      <data key="d0">198481</data>
    </edge>
    <edge source="CAN" target="BEL">
      <data key="d0">1455497</data>
    </edge>
    <edge source="CAN" target="BRA">
      <data key="d0">331657</data>
    </edge>
    <edge source="CAN" target="CHL">
      <data key="d0">1308499</data>
    </edge>
    <edge source="CAN" target="CHN">
      <data key="d0">3789538</data>
    </edge>
    <edge source="CAN" target="COL">
      <data key="d0">101692</data>
    </edge>
    <edge source="CAN" target="CRI">
      <data key="d0">396783</data>
    </edge>
    <edge source="CAN" target="HRV">
      <data key="d0">311244</data>
    </edge>
    <edge source="CAN" target="CZE">
      <data key="d0">349448</data>
    </edge>
    <edge source="CAN" target="DNK">
      <data key="d0">173134</data>
    </edge>
    <edge source="CAN" target="FIN">
      <data key="d0">176434</data>
    </edge>
    <edge source="CAN" target="FRA">
      <data key="d0">4262748</data>
    </edge>
    <edge source="CAN" target="GEO">
      <data key="d0">45765</data>
    </edge>
    <edge source="CAN" target="DEU">
      <data key="d0">4835445</data>
    </edge>
    <edge source="CAN" target="GHA">
      <data key="d0">50112</data>
    </edge>
    <edge source="CAN" target="GRC">
      <data key="d0">16237</data>
    </edge>
    <edge source="CAN" target="HKG">
      <data key="d0">1109446</data>
    </edge>
    <edge source="CAN" target="HUN">
      <data key="d0">106638</data>
    </edge>
    <edge source="CAN" target="IRL">
      <data key="d0">603555</data>
    </edge>
    <edge source="CAN" target="ISR">
      <data key="d0">319066</data>
    </edge>
    <edge source="CAN" target="ITA">
      <data key="d0">1221590</data>
    </edge>
    <edge source="CAN" target="JAM">
      <data key="d0">374590</data>
    </edge>
    <edge source="CAN" target="JPN">
      <data key="d0">70519856</data>
    </edge>
    <edge source="CAN" target="KAZ">
      <data key="d0">58940</data>
    </edge>
    <edge source="CAN" target="KOR">
      <data key="d0">1719666</data>
    </edge>
    <edge source="CAN" target="LVA">
      <data key="d0">61695</data>
    </edge>
    <edge source="CAN" target="MYS">
      <data key="d0">137814</data>
    </edge>
    <edge source="CAN" target="MEX">
      <data key="d0">209882</data>
    </edge>
    <edge source="CAN" target="MAR">
      <data key="d0">57698</data>
    </edge>
    <edge source="CAN" target="OMN">
      <data key="d0">15037</data>
    </edge>
    <edge source="CAN" target="NLD">
      <data key="d0">479375</data>
    </edge>
    <edge source="CAN" target="NZL">
      <data key="d0">59893</data>
    </edge>
    <edge source="CAN" target="NIC">
      <data key="d0">105108</data>
    </edge>
    <edge source="CAN" target="NER">
      <data key="d0">10433</data>
    </edge>
    <edge source="CAN" target="NOR">
      <data key="d0">109573</data>
    </edge>
    <edge source="CAN" target="PAN">
      <data key="d0">257199</data>
    </edge>
    <edge source="CAN" target="PER">
      <data key="d0">856262</data>
    </edge>
    <edge source="CAN" target="PHL">
      <data key="d0">209919</data>
    </edge>
    <edge source="CAN" target="POL">
      <data key="d0">1043278</data>
    </edge>
    <edge source="CAN" target="PRT">
      <data key="d0">184683</data>
    </edge>
    <edge source="CAN" target="ROU">
      <data key="d0">262891</data>
    </edge>
    <edge source="CAN" target="RUS">
      <data key="d0">2842690</data>
    </edge>
    <edge source="CAN" target="SAU">
      <data key="d0">243511</data>
    </edge>
    <edge source="CAN" target="IND">
      <data key="d0">170247</data>
    </edge>
    <edge source="CAN" target="SGP">
      <data key="d0">430241</data>
    </edge>
    <edge source="CAN" target="ZAF">
      <data key="d0">27600</data>
    </edge>
    <edge source="CAN" target="ESP">
      <data key="d0">831913</data>
    </edge>
    <edge source="CAN" target="SWE">
      <data key="d0">101954</data>
    </edge>
    <edge source="CAN" target="CHE">
      <data key="d0">580652</data>
    </edge>
    <edge source="CAN" target="ARE">
      <data key="d0">1278682</data>
    </edge>
    <edge source="CAN" target="TUR">
      <data key="d0">513771</data>
    </edge>
    <edge source="CAN" target="EGY">
      <data key="d0">46052</data>
    </edge>
    <edge source="CAN" target="GBR">
      <data key="d0">3582653</data>
    </edge>
    <edge source="CAN" target="TZA">
      <data key="d0">49308</data>
    </edge>
    <edge source="CAN" target="USA">
      <data key="d0">591203778</data>
    </edge>
    <edge source="CAN" target="URY">
      <data key="d0">36161</data>
    </edge>
    <edge source="ARG" target="BOL">
      <data key="d0">851527</data>
    </edge>
    <edge source="ARG" target="BRA">
      <data key="d0">2005397</data>
    </edge>
    <edge source="ARG" target="CHL">
      <data key="d0">1713096</data>
    </edge>
    <edge source="ARG" target="ECU">
      <data key="d0">52534</data>
    </edge>
    <edge source="ARG" target="SLV">
      <data key="d0">13933</data>
    </edge>
    <edge source="ARG" target="FRA">
      <data key="d0">49730</data>
    </edge>
    <edge source="ARG" target="DEU">
      <data key="d0">41399</data>
    </edge>
    <edge source="ARG" target="GTM">
      <data key="d0">172889</data>
    </edge>
    <edge source="ARG" target="ITA">
      <data key="d0">45500</data>
    </edge>
    <edge source="ARG" target="JAM">
      <data key="d0">58587</data>
    </edge>
    <edge source="ARG" target="MEX">
      <data key="d0">31360</data>
    </edge>
    <edge source="ARG" target="PRY">
      <data key="d0">802254</data>
    </edge>
    <edge source="ARG" target="PER">
      <data key="d0">68939</data>
    </edge>
    <edge source="ARG" target="ESP">
      <data key="d0">723361</data>
    </edge>
    <edge source="ARG" target="GBR">
      <data key="d0">24428</data>
    </edge>
    <edge source="ARG" target="USA">
      <data key="d0">1253045</data>
    </edge>
    <edge source="ARG" target="URY">
      <data key="d0">3099654</data>
    </edge>
    <edge source="BOL" target="ARG">
      <data key="d0">268171</data>
    </edge>
    <edge source="BRA" target="ARG">
      <data key="d0">4822372</data>
    </edge>
    <edge source="BRA" target="BOL">
      <data key="d0">1319224</data>
    </edge>
    <edge source="BRA" target="CAN">
      <data key="d0">919811</data>
    </edge>
    <edge source="BRA" target="CHL">
      <data key="d0">1109917</data>
    </edge>
    <edge source="BRA" target="COL">
      <data key="d0">184605</data>
    </edge>
    <edge source="BRA" target="CRI">
      <data key="d0">37024</data>
    </edge>
    <edge source="BRA" target="ECU">
      <data key="d0">185595</data>
    </edge>
    <edge source="BRA" target="SLV">
      <data key="d0">48354</data>
    </edge>
    <edge source="BRA" target="FRA">
      <data key="d0">1784042</data>
    </edge>
    <edge source="BRA" target="DEU">
      <data key="d0">414761</data>
    </edge>
    <edge source="BRA" target="GHA">
      <data key="d0">11388</data>
    </edge>
    <edge source="BRA" target="GTM">
      <data key="d0">29637</data>
    </edge>
    <edge source="BRA" target="HND">
      <data key="d0">12218</data>
    </edge>
    <edge source="BRA" target="IDN">
      <data key="d0">31259</data>
    </edge>
    <edge source="BRA" target="ISR">
      <data key="d0">228952</data>
    </edge>
    <edge source="BRA" target="ITA">
      <data key="d0">49104</data>
    </edge>
    <edge source="BRA" target="JAM">
      <data key="d0">19068</data>
    </edge>
    <edge source="BRA" target="JPN">
      <data key="d0">16797</data>
    </edge>
    <edge source="BRA" target="KOR">
      <data key="d0">15841</data>
    </edge>
    <edge source="BRA" target="LBN">
      <data key="d0">18568</data>
    </edge>
    <edge source="BRA" target="MEX">
      <data key="d0">297979</data>
    </edge>
    <edge source="BRA" target="MAR">
      <data key="d0">10560</data>
    </edge>
    <edge source="BRA" target="MOZ">
      <data key="d0">51295</data>
    </edge>
    <edge source="BRA" target="PAN">
      <data key="d0">11214</data>
    </edge>
    <edge source="BRA" target="PRY">
      <data key="d0">3480861</data>
    </edge>
    <edge source="BRA" target="PER">
      <data key="d0">418491</data>
    </edge>
    <edge source="BRA" target="PRT">
      <data key="d0">424190</data>
    </edge>
    <edge source="BRA" target="SGP">
      <data key="d0">37399</data>
    </edge>
    <edge source="BRA" target="ZAF">
      <data key="d0">11840</data>
    </edge>
    <edge source="BRA" target="ESP">
      <data key="d0">301612</data>
    </edge>
    <edge source="BRA" target="CHE">
      <data key="d0">26537</data>
    </edge>
    <edge source="BRA" target="TUR">
      <data key="d0">13320</data>
    </edge>
    <edge source="BRA" target="GBR">
      <data key="d0">370514</data>
    </edge>
    <edge source="BRA" target="USA">
      <data key="d0">6523418</data>
    </edge>
    <edge source="BRA" target="URY">
      <data key="d0">2358741</data>
    </edge>
    <edge source="CHL" target="ARG">
      <data key="d0">2011680</data>
    </edge>
    <edge source="CHL" target="BOL">
      <data key="d0">676385</data>
    </edge>
    <edge source="CHL" target="BRA">
      <data key="d0">31962</data>
    </edge>
    <edge source="CHL" target="COL">
      <data key="d0">621837</data>
    </edge>
    <edge source="CHL" target="CRI">
      <data key="d0">12828</data>
    </edge>
    <edge source="CHL" target="ECU">
      <data key="d0">71514</data>
    </edge>
    <edge source="CHL" target="GTM">
      <data key="d0">148223</data>
    </edge>
    <edge source="CHL" target="MEX">
      <data key="d0">420669</data>
    </edge>
    <edge source="CHL" target="PAN">
      <data key="d0">81337</data>
    </edge>
    <edge source="CHL" target="PRY">
      <data key="d0">198631</data>
    </edge>
    <edge source="CHL" target="PER">
      <data key="d0">848249</data>
    </edge>
    <edge source="CHL" target="ESP">
      <data key="d0">85836</data>
    </edge>
    <edge source="CHL" target="USA">
      <data key="d0">11949981</data>
    </edge>
    <edge source="CHL" target="URY">
      <data key="d0">243394</data>
    </edge>
    <edge source="ECU" target="BOL">
      <data key="d0">62090</data>
    </edge>
    <edge source="ECU" target="CAN">
      <data key="d0">17572</data>
    </edge>
    <edge source="ECU" target="CHL">
      <data key="d0">802727</data>
    </edge>
    <edge source="ECU" target="COL">
      <data key="d0">2327168</data>
    </edge>
    <edge source="ECU" target="CRI">
      <data key="d0">13906</data>
    </edge>
    <edge source="ECU" target="SLV">
      <data key="d0">42971</data>
    </edge>
    <edge source="ECU" target="GTM">
      <data key="d0">587250</data>
    </edge>
    <edge source="ECU" target="HND">
      <data key="d0">232224</data>
    </edge>
    <edge source="ECU" target="JAM">
      <data key="d0">34688</data>
    </edge>
    <edge source="ECU" target="NLD">
      <data key="d0">32481</data>
    </edge>
    <edge source="ECU" target="PAN">
      <data key="d0">284766</data>
    </edge>
    <edge source="ECU" target="PER">
      <data key="d0">689428</data>
    </edge>
    <edge source="ECU" target="USA">
      <data key="d0">2315961</data>
    </edge>
    <edge source="SLV" target="CRI">
      <data key="d0">65098</data>
    </edge>
    <edge source="SLV" target="GTM">
      <data key="d0">987391</data>
    </edge>
    <edge source="SLV" target="HND">
      <data key="d0">483271</data>
    </edge>
    <edge source="SLV" target="MEX">
      <data key="d0">51290</data>
    </edge>
    <edge source="SLV" target="NIC">
      <data key="d0">512543</data>
    </edge>
    <edge source="SLV" target="PAN">
      <data key="d0">24371</data>
    </edge>
    <edge source="SLV" target="USA">
      <data key="d0">47992</data>
    </edge>
    <edge source="DEU" target="ALB">
      <data key="d0">12000</data>
    </edge>
    <edge source="DEU" target="DZA">
      <data key="d0">431000</data>
    </edge>
    <edge source="DEU" target="AZE">
      <data key="d0">258000</data>
    </edge>
    <edge source="DEU" target="ARG">
      <data key="d0">2272000</data>
    </edge>
    <edge source="DEU" target="AUS">
      <data key="d0">10799000</data>
    </edge>
    <edge source="DEU" target="AUT">
      <data key="d0">288876000</data>
    </edge>
    <edge source="DEU" target="ARM">
      <data key="d0">149000</data>
    </edge>
    <edge source="DEU" target="BEL">
      <data key="d0">105417000</data>
    </edge>
    <edge source="DEU" target="BOL">
      <data key="d0">297000</data>
    </edge>
    <edge source="DEU" target="BRA">
      <data key="d0">2587000</data>
    </edge>
    <edge source="DEU" target="BGR">
      <data key="d0">1887000</data>
    </edge>
    <edge source="DEU" target="BLR">
      <data key="d0">3140000</data>
    </edge>
    <edge source="DEU" target="CMR">
      <data key="d0">231000</data>
    </edge>
    <edge source="DEU" target="CAN">
      <data key="d0">11866000</data>
    </edge>
    <edge source="DEU" target="LKA">
      <data key="d0">207000</data>
    </edge>
    <edge source="DEU" target="CHL">
      <data key="d0">1164000</data>
    </edge>
    <edge source="DEU" target="CHN">
      <data key="d0">13996000</data>
    </edge>
    <edge source="DEU" target="COL">
      <data key="d0">229000</data>
    </edge>
    <edge source="DEU" target="CRI">
      <data key="d0">146000</data>
    </edge>
    <edge source="DEU" target="HRV">
      <data key="d0">13625000</data>
    </edge>
    <edge source="DEU" target="CZE">
      <data key="d0">57118000</data>
    </edge>
    <edge source="DEU" target="BEN">
      <data key="d0">924000</data>
    </edge>
    <edge source="DEU" target="DNK">
      <data key="d0">37816000</data>
    </edge>
    <edge source="DEU" target="ECU">
      <data key="d0">52000</data>
    </edge>
    <edge source="DEU" target="SLV">
      <data key="d0">65000</data>
    </edge>
    <edge source="DEU" target="ETH">
      <data key="d0">270000</data>
    </edge>
    <edge source="DEU" target="EST">
      <data key="d0">1848000</data>
    </edge>
    <edge source="DEU" target="FIN">
      <data key="d0">16580000</data>
    </edge>
    <edge source="DEU" target="FRA">
      <data key="d0">240628000</data>
    </edge>
    <edge source="DEU" target="GEO">
      <data key="d0">235000</data>
    </edge>
    <edge source="DEU" target="GMB">
      <data key="d0">69000</data>
    </edge>
    <edge source="DEU" target="PSE">
      <data key="d0">15000</data>
    </edge>
    <edge source="DEU" target="GHA">
      <data key="d0">268000</data>
    </edge>
    <edge source="DEU" target="GRC">
      <data key="d0">17398000</data>
    </edge>
    <edge source="DEU" target="GTM">
      <data key="d0">108000</data>
    </edge>
    <edge source="DEU" target="HKG">
      <data key="d0">11406000</data>
    </edge>
    <edge source="DEU" target="HUN">
      <data key="d0">38261000</data>
    </edge>
    <edge source="DEU" target="IDN">
      <data key="d0">489000</data>
    </edge>
    <edge source="DEU" target="IRL">
      <data key="d0">8264000</data>
    </edge>
    <edge source="DEU" target="ISR">
      <data key="d0">6607000</data>
    </edge>
    <edge source="DEU" target="ITA">
      <data key="d0">127903000</data>
    </edge>
    <edge source="DEU" target="CIV">
      <data key="d0">228000</data>
    </edge>
    <edge source="DEU" target="JAM">
      <data key="d0">14000</data>
    </edge>
    <edge source="DEU" target="JPN">
      <data key="d0">15144000</data>
    </edge>
    <edge source="DEU" target="KAZ">
      <data key="d0">4643000</data>
    </edge>
    <edge source="DEU" target="JOR">
      <data key="d0">700000</data>
    </edge>
    <edge source="DEU" target="KOR">
      <data key="d0">9030000</data>
    </edge>
    <edge source="DEU" target="KGZ">
      <data key="d0">127000</data>
    </edge>
    <edge source="DEU" target="LBN">
      <data key="d0">1853000</data>
    </edge>
    <edge source="DEU" target="LVA">
      <data key="d0">7799000</data>
    </edge>
    <edge source="DEU" target="LTU">
      <data key="d0">3470000</data>
    </edge>
    <edge source="DEU" target="MDG">
      <data key="d0">38000</data>
    </edge>
    <edge source="DEU" target="MYS">
      <data key="d0">1840000</data>
    </edge>
    <edge source="DEU" target="MRT">
      <data key="d0">12000</data>
    </edge>
    <edge source="DEU" target="MUS">
      <data key="d0">184000</data>
    </edge>
    <edge source="DEU" target="MEX">
      <data key="d0">2247000</data>
    </edge>
    <edge source="DEU" target="MDA">
      <data key="d0">446000</data>
    </edge>
    <edge source="DEU" target="MAR">
      <data key="d0">1150000</data>
    </edge>
    <edge source="DEU" target="OMN">
      <data key="d0">847000</data>
    </edge>
    <edge source="DEU" target="NAM">
      <data key="d0">66000</data>
    </edge>
    <edge source="DEU" target="NLD">
      <data key="d0">170598000</data>
    </edge>
    <edge source="DEU" target="NZL">
      <data key="d0">1044000</data>
    </edge>
    <edge source="DEU" target="NOR">
      <data key="d0">21687000</data>
    </edge>
    <edge source="DEU" target="PAK">
      <data key="d0">786000</data>
    </edge>
    <edge source="DEU" target="PAN">
      <data key="d0">90000</data>
    </edge>
    <edge source="DEU" target="PRY">
      <data key="d0">26000</data>
    </edge>
    <edge source="DEU" target="PER">
      <data key="d0">559000</data>
    </edge>
    <edge source="DEU" target="PHL">
      <data key="d0">2487000</data>
    </edge>
    <edge source="DEU" target="POL">
      <data key="d0">132903000</data>
    </edge>
    <edge source="DEU" target="PRT">
      <data key="d0">28509000</data>
    </edge>
    <edge source="DEU" target="ROU">
      <data key="d0">12611000</data>
    </edge>
    <edge source="DEU" target="RUS">
      <data key="d0">39314000</data>
    </edge>
    <edge source="DEU" target="SAU">
      <data key="d0">5762000</data>
    </edge>
    <edge source="DEU" target="SEN">
      <data key="d0">107000</data>
    </edge>
    <edge source="DEU" target="IND">
      <data key="d0">1884000</data>
    </edge>
    <edge source="DEU" target="SGP">
      <data key="d0">11044000</data>
    </edge>
    <edge source="DEU" target="SVK">
      <data key="d0">7741000</data>
    </edge>
    <edge source="DEU" target="VNM">
      <data key="d0">560000</data>
    </edge>
    <edge source="DEU" target="SVN">
      <data key="d0">16028000</data>
    </edge>
    <edge source="DEU" target="ZAF">
      <data key="d0">2592000</data>
    </edge>
    <edge source="DEU" target="ZWE">
      <data key="d0">20000</data>
    </edge>
    <edge source="DEU" target="ESP">
      <data key="d0">133387000</data>
    </edge>
    <edge source="DEU" target="SWE">
      <data key="d0">38791000</data>
    </edge>
    <edge source="DEU" target="CHE">
      <data key="d0">166333000</data>
    </edge>
    <edge source="DEU" target="THA">
      <data key="d0">2838000</data>
    </edge>
    <edge source="DEU" target="TGO">
      <data key="d0">97000</data>
    </edge>
    <edge source="DEU" target="ARE">
      <data key="d0">13540000</data>
    </edge>
    <edge source="DEU" target="TUN">
      <data key="d0">429000</data>
    </edge>
    <edge source="DEU" target="TUR">
      <data key="d0">50336000</data>
    </edge>
    <edge source="DEU" target="UGA">
      <data key="d0">60000</data>
    </edge>
    <edge source="DEU" target="UKR">
      <data key="d0">7203000</data>
    </edge>
    <edge source="DEU" target="MKD">
      <data key="d0">1499000</data>
    </edge>
    <edge source="DEU" target="EGY">
      <data key="d0">4824000</data>
    </edge>
    <edge source="DEU" target="GBR">
      <data key="d0">184010000</data>
    </edge>
    <edge source="DEU" target="TZA">
      <data key="d0">61000</data>
    </edge>
    <edge source="DEU" target="USA">
      <data key="d0">62918000</data>
    </edge>
    <edge source="DEU" target="BFA">
      <data key="d0">34000</data>
    </edge>
    <edge source="DEU" target="URY">
      <data key="d0">70000</data>
    </edge>
    <edge source="DEU" target="SRB">
      <data key="d0">967000</data>
    </edge>
    <edge source="GTM" target="CAN">
      <data key="d0">305665</data>
    </edge>
    <edge source="GTM" target="CRI">
      <data key="d0">416861</data>
    </edge>
    <edge source="GTM" target="SLV">
      <data key="d0">2202378</data>
    </edge>
    <edge source="GTM" target="HND">
      <data key="d0">406058</data>
    </edge>
    <edge source="GTM" target="NIC">
      <data key="d0">173670</data>
    </edge>
    <edge source="GTM" target="USA">
      <data key="d0">6550994</data>
    </edge>
    <edge source="JAM" target="CRI">
      <data key="d0">19999</data>
    </edge>
    <edge source="JAM" target="CHE">
      <data key="d0">13000</data>
    </edge>
    <edge source="JAM" target="USA">
      <data key="d0">26640</data>
    </edge>
    <edge source="MEX" target="ARG">
      <data key="d0">489240</data>
    </edge>
    <edge source="MEX" target="AUS">
      <data key="d0">379147</data>
    </edge>
    <edge source="MEX" target="AUT">
      <data key="d0">17899</data>
    </edge>
    <edge source="MEX" target="BEL">
      <data key="d0">95532</data>
    </edge>
    <edge source="MEX" target="BOL">
      <data key="d0">56480</data>
    </edge>
    <edge source="MEX" target="BRA">
      <data key="d0">784759</data>
    </edge>
    <edge source="MEX" target="CAN">
      <data key="d0">12698488</data>
    </edge>
    <edge source="MEX" target="CHL">
      <data key="d0">1310570</data>
    </edge>
    <edge source="MEX" target="COL">
      <data key="d0">532090</data>
    </edge>
    <edge source="MEX" target="CRI">
      <data key="d0">2594564</data>
    </edge>
    <edge source="MEX" target="DNK">
      <data key="d0">13004</data>
    </edge>
    <edge source="MEX" target="ECU">
      <data key="d0">50659</data>
    </edge>
    <edge source="MEX" target="SLV">
      <data key="d0">1556235</data>
    </edge>
    <edge source="MEX" target="ETH">
      <data key="d0">19211</data>
    </edge>
    <edge source="MEX" target="FRA">
      <data key="d0">98091</data>
    </edge>
    <edge source="MEX" target="DEU">
      <data key="d0">53863</data>
    </edge>
    <edge source="MEX" target="GRC">
      <data key="d0">15835</data>
    </edge>
    <edge source="MEX" target="GTM">
      <data key="d0">2917172</data>
    </edge>
    <edge source="MEX" target="HND">
      <data key="d0">1768500</data>
    </edge>
    <edge source="MEX" target="IRL">
      <data key="d0">330038</data>
    </edge>
    <edge source="MEX" target="ITA">
      <data key="d0">66872</data>
    </edge>
    <edge source="MEX" target="JAM">
      <data key="d0">124344</data>
    </edge>
    <edge source="MEX" target="JPN">
      <data key="d0">198108</data>
    </edge>
    <edge source="MEX" target="KOR">
      <data key="d0">11040</data>
    </edge>
    <edge source="MEX" target="LBN">
      <data key="d0">117543</data>
    </edge>
    <edge source="MEX" target="MAR">
      <data key="d0">17589</data>
    </edge>
    <edge source="MEX" target="NLD">
      <data key="d0">41464</data>
    </edge>
    <edge source="MEX" target="NZL">
      <data key="d0">62828</data>
    </edge>
    <edge source="MEX" target="NIC">
      <data key="d0">252587</data>
    </edge>
    <edge source="MEX" target="PAK">
      <data key="d0">114632</data>
    </edge>
    <edge source="MEX" target="PAN">
      <data key="d0">1680354</data>
    </edge>
    <edge source="MEX" target="PER">
      <data key="d0">66440</data>
    </edge>
    <edge source="MEX" target="PRT">
      <data key="d0">68640</data>
    </edge>
    <edge source="MEX" target="SAU">
      <data key="d0">257682</data>
    </edge>
    <edge source="MEX" target="SGP">
      <data key="d0">32774</data>
    </edge>
    <edge source="MEX" target="ZAF">
      <data key="d0">433555</data>
    </edge>
    <edge source="MEX" target="ESP">
      <data key="d0">110286</data>
    </edge>
    <edge source="MEX" target="THA">
      <data key="d0">48023</data>
    </edge>
    <edge source="MEX" target="ARE">
      <data key="d0">211598</data>
    </edge>
    <edge source="MEX" target="GBR">
      <data key="d0">972768</data>
    </edge>
    <edge source="MEX" target="USA">
      <data key="d0">930996935</data>
    </edge>
    <edge source="MEX" target="URY">
      <data key="d0">125449</data>
    </edge>
    <edge source="PRY" target="ARG">
      <data key="d0">43597</data>
    </edge>
    <edge source="PER" target="ARG">
      <data key="d0">125411</data>
    </edge>
    <edge source="PER" target="BOL">
      <data key="d0">385848</data>
    </edge>
    <edge source="PER" target="BRA">
      <data key="d0">196572</data>
    </edge>
    <edge source="PER" target="CAN">
      <data key="d0">138446</data>
    </edge>
    <edge source="PER" target="CHL">
      <data key="d0">847371</data>
    </edge>
    <edge source="PER" target="CRI">
      <data key="d0">136972</data>
    </edge>
    <edge source="PER" target="ECU">
      <data key="d0">128581</data>
    </edge>
    <edge source="PER" target="SLV">
      <data key="d0">30933</data>
    </edge>
    <edge source="PER" target="FIN">
      <data key="d0">11091</data>
    </edge>
    <edge source="PER" target="GTM">
      <data key="d0">157804</data>
    </edge>
    <edge source="PER" target="HND">
      <data key="d0">128522</data>
    </edge>
    <edge source="PER" target="USA">
      <data key="d0">420093</data>
    </edge>
    <edge source="PER" target="URY">
      <data key="d0">85995</data>
    </edge>
    <edge source="ESP" target="ALB">
      <data key="d0">179644</data>
    </edge>
    <edge source="ESP" target="DZA">
      <data key="d0">2202159</data>
    </edge>
    <edge source="ESP" target="AZE">
      <data key="d0">15038</data>
    </edge>
    <edge source="ESP" target="ARG">
      <data key="d0">6692598</data>
    </edge>
    <edge source="ESP" target="AUS">
      <data key="d0">2089740</data>
    </edge>
    <edge source="ESP" target="AUT">
      <data key="d0">5766428</data>
    </edge>
    <edge source="ESP" target="ARM">
      <data key="d0">65736</data>
    </edge>
    <edge source="ESP" target="BEL">
      <data key="d0">12758379</data>
    </edge>
    <edge source="ESP" target="BOL">
      <data key="d0">282181</data>
    </edge>
    <edge source="ESP" target="BRA">
      <data key="d0">3456473</data>
    </edge>
    <edge source="ESP" target="BGR">
      <data key="d0">486761</data>
    </edge>
    <edge source="ESP" target="BDI">
      <data key="d0">15992</data>
    </edge>
    <edge source="ESP" target="BLR">
      <data key="d0">91636</data>
    </edge>
    <edge source="ESP" target="CMR">
      <data key="d0">449096</data>
    </edge>
    <edge source="ESP" target="CAN">
      <data key="d0">2366863</data>
    </edge>
    <edge source="ESP" target="CAF">
      <data key="d0">14072</data>
    </edge>
    <edge source="ESP" target="LKA">
      <data key="d0">97403</data>
    </edge>
    <edge source="ESP" target="CHL">
      <data key="d0">5188940</data>
    </edge>
    <edge source="ESP" target="CHN">
      <data key="d0">7976868</data>
    </edge>
    <edge source="ESP" target="COL">
      <data key="d0">627205</data>
    </edge>
    <edge source="ESP" target="CRI">
      <data key="d0">480294</data>
    </edge>
    <edge source="ESP" target="HRV">
      <data key="d0">244144</data>
    </edge>
    <edge source="ESP" target="CZE">
      <data key="d0">2661978</data>
    </edge>
    <edge source="ESP" target="BEN">
      <data key="d0">161315</data>
    </edge>
    <edge source="ESP" target="DNK">
      <data key="d0">2591391</data>
    </edge>
    <edge source="ESP" target="ECU">
      <data key="d0">376289</data>
    </edge>
    <edge source="ESP" target="SLV">
      <data key="d0">50971</data>
    </edge>
    <edge source="ESP" target="ETH">
      <data key="d0">239791</data>
    </edge>
    <edge source="ESP" target="EST">
      <data key="d0">784372</data>
    </edge>
    <edge source="ESP" target="FIN">
      <data key="d0">1504922</data>
    </edge>
    <edge source="ESP" target="FRA">
      <data key="d0">104223053</data>
    </edge>
    <edge source="ESP" target="GEO">
      <data key="d0">192504</data>
    </edge>
    <edge source="ESP" target="GMB">
      <data key="d0">41719</data>
    </edge>
    <edge source="ESP" target="DEU">
      <data key="d0">52197519</data>
    </edge>
    <edge source="ESP" target="GHA">
      <data key="d0">138491</data>
    </edge>
    <edge source="ESP" target="GRC">
      <data key="d0">11030450</data>
    </edge>
    <edge source="ESP" target="GTM">
      <data key="d0">3240865</data>
    </edge>
    <edge source="ESP" target="HND">
      <data key="d0">170175</data>
    </edge>
    <edge source="ESP" target="HKG">
      <data key="d0">10131514</data>
    </edge>
    <edge source="ESP" target="HUN">
      <data key="d0">3015635</data>
    </edge>
    <edge source="ESP" target="IDN">
      <data key="d0">1310448</data>
    </edge>
    <edge source="ESP" target="IRL">
      <data key="d0">4905773</data>
    </edge>
    <edge source="ESP" target="ISR">
      <data key="d0">3099306</data>
    </edge>
    <edge source="ESP" target="ITA">
      <data key="d0">21020461</data>
    </edge>
    <edge source="ESP" target="CIV">
      <data key="d0">1922829</data>
    </edge>
    <edge source="ESP" target="JAM">
      <data key="d0">81852</data>
    </edge>
    <edge source="ESP" target="JPN">
      <data key="d0">3518739</data>
    </edge>
    <edge source="ESP" target="KAZ">
      <data key="d0">118383</data>
    </edge>
    <edge source="ESP" target="JOR">
      <data key="d0">1302817</data>
    </edge>
    <edge source="ESP" target="KOR">
      <data key="d0">870745</data>
    </edge>
    <edge source="ESP" target="LBN">
      <data key="d0">2856055</data>
    </edge>
    <edge source="ESP" target="LVA">
      <data key="d0">638665</data>
    </edge>
    <edge source="ESP" target="LTU">
      <data key="d0">463248</data>
    </edge>
    <edge source="ESP" target="MDG">
      <data key="d0">96667</data>
    </edge>
    <edge source="ESP" target="MYS">
      <data key="d0">1408689</data>
    </edge>
    <edge source="ESP" target="MRT">
      <data key="d0">277794</data>
    </edge>
    <edge source="ESP" target="MUS">
      <data key="d0">98448</data>
    </edge>
    <edge source="ESP" target="MEX">
      <data key="d0">11851544</data>
    </edge>
    <edge source="ESP" target="MDA">
      <data key="d0">144604</data>
    </edge>
    <edge source="ESP" target="MAR">
      <data key="d0">7249024</data>
    </edge>
    <edge source="ESP" target="MOZ">
      <data key="d0">84891</data>
    </edge>
    <edge source="ESP" target="OMN">
      <data key="d0">424860</data>
    </edge>
    <edge source="ESP" target="NLD">
      <data key="d0">22411340</data>
    </edge>
    <edge source="ESP" target="NZL">
      <data key="d0">624364</data>
    </edge>
    <edge source="ESP" target="NIC">
      <data key="d0">45650</data>
    </edge>
    <edge source="ESP" target="NOR">
      <data key="d0">1982346</data>
    </edge>
    <edge source="ESP" target="PAK">
      <data key="d0">252498</data>
    </edge>
    <edge source="ESP" target="PAN">
      <data key="d0">516447</data>
    </edge>
    <edge source="ESP" target="PRY">
      <data key="d0">29375</data>
    </edge>
    <edge source="ESP" target="PER">
      <data key="d0">1884016</data>
    </edge>
    <edge source="ESP" target="PHL">
      <data key="d0">746730</data>
    </edge>
    <edge source="ESP" target="POL">
      <data key="d0">9149159</data>
    </edge>
    <edge source="ESP" target="PRT">
      <data key="d0">98209329</data>
    </edge>
    <edge source="ESP" target="ROU">
      <data key="d0">421822</data>
    </edge>
    <edge source="ESP" target="RUS">
      <data key="d0">15417669</data>
    </edge>
    <edge source="ESP" target="SAU">
      <data key="d0">11115859</data>
    </edge>
    <edge source="ESP" target="SEN">
      <data key="d0">337518</data>
    </edge>
    <edge source="ESP" target="IND">
      <data key="d0">444226</data>
    </edge>
    <edge source="ESP" target="SGP">
      <data key="d0">5594715</data>
    </edge>
    <edge source="ESP" target="SVK">
      <data key="d0">975448</data>
    </edge>
    <edge source="ESP" target="VNM">
      <data key="d0">1686312</data>
    </edge>
    <edge source="ESP" target="SVN">
      <data key="d0">361556</data>
    </edge>
    <edge source="ESP" target="ZAF">
      <data key="d0">1093507</data>
    </edge>
    <edge source="ESP" target="SWE">
      <data key="d0">2834179</data>
    </edge>
    <edge source="ESP" target="CHE">
      <data key="d0">3672945</data>
    </edge>
    <edge source="ESP" target="THA">
      <data key="d0">1076587</data>
    </edge>
    <edge source="ESP" target="TGO">
      <data key="d0">159780</data>
    </edge>
    <edge source="ESP" target="ARE">
      <data key="d0">10465563</data>
    </edge>
    <edge source="ESP" target="TUN">
      <data key="d0">2448883</data>
    </edge>
    <edge source="ESP" target="TUR">
      <data key="d0">2887993</data>
    </edge>
    <edge source="ESP" target="UKR">
      <data key="d0">1598786</data>
    </edge>
    <edge source="ESP" target="EGY">
      <data key="d0">2446862</data>
    </edge>
    <edge source="ESP" target="GBR">
      <data key="d0">46212696</data>
    </edge>
    <edge source="ESP" target="TZA">
      <data key="d0">197725</data>
    </edge>
    <edge source="ESP" target="USA">
      <data key="d0">37164216</data>
    </edge>
    <edge source="ESP" target="BFA">
      <data key="d0">72264</data>
    </edge>
    <edge source="ESP" target="URY">
      <data key="d0">2185348</data>
    </edge>
    <edge source="ESP" target="SRB">
      <data key="d0">203253</data>
    </edge>
    <edge source="USA" target="ALB">
      <data key="d0">34431</data>
    </edge>
    <edge source="USA" target="DZA">
      <data key="d0">6777121</data>
    </edge>
    <edge source="USA" target="AZE">
      <data key="d0">73345</data>
    </edge>
    <edge source="USA" target="ARG">
      <data key="d0">5036910</data>
    </edge>
    <edge source="USA" target="AUS">
      <data key="d0">25667658</data>
    </edge>
    <edge source="USA" target="AUT">
      <data key="d0">2953042</data>
    </edge>
    <edge source="USA" target="BEL">
      <data key="d0">10397622</data>
    </edge>
    <edge source="USA" target="BOL">
      <data key="d0">496150</data>
    </edge>
    <edge source="USA" target="BRA">
      <data key="d0">10673170</data>
    </edge>
    <edge source="USA" target="BGR">
      <data key="d0">119044</data>
    </edge>
    <edge source="USA" target="BLR">
      <data key="d0">28345</data>
    </edge>
    <edge source="USA" target="CAN">
      <data key="d0">604230219</data>
    </edge>
    <edge source="USA" target="LKA">
      <data key="d0">187475</data>
    </edge>
    <edge source="USA" target="CHL">
      <data key="d0">5976337</data>
    </edge>
    <edge source="USA" target="CHN">
      <data key="d0">24941854</data>
    </edge>
    <edge source="USA" target="COL">
      <data key="d0">5533005</data>
    </edge>
    <edge source="USA" target="CRI">
      <data key="d0">4033804</data>
    </edge>
    <edge source="USA" target="HRV">
      <data key="d0">37884</data>
    </edge>
    <edge source="USA" target="CZE">
      <data key="d0">328203</data>
    </edge>
    <edge source="USA" target="DNK">
      <data key="d0">4800794</data>
    </edge>
    <edge source="USA" target="ECU">
      <data key="d0">1858461</data>
    </edge>
    <edge source="USA" target="SLV">
      <data key="d0">3129846</data>
    </edge>
    <edge source="USA" target="EST">
      <data key="d0">142718</data>
    </edge>
    <edge source="USA" target="FIN">
      <data key="d0">5420912</data>
    </edge>
    <edge source="USA" target="FRA">
      <data key="d0">17817241</data>
    </edge>
    <edge source="USA" target="GEO">
      <data key="d0">97325</data>
    </edge>
    <edge source="USA" target="GMB">
      <data key="d0">10169</data>
    </edge>
    <edge source="USA" target="DEU">
      <data key="d0">45033680</data>
    </edge>
    <edge source="USA" target="GHA">
      <data key="d0">1198672</data>
    </edge>
    <edge source="USA" target="GRC">
      <data key="d0">1314905</data>
    </edge>
    <edge source="USA" target="GTM">
      <data key="d0">4826985</data>
    </edge>
    <edge source="USA" target="HND">
      <data key="d0">2880800</data>
    </edge>
    <edge source="USA" target="HKG">
      <data key="d0">23292199</data>
    </edge>
    <edge source="USA" target="HUN">
      <data key="d0">634280</data>
    </edge>
    <edge source="USA" target="IDN">
      <data key="d0">1344724</data>
    </edge>
    <edge source="USA" target="IRL">
      <data key="d0">3280140</data>
    </edge>
    <edge source="USA" target="ISR">
      <data key="d0">8977024</data>
    </edge>
    <edge source="USA" target="ITA">
      <data key="d0">11660146</data>
    </edge>
    <edge source="USA" target="CIV">
      <data key="d0">41061</data>
    </edge>
    <edge source="USA" target="JAM">
      <data key="d0">5895454</data>
    </edge>
    <edge source="USA" target="JPN">
      <data key="d0">116786204</data>
    </edge>
    <edge source="USA" target="KAZ">
      <data key="d0">618891</data>
    </edge>
    <edge source="USA" target="JOR">
      <data key="d0">1098073</data>
    </edge>
    <edge source="USA" target="KOR">
      <data key="d0">27023693</data>
    </edge>
    <edge source="USA" target="LBN">
      <data key="d0">787676</data>
    </edge>
    <edge source="USA" target="LVA">
      <data key="d0">153082</data>
    </edge>
    <edge source="USA" target="LTU">
      <data key="d0">29750</data>
    </edge>
    <edge source="USA" target="MYS">
      <data key="d0">4482386</data>
    </edge>
    <edge source="USA" target="MUS">
      <data key="d0">28095</data>
    </edge>
    <edge source="USA" target="MEX">
      <data key="d0">159853604</data>
    </edge>
    <edge source="USA" target="MAR">
      <data key="d0">5270129</data>
    </edge>
    <edge source="USA" target="OMN">
      <data key="d0">195214</data>
    </edge>
    <edge source="USA" target="NAM">
      <data key="d0">48560</data>
    </edge>
    <edge source="USA" target="NLD">
      <data key="d0">11628663</data>
    </edge>
    <edge source="USA" target="NZL">
      <data key="d0">2480879</data>
    </edge>
    <edge source="USA" target="NIC">
      <data key="d0">1809311</data>
    </edge>
    <edge source="USA" target="NOR">
      <data key="d0">3482648</data>
    </edge>
    <edge source="USA" target="PAK">
      <data key="d0">943481</data>
    </edge>
    <edge source="USA" target="PAN">
      <data key="d0">4110362</data>
    </edge>
    <edge source="USA" target="PRY">
      <data key="d0">224774</data>
    </edge>
    <edge source="USA" target="PER">
      <data key="d0">6611665</data>
    </edge>
    <edge source="USA" target="PHL">
      <data key="d0">4456954</data>
    </edge>
    <edge source="USA" target="POL">
      <data key="d0">1580211</data>
    </edge>
    <edge source="USA" target="PRT">
      <data key="d0">1674590</data>
    </edge>
    <edge source="USA" target="ROU">
      <data key="d0">2233497</data>
    </edge>
    <edge source="USA" target="RUS">
      <data key="d0">5057424</data>
    </edge>
    <edge source="USA" target="SAU">
      <data key="d0">27288369</data>
    </edge>
    <edge source="USA" target="IND">
      <data key="d0">3636195</data>
    </edge>
    <edge source="USA" target="SGP">
      <data key="d0">11296442</data>
    </edge>
    <edge source="USA" target="SVK">
      <data key="d0">23402</data>
    </edge>
    <edge source="USA" target="VNM">
      <data key="d0">666415</data>
    </edge>
    <edge source="USA" target="SVN">
      <data key="d0">262133</data>
    </edge>
    <edge source="USA" target="ZAF">
      <data key="d0">2043680</data>
    </edge>
    <edge source="USA" target="ZWE">
      <data key="d0">12595</data>
    </edge>
    <edge source="USA" target="ESP">
      <data key="d0">7883530</data>
    </edge>
    <edge source="USA" target="SWE">
      <data key="d0">5896143</data>
    </edge>
    <edge source="USA" target="CHE">
      <data key="d0">4675581</data>
    </edge>
    <edge source="USA" target="THA">
      <data key="d0">4447614</data>
    </edge>
    <edge source="USA" target="TGO">
      <data key="d0">64080</data>
    </edge>
    <edge source="USA" target="ARE">
      <data key="d0">8069221</data>
    </edge>
    <edge source="USA" target="TUN">
      <data key="d0">150898</data>
    </edge>
    <edge source="USA" target="TUR">
      <data key="d0">14110606</data>
    </edge>
    <edge source="USA" target="UGA">
      <data key="d0">10897</data>
    </edge>
    <edge source="USA" target="UKR">
      <data key="d0">829094</data>
    </edge>
    <edge source="USA" target="MKD">
      <data key="d0">23591</data>
    </edge>
    <edge source="USA" target="EGY">
      <data key="d0">6854314</data>
    </edge>
    <edge source="USA" target="GBR">
      <data key="d0">52057350</data>
    </edge>
    <edge source="USA" target="TZA">
      <data key="d0">31225</data>
    </edge>
    <edge source="USA" target="URY">
      <data key="d0">1886563</data>
    </edge>
    <edge source="USA" target="SRB">
      <data key="d0">209314</data>
    </edge>
    <edge source="URY" target="ARG">
      <data key="d0">1691384</data>
    </edge>
    <edge source="URY" target="BRA">
      <data key="d0">521982</data>
    </edge>
    <edge source="URY" target="CAN">
      <data key="d0">106086</data>
    </edge>
    <edge source="URY" target="CHL">
      <data key="d0">343657</data>
    </edge>
    <edge source="URY" target="ECU">
      <data key="d0">29417</data>
    </edge>
    <edge source="URY" target="ISR">
      <data key="d0">138270</data>
    </edge>
    <edge source="URY" target="JAM">
      <data key="d0">45399</data>
    </edge>
    <edge source="URY" target="MEX">
      <data key="d0">193050</data>
    </edge>
    <edge source="URY" target="PAN">
      <data key="d0">20220</data>
    </edge>
    <edge source="URY" target="PER">
      <data key="d0">11710</data>
    </edge>
    <edge source="URY" target="USA">
      <data key="d0">266388</data>
    </edge>
    <edge source="AUS" target="ARG">
      <data key="d0">80754</data>
    </edge>
    <edge source="AUS" target="AUT">
      <data key="d0">26907</data>
    </edge>
    <edge source="AUS" target="BEL">
      <data key="d0">1435470</data>
    </edge>
    <edge source="AUS" target="BRA">
      <data key="d0">610011</data>
    </edge>
    <edge source="AUS" target="CAN">
      <data key="d0">261337</data>
    </edge>
    <edge source="AUS" target="LKA">
      <data key="d0">40857</data>
    </edge>
    <edge source="AUS" target="CHL">
      <data key="d0">320540</data>
    </edge>
    <edge source="AUS" target="CHN">
      <data key="d0">655619</data>
    </edge>
    <edge source="AUS" target="HRV">
      <data key="d0">663261</data>
    </edge>
    <edge source="AUS" target="DNK">
      <data key="d0">37355</data>
    </edge>
    <edge source="AUS" target="FRA">
      <data key="d0">728456</data>
    </edge>
    <edge source="AUS" target="DEU">
      <data key="d0">715454</data>
    </edge>
    <edge source="AUS" target="HKG">
      <data key="d0">2419785</data>
    </edge>
    <edge source="AUS" target="IDN">
      <data key="d0">2946498</data>
    </edge>
    <edge source="AUS" target="IRL">
      <data key="d0">58547</data>
    </edge>
    <edge source="AUS" target="ISR">
      <data key="d0">158647</data>
    </edge>
    <edge source="AUS" target="ITA">
      <data key="d0">791466</data>
    </edge>
    <edge source="AUS" target="JPN">
      <data key="d0">1096995</data>
    </edge>
    <edge source="AUS" target="KOR">
      <data key="d0">605606</data>
    </edge>
    <edge source="AUS" target="MYS">
      <data key="d0">1901583</data>
    </edge>
    <edge source="AUS" target="MUS">
      <data key="d0">35381</data>
    </edge>
    <edge source="AUS" target="NLD">
      <data key="d0">125662</data>
    </edge>
    <edge source="AUS" target="NZL">
      <data key="d0">15080090</data>
    </edge>
    <edge source="AUS" target="PAK">
      <data key="d0">76888</data>
    </edge>
    <edge source="AUS" target="PHL">
      <data key="d0">1076774</data>
    </edge>
    <edge source="AUS" target="POL">
      <data key="d0">20339</data>
    </edge>
    <edge source="AUS" target="SAU">
      <data key="d0">29641</data>
    </edge>
    <edge source="AUS" target="IND">
      <data key="d0">188899</data>
    </edge>
    <edge source="AUS" target="SGP">
      <data key="d0">3032197</data>
    </edge>
    <edge source="AUS" target="VNM">
      <data key="d0">690505</data>
    </edge>
    <edge source="AUS" target="ZAF">
      <data key="d0">239139</data>
    </edge>
    <edge source="AUS" target="ESP">
      <data key="d0">151337</data>
    </edge>
    <edge source="AUS" target="SWE">
      <data key="d0">50455</data>
    </edge>
    <edge source="AUS" target="CHE">
      <data key="d0">65975</data>
    </edge>
    <edge source="AUS" target="THA">
      <data key="d0">353743</data>
    </edge>
    <edge source="AUS" target="ARE">
      <data key="d0">535271</data>
    </edge>
    <edge source="AUS" target="GBR">
      <data key="d0">2234012</data>
    </edge>
    <edge source="AUS" target="TZA">
      <data key="d0">605682</data>
    </edge>
    <edge source="AUS" target="USA">
      <data key="d0">1855965</data>
    </edge>
    <edge source="BEL" target="ALB">
      <data key="d0">25493</data>
    </edge>
    <edge source="BEL" target="DZA">
      <data key="d0">741167</data>
    </edge>
    <edge source="BEL" target="AZE">
      <data key="d0">43097</data>
    </edge>
    <edge source="BEL" target="ARG">
      <data key="d0">180355</data>
    </edge>
    <edge source="BEL" target="AUS">
      <data key="d0">1712852</data>
    </edge>
    <edge source="BEL" target="AUT">
      <data key="d0">5365913</data>
    </edge>
    <edge source="BEL" target="BRA">
      <data key="d0">47330</data>
    </edge>
    <edge source="BEL" target="BGR">
      <data key="d0">544920</data>
    </edge>
    <edge source="BEL" target="BDI">
      <data key="d0">130107</data>
    </edge>
    <edge source="BEL" target="BLR">
      <data key="d0">45112</data>
    </edge>
    <edge source="BEL" target="KHM">
      <data key="d0">60710</data>
    </edge>
    <edge source="BEL" target="CMR">
      <data key="d0">1017994</data>
    </edge>
    <edge source="BEL" target="CAN">
      <data key="d0">366050</data>
    </edge>
    <edge source="BEL" target="CAF">
      <data key="d0">12040</data>
    </edge>
    <edge source="BEL" target="LKA">
      <data key="d0">27923</data>
    </edge>
    <edge source="BEL" target="CHL">
      <data key="d0">410338</data>
    </edge>
    <edge source="BEL" target="CHN">
      <data key="d0">2632004</data>
    </edge>
    <edge source="BEL" target="CRI">
      <data key="d0">67521</data>
    </edge>
    <edge source="BEL" target="HRV">
      <data key="d0">1357522</data>
    </edge>
    <edge source="BEL" target="CZE">
      <data key="d0">6296334</data>
    </edge>
    <edge source="BEL" target="DNK">
      <data key="d0">10098011</data>
    </edge>
    <edge source="BEL" target="ECU">
      <data key="d0">70096</data>
    </edge>
    <edge source="BEL" target="ETH">
      <data key="d0">51274</data>
    </edge>
    <edge source="BEL" target="EST">
      <data key="d0">869448</data>
    </edge>
    <edge source="BEL" target="FIN">
      <data key="d0">2112182</data>
    </edge>
    <edge source="BEL" target="FRA">
      <data key="d0">225669228</data>
    </edge>
    <edge source="BEL" target="GEO">
      <data key="d0">27817</data>
    </edge>
    <edge source="BEL" target="DEU">
      <data key="d0">148823765</data>
    </edge>
    <edge source="BEL" target="GHA">
      <data key="d0">107332</data>
    </edge>
    <edge source="BEL" target="GRC">
      <data key="d0">9808905</data>
    </edge>
    <edge source="BEL" target="GTM">
      <data key="d0">44944</data>
    </edge>
    <edge source="BEL" target="HND">
      <data key="d0">12679</data>
    </edge>
    <edge source="BEL" target="HKG">
      <data key="d0">1714203</data>
    </edge>
    <edge source="BEL" target="HUN">
      <data key="d0">7442098</data>
    </edge>
    <edge source="BEL" target="IDN">
      <data key="d0">396469</data>
    </edge>
    <edge source="BEL" target="IRL">
      <data key="d0">2290174</data>
    </edge>
    <edge source="BEL" target="ISR">
      <data key="d0">2290586</data>
    </edge>
    <edge source="BEL" target="ITA">
      <data key="d0">13407567</data>
    </edge>
    <edge source="BEL" target="CIV">
      <data key="d0">98272</data>
    </edge>
    <edge source="BEL" target="JPN">
      <data key="d0">1864547</data>
    </edge>
    <edge source="BEL" target="KAZ">
      <data key="d0">232936</data>
    </edge>
    <edge source="BEL" target="JOR">
      <data key="d0">96188</data>
    </edge>
    <edge source="BEL" target="KOR">
      <data key="d0">346506</data>
    </edge>
    <edge source="BEL" target="LBN">
      <data key="d0">593717</data>
    </edge>
    <edge source="BEL" target="LVA">
      <data key="d0">334475</data>
    </edge>
    <edge source="BEL" target="LTU">
      <data key="d0">439428</data>
    </edge>
    <edge source="BEL" target="MDG">
      <data key="d0">35655</data>
    </edge>
    <edge source="BEL" target="MYS">
      <data key="d0">457867</data>
    </edge>
    <edge source="BEL" target="MUS">
      <data key="d0">80206</data>
    </edge>
    <edge source="BEL" target="MEX">
      <data key="d0">85968</data>
    </edge>
    <edge source="BEL" target="MDA">
      <data key="d0">692211</data>
    </edge>
    <edge source="BEL" target="MAR">
      <data key="d0">563030</data>
    </edge>
    <edge source="BEL" target="OMN">
      <data key="d0">37696</data>
    </edge>
    <edge source="BEL" target="NAM">
      <data key="d0">16050</data>
    </edge>
    <edge source="BEL" target="NLD">
      <data key="d0">242269923</data>
    </edge>
    <edge source="BEL" target="NZL">
      <data key="d0">361831</data>
    </edge>
    <edge source="BEL" target="NOR">
      <data key="d0">964127</data>
    </edge>
    <edge source="BEL" target="PAK">
      <data key="d0">30744</data>
    </edge>
    <edge source="BEL" target="PER">
      <data key="d0">63066</data>
    </edge>
    <edge source="BEL" target="PHL">
      <data key="d0">177745</data>
    </edge>
    <edge source="BEL" target="POL">
      <data key="d0">33600976</data>
    </edge>
    <edge source="BEL" target="PRT">
      <data key="d0">7591037</data>
    </edge>
    <edge source="BEL" target="ROU">
      <data key="d0">2365601</data>
    </edge>
    <edge source="BEL" target="RUS">
      <data key="d0">6961315</data>
    </edge>
    <edge source="BEL" target="SAU">
      <data key="d0">539181</data>
    </edge>
    <edge source="BEL" target="SEN">
      <data key="d0">156748</data>
    </edge>
    <edge source="BEL" target="IND">
      <data key="d0">464465</data>
    </edge>
    <edge source="BEL" target="SGP">
      <data key="d0">760398</data>
    </edge>
    <edge source="BEL" target="SVK">
      <data key="d0">309981</data>
    </edge>
    <edge source="BEL" target="SVN">
      <data key="d0">765220</data>
    </edge>
    <edge source="BEL" target="ZAF">
      <data key="d0">769028</data>
    </edge>
    <edge source="BEL" target="ZWE">
      <data key="d0">1417306</data>
    </edge>
    <edge source="BEL" target="ESP">
      <data key="d0">24938355</data>
    </edge>
    <edge source="BEL" target="SWE">
      <data key="d0">11300251</data>
    </edge>
    <edge source="BEL" target="CHE">
      <data key="d0">8178086</data>
    </edge>
    <edge source="BEL" target="THA">
      <data key="d0">246113</data>
    </edge>
    <edge source="BEL" target="ARE">
      <data key="d0">1599474</data>
    </edge>
    <edge source="BEL" target="TUN">
      <data key="d0">235047</data>
    </edge>
    <edge source="BEL" target="TUR">
      <data key="d0">2966079</data>
    </edge>
    <edge source="BEL" target="UGA">
      <data key="d0">10611</data>
    </edge>
    <edge source="BEL" target="UKR">
      <data key="d0">583022</data>
    </edge>
    <edge source="BEL" target="MKD">
      <data key="d0">45839</data>
    </edge>
    <edge source="BEL" target="EGY">
      <data key="d0">172324</data>
    </edge>
    <edge source="BEL" target="GBR">
      <data key="d0">67644871</data>
    </edge>
    <edge source="BEL" target="TZA">
      <data key="d0">15906</data>
    </edge>
    <edge source="BEL" target="USA">
      <data key="d0">6136439</data>
    </edge>
    <edge source="BEL" target="URY">
      <data key="d0">28879</data>
    </edge>
    <edge source="BEL" target="SRB">
      <data key="d0">417538</data>
    </edge>
    <edge source="LKA" target="BEL">
      <data key="d0">347569</data>
    </edge>
    <edge source="LKA" target="CAN">
      <data key="d0">250338</data>
    </edge>
    <edge source="LKA" target="FRA">
      <data key="d0">879566</data>
    </edge>
    <edge source="LKA" target="DEU">
      <data key="d0">548873</data>
    </edge>
    <edge source="LKA" target="MYS">
      <data key="d0">81242</data>
    </edge>
    <edge source="LKA" target="MEX">
      <data key="d0">23770</data>
    </edge>
    <edge source="LKA" target="SGP">
      <data key="d0">18355</data>
    </edge>
    <edge source="LKA" target="SWE">
      <data key="d0">389058</data>
    </edge>
    <edge source="LKA" target="ARE">
      <data key="d0">19665</data>
    </edge>
    <edge source="LKA" target="GBR">
      <data key="d0">107348</data>
    </edge>
    <edge source="LKA" target="USA">
      <data key="d0">588236</data>
    </edge>
    <edge source="CHN" target="ALB">
      <data key="d0">109298</data>
    </edge>
    <edge source="CHN" target="DZA">
      <data key="d0">2649052</data>
    </edge>
    <edge source="CHN" target="AZE">
      <data key="d0">16204</data>
    </edge>
    <edge source="CHN" target="ARG">
      <data key="d0">8951472</data>
    </edge>
    <edge source="CHN" target="AUS">
      <data key="d0">29488986</data>
    </edge>
    <edge source="CHN" target="AUT">
      <data key="d0">9305074</data>
    </edge>
    <edge source="CHN" target="ARM">
      <data key="d0">15561</data>
    </edge>
    <edge source="CHN" target="BEL">
      <data key="d0">41067628</data>
    </edge>
    <edge source="CHN" target="BOL">
      <data key="d0">44957</data>
    </edge>
    <edge source="CHN" target="BWA">
      <data key="d0">13951</data>
    </edge>
    <edge source="CHN" target="BRA">
      <data key="d0">9059745</data>
    </edge>
    <edge source="CHN" target="BGR">
      <data key="d0">285418</data>
    </edge>
    <edge source="CHN" target="BDI">
      <data key="d0">14307</data>
    </edge>
    <edge source="CHN" target="BLR">
      <data key="d0">92065</data>
    </edge>
    <edge source="CHN" target="KHM">
      <data key="d0">414013</data>
    </edge>
    <edge source="CHN" target="CMR">
      <data key="d0">649231</data>
    </edge>
    <edge source="CHN" target="CAN">
      <data key="d0">52905069</data>
    </edge>
    <edge source="CHN" target="LKA">
      <data key="d0">1965031</data>
    </edge>
    <edge source="CHN" target="CHL">
      <data key="d0">13042650</data>
    </edge>
    <edge source="CHN" target="COL">
      <data key="d0">1358645</data>
    </edge>
    <edge source="CHN" target="CRI">
      <data key="d0">313208</data>
    </edge>
    <edge source="CHN" target="HRV">
      <data key="d0">293416</data>
    </edge>
    <edge source="CHN" target="CZE">
      <data key="d0">2297004</data>
    </edge>
    <edge source="CHN" target="BEN">
      <data key="d0">2044798</data>
    </edge>
    <edge source="CHN" target="DNK">
      <data key="d0">7924120</data>
    </edge>
    <edge source="CHN" target="ECU">
      <data key="d0">943723</data>
    </edge>
    <edge source="CHN" target="SLV">
      <data key="d0">284555</data>
    </edge>
    <edge source="CHN" target="ETH">
      <data key="d0">458734</data>
    </edge>
    <edge source="CHN" target="EST">
      <data key="d0">272159</data>
    </edge>
    <edge source="CHN" target="FIN">
      <data key="d0">6054466</data>
    </edge>
    <edge source="CHN" target="FRA">
      <data key="d0">35196960</data>
    </edge>
    <edge source="CHN" target="GEO">
      <data key="d0">19399</data>
    </edge>
    <edge source="CHN" target="GMB">
      <data key="d0">170307</data>
    </edge>
    <edge source="CHN" target="PSE">
      <data key="d0">170142</data>
    </edge>
    <edge source="CHN" target="DEU">
      <data key="d0">143555916</data>
    </edge>
    <edge source="CHN" target="GHA">
      <data key="d0">1965779</data>
    </edge>
    <edge source="CHN" target="GRC">
      <data key="d0">8932615</data>
    </edge>
    <edge source="CHN" target="GTM">
      <data key="d0">466271</data>
    </edge>
    <edge source="CHN" target="HND">
      <data key="d0">121947</data>
    </edge>
    <edge source="CHN" target="HKG">
      <data key="d0">245374701</data>
    </edge>
    <edge source="CHN" target="HUN">
      <data key="d0">2957150</data>
    </edge>
    <edge source="CHN" target="IDN">
      <data key="d0">13154314</data>
    </edge>
    <edge source="CHN" target="IRL">
      <data key="d0">1839188</data>
    </edge>
    <edge source="CHN" target="ISR">
      <data key="d0">11354240</data>
    </edge>
    <edge source="CHN" target="ITA">
      <data key="d0">32427765</data>
    </edge>
    <edge source="CHN" target="CIV">
      <data key="d0">983037</data>
    </edge>
    <edge source="CHN" target="JAM">
      <data key="d0">364324</data>
    </edge>
    <edge source="CHN" target="JPN">
      <data key="d0">72332730</data>
    </edge>
    <edge source="CHN" target="KAZ">
      <data key="d0">5110242</data>
    </edge>
    <edge source="CHN" target="JOR">
      <data key="d0">2675815</data>
    </edge>
    <edge source="CHN" target="KOR">
      <data key="d0">9315799</data>
    </edge>
    <edge source="CHN" target="LBN">
      <data key="d0">4242150</data>
    </edge>
    <edge source="CHN" target="LVA">
      <data key="d0">263756</data>
    </edge>
    <edge source="CHN" target="LTU">
      <data key="d0">255166</data>
    </edge>
    <edge source="CHN" target="MDG">
      <data key="d0">222747</data>
    </edge>
    <edge source="CHN" target="MWI">
      <data key="d0">33026</data>
    </edge>
    <edge source="CHN" target="MYS">
      <data key="d0">12331685</data>
    </edge>
    <edge source="CHN" target="MRT">
      <data key="d0">293279</data>
    </edge>
    <edge source="CHN" target="MUS">
      <data key="d0">542879</data>
    </edge>
    <edge source="CHN" target="MEX">
      <data key="d0">8700983</data>
    </edge>
    <edge source="CHN" target="MAR">
      <data key="d0">4323040</data>
    </edge>
    <edge source="CHN" target="MOZ">
      <data key="d0">1022527</data>
    </edge>
    <edge source="CHN" target="OMN">
      <data key="d0">533169</data>
    </edge>
    <edge source="CHN" target="NAM">
      <data key="d0">13746</data>
    </edge>
    <edge source="CHN" target="NLD">
      <data key="d0">49799271</data>
    </edge>
    <edge source="CHN" target="NZL">
      <data key="d0">2781282</data>
    </edge>
    <edge source="CHN" target="NOR">
      <data key="d0">5494655</data>
    </edge>
    <edge source="CHN" target="PAK">
      <data key="d0">2557578</data>
    </edge>
    <edge source="CHN" target="PAN">
      <data key="d0">9998546</data>
    </edge>
    <edge source="CHN" target="PRY">
      <data key="d0">348325</data>
    </edge>
    <edge source="CHN" target="PER">
      <data key="d0">2259766</data>
    </edge>
    <edge source="CHN" target="PHL">
      <data key="d0">9260090</data>
    </edge>
    <edge source="CHN" target="POL">
      <data key="d0">4414733</data>
    </edge>
    <edge source="CHN" target="PRT">
      <data key="d0">3519697</data>
    </edge>
    <edge source="CHN" target="ROU">
      <data key="d0">1150334</data>
    </edge>
    <edge source="CHN" target="RUS">
      <data key="d0">8265250</data>
    </edge>
    <edge source="CHN" target="SAU">
      <data key="d0">21128922</data>
    </edge>
    <edge source="CHN" target="SEN">
      <data key="d0">249699</data>
    </edge>
    <edge source="CHN" target="IND">
      <data key="d0">11827039</data>
    </edge>
    <edge source="CHN" target="SGP">
      <data key="d0">12150994</data>
    </edge>
    <edge source="CHN" target="SVK">
      <data key="d0">343221</data>
    </edge>
    <edge source="CHN" target="VNM">
      <data key="d0">966912</data>
    </edge>
    <edge source="CHN" target="SVN">
      <data key="d0">305793</data>
    </edge>
    <edge source="CHN" target="ZAF">
      <data key="d0">8204795</data>
    </edge>
    <edge source="CHN" target="ZWE">
      <data key="d0">148147</data>
    </edge>
    <edge source="CHN" target="ESP">
      <data key="d0">23708007</data>
    </edge>
    <edge source="CHN" target="SWE">
      <data key="d0">23918738</data>
    </edge>
    <edge source="CHN" target="CHE">
      <data key="d0">2195980</data>
    </edge>
    <edge source="CHN" target="THA">
      <data key="d0">9565913</data>
    </edge>
    <edge source="CHN" target="TGO">
      <data key="d0">244372</data>
    </edge>
    <edge source="CHN" target="ARE">
      <data key="d0">54593811</data>
    </edge>
    <edge source="CHN" target="TUN">
      <data key="d0">2116354</data>
    </edge>
    <edge source="CHN" target="TUR">
      <data key="d0">26330663</data>
    </edge>
    <edge source="CHN" target="UGA">
      <data key="d0">78491</data>
    </edge>
    <edge source="CHN" target="UKR">
      <data key="d0">3413496</data>
    </edge>
    <edge source="CHN" target="MKD">
      <data key="d0">50790</data>
    </edge>
    <edge source="CHN" target="EGY">
      <data key="d0">9727655</data>
    </edge>
    <edge source="CHN" target="GBR">
      <data key="d0">98425949</data>
    </edge>
    <edge source="CHN" target="TZA">
      <data key="d0">897406</data>
    </edge>
    <edge source="CHN" target="USA">
      <data key="d0">900528197</data>
    </edge>
    <edge source="CHN" target="BFA">
      <data key="d0">22886</data>
    </edge>
    <edge source="CHN" target="URY">
      <data key="d0">5157241</data>
    </edge>
    <edge source="CHN" target="SRB">
      <data key="d0">145460</data>
    </edge>
    <edge source="HRV" target="AUT">
      <data key="d0">690500</data>
    </edge>
    <edge source="HRV" target="BEL">
      <data key="d0">30785</data>
    </edge>
    <edge source="HRV" target="CZE">
      <data key="d0">12811</data>
    </edge>
    <edge source="HRV" target="DNK">
      <data key="d0">11705</data>
    </edge>
    <edge source="HRV" target="FRA">
      <data key="d0">457763</data>
    </edge>
    <edge source="HRV" target="DEU">
      <data key="d0">2924568</data>
    </edge>
    <edge source="HRV" target="GRC">
      <data key="d0">126271</data>
    </edge>
    <edge source="HRV" target="HUN">
      <data key="d0">57579</data>
    </edge>
    <edge source="HRV" target="ITA">
      <data key="d0">868175</data>
    </edge>
    <edge source="HRV" target="LVA">
      <data key="d0">11129</data>
    </edge>
    <edge source="HRV" target="NLD">
      <data key="d0">448542</data>
    </edge>
    <edge source="HRV" target="ROU">
      <data key="d0">19460</data>
    </edge>
    <edge source="HRV" target="RUS">
      <data key="d0">22750</data>
    </edge>
    <edge source="HRV" target="SVK">
      <data key="d0">20883</data>
    </edge>
    <edge source="HRV" target="SVN">
      <data key="d0">683935</data>
    </edge>
    <edge source="HRV" target="ESP">
      <data key="d0">22883</data>
    </edge>
    <edge source="HRV" target="SWE">
      <data key="d0">11546</data>
    </edge>
    <edge source="HRV" target="CHE">
      <data key="d0">304717</data>
    </edge>
    <edge source="HRV" target="TUN">
      <data key="d0">18787</data>
    </edge>
    <edge source="HRV" target="UKR">
      <data key="d0">11912</data>
    </edge>
    <edge source="HRV" target="MKD">
      <data key="d0">407433</data>
    </edge>
    <edge source="HRV" target="GBR">
      <data key="d0">165678</data>
    </edge>
    <edge source="HRV" target="SRB">
      <data key="d0">922951</data>
    </edge>
    <edge source="DNK" target="ARG">
      <data key="d0">249886</data>
    </edge>
    <edge source="DNK" target="AUS">
      <data key="d0">1714624</data>
    </edge>
    <edge source="DNK" target="AUT">
      <data key="d0">2659082</data>
    </edge>
    <edge source="DNK" target="ARM">
      <data key="d0">20958</data>
    </edge>
    <edge source="DNK" target="BEL">
      <data key="d0">4880533</data>
    </edge>
    <edge source="DNK" target="BOL">
      <data key="d0">35051</data>
    </edge>
    <edge source="DNK" target="BRA">
      <data key="d0">1489972</data>
    </edge>
    <edge source="DNK" target="BGR">
      <data key="d0">16963</data>
    </edge>
    <edge source="DNK" target="BLR">
      <data key="d0">153743</data>
    </edge>
    <edge source="DNK" target="CAN">
      <data key="d0">2970883</data>
    </edge>
    <edge source="DNK" target="CHL">
      <data key="d0">51546</data>
    </edge>
    <edge source="DNK" target="CHN">
      <data key="d0">270765</data>
    </edge>
    <edge source="DNK" target="COL">
      <data key="d0">249214</data>
    </edge>
    <edge source="DNK" target="CRI">
      <data key="d0">11137</data>
    </edge>
    <edge source="DNK" target="HRV">
      <data key="d0">193302</data>
    </edge>
    <edge source="DNK" target="CZE">
      <data key="d0">679960</data>
    </edge>
    <edge source="DNK" target="EST">
      <data key="d0">325889</data>
    </edge>
    <edge source="DNK" target="FIN">
      <data key="d0">13359084</data>
    </edge>
    <edge source="DNK" target="FRA">
      <data key="d0">15745487</data>
    </edge>
    <edge source="DNK" target="DEU">
      <data key="d0">82837576</data>
    </edge>
    <edge source="DNK" target="GRC">
      <data key="d0">3484674</data>
    </edge>
    <edge source="DNK" target="GTM">
      <data key="d0">30435</data>
    </edge>
    <edge source="DNK" target="HKG">
      <data key="d0">1310054</data>
    </edge>
    <edge source="DNK" target="HUN">
      <data key="d0">172495</data>
    </edge>
    <edge source="DNK" target="IRL">
      <data key="d0">978809</data>
    </edge>
    <edge source="DNK" target="ISR">
      <data key="d0">988688</data>
    </edge>
    <edge source="DNK" target="ITA">
      <data key="d0">4022178</data>
    </edge>
    <edge source="DNK" target="CIV">
      <data key="d0">28153</data>
    </edge>
    <edge source="DNK" target="JPN">
      <data key="d0">3253259</data>
    </edge>
    <edge source="DNK" target="KAZ">
      <data key="d0">155196</data>
    </edge>
    <edge source="DNK" target="JOR">
      <data key="d0">53806</data>
    </edge>
    <edge source="DNK" target="KOR">
      <data key="d0">1687466</data>
    </edge>
    <edge source="DNK" target="LBN">
      <data key="d0">101254</data>
    </edge>
    <edge source="DNK" target="LVA">
      <data key="d0">533633</data>
    </edge>
    <edge source="DNK" target="LTU">
      <data key="d0">391965</data>
    </edge>
    <edge source="DNK" target="MYS">
      <data key="d0">58201</data>
    </edge>
    <edge source="DNK" target="MEX">
      <data key="d0">1187701</data>
    </edge>
    <edge source="DNK" target="OMN">
      <data key="d0">55531</data>
    </edge>
    <edge source="DNK" target="NLD">
      <data key="d0">9317565</data>
    </edge>
    <edge source="DNK" target="NZL">
      <data key="d0">175228</data>
    </edge>
    <edge source="DNK" target="NOR">
      <data key="d0">21915890</data>
    </edge>
    <edge source="DNK" target="PER">
      <data key="d0">48853</data>
    </edge>
    <edge source="DNK" target="PHL">
      <data key="d0">248478</data>
    </edge>
    <edge source="DNK" target="POL">
      <data key="d0">3494259</data>
    </edge>
    <edge source="DNK" target="PRT">
      <data key="d0">1366896</data>
    </edge>
    <edge source="DNK" target="ROU">
      <data key="d0">1070837</data>
    </edge>
    <edge source="DNK" target="RUS">
      <data key="d0">746835</data>
    </edge>
    <edge source="DNK" target="SAU">
      <data key="d0">268095</data>
    </edge>
    <edge source="DNK" target="IND">
      <data key="d0">49208</data>
    </edge>
    <edge source="DNK" target="SGP">
      <data key="d0">1942767</data>
    </edge>
    <edge source="DNK" target="SVK">
      <data key="d0">109895</data>
    </edge>
    <edge source="DNK" target="SVN">
      <data key="d0">275532</data>
    </edge>
    <edge source="DNK" target="ZAF">
      <data key="d0">546010</data>
    </edge>
    <edge source="DNK" target="ZWE">
      <data key="d0">11721</data>
    </edge>
    <edge source="DNK" target="ESP">
      <data key="d0">4889022</data>
    </edge>
    <edge source="DNK" target="SWE">
      <data key="d0">50120889</data>
    </edge>
    <edge source="DNK" target="CHE">
      <data key="d0">3826435</data>
    </edge>
    <edge source="DNK" target="THA">
      <data key="d0">17973</data>
    </edge>
    <edge source="DNK" target="TGO">
      <data key="d0">24303</data>
    </edge>
    <edge source="DNK" target="ARE">
      <data key="d0">197804</data>
    </edge>
    <edge source="DNK" target="TUN">
      <data key="d0">39259</data>
    </edge>
    <edge source="DNK" target="TUR">
      <data key="d0">1811437</data>
    </edge>
    <edge source="DNK" target="UGA">
      <data key="d0">12035</data>
    </edge>
    <edge source="DNK" target="UKR">
      <data key="d0">136226</data>
    </edge>
    <edge source="DNK" target="MKD">
      <data key="d0">76470</data>
    </edge>
    <edge source="DNK" target="EGY">
      <data key="d0">215141</data>
    </edge>
    <edge source="DNK" target="GBR">
      <data key="d0">28554022</data>
    </edge>
    <edge source="DNK" target="TZA">
      <data key="d0">21571</data>
    </edge>
    <edge source="DNK" target="USA">
      <data key="d0">24648355</data>
    </edge>
    <edge source="DNK" target="URY">
      <data key="d0">84445</data>
    </edge>
    <edge source="DNK" target="SRB">
      <data key="d0">348915</data>
    </edge>
    <edge source="HKG" target="DZA">
      <data key="d0">242989</data>
    </edge>
    <edge source="HKG" target="ARG">
      <data key="d0">5166741</data>
    </edge>
    <edge source="HKG" target="AUS">
      <data key="d0">22275119</data>
    </edge>
    <edge source="HKG" target="AUT">
      <data key="d0">4136320</data>
    </edge>
    <edge source="HKG" target="ARM">
      <data key="d0">34069</data>
    </edge>
    <edge source="HKG" target="BEL">
      <data key="d0">35957105</data>
    </edge>
    <edge source="HKG" target="BOL">
      <data key="d0">12298</data>
    </edge>
    <edge source="HKG" target="BWA">
      <data key="d0">10358</data>
    </edge>
    <edge source="HKG" target="BRA">
      <data key="d0">4684795</data>
    </edge>
    <edge source="HKG" target="BGR">
      <data key="d0">48281</data>
    </edge>
    <edge source="HKG" target="BDI">
      <data key="d0">11999</data>
    </edge>
    <edge source="HKG" target="KHM">
      <data key="d0">36285</data>
    </edge>
    <edge source="HKG" target="CMR">
      <data key="d0">559913</data>
    </edge>
    <edge source="HKG" target="CAN">
      <data key="d0">70467845</data>
    </edge>
    <edge source="HKG" target="LKA">
      <data key="d0">936898</data>
    </edge>
    <edge source="HKG" target="CHL">
      <data key="d0">7267321</data>
    </edge>
    <edge source="HKG" target="CHN">
      <data key="d0">76011991</data>
    </edge>
    <edge source="HKG" target="COL">
      <data key="d0">1262886</data>
    </edge>
    <edge source="HKG" target="CRI">
      <data key="d0">907591</data>
    </edge>
    <edge source="HKG" target="HRV">
      <data key="d0">38360</data>
    </edge>
    <edge source="HKG" target="CZE">
      <data key="d0">2294780</data>
    </edge>
    <edge source="HKG" target="BEN">
      <data key="d0">369881</data>
    </edge>
    <edge source="HKG" target="DNK">
      <data key="d0">6863203</data>
    </edge>
    <edge source="HKG" target="ECU">
      <data key="d0">389464</data>
    </edge>
    <edge source="HKG" target="SLV">
      <data key="d0">192066</data>
    </edge>
    <edge source="HKG" target="EST">
      <data key="d0">100387</data>
    </edge>
    <edge source="HKG" target="FIN">
      <data key="d0">2858680</data>
    </edge>
    <edge source="HKG" target="FRA">
      <data key="d0">54919258</data>
    </edge>
    <edge source="HKG" target="GMB">
      <data key="d0">127411</data>
    </edge>
    <edge source="HKG" target="DEU">
      <data key="d0">128476533</data>
    </edge>
    <edge source="HKG" target="GHA">
      <data key="d0">602589</data>
    </edge>
    <edge source="HKG" target="GRC">
      <data key="d0">4207292</data>
    </edge>
    <edge source="HKG" target="GTM">
      <data key="d0">679212</data>
    </edge>
    <edge source="HKG" target="HND">
      <data key="d0">149996</data>
    </edge>
    <edge source="HKG" target="HUN">
      <data key="d0">561087</data>
    </edge>
    <edge source="HKG" target="IDN">
      <data key="d0">3176550</data>
    </edge>
    <edge source="HKG" target="IRL">
      <data key="d0">2805771</data>
    </edge>
    <edge source="HKG" target="ISR">
      <data key="d0">4658952</data>
    </edge>
    <edge source="HKG" target="ITA">
      <data key="d0">24491749</data>
    </edge>
    <edge source="HKG" target="CIV">
      <data key="d0">66675</data>
    </edge>
    <edge source="HKG" target="JAM">
      <data key="d0">279944</data>
    </edge>
    <edge source="HKG" target="JPN">
      <data key="d0">43526197</data>
    </edge>
    <edge source="HKG" target="KAZ">
      <data key="d0">39245</data>
    </edge>
    <edge source="HKG" target="JOR">
      <data key="d0">262374</data>
    </edge>
    <edge source="HKG" target="KOR">
      <data key="d0">2617994</data>
    </edge>
    <edge source="HKG" target="LBN">
      <data key="d0">1108998</data>
    </edge>
    <edge source="HKG" target="LVA">
      <data key="d0">74846</data>
    </edge>
    <edge source="HKG" target="MDG">
      <data key="d0">179732</data>
    </edge>
    <edge source="HKG" target="MWI">
      <data key="d0">30979</data>
    </edge>
    <edge source="HKG" target="MYS">
      <data key="d0">3089258</data>
    </edge>
    <edge source="HKG" target="MRT">
      <data key="d0">129442</data>
    </edge>
    <edge source="HKG" target="MUS">
      <data key="d0">398149</data>
    </edge>
    <edge source="HKG" target="MEX">
      <data key="d0">11771604</data>
    </edge>
    <edge source="HKG" target="MAR">
      <data key="d0">633418</data>
    </edge>
    <edge source="HKG" target="OMN">
      <data key="d0">89737</data>
    </edge>
    <edge source="HKG" target="NLD">
      <data key="d0">39142675</data>
    </edge>
    <edge source="HKG" target="NZL">
      <data key="d0">3975672</data>
    </edge>
    <edge source="HKG" target="NIC">
      <data key="d0">82330</data>
    </edge>
    <edge source="HKG" target="NOR">
      <data key="d0">7871514</data>
    </edge>
    <edge source="HKG" target="PAK">
      <data key="d0">1799357</data>
    </edge>
    <edge source="HKG" target="PAN">
      <data key="d0">8772689</data>
    </edge>
    <edge source="HKG" target="PRY">
      <data key="d0">472496</data>
    </edge>
    <edge source="HKG" target="PER">
      <data key="d0">739856</data>
    </edge>
    <edge source="HKG" target="PHL">
      <data key="d0">6030896</data>
    </edge>
    <edge source="HKG" target="POL">
      <data key="d0">4857445</data>
    </edge>
    <edge source="HKG" target="PRT">
      <data key="d0">1951760</data>
    </edge>
    <edge source="HKG" target="ROU">
      <data key="d0">161560</data>
    </edge>
    <edge source="HKG" target="RUS">
      <data key="d0">1409948</data>
    </edge>
    <edge source="HKG" target="SAU">
      <data key="d0">6570085</data>
    </edge>
    <edge source="HKG" target="SEN">
      <data key="d0">402401</data>
    </edge>
    <edge source="HKG" target="IND">
      <data key="d0">2793902</data>
    </edge>
    <edge source="HKG" target="SGP">
      <data key="d0">8208184</data>
    </edge>
    <edge source="HKG" target="SVK">
      <data key="d0">369086</data>
    </edge>
    <edge source="HKG" target="VNM">
      <data key="d0">401803</data>
    </edge>
    <edge source="HKG" target="SVN">
      <data key="d0">309476</data>
    </edge>
    <edge source="HKG" target="ZAF">
      <data key="d0">9386139</data>
    </edge>
    <edge source="HKG" target="ZWE">
      <data key="d0">68614</data>
    </edge>
    <edge source="HKG" target="ESP">
      <data key="d0">12629226</data>
    </edge>
    <edge source="HKG" target="SWE">
      <data key="d0">17741413</data>
    </edge>
    <edge source="HKG" target="CHE">
      <data key="d0">6368002</data>
    </edge>
    <edge source="HKG" target="THA">
      <data key="d0">3674915</data>
    </edge>
    <edge source="HKG" target="TGO">
      <data key="d0">109102</data>
    </edge>
    <edge source="HKG" target="ARE">
      <data key="d0">33166001</data>
    </edge>
    <edge source="HKG" target="TUN">
      <data key="d0">485568</data>
    </edge>
    <edge source="HKG" target="TUR">
      <data key="d0">19360615</data>
    </edge>
    <edge source="HKG" target="UGA">
      <data key="d0">54778</data>
    </edge>
    <edge source="HKG" target="UKR">
      <data key="d0">1331062</data>
    </edge>
    <edge source="HKG" target="EGY">
      <data key="d0">8158447</data>
    </edge>
    <edge source="HKG" target="GBR">
      <data key="d0">91640413</data>
    </edge>
    <edge source="HKG" target="TZA">
      <data key="d0">287975</data>
    </edge>
    <edge source="HKG" target="USA">
      <data key="d0">812536410</data>
    </edge>
    <edge source="HKG" target="BFA">
      <data key="d0">456216</data>
    </edge>
    <edge source="HKG" target="URY">
      <data key="d0">2870619</data>
    </edge>
    <edge source="HKG" target="SRB">
      <data key="d0">148490</data>
    </edge>
    <edge source="IDN" target="ARG">
      <data key="d0">50424</data>
    </edge>
    <edge source="IDN" target="AUS">
      <data key="d0">7223806</data>
    </edge>
    <edge source="IDN" target="BEL">
      <data key="d0">1207738</data>
    </edge>
    <edge source="IDN" target="BRA">
      <data key="d0">57848</data>
    </edge>
    <edge source="IDN" target="KHM">
      <data key="d0">61160</data>
    </edge>
    <edge source="IDN" target="CMR">
      <data key="d0">12827</data>
    </edge>
    <edge source="IDN" target="CAN">
      <data key="d0">31115</data>
    </edge>
    <edge source="IDN" target="LKA">
      <data key="d0">228279</data>
    </edge>
    <edge source="IDN" target="CHN">
      <data key="d0">166477</data>
    </edge>
    <edge source="IDN" target="COL">
      <data key="d0">166423</data>
    </edge>
    <edge source="IDN" target="CRI">
      <data key="d0">18368</data>
    </edge>
    <edge source="IDN" target="DNK">
      <data key="d0">55503</data>
    </edge>
    <edge source="IDN" target="FRA">
      <data key="d0">1173142</data>
    </edge>
    <edge source="IDN" target="DEU">
      <data key="d0">349507</data>
    </edge>
    <edge source="IDN" target="GHA">
      <data key="d0">35380</data>
    </edge>
    <edge source="IDN" target="GRC">
      <data key="d0">82903</data>
    </edge>
    <edge source="IDN" target="GTM">
      <data key="d0">10782</data>
    </edge>
    <edge source="IDN" target="HKG">
      <data key="d0">2221468</data>
    </edge>
    <edge source="IDN" target="ITA">
      <data key="d0">5828664</data>
    </edge>
    <edge source="IDN" target="JPN">
      <data key="d0">8772622</data>
    </edge>
    <edge source="IDN" target="JOR">
      <data key="d0">41513</data>
    </edge>
    <edge source="IDN" target="KOR">
      <data key="d0">676451</data>
    </edge>
    <edge source="IDN" target="MYS">
      <data key="d0">5118643</data>
    </edge>
    <edge source="IDN" target="MUS">
      <data key="d0">11057</data>
    </edge>
    <edge source="IDN" target="MEX">
      <data key="d0">5078262</data>
    </edge>
    <edge source="IDN" target="OMN">
      <data key="d0">22951</data>
    </edge>
    <edge source="IDN" target="NLD">
      <data key="d0">99517</data>
    </edge>
    <edge source="IDN" target="NZL">
      <data key="d0">940324</data>
    </edge>
    <edge source="IDN" target="PAK">
      <data key="d0">210734</data>
    </edge>
    <edge source="IDN" target="PER">
      <data key="d0">52677</data>
    </edge>
    <edge source="IDN" target="PHL">
      <data key="d0">497677</data>
    </edge>
    <edge source="IDN" target="POL">
      <data key="d0">63662</data>
    </edge>
    <edge source="IDN" target="RUS">
      <data key="d0">16856</data>
    </edge>
    <edge source="IDN" target="SAU">
      <data key="d0">535863</data>
    </edge>
    <edge source="IDN" target="IND">
      <data key="d0">360339</data>
    </edge>
    <edge source="IDN" target="SGP">
      <data key="d0">26464410</data>
    </edge>
    <edge source="IDN" target="VNM">
      <data key="d0">518350</data>
    </edge>
    <edge source="IDN" target="ZAF">
      <data key="d0">208531</data>
    </edge>
    <edge source="IDN" target="ESP">
      <data key="d0">284424</data>
    </edge>
    <edge source="IDN" target="CHE">
      <data key="d0">13773</data>
    </edge>
    <edge source="IDN" target="THA">
      <data key="d0">1150436</data>
    </edge>
    <edge source="IDN" target="ARE">
      <data key="d0">612459</data>
    </edge>
    <edge source="IDN" target="TUR">
      <data key="d0">61574</data>
    </edge>
    <edge source="IDN" target="EGY">
      <data key="d0">53030</data>
    </edge>
    <edge source="IDN" target="GBR">
      <data key="d0">332737</data>
    </edge>
    <edge source="IDN" target="TZA">
      <data key="d0">20163</data>
    </edge>
    <edge source="IDN" target="USA">
      <data key="d0">31011172</data>
    </edge>
    <edge source="IRL" target="AUS">
      <data key="d0">179131</data>
    </edge>
    <edge source="IRL" target="BEL">
      <data key="d0">2042285</data>
    </edge>
    <edge source="IRL" target="CAN">
      <data key="d0">84717</data>
    </edge>
    <edge source="IRL" target="CHN">
      <data key="d0">28670</data>
    </edge>
    <edge source="IRL" target="CZE">
      <data key="d0">30411</data>
    </edge>
    <edge source="IRL" target="DNK">
      <data key="d0">510610</data>
    </edge>
    <edge source="IRL" target="FRA">
      <data key="d0">655128</data>
    </edge>
    <edge source="IRL" target="DEU">
      <data key="d0">1133451</data>
    </edge>
    <edge source="IRL" target="GRC">
      <data key="d0">196091</data>
    </edge>
    <edge source="IRL" target="HKG">
      <data key="d0">41031</data>
    </edge>
    <edge source="IRL" target="HUN">
      <data key="d0">285491</data>
    </edge>
    <edge source="IRL" target="ISR">
      <data key="d0">16704</data>
    </edge>
    <edge source="IRL" target="ITA">
      <data key="d0">790500</data>
    </edge>
    <edge source="IRL" target="JPN">
      <data key="d0">31343</data>
    </edge>
    <edge source="IRL" target="LBN">
      <data key="d0">52439</data>
    </edge>
    <edge source="IRL" target="LVA">
      <data key="d0">10952</data>
    </edge>
    <edge source="IRL" target="MYS">
      <data key="d0">16447</data>
    </edge>
    <edge source="IRL" target="NLD">
      <data key="d0">4741090</data>
    </edge>
    <edge source="IRL" target="NOR">
      <data key="d0">219390</data>
    </edge>
    <edge source="IRL" target="POL">
      <data key="d0">96286</data>
    </edge>
    <edge source="IRL" target="PRT">
      <data key="d0">80510</data>
    </edge>
    <edge source="IRL" target="SAU">
      <data key="d0">386343</data>
    </edge>
    <edge source="IRL" target="SVK">
      <data key="d0">250696</data>
    </edge>
    <edge source="IRL" target="ZAF">
      <data key="d0">154149</data>
    </edge>
    <edge source="IRL" target="ESP">
      <data key="d0">1225602</data>
    </edge>
    <edge source="IRL" target="SWE">
      <data key="d0">180391</data>
    </edge>
    <edge source="IRL" target="CHE">
      <data key="d0">68597</data>
    </edge>
    <edge source="IRL" target="ARE">
      <data key="d0">339213</data>
    </edge>
    <edge source="IRL" target="TUR">
      <data key="d0">14819</data>
    </edge>
    <edge source="IRL" target="UKR">
      <data key="d0">37467</data>
    </edge>
    <edge source="IRL" target="GBR">
      <data key="d0">52677438</data>
    </edge>
    <edge source="IRL" target="USA">
      <data key="d0">10698150</data>
    </edge>
    <edge source="IRL" target="SRB">
      <data key="d0">576589</data>
    </edge>
    <edge source="ISR" target="AUS">
      <data key="d0">90000</data>
    </edge>
    <edge source="ISR" target="AUT">
      <data key="d0">120000</data>
    </edge>
    <edge source="ISR" target="BEL">
      <data key="d0">29000</data>
    </edge>
    <edge source="ISR" target="CAN">
      <data key="d0">33000</data>
    </edge>
    <edge source="ISR" target="CHN">
      <data key="d0">10000</data>
    </edge>
    <edge source="ISR" target="COL">
      <data key="d0">69000</data>
    </edge>
    <edge source="ISR" target="CRI">
      <data key="d0">241000</data>
    </edge>
    <edge source="ISR" target="HRV">
      <data key="d0">15000</data>
    </edge>
    <edge source="ISR" target="ETH">
      <data key="d0">1399000</data>
    </edge>
    <edge source="ISR" target="FIN">
      <data key="d0">59000</data>
    </edge>
    <edge source="ISR" target="FRA">
      <data key="d0">145000</data>
    </edge>
    <edge source="ISR" target="GEO">
      <data key="d0">11000</data>
    </edge>
    <edge source="ISR" target="DEU">
      <data key="d0">156000</data>
    </edge>
    <edge source="ISR" target="GRC">
      <data key="d0">185000</data>
    </edge>
    <edge source="ISR" target="HKG">
      <data key="d0">58000</data>
    </edge>
    <edge source="ISR" target="HUN">
      <data key="d0">260000</data>
    </edge>
    <edge source="ISR" target="ITA">
      <data key="d0">290000</data>
    </edge>
    <edge source="ISR" target="JPN">
      <data key="d0">126000</data>
    </edge>
    <edge source="ISR" target="KAZ">
      <data key="d0">15000</data>
    </edge>
    <edge source="ISR" target="JOR">
      <data key="d0">14000</data>
    </edge>
    <edge source="ISR" target="KOR">
      <data key="d0">175000</data>
    </edge>
    <edge source="ISR" target="LVA">
      <data key="d0">116000</data>
    </edge>
    <edge source="ISR" target="NLD">
      <data key="d0">170000</data>
    </edge>
    <edge source="ISR" target="NZL">
      <data key="d0">13000</data>
    </edge>
    <edge source="ISR" target="NOR">
      <data key="d0">120000</data>
    </edge>
    <edge source="ISR" target="PHL">
      <data key="d0">63000</data>
    </edge>
    <edge source="ISR" target="POL">
      <data key="d0">181000</data>
    </edge>
    <edge source="ISR" target="PRT">
      <data key="d0">61000</data>
    </edge>
    <edge source="ISR" target="ROU">
      <data key="d0">78000</data>
    </edge>
    <edge source="ISR" target="RUS">
      <data key="d0">67000</data>
    </edge>
    <edge source="ISR" target="SGP">
      <data key="d0">48000</data>
    </edge>
    <edge source="ISR" target="SVN">
      <data key="d0">19000</data>
    </edge>
    <edge source="ISR" target="ZAF">
      <data key="d0">147000</data>
    </edge>
    <edge source="ISR" target="ESP">
      <data key="d0">413000</data>
    </edge>
    <edge source="ISR" target="SWE">
      <data key="d0">73000</data>
    </edge>
    <edge source="ISR" target="CHE">
      <data key="d0">451000</data>
    </edge>
    <edge source="ISR" target="TUR">
      <data key="d0">19750000</data>
    </edge>
    <edge source="ISR" target="UKR">
      <data key="d0">11000</data>
    </edge>
    <edge source="ISR" target="GBR">
      <data key="d0">748000</data>
    </edge>
    <edge source="ISR" target="USA">
      <data key="d0">2713000</data>
    </edge>
    <edge source="ISR" target="URY">
      <data key="d0">16000</data>
    </edge>
    <edge source="JPN" target="DZA">
      <data key="d0">74238</data>
    </edge>
    <edge source="JPN" target="ARG">
      <data key="d0">31528</data>
    </edge>
    <edge source="JPN" target="AUS">
      <data key="d0">940798</data>
    </edge>
    <edge source="JPN" target="AUT">
      <data key="d0">60626</data>
    </edge>
    <edge source="JPN" target="BEL">
      <data key="d0">3878411</data>
    </edge>
    <edge source="JPN" target="BOL">
      <data key="d0">113319</data>
    </edge>
    <edge source="JPN" target="BRA">
      <data key="d0">99215</data>
    </edge>
    <edge source="JPN" target="CAN">
      <data key="d0">635265</data>
    </edge>
    <edge source="JPN" target="LKA">
      <data key="d0">105710</data>
    </edge>
    <edge source="JPN" target="CHL">
      <data key="d0">105868</data>
    </edge>
    <edge source="JPN" target="CHN">
      <data key="d0">7116102</data>
    </edge>
    <edge source="JPN" target="COL">
      <data key="d0">165473</data>
    </edge>
    <edge source="JPN" target="CZE">
      <data key="d0">20116</data>
    </edge>
    <edge source="JPN" target="DNK">
      <data key="d0">164935</data>
    </edge>
    <edge source="JPN" target="ETH">
      <data key="d0">39462</data>
    </edge>
    <edge source="JPN" target="FIN">
      <data key="d0">484182</data>
    </edge>
    <edge source="JPN" target="FRA">
      <data key="d0">563170</data>
    </edge>
    <edge source="JPN" target="DEU">
      <data key="d0">2155618</data>
    </edge>
    <edge source="JPN" target="GRC">
      <data key="d0">56683</data>
    </edge>
    <edge source="JPN" target="GTM">
      <data key="d0">387806</data>
    </edge>
    <edge source="JPN" target="HND">
      <data key="d0">16841</data>
    </edge>
    <edge source="JPN" target="HKG">
      <data key="d0">7340466</data>
    </edge>
    <edge source="JPN" target="HUN">
      <data key="d0">55022</data>
    </edge>
    <edge source="JPN" target="IDN">
      <data key="d0">2493988</data>
    </edge>
    <edge source="JPN" target="IRL">
      <data key="d0">149681</data>
    </edge>
    <edge source="JPN" target="ISR">
      <data key="d0">263872</data>
    </edge>
    <edge source="JPN" target="ITA">
      <data key="d0">1235187</data>
    </edge>
    <edge source="JPN" target="JOR">
      <data key="d0">158923</data>
    </edge>
    <edge source="JPN" target="KOR">
      <data key="d0">5870133</data>
    </edge>
    <edge source="JPN" target="LBN">
      <data key="d0">2083821</data>
    </edge>
    <edge source="JPN" target="MDG">
      <data key="d0">20886</data>
    </edge>
    <edge source="JPN" target="MYS">
      <data key="d0">3251108</data>
    </edge>
    <edge source="JPN" target="MEX">
      <data key="d0">593780</data>
    </edge>
    <edge source="JPN" target="MOZ">
      <data key="d0">562614</data>
    </edge>
    <edge source="JPN" target="OMN">
      <data key="d0">921368</data>
    </edge>
    <edge source="JPN" target="NAM">
      <data key="d0">21740</data>
    </edge>
    <edge source="JPN" target="NLD">
      <data key="d0">2140754</data>
    </edge>
    <edge source="JPN" target="NZL">
      <data key="d0">103075</data>
    </edge>
    <edge source="JPN" target="NIC">
      <data key="d0">15254</data>
    </edge>
    <edge source="JPN" target="NOR">
      <data key="d0">101498</data>
    </edge>
    <edge source="JPN" target="PAK">
      <data key="d0">14957</data>
    </edge>
    <edge source="JPN" target="PAN">
      <data key="d0">47441</data>
    </edge>
    <edge source="JPN" target="PER">
      <data key="d0">103780</data>
    </edge>
    <edge source="JPN" target="PHL">
      <data key="d0">3160336</data>
    </edge>
    <edge source="JPN" target="POL">
      <data key="d0">46300</data>
    </edge>
    <edge source="JPN" target="PRT">
      <data key="d0">77244</data>
    </edge>
    <edge source="JPN" target="RUS">
      <data key="d0">616448</data>
    </edge>
    <edge source="JPN" target="SAU">
      <data key="d0">13239901</data>
    </edge>
    <edge source="JPN" target="IND">
      <data key="d0">94010</data>
    </edge>
    <edge source="JPN" target="SGP">
      <data key="d0">4231840</data>
    </edge>
    <edge source="JPN" target="VNM">
      <data key="d0">701652</data>
    </edge>
    <edge source="JPN" target="ZAF">
      <data key="d0">131867</data>
    </edge>
    <edge source="JPN" target="ESP">
      <data key="d0">598290</data>
    </edge>
    <edge source="JPN" target="SWE">
      <data key="d0">449081</data>
    </edge>
    <edge source="JPN" target="CHE">
      <data key="d0">77671</data>
    </edge>
    <edge source="JPN" target="THA">
      <data key="d0">2808837</data>
    </edge>
    <edge source="JPN" target="ARE">
      <data key="d0">4362148</data>
    </edge>
    <edge source="JPN" target="TUR">
      <data key="d0">231759</data>
    </edge>
    <edge source="JPN" target="EGY">
      <data key="d0">114878</data>
    </edge>
    <edge source="JPN" target="GBR">
      <data key="d0">2122624</data>
    </edge>
    <edge source="JPN" target="USA">
      <data key="d0">31786060</data>
    </edge>
    <edge source="JPN" target="SRB">
      <data key="d0">2699591</data>
    </edge>
    <edge source="KOR" target="AUS">
      <data key="d0">567463</data>
    </edge>
    <edge source="KOR" target="BEL">
      <data key="d0">10220</data>
    </edge>
    <edge source="KOR" target="BRA">
      <data key="d0">369860</data>
    </edge>
    <edge source="KOR" target="CAN">
      <data key="d0">1515985</data>
    </edge>
    <edge source="KOR" target="LKA">
      <data key="d0">383365</data>
    </edge>
    <edge source="KOR" target="CHL">
      <data key="d0">405087</data>
    </edge>
    <edge source="KOR" target="CHN">
      <data key="d0">18224766</data>
    </edge>
    <edge source="KOR" target="COL">
      <data key="d0">17051</data>
    </edge>
    <edge source="KOR" target="CRI">
      <data key="d0">24363</data>
    </edge>
    <edge source="KOR" target="CZE">
      <data key="d0">27694</data>
    </edge>
    <edge source="KOR" target="DNK">
      <data key="d0">10082</data>
    </edge>
    <edge source="KOR" target="SLV">
      <data key="d0">10834</data>
    </edge>
    <edge source="KOR" target="FIN">
      <data key="d0">35773</data>
    </edge>
    <edge source="KOR" target="FRA">
      <data key="d0">97408</data>
    </edge>
    <edge source="KOR" target="DEU">
      <data key="d0">1880879</data>
    </edge>
    <edge source="KOR" target="GHA">
      <data key="d0">29149</data>
    </edge>
    <edge source="KOR" target="GRC">
      <data key="d0">3120125</data>
    </edge>
    <edge source="KOR" target="GTM">
      <data key="d0">87894</data>
    </edge>
    <edge source="KOR" target="HKG">
      <data key="d0">1315418</data>
    </edge>
    <edge source="KOR" target="HUN">
      <data key="d0">19514</data>
    </edge>
    <edge source="KOR" target="IDN">
      <data key="d0">124454</data>
    </edge>
    <edge source="KOR" target="ISR">
      <data key="d0">425524</data>
    </edge>
    <edge source="KOR" target="ITA">
      <data key="d0">743296</data>
    </edge>
    <edge source="KOR" target="JPN">
      <data key="d0">22636442</data>
    </edge>
    <edge source="KOR" target="KAZ">
      <data key="d0">992689</data>
    </edge>
    <edge source="KOR" target="MYS">
      <data key="d0">58827</data>
    </edge>
    <edge source="KOR" target="MEX">
      <data key="d0">120423</data>
    </edge>
    <edge source="KOR" target="OMN">
      <data key="d0">26768</data>
    </edge>
    <edge source="KOR" target="NLD">
      <data key="d0">4111051</data>
    </edge>
    <edge source="KOR" target="NZL">
      <data key="d0">103222</data>
    </edge>
    <edge source="KOR" target="NOR">
      <data key="d0">41913</data>
    </edge>
    <edge source="KOR" target="PAK">
      <data key="d0">11260</data>
    </edge>
    <edge source="KOR" target="PHL">
      <data key="d0">2381132</data>
    </edge>
    <edge source="KOR" target="POL">
      <data key="d0">660747</data>
    </edge>
    <edge source="KOR" target="PRT">
      <data key="d0">93456</data>
    </edge>
    <edge source="KOR" target="ROU">
      <data key="d0">12963</data>
    </edge>
    <edge source="KOR" target="RUS">
      <data key="d0">2229517</data>
    </edge>
    <edge source="KOR" target="SAU">
      <data key="d0">75855</data>
    </edge>
    <edge source="KOR" target="IND">
      <data key="d0">827631</data>
    </edge>
    <edge source="KOR" target="SGP">
      <data key="d0">807639</data>
    </edge>
    <edge source="KOR" target="VNM">
      <data key="d0">1821922</data>
    </edge>
    <edge source="KOR" target="SVN">
      <data key="d0">39550</data>
    </edge>
    <edge source="KOR" target="ZAF">
      <data key="d0">119747</data>
    </edge>
    <edge source="KOR" target="ESP">
      <data key="d0">357431</data>
    </edge>
    <edge source="KOR" target="SWE">
      <data key="d0">150653</data>
    </edge>
    <edge source="KOR" target="CHE">
      <data key="d0">205907</data>
    </edge>
    <edge source="KOR" target="THA">
      <data key="d0">1089256</data>
    </edge>
    <edge source="KOR" target="ARE">
      <data key="d0">101244</data>
    </edge>
    <edge source="KOR" target="TUR">
      <data key="d0">449167</data>
    </edge>
    <edge source="KOR" target="EGY">
      <data key="d0">473572</data>
    </edge>
    <edge source="KOR" target="GBR">
      <data key="d0">2593136</data>
    </edge>
    <edge source="KOR" target="USA">
      <data key="d0">26154074</data>
    </edge>
    <edge source="KOR" target="URY">
      <data key="d0">391431</data>
    </edge>
    <edge source="MYS" target="AUS">
      <data key="d0">6164636</data>
    </edge>
    <edge source="MYS" target="BEL">
      <data key="d0">82032</data>
    </edge>
    <edge source="MYS" target="KHM">
      <data key="d0">237915</data>
    </edge>
    <edge source="MYS" target="CAN">
      <data key="d0">247057</data>
    </edge>
    <edge source="MYS" target="LKA">
      <data key="d0">548739</data>
    </edge>
    <edge source="MYS" target="CHN">
      <data key="d0">2290960</data>
    </edge>
    <edge source="MYS" target="FIN">
      <data key="d0">160407</data>
    </edge>
    <edge source="MYS" target="FRA">
      <data key="d0">3976944</data>
    </edge>
    <edge source="MYS" target="DEU">
      <data key="d0">2550194</data>
    </edge>
    <edge source="MYS" target="GHA">
      <data key="d0">68938</data>
    </edge>
    <edge source="MYS" target="GRC">
      <data key="d0">18608</data>
    </edge>
    <edge source="MYS" target="HKG">
      <data key="d0">2936492</data>
    </edge>
    <edge source="MYS" target="IDN">
      <data key="d0">572578</data>
    </edge>
    <edge source="MYS" target="IRL">
      <data key="d0">82890</data>
    </edge>
    <edge source="MYS" target="ITA">
      <data key="d0">15493</data>
    </edge>
    <edge source="MYS" target="JPN">
      <data key="d0">1224123</data>
    </edge>
    <edge source="MYS" target="KOR">
      <data key="d0">521957</data>
    </edge>
    <edge source="MYS" target="LBN">
      <data key="d0">184994</data>
    </edge>
    <edge source="MYS" target="MDG">
      <data key="d0">12360</data>
    </edge>
    <edge source="MYS" target="MUS">
      <data key="d0">127013</data>
    </edge>
    <edge source="MYS" target="MEX">
      <data key="d0">88276</data>
    </edge>
    <edge source="MYS" target="MOZ">
      <data key="d0">12790</data>
    </edge>
    <edge source="MYS" target="OMN">
      <data key="d0">271358</data>
    </edge>
    <edge source="MYS" target="NLD">
      <data key="d0">2687019</data>
    </edge>
    <edge source="MYS" target="NZL">
      <data key="d0">773161</data>
    </edge>
    <edge source="MYS" target="NOR">
      <data key="d0">20884</data>
    </edge>
    <edge source="MYS" target="PAK">
      <data key="d0">163894</data>
    </edge>
    <edge source="MYS" target="PHL">
      <data key="d0">788778</data>
    </edge>
    <edge source="MYS" target="SAU">
      <data key="d0">2668888</data>
    </edge>
    <edge source="MYS" target="IND">
      <data key="d0">79208</data>
    </edge>
    <edge source="MYS" target="SGP">
      <data key="d0">19614254</data>
    </edge>
    <edge source="MYS" target="VNM">
      <data key="d0">202409</data>
    </edge>
    <edge source="MYS" target="SVN">
      <data key="d0">31470</data>
    </edge>
    <edge source="MYS" target="ZAF">
      <data key="d0">152730</data>
    </edge>
    <edge source="MYS" target="ESP">
      <data key="d0">42209</data>
    </edge>
    <edge source="MYS" target="SWE">
      <data key="d0">296348</data>
    </edge>
    <edge source="MYS" target="CHE">
      <data key="d0">116480</data>
    </edge>
    <edge source="MYS" target="THA">
      <data key="d0">155353</data>
    </edge>
    <edge source="MYS" target="ARE">
      <data key="d0">5532715</data>
    </edge>
    <edge source="MYS" target="TUR">
      <data key="d0">179152</data>
    </edge>
    <edge source="MYS" target="UKR">
      <data key="d0">90030</data>
    </edge>
    <edge source="MYS" target="EGY">
      <data key="d0">157679</data>
    </edge>
    <edge source="MYS" target="GBR">
      <data key="d0">3315194</data>
    </edge>
    <edge source="MYS" target="USA">
      <data key="d0">10012564</data>
    </edge>
    <edge source="MUS" target="FRA">
      <data key="d0">19590</data>
    </edge>
    <edge source="MUS" target="MDG">
      <data key="d0">28278</data>
    </edge>
    <edge source="MUS" target="ZAF">
      <data key="d0">27022</data>
    </edge>
    <edge source="NLD" target="ALB">
      <data key="d0">40503</data>
    </edge>
    <edge source="NLD" target="DZA">
      <data key="d0">96654</data>
    </edge>
    <edge source="NLD" target="AZE">
      <data key="d0">34980</data>
    </edge>
    <edge source="NLD" target="ARG">
      <data key="d0">824780</data>
    </edge>
    <edge source="NLD" target="AUS">
      <data key="d0">3535693</data>
    </edge>
    <edge source="NLD" target="AUT">
      <data key="d0">21557508</data>
    </edge>
    <edge source="NLD" target="BEL">
      <data key="d0">64674366</data>
    </edge>
    <edge source="NLD" target="BRA">
      <data key="d0">414231</data>
    </edge>
    <edge source="NLD" target="BGR">
      <data key="d0">99415</data>
    </edge>
    <edge source="NLD" target="BLR">
      <data key="d0">89290</data>
    </edge>
    <edge source="NLD" target="CMR">
      <data key="d0">33138</data>
    </edge>
    <edge source="NLD" target="CAN">
      <data key="d0">8101440</data>
    </edge>
    <edge source="NLD" target="LKA">
      <data key="d0">192387</data>
    </edge>
    <edge source="NLD" target="CHL">
      <data key="d0">123349</data>
    </edge>
    <edge source="NLD" target="CHN">
      <data key="d0">2168730</data>
    </edge>
    <edge source="NLD" target="COL">
      <data key="d0">222764</data>
    </edge>
    <edge source="NLD" target="CRI">
      <data key="d0">117826</data>
    </edge>
    <edge source="NLD" target="HRV">
      <data key="d0">431721</data>
    </edge>
    <edge source="NLD" target="CZE">
      <data key="d0">6238321</data>
    </edge>
    <edge source="NLD" target="BEN">
      <data key="d0">17490</data>
    </edge>
    <edge source="NLD" target="DNK">
      <data key="d0">8059097</data>
    </edge>
    <edge source="NLD" target="ECU">
      <data key="d0">283518</data>
    </edge>
    <edge source="NLD" target="SLV">
      <data key="d0">11967</data>
    </edge>
    <edge source="NLD" target="ETH">
      <data key="d0">34059</data>
    </edge>
    <edge source="NLD" target="EST">
      <data key="d0">511806</data>
    </edge>
    <edge source="NLD" target="FIN">
      <data key="d0">2569153</data>
    </edge>
    <edge source="NLD" target="FRA">
      <data key="d0">47188289</data>
    </edge>
    <edge source="NLD" target="GEO">
      <data key="d0">78244</data>
    </edge>
    <edge source="NLD" target="DEU">
      <data key="d0">282708140</data>
    </edge>
    <edge source="NLD" target="GHA">
      <data key="d0">423436</data>
    </edge>
    <edge source="NLD" target="GRC">
      <data key="d0">3725319</data>
    </edge>
    <edge source="NLD" target="HKG">
      <data key="d0">3120541</data>
    </edge>
    <edge source="NLD" target="HUN">
      <data key="d0">4568509</data>
    </edge>
    <edge source="NLD" target="IDN">
      <data key="d0">1495835</data>
    </edge>
    <edge source="NLD" target="IRL">
      <data key="d0">2336264</data>
    </edge>
    <edge source="NLD" target="ISR">
      <data key="d0">627790</data>
    </edge>
    <edge source="NLD" target="ITA">
      <data key="d0">21663367</data>
    </edge>
    <edge source="NLD" target="CIV">
      <data key="d0">27615</data>
    </edge>
    <edge source="NLD" target="JAM">
      <data key="d0">11967</data>
    </edge>
    <edge source="NLD" target="JPN">
      <data key="d0">2388733</data>
    </edge>
    <edge source="NLD" target="KAZ">
      <data key="d0">1841948</data>
    </edge>
    <edge source="NLD" target="JOR">
      <data key="d0">60754</data>
    </edge>
    <edge source="NLD" target="KOR">
      <data key="d0">555070</data>
    </edge>
    <edge source="NLD" target="KGZ">
      <data key="d0">25774</data>
    </edge>
    <edge source="NLD" target="LBN">
      <data key="d0">185023</data>
    </edge>
    <edge source="NLD" target="LVA">
      <data key="d0">1334745</data>
    </edge>
    <edge source="NLD" target="LTU">
      <data key="d0">1372486</data>
    </edge>
    <edge source="NLD" target="MDG">
      <data key="d0">250380</data>
    </edge>
    <edge source="NLD" target="MWI">
      <data key="d0">629631</data>
    </edge>
    <edge source="NLD" target="MYS">
      <data key="d0">272472</data>
    </edge>
    <edge source="NLD" target="MRT">
      <data key="d0">17490</data>
    </edge>
    <edge source="NLD" target="MUS">
      <data key="d0">33138</data>
    </edge>
    <edge source="NLD" target="MEX">
      <data key="d0">6017397</data>
    </edge>
    <edge source="NLD" target="MAR">
      <data key="d0">233810</data>
    </edge>
    <edge source="NLD" target="OMN">
      <data key="d0">513647</data>
    </edge>
    <edge source="NLD" target="NZL">
      <data key="d0">881852</data>
    </edge>
    <edge source="NLD" target="NOR">
      <data key="d0">3160123</data>
    </edge>
    <edge source="NLD" target="PAK">
      <data key="d0">49708</data>
    </edge>
    <edge source="NLD" target="PRY">
      <data key="d0">17490</data>
    </edge>
    <edge source="NLD" target="PER">
      <data key="d0">326782</data>
    </edge>
    <edge source="NLD" target="PHL">
      <data key="d0">197910</data>
    </edge>
    <edge source="NLD" target="POL">
      <data key="d0">22174252</data>
    </edge>
    <edge source="NLD" target="PRT">
      <data key="d0">1924794</data>
    </edge>
    <edge source="NLD" target="ROU">
      <data key="d0">2180697</data>
    </edge>
    <edge source="NLD" target="RUS">
      <data key="d0">3735444</data>
    </edge>
    <edge source="NLD" target="SAU">
      <data key="d0">665531</data>
    </edge>
    <edge source="NLD" target="SEN">
      <data key="d0">37741</data>
    </edge>
    <edge source="NLD" target="IND">
      <data key="d0">251300</data>
    </edge>
    <edge source="NLD" target="SGP">
      <data key="d0">1525291</data>
    </edge>
    <edge source="NLD" target="SVK">
      <data key="d0">2195425</data>
    </edge>
    <edge source="NLD" target="VNM">
      <data key="d0">53390</data>
    </edge>
    <edge source="NLD" target="SVN">
      <data key="d0">364523</data>
    </edge>
    <edge source="NLD" target="ZAF">
      <data key="d0">416072</data>
    </edge>
    <edge source="NLD" target="ZWE">
      <data key="d0">255903</data>
    </edge>
    <edge source="NLD" target="ESP">
      <data key="d0">12193123</data>
    </edge>
    <edge source="NLD" target="SWE">
      <data key="d0">4912781</data>
    </edge>
    <edge source="NLD" target="CHE">
      <data key="d0">16292170</data>
    </edge>
    <edge source="NLD" target="THA">
      <data key="d0">324021</data>
    </edge>
    <edge source="NLD" target="TGO">
      <data key="d0">20251</data>
    </edge>
    <edge source="NLD" target="ARE">
      <data key="d0">1591568</data>
    </edge>
    <edge source="NLD" target="TUN">
      <data key="d0">402264</data>
    </edge>
    <edge source="NLD" target="TUR">
      <data key="d0">11257881</data>
    </edge>
    <edge source="NLD" target="UGA">
      <data key="d0">127951</data>
    </edge>
    <edge source="NLD" target="UKR">
      <data key="d0">574400</data>
    </edge>
    <edge source="NLD" target="MKD">
      <data key="d0">29456</data>
    </edge>
    <edge source="NLD" target="EGY">
      <data key="d0">1872325</data>
    </edge>
    <edge source="NLD" target="GBR">
      <data key="d0">58380814</data>
    </edge>
    <edge source="NLD" target="TZA">
      <data key="d0">337828</data>
    </edge>
    <edge source="NLD" target="USA">
      <data key="d0">10758963</data>
    </edge>
    <edge source="NLD" target="URY">
      <data key="d0">73641</data>
    </edge>
    <edge source="NLD" target="SRB">
      <data key="d0">162010</data>
    </edge>
    <edge source="NZL" target="ARG">
      <data key="d0">41454</data>
    </edge>
    <edge source="NZL" target="AUS">
      <data key="d0">6871424</data>
    </edge>
    <edge source="NZL" target="BEL">
      <data key="d0">40180</data>
    </edge>
    <edge source="NZL" target="CAN">
      <data key="d0">193520</data>
    </edge>
    <edge source="NZL" target="CHN">
      <data key="d0">14692</data>
    </edge>
    <edge source="NZL" target="DNK">
      <data key="d0">18127</data>
    </edge>
    <edge source="NZL" target="FIN">
      <data key="d0">126436</data>
    </edge>
    <edge source="NZL" target="FRA">
      <data key="d0">144572</data>
    </edge>
    <edge source="NZL" target="DEU">
      <data key="d0">391855</data>
    </edge>
    <edge source="NZL" target="GRC">
      <data key="d0">55585</data>
    </edge>
    <edge source="NZL" target="HKG">
      <data key="d0">516756</data>
    </edge>
    <edge source="NZL" target="ITA">
      <data key="d0">87370</data>
    </edge>
    <edge source="NZL" target="JAM">
      <data key="d0">85990</data>
    </edge>
    <edge source="NZL" target="JPN">
      <data key="d0">1362676</data>
    </edge>
    <edge source="NZL" target="KOR">
      <data key="d0">217177</data>
    </edge>
    <edge source="NZL" target="MYS">
      <data key="d0">24458</data>
    </edge>
    <edge source="NZL" target="NLD">
      <data key="d0">135643</data>
    </edge>
    <edge source="NZL" target="NOR">
      <data key="d0">50014</data>
    </edge>
    <edge source="NZL" target="PAK">
      <data key="d0">27669</data>
    </edge>
    <edge source="NZL" target="PHL">
      <data key="d0">10391</data>
    </edge>
    <edge source="NZL" target="PRT">
      <data key="d0">16115</data>
    </edge>
    <edge source="NZL" target="SGP">
      <data key="d0">112242</data>
    </edge>
    <edge source="NZL" target="SVN">
      <data key="d0">20535</data>
    </edge>
    <edge source="NZL" target="ZAF">
      <data key="d0">50127</data>
    </edge>
    <edge source="NZL" target="ESP">
      <data key="d0">69664</data>
    </edge>
    <edge source="NZL" target="SWE">
      <data key="d0">174308</data>
    </edge>
    <edge source="NZL" target="CHE">
      <data key="d0">70401</data>
    </edge>
    <edge source="NZL" target="THA">
      <data key="d0">27359</data>
    </edge>
    <edge source="NZL" target="ARE">
      <data key="d0">323963</data>
    </edge>
    <edge source="NZL" target="GBR">
      <data key="d0">1237617</data>
    </edge>
    <edge source="NZL" target="USA">
      <data key="d0">552381</data>
    </edge>
    <edge source="PAK" target="LKA">
      <data key="d0">10992</data>
    </edge>
    <edge source="PAK" target="ITA">
      <data key="d0">13196</data>
    </edge>
    <edge source="PAK" target="OMN">
      <data key="d0">12163</data>
    </edge>
    <edge source="PAK" target="SAU">
      <data key="d0">243885</data>
    </edge>
    <edge source="PAK" target="ARE">
      <data key="d0">70263</data>
    </edge>
    <edge source="PAK" target="USA">
      <data key="d0">69549</data>
    </edge>
    <edge source="PHL" target="AUS">
      <data key="d0">1116450</data>
    </edge>
    <edge source="PHL" target="AUT">
      <data key="d0">36506</data>
    </edge>
    <edge source="PHL" target="BEL">
      <data key="d0">263810</data>
    </edge>
    <edge source="PHL" target="CAN">
      <data key="d0">974414</data>
    </edge>
    <edge source="PHL" target="LKA">
      <data key="d0">17800</data>
    </edge>
    <edge source="PHL" target="CHL">
      <data key="d0">17179</data>
    </edge>
    <edge source="PHL" target="CHN">
      <data key="d0">32666</data>
    </edge>
    <edge source="PHL" target="CZE">
      <data key="d0">13077</data>
    </edge>
    <edge source="PHL" target="DNK">
      <data key="d0">130580</data>
    </edge>
    <edge source="PHL" target="FRA">
      <data key="d0">673983</data>
    </edge>
    <edge source="PHL" target="DEU">
      <data key="d0">1067887</data>
    </edge>
    <edge source="PHL" target="GRC">
      <data key="d0">37356</data>
    </edge>
    <edge source="PHL" target="HKG">
      <data key="d0">135737</data>
    </edge>
    <edge source="PHL" target="IDN">
      <data key="d0">77082</data>
    </edge>
    <edge source="PHL" target="IRL">
      <data key="d0">273979</data>
    </edge>
    <edge source="PHL" target="ISR">
      <data key="d0">10140</data>
    </edge>
    <edge source="PHL" target="ITA">
      <data key="d0">696406</data>
    </edge>
    <edge source="PHL" target="JPN">
      <data key="d0">23649981</data>
    </edge>
    <edge source="PHL" target="KOR">
      <data key="d0">51693</data>
    </edge>
    <edge source="PHL" target="LBN">
      <data key="d0">89179</data>
    </edge>
    <edge source="PHL" target="MYS">
      <data key="d0">224872</data>
    </edge>
    <edge source="PHL" target="MEX">
      <data key="d0">13311</data>
    </edge>
    <edge source="PHL" target="NLD">
      <data key="d0">952408</data>
    </edge>
    <edge source="PHL" target="NZL">
      <data key="d0">129495</data>
    </edge>
    <edge source="PHL" target="PRT">
      <data key="d0">28514</data>
    </edge>
    <edge source="PHL" target="SAU">
      <data key="d0">407533</data>
    </edge>
    <edge source="PHL" target="SGP">
      <data key="d0">1148279</data>
    </edge>
    <edge source="PHL" target="ZAF">
      <data key="d0">107529</data>
    </edge>
    <edge source="PHL" target="ESP">
      <data key="d0">521229</data>
    </edge>
    <edge source="PHL" target="SWE">
      <data key="d0">30090</data>
    </edge>
    <edge source="PHL" target="CHE">
      <data key="d0">23424</data>
    </edge>
    <edge source="PHL" target="THA">
      <data key="d0">36434</data>
    </edge>
    <edge source="PHL" target="ARE">
      <data key="d0">140141</data>
    </edge>
    <edge source="PHL" target="GBR">
      <data key="d0">1210442</data>
    </edge>
    <edge source="PHL" target="USA">
      <data key="d0">10548527</data>
    </edge>
    <edge source="POL" target="AZE">
      <data key="d0">130000</data>
    </edge>
    <edge source="POL" target="AUT">
      <data key="d0">1561000</data>
    </edge>
    <edge source="POL" target="BEL">
      <data key="d0">27299000</data>
    </edge>
    <edge source="POL" target="BGR">
      <data key="d0">671000</data>
    </edge>
    <edge source="POL" target="BLR">
      <data key="d0">583000</data>
    </edge>
    <edge source="POL" target="CAN">
      <data key="d0">244000</data>
    </edge>
    <edge source="POL" target="CHN">
      <data key="d0">993000</data>
    </edge>
    <edge source="POL" target="CZE">
      <data key="d0">4413000</data>
    </edge>
    <edge source="POL" target="DNK">
      <data key="d0">2696000</data>
    </edge>
    <edge source="POL" target="EST">
      <data key="d0">944000</data>
    </edge>
    <edge source="POL" target="FIN">
      <data key="d0">1133000</data>
    </edge>
    <edge source="POL" target="FRA">
      <data key="d0">6441000</data>
    </edge>
    <edge source="POL" target="DEU">
      <data key="d0">91448000</data>
    </edge>
    <edge source="POL" target="GRC">
      <data key="d0">99000</data>
    </edge>
    <edge source="POL" target="HUN">
      <data key="d0">3735000</data>
    </edge>
    <edge source="POL" target="IRL">
      <data key="d0">498000</data>
    </edge>
    <edge source="POL" target="ITA">
      <data key="d0">3332000</data>
    </edge>
    <edge source="POL" target="JPN">
      <data key="d0">131000</data>
    </edge>
    <edge source="POL" target="KAZ">
      <data key="d0">2101000</data>
    </edge>
    <edge source="POL" target="JOR">
      <data key="d0">64000</data>
    </edge>
    <edge source="POL" target="LVA">
      <data key="d0">3377000</data>
    </edge>
    <edge source="POL" target="LTU">
      <data key="d0">9144000</data>
    </edge>
    <edge source="POL" target="MYS">
      <data key="d0">179000</data>
    </edge>
    <edge source="POL" target="MDA">
      <data key="d0">314000</data>
    </edge>
    <edge source="POL" target="NLD">
      <data key="d0">7150000</data>
    </edge>
    <edge source="POL" target="NOR">
      <data key="d0">1127000</data>
    </edge>
    <edge source="POL" target="PRT">
      <data key="d0">132000</data>
    </edge>
    <edge source="POL" target="ROU">
      <data key="d0">1008000</data>
    </edge>
    <edge source="POL" target="RUS">
      <data key="d0">9465000</data>
    </edge>
    <edge source="POL" target="SVK">
      <data key="d0">1654000</data>
    </edge>
    <edge source="POL" target="SVN">
      <data key="d0">66000</data>
    </edge>
    <edge source="POL" target="ESP">
      <data key="d0">8302000</data>
    </edge>
    <edge source="POL" target="SWE">
      <data key="d0">7342000</data>
    </edge>
    <edge source="POL" target="CHE">
      <data key="d0">2250000</data>
    </edge>
    <edge source="POL" target="UKR">
      <data key="d0">6574000</data>
    </edge>
    <edge source="POL" target="GBR">
      <data key="d0">16213000</data>
    </edge>
    <edge source="POL" target="USA">
      <data key="d0">3905000</data>
    </edge>
    <edge source="SAU" target="LKA">
      <data key="d0">352800</data>
    </edge>
    <edge source="SAU" target="CHN">
      <data key="d0">601334</data>
    </edge>
    <edge source="SAU" target="HKG">
      <data key="d0">86400</data>
    </edge>
    <edge source="SAU" target="ITA">
      <data key="d0">48800</data>
    </edge>
    <edge source="SAU" target="JOR">
      <data key="d0">1166668</data>
    </edge>
    <edge source="SAU" target="LBN">
      <data key="d0">196267</data>
    </edge>
    <edge source="SAU" target="MDG">
      <data key="d0">351200</data>
    </edge>
    <edge source="SAU" target="MUS">
      <data key="d0">73867</data>
    </edge>
    <edge source="SAU" target="OMN">
      <data key="d0">691201</data>
    </edge>
    <edge source="SAU" target="PAK">
      <data key="d0">1125335</data>
    </edge>
    <edge source="SAU" target="SGP">
      <data key="d0">124533</data>
    </edge>
    <edge source="SAU" target="ARE">
      <data key="d0">6922942</data>
    </edge>
    <edge source="SAU" target="EGY">
      <data key="d0">149067</data>
    </edge>
    <edge source="SAU" target="TZA">
      <data key="d0">40800</data>
    </edge>
    <edge source="SAU" target="URY">
      <data key="d0">41867</data>
    </edge>
    <edge source="IND" target="AUS">
      <data key="d0">203064</data>
    </edge>
    <edge source="IND" target="AUT">
      <data key="d0">10493</data>
    </edge>
    <edge source="IND" target="BEL">
      <data key="d0">100755</data>
    </edge>
    <edge source="IND" target="CAN">
      <data key="d0">17499</data>
    </edge>
    <edge source="IND" target="LKA">
      <data key="d0">1324675</data>
    </edge>
    <edge source="IND" target="CHN">
      <data key="d0">165816</data>
    </edge>
    <edge source="IND" target="DNK">
      <data key="d0">107562</data>
    </edge>
    <edge source="IND" target="ETH">
      <data key="d0">86593</data>
    </edge>
    <edge source="IND" target="FIN">
      <data key="d0">32740</data>
    </edge>
    <edge source="IND" target="FRA">
      <data key="d0">952048</data>
    </edge>
    <edge source="IND" target="GMB">
      <data key="d0">17672</data>
    </edge>
    <edge source="IND" target="DEU">
      <data key="d0">516513</data>
    </edge>
    <edge source="IND" target="GHA">
      <data key="d0">283475</data>
    </edge>
    <edge source="IND" target="IDN">
      <data key="d0">54502</data>
    </edge>
    <edge source="IND" target="IRL">
      <data key="d0">38541</data>
    </edge>
    <edge source="IND" target="ISR">
      <data key="d0">183589</data>
    </edge>
    <edge source="IND" target="ITA">
      <data key="d0">539591</data>
    </edge>
    <edge source="IND" target="JPN">
      <data key="d0">63916</data>
    </edge>
    <edge source="IND" target="JOR">
      <data key="d0">136649</data>
    </edge>
    <edge source="IND" target="KOR">
      <data key="d0">45268</data>
    </edge>
    <edge source="IND" target="LBN">
      <data key="d0">77410</data>
    </edge>
    <edge source="IND" target="MWI">
      <data key="d0">86261</data>
    </edge>
    <edge source="IND" target="MYS">
      <data key="d0">171052</data>
    </edge>
    <edge source="IND" target="MUS">
      <data key="d0">223133</data>
    </edge>
    <edge source="IND" target="MOZ">
      <data key="d0">11335</data>
    </edge>
    <edge source="IND" target="OMN">
      <data key="d0">181093</data>
    </edge>
    <edge source="IND" target="NLD">
      <data key="d0">523247</data>
    </edge>
    <edge source="IND" target="NZL">
      <data key="d0">13557</data>
    </edge>
    <edge source="IND" target="NOR">
      <data key="d0">107992</data>
    </edge>
    <edge source="IND" target="PRT">
      <data key="d0">29394</data>
    </edge>
    <edge source="IND" target="RUS">
      <data key="d0">12505</data>
    </edge>
    <edge source="IND" target="SAU">
      <data key="d0">3917485</data>
    </edge>
    <edge source="IND" target="SGP">
      <data key="d0">206967</data>
    </edge>
    <edge source="IND" target="ZAF">
      <data key="d0">1106187</data>
    </edge>
    <edge source="IND" target="ESP">
      <data key="d0">268436</data>
    </edge>
    <edge source="IND" target="SWE">
      <data key="d0">244183</data>
    </edge>
    <edge source="IND" target="CHE">
      <data key="d0">678964</data>
    </edge>
    <edge source="IND" target="THA">
      <data key="d0">27549</data>
    </edge>
    <edge source="IND" target="ARE">
      <data key="d0">2935295</data>
    </edge>
    <edge source="IND" target="TUR">
      <data key="d0">677188</data>
    </edge>
    <edge source="IND" target="UGA">
      <data key="d0">104884</data>
    </edge>
    <edge source="IND" target="EGY">
      <data key="d0">173853</data>
    </edge>
    <edge source="IND" target="GBR">
      <data key="d0">2233904</data>
    </edge>
    <edge source="IND" target="TZA">
      <data key="d0">245216</data>
    </edge>
    <edge source="IND" target="USA">
      <data key="d0">2922708</data>
    </edge>
    <edge source="SGP" target="ARG">
      <data key="d0">12284</data>
    </edge>
    <edge source="SGP" target="AUS">
      <data key="d0">3599229</data>
    </edge>
    <edge source="SGP" target="BRA">
      <data key="d0">68083</data>
    </edge>
    <edge source="SGP" target="KHM">
      <data key="d0">589821</data>
    </edge>
    <edge source="SGP" target="CAN">
      <data key="d0">47680</data>
    </edge>
    <edge source="SGP" target="LKA">
      <data key="d0">1264251</data>
    </edge>
    <edge source="SGP" target="CHL">
      <data key="d0">12541</data>
    </edge>
    <edge source="SGP" target="CHN">
      <data key="d0">3324223</data>
    </edge>
    <edge source="SGP" target="BEN">
      <data key="d0">70450</data>
    </edge>
    <edge source="SGP" target="DNK">
      <data key="d0">49865</data>
    </edge>
    <edge source="SGP" target="ETH">
      <data key="d0">91069</data>
    </edge>
    <edge source="SGP" target="FIN">
      <data key="d0">39788</data>
    </edge>
    <edge source="SGP" target="FRA">
      <data key="d0">21031</data>
    </edge>
    <edge source="SGP" target="DEU">
      <data key="d0">344483</data>
    </edge>
    <edge source="SGP" target="GHA">
      <data key="d0">26441</data>
    </edge>
    <edge source="SGP" target="HKG">
      <data key="d0">5563060</data>
    </edge>
    <edge source="SGP" target="ISR">
      <data key="d0">16327</data>
    </edge>
    <edge source="SGP" target="ITA">
      <data key="d0">90874</data>
    </edge>
    <edge source="SGP" target="CIV">
      <data key="d0">64523</data>
    </edge>
    <edge source="SGP" target="JPN">
      <data key="d0">1994923</data>
    </edge>
    <edge source="SGP" target="KOR">
      <data key="d0">380163</data>
    </edge>
    <edge source="SGP" target="MDG">
      <data key="d0">35225</data>
    </edge>
    <edge source="SGP" target="MYS">
      <data key="d0">24209771</data>
    </edge>
    <edge source="SGP" target="MUS">
      <data key="d0">199906</data>
    </edge>
    <edge source="SGP" target="MEX">
      <data key="d0">31556</data>
    </edge>
    <edge source="SGP" target="OMN">
      <data key="d0">1215557</data>
    </edge>
    <edge source="SGP" target="NLD">
      <data key="d0">62731</data>
    </edge>
    <edge source="SGP" target="NZL">
      <data key="d0">244072</data>
    </edge>
    <edge source="SGP" target="NIC">
      <data key="d0">30518</data>
    </edge>
    <edge source="SGP" target="PAK">
      <data key="d0">106033</data>
    </edge>
    <edge source="SGP" target="PAN">
      <data key="d0">63421</data>
    </edge>
    <edge source="SGP" target="PHL">
      <data key="d0">2970994</data>
    </edge>
    <edge source="SGP" target="RUS">
      <data key="d0">62915</data>
    </edge>
    <edge source="SGP" target="SAU">
      <data key="d0">4445983</data>
    </edge>
    <edge source="SGP" target="IND">
      <data key="d0">703850</data>
    </edge>
    <edge source="SGP" target="VNM">
      <data key="d0">3701100</data>
    </edge>
    <edge source="SGP" target="ZAF">
      <data key="d0">1011763</data>
    </edge>
    <edge source="SGP" target="ESP">
      <data key="d0">33441</data>
    </edge>
    <edge source="SGP" target="THA">
      <data key="d0">3500962</data>
    </edge>
    <edge source="SGP" target="ARE">
      <data key="d0">7529780</data>
    </edge>
    <edge source="SGP" target="GBR">
      <data key="d0">271290</data>
    </edge>
    <edge source="SGP" target="USA">
      <data key="d0">2471356</data>
    </edge>
    <edge source="VNM" target="BEL">
      <data key="d0">417000</data>
    </edge>
    <edge source="VNM" target="BLR">
      <data key="d0">26000</data>
    </edge>
    <edge source="VNM" target="FRA">
      <data key="d0">418000</data>
    </edge>
    <edge source="VNM" target="ISR">
      <data key="d0">44000</data>
    </edge>
    <edge source="VNM" target="JPN">
      <data key="d0">1174000</data>
    </edge>
    <edge source="VNM" target="RUS">
      <data key="d0">144000</data>
    </edge>
    <edge source="VNM" target="SWE">
      <data key="d0">215000</data>
    </edge>
    <edge source="VNM" target="UKR">
      <data key="d0">471000</data>
    </edge>
    <edge source="ZAF" target="ARG">
      <data key="d0">28513</data>
    </edge>
    <edge source="ZAF" target="AUS">
      <data key="d0">528734</data>
    </edge>
    <edge source="ZAF" target="BRA">
      <data key="d0">12969</data>
    </edge>
    <edge source="ZAF" target="BDI">
      <data key="d0">169583</data>
    </edge>
    <edge source="ZAF" target="CMR">
      <data key="d0">845590</data>
    </edge>
    <edge source="ZAF" target="CAN">
      <data key="d0">26233</data>
    </edge>
    <edge source="ZAF" target="LKA">
      <data key="d0">11507</data>
    </edge>
    <edge source="ZAF" target="BEN">
      <data key="d0">12515</data>
    </edge>
    <edge source="ZAF" target="ETH">
      <data key="d0">33027</data>
    </edge>
    <edge source="ZAF" target="FRA">
      <data key="d0">229792</data>
    </edge>
    <edge source="ZAF" target="DEU">
      <data key="d0">271264</data>
    </edge>
    <edge source="ZAF" target="GHA">
      <data key="d0">274988</data>
    </edge>
    <edge source="ZAF" target="HKG">
      <data key="d0">41915</data>
    </edge>
    <edge source="ZAF" target="ISR">
      <data key="d0">192710</data>
    </edge>
    <edge source="ZAF" target="CIV">
      <data key="d0">19272</data>
    </edge>
    <edge source="ZAF" target="JOR">
      <data key="d0">20801</data>
    </edge>
    <edge source="ZAF" target="MDG">
      <data key="d0">116064</data>
    </edge>
    <edge source="ZAF" target="MWI">
      <data key="d0">941037</data>
    </edge>
    <edge source="ZAF" target="MUS">
      <data key="d0">1291286</data>
    </edge>
    <edge source="ZAF" target="MEX">
      <data key="d0">854843</data>
    </edge>
    <edge source="ZAF" target="MOZ">
      <data key="d0">3329707</data>
    </edge>
    <edge source="ZAF" target="OMN">
      <data key="d0">28868</data>
    </edge>
    <edge source="ZAF" target="NLD">
      <data key="d0">792489</data>
    </edge>
    <edge source="ZAF" target="NZL">
      <data key="d0">12981</data>
    </edge>
    <edge source="ZAF" target="PER">
      <data key="d0">46136</data>
    </edge>
    <edge source="ZAF" target="PHL">
      <data key="d0">79498</data>
    </edge>
    <edge source="ZAF" target="SEN">
      <data key="d0">16909</data>
    </edge>
    <edge source="ZAF" target="SGP">
      <data key="d0">66899</data>
    </edge>
    <edge source="ZAF" target="ZWE">
      <data key="d0">1115271</data>
    </edge>
    <edge source="ZAF" target="THA">
      <data key="d0">13195</data>
    </edge>
    <edge source="ZAF" target="ARE">
      <data key="d0">359327</data>
    </edge>
    <edge source="ZAF" target="TUN">
      <data key="d0">448024</data>
    </edge>
    <edge source="ZAF" target="UGA">
      <data key="d0">220119</data>
    </edge>
    <edge source="ZAF" target="EGY">
      <data key="d0">261089</data>
    </edge>
    <edge source="ZAF" target="GBR">
      <data key="d0">2337405</data>
    </edge>
    <edge source="ZAF" target="TZA">
      <data key="d0">914678</data>
    </edge>
    <edge source="ZAF" target="USA">
      <data key="d0">1924144</data>
    </edge>
    <edge source="ZAF" target="BFA">
      <data key="d0">164251</data>
    </edge>
    <edge source="SWE" target="AUS">
      <data key="d0">840596</data>
    </edge>
    <edge source="SWE" target="AUT">
      <data key="d0">1526889</data>
    </edge>
    <edge source="SWE" target="BEL">
      <data key="d0">6548533</data>
    </edge>
    <edge source="SWE" target="BRA">
      <data key="d0">92757</data>
    </edge>
    <edge source="SWE" target="CAN">
      <data key="d0">933026</data>
    </edge>
    <edge source="SWE" target="LKA">
      <data key="d0">10694</data>
    </edge>
    <edge source="SWE" target="CHL">
      <data key="d0">51835</data>
    </edge>
    <edge source="SWE" target="CHN">
      <data key="d0">9956423</data>
    </edge>
    <edge source="SWE" target="CRI">
      <data key="d0">52380</data>
    </edge>
    <edge source="SWE" target="HRV">
      <data key="d0">642860</data>
    </edge>
    <edge source="SWE" target="CZE">
      <data key="d0">2917479</data>
    </edge>
    <edge source="SWE" target="DNK">
      <data key="d0">79045848</data>
    </edge>
    <edge source="SWE" target="EST">
      <data key="d0">2918571</data>
    </edge>
    <edge source="SWE" target="FIN">
      <data key="d0">64376825</data>
    </edge>
    <edge source="SWE" target="FRA">
      <data key="d0">7719562</data>
    </edge>
    <edge source="SWE" target="DEU">
      <data key="d0">59006961</data>
    </edge>
    <edge source="SWE" target="GRC">
      <data key="d0">306534</data>
    </edge>
    <edge source="SWE" target="HKG">
      <data key="d0">1740775</data>
    </edge>
    <edge source="SWE" target="HUN">
      <data key="d0">2807917</data>
    </edge>
    <edge source="SWE" target="IRL">
      <data key="d0">2114422</data>
    </edge>
    <edge source="SWE" target="ISR">
      <data key="d0">673525</data>
    </edge>
    <edge source="SWE" target="ITA">
      <data key="d0">1271753</data>
    </edge>
    <edge source="SWE" target="JPN">
      <data key="d0">32663437</data>
    </edge>
    <edge source="SWE" target="KAZ">
      <data key="d0">2481631</data>
    </edge>
    <edge source="SWE" target="JOR">
      <data key="d0">24553</data>
    </edge>
    <edge source="SWE" target="KOR">
      <data key="d0">151248</data>
    </edge>
    <edge source="SWE" target="LBN">
      <data key="d0">42559</data>
    </edge>
    <edge source="SWE" target="LVA">
      <data key="d0">717393</data>
    </edge>
    <edge source="SWE" target="LTU">
      <data key="d0">1678355</data>
    </edge>
    <edge source="SWE" target="MYS">
      <data key="d0">915893</data>
    </edge>
    <edge source="SWE" target="MEX">
      <data key="d0">42341</data>
    </edge>
    <edge source="SWE" target="OMN">
      <data key="d0">147975</data>
    </edge>
    <edge source="SWE" target="NLD">
      <data key="d0">10178276</data>
    </edge>
    <edge source="SWE" target="NZL">
      <data key="d0">129096</data>
    </edge>
    <edge source="SWE" target="NOR">
      <data key="d0">108390987</data>
    </edge>
    <edge source="SWE" target="PAN">
      <data key="d0">74642</data>
    </edge>
    <edge source="SWE" target="POL">
      <data key="d0">16496881</data>
    </edge>
    <edge source="SWE" target="PRT">
      <data key="d0">872243</data>
    </edge>
    <edge source="SWE" target="ROU">
      <data key="d0">199046</data>
    </edge>
    <edge source="SWE" target="RUS">
      <data key="d0">5148121</data>
    </edge>
    <edge source="SWE" target="SAU">
      <data key="d0">1492514</data>
    </edge>
    <edge source="SWE" target="SEN">
      <data key="d0">14950</data>
    </edge>
    <edge source="SWE" target="IND">
      <data key="d0">34811</data>
    </edge>
    <edge source="SWE" target="SGP">
      <data key="d0">1648673</data>
    </edge>
    <edge source="SWE" target="SVK">
      <data key="d0">616561</data>
    </edge>
    <edge source="SWE" target="SVN">
      <data key="d0">398637</data>
    </edge>
    <edge source="SWE" target="ESP">
      <data key="d0">4590815</data>
    </edge>
    <edge source="SWE" target="CHE">
      <data key="d0">4653671</data>
    </edge>
    <edge source="SWE" target="THA">
      <data key="d0">11349</data>
    </edge>
    <edge source="SWE" target="ARE">
      <data key="d0">1281574</data>
    </edge>
    <edge source="SWE" target="TUR">
      <data key="d0">1483457</data>
    </edge>
    <edge source="SWE" target="UKR">
      <data key="d0">98541</data>
    </edge>
    <edge source="SWE" target="EGY">
      <data key="d0">15059</data>
    </edge>
    <edge source="SWE" target="GBR">
      <data key="d0">14413777</data>
    </edge>
    <edge source="SWE" target="USA">
      <data key="d0">33835449</data>
    </edge>
    <edge source="SWE" target="SRB">
      <data key="d0">20843</data>
    </edge>
    <edge source="CHE" target="ARG">
      <data key="d0">44386</data>
    </edge>
    <edge source="CHE" target="AUS">
      <data key="d0">164815</data>
    </edge>
    <edge source="CHE" target="AUT">
      <data key="d0">19995739</data>
    </edge>
    <edge source="CHE" target="BEL">
      <data key="d0">3388443</data>
    </edge>
    <edge source="CHE" target="BRA">
      <data key="d0">34334</data>
    </edge>
    <edge source="CHE" target="CAN">
      <data key="d0">607662</data>
    </edge>
    <edge source="CHE" target="LKA">
      <data key="d0">18012</data>
    </edge>
    <edge source="CHE" target="CHN">
      <data key="d0">428777</data>
    </edge>
    <edge source="CHE" target="HRV">
      <data key="d0">743899</data>
    </edge>
    <edge source="CHE" target="CZE">
      <data key="d0">721297</data>
    </edge>
    <edge source="CHE" target="DNK">
      <data key="d0">1012811</data>
    </edge>
    <edge source="CHE" target="FIN">
      <data key="d0">585426</data>
    </edge>
    <edge source="CHE" target="FRA">
      <data key="d0">20796207</data>
    </edge>
    <edge source="CHE" target="GEO">
      <data key="d0">443223</data>
    </edge>
    <edge source="CHE" target="DEU">
      <data key="d0">106541822</data>
    </edge>
    <edge source="CHE" target="GHA">
      <data key="d0">43861</data>
    </edge>
    <edge source="CHE" target="GRC">
      <data key="d0">576968</data>
    </edge>
    <edge source="CHE" target="HKG">
      <data key="d0">429210</data>
    </edge>
    <edge source="CHE" target="HUN">
      <data key="d0">712025</data>
    </edge>
    <edge source="CHE" target="IRL">
      <data key="d0">1061161</data>
    </edge>
    <edge source="CHE" target="ISR">
      <data key="d0">672992</data>
    </edge>
    <edge source="CHE" target="ITA">
      <data key="d0">19470176</data>
    </edge>
    <edge source="CHE" target="CIV">
      <data key="d0">14974</data>
    </edge>
    <edge source="CHE" target="JPN">
      <data key="d0">627912</data>
    </edge>
    <edge source="CHE" target="KAZ">
      <data key="d0">33842</data>
    </edge>
    <edge source="CHE" target="JOR">
      <data key="d0">30430</data>
    </edge>
    <edge source="CHE" target="KOR">
      <data key="d0">276142</data>
    </edge>
    <edge source="CHE" target="LBN">
      <data key="d0">190469</data>
    </edge>
    <edge source="CHE" target="MYS">
      <data key="d0">41306</data>
    </edge>
    <edge source="CHE" target="MEX">
      <data key="d0">30190</data>
    </edge>
    <edge source="CHE" target="OMN">
      <data key="d0">44430</data>
    </edge>
    <edge source="CHE" target="NLD">
      <data key="d0">4917694</data>
    </edge>
    <edge source="CHE" target="NZL">
      <data key="d0">85323</data>
    </edge>
    <edge source="CHE" target="NIC">
      <data key="d0">19689</data>
    </edge>
    <edge source="CHE" target="NOR">
      <data key="d0">319327</data>
    </edge>
    <edge source="CHE" target="PER">
      <data key="d0">26143</data>
    </edge>
    <edge source="CHE" target="POL">
      <data key="d0">984665</data>
    </edge>
    <edge source="CHE" target="PRT">
      <data key="d0">425381</data>
    </edge>
    <edge source="CHE" target="ROU">
      <data key="d0">395893</data>
    </edge>
    <edge source="CHE" target="RUS">
      <data key="d0">290408</data>
    </edge>
    <edge source="CHE" target="SAU">
      <data key="d0">356759</data>
    </edge>
    <edge source="CHE" target="IND">
      <data key="d0">36052</data>
    </edge>
    <edge source="CHE" target="SGP">
      <data key="d0">295245</data>
    </edge>
    <edge source="CHE" target="SVK">
      <data key="d0">103395</data>
    </edge>
    <edge source="CHE" target="SVN">
      <data key="d0">174530</data>
    </edge>
    <edge source="CHE" target="ZAF">
      <data key="d0">229522</data>
    </edge>
    <edge source="CHE" target="ESP">
      <data key="d0">3066105</data>
    </edge>
    <edge source="CHE" target="SWE">
      <data key="d0">771306</data>
    </edge>
    <edge source="CHE" target="THA">
      <data key="d0">92448</data>
    </edge>
    <edge source="CHE" target="ARE">
      <data key="d0">105153</data>
    </edge>
    <edge source="CHE" target="TUN">
      <data key="d0">11140</data>
    </edge>
    <edge source="CHE" target="TUR">
      <data key="d0">1895315</data>
    </edge>
    <edge source="CHE" target="UKR">
      <data key="d0">22864</data>
    </edge>
    <edge source="CHE" target="EGY">
      <data key="d0">304560</data>
    </edge>
    <edge source="CHE" target="GBR">
      <data key="d0">14605569</data>
    </edge>
    <edge source="CHE" target="TZA">
      <data key="d0">31324</data>
    </edge>
    <edge source="CHE" target="USA">
      <data key="d0">2236517</data>
    </edge>
    <edge source="CHE" target="URY">
      <data key="d0">18050</data>
    </edge>
    <edge source="CHE" target="SRB">
      <data key="d0">208205</data>
    </edge>
    <edge source="THA" target="ARG">
      <data key="d0">195557</data>
    </edge>
    <edge source="THA" target="AUS">
      <data key="d0">1464211</data>
    </edge>
    <edge source="THA" target="AUT">
      <data key="d0">64976</data>
    </edge>
    <edge source="THA" target="BEL">
      <data key="d0">498568</data>
    </edge>
    <edge source="THA" target="BRA">
      <data key="d0">19337</data>
    </edge>
    <edge source="THA" target="KHM">
      <data key="d0">972343</data>
    </edge>
    <edge source="THA" target="CAN">
      <data key="d0">4986470</data>
    </edge>
    <edge source="THA" target="LKA">
      <data key="d0">775857</data>
    </edge>
    <edge source="THA" target="CHL">
      <data key="d0">23837</data>
    </edge>
    <edge source="THA" target="CHN">
      <data key="d0">687326</data>
    </edge>
    <edge source="THA" target="DNK">
      <data key="d0">285260</data>
    </edge>
    <edge source="THA" target="SLV">
      <data key="d0">29562</data>
    </edge>
    <edge source="THA" target="ETH">
      <data key="d0">34343</data>
    </edge>
    <edge source="THA" target="FIN">
      <data key="d0">380907</data>
    </edge>
    <edge source="THA" target="FRA">
      <data key="d0">1178756</data>
    </edge>
    <edge source="THA" target="GEO">
      <data key="d0">10378</data>
    </edge>
    <edge source="THA" target="DEU">
      <data key="d0">1993707</data>
    </edge>
    <edge source="THA" target="GRC">
      <data key="d0">130489</data>
    </edge>
    <edge source="THA" target="GTM">
      <data key="d0">40609</data>
    </edge>
    <edge source="THA" target="HKG">
      <data key="d0">18230266</data>
    </edge>
    <edge source="THA" target="IDN">
      <data key="d0">234366</data>
    </edge>
    <edge source="THA" target="IRL">
      <data key="d0">454938</data>
    </edge>
    <edge source="THA" target="ISR">
      <data key="d0">222409</data>
    </edge>
    <edge source="THA" target="ITA">
      <data key="d0">850001</data>
    </edge>
    <edge source="THA" target="JAM">
      <data key="d0">33247</data>
    </edge>
    <edge source="THA" target="JPN">
      <data key="d0">44340702</data>
    </edge>
    <edge source="THA" target="JOR">
      <data key="d0">56926</data>
    </edge>
    <edge source="THA" target="KOR">
      <data key="d0">2137421</data>
    </edge>
    <edge source="THA" target="LBN">
      <data key="d0">40033</data>
    </edge>
    <edge source="THA" target="MYS">
      <data key="d0">1315400</data>
    </edge>
    <edge source="THA" target="MUS">
      <data key="d0">98543</data>
    </edge>
    <edge source="THA" target="MEX">
      <data key="d0">117369</data>
    </edge>
    <edge source="THA" target="OMN">
      <data key="d0">190561</data>
    </edge>
    <edge source="THA" target="NLD">
      <data key="d0">810932</data>
    </edge>
    <edge source="THA" target="NZL">
      <data key="d0">81400</data>
    </edge>
    <edge source="THA" target="NOR">
      <data key="d0">205045</data>
    </edge>
    <edge source="THA" target="PAK">
      <data key="d0">403845</data>
    </edge>
    <edge source="THA" target="PHL">
      <data key="d0">1614554</data>
    </edge>
    <edge source="THA" target="POL">
      <data key="d0">367529</data>
    </edge>
    <edge source="THA" target="PRT">
      <data key="d0">160909</data>
    </edge>
    <edge source="THA" target="SAU">
      <data key="d0">2895410</data>
    </edge>
    <edge source="THA" target="IND">
      <data key="d0">203514</data>
    </edge>
    <edge source="THA" target="SGP">
      <data key="d0">3713740</data>
    </edge>
    <edge source="THA" target="SVK">
      <data key="d0">20982</data>
    </edge>
    <edge source="THA" target="VNM">
      <data key="d0">895093</data>
    </edge>
    <edge source="THA" target="ZAF">
      <data key="d0">107761</data>
    </edge>
    <edge source="THA" target="ESP">
      <data key="d0">3035184</data>
    </edge>
    <edge source="THA" target="SWE">
      <data key="d0">1526514</data>
    </edge>
    <edge source="THA" target="CHE">
      <data key="d0">118978</data>
    </edge>
    <edge source="THA" target="ARE">
      <data key="d0">2193751</data>
    </edge>
    <edge source="THA" target="GBR">
      <data key="d0">3884268</data>
    </edge>
    <edge source="THA" target="USA">
      <data key="d0">36187638</data>
    </edge>
    <edge source="THA" target="URY">
      <data key="d0">35818</data>
    </edge>
    <edge source="ARE" target="DZA">
      <data key="d0">1962540</data>
    </edge>
    <edge source="ARE" target="AZE">
      <data key="d0">1290164</data>
    </edge>
    <edge source="ARE" target="ARG">
      <data key="d0">18038</data>
    </edge>
    <edge source="ARE" target="AUS">
      <data key="d0">19274</data>
    </edge>
    <edge source="ARE" target="ARM">
      <data key="d0">456518</data>
    </edge>
    <edge source="ARE" target="BEL">
      <data key="d0">464187</data>
    </edge>
    <edge source="ARE" target="BGR">
      <data key="d0">52165</data>
    </edge>
    <edge source="ARE" target="CMR">
      <data key="d0">116960</data>
    </edge>
    <edge source="ARE" target="CAN">
      <data key="d0">163898</data>
    </edge>
    <edge source="ARE" target="LKA">
      <data key="d0">659994</data>
    </edge>
    <edge source="ARE" target="CHN">
      <data key="d0">99732</data>
    </edge>
    <edge source="ARE" target="BEN">
      <data key="d0">55599</data>
    </edge>
    <edge source="ARE" target="DNK">
      <data key="d0">39403</data>
    </edge>
    <edge source="ARE" target="ECU">
      <data key="d0">13255</data>
    </edge>
    <edge source="ARE" target="ETH">
      <data key="d0">120168</data>
    </edge>
    <edge source="ARE" target="EST">
      <data key="d0">11034</data>
    </edge>
    <edge source="ARE" target="FIN">
      <data key="d0">1281102</data>
    </edge>
    <edge source="ARE" target="FRA">
      <data key="d0">872831</data>
    </edge>
    <edge source="ARE" target="GEO">
      <data key="d0">174817</data>
    </edge>
    <edge source="ARE" target="GMB">
      <data key="d0">30727</data>
    </edge>
    <edge source="ARE" target="DEU">
      <data key="d0">725733</data>
    </edge>
    <edge source="ARE" target="GHA">
      <data key="d0">201234</data>
    </edge>
    <edge source="ARE" target="GRC">
      <data key="d0">160278</data>
    </edge>
    <edge source="ARE" target="HKG">
      <data key="d0">44718</data>
    </edge>
    <edge source="ARE" target="HUN">
      <data key="d0">15290</data>
    </edge>
    <edge source="ARE" target="IRL">
      <data key="d0">50589</data>
    </edge>
    <edge source="ARE" target="ITA">
      <data key="d0">59623</data>
    </edge>
    <edge source="ARE" target="CIV">
      <data key="d0">178419</data>
    </edge>
    <edge source="ARE" target="KAZ">
      <data key="d0">188635</data>
    </edge>
    <edge source="ARE" target="JOR">
      <data key="d0">331805</data>
    </edge>
    <edge source="ARE" target="KOR">
      <data key="d0">30686</data>
    </edge>
    <edge source="ARE" target="LBN">
      <data key="d0">332845</data>
    </edge>
    <edge source="ARE" target="LVA">
      <data key="d0">10604</data>
    </edge>
    <edge source="ARE" target="LTU">
      <data key="d0">33044</data>
    </edge>
    <edge source="ARE" target="MDG">
      <data key="d0">14945</data>
    </edge>
    <edge source="ARE" target="MRT">
      <data key="d0">25766</data>
    </edge>
    <edge source="ARE" target="MUS">
      <data key="d0">65346</data>
    </edge>
    <edge source="ARE" target="MOZ">
      <data key="d0">222672</data>
    </edge>
    <edge source="ARE" target="OMN">
      <data key="d0">726640</data>
    </edge>
    <edge source="ARE" target="NLD">
      <data key="d0">215864</data>
    </edge>
    <edge source="ARE" target="NER">
      <data key="d0">46978</data>
    </edge>
    <edge source="ARE" target="PAK">
      <data key="d0">1684104</data>
    </edge>
    <edge source="ARE" target="PHL">
      <data key="d0">42783</data>
    </edge>
    <edge source="ARE" target="POL">
      <data key="d0">32663</data>
    </edge>
    <edge source="ARE" target="PRT">
      <data key="d0">29604</data>
    </edge>
    <edge source="ARE" target="ROU">
      <data key="d0">268667</data>
    </edge>
    <edge source="ARE" target="RUS">
      <data key="d0">8606053</data>
    </edge>
    <edge source="ARE" target="SAU">
      <data key="d0">2041501</data>
    </edge>
    <edge source="ARE" target="SEN">
      <data key="d0">434076</data>
    </edge>
    <edge source="ARE" target="IND">
      <data key="d0">1598027</data>
    </edge>
    <edge source="ARE" target="SGP">
      <data key="d0">437665</data>
    </edge>
    <edge source="ARE" target="ZAF">
      <data key="d0">41217</data>
    </edge>
    <edge source="ARE" target="ZWE">
      <data key="d0">60139</data>
    </edge>
    <edge source="ARE" target="ESP">
      <data key="d0">13218</data>
    </edge>
    <edge source="ARE" target="SWE">
      <data key="d0">27927</data>
    </edge>
    <edge source="ARE" target="TUN">
      <data key="d0">68335</data>
    </edge>
    <edge source="ARE" target="TUR">
      <data key="d0">522852</data>
    </edge>
    <edge source="ARE" target="UGA">
      <data key="d0">15884</data>
    </edge>
    <edge source="ARE" target="EGY">
      <data key="d0">214285</data>
    </edge>
    <edge source="ARE" target="GBR">
      <data key="d0">1545555</data>
    </edge>
    <edge source="ARE" target="TZA">
      <data key="d0">1254298</data>
    </edge>
    <edge source="ARE" target="USA">
      <data key="d0">1012813</data>
    </edge>
    <edge source="ARE" target="URY">
      <data key="d0">16773</data>
    </edge>
    <edge source="ARE" target="SRB">
      <data key="d0">31352</data>
    </edge>
    <edge source="TZA" target="NLD">
      <data key="d0">24294</data>
    </edge>
    <edge source="TZA" target="GBR">
      <data key="d0">16507</data>
    </edge>
    <edge source="ARM" target="RUS">
      <data key="d0">24249</data>
    </edge>
    <edge source="ARM" target="USA">
      <data key="d0">138000</data>
    </edge>
    <edge source="BWA" target="NAM">
      <data key="d0">15806</data>
    </edge>
    <edge source="BWA" target="ZAF">
      <data key="d0">286097</data>
    </edge>
    <edge source="BGR" target="ALB">
      <data key="d0">247320</data>
    </edge>
    <edge source="BGR" target="DZA">
      <data key="d0">18022</data>
    </edge>
    <edge source="BGR" target="AUT">
      <data key="d0">671074</data>
    </edge>
    <edge source="BGR" target="BEL">
      <data key="d0">340028</data>
    </edge>
    <edge source="BGR" target="CAN">
      <data key="d0">506584</data>
    </edge>
    <edge source="BGR" target="HRV">
      <data key="d0">133655</data>
    </edge>
    <edge source="BGR" target="CZE">
      <data key="d0">2734856</data>
    </edge>
    <edge source="BGR" target="FRA">
      <data key="d0">14111686</data>
    </edge>
    <edge source="BGR" target="GEO">
      <data key="d0">26204</data>
    </edge>
    <edge source="BGR" target="DEU">
      <data key="d0">3358988</data>
    </edge>
    <edge source="BGR" target="GRC">
      <data key="d0">3084836</data>
    </edge>
    <edge source="BGR" target="HUN">
      <data key="d0">276437</data>
    </edge>
    <edge source="BGR" target="ISR">
      <data key="d0">71570</data>
    </edge>
    <edge source="BGR" target="ITA">
      <data key="d0">3169500</data>
    </edge>
    <edge source="BGR" target="KAZ">
      <data key="d0">20842</data>
    </edge>
    <edge source="BGR" target="LBN">
      <data key="d0">10901</data>
    </edge>
    <edge source="BGR" target="NLD">
      <data key="d0">236814</data>
    </edge>
    <edge source="BGR" target="ROU">
      <data key="d0">41159</data>
    </edge>
    <edge source="BGR" target="RUS">
      <data key="d0">785762</data>
    </edge>
    <edge source="BGR" target="SVK">
      <data key="d0">20217</data>
    </edge>
    <edge source="BGR" target="ESP">
      <data key="d0">835100</data>
    </edge>
    <edge source="BGR" target="SWE">
      <data key="d0">1449509</data>
    </edge>
    <edge source="BGR" target="CHE">
      <data key="d0">34848</data>
    </edge>
    <edge source="BGR" target="TUR">
      <data key="d0">289137</data>
    </edge>
    <edge source="BGR" target="UKR">
      <data key="d0">21853</data>
    </edge>
    <edge source="BGR" target="MKD">
      <data key="d0">1401987</data>
    </edge>
    <edge source="BGR" target="EGY">
      <data key="d0">48368</data>
    </edge>
    <edge source="BGR" target="GBR">
      <data key="d0">8018490</data>
    </edge>
    <edge source="BGR" target="USA">
      <data key="d0">1141709</data>
    </edge>
    <edge source="BGR" target="URY">
      <data key="d0">16786</data>
    </edge>
    <edge source="BGR" target="SRB">
      <data key="d0">2995508</data>
    </edge>
    <edge source="BLR" target="BEL">
      <data key="d0">264100</data>
    </edge>
    <edge source="BLR" target="BGR">
      <data key="d0">128700</data>
    </edge>
    <edge source="BLR" target="DNK">
      <data key="d0">223200</data>
    </edge>
    <edge source="BLR" target="FRA">
      <data key="d0">93900</data>
    </edge>
    <edge source="BLR" target="DEU">
      <data key="d0">46600</data>
    </edge>
    <edge source="BLR" target="HUN">
      <data key="d0">18000</data>
    </edge>
    <edge source="BLR" target="ITA">
      <data key="d0">348000</data>
    </edge>
    <edge source="BLR" target="KAZ">
      <data key="d0">43800</data>
    </edge>
    <edge source="BLR" target="KGZ">
      <data key="d0">70400</data>
    </edge>
    <edge source="BLR" target="LVA">
      <data key="d0">212500</data>
    </edge>
    <edge source="BLR" target="LTU">
      <data key="d0">615900</data>
    </edge>
    <edge source="BLR" target="MDA">
      <data key="d0">120400</data>
    </edge>
    <edge source="BLR" target="NLD">
      <data key="d0">47500</data>
    </edge>
    <edge source="BLR" target="POL">
      <data key="d0">78200</data>
    </edge>
    <edge source="BLR" target="ROU">
      <data key="d0">84900</data>
    </edge>
    <edge source="BLR" target="RUS">
      <data key="d0">39765500</data>
    </edge>
    <edge source="BLR" target="ESP">
      <data key="d0">30400</data>
    </edge>
    <edge source="BLR" target="UKR">
      <data key="d0">529900</data>
    </edge>
    <edge source="BLR" target="GBR">
      <data key="d0">74700</data>
    </edge>
    <edge source="CMR" target="BEL">
      <data key="d0">10478</data>
    </edge>
    <edge source="COL" target="ARG">
      <data key="d0">135540</data>
    </edge>
    <edge source="COL" target="BOL">
      <data key="d0">340881</data>
    </edge>
    <edge source="COL" target="CAN">
      <data key="d0">1248267</data>
    </edge>
    <edge source="COL" target="CHL">
      <data key="d0">2326051</data>
    </edge>
    <edge source="COL" target="CRI">
      <data key="d0">476204</data>
    </edge>
    <edge source="COL" target="CZE">
      <data key="d0">135787</data>
    </edge>
    <edge source="COL" target="ECU">
      <data key="d0">4918533</data>
    </edge>
    <edge source="COL" target="SLV">
      <data key="d0">404281</data>
    </edge>
    <edge source="COL" target="GTM">
      <data key="d0">179446</data>
    </edge>
    <edge source="COL" target="HND">
      <data key="d0">224577</data>
    </edge>
    <edge source="COL" target="JAM">
      <data key="d0">584834</data>
    </edge>
    <edge source="COL" target="MEX">
      <data key="d0">60780</data>
    </edge>
    <edge source="COL" target="NIC">
      <data key="d0">18379</data>
    </edge>
    <edge source="COL" target="PAN">
      <data key="d0">1145469</data>
    </edge>
    <edge source="COL" target="PER">
      <data key="d0">180146</data>
    </edge>
    <edge source="COL" target="PHL">
      <data key="d0">261474</data>
    </edge>
    <edge source="COL" target="USA">
      <data key="d0">5137803</data>
    </edge>
    <edge source="CZE" target="ALB">
      <data key="d0">17913</data>
    </edge>
    <edge source="CZE" target="DZA">
      <data key="d0">340325</data>
    </edge>
    <edge source="CZE" target="AZE">
      <data key="d0">2541823</data>
    </edge>
    <edge source="CZE" target="ARG">
      <data key="d0">61429</data>
    </edge>
    <edge source="CZE" target="AUS">
      <data key="d0">263944</data>
    </edge>
    <edge source="CZE" target="AUT">
      <data key="d0">20508802</data>
    </edge>
    <edge source="CZE" target="ARM">
      <data key="d0">188339</data>
    </edge>
    <edge source="CZE" target="BEL">
      <data key="d0">10523204</data>
    </edge>
    <edge source="CZE" target="BRA">
      <data key="d0">180447</data>
    </edge>
    <edge source="CZE" target="BGR">
      <data key="d0">3009924</data>
    </edge>
    <edge source="CZE" target="BLR">
      <data key="d0">396258</data>
    </edge>
    <edge source="CZE" target="CAN">
      <data key="d0">300151</data>
    </edge>
    <edge source="CZE" target="LKA">
      <data key="d0">13228</data>
    </edge>
    <edge source="CZE" target="CHL">
      <data key="d0">31782</data>
    </edge>
    <edge source="CZE" target="CHN">
      <data key="d0">229453</data>
    </edge>
    <edge source="CZE" target="CRI">
      <data key="d0">36946</data>
    </edge>
    <edge source="CZE" target="HRV">
      <data key="d0">1285793</data>
    </edge>
    <edge source="CZE" target="DNK">
      <data key="d0">1392272</data>
    </edge>
    <edge source="CZE" target="SLV">
      <data key="d0">66809</data>
    </edge>
    <edge source="CZE" target="ETH">
      <data key="d0">22643</data>
    </edge>
    <edge source="CZE" target="EST">
      <data key="d0">1179015</data>
    </edge>
    <edge source="CZE" target="FIN">
      <data key="d0">814796</data>
    </edge>
    <edge source="CZE" target="FRA">
      <data key="d0">7066650</data>
    </edge>
    <edge source="CZE" target="GEO">
      <data key="d0">739189</data>
    </edge>
    <edge source="CZE" target="DEU">
      <data key="d0">158475316</data>
    </edge>
    <edge source="CZE" target="GRC">
      <data key="d0">971604</data>
    </edge>
    <edge source="CZE" target="HND">
      <data key="d0">12719</data>
    </edge>
    <edge source="CZE" target="HKG">
      <data key="d0">410987</data>
    </edge>
    <edge source="CZE" target="HUN">
      <data key="d0">3650812</data>
    </edge>
    <edge source="CZE" target="IDN">
      <data key="d0">758508</data>
    </edge>
    <edge source="CZE" target="IRL">
      <data key="d0">1829756</data>
    </edge>
    <edge source="CZE" target="ISR">
      <data key="d0">1004993</data>
    </edge>
    <edge source="CZE" target="ITA">
      <data key="d0">9018137</data>
    </edge>
    <edge source="CZE" target="CIV">
      <data key="d0">12047</data>
    </edge>
    <edge source="CZE" target="JPN">
      <data key="d0">627316</data>
    </edge>
    <edge source="CZE" target="KAZ">
      <data key="d0">965450</data>
    </edge>
    <edge source="CZE" target="JOR">
      <data key="d0">228286</data>
    </edge>
    <edge source="CZE" target="KOR">
      <data key="d0">44167</data>
    </edge>
    <edge source="CZE" target="KGZ">
      <data key="d0">37587</data>
    </edge>
    <edge source="CZE" target="LBN">
      <data key="d0">945967</data>
    </edge>
    <edge source="CZE" target="LVA">
      <data key="d0">3461072</data>
    </edge>
    <edge source="CZE" target="LTU">
      <data key="d0">6856123</data>
    </edge>
    <edge source="CZE" target="MYS">
      <data key="d0">99586</data>
    </edge>
    <edge source="CZE" target="MRT">
      <data key="d0">28117</data>
    </edge>
    <edge source="CZE" target="MEX">
      <data key="d0">19613</data>
    </edge>
    <edge source="CZE" target="MDA">
      <data key="d0">335436</data>
    </edge>
    <edge source="CZE" target="MAR">
      <data key="d0">258880</data>
    </edge>
    <edge source="CZE" target="OMN">
      <data key="d0">20014</data>
    </edge>
    <edge source="CZE" target="NLD">
      <data key="d0">9795615</data>
    </edge>
    <edge source="CZE" target="NZL">
      <data key="d0">144615</data>
    </edge>
    <edge source="CZE" target="NOR">
      <data key="d0">485469</data>
    </edge>
    <edge source="CZE" target="PAN">
      <data key="d0">19795</data>
    </edge>
    <edge source="CZE" target="PHL">
      <data key="d0">23908</data>
    </edge>
    <edge source="CZE" target="POL">
      <data key="d0">26787692</data>
    </edge>
    <edge source="CZE" target="PRT">
      <data key="d0">248491</data>
    </edge>
    <edge source="CZE" target="ROU">
      <data key="d0">4796619</data>
    </edge>
    <edge source="CZE" target="RUS">
      <data key="d0">9196348</data>
    </edge>
    <edge source="CZE" target="SAU">
      <data key="d0">523380</data>
    </edge>
    <edge source="CZE" target="IND">
      <data key="d0">397722</data>
    </edge>
    <edge source="CZE" target="SGP">
      <data key="d0">376506</data>
    </edge>
    <edge source="CZE" target="SVK">
      <data key="d0">21064240</data>
    </edge>
    <edge source="CZE" target="VNM">
      <data key="d0">93942</data>
    </edge>
    <edge source="CZE" target="SVN">
      <data key="d0">3437522</data>
    </edge>
    <edge source="CZE" target="ZAF">
      <data key="d0">140784</data>
    </edge>
    <edge source="CZE" target="ESP">
      <data key="d0">1619750</data>
    </edge>
    <edge source="CZE" target="SWE">
      <data key="d0">3141022</data>
    </edge>
    <edge source="CZE" target="CHE">
      <data key="d0">6543871</data>
    </edge>
    <edge source="CZE" target="THA">
      <data key="d0">232752</data>
    </edge>
    <edge source="CZE" target="ARE">
      <data key="d0">409432</data>
    </edge>
    <edge source="CZE" target="TUN">
      <data key="d0">386648</data>
    </edge>
    <edge source="CZE" target="TUR">
      <data key="d0">467929</data>
    </edge>
    <edge source="CZE" target="UKR">
      <data key="d0">3410625</data>
    </edge>
    <edge source="CZE" target="MKD">
      <data key="d0">262002</data>
    </edge>
    <edge source="CZE" target="EGY">
      <data key="d0">86017</data>
    </edge>
    <edge source="CZE" target="GBR">
      <data key="d0">5295448</data>
    </edge>
    <edge source="CZE" target="USA">
      <data key="d0">10604349</data>
    </edge>
    <edge source="CZE" target="SRB">
      <data key="d0">441309</data>
    </edge>
    <edge source="EST" target="ARG">
      <data key="d0">130832</data>
    </edge>
    <edge source="EST" target="AUT">
      <data key="d0">1172864</data>
    </edge>
    <edge source="EST" target="BEL">
      <data key="d0">15567</data>
    </edge>
    <edge source="EST" target="CZE">
      <data key="d0">14815</data>
    </edge>
    <edge source="EST" target="DNK">
      <data key="d0">1378116</data>
    </edge>
    <edge source="EST" target="FIN">
      <data key="d0">4115609</data>
    </edge>
    <edge source="EST" target="FRA">
      <data key="d0">259478</data>
    </edge>
    <edge source="EST" target="DEU">
      <data key="d0">18542273</data>
    </edge>
    <edge source="EST" target="IRL">
      <data key="d0">92446</data>
    </edge>
    <edge source="EST" target="ITA">
      <data key="d0">477459</data>
    </edge>
    <edge source="EST" target="JPN">
      <data key="d0">476295</data>
    </edge>
    <edge source="EST" target="KAZ">
      <data key="d0">11081</data>
    </edge>
    <edge source="EST" target="LVA">
      <data key="d0">2403553</data>
    </edge>
    <edge source="EST" target="LTU">
      <data key="d0">1564050</data>
    </edge>
    <edge source="EST" target="MDA">
      <data key="d0">29017</data>
    </edge>
    <edge source="EST" target="NLD">
      <data key="d0">721927</data>
    </edge>
    <edge source="EST" target="NOR">
      <data key="d0">6944990</data>
    </edge>
    <edge source="EST" target="POL">
      <data key="d0">43775</data>
    </edge>
    <edge source="EST" target="RUS">
      <data key="d0">1298910</data>
    </edge>
    <edge source="EST" target="SVN">
      <data key="d0">10455</data>
    </edge>
    <edge source="EST" target="ESP">
      <data key="d0">428181</data>
    </edge>
    <edge source="EST" target="SWE">
      <data key="d0">3044205</data>
    </edge>
    <edge source="EST" target="CHE">
      <data key="d0">160870</data>
    </edge>
    <edge source="EST" target="TUR">
      <data key="d0">54627</data>
    </edge>
    <edge source="EST" target="UKR">
      <data key="d0">109559</data>
    </edge>
    <edge source="EST" target="GBR">
      <data key="d0">686248</data>
    </edge>
    <edge source="EST" target="USA">
      <data key="d0">16203</data>
    </edge>
    <edge source="EST" target="SRB">
      <data key="d0">968769</data>
    </edge>
    <edge source="FIN" target="ARG">
      <data key="d0">174363</data>
    </edge>
    <edge source="FIN" target="AUS">
      <data key="d0">603903</data>
    </edge>
    <edge source="FIN" target="AUT">
      <data key="d0">9845128</data>
    </edge>
    <edge source="FIN" target="BEL">
      <data key="d0">1972738</data>
    </edge>
    <edge source="FIN" target="BRA">
      <data key="d0">34172</data>
    </edge>
    <edge source="FIN" target="BGR">
      <data key="d0">57826</data>
    </edge>
    <edge source="FIN" target="BLR">
      <data key="d0">16212</data>
    </edge>
    <edge source="FIN" target="CAN">
      <data key="d0">235971</data>
    </edge>
    <edge source="FIN" target="CHN">
      <data key="d0">467382</data>
    </edge>
    <edge source="FIN" target="HRV">
      <data key="d0">128886</data>
    </edge>
    <edge source="FIN" target="CZE">
      <data key="d0">694431</data>
    </edge>
    <edge source="FIN" target="DNK">
      <data key="d0">9490900</data>
    </edge>
    <edge source="FIN" target="EST">
      <data key="d0">10148616</data>
    </edge>
    <edge source="FIN" target="FRA">
      <data key="d0">16232546</data>
    </edge>
    <edge source="FIN" target="GEO">
      <data key="d0">114801</data>
    </edge>
    <edge source="FIN" target="DEU">
      <data key="d0">70200493</data>
    </edge>
    <edge source="FIN" target="GRC">
      <data key="d0">2331838</data>
    </edge>
    <edge source="FIN" target="HKG">
      <data key="d0">220711</data>
    </edge>
    <edge source="FIN" target="HUN">
      <data key="d0">1516871</data>
    </edge>
    <edge source="FIN" target="IRL">
      <data key="d0">1708023</data>
    </edge>
    <edge source="FIN" target="ISR">
      <data key="d0">387859</data>
    </edge>
    <edge source="FIN" target="ITA">
      <data key="d0">912312</data>
    </edge>
    <edge source="FIN" target="JPN">
      <data key="d0">34746837</data>
    </edge>
    <edge source="FIN" target="KAZ">
      <data key="d0">344675</data>
    </edge>
    <edge source="FIN" target="JOR">
      <data key="d0">93791</data>
    </edge>
    <edge source="FIN" target="KOR">
      <data key="d0">1278801</data>
    </edge>
    <edge source="FIN" target="LBN">
      <data key="d0">401401</data>
    </edge>
    <edge source="FIN" target="LVA">
      <data key="d0">1845749</data>
    </edge>
    <edge source="FIN" target="LTU">
      <data key="d0">1860072</data>
    </edge>
    <edge source="FIN" target="MYS">
      <data key="d0">10337</data>
    </edge>
    <edge source="FIN" target="MAR">
      <data key="d0">27628</data>
    </edge>
    <edge source="FIN" target="NLD">
      <data key="d0">5957994</data>
    </edge>
    <edge source="FIN" target="NZL">
      <data key="d0">215458</data>
    </edge>
    <edge source="FIN" target="NIC">
      <data key="d0">14088</data>
    </edge>
    <edge source="FIN" target="NOR">
      <data key="d0">14168045</data>
    </edge>
    <edge source="FIN" target="PHL">
      <data key="d0">34131</data>
    </edge>
    <edge source="FIN" target="POL">
      <data key="d0">2541921</data>
    </edge>
    <edge source="FIN" target="PRT">
      <data key="d0">590927</data>
    </edge>
    <edge source="FIN" target="ROU">
      <data key="d0">18255</data>
    </edge>
    <edge source="FIN" target="RUS">
      <data key="d0">24694409</data>
    </edge>
    <edge source="FIN" target="SAU">
      <data key="d0">236896</data>
    </edge>
    <edge source="FIN" target="SGP">
      <data key="d0">138243</data>
    </edge>
    <edge source="FIN" target="SVK">
      <data key="d0">190187</data>
    </edge>
    <edge source="FIN" target="SVN">
      <data key="d0">245877</data>
    </edge>
    <edge source="FIN" target="ESP">
      <data key="d0">2979669</data>
    </edge>
    <edge source="FIN" target="SWE">
      <data key="d0">37363320</data>
    </edge>
    <edge source="FIN" target="CHE">
      <data key="d0">4089480</data>
    </edge>
    <edge source="FIN" target="THA">
      <data key="d0">56195</data>
    </edge>
    <edge source="FIN" target="ARE">
      <data key="d0">204635</data>
    </edge>
    <edge source="FIN" target="TUR">
      <data key="d0">1746931</data>
    </edge>
    <edge source="FIN" target="UKR">
      <data key="d0">1477842</data>
    </edge>
    <edge source="FIN" target="MKD">
      <data key="d0">641394</data>
    </edge>
    <edge source="FIN" target="EGY">
      <data key="d0">176303</data>
    </edge>
    <edge source="FIN" target="GBR">
      <data key="d0">10093642</data>
    </edge>
    <edge source="FIN" target="USA">
      <data key="d0">5099382</data>
    </edge>
    <edge source="FIN" target="SRB">
      <data key="d0">77467</data>
    </edge>
    <edge source="GEO" target="AZE">
      <data key="d0">132290</data>
    </edge>
    <edge source="GEO" target="CZE">
      <data key="d0">19619</data>
    </edge>
    <edge source="GEO" target="KAZ">
      <data key="d0">27450</data>
    </edge>
    <edge source="GHA" target="CIV">
      <data key="d0">167070</data>
    </edge>
    <edge source="GHA" target="TGO">
      <data key="d0">21804</data>
    </edge>
    <edge source="HUN" target="AUS">
      <data key="d0">140000</data>
    </edge>
    <edge source="HUN" target="AUT">
      <data key="d0">33573000</data>
    </edge>
    <edge source="HUN" target="BEL">
      <data key="d0">30037000</data>
    </edge>
    <edge source="HUN" target="BRA">
      <data key="d0">77000</data>
    </edge>
    <edge source="HUN" target="BGR">
      <data key="d0">3787000</data>
    </edge>
    <edge source="HUN" target="BLR">
      <data key="d0">16000</data>
    </edge>
    <edge source="HUN" target="CAN">
      <data key="d0">274000</data>
    </edge>
    <edge source="HUN" target="CHL">
      <data key="d0">53000</data>
    </edge>
    <edge source="HUN" target="CHN">
      <data key="d0">18000</data>
    </edge>
    <edge source="HUN" target="COL">
      <data key="d0">14000</data>
    </edge>
    <edge source="HUN" target="CRI">
      <data key="d0">11000</data>
    </edge>
    <edge source="HUN" target="HRV">
      <data key="d0">1716000</data>
    </edge>
    <edge source="HUN" target="CZE">
      <data key="d0">4127000</data>
    </edge>
    <edge source="HUN" target="DNK">
      <data key="d0">1114000</data>
    </edge>
    <edge source="HUN" target="ECU">
      <data key="d0">15000</data>
    </edge>
    <edge source="HUN" target="EST">
      <data key="d0">104000</data>
    </edge>
    <edge source="HUN" target="FIN">
      <data key="d0">236000</data>
    </edge>
    <edge source="HUN" target="FRA">
      <data key="d0">12417000</data>
    </edge>
    <edge source="HUN" target="DEU">
      <data key="d0">50416000</data>
    </edge>
    <edge source="HUN" target="GRC">
      <data key="d0">869000</data>
    </edge>
    <edge source="HUN" target="IRL">
      <data key="d0">113000</data>
    </edge>
    <edge source="HUN" target="ISR">
      <data key="d0">144000</data>
    </edge>
    <edge source="HUN" target="ITA">
      <data key="d0">6842000</data>
    </edge>
    <edge source="HUN" target="JPN">
      <data key="d0">108000</data>
    </edge>
    <edge source="HUN" target="KAZ">
      <data key="d0">2271000</data>
    </edge>
    <edge source="HUN" target="KOR">
      <data key="d0">12000</data>
    </edge>
    <edge source="HUN" target="LBN">
      <data key="d0">35000</data>
    </edge>
    <edge source="HUN" target="LVA">
      <data key="d0">505000</data>
    </edge>
    <edge source="HUN" target="LTU">
      <data key="d0">324000</data>
    </edge>
    <edge source="HUN" target="MDA">
      <data key="d0">127000</data>
    </edge>
    <edge source="HUN" target="NLD">
      <data key="d0">7064000</data>
    </edge>
    <edge source="HUN" target="NZL">
      <data key="d0">102000</data>
    </edge>
    <edge source="HUN" target="NOR">
      <data key="d0">556000</data>
    </edge>
    <edge source="HUN" target="PHL">
      <data key="d0">29000</data>
    </edge>
    <edge source="HUN" target="POL">
      <data key="d0">3863000</data>
    </edge>
    <edge source="HUN" target="PRT">
      <data key="d0">82000</data>
    </edge>
    <edge source="HUN" target="ROU">
      <data key="d0">12594000</data>
    </edge>
    <edge source="HUN" target="RUS">
      <data key="d0">972000</data>
    </edge>
    <edge source="HUN" target="SAU">
      <data key="d0">20000</data>
    </edge>
    <edge source="HUN" target="SVK">
      <data key="d0">1491000</data>
    </edge>
    <edge source="HUN" target="SVN">
      <data key="d0">2799000</data>
    </edge>
    <edge source="HUN" target="ESP">
      <data key="d0">2019000</data>
    </edge>
    <edge source="HUN" target="SWE">
      <data key="d0">4830000</data>
    </edge>
    <edge source="HUN" target="CHE">
      <data key="d0">2057000</data>
    </edge>
    <edge source="HUN" target="TUR">
      <data key="d0">474000</data>
    </edge>
    <edge source="HUN" target="UKR">
      <data key="d0">1720000</data>
    </edge>
    <edge source="HUN" target="MKD">
      <data key="d0">451000</data>
    </edge>
    <edge source="HUN" target="EGY">
      <data key="d0">76000</data>
    </edge>
    <edge source="HUN" target="GBR">
      <data key="d0">4466000</data>
    </edge>
    <edge source="HUN" target="USA">
      <data key="d0">1140000</data>
    </edge>
    <edge source="HUN" target="SRB">
      <data key="d0">3122000</data>
    </edge>
    <edge source="CIV" target="BEN">
      <data key="d0">97790</data>
    </edge>
    <edge source="CIV" target="NER">
      <data key="d0">11900</data>
    </edge>
    <edge source="CIV" target="BFA">
      <data key="d0">296809</data>
    </edge>
    <edge source="KAZ" target="AZE">
      <data key="d0">353200</data>
    </edge>
    <edge source="KAZ" target="BGR">
      <data key="d0">16800</data>
    </edge>
    <edge source="KAZ" target="KGZ">
      <data key="d0">16100</data>
    </edge>
    <edge source="KAZ" target="NLD">
      <data key="d0">139600</data>
    </edge>
    <edge source="KAZ" target="RUS">
      <data key="d0">1396500</data>
    </edge>
    <edge source="KAZ" target="GBR">
      <data key="d0">170100</data>
    </edge>
    <edge source="JOR" target="AUS">
      <data key="d0">28209</data>
    </edge>
    <edge source="JOR" target="PSE">
      <data key="d0">123197</data>
    </edge>
    <edge source="JOR" target="ISR">
      <data key="d0">18338</data>
    </edge>
    <edge source="JOR" target="LBN">
      <data key="d0">235481</data>
    </edge>
    <edge source="JOR" target="SAU">
      <data key="d0">381858</data>
    </edge>
    <edge source="JOR" target="ESP">
      <data key="d0">11284</data>
    </edge>
    <edge source="JOR" target="ARE">
      <data key="d0">82764</data>
    </edge>
    <edge source="JOR" target="EGY">
      <data key="d0">39451</data>
    </edge>
    <edge source="LBN" target="AUS">
      <data key="d0">12312</data>
    </edge>
    <edge source="LBN" target="BEL">
      <data key="d0">12700</data>
    </edge>
    <edge source="LBN" target="BGR">
      <data key="d0">11600</data>
    </edge>
    <edge source="LBN" target="CZE">
      <data key="d0">20358</data>
    </edge>
    <edge source="LBN" target="FRA">
      <data key="d0">242979</data>
    </edge>
    <edge source="LBN" target="DEU">
      <data key="d0">25927</data>
    </edge>
    <edge source="LBN" target="GHA">
      <data key="d0">12932</data>
    </edge>
    <edge source="LBN" target="GRC">
      <data key="d0">121684</data>
    </edge>
    <edge source="LBN" target="HUN">
      <data key="d0">114722</data>
    </edge>
    <edge source="LBN" target="ITA">
      <data key="d0">16469</data>
    </edge>
    <edge source="LBN" target="CIV">
      <data key="d0">122415</data>
    </edge>
    <edge source="LBN" target="JOR">
      <data key="d0">585437</data>
    </edge>
    <edge source="LBN" target="MOZ">
      <data key="d0">13859</data>
    </edge>
    <edge source="LBN" target="ROU">
      <data key="d0">31513</data>
    </edge>
    <edge source="LBN" target="SAU">
      <data key="d0">1218341</data>
    </edge>
    <edge source="LBN" target="TGO">
      <data key="d0">18783</data>
    </edge>
    <edge source="LBN" target="ARE">
      <data key="d0">129721</data>
    </edge>
    <edge source="LBN" target="EGY">
      <data key="d0">188891</data>
    </edge>
    <edge source="LBN" target="USA">
      <data key="d0">12480</data>
    </edge>
    <edge source="LVA" target="AUT">
      <data key="d0">101705</data>
    </edge>
    <edge source="LVA" target="BEL">
      <data key="d0">79052</data>
    </edge>
    <edge source="LVA" target="BLR">
      <data key="d0">61015</data>
    </edge>
    <edge source="LVA" target="CZE">
      <data key="d0">55308</data>
    </edge>
    <edge source="LVA" target="DNK">
      <data key="d0">243491</data>
    </edge>
    <edge source="LVA" target="EST">
      <data key="d0">806628</data>
    </edge>
    <edge source="LVA" target="FIN">
      <data key="d0">45015</data>
    </edge>
    <edge source="LVA" target="FRA">
      <data key="d0">137861</data>
    </edge>
    <edge source="LVA" target="DEU">
      <data key="d0">3628142</data>
    </edge>
    <edge source="LVA" target="LTU">
      <data key="d0">772184</data>
    </edge>
    <edge source="LVA" target="NLD">
      <data key="d0">1195249</data>
    </edge>
    <edge source="LVA" target="NOR">
      <data key="d0">1090991</data>
    </edge>
    <edge source="LVA" target="POL">
      <data key="d0">27619</data>
    </edge>
    <edge source="LVA" target="RUS">
      <data key="d0">162267</data>
    </edge>
    <edge source="LVA" target="SWE">
      <data key="d0">408390</data>
    </edge>
    <edge source="LVA" target="CHE">
      <data key="d0">33562</data>
    </edge>
    <edge source="LVA" target="UKR">
      <data key="d0">1142012</data>
    </edge>
    <edge source="LVA" target="GBR">
      <data key="d0">1005519</data>
    </edge>
    <edge source="LTU" target="AUT">
      <data key="d0">51754</data>
    </edge>
    <edge source="LTU" target="BEL">
      <data key="d0">20426</data>
    </edge>
    <edge source="LTU" target="BLR">
      <data key="d0">279001</data>
    </edge>
    <edge source="LTU" target="CZE">
      <data key="d0">56234</data>
    </edge>
    <edge source="LTU" target="DNK">
      <data key="d0">1122920</data>
    </edge>
    <edge source="LTU" target="EST">
      <data key="d0">215959</data>
    </edge>
    <edge source="LTU" target="FIN">
      <data key="d0">15571</data>
    </edge>
    <edge source="LTU" target="FRA">
      <data key="d0">148921</data>
    </edge>
    <edge source="LTU" target="GEO">
      <data key="d0">1627241</data>
    </edge>
    <edge source="LTU" target="DEU">
      <data key="d0">11403345</data>
    </edge>
    <edge source="LTU" target="ITA">
      <data key="d0">46518</data>
    </edge>
    <edge source="LTU" target="JPN">
      <data key="d0">909109</data>
    </edge>
    <edge source="LTU" target="KAZ">
      <data key="d0">24282</data>
    </edge>
    <edge source="LTU" target="LVA">
      <data key="d0">1525658</data>
    </edge>
    <edge source="LTU" target="NAM">
      <data key="d0">18780</data>
    </edge>
    <edge source="LTU" target="NLD">
      <data key="d0">83180</data>
    </edge>
    <edge source="LTU" target="NOR">
      <data key="d0">536471</data>
    </edge>
    <edge source="LTU" target="POL">
      <data key="d0">75248</data>
    </edge>
    <edge source="LTU" target="RUS">
      <data key="d0">1630583</data>
    </edge>
    <edge source="LTU" target="ESP">
      <data key="d0">81128</data>
    </edge>
    <edge source="LTU" target="SWE">
      <data key="d0">1299688</data>
    </edge>
    <edge source="LTU" target="UKR">
      <data key="d0">15571</data>
    </edge>
    <edge source="LTU" target="GBR">
      <data key="d0">184988</data>
    </edge>
    <edge source="LTU" target="USA">
      <data key="d0">171188</data>
    </edge>
    <edge source="MDA" target="AUT">
      <data key="d0">591233</data>
    </edge>
    <edge source="MDA" target="BEL">
      <data key="d0">838329</data>
    </edge>
    <edge source="MDA" target="BGR">
      <data key="d0">13142</data>
    </edge>
    <edge source="MDA" target="ROU">
      <data key="d0">108837</data>
    </edge>
    <edge source="MDA" target="RUS">
      <data key="d0">730410</data>
    </edge>
    <edge source="MDA" target="UKR">
      <data key="d0">33484</data>
    </edge>
    <edge source="MDA" target="USA">
      <data key="d0">13382</data>
    </edge>
    <edge source="OMN" target="DEU">
      <data key="d0">32042</data>
    </edge>
    <edge source="OMN" target="SAU">
      <data key="d0">566520</data>
    </edge>
    <edge source="OMN" target="SGP">
      <data key="d0">105992</data>
    </edge>
    <edge source="OMN" target="ARE">
      <data key="d0">3200897</data>
    </edge>
    <edge source="NER" target="JPN">
      <data key="d0">28913</data>
    </edge>
    <edge source="NOR" target="ARG">
      <data key="d0">23667</data>
    </edge>
    <edge source="NOR" target="AUS">
      <data key="d0">573944</data>
    </edge>
    <edge source="NOR" target="AUT">
      <data key="d0">496254</data>
    </edge>
    <edge source="NOR" target="BEL">
      <data key="d0">1826031</data>
    </edge>
    <edge source="NOR" target="CAN">
      <data key="d0">542503</data>
    </edge>
    <edge source="NOR" target="CHL">
      <data key="d0">332836</data>
    </edge>
    <edge source="NOR" target="CHN">
      <data key="d0">792036</data>
    </edge>
    <edge source="NOR" target="CRI">
      <data key="d0">15613</data>
    </edge>
    <edge source="NOR" target="HRV">
      <data key="d0">312707</data>
    </edge>
    <edge source="NOR" target="CZE">
      <data key="d0">124408</data>
    </edge>
    <edge source="NOR" target="DNK">
      <data key="d0">10214149</data>
    </edge>
    <edge source="NOR" target="ETH">
      <data key="d0">308743</data>
    </edge>
    <edge source="NOR" target="EST">
      <data key="d0">1252815</data>
    </edge>
    <edge source="NOR" target="FIN">
      <data key="d0">6627007</data>
    </edge>
    <edge source="NOR" target="FRA">
      <data key="d0">2929976</data>
    </edge>
    <edge source="NOR" target="GEO">
      <data key="d0">10868</data>
    </edge>
    <edge source="NOR" target="DEU">
      <data key="d0">18807428</data>
    </edge>
    <edge source="NOR" target="GRC">
      <data key="d0">298206</data>
    </edge>
    <edge source="NOR" target="HKG">
      <data key="d0">574469</data>
    </edge>
    <edge source="NOR" target="HUN">
      <data key="d0">85553</data>
    </edge>
    <edge source="NOR" target="IDN">
      <data key="d0">37106</data>
    </edge>
    <edge source="NOR" target="IRL">
      <data key="d0">1009700</data>
    </edge>
    <edge source="NOR" target="ISR">
      <data key="d0">981919</data>
    </edge>
    <edge source="NOR" target="ITA">
      <data key="d0">4885708</data>
    </edge>
    <edge source="NOR" target="JPN">
      <data key="d0">1093515</data>
    </edge>
    <edge source="NOR" target="KOR">
      <data key="d0">2519812</data>
    </edge>
    <edge source="NOR" target="LVA">
      <data key="d0">130983</data>
    </edge>
    <edge source="NOR" target="LTU">
      <data key="d0">285924</data>
    </edge>
    <edge source="NOR" target="MOZ">
      <data key="d0">103561</data>
    </edge>
    <edge source="NOR" target="NLD">
      <data key="d0">6087443</data>
    </edge>
    <edge source="NOR" target="NZL">
      <data key="d0">13079</data>
    </edge>
    <edge source="NOR" target="PAK">
      <data key="d0">150259</data>
    </edge>
    <edge source="NOR" target="PHL">
      <data key="d0">39084</data>
    </edge>
    <edge source="NOR" target="POL">
      <data key="d0">1316193</data>
    </edge>
    <edge source="NOR" target="PRT">
      <data key="d0">56425</data>
    </edge>
    <edge source="NOR" target="ROU">
      <data key="d0">21643</data>
    </edge>
    <edge source="NOR" target="RUS">
      <data key="d0">631178</data>
    </edge>
    <edge source="NOR" target="SAU">
      <data key="d0">66523</data>
    </edge>
    <edge source="NOR" target="IND">
      <data key="d0">59678</data>
    </edge>
    <edge source="NOR" target="SGP">
      <data key="d0">2275672</data>
    </edge>
    <edge source="NOR" target="SVK">
      <data key="d0">220143</data>
    </edge>
    <edge source="NOR" target="VNM">
      <data key="d0">158660</data>
    </edge>
    <edge source="NOR" target="SVN">
      <data key="d0">14447</data>
    </edge>
    <edge source="NOR" target="ESP">
      <data key="d0">2987620</data>
    </edge>
    <edge source="NOR" target="SWE">
      <data key="d0">29408827</data>
    </edge>
    <edge source="NOR" target="CHE">
      <data key="d0">522464</data>
    </edge>
    <edge source="NOR" target="THA">
      <data key="d0">54544</data>
    </edge>
    <edge source="NOR" target="ARE">
      <data key="d0">243384</data>
    </edge>
    <edge source="NOR" target="TUR">
      <data key="d0">221803</data>
    </edge>
    <edge source="NOR" target="GBR">
      <data key="d0">5497078</data>
    </edge>
    <edge source="NOR" target="TZA">
      <data key="d0">20293</data>
    </edge>
    <edge source="NOR" target="USA">
      <data key="d0">1291871</data>
    </edge>
    <edge source="NOR" target="BFA">
      <data key="d0">14738</data>
    </edge>
    <edge source="NOR" target="SRB">
      <data key="d0">78243</data>
    </edge>
    <edge source="PRT" target="DZA">
      <data key="d0">166734</data>
    </edge>
    <edge source="PRT" target="ARG">
      <data key="d0">40535</data>
    </edge>
    <edge source="PRT" target="AUS">
      <data key="d0">82742</data>
    </edge>
    <edge source="PRT" target="AUT">
      <data key="d0">408851</data>
    </edge>
    <edge source="PRT" target="BEL">
      <data key="d0">2875885</data>
    </edge>
    <edge source="PRT" target="BRA">
      <data key="d0">344030</data>
    </edge>
    <edge source="PRT" target="BDI">
      <data key="d0">11445</data>
    </edge>
    <edge source="PRT" target="CAN">
      <data key="d0">393779</data>
    </edge>
    <edge source="PRT" target="CAF">
      <data key="d0">22071</data>
    </edge>
    <edge source="PRT" target="CHL">
      <data key="d0">267902</data>
    </edge>
    <edge source="PRT" target="COL">
      <data key="d0">100442</data>
    </edge>
    <edge source="PRT" target="CZE">
      <data key="d0">280195</data>
    </edge>
    <edge source="PRT" target="BEN">
      <data key="d0">86017</data>
    </edge>
    <edge source="PRT" target="DNK">
      <data key="d0">1041166</data>
    </edge>
    <edge source="PRT" target="FIN">
      <data key="d0">226722</data>
    </edge>
    <edge source="PRT" target="FRA">
      <data key="d0">12433740</data>
    </edge>
    <edge source="PRT" target="DEU">
      <data key="d0">20914088</data>
    </edge>
    <edge source="PRT" target="GHA">
      <data key="d0">27226</data>
    </edge>
    <edge source="PRT" target="GRC">
      <data key="d0">2134186</data>
    </edge>
    <edge source="PRT" target="HKG">
      <data key="d0">69280</data>
    </edge>
    <edge source="PRT" target="HUN">
      <data key="d0">165050</data>
    </edge>
    <edge source="PRT" target="IRL">
      <data key="d0">190042</data>
    </edge>
    <edge source="PRT" target="ISR">
      <data key="d0">1052877</data>
    </edge>
    <edge source="PRT" target="ITA">
      <data key="d0">2260122</data>
    </edge>
    <edge source="PRT" target="CIV">
      <data key="d0">12179</data>
    </edge>
    <edge source="PRT" target="JPN">
      <data key="d0">458257</data>
    </edge>
    <edge source="PRT" target="JOR">
      <data key="d0">15411</data>
    </edge>
    <edge source="PRT" target="KOR">
      <data key="d0">10645</data>
    </edge>
    <edge source="PRT" target="LBN">
      <data key="d0">192372</data>
    </edge>
    <edge source="PRT" target="MEX">
      <data key="d0">119238</data>
    </edge>
    <edge source="PRT" target="MAR">
      <data key="d0">2557867</data>
    </edge>
    <edge source="PRT" target="MOZ">
      <data key="d0">1169748</data>
    </edge>
    <edge source="PRT" target="OMN">
      <data key="d0">48996</data>
    </edge>
    <edge source="PRT" target="NLD">
      <data key="d0">2152068</data>
    </edge>
    <edge source="PRT" target="NZL">
      <data key="d0">114012</data>
    </edge>
    <edge source="PRT" target="NOR">
      <data key="d0">533775</data>
    </edge>
    <edge source="PRT" target="POL">
      <data key="d0">1540817</data>
    </edge>
    <edge source="PRT" target="ROU">
      <data key="d0">140430</data>
    </edge>
    <edge source="PRT" target="RUS">
      <data key="d0">58482</data>
    </edge>
    <edge source="PRT" target="SAU">
      <data key="d0">1059809</data>
    </edge>
    <edge source="PRT" target="SEN">
      <data key="d0">166422</data>
    </edge>
    <edge source="PRT" target="IND">
      <data key="d0">22542</data>
    </edge>
    <edge source="PRT" target="SGP">
      <data key="d0">220155</data>
    </edge>
    <edge source="PRT" target="ZAF">
      <data key="d0">154010</data>
    </edge>
    <edge source="PRT" target="ESP">
      <data key="d0">59629471</data>
    </edge>
    <edge source="PRT" target="SWE">
      <data key="d0">464276</data>
    </edge>
    <edge source="PRT" target="CHE">
      <data key="d0">508333</data>
    </edge>
    <edge source="PRT" target="ARE">
      <data key="d0">2527870</data>
    </edge>
    <edge source="PRT" target="TUN">
      <data key="d0">32555</data>
    </edge>
    <edge source="PRT" target="TUR">
      <data key="d0">1806894</data>
    </edge>
    <edge source="PRT" target="UGA">
      <data key="d0">42884</data>
    </edge>
    <edge source="PRT" target="UKR">
      <data key="d0">81737</data>
    </edge>
    <edge source="PRT" target="GBR">
      <data key="d0">5710901</data>
    </edge>
    <edge source="PRT" target="USA">
      <data key="d0">1329284</data>
    </edge>
    <edge source="PRT" target="SRB">
      <data key="d0">31654</data>
    </edge>
    <edge source="ROU" target="ALB">
      <data key="d0">664000</data>
    </edge>
    <edge source="ROU" target="ARG">
      <data key="d0">11000</data>
    </edge>
    <edge source="ROU" target="AUT">
      <data key="d0">2831000</data>
    </edge>
    <edge source="ROU" target="BEL">
      <data key="d0">1759000</data>
    </edge>
    <edge source="ROU" target="BGR">
      <data key="d0">114000</data>
    </edge>
    <edge source="ROU" target="CAN">
      <data key="d0">10000</data>
    </edge>
    <edge source="ROU" target="HRV">
      <data key="d0">109000</data>
    </edge>
    <edge source="ROU" target="CZE">
      <data key="d0">146000</data>
    </edge>
    <edge source="ROU" target="BEN">
      <data key="d0">11000</data>
    </edge>
    <edge source="ROU" target="DNK">
      <data key="d0">293000</data>
    </edge>
    <edge source="ROU" target="ETH">
      <data key="d0">44000</data>
    </edge>
    <edge source="ROU" target="FRA">
      <data key="d0">6577000</data>
    </edge>
    <edge source="ROU" target="DEU">
      <data key="d0">14894000</data>
    </edge>
    <edge source="ROU" target="GRC">
      <data key="d0">1257000</data>
    </edge>
    <edge source="ROU" target="GTM">
      <data key="d0">33000</data>
    </edge>
    <edge source="ROU" target="HUN">
      <data key="d0">7125000</data>
    </edge>
    <edge source="ROU" target="IRL">
      <data key="d0">12000</data>
    </edge>
    <edge source="ROU" target="ISR">
      <data key="d0">106000</data>
    </edge>
    <edge source="ROU" target="ITA">
      <data key="d0">6344000</data>
    </edge>
    <edge source="ROU" target="CIV">
      <data key="d0">39000</data>
    </edge>
    <edge source="ROU" target="JPN">
      <data key="d0">443000</data>
    </edge>
    <edge source="ROU" target="LBN">
      <data key="d0">289000</data>
    </edge>
    <edge source="ROU" target="MEX">
      <data key="d0">36000</data>
    </edge>
    <edge source="ROU" target="MDA">
      <data key="d0">417000</data>
    </edge>
    <edge source="ROU" target="NLD">
      <data key="d0">1516000</data>
    </edge>
    <edge source="ROU" target="NOR">
      <data key="d0">60000</data>
    </edge>
    <edge source="ROU" target="PAK">
      <data key="d0">35000</data>
    </edge>
    <edge source="ROU" target="POL">
      <data key="d0">90000</data>
    </edge>
    <edge source="ROU" target="PRT">
      <data key="d0">24000</data>
    </edge>
    <edge source="ROU" target="RUS">
      <data key="d0">140000</data>
    </edge>
    <edge source="ROU" target="SVK">
      <data key="d0">12000</data>
    </edge>
    <edge source="ROU" target="SVN">
      <data key="d0">31000</data>
    </edge>
    <edge source="ROU" target="ZAF">
      <data key="d0">11000</data>
    </edge>
    <edge source="ROU" target="ESP">
      <data key="d0">484000</data>
    </edge>
    <edge source="ROU" target="SWE">
      <data key="d0">30000</data>
    </edge>
    <edge source="ROU" target="CHE">
      <data key="d0">265000</data>
    </edge>
    <edge source="ROU" target="TUR">
      <data key="d0">180000</data>
    </edge>
    <edge source="ROU" target="UKR">
      <data key="d0">64000</data>
    </edge>
    <edge source="ROU" target="MKD">
      <data key="d0">83000</data>
    </edge>
    <edge source="ROU" target="GBR">
      <data key="d0">2712000</data>
    </edge>
    <edge source="ROU" target="USA">
      <data key="d0">213000</data>
    </edge>
    <edge source="ROU" target="SRB">
      <data key="d0">24000</data>
    </edge>
    <edge source="RUS" target="DZA">
      <data key="d0">20696</data>
    </edge>
    <edge source="RUS" target="AZE">
      <data key="d0">82829</data>
    </edge>
    <edge source="RUS" target="AUT">
      <data key="d0">57181</data>
    </edge>
    <edge source="RUS" target="ARM">
      <data key="d0">13214</data>
    </edge>
    <edge source="RUS" target="BGR">
      <data key="d0">121464</data>
    </edge>
    <edge source="RUS" target="CHN">
      <data key="d0">972111</data>
    </edge>
    <edge source="RUS" target="CZE">
      <data key="d0">81589</data>
    </edge>
    <edge source="RUS" target="DNK">
      <data key="d0">33735</data>
    </edge>
    <edge source="RUS" target="EST">
      <data key="d0">366009</data>
    </edge>
    <edge source="RUS" target="FIN">
      <data key="d0">2460221</data>
    </edge>
    <edge source="RUS" target="FRA">
      <data key="d0">115201</data>
    </edge>
    <edge source="RUS" target="GEO">
      <data key="d0">165966</data>
    </edge>
    <edge source="RUS" target="DEU">
      <data key="d0">651715</data>
    </edge>
    <edge source="RUS" target="GRC">
      <data key="d0">236108</data>
    </edge>
    <edge source="RUS" target="HUN">
      <data key="d0">51033</data>
    </edge>
    <edge source="RUS" target="ISR">
      <data key="d0">19389</data>
    </edge>
    <edge source="RUS" target="ITA">
      <data key="d0">251206</data>
    </edge>
    <edge source="RUS" target="JPN">
      <data key="d0">65486</data>
    </edge>
    <edge source="RUS" target="KAZ">
      <data key="d0">12150144</data>
    </edge>
    <edge source="RUS" target="KOR">
      <data key="d0">44402</data>
    </edge>
    <edge source="RUS" target="KGZ">
      <data key="d0">402153</data>
    </edge>
    <edge source="RUS" target="LVA">
      <data key="d0">348991</data>
    </edge>
    <edge source="RUS" target="LTU">
      <data key="d0">790547</data>
    </edge>
    <edge source="RUS" target="MDA">
      <data key="d0">299062</data>
    </edge>
    <edge source="RUS" target="NLD">
      <data key="d0">37976</data>
    </edge>
    <edge source="RUS" target="NOR">
      <data key="d0">879387</data>
    </edge>
    <edge source="RUS" target="POL">
      <data key="d0">112517</data>
    </edge>
    <edge source="RUS" target="ROU">
      <data key="d0">173647</data>
    </edge>
    <edge source="RUS" target="IND">
      <data key="d0">508271</data>
    </edge>
    <edge source="RUS" target="SVK">
      <data key="d0">80606</data>
    </edge>
    <edge source="RUS" target="VNM">
      <data key="d0">43754</data>
    </edge>
    <edge source="RUS" target="ESP">
      <data key="d0">140922</data>
    </edge>
    <edge source="RUS" target="SWE">
      <data key="d0">60386</data>
    </edge>
    <edge source="RUS" target="CHE">
      <data key="d0">24240</data>
    </edge>
    <edge source="RUS" target="TGO">
      <data key="d0">12550</data>
    </edge>
    <edge source="RUS" target="TUN">
      <data key="d0">23174</data>
    </edge>
    <edge source="RUS" target="TUR">
      <data key="d0">1001989</data>
    </edge>
    <edge source="RUS" target="UKR">
      <data key="d0">2445815</data>
    </edge>
    <edge source="RUS" target="EGY">
      <data key="d0">1179768</data>
    </edge>
    <edge source="RUS" target="GBR">
      <data key="d0">45387</data>
    </edge>
    <edge source="RUS" target="USA">
      <data key="d0">504549</data>
    </edge>
    <edge source="RUS" target="SRB">
      <data key="d0">89018</data>
    </edge>
    <edge source="SVK" target="AUS">
      <data key="d0">47275</data>
    </edge>
    <edge source="SVK" target="AUT">
      <data key="d0">5203942</data>
    </edge>
    <edge source="SVK" target="BEL">
      <data key="d0">546565</data>
    </edge>
    <edge source="SVK" target="BRA">
      <data key="d0">33444</data>
    </edge>
    <edge source="SVK" target="BGR">
      <data key="d0">47057</data>
    </edge>
    <edge source="SVK" target="BLR">
      <data key="d0">14048</data>
    </edge>
    <edge source="SVK" target="CAN">
      <data key="d0">42870</data>
    </edge>
    <edge source="SVK" target="CHN">
      <data key="d0">67526</data>
    </edge>
    <edge source="SVK" target="HRV">
      <data key="d0">726516</data>
    </edge>
    <edge source="SVK" target="CZE">
      <data key="d0">19227910</data>
    </edge>
    <edge source="SVK" target="DNK">
      <data key="d0">100940</data>
    </edge>
    <edge source="SVK" target="EST">
      <data key="d0">657829</data>
    </edge>
    <edge source="SVK" target="FIN">
      <data key="d0">166951</data>
    </edge>
    <edge source="SVK" target="FRA">
      <data key="d0">547982</data>
    </edge>
    <edge source="SVK" target="DEU">
      <data key="d0">13313318</data>
    </edge>
    <edge source="SVK" target="GRC">
      <data key="d0">459177</data>
    </edge>
    <edge source="SVK" target="HUN">
      <data key="d0">2659813</data>
    </edge>
    <edge source="SVK" target="IRL">
      <data key="d0">80462</data>
    </edge>
    <edge source="SVK" target="ISR">
      <data key="d0">10908</data>
    </edge>
    <edge source="SVK" target="ITA">
      <data key="d0">3322729</data>
    </edge>
    <edge source="SVK" target="KAZ">
      <data key="d0">139046</data>
    </edge>
    <edge source="SVK" target="LBN">
      <data key="d0">16493</data>
    </edge>
    <edge source="SVK" target="LVA">
      <data key="d0">1122103</data>
    </edge>
    <edge source="SVK" target="LTU">
      <data key="d0">1651408</data>
    </edge>
    <edge source="SVK" target="MDA">
      <data key="d0">117754</data>
    </edge>
    <edge source="SVK" target="NLD">
      <data key="d0">11646289</data>
    </edge>
    <edge source="SVK" target="NOR">
      <data key="d0">48147</data>
    </edge>
    <edge source="SVK" target="POL">
      <data key="d0">4529371</data>
    </edge>
    <edge source="SVK" target="PRT">
      <data key="d0">21158</data>
    </edge>
    <edge source="SVK" target="ROU">
      <data key="d0">2457379</data>
    </edge>
    <edge source="SVK" target="RUS">
      <data key="d0">1487105</data>
    </edge>
    <edge source="SVK" target="IND">
      <data key="d0">17150</data>
    </edge>
    <edge source="SVK" target="SVN">
      <data key="d0">2765673</data>
    </edge>
    <edge source="SVK" target="ESP">
      <data key="d0">800782</data>
    </edge>
    <edge source="SVK" target="SWE">
      <data key="d0">546165</data>
    </edge>
    <edge source="SVK" target="CHE">
      <data key="d0">261203</data>
    </edge>
    <edge source="SVK" target="TUR">
      <data key="d0">125410</data>
    </edge>
    <edge source="SVK" target="UKR">
      <data key="d0">1426086</data>
    </edge>
    <edge source="SVK" target="GBR">
      <data key="d0">3298309</data>
    </edge>
    <edge source="SVK" target="USA">
      <data key="d0">2438678</data>
    </edge>
    <edge source="SVK" target="SRB">
      <data key="d0">360088</data>
    </edge>
    <edge source="SVN" target="AUT">
      <data key="d0">35988332</data>
    </edge>
    <edge source="SVN" target="BEL">
      <data key="d0">219622</data>
    </edge>
    <edge source="SVN" target="BGR">
      <data key="d0">49775</data>
    </edge>
    <edge source="SVN" target="BLR">
      <data key="d0">51733</data>
    </edge>
    <edge source="SVN" target="CMR">
      <data key="d0">84867</data>
    </edge>
    <edge source="SVN" target="CAN">
      <data key="d0">34848</data>
    </edge>
    <edge source="SVN" target="HRV">
      <data key="d0">5235253</data>
    </edge>
    <edge source="SVN" target="CZE">
      <data key="d0">267856</data>
    </edge>
    <edge source="SVN" target="DNK">
      <data key="d0">184025</data>
    </edge>
    <edge source="SVN" target="EST">
      <data key="d0">53677</data>
    </edge>
    <edge source="SVN" target="FIN">
      <data key="d0">1204734</data>
    </edge>
    <edge source="SVN" target="FRA">
      <data key="d0">1128633</data>
    </edge>
    <edge source="SVN" target="DEU">
      <data key="d0">38831112</data>
    </edge>
    <edge source="SVN" target="GRC">
      <data key="d0">78826</data>
    </edge>
    <edge source="SVN" target="HUN">
      <data key="d0">1482872</data>
    </edge>
    <edge source="SVN" target="IRL">
      <data key="d0">263799</data>
    </edge>
    <edge source="SVN" target="ISR">
      <data key="d0">139819</data>
    </edge>
    <edge source="SVN" target="ITA">
      <data key="d0">8213286</data>
    </edge>
    <edge source="SVN" target="JPN">
      <data key="d0">55795</data>
    </edge>
    <edge source="SVN" target="JOR">
      <data key="d0">17646</data>
    </edge>
    <edge source="SVN" target="LBN">
      <data key="d0">54520</data>
    </edge>
    <edge source="SVN" target="LVA">
      <data key="d0">226696</data>
    </edge>
    <edge source="SVN" target="LTU">
      <data key="d0">37659</data>
    </edge>
    <edge source="SVN" target="NLD">
      <data key="d0">1491835</data>
    </edge>
    <edge source="SVN" target="NOR">
      <data key="d0">402576</data>
    </edge>
    <edge source="SVN" target="POL">
      <data key="d0">1162567</data>
    </edge>
    <edge source="SVN" target="ROU">
      <data key="d0">272287</data>
    </edge>
    <edge source="SVN" target="RUS">
      <data key="d0">635166</data>
    </edge>
    <edge source="SVN" target="SAU">
      <data key="d0">79615</data>
    </edge>
    <edge source="SVN" target="SVK">
      <data key="d0">176399</data>
    </edge>
    <edge source="SVN" target="ESP">
      <data key="d0">1174444</data>
    </edge>
    <edge source="SVN" target="SWE">
      <data key="d0">630043</data>
    </edge>
    <edge source="SVN" target="CHE">
      <data key="d0">4113972</data>
    </edge>
    <edge source="SVN" target="ARE">
      <data key="d0">73143</data>
    </edge>
    <edge source="SVN" target="TUN">
      <data key="d0">68519</data>
    </edge>
    <edge source="SVN" target="TUR">
      <data key="d0">924467</data>
    </edge>
    <edge source="SVN" target="UKR">
      <data key="d0">51789</data>
    </edge>
    <edge source="SVN" target="MKD">
      <data key="d0">1639889</data>
    </edge>
    <edge source="SVN" target="GBR">
      <data key="d0">2192473</data>
    </edge>
    <edge source="SVN" target="USA">
      <data key="d0">141994</data>
    </edge>
    <edge source="SVN" target="SRB">
      <data key="d0">1277282</data>
    </edge>
    <edge source="TGO" target="GTM">
      <data key="d0">48439</data>
    </edge>
    <edge source="UKR" target="AUT">
      <data key="d0">52200</data>
    </edge>
    <edge source="UKR" target="BEL">
      <data key="d0">39860</data>
    </edge>
    <edge source="UKR" target="BGR">
      <data key="d0">15080</data>
    </edge>
    <edge source="UKR" target="BLR">
      <data key="d0">76320</data>
    </edge>
    <edge source="UKR" target="CHN">
      <data key="d0">17010</data>
    </edge>
    <edge source="UKR" target="CZE">
      <data key="d0">107560</data>
    </edge>
    <edge source="UKR" target="DNK">
      <data key="d0">11830</data>
    </edge>
    <edge source="UKR" target="FRA">
      <data key="d0">24280</data>
    </edge>
    <edge source="UKR" target="GEO">
      <data key="d0">13260</data>
    </edge>
    <edge source="UKR" target="DEU">
      <data key="d0">373420</data>
    </edge>
    <edge source="UKR" target="GHA">
      <data key="d0">34360</data>
    </edge>
    <edge source="UKR" target="HUN">
      <data key="d0">139280</data>
    </edge>
    <edge source="UKR" target="ISR">
      <data key="d0">24560</data>
    </edge>
    <edge source="UKR" target="ITA">
      <data key="d0">18840</data>
    </edge>
    <edge source="UKR" target="KAZ">
      <data key="d0">48310</data>
    </edge>
    <edge source="UKR" target="LVA">
      <data key="d0">103540</data>
    </edge>
    <edge source="UKR" target="LTU">
      <data key="d0">271700</data>
    </edge>
    <edge source="UKR" target="MDA">
      <data key="d0">453620</data>
    </edge>
    <edge source="UKR" target="NLD">
      <data key="d0">280370</data>
    </edge>
    <edge source="UKR" target="POL">
      <data key="d0">472200</data>
    </edge>
    <edge source="UKR" target="ROU">
      <data key="d0">137950</data>
    </edge>
    <edge source="UKR" target="RUS">
      <data key="d0">10129310</data>
    </edge>
    <edge source="UKR" target="IND">
      <data key="d0">35100</data>
    </edge>
    <edge source="UKR" target="VNM">
      <data key="d0">20230</data>
    </edge>
    <edge source="UKR" target="ESP">
      <data key="d0">16400</data>
    </edge>
    <edge source="MKD" target="ALB">
      <data key="d0">102863</data>
    </edge>
    <edge source="MKD" target="AUT">
      <data key="d0">29674</data>
    </edge>
    <edge source="MKD" target="HRV">
      <data key="d0">799069</data>
    </edge>
    <edge source="MKD" target="DEU">
      <data key="d0">67692</data>
    </edge>
    <edge source="MKD" target="GRC">
      <data key="d0">44202</data>
    </edge>
    <edge source="MKD" target="NLD">
      <data key="d0">175247</data>
    </edge>
    <edge source="MKD" target="SAU">
      <data key="d0">427851</data>
    </edge>
    <edge source="MKD" target="SVN">
      <data key="d0">596790</data>
    </edge>
    <edge source="MKD" target="USA">
      <data key="d0">64782</data>
    </edge>
    <edge source="MKD" target="SRB">
      <data key="d0">2610988</data>
    </edge>
    <edge source="EGY" target="DZA">
      <data key="d0">39258</data>
    </edge>
    <edge source="EGY" target="AZE">
      <data key="d0">35100</data>
    </edge>
    <edge source="EGY" target="AUS">
      <data key="d0">28239</data>
    </edge>
    <edge source="EGY" target="BEL">
      <data key="d0">737216</data>
    </edge>
    <edge source="EGY" target="BRA">
      <data key="d0">11182</data>
    </edge>
    <edge source="EGY" target="CMR">
      <data key="d0">80433</data>
    </edge>
    <edge source="EGY" target="CAN">
      <data key="d0">51215</data>
    </edge>
    <edge source="EGY" target="CZE">
      <data key="d0">40093</data>
    </edge>
    <edge source="EGY" target="BEN">
      <data key="d0">27377</data>
    </edge>
    <edge source="EGY" target="ETH">
      <data key="d0">25154</data>
    </edge>
    <edge source="EGY" target="FRA">
      <data key="d0">6719931</data>
    </edge>
    <edge source="EGY" target="PSE">
      <data key="d0">45916</data>
    </edge>
    <edge source="EGY" target="DEU">
      <data key="d0">1825701</data>
    </edge>
    <edge source="EGY" target="GHA">
      <data key="d0">1921756</data>
    </edge>
    <edge source="EGY" target="GRC">
      <data key="d0">838027</data>
    </edge>
    <edge source="EGY" target="HKG">
      <data key="d0">122184</data>
    </edge>
    <edge source="EGY" target="IDN">
      <data key="d0">34053</data>
    </edge>
    <edge source="EGY" target="IRL">
      <data key="d0">1096566</data>
    </edge>
    <edge source="EGY" target="ISR">
      <data key="d0">106929</data>
    </edge>
    <edge source="EGY" target="ITA">
      <data key="d0">305265055</data>
    </edge>
    <edge source="EGY" target="CIV">
      <data key="d0">59274</data>
    </edge>
    <edge source="EGY" target="JPN">
      <data key="d0">673963</data>
    </edge>
    <edge source="EGY" target="KAZ">
      <data key="d0">16985</data>
    </edge>
    <edge source="EGY" target="JOR">
      <data key="d0">242753</data>
    </edge>
    <edge source="EGY" target="KOR">
      <data key="d0">77792</data>
    </edge>
    <edge source="EGY" target="LBN">
      <data key="d0">141279</data>
    </edge>
    <edge source="EGY" target="MDG">
      <data key="d0">81851</data>
    </edge>
    <edge source="EGY" target="MWI">
      <data key="d0">37010</data>
    </edge>
    <edge source="EGY" target="MUS">
      <data key="d0">820786</data>
    </edge>
    <edge source="EGY" target="MEX">
      <data key="d0">56679</data>
    </edge>
    <edge source="EGY" target="MAR">
      <data key="d0">189581</data>
    </edge>
    <edge source="EGY" target="OMN">
      <data key="d0">570892</data>
    </edge>
    <edge source="EGY" target="NAM">
      <data key="d0">11478</data>
    </edge>
    <edge source="EGY" target="NLD">
      <data key="d0">432044</data>
    </edge>
    <edge source="EGY" target="NER">
      <data key="d0">26562</data>
    </edge>
    <edge source="EGY" target="PAK">
      <data key="d0">45705</data>
    </edge>
    <edge source="EGY" target="POL">
      <data key="d0">54080</data>
    </edge>
    <edge source="EGY" target="PRT">
      <data key="d0">377094</data>
    </edge>
    <edge source="EGY" target="ROU">
      <data key="d0">186350</data>
    </edge>
    <edge source="EGY" target="RUS">
      <data key="d0">36972</data>
    </edge>
    <edge source="EGY" target="SAU">
      <data key="d0">3121375</data>
    </edge>
    <edge source="EGY" target="SEN">
      <data key="d0">146954</data>
    </edge>
    <edge source="EGY" target="SGP">
      <data key="d0">103963</data>
    </edge>
    <edge source="EGY" target="SVN">
      <data key="d0">212678</data>
    </edge>
    <edge source="EGY" target="ZAF">
      <data key="d0">1479102</data>
    </edge>
    <edge source="EGY" target="ZWE">
      <data key="d0">89089</data>
    </edge>
    <edge source="EGY" target="ESP">
      <data key="d0">10938503</data>
    </edge>
    <edge source="EGY" target="SWE">
      <data key="d0">16145</data>
    </edge>
    <edge source="EGY" target="CHE">
      <data key="d0">32309</data>
    </edge>
    <edge source="EGY" target="TGO">
      <data key="d0">67803</data>
    </edge>
    <edge source="EGY" target="ARE">
      <data key="d0">1724866</data>
    </edge>
    <edge source="EGY" target="TUN">
      <data key="d0">275322</data>
    </edge>
    <edge source="EGY" target="UKR">
      <data key="d0">223894</data>
    </edge>
    <edge source="EGY" target="GBR">
      <data key="d0">7645983</data>
    </edge>
    <edge source="EGY" target="TZA">
      <data key="d0">71310</data>
    </edge>
    <edge source="EGY" target="USA">
      <data key="d0">151534</data>
    </edge>
    <edge source="KHM" target="AUS">
      <data key="d0">17536</data>
    </edge>
    <edge source="CRI" target="BRA">
      <data key="d0">20125</data>
    </edge>
    <edge source="CRI" target="CAN">
      <data key="d0">855026</data>
    </edge>
    <edge source="CRI" target="COL">
      <data key="d0">136258</data>
    </edge>
    <edge source="CRI" target="ECU">
      <data key="d0">110951</data>
    </edge>
    <edge source="CRI" target="SLV">
      <data key="d0">533709</data>
    </edge>
    <edge source="CRI" target="GTM">
      <data key="d0">1348876</data>
    </edge>
    <edge source="CRI" target="HND">
      <data key="d0">719915</data>
    </edge>
    <edge source="CRI" target="HKG">
      <data key="d0">23449</data>
    </edge>
    <edge source="CRI" target="KOR">
      <data key="d0">41493</data>
    </edge>
    <edge source="CRI" target="MEX">
      <data key="d0">4035919</data>
    </edge>
    <edge source="CRI" target="NIC">
      <data key="d0">1286183</data>
    </edge>
    <edge source="CRI" target="PAN">
      <data key="d0">980947</data>
    </edge>
    <edge source="CRI" target="USA">
      <data key="d0">6399486</data>
    </edge>
    <edge source="HND" target="SLV">
      <data key="d0">11788</data>
    </edge>
    <edge source="HND" target="NIC">
      <data key="d0">12357</data>
    </edge>
    <edge source="MDG" target="FRA">
      <data key="d0">51772</data>
    </edge>
    <edge source="MDG" target="ITA">
      <data key="d0">76644</data>
    </edge>
    <edge source="NAM" target="BWA">
      <data key="d0">14774</data>
    </edge>
    <edge source="NAM" target="ZAF">
      <data key="d0">82880</data>
    </edge>
    <edge source="SEN" target="GMB">
      <data key="d0">23910</data>
    </edge>
    <edge source="SEN" target="CIV">
      <data key="d0">25669</data>
    </edge>
    <edge source="ZWE" target="BWA">
      <data key="d0">94379</data>
    </edge>
    <edge source="ZWE" target="GHA">
      <data key="d0">14948</data>
    </edge>
    <edge source="ZWE" target="MWI">
      <data key="d0">60996</data>
    </edge>
    <edge source="ZWE" target="MOZ">
      <data key="d0">28775</data>
    </edge>
    <edge source="ZWE" target="ZAF">
      <data key="d0">136829</data>
    </edge>
    <edge source="ZWE" target="GBR">
      <data key="d0">103563</data>
    </edge>
    <edge source="ZWE" target="TZA">
      <data key="d0">11716</data>
    </edge>
    <edge source="MOZ" target="ZAF">
      <data key="d0">154242</data>
    </edge>
    <edge source="PAN" target="SLV">
      <data key="d0">15134</data>
    </edge>
    <edge source="KGZ" target="KAZ">
      <data key="d0">13629</data>
    </edge>
    <edge source="KGZ" target="RUS">
      <data key="d0">37636</data>
    </edge>
    <edge source="NIC" target="CAN">
      <data key="d0">972382</data>
    </edge>
    <edge source="NIC" target="CRI">
      <data key="d0">1585060</data>
    </edge>
    <edge source="NIC" target="SLV">
      <data key="d0">612870</data>
    </edge>
    <edge source="NIC" target="GTM">
      <data key="d0">378195</data>
    </edge>
    <edge source="NIC" target="HND">
      <data key="d0">1448791</data>
    </edge>
    <edge source="NIC" target="USA">
      <data key="d0">510279</data>
    </edge>
    <edge source="PSE" target="ISR">
      <data key="d0">3564222</data>
    </edge>
    <edge source="MWI" target="ZWE">
      <data key="d0">13678</data>
    </edge>
  </graph>
</graphml>
