# Supplementary material for: Core-periphery structure in sectoral international trade networks: A new approach to an old theory
Source: PLoS One. 2020 Apr 2;15(4):e0229547. doi: 10.1371/journal.pone.0229547 (PMC7117750; doi:10.1371/journal.pone.0229547)
Supplement: S8 File — (ZIP) [file pone.0229547.s008.zip › S8_File/Networks 2000/82-FURNITURE,BEDDING,ETC..graphml]

<?xml version='1.0' encoding='utf-8'?>
<graphml xmlns="http://graphml.graphdrawing.org/xmlns" xmlns:xsi="http://www.w3.org/2001/XMLSchema-instance" xsi:schemaLocation="http://graphml.graphdrawing.org/xmlns http://graphml.graphdrawing.org/xmlns/1.0/graphml.xsd">
  <key attr.name="weight" attr.type="long" for="edge" id="d0" />
  <graph edgedefault="directed">
    <node id="ALB" />
    <node id="DEU" />
    <node id="GRC" />
    <node id="ITA" />
    <node id="SVN" />
    <node id="MKD" />
    <node id="SRB" />
    <node id="DZA" />
    <node id="FRA" />
    <node id="IRL" />
    <node id="ESP" />
    <node id="AZE" />
    <node id="NOR" />
    <node id="ARE" />
    <node id="USA" />
    <node id="ARG" />
    <node id="BEL" />
    <node id="BOL" />
    <node id="BRA" />
    <node id="CAN" />
    <node id="CHL" />
    <node id="COL" />
    <node id="CRI" />
    <node id="ECU" />
    <node id="GTM" />
    <node id="HKG" />
    <node id="IDN" />
    <node id="JAM" />
    <node id="MEX" />
    <node id="NIC" />
    <node id="PAN" />
    <node id="PRY" />
    <node id="PER" />
    <node id="PHL" />
    <node id="TUR" />
    <node id="GBR" />
    <node id="URY" />
    <node id="AUS" />
    <node id="BGR" />
    <node id="LKA" />
    <node id="CHN" />
    <node id="HRV" />
    <node id="CZE" />
    <node id="DNK" />
    <node id="ETH" />
    <node id="FIN" />
    <node id="ISR" />
    <node id="JPN" />
    <node id="JOR" />
    <node id="KOR" />
    <node id="KGZ" />
    <node id="MYS" />
    <node id="MUS" />
    <node id="OMN" />
    <node id="NLD" />
    <node id="NZL" />
    <node id="PAK" />
    <node id="PRT" />
    <node id="SAU" />
    <node id="IND" />
    <node id="SGP" />
    <node id="VNM" />
    <node id="ZAF" />
    <node id="SWE" />
    <node id="CHE" />
    <node id="THA" />
    <node id="EGY" />
    <node id="TZA" />
    <node id="AUT" />
    <node id="BLR" />
    <node id="EST" />
    <node id="GEO" />
    <node id="HUN" />
    <node id="KAZ" />
    <node id="LBN" />
    <node id="LVA" />
    <node id="LTU" />
    <node id="MDA" />
    <node id="MAR" />
    <node id="POL" />
    <node id="ROU" />
    <node id="RUS" />
    <node id="SVK" />
    <node id="TUN" />
    <node id="UKR" />
    <node id="ARM" />
    <node id="BDI" />
    <node id="CMR" />
    <node id="BEN" />
    <node id="GMB" />
    <node id="GHA" />
    <node id="CIV" />
    <node id="MDG" />
    <node id="MRT" />
    <node id="MOZ" />
    <node id="NAM" />
    <node id="SEN" />
    <node id="TGO" />
    <node id="UGA" />
    <node id="BFA" />
    <node id="BWA" />
    <node id="MWI" />
    <node id="SLV" />
    <node id="HND" />
    <node id="KHM" />
    <node id="NER" />
    <node id="ZWE" />
    <node id="PSE" />
    <node id="CAF" />
    <edge source="ALB" target="DEU">
      <data key="d0">54482</data>
    </edge>
    <edge source="ALB" target="GRC">
      <data key="d0">163594</data>
    </edge>
    <edge source="ALB" target="ITA">
      <data key="d0">3589690</data>
    </edge>
    <edge source="ALB" target="SVN">
      <data key="d0">68470</data>
    </edge>
    <edge source="ALB" target="MKD">
      <data key="d0">15429</data>
    </edge>
    <edge source="ALB" target="SRB">
      <data key="d0">1353027</data>
    </edge>
    <edge source="DEU" target="ALB">
      <data key="d0">60000</data>
    </edge>
    <edge source="DEU" target="DZA">
      <data key="d0">336000</data>
    </edge>
    <edge source="DEU" target="AZE">
      <data key="d0">486000</data>
    </edge>
    <edge source="DEU" target="ARG">
      <data key="d0">4126000</data>
    </edge>
    <edge source="DEU" target="AUS">
      <data key="d0">13067000</data>
    </edge>
    <edge source="DEU" target="AUT">
      <data key="d0">591738000</data>
    </edge>
    <edge source="DEU" target="ARM">
      <data key="d0">41000</data>
    </edge>
    <edge source="DEU" target="BEL">
      <data key="d0">390402000</data>
    </edge>
    <edge source="DEU" target="BOL">
      <data key="d0">38000</data>
    </edge>
    <edge source="DEU" target="BRA">
      <data key="d0">18133000</data>
    </edge>
    <edge source="DEU" target="BGR">
      <data key="d0">3027000</data>
    </edge>
    <edge source="DEU" target="BDI">
      <data key="d0">18000</data>
    </edge>
    <edge source="DEU" target="BLR">
      <data key="d0">1692000</data>
    </edge>
    <edge source="DEU" target="CMR">
      <data key="d0">31000</data>
    </edge>
    <edge source="DEU" target="CAN">
      <data key="d0">13300000</data>
    </edge>
    <edge source="DEU" target="LKA">
      <data key="d0">286000</data>
    </edge>
    <edge source="DEU" target="CHL">
      <data key="d0">2104000</data>
    </edge>
    <edge source="DEU" target="CHN">
      <data key="d0">40062000</data>
    </edge>
    <edge source="DEU" target="COL">
      <data key="d0">348000</data>
    </edge>
    <edge source="DEU" target="CRI">
      <data key="d0">76000</data>
    </edge>
    <edge source="DEU" target="HRV">
      <data key="d0">6430000</data>
    </edge>
    <edge source="DEU" target="CZE">
      <data key="d0">132892000</data>
    </edge>
    <edge source="DEU" target="DNK">
      <data key="d0">61402000</data>
    </edge>
    <edge source="DEU" target="ECU">
      <data key="d0">30000</data>
    </edge>
    <edge source="DEU" target="SLV">
      <data key="d0">75000</data>
    </edge>
    <edge source="DEU" target="ETH">
      <data key="d0">517000</data>
    </edge>
    <edge source="DEU" target="EST">
      <data key="d0">2482000</data>
    </edge>
    <edge source="DEU" target="FIN">
      <data key="d0">15463000</data>
    </edge>
    <edge source="DEU" target="FRA">
      <data key="d0">431831000</data>
    </edge>
    <edge source="DEU" target="GEO">
      <data key="d0">190000</data>
    </edge>
    <edge source="DEU" target="GMB">
      <data key="d0">55000</data>
    </edge>
    <edge source="DEU" target="PSE">
      <data key="d0">16000</data>
    </edge>
    <edge source="DEU" target="GHA">
      <data key="d0">676000</data>
    </edge>
    <edge source="DEU" target="GRC">
      <data key="d0">17800000</data>
    </edge>
    <edge source="DEU" target="GTM">
      <data key="d0">172000</data>
    </edge>
    <edge source="DEU" target="HKG">
      <data key="d0">12901000</data>
    </edge>
    <edge source="DEU" target="HUN">
      <data key="d0">67224000</data>
    </edge>
    <edge source="DEU" target="IDN">
      <data key="d0">2206000</data>
    </edge>
    <edge source="DEU" target="IRL">
      <data key="d0">15336000</data>
    </edge>
    <edge source="DEU" target="ISR">
      <data key="d0">17315000</data>
    </edge>
    <edge source="DEU" target="ITA">
      <data key="d0">133818000</data>
    </edge>
    <edge source="DEU" target="CIV">
      <data key="d0">34000</data>
    </edge>
    <edge source="DEU" target="JAM">
      <data key="d0">31000</data>
    </edge>
    <edge source="DEU" target="JPN">
      <data key="d0">68760000</data>
    </edge>
    <edge source="DEU" target="KAZ">
      <data key="d0">4339000</data>
    </edge>
    <edge source="DEU" target="JOR">
      <data key="d0">1251000</data>
    </edge>
    <edge source="DEU" target="KOR">
      <data key="d0">9155000</data>
    </edge>
    <edge source="DEU" target="KGZ">
      <data key="d0">154000</data>
    </edge>
    <edge source="DEU" target="LBN">
      <data key="d0">2045000</data>
    </edge>
    <edge source="DEU" target="LVA">
      <data key="d0">4815000</data>
    </edge>
    <edge source="DEU" target="LTU">
      <data key="d0">5192000</data>
    </edge>
    <edge source="DEU" target="MYS">
      <data key="d0">5603000</data>
    </edge>
    <edge source="DEU" target="MUS">
      <data key="d0">53000</data>
    </edge>
    <edge source="DEU" target="MEX">
      <data key="d0">34919000</data>
    </edge>
    <edge source="DEU" target="MDA">
      <data key="d0">178000</data>
    </edge>
    <edge source="DEU" target="MAR">
      <data key="d0">1077000</data>
    </edge>
    <edge source="DEU" target="MOZ">
      <data key="d0">19000</data>
    </edge>
    <edge source="DEU" target="OMN">
      <data key="d0">667000</data>
    </edge>
    <edge source="DEU" target="NAM">
      <data key="d0">101000</data>
    </edge>
    <edge source="DEU" target="NLD">
      <data key="d0">794095000</data>
    </edge>
    <edge source="DEU" target="NZL">
      <data key="d0">1258000</data>
    </edge>
    <edge source="DEU" target="NIC">
      <data key="d0">23000</data>
    </edge>
    <edge source="DEU" target="NOR">
      <data key="d0">18528000</data>
    </edge>
    <edge source="DEU" target="PAK">
      <data key="d0">185000</data>
    </edge>
    <edge source="DEU" target="PAN">
      <data key="d0">517000</data>
    </edge>
    <edge source="DEU" target="PRY">
      <data key="d0">41000</data>
    </edge>
    <edge source="DEU" target="PER">
      <data key="d0">381000</data>
    </edge>
    <edge source="DEU" target="PHL">
      <data key="d0">3844000</data>
    </edge>
    <edge source="DEU" target="POL">
      <data key="d0">121753000</data>
    </edge>
    <edge source="DEU" target="PRT">
      <data key="d0">25230000</data>
    </edge>
    <edge source="DEU" target="ROU">
      <data key="d0">6852000</data>
    </edge>
    <edge source="DEU" target="RUS">
      <data key="d0">60772000</data>
    </edge>
    <edge source="DEU" target="SAU">
      <data key="d0">6292000</data>
    </edge>
    <edge source="DEU" target="SEN">
      <data key="d0">310000</data>
    </edge>
    <edge source="DEU" target="IND">
      <data key="d0">2588000</data>
    </edge>
    <edge source="DEU" target="SGP">
      <data key="d0">15253000</data>
    </edge>
    <edge source="DEU" target="SVK">
      <data key="d0">17312000</data>
    </edge>
    <edge source="DEU" target="VNM">
      <data key="d0">93000</data>
    </edge>
    <edge source="DEU" target="SVN">
      <data key="d0">16073000</data>
    </edge>
    <edge source="DEU" target="ZAF">
      <data key="d0">19208000</data>
    </edge>
    <edge source="DEU" target="ZWE">
      <data key="d0">93000</data>
    </edge>
    <edge source="DEU" target="ESP">
      <data key="d0">115218000</data>
    </edge>
    <edge source="DEU" target="SWE">
      <data key="d0">128914000</data>
    </edge>
    <edge source="DEU" target="CHE">
      <data key="d0">533549000</data>
    </edge>
    <edge source="DEU" target="THA">
      <data key="d0">6754000</data>
    </edge>
    <edge source="DEU" target="ARE">
      <data key="d0">7998000</data>
    </edge>
    <edge source="DEU" target="TUN">
      <data key="d0">800000</data>
    </edge>
    <edge source="DEU" target="TUR">
      <data key="d0">33695000</data>
    </edge>
    <edge source="DEU" target="UGA">
      <data key="d0">17000</data>
    </edge>
    <edge source="DEU" target="UKR">
      <data key="d0">6166000</data>
    </edge>
    <edge source="DEU" target="MKD">
      <data key="d0">165000</data>
    </edge>
    <edge source="DEU" target="EGY">
      <data key="d0">7522000</data>
    </edge>
    <edge source="DEU" target="GBR">
      <data key="d0">290137000</data>
    </edge>
    <edge source="DEU" target="TZA">
      <data key="d0">45000</data>
    </edge>
    <edge source="DEU" target="USA">
      <data key="d0">263812000</data>
    </edge>
    <edge source="DEU" target="URY">
      <data key="d0">225000</data>
    </edge>
    <edge source="DEU" target="SRB">
      <data key="d0">833000</data>
    </edge>
    <edge source="GRC" target="ALB">
      <data key="d0">696598</data>
    </edge>
    <edge source="GRC" target="ARG">
      <data key="d0">28740</data>
    </edge>
    <edge source="GRC" target="AUS">
      <data key="d0">231497</data>
    </edge>
    <edge source="GRC" target="AUT">
      <data key="d0">395688</data>
    </edge>
    <edge source="GRC" target="ARM">
      <data key="d0">361452</data>
    </edge>
    <edge source="GRC" target="BEL">
      <data key="d0">280880</data>
    </edge>
    <edge source="GRC" target="BRA">
      <data key="d0">10988</data>
    </edge>
    <edge source="GRC" target="BGR">
      <data key="d0">3435362</data>
    </edge>
    <edge source="GRC" target="CMR">
      <data key="d0">32596</data>
    </edge>
    <edge source="GRC" target="CAN">
      <data key="d0">1414133</data>
    </edge>
    <edge source="GRC" target="HRV">
      <data key="d0">48788</data>
    </edge>
    <edge source="GRC" target="CZE">
      <data key="d0">103343</data>
    </edge>
    <edge source="GRC" target="DNK">
      <data key="d0">161483</data>
    </edge>
    <edge source="GRC" target="ETH">
      <data key="d0">159964</data>
    </edge>
    <edge source="GRC" target="FIN">
      <data key="d0">96953</data>
    </edge>
    <edge source="GRC" target="FRA">
      <data key="d0">549175</data>
    </edge>
    <edge source="GRC" target="GEO">
      <data key="d0">63226</data>
    </edge>
    <edge source="GRC" target="DEU">
      <data key="d0">2247207</data>
    </edge>
    <edge source="GRC" target="HKG">
      <data key="d0">106928</data>
    </edge>
    <edge source="GRC" target="HUN">
      <data key="d0">83305</data>
    </edge>
    <edge source="GRC" target="ISR">
      <data key="d0">663774</data>
    </edge>
    <edge source="GRC" target="ITA">
      <data key="d0">639365</data>
    </edge>
    <edge source="GRC" target="JPN">
      <data key="d0">150292</data>
    </edge>
    <edge source="GRC" target="JOR">
      <data key="d0">21899</data>
    </edge>
    <edge source="GRC" target="KOR">
      <data key="d0">559353</data>
    </edge>
    <edge source="GRC" target="LBN">
      <data key="d0">88328</data>
    </edge>
    <edge source="GRC" target="MRT">
      <data key="d0">35908</data>
    </edge>
    <edge source="GRC" target="MAR">
      <data key="d0">10018</data>
    </edge>
    <edge source="GRC" target="NLD">
      <data key="d0">208129</data>
    </edge>
    <edge source="GRC" target="NOR">
      <data key="d0">77545</data>
    </edge>
    <edge source="GRC" target="PAN">
      <data key="d0">36870</data>
    </edge>
    <edge source="GRC" target="POL">
      <data key="d0">69800</data>
    </edge>
    <edge source="GRC" target="PRT">
      <data key="d0">14806</data>
    </edge>
    <edge source="GRC" target="ROU">
      <data key="d0">1227958</data>
    </edge>
    <edge source="GRC" target="RUS">
      <data key="d0">936854</data>
    </edge>
    <edge source="GRC" target="SAU">
      <data key="d0">249847</data>
    </edge>
    <edge source="GRC" target="IND">
      <data key="d0">23621</data>
    </edge>
    <edge source="GRC" target="SGP">
      <data key="d0">253423</data>
    </edge>
    <edge source="GRC" target="SVN">
      <data key="d0">10812</data>
    </edge>
    <edge source="GRC" target="ESP">
      <data key="d0">253707</data>
    </edge>
    <edge source="GRC" target="SWE">
      <data key="d0">193735</data>
    </edge>
    <edge source="GRC" target="CHE">
      <data key="d0">63882</data>
    </edge>
    <edge source="GRC" target="THA">
      <data key="d0">18440</data>
    </edge>
    <edge source="GRC" target="ARE">
      <data key="d0">97128</data>
    </edge>
    <edge source="GRC" target="TUN">
      <data key="d0">11426</data>
    </edge>
    <edge source="GRC" target="TUR">
      <data key="d0">362594</data>
    </edge>
    <edge source="GRC" target="UKR">
      <data key="d0">13755</data>
    </edge>
    <edge source="GRC" target="MKD">
      <data key="d0">1174425</data>
    </edge>
    <edge source="GRC" target="EGY">
      <data key="d0">83130</data>
    </edge>
    <edge source="GRC" target="GBR">
      <data key="d0">316246</data>
    </edge>
    <edge source="GRC" target="USA">
      <data key="d0">661721</data>
    </edge>
    <edge source="GRC" target="SRB">
      <data key="d0">363395</data>
    </edge>
    <edge source="ITA" target="ALB">
      <data key="d0">5899602</data>
    </edge>
    <edge source="ITA" target="DZA">
      <data key="d0">12938997</data>
    </edge>
    <edge source="ITA" target="AZE">
      <data key="d0">3319478</data>
    </edge>
    <edge source="ITA" target="ARG">
      <data key="d0">14291922</data>
    </edge>
    <edge source="ITA" target="AUS">
      <data key="d0">69012382</data>
    </edge>
    <edge source="ITA" target="AUT">
      <data key="d0">195555925</data>
    </edge>
    <edge source="ITA" target="ARM">
      <data key="d0">2410107</data>
    </edge>
    <edge source="ITA" target="BEL">
      <data key="d0">264303749</data>
    </edge>
    <edge source="ITA" target="BOL">
      <data key="d0">49011</data>
    </edge>
    <edge source="ITA" target="BRA">
      <data key="d0">16652225</data>
    </edge>
    <edge source="ITA" target="BGR">
      <data key="d0">14606428</data>
    </edge>
    <edge source="ITA" target="BLR">
      <data key="d0">7429382</data>
    </edge>
    <edge source="ITA" target="CMR">
      <data key="d0">2188101</data>
    </edge>
    <edge source="ITA" target="CAN">
      <data key="d0">79259766</data>
    </edge>
    <edge source="ITA" target="CAF">
      <data key="d0">43220</data>
    </edge>
    <edge source="ITA" target="LKA">
      <data key="d0">646620</data>
    </edge>
    <edge source="ITA" target="CHL">
      <data key="d0">7967143</data>
    </edge>
    <edge source="ITA" target="CHN">
      <data key="d0">18380735</data>
    </edge>
    <edge source="ITA" target="COL">
      <data key="d0">1774163</data>
    </edge>
    <edge source="ITA" target="CRI">
      <data key="d0">1114881</data>
    </edge>
    <edge source="ITA" target="HRV">
      <data key="d0">51407767</data>
    </edge>
    <edge source="ITA" target="CZE">
      <data key="d0">43860363</data>
    </edge>
    <edge source="ITA" target="BEN">
      <data key="d0">1112662</data>
    </edge>
    <edge source="ITA" target="DNK">
      <data key="d0">75940088</data>
    </edge>
    <edge source="ITA" target="ECU">
      <data key="d0">243416</data>
    </edge>
    <edge source="ITA" target="SLV">
      <data key="d0">422938</data>
    </edge>
    <edge source="ITA" target="ETH">
      <data key="d0">1819685</data>
    </edge>
    <edge source="ITA" target="EST">
      <data key="d0">6952294</data>
    </edge>
    <edge source="ITA" target="FIN">
      <data key="d0">27570547</data>
    </edge>
    <edge source="ITA" target="FRA">
      <data key="d0">984392322</data>
    </edge>
    <edge source="ITA" target="GEO">
      <data key="d0">2568402</data>
    </edge>
    <edge source="ITA" target="GMB">
      <data key="d0">173273</data>
    </edge>
    <edge source="ITA" target="PSE">
      <data key="d0">46235</data>
    </edge>
    <edge source="ITA" target="DEU">
      <data key="d0">1482457666</data>
    </edge>
    <edge source="ITA" target="GHA">
      <data key="d0">2285117</data>
    </edge>
    <edge source="ITA" target="GRC">
      <data key="d0">144565048</data>
    </edge>
    <edge source="ITA" target="GTM">
      <data key="d0">1375435</data>
    </edge>
    <edge source="ITA" target="HND">
      <data key="d0">738782</data>
    </edge>
    <edge source="ITA" target="HKG">
      <data key="d0">46347825</data>
    </edge>
    <edge source="ITA" target="HUN">
      <data key="d0">49415349</data>
    </edge>
    <edge source="ITA" target="IDN">
      <data key="d0">5109684</data>
    </edge>
    <edge source="ITA" target="IRL">
      <data key="d0">46906975</data>
    </edge>
    <edge source="ITA" target="ISR">
      <data key="d0">121143306</data>
    </edge>
    <edge source="ITA" target="CIV">
      <data key="d0">1553156</data>
    </edge>
    <edge source="ITA" target="JAM">
      <data key="d0">615390</data>
    </edge>
    <edge source="ITA" target="JPN">
      <data key="d0">173989721</data>
    </edge>
    <edge source="ITA" target="KAZ">
      <data key="d0">20476896</data>
    </edge>
    <edge source="ITA" target="JOR">
      <data key="d0">4008481</data>
    </edge>
    <edge source="ITA" target="KOR">
      <data key="d0">46431361</data>
    </edge>
    <edge source="ITA" target="KGZ">
      <data key="d0">420712</data>
    </edge>
    <edge source="ITA" target="LBN">
      <data key="d0">16530061</data>
    </edge>
    <edge source="ITA" target="LVA">
      <data key="d0">10642230</data>
    </edge>
    <edge source="ITA" target="LTU">
      <data key="d0">8224198</data>
    </edge>
    <edge source="ITA" target="MDG">
      <data key="d0">533816</data>
    </edge>
    <edge source="ITA" target="MWI">
      <data key="d0">66444</data>
    </edge>
    <edge source="ITA" target="MYS">
      <data key="d0">4445682</data>
    </edge>
    <edge source="ITA" target="MRT">
      <data key="d0">258686</data>
    </edge>
    <edge source="ITA" target="MUS">
      <data key="d0">398597</data>
    </edge>
    <edge source="ITA" target="MEX">
      <data key="d0">18544250</data>
    </edge>
    <edge source="ITA" target="MDA">
      <data key="d0">2057859</data>
    </edge>
    <edge source="ITA" target="MAR">
      <data key="d0">11226642</data>
    </edge>
    <edge source="ITA" target="MOZ">
      <data key="d0">279486</data>
    </edge>
    <edge source="ITA" target="OMN">
      <data key="d0">4941277</data>
    </edge>
    <edge source="ITA" target="NAM">
      <data key="d0">95863</data>
    </edge>
    <edge source="ITA" target="NLD">
      <data key="d0">264424435</data>
    </edge>
    <edge source="ITA" target="NZL">
      <data key="d0">7633051</data>
    </edge>
    <edge source="ITA" target="NIC">
      <data key="d0">362300</data>
    </edge>
    <edge source="ITA" target="NER">
      <data key="d0">357034</data>
    </edge>
    <edge source="ITA" target="NOR">
      <data key="d0">32054244</data>
    </edge>
    <edge source="ITA" target="PAK">
      <data key="d0">637672</data>
    </edge>
    <edge source="ITA" target="PAN">
      <data key="d0">5865187</data>
    </edge>
    <edge source="ITA" target="PRY">
      <data key="d0">234176</data>
    </edge>
    <edge source="ITA" target="PER">
      <data key="d0">3866320</data>
    </edge>
    <edge source="ITA" target="PHL">
      <data key="d0">4034598</data>
    </edge>
    <edge source="ITA" target="POL">
      <data key="d0">79929947</data>
    </edge>
    <edge source="ITA" target="PRT">
      <data key="d0">68938196</data>
    </edge>
    <edge source="ITA" target="ROU">
      <data key="d0">21986057</data>
    </edge>
    <edge source="ITA" target="RUS">
      <data key="d0">277220856</data>
    </edge>
    <edge source="ITA" target="SAU">
      <data key="d0">99723542</data>
    </edge>
    <edge source="ITA" target="SEN">
      <data key="d0">3912848</data>
    </edge>
    <edge source="ITA" target="IND">
      <data key="d0">5274926</data>
    </edge>
    <edge source="ITA" target="SGP">
      <data key="d0">29680198</data>
    </edge>
    <edge source="ITA" target="SVK">
      <data key="d0">15194634</data>
    </edge>
    <edge source="ITA" target="VNM">
      <data key="d0">249472</data>
    </edge>
    <edge source="ITA" target="SVN">
      <data key="d0">55207724</data>
    </edge>
    <edge source="ITA" target="ZAF">
      <data key="d0">11887334</data>
    </edge>
    <edge source="ITA" target="ZWE">
      <data key="d0">40691</data>
    </edge>
    <edge source="ITA" target="ESP">
      <data key="d0">242314823</data>
    </edge>
    <edge source="ITA" target="SWE">
      <data key="d0">83206504</data>
    </edge>
    <edge source="ITA" target="CHE">
      <data key="d0">336461815</data>
    </edge>
    <edge source="ITA" target="THA">
      <data key="d0">6266304</data>
    </edge>
    <edge source="ITA" target="TGO">
      <data key="d0">1376991</data>
    </edge>
    <edge source="ITA" target="ARE">
      <data key="d0">69601085</data>
    </edge>
    <edge source="ITA" target="TUN">
      <data key="d0">8688874</data>
    </edge>
    <edge source="ITA" target="TUR">
      <data key="d0">62514854</data>
    </edge>
    <edge source="ITA" target="UGA">
      <data key="d0">715506</data>
    </edge>
    <edge source="ITA" target="UKR">
      <data key="d0">46290304</data>
    </edge>
    <edge source="ITA" target="MKD">
      <data key="d0">4475055</data>
    </edge>
    <edge source="ITA" target="EGY">
      <data key="d0">11278197</data>
    </edge>
    <edge source="ITA" target="GBR">
      <data key="d0">787464114</data>
    </edge>
    <edge source="ITA" target="TZA">
      <data key="d0">234546</data>
    </edge>
    <edge source="ITA" target="USA">
      <data key="d0">1391177065</data>
    </edge>
    <edge source="ITA" target="BFA">
      <data key="d0">567064</data>
    </edge>
    <edge source="ITA" target="URY">
      <data key="d0">4470843</data>
    </edge>
    <edge source="ITA" target="SRB">
      <data key="d0">25174814</data>
    </edge>
    <edge source="SVN" target="ARG">
      <data key="d0">22714</data>
    </edge>
    <edge source="SVN" target="AUS">
      <data key="d0">108312</data>
    </edge>
    <edge source="SVN" target="AUT">
      <data key="d0">26402726</data>
    </edge>
    <edge source="SVN" target="BEL">
      <data key="d0">34285826</data>
    </edge>
    <edge source="SVN" target="BRA">
      <data key="d0">19702</data>
    </edge>
    <edge source="SVN" target="BGR">
      <data key="d0">202732</data>
    </edge>
    <edge source="SVN" target="CAN">
      <data key="d0">3825221</data>
    </edge>
    <edge source="SVN" target="CHN">
      <data key="d0">50793</data>
    </edge>
    <edge source="SVN" target="HRV">
      <data key="d0">33508911</data>
    </edge>
    <edge source="SVN" target="CZE">
      <data key="d0">2693302</data>
    </edge>
    <edge source="SVN" target="DNK">
      <data key="d0">4063591</data>
    </edge>
    <edge source="SVN" target="FIN">
      <data key="d0">1738429</data>
    </edge>
    <edge source="SVN" target="FRA">
      <data key="d0">35776520</data>
    </edge>
    <edge source="SVN" target="DEU">
      <data key="d0">263258288</data>
    </edge>
    <edge source="SVN" target="GRC">
      <data key="d0">397909</data>
    </edge>
    <edge source="SVN" target="HUN">
      <data key="d0">1409400</data>
    </edge>
    <edge source="SVN" target="IRL">
      <data key="d0">239536</data>
    </edge>
    <edge source="SVN" target="ISR">
      <data key="d0">102575</data>
    </edge>
    <edge source="SVN" target="ITA">
      <data key="d0">31853993</data>
    </edge>
    <edge source="SVN" target="JPN">
      <data key="d0">1533564</data>
    </edge>
    <edge source="SVN" target="KAZ">
      <data key="d0">488486</data>
    </edge>
    <edge source="SVN" target="KOR">
      <data key="d0">21072</data>
    </edge>
    <edge source="SVN" target="LBN">
      <data key="d0">57895</data>
    </edge>
    <edge source="SVN" target="LVA">
      <data key="d0">114213</data>
    </edge>
    <edge source="SVN" target="LTU">
      <data key="d0">66292</data>
    </edge>
    <edge source="SVN" target="MEX">
      <data key="d0">61562</data>
    </edge>
    <edge source="SVN" target="MDA">
      <data key="d0">226486</data>
    </edge>
    <edge source="SVN" target="OMN">
      <data key="d0">168075</data>
    </edge>
    <edge source="SVN" target="NLD">
      <data key="d0">6612056</data>
    </edge>
    <edge source="SVN" target="NZL">
      <data key="d0">15369</data>
    </edge>
    <edge source="SVN" target="NOR">
      <data key="d0">2029648</data>
    </edge>
    <edge source="SVN" target="POL">
      <data key="d0">1733667</data>
    </edge>
    <edge source="SVN" target="PRT">
      <data key="d0">24336</data>
    </edge>
    <edge source="SVN" target="ROU">
      <data key="d0">773839</data>
    </edge>
    <edge source="SVN" target="RUS">
      <data key="d0">2656580</data>
    </edge>
    <edge source="SVN" target="SAU">
      <data key="d0">1063387</data>
    </edge>
    <edge source="SVN" target="SVK">
      <data key="d0">17963897</data>
    </edge>
    <edge source="SVN" target="ESP">
      <data key="d0">816123</data>
    </edge>
    <edge source="SVN" target="SWE">
      <data key="d0">10293944</data>
    </edge>
    <edge source="SVN" target="CHE">
      <data key="d0">8031870</data>
    </edge>
    <edge source="SVN" target="ARE">
      <data key="d0">328564</data>
    </edge>
    <edge source="SVN" target="TUR">
      <data key="d0">191474</data>
    </edge>
    <edge source="SVN" target="UKR">
      <data key="d0">582845</data>
    </edge>
    <edge source="SVN" target="MKD">
      <data key="d0">6230925</data>
    </edge>
    <edge source="SVN" target="EGY">
      <data key="d0">12654</data>
    </edge>
    <edge source="SVN" target="GBR">
      <data key="d0">22702802</data>
    </edge>
    <edge source="SVN" target="USA">
      <data key="d0">50649999</data>
    </edge>
    <edge source="SVN" target="SRB">
      <data key="d0">2334527</data>
    </edge>
    <edge source="MKD" target="ALB">
      <data key="d0">61410</data>
    </edge>
    <edge source="MKD" target="AUS">
      <data key="d0">11706</data>
    </edge>
    <edge source="MKD" target="AUT">
      <data key="d0">112501</data>
    </edge>
    <edge source="MKD" target="BGR">
      <data key="d0">27256</data>
    </edge>
    <edge source="MKD" target="HRV">
      <data key="d0">629493</data>
    </edge>
    <edge source="MKD" target="CZE">
      <data key="d0">18436</data>
    </edge>
    <edge source="MKD" target="DEU">
      <data key="d0">415219</data>
    </edge>
    <edge source="MKD" target="GRC">
      <data key="d0">828840</data>
    </edge>
    <edge source="MKD" target="ITA">
      <data key="d0">46543</data>
    </edge>
    <edge source="MKD" target="SAU">
      <data key="d0">123830</data>
    </edge>
    <edge source="MKD" target="SVN">
      <data key="d0">282842</data>
    </edge>
    <edge source="MKD" target="TUR">
      <data key="d0">44358</data>
    </edge>
    <edge source="MKD" target="USA">
      <data key="d0">26457</data>
    </edge>
    <edge source="MKD" target="SRB">
      <data key="d0">5749490</data>
    </edge>
    <edge source="SRB" target="AUS">
      <data key="d0">90000</data>
    </edge>
    <edge source="SRB" target="AUT">
      <data key="d0">42000</data>
    </edge>
    <edge source="SRB" target="BGR">
      <data key="d0">64000</data>
    </edge>
    <edge source="SRB" target="CAN">
      <data key="d0">631000</data>
    </edge>
    <edge source="SRB" target="HRV">
      <data key="d0">222000</data>
    </edge>
    <edge source="SRB" target="CZE">
      <data key="d0">233000</data>
    </edge>
    <edge source="SRB" target="DNK">
      <data key="d0">29000</data>
    </edge>
    <edge source="SRB" target="FIN">
      <data key="d0">37000</data>
    </edge>
    <edge source="SRB" target="FRA">
      <data key="d0">3343000</data>
    </edge>
    <edge source="SRB" target="DEU">
      <data key="d0">3759000</data>
    </edge>
    <edge source="SRB" target="GRC">
      <data key="d0">108000</data>
    </edge>
    <edge source="SRB" target="IRL">
      <data key="d0">22000</data>
    </edge>
    <edge source="SRB" target="ISR">
      <data key="d0">34000</data>
    </edge>
    <edge source="SRB" target="ITA">
      <data key="d0">7610000</data>
    </edge>
    <edge source="SRB" target="JOR">
      <data key="d0">36000</data>
    </edge>
    <edge source="SRB" target="NLD">
      <data key="d0">13000</data>
    </edge>
    <edge source="SRB" target="NOR">
      <data key="d0">528000</data>
    </edge>
    <edge source="SRB" target="POL">
      <data key="d0">16000</data>
    </edge>
    <edge source="SRB" target="ROU">
      <data key="d0">170000</data>
    </edge>
    <edge source="SRB" target="RUS">
      <data key="d0">1133000</data>
    </edge>
    <edge source="SRB" target="SVK">
      <data key="d0">26000</data>
    </edge>
    <edge source="SRB" target="SVN">
      <data key="d0">221000</data>
    </edge>
    <edge source="SRB" target="ZAF">
      <data key="d0">477000</data>
    </edge>
    <edge source="SRB" target="ESP">
      <data key="d0">22000</data>
    </edge>
    <edge source="SRB" target="SWE">
      <data key="d0">577000</data>
    </edge>
    <edge source="SRB" target="CHE">
      <data key="d0">139000</data>
    </edge>
    <edge source="SRB" target="UKR">
      <data key="d0">800000</data>
    </edge>
    <edge source="SRB" target="MKD">
      <data key="d0">4138000</data>
    </edge>
    <edge source="SRB" target="EGY">
      <data key="d0">47000</data>
    </edge>
    <edge source="SRB" target="GBR">
      <data key="d0">83000</data>
    </edge>
    <edge source="SRB" target="USA">
      <data key="d0">399000</data>
    </edge>
    <edge source="DZA" target="FRA">
      <data key="d0">22746</data>
    </edge>
    <edge source="DZA" target="IRL">
      <data key="d0">660796</data>
    </edge>
    <edge source="DZA" target="ESP">
      <data key="d0">42168</data>
    </edge>
    <edge source="FRA" target="DZA">
      <data key="d0">15581373</data>
    </edge>
    <edge source="FRA" target="AZE">
      <data key="d0">905794</data>
    </edge>
    <edge source="FRA" target="ARG">
      <data key="d0">7098173</data>
    </edge>
    <edge source="FRA" target="AUS">
      <data key="d0">16261034</data>
    </edge>
    <edge source="FRA" target="AUT">
      <data key="d0">20942820</data>
    </edge>
    <edge source="FRA" target="ARM">
      <data key="d0">58008</data>
    </edge>
    <edge source="FRA" target="BEL">
      <data key="d0">229111984</data>
    </edge>
    <edge source="FRA" target="BOL">
      <data key="d0">13203</data>
    </edge>
    <edge source="FRA" target="BRA">
      <data key="d0">10784274</data>
    </edge>
    <edge source="FRA" target="BGR">
      <data key="d0">1043159</data>
    </edge>
    <edge source="FRA" target="BDI">
      <data key="d0">32586</data>
    </edge>
    <edge source="FRA" target="BLR">
      <data key="d0">64890</data>
    </edge>
    <edge source="FRA" target="CMR">
      <data key="d0">2159917</data>
    </edge>
    <edge source="FRA" target="CAN">
      <data key="d0">12978742</data>
    </edge>
    <edge source="FRA" target="CAF">
      <data key="d0">124584</data>
    </edge>
    <edge source="FRA" target="LKA">
      <data key="d0">674746</data>
    </edge>
    <edge source="FRA" target="CHL">
      <data key="d0">1004113</data>
    </edge>
    <edge source="FRA" target="CHN">
      <data key="d0">5792644</data>
    </edge>
    <edge source="FRA" target="COL">
      <data key="d0">1705123</data>
    </edge>
    <edge source="FRA" target="CRI">
      <data key="d0">24580</data>
    </edge>
    <edge source="FRA" target="HRV">
      <data key="d0">546089</data>
    </edge>
    <edge source="FRA" target="CZE">
      <data key="d0">10134529</data>
    </edge>
    <edge source="FRA" target="BEN">
      <data key="d0">501565</data>
    </edge>
    <edge source="FRA" target="DNK">
      <data key="d0">9180980</data>
    </edge>
    <edge source="FRA" target="ECU">
      <data key="d0">29776</data>
    </edge>
    <edge source="FRA" target="SLV">
      <data key="d0">20928</data>
    </edge>
    <edge source="FRA" target="ETH">
      <data key="d0">50423</data>
    </edge>
    <edge source="FRA" target="EST">
      <data key="d0">493418</data>
    </edge>
    <edge source="FRA" target="FIN">
      <data key="d0">8784757</data>
    </edge>
    <edge source="FRA" target="GEO">
      <data key="d0">93683</data>
    </edge>
    <edge source="FRA" target="DEU">
      <data key="d0">349440324</data>
    </edge>
    <edge source="FRA" target="GHA">
      <data key="d0">184698</data>
    </edge>
    <edge source="FRA" target="GRC">
      <data key="d0">14934578</data>
    </edge>
    <edge source="FRA" target="GTM">
      <data key="d0">165877</data>
    </edge>
    <edge source="FRA" target="HKG">
      <data key="d0">23220579</data>
    </edge>
    <edge source="FRA" target="HUN">
      <data key="d0">8487413</data>
    </edge>
    <edge source="FRA" target="IDN">
      <data key="d0">744271</data>
    </edge>
    <edge source="FRA" target="IRL">
      <data key="d0">5453024</data>
    </edge>
    <edge source="FRA" target="ISR">
      <data key="d0">11438091</data>
    </edge>
    <edge source="FRA" target="ITA">
      <data key="d0">158911041</data>
    </edge>
    <edge source="FRA" target="CIV">
      <data key="d0">1780407</data>
    </edge>
    <edge source="FRA" target="JAM">
      <data key="d0">40872</data>
    </edge>
    <edge source="FRA" target="JPN">
      <data key="d0">27571171</data>
    </edge>
    <edge source="FRA" target="KAZ">
      <data key="d0">938520</data>
    </edge>
    <edge source="FRA" target="JOR">
      <data key="d0">1490227</data>
    </edge>
    <edge source="FRA" target="KOR">
      <data key="d0">8224201</data>
    </edge>
    <edge source="FRA" target="LBN">
      <data key="d0">5430130</data>
    </edge>
    <edge source="FRA" target="LVA">
      <data key="d0">842028</data>
    </edge>
    <edge source="FRA" target="LTU">
      <data key="d0">1175749</data>
    </edge>
    <edge source="FRA" target="MDG">
      <data key="d0">1791644</data>
    </edge>
    <edge source="FRA" target="MWI">
      <data key="d0">30760</data>
    </edge>
    <edge source="FRA" target="MYS">
      <data key="d0">541735</data>
    </edge>
    <edge source="FRA" target="MRT">
      <data key="d0">622918</data>
    </edge>
    <edge source="FRA" target="MUS">
      <data key="d0">967033</data>
    </edge>
    <edge source="FRA" target="MEX">
      <data key="d0">2582827</data>
    </edge>
    <edge source="FRA" target="MDA">
      <data key="d0">58851</data>
    </edge>
    <edge source="FRA" target="MAR">
      <data key="d0">13879339</data>
    </edge>
    <edge source="FRA" target="MOZ">
      <data key="d0">42136</data>
    </edge>
    <edge source="FRA" target="OMN">
      <data key="d0">1141618</data>
    </edge>
    <edge source="FRA" target="NAM">
      <data key="d0">22894</data>
    </edge>
    <edge source="FRA" target="NLD">
      <data key="d0">107509295</data>
    </edge>
    <edge source="FRA" target="NZL">
      <data key="d0">1300473</data>
    </edge>
    <edge source="FRA" target="NIC">
      <data key="d0">185822</data>
    </edge>
    <edge source="FRA" target="NER">
      <data key="d0">81745</data>
    </edge>
    <edge source="FRA" target="NOR">
      <data key="d0">7363071</data>
    </edge>
    <edge source="FRA" target="PAK">
      <data key="d0">149444</data>
    </edge>
    <edge source="FRA" target="PAN">
      <data key="d0">820257</data>
    </edge>
    <edge source="FRA" target="PER">
      <data key="d0">83711</data>
    </edge>
    <edge source="FRA" target="PHL">
      <data key="d0">380914</data>
    </edge>
    <edge source="FRA" target="POL">
      <data key="d0">30761747</data>
    </edge>
    <edge source="FRA" target="PRT">
      <data key="d0">42129611</data>
    </edge>
    <edge source="FRA" target="ROU">
      <data key="d0">4103533</data>
    </edge>
    <edge source="FRA" target="RUS">
      <data key="d0">13379179</data>
    </edge>
    <edge source="FRA" target="SAU">
      <data key="d0">13357971</data>
    </edge>
    <edge source="FRA" target="SEN">
      <data key="d0">2394476</data>
    </edge>
    <edge source="FRA" target="IND">
      <data key="d0">926301</data>
    </edge>
    <edge source="FRA" target="SGP">
      <data key="d0">4034007</data>
    </edge>
    <edge source="FRA" target="SVK">
      <data key="d0">1466631</data>
    </edge>
    <edge source="FRA" target="VNM">
      <data key="d0">606485</data>
    </edge>
    <edge source="FRA" target="SVN">
      <data key="d0">18267153</data>
    </edge>
    <edge source="FRA" target="ZAF">
      <data key="d0">2553331</data>
    </edge>
    <edge source="FRA" target="ESP">
      <data key="d0">274153507</data>
    </edge>
    <edge source="FRA" target="SWE">
      <data key="d0">10150962</data>
    </edge>
    <edge source="FRA" target="CHE">
      <data key="d0">202987217</data>
    </edge>
    <edge source="FRA" target="THA">
      <data key="d0">1440647</data>
    </edge>
    <edge source="FRA" target="TGO">
      <data key="d0">807476</data>
    </edge>
    <edge source="FRA" target="ARE">
      <data key="d0">36226569</data>
    </edge>
    <edge source="FRA" target="TUN">
      <data key="d0">7993995</data>
    </edge>
    <edge source="FRA" target="TUR">
      <data key="d0">18586407</data>
    </edge>
    <edge source="FRA" target="UGA">
      <data key="d0">83571</data>
    </edge>
    <edge source="FRA" target="UKR">
      <data key="d0">1612423</data>
    </edge>
    <edge source="FRA" target="MKD">
      <data key="d0">25844</data>
    </edge>
    <edge source="FRA" target="EGY">
      <data key="d0">3552106</data>
    </edge>
    <edge source="FRA" target="GBR">
      <data key="d0">224017822</data>
    </edge>
    <edge source="FRA" target="TZA">
      <data key="d0">40451</data>
    </edge>
    <edge source="FRA" target="USA">
      <data key="d0">231408563</data>
    </edge>
    <edge source="FRA" target="BFA">
      <data key="d0">117842</data>
    </edge>
    <edge source="FRA" target="URY">
      <data key="d0">2934245</data>
    </edge>
    <edge source="FRA" target="SRB">
      <data key="d0">2302900</data>
    </edge>
    <edge source="IRL" target="ALB">
      <data key="d0">47820</data>
    </edge>
    <edge source="IRL" target="AUS">
      <data key="d0">510338</data>
    </edge>
    <edge source="IRL" target="AUT">
      <data key="d0">356515</data>
    </edge>
    <edge source="IRL" target="BEL">
      <data key="d0">425372</data>
    </edge>
    <edge source="IRL" target="BWA">
      <data key="d0">11241</data>
    </edge>
    <edge source="IRL" target="BRA">
      <data key="d0">37120</data>
    </edge>
    <edge source="IRL" target="BGR">
      <data key="d0">417281</data>
    </edge>
    <edge source="IRL" target="BLR">
      <data key="d0">798576</data>
    </edge>
    <edge source="IRL" target="CAN">
      <data key="d0">257828</data>
    </edge>
    <edge source="IRL" target="CHN">
      <data key="d0">154389</data>
    </edge>
    <edge source="IRL" target="HRV">
      <data key="d0">116697</data>
    </edge>
    <edge source="IRL" target="CZE">
      <data key="d0">109230</data>
    </edge>
    <edge source="IRL" target="DNK">
      <data key="d0">3062219</data>
    </edge>
    <edge source="IRL" target="FIN">
      <data key="d0">44052</data>
    </edge>
    <edge source="IRL" target="FRA">
      <data key="d0">1575146</data>
    </edge>
    <edge source="IRL" target="DEU">
      <data key="d0">3923517</data>
    </edge>
    <edge source="IRL" target="GRC">
      <data key="d0">14046</data>
    </edge>
    <edge source="IRL" target="HKG">
      <data key="d0">39955</data>
    </edge>
    <edge source="IRL" target="ISR">
      <data key="d0">126420</data>
    </edge>
    <edge source="IRL" target="ITA">
      <data key="d0">128853</data>
    </edge>
    <edge source="IRL" target="JPN">
      <data key="d0">1345743</data>
    </edge>
    <edge source="IRL" target="KAZ">
      <data key="d0">11626</data>
    </edge>
    <edge source="IRL" target="LVA">
      <data key="d0">12839</data>
    </edge>
    <edge source="IRL" target="MEX">
      <data key="d0">39120</data>
    </edge>
    <edge source="IRL" target="NLD">
      <data key="d0">5803297</data>
    </edge>
    <edge source="IRL" target="NZL">
      <data key="d0">283125</data>
    </edge>
    <edge source="IRL" target="NOR">
      <data key="d0">98627</data>
    </edge>
    <edge source="IRL" target="POL">
      <data key="d0">100813</data>
    </edge>
    <edge source="IRL" target="PRT">
      <data key="d0">22685</data>
    </edge>
    <edge source="IRL" target="ROU">
      <data key="d0">19655</data>
    </edge>
    <edge source="IRL" target="RUS">
      <data key="d0">21964</data>
    </edge>
    <edge source="IRL" target="SAU">
      <data key="d0">125052</data>
    </edge>
    <edge source="IRL" target="IND">
      <data key="d0">28590</data>
    </edge>
    <edge source="IRL" target="SGP">
      <data key="d0">139844</data>
    </edge>
    <edge source="IRL" target="ZAF">
      <data key="d0">324086</data>
    </edge>
    <edge source="IRL" target="ESP">
      <data key="d0">333456</data>
    </edge>
    <edge source="IRL" target="SWE">
      <data key="d0">383137</data>
    </edge>
    <edge source="IRL" target="CHE">
      <data key="d0">2117693</data>
    </edge>
    <edge source="IRL" target="THA">
      <data key="d0">53837</data>
    </edge>
    <edge source="IRL" target="ARE">
      <data key="d0">160899</data>
    </edge>
    <edge source="IRL" target="TUR">
      <data key="d0">131441</data>
    </edge>
    <edge source="IRL" target="UKR">
      <data key="d0">239044</data>
    </edge>
    <edge source="IRL" target="GBR">
      <data key="d0">65405388</data>
    </edge>
    <edge source="IRL" target="USA">
      <data key="d0">7057344</data>
    </edge>
    <edge source="ESP" target="DZA">
      <data key="d0">3417730</data>
    </edge>
    <edge source="ESP" target="AZE">
      <data key="d0">25382</data>
    </edge>
    <edge source="ESP" target="ARG">
      <data key="d0">9920439</data>
    </edge>
    <edge source="ESP" target="AUS">
      <data key="d0">5020971</data>
    </edge>
    <edge source="ESP" target="AUT">
      <data key="d0">9664807</data>
    </edge>
    <edge source="ESP" target="ARM">
      <data key="d0">297902</data>
    </edge>
    <edge source="ESP" target="BEL">
      <data key="d0">39558463</data>
    </edge>
    <edge source="ESP" target="BOL">
      <data key="d0">116544</data>
    </edge>
    <edge source="ESP" target="BRA">
      <data key="d0">5743006</data>
    </edge>
    <edge source="ESP" target="BGR">
      <data key="d0">787338</data>
    </edge>
    <edge source="ESP" target="BLR">
      <data key="d0">130104</data>
    </edge>
    <edge source="ESP" target="CMR">
      <data key="d0">14004</data>
    </edge>
    <edge source="ESP" target="CAN">
      <data key="d0">5103743</data>
    </edge>
    <edge source="ESP" target="LKA">
      <data key="d0">62767</data>
    </edge>
    <edge source="ESP" target="CHL">
      <data key="d0">5745785</data>
    </edge>
    <edge source="ESP" target="CHN">
      <data key="d0">3226809</data>
    </edge>
    <edge source="ESP" target="COL">
      <data key="d0">898543</data>
    </edge>
    <edge source="ESP" target="CRI">
      <data key="d0">595729</data>
    </edge>
    <edge source="ESP" target="HRV">
      <data key="d0">648454</data>
    </edge>
    <edge source="ESP" target="CZE">
      <data key="d0">3270495</data>
    </edge>
    <edge source="ESP" target="DNK">
      <data key="d0">8142480</data>
    </edge>
    <edge source="ESP" target="ECU">
      <data key="d0">183915</data>
    </edge>
    <edge source="ESP" target="SLV">
      <data key="d0">220742</data>
    </edge>
    <edge source="ESP" target="ETH">
      <data key="d0">524369</data>
    </edge>
    <edge source="ESP" target="EST">
      <data key="d0">523155</data>
    </edge>
    <edge source="ESP" target="FIN">
      <data key="d0">4520725</data>
    </edge>
    <edge source="ESP" target="FRA">
      <data key="d0">322492286</data>
    </edge>
    <edge source="ESP" target="GEO">
      <data key="d0">183637</data>
    </edge>
    <edge source="ESP" target="GMB">
      <data key="d0">88719</data>
    </edge>
    <edge source="ESP" target="DEU">
      <data key="d0">160718016</data>
    </edge>
    <edge source="ESP" target="GHA">
      <data key="d0">82679</data>
    </edge>
    <edge source="ESP" target="GRC">
      <data key="d0">13931910</data>
    </edge>
    <edge source="ESP" target="GTM">
      <data key="d0">552618</data>
    </edge>
    <edge source="ESP" target="HND">
      <data key="d0">948452</data>
    </edge>
    <edge source="ESP" target="HKG">
      <data key="d0">6192201</data>
    </edge>
    <edge source="ESP" target="HUN">
      <data key="d0">6327678</data>
    </edge>
    <edge source="ESP" target="IDN">
      <data key="d0">2559280</data>
    </edge>
    <edge source="ESP" target="IRL">
      <data key="d0">10582772</data>
    </edge>
    <edge source="ESP" target="ISR">
      <data key="d0">13484987</data>
    </edge>
    <edge source="ESP" target="ITA">
      <data key="d0">55015662</data>
    </edge>
    <edge source="ESP" target="CIV">
      <data key="d0">169145</data>
    </edge>
    <edge source="ESP" target="JAM">
      <data key="d0">4044053</data>
    </edge>
    <edge source="ESP" target="JPN">
      <data key="d0">25730470</data>
    </edge>
    <edge source="ESP" target="KAZ">
      <data key="d0">327428</data>
    </edge>
    <edge source="ESP" target="JOR">
      <data key="d0">400397</data>
    </edge>
    <edge source="ESP" target="KOR">
      <data key="d0">4756427</data>
    </edge>
    <edge source="ESP" target="LBN">
      <data key="d0">4123165</data>
    </edge>
    <edge source="ESP" target="LVA">
      <data key="d0">1683806</data>
    </edge>
    <edge source="ESP" target="LTU">
      <data key="d0">914419</data>
    </edge>
    <edge source="ESP" target="MDG">
      <data key="d0">195039</data>
    </edge>
    <edge source="ESP" target="MYS">
      <data key="d0">1090941</data>
    </edge>
    <edge source="ESP" target="MRT">
      <data key="d0">487503</data>
    </edge>
    <edge source="ESP" target="MUS">
      <data key="d0">118607</data>
    </edge>
    <edge source="ESP" target="MEX">
      <data key="d0">17311516</data>
    </edge>
    <edge source="ESP" target="MDA">
      <data key="d0">42723</data>
    </edge>
    <edge source="ESP" target="MAR">
      <data key="d0">12293143</data>
    </edge>
    <edge source="ESP" target="OMN">
      <data key="d0">367607</data>
    </edge>
    <edge source="ESP" target="NAM">
      <data key="d0">11651</data>
    </edge>
    <edge source="ESP" target="NLD">
      <data key="d0">37838540</data>
    </edge>
    <edge source="ESP" target="NZL">
      <data key="d0">649401</data>
    </edge>
    <edge source="ESP" target="NIC">
      <data key="d0">159068</data>
    </edge>
    <edge source="ESP" target="NOR">
      <data key="d0">5455009</data>
    </edge>
    <edge source="ESP" target="PAK">
      <data key="d0">109497</data>
    </edge>
    <edge source="ESP" target="PAN">
      <data key="d0">1695901</data>
    </edge>
    <edge source="ESP" target="PRY">
      <data key="d0">154524</data>
    </edge>
    <edge source="ESP" target="PER">
      <data key="d0">2556937</data>
    </edge>
    <edge source="ESP" target="PHL">
      <data key="d0">1239703</data>
    </edge>
    <edge source="ESP" target="POL">
      <data key="d0">10230471</data>
    </edge>
    <edge source="ESP" target="PRT">
      <data key="d0">203687463</data>
    </edge>
    <edge source="ESP" target="ROU">
      <data key="d0">1665979</data>
    </edge>
    <edge source="ESP" target="RUS">
      <data key="d0">51983481</data>
    </edge>
    <edge source="ESP" target="SAU">
      <data key="d0">23209134</data>
    </edge>
    <edge source="ESP" target="SEN">
      <data key="d0">255262</data>
    </edge>
    <edge source="ESP" target="IND">
      <data key="d0">516119</data>
    </edge>
    <edge source="ESP" target="SGP">
      <data key="d0">5746568</data>
    </edge>
    <edge source="ESP" target="SVK">
      <data key="d0">2089512</data>
    </edge>
    <edge source="ESP" target="VNM">
      <data key="d0">28133</data>
    </edge>
    <edge source="ESP" target="SVN">
      <data key="d0">2974404</data>
    </edge>
    <edge source="ESP" target="ZAF">
      <data key="d0">750295</data>
    </edge>
    <edge source="ESP" target="SWE">
      <data key="d0">14571236</data>
    </edge>
    <edge source="ESP" target="CHE">
      <data key="d0">11468862</data>
    </edge>
    <edge source="ESP" target="THA">
      <data key="d0">1582657</data>
    </edge>
    <edge source="ESP" target="TGO">
      <data key="d0">48385</data>
    </edge>
    <edge source="ESP" target="ARE">
      <data key="d0">19989261</data>
    </edge>
    <edge source="ESP" target="TUN">
      <data key="d0">764974</data>
    </edge>
    <edge source="ESP" target="TUR">
      <data key="d0">5113588</data>
    </edge>
    <edge source="ESP" target="UGA">
      <data key="d0">52917</data>
    </edge>
    <edge source="ESP" target="UKR">
      <data key="d0">3776795</data>
    </edge>
    <edge source="ESP" target="EGY">
      <data key="d0">3532265</data>
    </edge>
    <edge source="ESP" target="GBR">
      <data key="d0">96314794</data>
    </edge>
    <edge source="ESP" target="TZA">
      <data key="d0">96461</data>
    </edge>
    <edge source="ESP" target="USA">
      <data key="d0">69978547</data>
    </edge>
    <edge source="ESP" target="BFA">
      <data key="d0">69127</data>
    </edge>
    <edge source="ESP" target="URY">
      <data key="d0">1592707</data>
    </edge>
    <edge source="ESP" target="SRB">
      <data key="d0">174027</data>
    </edge>
    <edge source="AZE" target="NOR">
      <data key="d0">22322</data>
    </edge>
    <edge source="AZE" target="ARE">
      <data key="d0">43192</data>
    </edge>
    <edge source="AZE" target="USA">
      <data key="d0">699560</data>
    </edge>
    <edge source="NOR" target="AZE">
      <data key="d0">19651</data>
    </edge>
    <edge source="NOR" target="AUS">
      <data key="d0">239209</data>
    </edge>
    <edge source="NOR" target="AUT">
      <data key="d0">2223115</data>
    </edge>
    <edge source="NOR" target="BEL">
      <data key="d0">4829130</data>
    </edge>
    <edge source="NOR" target="CAN">
      <data key="d0">395122</data>
    </edge>
    <edge source="NOR" target="LKA">
      <data key="d0">41186</data>
    </edge>
    <edge source="NOR" target="CHL">
      <data key="d0">17721</data>
    </edge>
    <edge source="NOR" target="CHN">
      <data key="d0">232530</data>
    </edge>
    <edge source="NOR" target="HRV">
      <data key="d0">132728</data>
    </edge>
    <edge source="NOR" target="CZE">
      <data key="d0">358178</data>
    </edge>
    <edge source="NOR" target="DNK">
      <data key="d0">49034322</data>
    </edge>
    <edge source="NOR" target="EST">
      <data key="d0">684190</data>
    </edge>
    <edge source="NOR" target="FIN">
      <data key="d0">14111504</data>
    </edge>
    <edge source="NOR" target="FRA">
      <data key="d0">21944125</data>
    </edge>
    <edge source="NOR" target="GMB">
      <data key="d0">53721</data>
    </edge>
    <edge source="NOR" target="DEU">
      <data key="d0">34208449</data>
    </edge>
    <edge source="NOR" target="GHA">
      <data key="d0">19466</data>
    </edge>
    <edge source="NOR" target="GRC">
      <data key="d0">168316</data>
    </edge>
    <edge source="NOR" target="HKG">
      <data key="d0">477919</data>
    </edge>
    <edge source="NOR" target="HUN">
      <data key="d0">96511</data>
    </edge>
    <edge source="NOR" target="IRL">
      <data key="d0">999833</data>
    </edge>
    <edge source="NOR" target="ISR">
      <data key="d0">167600</data>
    </edge>
    <edge source="NOR" target="ITA">
      <data key="d0">2878488</data>
    </edge>
    <edge source="NOR" target="JPN">
      <data key="d0">12899485</data>
    </edge>
    <edge source="NOR" target="KOR">
      <data key="d0">504361</data>
    </edge>
    <edge source="NOR" target="LBN">
      <data key="d0">40389</data>
    </edge>
    <edge source="NOR" target="LVA">
      <data key="d0">945567</data>
    </edge>
    <edge source="NOR" target="LTU">
      <data key="d0">431437</data>
    </edge>
    <edge source="NOR" target="MYS">
      <data key="d0">226929</data>
    </edge>
    <edge source="NOR" target="OMN">
      <data key="d0">42589</data>
    </edge>
    <edge source="NOR" target="NLD">
      <data key="d0">13467440</data>
    </edge>
    <edge source="NOR" target="NZL">
      <data key="d0">12099</data>
    </edge>
    <edge source="NOR" target="PAN">
      <data key="d0">22512</data>
    </edge>
    <edge source="NOR" target="PER">
      <data key="d0">18976</data>
    </edge>
    <edge source="NOR" target="PHL">
      <data key="d0">55003</data>
    </edge>
    <edge source="NOR" target="POL">
      <data key="d0">2160360</data>
    </edge>
    <edge source="NOR" target="PRT">
      <data key="d0">124901</data>
    </edge>
    <edge source="NOR" target="RUS">
      <data key="d0">284883</data>
    </edge>
    <edge source="NOR" target="SAU">
      <data key="d0">130041</data>
    </edge>
    <edge source="NOR" target="IND">
      <data key="d0">94850</data>
    </edge>
    <edge source="NOR" target="SGP">
      <data key="d0">365799</data>
    </edge>
    <edge source="NOR" target="VNM">
      <data key="d0">13009</data>
    </edge>
    <edge source="NOR" target="SVN">
      <data key="d0">95734</data>
    </edge>
    <edge source="NOR" target="ZAF">
      <data key="d0">148648</data>
    </edge>
    <edge source="NOR" target="ESP">
      <data key="d0">3081350</data>
    </edge>
    <edge source="NOR" target="SWE">
      <data key="d0">93472643</data>
    </edge>
    <edge source="NOR" target="CHE">
      <data key="d0">4832531</data>
    </edge>
    <edge source="NOR" target="THA">
      <data key="d0">182696</data>
    </edge>
    <edge source="NOR" target="ARE">
      <data key="d0">466934</data>
    </edge>
    <edge source="NOR" target="TUN">
      <data key="d0">10365</data>
    </edge>
    <edge source="NOR" target="UGA">
      <data key="d0">13719</data>
    </edge>
    <edge source="NOR" target="MKD">
      <data key="d0">44928</data>
    </edge>
    <edge source="NOR" target="EGY">
      <data key="d0">2939133</data>
    </edge>
    <edge source="NOR" target="GBR">
      <data key="d0">24622197</data>
    </edge>
    <edge source="NOR" target="USA">
      <data key="d0">45745935</data>
    </edge>
    <edge source="ARE" target="DZA">
      <data key="d0">5323009</data>
    </edge>
    <edge source="ARE" target="AZE">
      <data key="d0">2150827</data>
    </edge>
    <edge source="ARE" target="ARG">
      <data key="d0">19068</data>
    </edge>
    <edge source="ARE" target="AUS">
      <data key="d0">27757</data>
    </edge>
    <edge source="ARE" target="ARM">
      <data key="d0">1691751</data>
    </edge>
    <edge source="ARE" target="BEL">
      <data key="d0">68576</data>
    </edge>
    <edge source="ARE" target="BGR">
      <data key="d0">20916</data>
    </edge>
    <edge source="ARE" target="CMR">
      <data key="d0">246082</data>
    </edge>
    <edge source="ARE" target="CAN">
      <data key="d0">147529</data>
    </edge>
    <edge source="ARE" target="LKA">
      <data key="d0">183281</data>
    </edge>
    <edge source="ARE" target="HRV">
      <data key="d0">25240</data>
    </edge>
    <edge source="ARE" target="BEN">
      <data key="d0">31751</data>
    </edge>
    <edge source="ARE" target="ECU">
      <data key="d0">29668</data>
    </edge>
    <edge source="ARE" target="ETH">
      <data key="d0">168194</data>
    </edge>
    <edge source="ARE" target="FIN">
      <data key="d0">214362</data>
    </edge>
    <edge source="ARE" target="FRA">
      <data key="d0">82673</data>
    </edge>
    <edge source="ARE" target="GEO">
      <data key="d0">24939</data>
    </edge>
    <edge source="ARE" target="GMB">
      <data key="d0">158741</data>
    </edge>
    <edge source="ARE" target="DEU">
      <data key="d0">582548</data>
    </edge>
    <edge source="ARE" target="GHA">
      <data key="d0">42176</data>
    </edge>
    <edge source="ARE" target="GRC">
      <data key="d0">35293</data>
    </edge>
    <edge source="ARE" target="HKG">
      <data key="d0">13248</data>
    </edge>
    <edge source="ARE" target="IDN">
      <data key="d0">11358</data>
    </edge>
    <edge source="ARE" target="ITA">
      <data key="d0">288063</data>
    </edge>
    <edge source="ARE" target="CIV">
      <data key="d0">169596</data>
    </edge>
    <edge source="ARE" target="JAM">
      <data key="d0">13557</data>
    </edge>
    <edge source="ARE" target="JPN">
      <data key="d0">105067</data>
    </edge>
    <edge source="ARE" target="KAZ">
      <data key="d0">959687</data>
    </edge>
    <edge source="ARE" target="JOR">
      <data key="d0">298678</data>
    </edge>
    <edge source="ARE" target="KOR">
      <data key="d0">379356</data>
    </edge>
    <edge source="ARE" target="LBN">
      <data key="d0">460129</data>
    </edge>
    <edge source="ARE" target="LTU">
      <data key="d0">117086</data>
    </edge>
    <edge source="ARE" target="MRT">
      <data key="d0">48553</data>
    </edge>
    <edge source="ARE" target="MUS">
      <data key="d0">151676</data>
    </edge>
    <edge source="ARE" target="MAR">
      <data key="d0">257908</data>
    </edge>
    <edge source="ARE" target="MOZ">
      <data key="d0">63717</data>
    </edge>
    <edge source="ARE" target="OMN">
      <data key="d0">143668</data>
    </edge>
    <edge source="ARE" target="NAM">
      <data key="d0">19770</data>
    </edge>
    <edge source="ARE" target="NLD">
      <data key="d0">106862</data>
    </edge>
    <edge source="ARE" target="NOR">
      <data key="d0">33648</data>
    </edge>
    <edge source="ARE" target="PAK">
      <data key="d0">568684</data>
    </edge>
    <edge source="ARE" target="PAN">
      <data key="d0">56407</data>
    </edge>
    <edge source="ARE" target="PHL">
      <data key="d0">56392</data>
    </edge>
    <edge source="ARE" target="ROU">
      <data key="d0">898596</data>
    </edge>
    <edge source="ARE" target="RUS">
      <data key="d0">1513677</data>
    </edge>
    <edge source="ARE" target="SAU">
      <data key="d0">1881057</data>
    </edge>
    <edge source="ARE" target="SEN">
      <data key="d0">204443</data>
    </edge>
    <edge source="ARE" target="IND">
      <data key="d0">1081907</data>
    </edge>
    <edge source="ARE" target="SGP">
      <data key="d0">499608</data>
    </edge>
    <edge source="ARE" target="SVN">
      <data key="d0">39419</data>
    </edge>
    <edge source="ARE" target="ZAF">
      <data key="d0">76529</data>
    </edge>
    <edge source="ARE" target="ZWE">
      <data key="d0">95148</data>
    </edge>
    <edge source="ARE" target="ESP">
      <data key="d0">69205</data>
    </edge>
    <edge source="ARE" target="SWE">
      <data key="d0">126046</data>
    </edge>
    <edge source="ARE" target="CHE">
      <data key="d0">151736</data>
    </edge>
    <edge source="ARE" target="TUN">
      <data key="d0">214725</data>
    </edge>
    <edge source="ARE" target="TUR">
      <data key="d0">58952</data>
    </edge>
    <edge source="ARE" target="UGA">
      <data key="d0">92817</data>
    </edge>
    <edge source="ARE" target="EGY">
      <data key="d0">521161</data>
    </edge>
    <edge source="ARE" target="GBR">
      <data key="d0">890530</data>
    </edge>
    <edge source="ARE" target="TZA">
      <data key="d0">1165685</data>
    </edge>
    <edge source="ARE" target="USA">
      <data key="d0">441894</data>
    </edge>
    <edge source="ARE" target="SRB">
      <data key="d0">19359</data>
    </edge>
    <edge source="USA" target="DZA">
      <data key="d0">11000</data>
    </edge>
    <edge source="USA" target="AZE">
      <data key="d0">32688</data>
    </edge>
    <edge source="USA" target="ARG">
      <data key="d0">18001691</data>
    </edge>
    <edge source="USA" target="AUS">
      <data key="d0">36526490</data>
    </edge>
    <edge source="USA" target="AUT">
      <data key="d0">38497337</data>
    </edge>
    <edge source="USA" target="ARM">
      <data key="d0">52825</data>
    </edge>
    <edge source="USA" target="BEL">
      <data key="d0">15424523</data>
    </edge>
    <edge source="USA" target="BOL">
      <data key="d0">1371002</data>
    </edge>
    <edge source="USA" target="BWA">
      <data key="d0">252305</data>
    </edge>
    <edge source="USA" target="BRA">
      <data key="d0">33315922</data>
    </edge>
    <edge source="USA" target="BGR">
      <data key="d0">67331</data>
    </edge>
    <edge source="USA" target="KHM">
      <data key="d0">41460</data>
    </edge>
    <edge source="USA" target="CMR">
      <data key="d0">94350</data>
    </edge>
    <edge source="USA" target="CAN">
      <data key="d0">2596407166</data>
    </edge>
    <edge source="USA" target="LKA">
      <data key="d0">159539</data>
    </edge>
    <edge source="USA" target="CHL">
      <data key="d0">15474328</data>
    </edge>
    <edge source="USA" target="CHN">
      <data key="d0">56562002</data>
    </edge>
    <edge source="USA" target="COL">
      <data key="d0">5854596</data>
    </edge>
    <edge source="USA" target="CRI">
      <data key="d0">14519471</data>
    </edge>
    <edge source="USA" target="HRV">
      <data key="d0">178685</data>
    </edge>
    <edge source="USA" target="CZE">
      <data key="d0">2010562</data>
    </edge>
    <edge source="USA" target="DNK">
      <data key="d0">6952948</data>
    </edge>
    <edge source="USA" target="ECU">
      <data key="d0">1359499</data>
    </edge>
    <edge source="USA" target="SLV">
      <data key="d0">15388694</data>
    </edge>
    <edge source="USA" target="ETH">
      <data key="d0">18999</data>
    </edge>
    <edge source="USA" target="EST">
      <data key="d0">186937</data>
    </edge>
    <edge source="USA" target="FIN">
      <data key="d0">4917204</data>
    </edge>
    <edge source="USA" target="FRA">
      <data key="d0">51303063</data>
    </edge>
    <edge source="USA" target="GEO">
      <data key="d0">452196</data>
    </edge>
    <edge source="USA" target="GMB">
      <data key="d0">50000</data>
    </edge>
    <edge source="USA" target="DEU">
      <data key="d0">94018242</data>
    </edge>
    <edge source="USA" target="GHA">
      <data key="d0">1091928</data>
    </edge>
    <edge source="USA" target="GRC">
      <data key="d0">3732765</data>
    </edge>
    <edge source="USA" target="GTM">
      <data key="d0">8542078</data>
    </edge>
    <edge source="USA" target="HND">
      <data key="d0">10480348</data>
    </edge>
    <edge source="USA" target="HKG">
      <data key="d0">29377829</data>
    </edge>
    <edge source="USA" target="HUN">
      <data key="d0">656758</data>
    </edge>
    <edge source="USA" target="IDN">
      <data key="d0">5002865</data>
    </edge>
    <edge source="USA" target="IRL">
      <data key="d0">11229057</data>
    </edge>
    <edge source="USA" target="ISR">
      <data key="d0">16734730</data>
    </edge>
    <edge source="USA" target="ITA">
      <data key="d0">25541458</data>
    </edge>
    <edge source="USA" target="CIV">
      <data key="d0">246362</data>
    </edge>
    <edge source="USA" target="JAM">
      <data key="d0">23053904</data>
    </edge>
    <edge source="USA" target="JPN">
      <data key="d0">220370707</data>
    </edge>
    <edge source="USA" target="KAZ">
      <data key="d0">76143</data>
    </edge>
    <edge source="USA" target="JOR">
      <data key="d0">2826218</data>
    </edge>
    <edge source="USA" target="KOR">
      <data key="d0">31483186</data>
    </edge>
    <edge source="USA" target="LBN">
      <data key="d0">2800385</data>
    </edge>
    <edge source="USA" target="LVA">
      <data key="d0">347455</data>
    </edge>
    <edge source="USA" target="LTU">
      <data key="d0">375027</data>
    </edge>
    <edge source="USA" target="MDG">
      <data key="d0">33875</data>
    </edge>
    <edge source="USA" target="MWI">
      <data key="d0">10000</data>
    </edge>
    <edge source="USA" target="MYS">
      <data key="d0">8929151</data>
    </edge>
    <edge source="USA" target="MRT">
      <data key="d0">14026</data>
    </edge>
    <edge source="USA" target="MUS">
      <data key="d0">47166</data>
    </edge>
    <edge source="USA" target="MEX">
      <data key="d0">999573975</data>
    </edge>
    <edge source="USA" target="MAR">
      <data key="d0">821137</data>
    </edge>
    <edge source="USA" target="OMN">
      <data key="d0">745956</data>
    </edge>
    <edge source="USA" target="NAM">
      <data key="d0">105364</data>
    </edge>
    <edge source="USA" target="NLD">
      <data key="d0">48658843</data>
    </edge>
    <edge source="USA" target="NZL">
      <data key="d0">5639911</data>
    </edge>
    <edge source="USA" target="NIC">
      <data key="d0">3953624</data>
    </edge>
    <edge source="USA" target="NER">
      <data key="d0">52950</data>
    </edge>
    <edge source="USA" target="NOR">
      <data key="d0">12343408</data>
    </edge>
    <edge source="USA" target="PAK">
      <data key="d0">188585</data>
    </edge>
    <edge source="USA" target="PAN">
      <data key="d0">16163966</data>
    </edge>
    <edge source="USA" target="PRY">
      <data key="d0">440544</data>
    </edge>
    <edge source="USA" target="PER">
      <data key="d0">3984811</data>
    </edge>
    <edge source="USA" target="PHL">
      <data key="d0">17040332</data>
    </edge>
    <edge source="USA" target="POL">
      <data key="d0">1119852</data>
    </edge>
    <edge source="USA" target="PRT">
      <data key="d0">1807666</data>
    </edge>
    <edge source="USA" target="ROU">
      <data key="d0">739628</data>
    </edge>
    <edge source="USA" target="RUS">
      <data key="d0">3270903</data>
    </edge>
    <edge source="USA" target="SAU">
      <data key="d0">75742815</data>
    </edge>
    <edge source="USA" target="SEN">
      <data key="d0">139372</data>
    </edge>
    <edge source="USA" target="IND">
      <data key="d0">6420690</data>
    </edge>
    <edge source="USA" target="SGP">
      <data key="d0">33015300</data>
    </edge>
    <edge source="USA" target="SVK">
      <data key="d0">18728</data>
    </edge>
    <edge source="USA" target="VNM">
      <data key="d0">316593</data>
    </edge>
    <edge source="USA" target="SVN">
      <data key="d0">368547</data>
    </edge>
    <edge source="USA" target="ZAF">
      <data key="d0">5145030</data>
    </edge>
    <edge source="USA" target="ZWE">
      <data key="d0">96146</data>
    </edge>
    <edge source="USA" target="ESP">
      <data key="d0">12687698</data>
    </edge>
    <edge source="USA" target="SWE">
      <data key="d0">12658807</data>
    </edge>
    <edge source="USA" target="CHE">
      <data key="d0">8870142</data>
    </edge>
    <edge source="USA" target="THA">
      <data key="d0">7332443</data>
    </edge>
    <edge source="USA" target="ARE">
      <data key="d0">20354798</data>
    </edge>
    <edge source="USA" target="TUN">
      <data key="d0">248596</data>
    </edge>
    <edge source="USA" target="TUR">
      <data key="d0">22909044</data>
    </edge>
    <edge source="USA" target="UGA">
      <data key="d0">203382</data>
    </edge>
    <edge source="USA" target="UKR">
      <data key="d0">216719</data>
    </edge>
    <edge source="USA" target="MKD">
      <data key="d0">56280</data>
    </edge>
    <edge source="USA" target="EGY">
      <data key="d0">7579352</data>
    </edge>
    <edge source="USA" target="GBR">
      <data key="d0">258407555</data>
    </edge>
    <edge source="USA" target="TZA">
      <data key="d0">24446</data>
    </edge>
    <edge source="USA" target="URY">
      <data key="d0">2338199</data>
    </edge>
    <edge source="ARG" target="BEL">
      <data key="d0">85590</data>
    </edge>
    <edge source="ARG" target="BOL">
      <data key="d0">283990</data>
    </edge>
    <edge source="ARG" target="BRA">
      <data key="d0">5674677</data>
    </edge>
    <edge source="ARG" target="CAN">
      <data key="d0">108369</data>
    </edge>
    <edge source="ARG" target="CHL">
      <data key="d0">3465610</data>
    </edge>
    <edge source="ARG" target="COL">
      <data key="d0">48987</data>
    </edge>
    <edge source="ARG" target="CRI">
      <data key="d0">11598</data>
    </edge>
    <edge source="ARG" target="ECU">
      <data key="d0">51859</data>
    </edge>
    <edge source="ARG" target="FRA">
      <data key="d0">52306</data>
    </edge>
    <edge source="ARG" target="DEU">
      <data key="d0">373126</data>
    </edge>
    <edge source="ARG" target="GTM">
      <data key="d0">106690</data>
    </edge>
    <edge source="ARG" target="HKG">
      <data key="d0">89575</data>
    </edge>
    <edge source="ARG" target="IDN">
      <data key="d0">20109</data>
    </edge>
    <edge source="ARG" target="ITA">
      <data key="d0">2352278</data>
    </edge>
    <edge source="ARG" target="JAM">
      <data key="d0">51047</data>
    </edge>
    <edge source="ARG" target="MEX">
      <data key="d0">398035</data>
    </edge>
    <edge source="ARG" target="NIC">
      <data key="d0">14983</data>
    </edge>
    <edge source="ARG" target="PAN">
      <data key="d0">97002</data>
    </edge>
    <edge source="ARG" target="PRY">
      <data key="d0">2259839</data>
    </edge>
    <edge source="ARG" target="PER">
      <data key="d0">206151</data>
    </edge>
    <edge source="ARG" target="PHL">
      <data key="d0">14048</data>
    </edge>
    <edge source="ARG" target="ESP">
      <data key="d0">189172</data>
    </edge>
    <edge source="ARG" target="TUR">
      <data key="d0">10000</data>
    </edge>
    <edge source="ARG" target="GBR">
      <data key="d0">3355856</data>
    </edge>
    <edge source="ARG" target="USA">
      <data key="d0">168229073</data>
    </edge>
    <edge source="ARG" target="URY">
      <data key="d0">6974177</data>
    </edge>
    <edge source="BEL" target="ALB">
      <data key="d0">38472</data>
    </edge>
    <edge source="BEL" target="DZA">
      <data key="d0">842306</data>
    </edge>
    <edge source="BEL" target="AZE">
      <data key="d0">253177</data>
    </edge>
    <edge source="BEL" target="ARG">
      <data key="d0">1333704</data>
    </edge>
    <edge source="BEL" target="AUS">
      <data key="d0">1288021</data>
    </edge>
    <edge source="BEL" target="AUT">
      <data key="d0">4210700</data>
    </edge>
    <edge source="BEL" target="ARM">
      <data key="d0">33314</data>
    </edge>
    <edge source="BEL" target="BRA">
      <data key="d0">24826125</data>
    </edge>
    <edge source="BEL" target="BGR">
      <data key="d0">110407</data>
    </edge>
    <edge source="BEL" target="BDI">
      <data key="d0">127089</data>
    </edge>
    <edge source="BEL" target="BLR">
      <data key="d0">98354</data>
    </edge>
    <edge source="BEL" target="CMR">
      <data key="d0">62363</data>
    </edge>
    <edge source="BEL" target="CAN">
      <data key="d0">3521966</data>
    </edge>
    <edge source="BEL" target="CHL">
      <data key="d0">48995</data>
    </edge>
    <edge source="BEL" target="CHN">
      <data key="d0">13183342</data>
    </edge>
    <edge source="BEL" target="COL">
      <data key="d0">39900</data>
    </edge>
    <edge source="BEL" target="CRI">
      <data key="d0">21203</data>
    </edge>
    <edge source="BEL" target="HRV">
      <data key="d0">902838</data>
    </edge>
    <edge source="BEL" target="CZE">
      <data key="d0">2757733</data>
    </edge>
    <edge source="BEL" target="BEN">
      <data key="d0">16956</data>
    </edge>
    <edge source="BEL" target="DNK">
      <data key="d0">7029045</data>
    </edge>
    <edge source="BEL" target="ETH">
      <data key="d0">13556</data>
    </edge>
    <edge source="BEL" target="EST">
      <data key="d0">695951</data>
    </edge>
    <edge source="BEL" target="FIN">
      <data key="d0">1952987</data>
    </edge>
    <edge source="BEL" target="FRA">
      <data key="d0">459985751</data>
    </edge>
    <edge source="BEL" target="GEO">
      <data key="d0">510883</data>
    </edge>
    <edge source="BEL" target="GMB">
      <data key="d0">23055</data>
    </edge>
    <edge source="BEL" target="DEU">
      <data key="d0">220685294</data>
    </edge>
    <edge source="BEL" target="GHA">
      <data key="d0">77210</data>
    </edge>
    <edge source="BEL" target="GRC">
      <data key="d0">2434810</data>
    </edge>
    <edge source="BEL" target="GTM">
      <data key="d0">14132</data>
    </edge>
    <edge source="BEL" target="HKG">
      <data key="d0">2267539</data>
    </edge>
    <edge source="BEL" target="HUN">
      <data key="d0">1607652</data>
    </edge>
    <edge source="BEL" target="IDN">
      <data key="d0">73177</data>
    </edge>
    <edge source="BEL" target="IRL">
      <data key="d0">11243503</data>
    </edge>
    <edge source="BEL" target="ISR">
      <data key="d0">5223179</data>
    </edge>
    <edge source="BEL" target="ITA">
      <data key="d0">18065279</data>
    </edge>
    <edge source="BEL" target="CIV">
      <data key="d0">86904</data>
    </edge>
    <edge source="BEL" target="JPN">
      <data key="d0">3831576</data>
    </edge>
    <edge source="BEL" target="KAZ">
      <data key="d0">273699</data>
    </edge>
    <edge source="BEL" target="JOR">
      <data key="d0">301199</data>
    </edge>
    <edge source="BEL" target="KOR">
      <data key="d0">2098477</data>
    </edge>
    <edge source="BEL" target="KGZ">
      <data key="d0">19408</data>
    </edge>
    <edge source="BEL" target="LBN">
      <data key="d0">459454</data>
    </edge>
    <edge source="BEL" target="LVA">
      <data key="d0">526756</data>
    </edge>
    <edge source="BEL" target="LTU">
      <data key="d0">506766</data>
    </edge>
    <edge source="BEL" target="MDG">
      <data key="d0">38841</data>
    </edge>
    <edge source="BEL" target="MYS">
      <data key="d0">1196849</data>
    </edge>
    <edge source="BEL" target="MRT">
      <data key="d0">255494</data>
    </edge>
    <edge source="BEL" target="MUS">
      <data key="d0">28885</data>
    </edge>
    <edge source="BEL" target="MEX">
      <data key="d0">285740</data>
    </edge>
    <edge source="BEL" target="MDA">
      <data key="d0">27283</data>
    </edge>
    <edge source="BEL" target="MAR">
      <data key="d0">522414</data>
    </edge>
    <edge source="BEL" target="MOZ">
      <data key="d0">10993</data>
    </edge>
    <edge source="BEL" target="OMN">
      <data key="d0">185664</data>
    </edge>
    <edge source="BEL" target="NAM">
      <data key="d0">82236</data>
    </edge>
    <edge source="BEL" target="NLD">
      <data key="d0">569564769</data>
    </edge>
    <edge source="BEL" target="NZL">
      <data key="d0">93732</data>
    </edge>
    <edge source="BEL" target="NOR">
      <data key="d0">6107547</data>
    </edge>
    <edge source="BEL" target="PAN">
      <data key="d0">11441</data>
    </edge>
    <edge source="BEL" target="PRY">
      <data key="d0">16567</data>
    </edge>
    <edge source="BEL" target="PER">
      <data key="d0">11209</data>
    </edge>
    <edge source="BEL" target="PHL">
      <data key="d0">62184</data>
    </edge>
    <edge source="BEL" target="POL">
      <data key="d0">11931400</data>
    </edge>
    <edge source="BEL" target="PRT">
      <data key="d0">10660629</data>
    </edge>
    <edge source="BEL" target="ROU">
      <data key="d0">2126822</data>
    </edge>
    <edge source="BEL" target="RUS">
      <data key="d0">9336051</data>
    </edge>
    <edge source="BEL" target="SAU">
      <data key="d0">1266330</data>
    </edge>
    <edge source="BEL" target="SEN">
      <data key="d0">272277</data>
    </edge>
    <edge source="BEL" target="IND">
      <data key="d0">407387</data>
    </edge>
    <edge source="BEL" target="SGP">
      <data key="d0">2068767</data>
    </edge>
    <edge source="BEL" target="SVK">
      <data key="d0">787554</data>
    </edge>
    <edge source="BEL" target="VNM">
      <data key="d0">12813</data>
    </edge>
    <edge source="BEL" target="SVN">
      <data key="d0">1955356</data>
    </edge>
    <edge source="BEL" target="ZAF">
      <data key="d0">13641018</data>
    </edge>
    <edge source="BEL" target="ESP">
      <data key="d0">29720143</data>
    </edge>
    <edge source="BEL" target="SWE">
      <data key="d0">7044049</data>
    </edge>
    <edge source="BEL" target="CHE">
      <data key="d0">20988761</data>
    </edge>
    <edge source="BEL" target="THA">
      <data key="d0">6468261</data>
    </edge>
    <edge source="BEL" target="TGO">
      <data key="d0">14844</data>
    </edge>
    <edge source="BEL" target="ARE">
      <data key="d0">1576559</data>
    </edge>
    <edge source="BEL" target="TUN">
      <data key="d0">393396</data>
    </edge>
    <edge source="BEL" target="TUR">
      <data key="d0">1659152</data>
    </edge>
    <edge source="BEL" target="UGA">
      <data key="d0">38703</data>
    </edge>
    <edge source="BEL" target="UKR">
      <data key="d0">623734</data>
    </edge>
    <edge source="BEL" target="MKD">
      <data key="d0">78124</data>
    </edge>
    <edge source="BEL" target="EGY">
      <data key="d0">120820</data>
    </edge>
    <edge source="BEL" target="GBR">
      <data key="d0">165351009</data>
    </edge>
    <edge source="BEL" target="TZA">
      <data key="d0">10722</data>
    </edge>
    <edge source="BEL" target="USA">
      <data key="d0">28684887</data>
    </edge>
    <edge source="BEL" target="BFA">
      <data key="d0">119063</data>
    </edge>
    <edge source="BEL" target="URY">
      <data key="d0">17285</data>
    </edge>
    <edge source="BEL" target="SRB">
      <data key="d0">118717</data>
    </edge>
    <edge source="BOL" target="ARG">
      <data key="d0">976428</data>
    </edge>
    <edge source="BOL" target="CHL">
      <data key="d0">34284</data>
    </edge>
    <edge source="BOL" target="FRA">
      <data key="d0">47260</data>
    </edge>
    <edge source="BOL" target="DEU">
      <data key="d0">366251</data>
    </edge>
    <edge source="BOL" target="IRL">
      <data key="d0">26352</data>
    </edge>
    <edge source="BOL" target="NLD">
      <data key="d0">410236</data>
    </edge>
    <edge source="BOL" target="SWE">
      <data key="d0">69723</data>
    </edge>
    <edge source="BOL" target="GBR">
      <data key="d0">3765614</data>
    </edge>
    <edge source="BOL" target="USA">
      <data key="d0">11724192</data>
    </edge>
    <edge source="BOL" target="URY">
      <data key="d0">79744</data>
    </edge>
    <edge source="BRA" target="ARG">
      <data key="d0">82509687</data>
    </edge>
    <edge source="BRA" target="AUS">
      <data key="d0">200280</data>
    </edge>
    <edge source="BRA" target="AUT">
      <data key="d0">1541188</data>
    </edge>
    <edge source="BRA" target="BEL">
      <data key="d0">4530670</data>
    </edge>
    <edge source="BRA" target="BOL">
      <data key="d0">1347168</data>
    </edge>
    <edge source="BRA" target="BLR">
      <data key="d0">69834</data>
    </edge>
    <edge source="BRA" target="CAN">
      <data key="d0">2858262</data>
    </edge>
    <edge source="BRA" target="CHL">
      <data key="d0">6310544</data>
    </edge>
    <edge source="BRA" target="CHN">
      <data key="d0">125145</data>
    </edge>
    <edge source="BRA" target="COL">
      <data key="d0">504268</data>
    </edge>
    <edge source="BRA" target="CRI">
      <data key="d0">831824</data>
    </edge>
    <edge source="BRA" target="CZE">
      <data key="d0">73559</data>
    </edge>
    <edge source="BRA" target="DNK">
      <data key="d0">2239541</data>
    </edge>
    <edge source="BRA" target="ECU">
      <data key="d0">68775</data>
    </edge>
    <edge source="BRA" target="SLV">
      <data key="d0">112155</data>
    </edge>
    <edge source="BRA" target="FIN">
      <data key="d0">370844</data>
    </edge>
    <edge source="BRA" target="FRA">
      <data key="d0">74560698</data>
    </edge>
    <edge source="BRA" target="DEU">
      <data key="d0">36750905</data>
    </edge>
    <edge source="BRA" target="GRC">
      <data key="d0">73150</data>
    </edge>
    <edge source="BRA" target="GTM">
      <data key="d0">517450</data>
    </edge>
    <edge source="BRA" target="HND">
      <data key="d0">254329</data>
    </edge>
    <edge source="BRA" target="HKG">
      <data key="d0">1032403</data>
    </edge>
    <edge source="BRA" target="IDN">
      <data key="d0">71481</data>
    </edge>
    <edge source="BRA" target="IRL">
      <data key="d0">10023692</data>
    </edge>
    <edge source="BRA" target="ISR">
      <data key="d0">457158</data>
    </edge>
    <edge source="BRA" target="ITA">
      <data key="d0">843221</data>
    </edge>
    <edge source="BRA" target="JAM">
      <data key="d0">1075732</data>
    </edge>
    <edge source="BRA" target="JPN">
      <data key="d0">417643</data>
    </edge>
    <edge source="BRA" target="KOR">
      <data key="d0">114809</data>
    </edge>
    <edge source="BRA" target="LBN">
      <data key="d0">158390</data>
    </edge>
    <edge source="BRA" target="MEX">
      <data key="d0">5250285</data>
    </edge>
    <edge source="BRA" target="MAR">
      <data key="d0">193181</data>
    </edge>
    <edge source="BRA" target="MOZ">
      <data key="d0">56927</data>
    </edge>
    <edge source="BRA" target="OMN">
      <data key="d0">28352</data>
    </edge>
    <edge source="BRA" target="NLD">
      <data key="d0">33052565</data>
    </edge>
    <edge source="BRA" target="NOR">
      <data key="d0">468520</data>
    </edge>
    <edge source="BRA" target="PAN">
      <data key="d0">4936902</data>
    </edge>
    <edge source="BRA" target="PRY">
      <data key="d0">5486597</data>
    </edge>
    <edge source="BRA" target="PER">
      <data key="d0">410734</data>
    </edge>
    <edge source="BRA" target="POL">
      <data key="d0">216580</data>
    </edge>
    <edge source="BRA" target="PRT">
      <data key="d0">6373552</data>
    </edge>
    <edge source="BRA" target="SAU">
      <data key="d0">97354</data>
    </edge>
    <edge source="BRA" target="IND">
      <data key="d0">68448</data>
    </edge>
    <edge source="BRA" target="SGP">
      <data key="d0">68600</data>
    </edge>
    <edge source="BRA" target="ZAF">
      <data key="d0">796632</data>
    </edge>
    <edge source="BRA" target="ESP">
      <data key="d0">2604679</data>
    </edge>
    <edge source="BRA" target="SWE">
      <data key="d0">4160145</data>
    </edge>
    <edge source="BRA" target="CHE">
      <data key="d0">1917563</data>
    </edge>
    <edge source="BRA" target="ARE">
      <data key="d0">573779</data>
    </edge>
    <edge source="BRA" target="TUR">
      <data key="d0">636832</data>
    </edge>
    <edge source="BRA" target="EGY">
      <data key="d0">365779</data>
    </edge>
    <edge source="BRA" target="GBR">
      <data key="d0">37905117</data>
    </edge>
    <edge source="BRA" target="USA">
      <data key="d0">123256440</data>
    </edge>
    <edge source="BRA" target="URY">
      <data key="d0">28775081</data>
    </edge>
    <edge source="CAN" target="DZA">
      <data key="d0">455854</data>
    </edge>
    <edge source="CAN" target="ARG">
      <data key="d0">1598084</data>
    </edge>
    <edge source="CAN" target="AUS">
      <data key="d0">3023907</data>
    </edge>
    <edge source="CAN" target="AUT">
      <data key="d0">11407311</data>
    </edge>
    <edge source="CAN" target="BEL">
      <data key="d0">2260866</data>
    </edge>
    <edge source="CAN" target="BOL">
      <data key="d0">309808</data>
    </edge>
    <edge source="CAN" target="BRA">
      <data key="d0">675033</data>
    </edge>
    <edge source="CAN" target="CHL">
      <data key="d0">533572</data>
    </edge>
    <edge source="CAN" target="CHN">
      <data key="d0">399168</data>
    </edge>
    <edge source="CAN" target="COL">
      <data key="d0">339817</data>
    </edge>
    <edge source="CAN" target="CRI">
      <data key="d0">1168965</data>
    </edge>
    <edge source="CAN" target="HRV">
      <data key="d0">40405</data>
    </edge>
    <edge source="CAN" target="CZE">
      <data key="d0">123651</data>
    </edge>
    <edge source="CAN" target="DNK">
      <data key="d0">434872</data>
    </edge>
    <edge source="CAN" target="SLV">
      <data key="d0">234414</data>
    </edge>
    <edge source="CAN" target="EST">
      <data key="d0">16154</data>
    </edge>
    <edge source="CAN" target="FIN">
      <data key="d0">1073628</data>
    </edge>
    <edge source="CAN" target="FRA">
      <data key="d0">2554066</data>
    </edge>
    <edge source="CAN" target="GEO">
      <data key="d0">42982</data>
    </edge>
    <edge source="CAN" target="DEU">
      <data key="d0">5864727</data>
    </edge>
    <edge source="CAN" target="GHA">
      <data key="d0">18076</data>
    </edge>
    <edge source="CAN" target="GRC">
      <data key="d0">57859</data>
    </edge>
    <edge source="CAN" target="GTM">
      <data key="d0">1416946</data>
    </edge>
    <edge source="CAN" target="HND">
      <data key="d0">79230</data>
    </edge>
    <edge source="CAN" target="HKG">
      <data key="d0">1885887</data>
    </edge>
    <edge source="CAN" target="HUN">
      <data key="d0">101552</data>
    </edge>
    <edge source="CAN" target="IRL">
      <data key="d0">847746</data>
    </edge>
    <edge source="CAN" target="ISR">
      <data key="d0">5223423</data>
    </edge>
    <edge source="CAN" target="ITA">
      <data key="d0">685920</data>
    </edge>
    <edge source="CAN" target="CIV">
      <data key="d0">156730</data>
    </edge>
    <edge source="CAN" target="JAM">
      <data key="d0">564682</data>
    </edge>
    <edge source="CAN" target="JPN">
      <data key="d0">10052468</data>
    </edge>
    <edge source="CAN" target="JOR">
      <data key="d0">38634</data>
    </edge>
    <edge source="CAN" target="KOR">
      <data key="d0">836466</data>
    </edge>
    <edge source="CAN" target="LBN">
      <data key="d0">246803</data>
    </edge>
    <edge source="CAN" target="MYS">
      <data key="d0">1336914</data>
    </edge>
    <edge source="CAN" target="MEX">
      <data key="d0">25032672</data>
    </edge>
    <edge source="CAN" target="OMN">
      <data key="d0">196430</data>
    </edge>
    <edge source="CAN" target="NAM">
      <data key="d0">16537</data>
    </edge>
    <edge source="CAN" target="NLD">
      <data key="d0">6334141</data>
    </edge>
    <edge source="CAN" target="NZL">
      <data key="d0">211896</data>
    </edge>
    <edge source="CAN" target="NER">
      <data key="d0">67034</data>
    </edge>
    <edge source="CAN" target="NOR">
      <data key="d0">427503</data>
    </edge>
    <edge source="CAN" target="PAN">
      <data key="d0">729977</data>
    </edge>
    <edge source="CAN" target="PRY">
      <data key="d0">99143</data>
    </edge>
    <edge source="CAN" target="PER">
      <data key="d0">624490</data>
    </edge>
    <edge source="CAN" target="PHL">
      <data key="d0">600597</data>
    </edge>
    <edge source="CAN" target="POL">
      <data key="d0">92528</data>
    </edge>
    <edge source="CAN" target="PRT">
      <data key="d0">73221</data>
    </edge>
    <edge source="CAN" target="ROU">
      <data key="d0">59168</data>
    </edge>
    <edge source="CAN" target="RUS">
      <data key="d0">40239</data>
    </edge>
    <edge source="CAN" target="SAU">
      <data key="d0">969041</data>
    </edge>
    <edge source="CAN" target="IND">
      <data key="d0">168274</data>
    </edge>
    <edge source="CAN" target="SGP">
      <data key="d0">2786939</data>
    </edge>
    <edge source="CAN" target="SVN">
      <data key="d0">50055</data>
    </edge>
    <edge source="CAN" target="ZAF">
      <data key="d0">144259</data>
    </edge>
    <edge source="CAN" target="ESP">
      <data key="d0">204374</data>
    </edge>
    <edge source="CAN" target="SWE">
      <data key="d0">2553658</data>
    </edge>
    <edge source="CAN" target="CHE">
      <data key="d0">1502615</data>
    </edge>
    <edge source="CAN" target="THA">
      <data key="d0">16858</data>
    </edge>
    <edge source="CAN" target="ARE">
      <data key="d0">876186</data>
    </edge>
    <edge source="CAN" target="TUR">
      <data key="d0">3288987</data>
    </edge>
    <edge source="CAN" target="UKR">
      <data key="d0">30020</data>
    </edge>
    <edge source="CAN" target="EGY">
      <data key="d0">474887</data>
    </edge>
    <edge source="CAN" target="GBR">
      <data key="d0">19944154</data>
    </edge>
    <edge source="CAN" target="USA">
      <data key="d0">5038785024</data>
    </edge>
    <edge source="CAN" target="URY">
      <data key="d0">66713</data>
    </edge>
    <edge source="CHL" target="ARG">
      <data key="d0">3067550</data>
    </edge>
    <edge source="CHL" target="AUS">
      <data key="d0">10231</data>
    </edge>
    <edge source="CHL" target="BOL">
      <data key="d0">1066442</data>
    </edge>
    <edge source="CHL" target="BRA">
      <data key="d0">362644</data>
    </edge>
    <edge source="CHL" target="CAN">
      <data key="d0">97009</data>
    </edge>
    <edge source="CHL" target="COL">
      <data key="d0">287526</data>
    </edge>
    <edge source="CHL" target="DNK">
      <data key="d0">656548</data>
    </edge>
    <edge source="CHL" target="ECU">
      <data key="d0">286244</data>
    </edge>
    <edge source="CHL" target="SLV">
      <data key="d0">303208</data>
    </edge>
    <edge source="CHL" target="FIN">
      <data key="d0">12838</data>
    </edge>
    <edge source="CHL" target="FRA">
      <data key="d0">622273</data>
    </edge>
    <edge source="CHL" target="DEU">
      <data key="d0">67054</data>
    </edge>
    <edge source="CHL" target="GTM">
      <data key="d0">40342</data>
    </edge>
    <edge source="CHL" target="IRL">
      <data key="d0">23885</data>
    </edge>
    <edge source="CHL" target="ITA">
      <data key="d0">787658</data>
    </edge>
    <edge source="CHL" target="JPN">
      <data key="d0">148985</data>
    </edge>
    <edge source="CHL" target="MEX">
      <data key="d0">187900</data>
    </edge>
    <edge source="CHL" target="NLD">
      <data key="d0">29784</data>
    </edge>
    <edge source="CHL" target="NIC">
      <data key="d0">23477</data>
    </edge>
    <edge source="CHL" target="PAN">
      <data key="d0">33004</data>
    </edge>
    <edge source="CHL" target="PRY">
      <data key="d0">57791</data>
    </edge>
    <edge source="CHL" target="PER">
      <data key="d0">1947502</data>
    </edge>
    <edge source="CHL" target="VNM">
      <data key="d0">38478</data>
    </edge>
    <edge source="CHL" target="ESP">
      <data key="d0">107163</data>
    </edge>
    <edge source="CHL" target="SWE">
      <data key="d0">31425</data>
    </edge>
    <edge source="CHL" target="THA">
      <data key="d0">48740</data>
    </edge>
    <edge source="CHL" target="GBR">
      <data key="d0">109618</data>
    </edge>
    <edge source="CHL" target="USA">
      <data key="d0">46755880</data>
    </edge>
    <edge source="CHL" target="URY">
      <data key="d0">131719</data>
    </edge>
    <edge source="COL" target="ARG">
      <data key="d0">140733</data>
    </edge>
    <edge source="COL" target="AUS">
      <data key="d0">69749</data>
    </edge>
    <edge source="COL" target="BOL">
      <data key="d0">155281</data>
    </edge>
    <edge source="COL" target="BRA">
      <data key="d0">150824</data>
    </edge>
    <edge source="COL" target="CAN">
      <data key="d0">13309</data>
    </edge>
    <edge source="COL" target="CHL">
      <data key="d0">2350259</data>
    </edge>
    <edge source="COL" target="CRI">
      <data key="d0">830992</data>
    </edge>
    <edge source="COL" target="ECU">
      <data key="d0">433170</data>
    </edge>
    <edge source="COL" target="SLV">
      <data key="d0">76091</data>
    </edge>
    <edge source="COL" target="FRA">
      <data key="d0">16169</data>
    </edge>
    <edge source="COL" target="DEU">
      <data key="d0">153056</data>
    </edge>
    <edge source="COL" target="GTM">
      <data key="d0">446771</data>
    </edge>
    <edge source="COL" target="HND">
      <data key="d0">117737</data>
    </edge>
    <edge source="COL" target="ISR">
      <data key="d0">77829</data>
    </edge>
    <edge source="COL" target="ITA">
      <data key="d0">25469</data>
    </edge>
    <edge source="COL" target="JAM">
      <data key="d0">57800</data>
    </edge>
    <edge source="COL" target="LBN">
      <data key="d0">22530</data>
    </edge>
    <edge source="COL" target="MEX">
      <data key="d0">812532</data>
    </edge>
    <edge source="COL" target="NOR">
      <data key="d0">14761</data>
    </edge>
    <edge source="COL" target="PAN">
      <data key="d0">2690813</data>
    </edge>
    <edge source="COL" target="PER">
      <data key="d0">1429585</data>
    </edge>
    <edge source="COL" target="ESP">
      <data key="d0">27506</data>
    </edge>
    <edge source="COL" target="SWE">
      <data key="d0">27370</data>
    </edge>
    <edge source="COL" target="GBR">
      <data key="d0">65139</data>
    </edge>
    <edge source="COL" target="USA">
      <data key="d0">14511113</data>
    </edge>
    <edge source="CRI" target="BRA">
      <data key="d0">29725</data>
    </edge>
    <edge source="CRI" target="COL">
      <data key="d0">16554</data>
    </edge>
    <edge source="CRI" target="DNK">
      <data key="d0">25020</data>
    </edge>
    <edge source="CRI" target="ECU">
      <data key="d0">10686</data>
    </edge>
    <edge source="CRI" target="SLV">
      <data key="d0">173658</data>
    </edge>
    <edge source="CRI" target="GRC">
      <data key="d0">32340</data>
    </edge>
    <edge source="CRI" target="GTM">
      <data key="d0">162746</data>
    </edge>
    <edge source="CRI" target="HND">
      <data key="d0">93696</data>
    </edge>
    <edge source="CRI" target="ISR">
      <data key="d0">10374</data>
    </edge>
    <edge source="CRI" target="MEX">
      <data key="d0">38485</data>
    </edge>
    <edge source="CRI" target="NLD">
      <data key="d0">237793</data>
    </edge>
    <edge source="CRI" target="NIC">
      <data key="d0">611747</data>
    </edge>
    <edge source="CRI" target="PAN">
      <data key="d0">382139</data>
    </edge>
    <edge source="CRI" target="ZAF">
      <data key="d0">10000</data>
    </edge>
    <edge source="CRI" target="ESP">
      <data key="d0">15673</data>
    </edge>
    <edge source="CRI" target="TUR">
      <data key="d0">16092</data>
    </edge>
    <edge source="CRI" target="GBR">
      <data key="d0">363888</data>
    </edge>
    <edge source="CRI" target="USA">
      <data key="d0">4698460</data>
    </edge>
    <edge source="ECU" target="BEL">
      <data key="d0">11671</data>
    </edge>
    <edge source="ECU" target="BOL">
      <data key="d0">129445</data>
    </edge>
    <edge source="ECU" target="CAN">
      <data key="d0">13370</data>
    </edge>
    <edge source="ECU" target="CHL">
      <data key="d0">152846</data>
    </edge>
    <edge source="ECU" target="COL">
      <data key="d0">479172</data>
    </edge>
    <edge source="ECU" target="CRI">
      <data key="d0">75889</data>
    </edge>
    <edge source="ECU" target="FRA">
      <data key="d0">320183</data>
    </edge>
    <edge source="ECU" target="MEX">
      <data key="d0">24547</data>
    </edge>
    <edge source="ECU" target="PAN">
      <data key="d0">431353</data>
    </edge>
    <edge source="ECU" target="PER">
      <data key="d0">570466</data>
    </edge>
    <edge source="ECU" target="ESP">
      <data key="d0">29558</data>
    </edge>
    <edge source="ECU" target="GBR">
      <data key="d0">36285</data>
    </edge>
    <edge source="ECU" target="USA">
      <data key="d0">2323232</data>
    </edge>
    <edge source="GTM" target="CRI">
      <data key="d0">1153242</data>
    </edge>
    <edge source="GTM" target="SLV">
      <data key="d0">4861077</data>
    </edge>
    <edge source="GTM" target="HND">
      <data key="d0">5235639</data>
    </edge>
    <edge source="GTM" target="ITA">
      <data key="d0">11232</data>
    </edge>
    <edge source="GTM" target="MEX">
      <data key="d0">33607</data>
    </edge>
    <edge source="GTM" target="NIC">
      <data key="d0">3432255</data>
    </edge>
    <edge source="GTM" target="PAN">
      <data key="d0">133844</data>
    </edge>
    <edge source="GTM" target="USA">
      <data key="d0">5606995</data>
    </edge>
    <edge source="HKG" target="DZA">
      <data key="d0">10829</data>
    </edge>
    <edge source="HKG" target="ARG">
      <data key="d0">996449</data>
    </edge>
    <edge source="HKG" target="AUS">
      <data key="d0">14465042</data>
    </edge>
    <edge source="HKG" target="AUT">
      <data key="d0">1508271</data>
    </edge>
    <edge source="HKG" target="BEL">
      <data key="d0">2621242</data>
    </edge>
    <edge source="HKG" target="BWA">
      <data key="d0">67905</data>
    </edge>
    <edge source="HKG" target="BRA">
      <data key="d0">603482</data>
    </edge>
    <edge source="HKG" target="BGR">
      <data key="d0">25476</data>
    </edge>
    <edge source="HKG" target="BDI">
      <data key="d0">10844</data>
    </edge>
    <edge source="HKG" target="KHM">
      <data key="d0">22039</data>
    </edge>
    <edge source="HKG" target="CMR">
      <data key="d0">11424</data>
    </edge>
    <edge source="HKG" target="CAN">
      <data key="d0">37475818</data>
    </edge>
    <edge source="HKG" target="LKA">
      <data key="d0">71277</data>
    </edge>
    <edge source="HKG" target="CHL">
      <data key="d0">972781</data>
    </edge>
    <edge source="HKG" target="CHN">
      <data key="d0">56059720</data>
    </edge>
    <edge source="HKG" target="COL">
      <data key="d0">206742</data>
    </edge>
    <edge source="HKG" target="CRI">
      <data key="d0">74320</data>
    </edge>
    <edge source="HKG" target="CZE">
      <data key="d0">130154</data>
    </edge>
    <edge source="HKG" target="DNK">
      <data key="d0">1602376</data>
    </edge>
    <edge source="HKG" target="ECU">
      <data key="d0">108404</data>
    </edge>
    <edge source="HKG" target="SLV">
      <data key="d0">45181</data>
    </edge>
    <edge source="HKG" target="FIN">
      <data key="d0">519154</data>
    </edge>
    <edge source="HKG" target="FRA">
      <data key="d0">14784392</data>
    </edge>
    <edge source="HKG" target="GEO">
      <data key="d0">39040</data>
    </edge>
    <edge source="HKG" target="DEU">
      <data key="d0">11541484</data>
    </edge>
    <edge source="HKG" target="GHA">
      <data key="d0">35682</data>
    </edge>
    <edge source="HKG" target="GRC">
      <data key="d0">421090</data>
    </edge>
    <edge source="HKG" target="GTM">
      <data key="d0">54614</data>
    </edge>
    <edge source="HKG" target="HND">
      <data key="d0">45145</data>
    </edge>
    <edge source="HKG" target="HUN">
      <data key="d0">77926</data>
    </edge>
    <edge source="HKG" target="IDN">
      <data key="d0">878655</data>
    </edge>
    <edge source="HKG" target="IRL">
      <data key="d0">874773</data>
    </edge>
    <edge source="HKG" target="ISR">
      <data key="d0">2421298</data>
    </edge>
    <edge source="HKG" target="ITA">
      <data key="d0">2972910</data>
    </edge>
    <edge source="HKG" target="JAM">
      <data key="d0">58263</data>
    </edge>
    <edge source="HKG" target="JPN">
      <data key="d0">105835783</data>
    </edge>
    <edge source="HKG" target="JOR">
      <data key="d0">241343</data>
    </edge>
    <edge source="HKG" target="KOR">
      <data key="d0">5472335</data>
    </edge>
    <edge source="HKG" target="LBN">
      <data key="d0">210472</data>
    </edge>
    <edge source="HKG" target="MDG">
      <data key="d0">719107</data>
    </edge>
    <edge source="HKG" target="MYS">
      <data key="d0">1765707</data>
    </edge>
    <edge source="HKG" target="MRT">
      <data key="d0">40143</data>
    </edge>
    <edge source="HKG" target="MUS">
      <data key="d0">51974</data>
    </edge>
    <edge source="HKG" target="MEX">
      <data key="d0">1219824</data>
    </edge>
    <edge source="HKG" target="MAR">
      <data key="d0">91977</data>
    </edge>
    <edge source="HKG" target="OMN">
      <data key="d0">79373</data>
    </edge>
    <edge source="HKG" target="NLD">
      <data key="d0">5722366</data>
    </edge>
    <edge source="HKG" target="NZL">
      <data key="d0">1767879</data>
    </edge>
    <edge source="HKG" target="NOR">
      <data key="d0">1577663</data>
    </edge>
    <edge source="HKG" target="PAK">
      <data key="d0">11153</data>
    </edge>
    <edge source="HKG" target="PAN">
      <data key="d0">1629555</data>
    </edge>
    <edge source="HKG" target="PER">
      <data key="d0">199174</data>
    </edge>
    <edge source="HKG" target="PHL">
      <data key="d0">2360880</data>
    </edge>
    <edge source="HKG" target="POL">
      <data key="d0">90123</data>
    </edge>
    <edge source="HKG" target="PRT">
      <data key="d0">422426</data>
    </edge>
    <edge source="HKG" target="ROU">
      <data key="d0">44812</data>
    </edge>
    <edge source="HKG" target="RUS">
      <data key="d0">117459</data>
    </edge>
    <edge source="HKG" target="SAU">
      <data key="d0">3391496</data>
    </edge>
    <edge source="HKG" target="IND">
      <data key="d0">384981</data>
    </edge>
    <edge source="HKG" target="SGP">
      <data key="d0">11637386</data>
    </edge>
    <edge source="HKG" target="VNM">
      <data key="d0">165789</data>
    </edge>
    <edge source="HKG" target="SVN">
      <data key="d0">18021</data>
    </edge>
    <edge source="HKG" target="ZAF">
      <data key="d0">1733323</data>
    </edge>
    <edge source="HKG" target="ZWE">
      <data key="d0">85743</data>
    </edge>
    <edge source="HKG" target="ESP">
      <data key="d0">2314834</data>
    </edge>
    <edge source="HKG" target="SWE">
      <data key="d0">1948626</data>
    </edge>
    <edge source="HKG" target="CHE">
      <data key="d0">2095622</data>
    </edge>
    <edge source="HKG" target="THA">
      <data key="d0">963037</data>
    </edge>
    <edge source="HKG" target="ARE">
      <data key="d0">3805777</data>
    </edge>
    <edge source="HKG" target="TUR">
      <data key="d0">474391</data>
    </edge>
    <edge source="HKG" target="UKR">
      <data key="d0">25916</data>
    </edge>
    <edge source="HKG" target="EGY">
      <data key="d0">239918</data>
    </edge>
    <edge source="HKG" target="GBR">
      <data key="d0">36033119</data>
    </edge>
    <edge source="HKG" target="TZA">
      <data key="d0">50527</data>
    </edge>
    <edge source="HKG" target="USA">
      <data key="d0">736843298</data>
    </edge>
    <edge source="HKG" target="URY">
      <data key="d0">140801</data>
    </edge>
    <edge source="IDN" target="ALB">
      <data key="d0">126283</data>
    </edge>
    <edge source="IDN" target="DZA">
      <data key="d0">32573</data>
    </edge>
    <edge source="IDN" target="ARG">
      <data key="d0">1645271</data>
    </edge>
    <edge source="IDN" target="AUS">
      <data key="d0">45695908</data>
    </edge>
    <edge source="IDN" target="AUT">
      <data key="d0">1191950</data>
    </edge>
    <edge source="IDN" target="ARM">
      <data key="d0">45748</data>
    </edge>
    <edge source="IDN" target="BEL">
      <data key="d0">70594342</data>
    </edge>
    <edge source="IDN" target="BOL">
      <data key="d0">25086</data>
    </edge>
    <edge source="IDN" target="BRA">
      <data key="d0">2000159</data>
    </edge>
    <edge source="IDN" target="BGR">
      <data key="d0">937633</data>
    </edge>
    <edge source="IDN" target="KHM">
      <data key="d0">90668</data>
    </edge>
    <edge source="IDN" target="CMR">
      <data key="d0">44524</data>
    </edge>
    <edge source="IDN" target="CAN">
      <data key="d0">13346268</data>
    </edge>
    <edge source="IDN" target="LKA">
      <data key="d0">2288596</data>
    </edge>
    <edge source="IDN" target="CHL">
      <data key="d0">782179</data>
    </edge>
    <edge source="IDN" target="CHN">
      <data key="d0">7307404</data>
    </edge>
    <edge source="IDN" target="COL">
      <data key="d0">157807</data>
    </edge>
    <edge source="IDN" target="CRI">
      <data key="d0">417354</data>
    </edge>
    <edge source="IDN" target="HRV">
      <data key="d0">147305</data>
    </edge>
    <edge source="IDN" target="CZE">
      <data key="d0">1149154</data>
    </edge>
    <edge source="IDN" target="BEN">
      <data key="d0">181047</data>
    </edge>
    <edge source="IDN" target="DNK">
      <data key="d0">25751429</data>
    </edge>
    <edge source="IDN" target="SLV">
      <data key="d0">17055</data>
    </edge>
    <edge source="IDN" target="ETH">
      <data key="d0">133492</data>
    </edge>
    <edge source="IDN" target="EST">
      <data key="d0">48189</data>
    </edge>
    <edge source="IDN" target="FIN">
      <data key="d0">4587859</data>
    </edge>
    <edge source="IDN" target="FRA">
      <data key="d0">74149623</data>
    </edge>
    <edge source="IDN" target="GEO">
      <data key="d0">229156</data>
    </edge>
    <edge source="IDN" target="GMB">
      <data key="d0">66860</data>
    </edge>
    <edge source="IDN" target="PSE">
      <data key="d0">24041</data>
    </edge>
    <edge source="IDN" target="DEU">
      <data key="d0">93530570</data>
    </edge>
    <edge source="IDN" target="GHA">
      <data key="d0">117229</data>
    </edge>
    <edge source="IDN" target="GRC">
      <data key="d0">6886218</data>
    </edge>
    <edge source="IDN" target="GTM">
      <data key="d0">15153</data>
    </edge>
    <edge source="IDN" target="HKG">
      <data key="d0">12664838</data>
    </edge>
    <edge source="IDN" target="HUN">
      <data key="d0">1260854</data>
    </edge>
    <edge source="IDN" target="IRL">
      <data key="d0">4374874</data>
    </edge>
    <edge source="IDN" target="ITA">
      <data key="d0">30457911</data>
    </edge>
    <edge source="IDN" target="CIV">
      <data key="d0">61248</data>
    </edge>
    <edge source="IDN" target="JAM">
      <data key="d0">97013</data>
    </edge>
    <edge source="IDN" target="JPN">
      <data key="d0">236333314</data>
    </edge>
    <edge source="IDN" target="KAZ">
      <data key="d0">28415</data>
    </edge>
    <edge source="IDN" target="JOR">
      <data key="d0">461708</data>
    </edge>
    <edge source="IDN" target="KOR">
      <data key="d0">14517942</data>
    </edge>
    <edge source="IDN" target="LBN">
      <data key="d0">1046465</data>
    </edge>
    <edge source="IDN" target="LVA">
      <data key="d0">95582</data>
    </edge>
    <edge source="IDN" target="MDG">
      <data key="d0">81732</data>
    </edge>
    <edge source="IDN" target="MYS">
      <data key="d0">17802372</data>
    </edge>
    <edge source="IDN" target="MRT">
      <data key="d0">208340</data>
    </edge>
    <edge source="IDN" target="MUS">
      <data key="d0">1066646</data>
    </edge>
    <edge source="IDN" target="MEX">
      <data key="d0">1536556</data>
    </edge>
    <edge source="IDN" target="MDA">
      <data key="d0">19156</data>
    </edge>
    <edge source="IDN" target="MAR">
      <data key="d0">820770</data>
    </edge>
    <edge source="IDN" target="MOZ">
      <data key="d0">58726</data>
    </edge>
    <edge source="IDN" target="OMN">
      <data key="d0">381420</data>
    </edge>
    <edge source="IDN" target="NAM">
      <data key="d0">56757</data>
    </edge>
    <edge source="IDN" target="NLD">
      <data key="d0">123904544</data>
    </edge>
    <edge source="IDN" target="NZL">
      <data key="d0">4973120</data>
    </edge>
    <edge source="IDN" target="NIC">
      <data key="d0">17950</data>
    </edge>
    <edge source="IDN" target="NER">
      <data key="d0">76775</data>
    </edge>
    <edge source="IDN" target="NOR">
      <data key="d0">3558076</data>
    </edge>
    <edge source="IDN" target="PAK">
      <data key="d0">137849</data>
    </edge>
    <edge source="IDN" target="PAN">
      <data key="d0">267047</data>
    </edge>
    <edge source="IDN" target="PER">
      <data key="d0">268714</data>
    </edge>
    <edge source="IDN" target="PHL">
      <data key="d0">2898842</data>
    </edge>
    <edge source="IDN" target="POL">
      <data key="d0">1809699</data>
    </edge>
    <edge source="IDN" target="PRT">
      <data key="d0">813958</data>
    </edge>
    <edge source="IDN" target="ROU">
      <data key="d0">263979</data>
    </edge>
    <edge source="IDN" target="RUS">
      <data key="d0">804241</data>
    </edge>
    <edge source="IDN" target="SAU">
      <data key="d0">12419942</data>
    </edge>
    <edge source="IDN" target="SEN">
      <data key="d0">136958</data>
    </edge>
    <edge source="IDN" target="IND">
      <data key="d0">763510</data>
    </edge>
    <edge source="IDN" target="SGP">
      <data key="d0">45325489</data>
    </edge>
    <edge source="IDN" target="VNM">
      <data key="d0">228683</data>
    </edge>
    <edge source="IDN" target="SVN">
      <data key="d0">255746</data>
    </edge>
    <edge source="IDN" target="ZAF">
      <data key="d0">6321426</data>
    </edge>
    <edge source="IDN" target="ZWE">
      <data key="d0">38618</data>
    </edge>
    <edge source="IDN" target="ESP">
      <data key="d0">40389298</data>
    </edge>
    <edge source="IDN" target="SWE">
      <data key="d0">12067956</data>
    </edge>
    <edge source="IDN" target="CHE">
      <data key="d0">3120828</data>
    </edge>
    <edge source="IDN" target="THA">
      <data key="d0">845548</data>
    </edge>
    <edge source="IDN" target="TGO">
      <data key="d0">21610</data>
    </edge>
    <edge source="IDN" target="ARE">
      <data key="d0">17102905</data>
    </edge>
    <edge source="IDN" target="TUN">
      <data key="d0">63541</data>
    </edge>
    <edge source="IDN" target="TUR">
      <data key="d0">1451434</data>
    </edge>
    <edge source="IDN" target="UGA">
      <data key="d0">36354</data>
    </edge>
    <edge source="IDN" target="UKR">
      <data key="d0">289637</data>
    </edge>
    <edge source="IDN" target="EGY">
      <data key="d0">997429</data>
    </edge>
    <edge source="IDN" target="GBR">
      <data key="d0">78041351</data>
    </edge>
    <edge source="IDN" target="TZA">
      <data key="d0">396204</data>
    </edge>
    <edge source="IDN" target="USA">
      <data key="d0">434496167</data>
    </edge>
    <edge source="IDN" target="URY">
      <data key="d0">234987</data>
    </edge>
    <edge source="IDN" target="SRB">
      <data key="d0">139338</data>
    </edge>
    <edge source="JAM" target="HND">
      <data key="d0">15853</data>
    </edge>
    <edge source="JAM" target="USA">
      <data key="d0">47429</data>
    </edge>
    <edge source="MEX" target="ARG">
      <data key="d0">824125</data>
    </edge>
    <edge source="MEX" target="AUS">
      <data key="d0">1510172</data>
    </edge>
    <edge source="MEX" target="AUT">
      <data key="d0">505716</data>
    </edge>
    <edge source="MEX" target="BEL">
      <data key="d0">887299</data>
    </edge>
    <edge source="MEX" target="BOL">
      <data key="d0">305230</data>
    </edge>
    <edge source="MEX" target="BRA">
      <data key="d0">1745055</data>
    </edge>
    <edge source="MEX" target="CAN">
      <data key="d0">12609520</data>
    </edge>
    <edge source="MEX" target="CHL">
      <data key="d0">2032115</data>
    </edge>
    <edge source="MEX" target="CHN">
      <data key="d0">47585</data>
    </edge>
    <edge source="MEX" target="COL">
      <data key="d0">1107297</data>
    </edge>
    <edge source="MEX" target="CRI">
      <data key="d0">2370242</data>
    </edge>
    <edge source="MEX" target="CZE">
      <data key="d0">143629</data>
    </edge>
    <edge source="MEX" target="DNK">
      <data key="d0">868478</data>
    </edge>
    <edge source="MEX" target="ECU">
      <data key="d0">63766</data>
    </edge>
    <edge source="MEX" target="SLV">
      <data key="d0">1069702</data>
    </edge>
    <edge source="MEX" target="FIN">
      <data key="d0">27601</data>
    </edge>
    <edge source="MEX" target="FRA">
      <data key="d0">2442820</data>
    </edge>
    <edge source="MEX" target="DEU">
      <data key="d0">17917317</data>
    </edge>
    <edge source="MEX" target="GRC">
      <data key="d0">331812</data>
    </edge>
    <edge source="MEX" target="GTM">
      <data key="d0">3489795</data>
    </edge>
    <edge source="MEX" target="HND">
      <data key="d0">787184</data>
    </edge>
    <edge source="MEX" target="HKG">
      <data key="d0">150888</data>
    </edge>
    <edge source="MEX" target="HUN">
      <data key="d0">517366</data>
    </edge>
    <edge source="MEX" target="IDN">
      <data key="d0">24328</data>
    </edge>
    <edge source="MEX" target="IRL">
      <data key="d0">5812222</data>
    </edge>
    <edge source="MEX" target="ISR">
      <data key="d0">676576</data>
    </edge>
    <edge source="MEX" target="ITA">
      <data key="d0">891611</data>
    </edge>
    <edge source="MEX" target="JAM">
      <data key="d0">361095</data>
    </edge>
    <edge source="MEX" target="JPN">
      <data key="d0">512701</data>
    </edge>
    <edge source="MEX" target="KOR">
      <data key="d0">13150</data>
    </edge>
    <edge source="MEX" target="MYS">
      <data key="d0">504055</data>
    </edge>
    <edge source="MEX" target="OMN">
      <data key="d0">70393</data>
    </edge>
    <edge source="MEX" target="NLD">
      <data key="d0">1033821</data>
    </edge>
    <edge source="MEX" target="NZL">
      <data key="d0">163278</data>
    </edge>
    <edge source="MEX" target="NIC">
      <data key="d0">546954</data>
    </edge>
    <edge source="MEX" target="NOR">
      <data key="d0">118349</data>
    </edge>
    <edge source="MEX" target="PAN">
      <data key="d0">3344207</data>
    </edge>
    <edge source="MEX" target="PRY">
      <data key="d0">27068</data>
    </edge>
    <edge source="MEX" target="PER">
      <data key="d0">619218</data>
    </edge>
    <edge source="MEX" target="PHL">
      <data key="d0">156158</data>
    </edge>
    <edge source="MEX" target="POL">
      <data key="d0">10054</data>
    </edge>
    <edge source="MEX" target="PRT">
      <data key="d0">2084920</data>
    </edge>
    <edge source="MEX" target="ROU">
      <data key="d0">35889</data>
    </edge>
    <edge source="MEX" target="RUS">
      <data key="d0">55943</data>
    </edge>
    <edge source="MEX" target="SAU">
      <data key="d0">1156951</data>
    </edge>
    <edge source="MEX" target="IND">
      <data key="d0">45176</data>
    </edge>
    <edge source="MEX" target="SGP">
      <data key="d0">22055</data>
    </edge>
    <edge source="MEX" target="ZAF">
      <data key="d0">45613</data>
    </edge>
    <edge source="MEX" target="ESP">
      <data key="d0">7361215</data>
    </edge>
    <edge source="MEX" target="SWE">
      <data key="d0">1123581</data>
    </edge>
    <edge source="MEX" target="CHE">
      <data key="d0">574829</data>
    </edge>
    <edge source="MEX" target="ARE">
      <data key="d0">2317263</data>
    </edge>
    <edge source="MEX" target="TUR">
      <data key="d0">55393</data>
    </edge>
    <edge source="MEX" target="UKR">
      <data key="d0">35969</data>
    </edge>
    <edge source="MEX" target="EGY">
      <data key="d0">43704</data>
    </edge>
    <edge source="MEX" target="GBR">
      <data key="d0">9669597</data>
    </edge>
    <edge source="MEX" target="USA">
      <data key="d0">3215237050</data>
    </edge>
    <edge source="MEX" target="URY">
      <data key="d0">31112</data>
    </edge>
    <edge source="NIC" target="CAN">
      <data key="d0">11395</data>
    </edge>
    <edge source="NIC" target="CRI">
      <data key="d0">365441</data>
    </edge>
    <edge source="NIC" target="SLV">
      <data key="d0">55166</data>
    </edge>
    <edge source="NIC" target="GTM">
      <data key="d0">39062</data>
    </edge>
    <edge source="NIC" target="HND">
      <data key="d0">55983</data>
    </edge>
    <edge source="NIC" target="ITA">
      <data key="d0">15831</data>
    </edge>
    <edge source="NIC" target="PAN">
      <data key="d0">59917</data>
    </edge>
    <edge source="NIC" target="USA">
      <data key="d0">286336</data>
    </edge>
    <edge source="PAN" target="CRI">
      <data key="d0">48278</data>
    </edge>
    <edge source="PAN" target="HND">
      <data key="d0">18311</data>
    </edge>
    <edge source="PAN" target="JAM">
      <data key="d0">37392</data>
    </edge>
    <edge source="PAN" target="NIC">
      <data key="d0">16558</data>
    </edge>
    <edge source="PAN" target="USA">
      <data key="d0">1387344</data>
    </edge>
    <edge source="PRY" target="ARG">
      <data key="d0">359928</data>
    </edge>
    <edge source="PRY" target="AUS">
      <data key="d0">27430</data>
    </edge>
    <edge source="PRY" target="BOL">
      <data key="d0">17462</data>
    </edge>
    <edge source="PRY" target="BRA">
      <data key="d0">593549</data>
    </edge>
    <edge source="PRY" target="CHL">
      <data key="d0">92692</data>
    </edge>
    <edge source="PRY" target="NZL">
      <data key="d0">21816</data>
    </edge>
    <edge source="PRY" target="NOR">
      <data key="d0">54500</data>
    </edge>
    <edge source="PRY" target="ESP">
      <data key="d0">129901</data>
    </edge>
    <edge source="PRY" target="USA">
      <data key="d0">232949</data>
    </edge>
    <edge source="PRY" target="URY">
      <data key="d0">533965</data>
    </edge>
    <edge source="PER" target="ARG">
      <data key="d0">60732</data>
    </edge>
    <edge source="PER" target="BOL">
      <data key="d0">207038</data>
    </edge>
    <edge source="PER" target="CAN">
      <data key="d0">10731</data>
    </edge>
    <edge source="PER" target="CHL">
      <data key="d0">70150</data>
    </edge>
    <edge source="PER" target="COL">
      <data key="d0">17364</data>
    </edge>
    <edge source="PER" target="ECU">
      <data key="d0">102311</data>
    </edge>
    <edge source="PER" target="FRA">
      <data key="d0">249293</data>
    </edge>
    <edge source="PER" target="ITA">
      <data key="d0">378974</data>
    </edge>
    <edge source="PER" target="JPN">
      <data key="d0">52868</data>
    </edge>
    <edge source="PER" target="NLD">
      <data key="d0">47031</data>
    </edge>
    <edge source="PER" target="PAN">
      <data key="d0">21257</data>
    </edge>
    <edge source="PER" target="ESP">
      <data key="d0">62593</data>
    </edge>
    <edge source="PER" target="CHE">
      <data key="d0">14825</data>
    </edge>
    <edge source="PER" target="GBR">
      <data key="d0">47663</data>
    </edge>
    <edge source="PER" target="USA">
      <data key="d0">6939571</data>
    </edge>
    <edge source="PER" target="URY">
      <data key="d0">16225</data>
    </edge>
    <edge source="PHL" target="DZA">
      <data key="d0">51847</data>
    </edge>
    <edge source="PHL" target="ARG">
      <data key="d0">181360</data>
    </edge>
    <edge source="PHL" target="AUS">
      <data key="d0">9100548</data>
    </edge>
    <edge source="PHL" target="AUT">
      <data key="d0">174863</data>
    </edge>
    <edge source="PHL" target="BEL">
      <data key="d0">4943744</data>
    </edge>
    <edge source="PHL" target="BRA">
      <data key="d0">1344923</data>
    </edge>
    <edge source="PHL" target="CAN">
      <data key="d0">4419182</data>
    </edge>
    <edge source="PHL" target="LKA">
      <data key="d0">12496</data>
    </edge>
    <edge source="PHL" target="CHL">
      <data key="d0">275494</data>
    </edge>
    <edge source="PHL" target="CHN">
      <data key="d0">631801</data>
    </edge>
    <edge source="PHL" target="COL">
      <data key="d0">24350</data>
    </edge>
    <edge source="PHL" target="CRI">
      <data key="d0">47030</data>
    </edge>
    <edge source="PHL" target="HRV">
      <data key="d0">26755</data>
    </edge>
    <edge source="PHL" target="CZE">
      <data key="d0">134254</data>
    </edge>
    <edge source="PHL" target="DNK">
      <data key="d0">976199</data>
    </edge>
    <edge source="PHL" target="ECU">
      <data key="d0">93819</data>
    </edge>
    <edge source="PHL" target="FIN">
      <data key="d0">55023</data>
    </edge>
    <edge source="PHL" target="FRA">
      <data key="d0">11129772</data>
    </edge>
    <edge source="PHL" target="DEU">
      <data key="d0">4686216</data>
    </edge>
    <edge source="PHL" target="GHA">
      <data key="d0">11927</data>
    </edge>
    <edge source="PHL" target="GRC">
      <data key="d0">415360</data>
    </edge>
    <edge source="PHL" target="GTM">
      <data key="d0">14319</data>
    </edge>
    <edge source="PHL" target="HKG">
      <data key="d0">1935107</data>
    </edge>
    <edge source="PHL" target="IDN">
      <data key="d0">200079</data>
    </edge>
    <edge source="PHL" target="IRL">
      <data key="d0">134318</data>
    </edge>
    <edge source="PHL" target="ISR">
      <data key="d0">633094</data>
    </edge>
    <edge source="PHL" target="ITA">
      <data key="d0">4032408</data>
    </edge>
    <edge source="PHL" target="JAM">
      <data key="d0">120000</data>
    </edge>
    <edge source="PHL" target="JPN">
      <data key="d0">54530748</data>
    </edge>
    <edge source="PHL" target="JOR">
      <data key="d0">12043</data>
    </edge>
    <edge source="PHL" target="KOR">
      <data key="d0">1936159</data>
    </edge>
    <edge source="PHL" target="LBN">
      <data key="d0">584415</data>
    </edge>
    <edge source="PHL" target="MYS">
      <data key="d0">1980018</data>
    </edge>
    <edge source="PHL" target="MUS">
      <data key="d0">36168</data>
    </edge>
    <edge source="PHL" target="MEX">
      <data key="d0">654474</data>
    </edge>
    <edge source="PHL" target="MAR">
      <data key="d0">19315</data>
    </edge>
    <edge source="PHL" target="MOZ">
      <data key="d0">37046</data>
    </edge>
    <edge source="PHL" target="OMN">
      <data key="d0">44077</data>
    </edge>
    <edge source="PHL" target="NAM">
      <data key="d0">11946</data>
    </edge>
    <edge source="PHL" target="NLD">
      <data key="d0">10859230</data>
    </edge>
    <edge source="PHL" target="NZL">
      <data key="d0">1625415</data>
    </edge>
    <edge source="PHL" target="NOR">
      <data key="d0">86125</data>
    </edge>
    <edge source="PHL" target="PAK">
      <data key="d0">66243</data>
    </edge>
    <edge source="PHL" target="PAN">
      <data key="d0">114119</data>
    </edge>
    <edge source="PHL" target="PER">
      <data key="d0">103273</data>
    </edge>
    <edge source="PHL" target="POL">
      <data key="d0">19170</data>
    </edge>
    <edge source="PHL" target="PRT">
      <data key="d0">717637</data>
    </edge>
    <edge source="PHL" target="RUS">
      <data key="d0">48066</data>
    </edge>
    <edge source="PHL" target="SAU">
      <data key="d0">5253483</data>
    </edge>
    <edge source="PHL" target="IND">
      <data key="d0">22437</data>
    </edge>
    <edge source="PHL" target="SGP">
      <data key="d0">1741605</data>
    </edge>
    <edge source="PHL" target="SVK">
      <data key="d0">24973</data>
    </edge>
    <edge source="PHL" target="VNM">
      <data key="d0">34358</data>
    </edge>
    <edge source="PHL" target="ZAF">
      <data key="d0">914488</data>
    </edge>
    <edge source="PHL" target="ESP">
      <data key="d0">6022466</data>
    </edge>
    <edge source="PHL" target="SWE">
      <data key="d0">150450</data>
    </edge>
    <edge source="PHL" target="CHE">
      <data key="d0">204744</data>
    </edge>
    <edge source="PHL" target="THA">
      <data key="d0">53461</data>
    </edge>
    <edge source="PHL" target="ARE">
      <data key="d0">1109007</data>
    </edge>
    <edge source="PHL" target="TUR">
      <data key="d0">344451</data>
    </edge>
    <edge source="PHL" target="EGY">
      <data key="d0">252217</data>
    </edge>
    <edge source="PHL" target="GBR">
      <data key="d0">10042205</data>
    </edge>
    <edge source="PHL" target="USA">
      <data key="d0">230636629</data>
    </edge>
    <edge source="PHL" target="BFA">
      <data key="d0">10000</data>
    </edge>
    <edge source="PHL" target="URY">
      <data key="d0">364317</data>
    </edge>
    <edge source="TUR" target="ALB">
      <data key="d0">763509</data>
    </edge>
    <edge source="TUR" target="DZA">
      <data key="d0">448312</data>
    </edge>
    <edge source="TUR" target="AZE">
      <data key="d0">3101021</data>
    </edge>
    <edge source="TUR" target="ARG">
      <data key="d0">370000</data>
    </edge>
    <edge source="TUR" target="AUS">
      <data key="d0">397415</data>
    </edge>
    <edge source="TUR" target="AUT">
      <data key="d0">6359689</data>
    </edge>
    <edge source="TUR" target="BEL">
      <data key="d0">3900553</data>
    </edge>
    <edge source="TUR" target="BRA">
      <data key="d0">797400</data>
    </edge>
    <edge source="TUR" target="BGR">
      <data key="d0">2072214</data>
    </edge>
    <edge source="TUR" target="BLR">
      <data key="d0">153646</data>
    </edge>
    <edge source="TUR" target="CAN">
      <data key="d0">54499</data>
    </edge>
    <edge source="TUR" target="CHN">
      <data key="d0">10680</data>
    </edge>
    <edge source="TUR" target="HRV">
      <data key="d0">128410</data>
    </edge>
    <edge source="TUR" target="CZE">
      <data key="d0">387121</data>
    </edge>
    <edge source="TUR" target="DNK">
      <data key="d0">2701338</data>
    </edge>
    <edge source="TUR" target="ETH">
      <data key="d0">36556</data>
    </edge>
    <edge source="TUR" target="EST">
      <data key="d0">17244</data>
    </edge>
    <edge source="TUR" target="FIN">
      <data key="d0">216422</data>
    </edge>
    <edge source="TUR" target="FRA">
      <data key="d0">9856123</data>
    </edge>
    <edge source="TUR" target="GEO">
      <data key="d0">631973</data>
    </edge>
    <edge source="TUR" target="PSE">
      <data key="d0">55389</data>
    </edge>
    <edge source="TUR" target="DEU">
      <data key="d0">41149174</data>
    </edge>
    <edge source="TUR" target="GRC">
      <data key="d0">2462913</data>
    </edge>
    <edge source="TUR" target="HUN">
      <data key="d0">1447764</data>
    </edge>
    <edge source="TUR" target="IDN">
      <data key="d0">16368</data>
    </edge>
    <edge source="TUR" target="IRL">
      <data key="d0">212321</data>
    </edge>
    <edge source="TUR" target="ISR">
      <data key="d0">13983229</data>
    </edge>
    <edge source="TUR" target="ITA">
      <data key="d0">7052198</data>
    </edge>
    <edge source="TUR" target="CIV">
      <data key="d0">22592</data>
    </edge>
    <edge source="TUR" target="JPN">
      <data key="d0">110028</data>
    </edge>
    <edge source="TUR" target="KAZ">
      <data key="d0">2586490</data>
    </edge>
    <edge source="TUR" target="JOR">
      <data key="d0">609008</data>
    </edge>
    <edge source="TUR" target="KGZ">
      <data key="d0">1171406</data>
    </edge>
    <edge source="TUR" target="LBN">
      <data key="d0">459488</data>
    </edge>
    <edge source="TUR" target="MEX">
      <data key="d0">150206</data>
    </edge>
    <edge source="TUR" target="MDA">
      <data key="d0">269637</data>
    </edge>
    <edge source="TUR" target="MAR">
      <data key="d0">436558</data>
    </edge>
    <edge source="TUR" target="OMN">
      <data key="d0">172304</data>
    </edge>
    <edge source="TUR" target="NLD">
      <data key="d0">14466749</data>
    </edge>
    <edge source="TUR" target="NZL">
      <data key="d0">47787</data>
    </edge>
    <edge source="TUR" target="NOR">
      <data key="d0">539280</data>
    </edge>
    <edge source="TUR" target="POL">
      <data key="d0">348431</data>
    </edge>
    <edge source="TUR" target="PRT">
      <data key="d0">389012</data>
    </edge>
    <edge source="TUR" target="ROU">
      <data key="d0">2891482</data>
    </edge>
    <edge source="TUR" target="RUS">
      <data key="d0">3011947</data>
    </edge>
    <edge source="TUR" target="SAU">
      <data key="d0">5688285</data>
    </edge>
    <edge source="TUR" target="SEN">
      <data key="d0">14654</data>
    </edge>
    <edge source="TUR" target="IND">
      <data key="d0">81466</data>
    </edge>
    <edge source="TUR" target="SGP">
      <data key="d0">54225</data>
    </edge>
    <edge source="TUR" target="VNM">
      <data key="d0">10386</data>
    </edge>
    <edge source="TUR" target="ZAF">
      <data key="d0">306254</data>
    </edge>
    <edge source="TUR" target="ESP">
      <data key="d0">1536872</data>
    </edge>
    <edge source="TUR" target="SWE">
      <data key="d0">1212177</data>
    </edge>
    <edge source="TUR" target="CHE">
      <data key="d0">847418</data>
    </edge>
    <edge source="TUR" target="ARE">
      <data key="d0">2131554</data>
    </edge>
    <edge source="TUR" target="TUN">
      <data key="d0">119108</data>
    </edge>
    <edge source="TUR" target="UKR">
      <data key="d0">717851</data>
    </edge>
    <edge source="TUR" target="MKD">
      <data key="d0">3438321</data>
    </edge>
    <edge source="TUR" target="EGY">
      <data key="d0">1415476</data>
    </edge>
    <edge source="TUR" target="GBR">
      <data key="d0">3535201</data>
    </edge>
    <edge source="TUR" target="TZA">
      <data key="d0">13818</data>
    </edge>
    <edge source="TUR" target="USA">
      <data key="d0">7038888</data>
    </edge>
    <edge source="TUR" target="URY">
      <data key="d0">19680</data>
    </edge>
    <edge source="TUR" target="SRB">
      <data key="d0">1260416</data>
    </edge>
    <edge source="GBR" target="ALB">
      <data key="d0">18913</data>
    </edge>
    <edge source="GBR" target="DZA">
      <data key="d0">310708</data>
    </edge>
    <edge source="GBR" target="AZE">
      <data key="d0">301078</data>
    </edge>
    <edge source="GBR" target="ARG">
      <data key="d0">536842</data>
    </edge>
    <edge source="GBR" target="AUS">
      <data key="d0">17507156</data>
    </edge>
    <edge source="GBR" target="AUT">
      <data key="d0">8272655</data>
    </edge>
    <edge source="GBR" target="ARM">
      <data key="d0">87837</data>
    </edge>
    <edge source="GBR" target="BEL">
      <data key="d0">112950751</data>
    </edge>
    <edge source="GBR" target="BRA">
      <data key="d0">2023728</data>
    </edge>
    <edge source="GBR" target="BGR">
      <data key="d0">1096059</data>
    </edge>
    <edge source="GBR" target="BLR">
      <data key="d0">36281</data>
    </edge>
    <edge source="GBR" target="CMR">
      <data key="d0">17080</data>
    </edge>
    <edge source="GBR" target="CAN">
      <data key="d0">11700503</data>
    </edge>
    <edge source="GBR" target="LKA">
      <data key="d0">1423008</data>
    </edge>
    <edge source="GBR" target="CHL">
      <data key="d0">229326</data>
    </edge>
    <edge source="GBR" target="CHN">
      <data key="d0">3605174</data>
    </edge>
    <edge source="GBR" target="COL">
      <data key="d0">50061</data>
    </edge>
    <edge source="GBR" target="CRI">
      <data key="d0">119225</data>
    </edge>
    <edge source="GBR" target="HRV">
      <data key="d0">848889</data>
    </edge>
    <edge source="GBR" target="CZE">
      <data key="d0">5230845</data>
    </edge>
    <edge source="GBR" target="BEN">
      <data key="d0">13091</data>
    </edge>
    <edge source="GBR" target="DNK">
      <data key="d0">24577572</data>
    </edge>
    <edge source="GBR" target="ECU">
      <data key="d0">28899</data>
    </edge>
    <edge source="GBR" target="ETH">
      <data key="d0">70260</data>
    </edge>
    <edge source="GBR" target="EST">
      <data key="d0">353446</data>
    </edge>
    <edge source="GBR" target="FIN">
      <data key="d0">7321159</data>
    </edge>
    <edge source="GBR" target="FRA">
      <data key="d0">123715234</data>
    </edge>
    <edge source="GBR" target="GEO">
      <data key="d0">175082</data>
    </edge>
    <edge source="GBR" target="GMB">
      <data key="d0">279064</data>
    </edge>
    <edge source="GBR" target="DEU">
      <data key="d0">171382945</data>
    </edge>
    <edge source="GBR" target="GHA">
      <data key="d0">705045</data>
    </edge>
    <edge source="GBR" target="GRC">
      <data key="d0">7347775</data>
    </edge>
    <edge source="GBR" target="GTM">
      <data key="d0">140477</data>
    </edge>
    <edge source="GBR" target="HKG">
      <data key="d0">13095988</data>
    </edge>
    <edge source="GBR" target="HUN">
      <data key="d0">6186397</data>
    </edge>
    <edge source="GBR" target="IDN">
      <data key="d0">366494</data>
    </edge>
    <edge source="GBR" target="IRL">
      <data key="d0">222679717</data>
    </edge>
    <edge source="GBR" target="ISR">
      <data key="d0">3955954</data>
    </edge>
    <edge source="GBR" target="ITA">
      <data key="d0">43139548</data>
    </edge>
    <edge source="GBR" target="CIV">
      <data key="d0">136369</data>
    </edge>
    <edge source="GBR" target="JAM">
      <data key="d0">366099</data>
    </edge>
    <edge source="GBR" target="JPN">
      <data key="d0">54881557</data>
    </edge>
    <edge source="GBR" target="KAZ">
      <data key="d0">409687</data>
    </edge>
    <edge source="GBR" target="JOR">
      <data key="d0">627214</data>
    </edge>
    <edge source="GBR" target="KOR">
      <data key="d0">4817211</data>
    </edge>
    <edge source="GBR" target="LBN">
      <data key="d0">800347</data>
    </edge>
    <edge source="GBR" target="LVA">
      <data key="d0">1147326</data>
    </edge>
    <edge source="GBR" target="LTU">
      <data key="d0">336102</data>
    </edge>
    <edge source="GBR" target="MDG">
      <data key="d0">25890</data>
    </edge>
    <edge source="GBR" target="MWI">
      <data key="d0">23034</data>
    </edge>
    <edge source="GBR" target="MYS">
      <data key="d0">2961990</data>
    </edge>
    <edge source="GBR" target="MUS">
      <data key="d0">313006</data>
    </edge>
    <edge source="GBR" target="MEX">
      <data key="d0">918630</data>
    </edge>
    <edge source="GBR" target="MDA">
      <data key="d0">231952</data>
    </edge>
    <edge source="GBR" target="MAR">
      <data key="d0">787786</data>
    </edge>
    <edge source="GBR" target="MOZ">
      <data key="d0">154342</data>
    </edge>
    <edge source="GBR" target="OMN">
      <data key="d0">1341502</data>
    </edge>
    <edge source="GBR" target="NAM">
      <data key="d0">738232</data>
    </edge>
    <edge source="GBR" target="NLD">
      <data key="d0">77792672</data>
    </edge>
    <edge source="GBR" target="NZL">
      <data key="d0">808785</data>
    </edge>
    <edge source="GBR" target="NIC">
      <data key="d0">55651</data>
    </edge>
    <edge source="GBR" target="NER">
      <data key="d0">79923</data>
    </edge>
    <edge source="GBR" target="NOR">
      <data key="d0">14809764</data>
    </edge>
    <edge source="GBR" target="PAK">
      <data key="d0">439282</data>
    </edge>
    <edge source="GBR" target="PAN">
      <data key="d0">150571</data>
    </edge>
    <edge source="GBR" target="PER">
      <data key="d0">132142</data>
    </edge>
    <edge source="GBR" target="PHL">
      <data key="d0">1050873</data>
    </edge>
    <edge source="GBR" target="POL">
      <data key="d0">10021430</data>
    </edge>
    <edge source="GBR" target="PRT">
      <data key="d0">9227227</data>
    </edge>
    <edge source="GBR" target="ROU">
      <data key="d0">1311477</data>
    </edge>
    <edge source="GBR" target="RUS">
      <data key="d0">7260634</data>
    </edge>
    <edge source="GBR" target="SAU">
      <data key="d0">8687391</data>
    </edge>
    <edge source="GBR" target="SEN">
      <data key="d0">61582</data>
    </edge>
    <edge source="GBR" target="IND">
      <data key="d0">1239699</data>
    </edge>
    <edge source="GBR" target="SGP">
      <data key="d0">9127428</data>
    </edge>
    <edge source="GBR" target="SVK">
      <data key="d0">1912440</data>
    </edge>
    <edge source="GBR" target="VNM">
      <data key="d0">488657</data>
    </edge>
    <edge source="GBR" target="SVN">
      <data key="d0">933426</data>
    </edge>
    <edge source="GBR" target="ZAF">
      <data key="d0">2276087</data>
    </edge>
    <edge source="GBR" target="ZWE">
      <data key="d0">39981</data>
    </edge>
    <edge source="GBR" target="ESP">
      <data key="d0">36948262</data>
    </edge>
    <edge source="GBR" target="SWE">
      <data key="d0">36247393</data>
    </edge>
    <edge source="GBR" target="CHE">
      <data key="d0">28314174</data>
    </edge>
    <edge source="GBR" target="THA">
      <data key="d0">1640458</data>
    </edge>
    <edge source="GBR" target="TGO">
      <data key="d0">86162</data>
    </edge>
    <edge source="GBR" target="ARE">
      <data key="d0">11806958</data>
    </edge>
    <edge source="GBR" target="TUN">
      <data key="d0">196774</data>
    </edge>
    <edge source="GBR" target="TUR">
      <data key="d0">9663768</data>
    </edge>
    <edge source="GBR" target="UGA">
      <data key="d0">336809</data>
    </edge>
    <edge source="GBR" target="UKR">
      <data key="d0">1068877</data>
    </edge>
    <edge source="GBR" target="MKD">
      <data key="d0">234063</data>
    </edge>
    <edge source="GBR" target="EGY">
      <data key="d0">4038967</data>
    </edge>
    <edge source="GBR" target="TZA">
      <data key="d0">278285</data>
    </edge>
    <edge source="GBR" target="USA">
      <data key="d0">349450253</data>
    </edge>
    <edge source="GBR" target="URY">
      <data key="d0">441287</data>
    </edge>
    <edge source="GBR" target="SRB">
      <data key="d0">230042</data>
    </edge>
    <edge source="URY" target="ARG">
      <data key="d0">4687587</data>
    </edge>
    <edge source="URY" target="BRA">
      <data key="d0">2339353</data>
    </edge>
    <edge source="URY" target="CHL">
      <data key="d0">1323231</data>
    </edge>
    <edge source="URY" target="DEU">
      <data key="d0">3814284</data>
    </edge>
    <edge source="URY" target="NOR">
      <data key="d0">293623</data>
    </edge>
    <edge source="URY" target="PRY">
      <data key="d0">167104</data>
    </edge>
    <edge source="URY" target="PER">
      <data key="d0">18525</data>
    </edge>
    <edge source="URY" target="PRT">
      <data key="d0">12045</data>
    </edge>
    <edge source="URY" target="SWE">
      <data key="d0">94261</data>
    </edge>
    <edge source="URY" target="USA">
      <data key="d0">3653642</data>
    </edge>
    <edge source="AUS" target="ARG">
      <data key="d0">57307</data>
    </edge>
    <edge source="AUS" target="BEL">
      <data key="d0">132768</data>
    </edge>
    <edge source="AUS" target="BRA">
      <data key="d0">64628</data>
    </edge>
    <edge source="AUS" target="BGR">
      <data key="d0">10213</data>
    </edge>
    <edge source="AUS" target="CAN">
      <data key="d0">237743</data>
    </edge>
    <edge source="AUS" target="LKA">
      <data key="d0">12730</data>
    </edge>
    <edge source="AUS" target="CHN">
      <data key="d0">2164246</data>
    </edge>
    <edge source="AUS" target="COL">
      <data key="d0">11525</data>
    </edge>
    <edge source="AUS" target="HRV">
      <data key="d0">49164</data>
    </edge>
    <edge source="AUS" target="CZE">
      <data key="d0">16302</data>
    </edge>
    <edge source="AUS" target="DNK">
      <data key="d0">22836</data>
    </edge>
    <edge source="AUS" target="ETH">
      <data key="d0">13127</data>
    </edge>
    <edge source="AUS" target="FIN">
      <data key="d0">13870</data>
    </edge>
    <edge source="AUS" target="FRA">
      <data key="d0">579247</data>
    </edge>
    <edge source="AUS" target="DEU">
      <data key="d0">182824</data>
    </edge>
    <edge source="AUS" target="GRC">
      <data key="d0">304345</data>
    </edge>
    <edge source="AUS" target="GTM">
      <data key="d0">19440</data>
    </edge>
    <edge source="AUS" target="HKG">
      <data key="d0">5210480</data>
    </edge>
    <edge source="AUS" target="IDN">
      <data key="d0">2862867</data>
    </edge>
    <edge source="AUS" target="IRL">
      <data key="d0">63232</data>
    </edge>
    <edge source="AUS" target="ISR">
      <data key="d0">116368</data>
    </edge>
    <edge source="AUS" target="ITA">
      <data key="d0">184667</data>
    </edge>
    <edge source="AUS" target="JPN">
      <data key="d0">5933003</data>
    </edge>
    <edge source="AUS" target="JOR">
      <data key="d0">35233</data>
    </edge>
    <edge source="AUS" target="KOR">
      <data key="d0">2285576</data>
    </edge>
    <edge source="AUS" target="KGZ">
      <data key="d0">44669</data>
    </edge>
    <edge source="AUS" target="MYS">
      <data key="d0">3048604</data>
    </edge>
    <edge source="AUS" target="MUS">
      <data key="d0">16473</data>
    </edge>
    <edge source="AUS" target="MEX">
      <data key="d0">67621</data>
    </edge>
    <edge source="AUS" target="OMN">
      <data key="d0">10624</data>
    </edge>
    <edge source="AUS" target="NLD">
      <data key="d0">487963</data>
    </edge>
    <edge source="AUS" target="NZL">
      <data key="d0">17803429</data>
    </edge>
    <edge source="AUS" target="PAK">
      <data key="d0">29243</data>
    </edge>
    <edge source="AUS" target="PER">
      <data key="d0">54630</data>
    </edge>
    <edge source="AUS" target="PHL">
      <data key="d0">514940</data>
    </edge>
    <edge source="AUS" target="PRT">
      <data key="d0">71711</data>
    </edge>
    <edge source="AUS" target="SAU">
      <data key="d0">68935</data>
    </edge>
    <edge source="AUS" target="IND">
      <data key="d0">353161</data>
    </edge>
    <edge source="AUS" target="SGP">
      <data key="d0">5883758</data>
    </edge>
    <edge source="AUS" target="VNM">
      <data key="d0">99650</data>
    </edge>
    <edge source="AUS" target="ZAF">
      <data key="d0">290765</data>
    </edge>
    <edge source="AUS" target="ESP">
      <data key="d0">329313</data>
    </edge>
    <edge source="AUS" target="SWE">
      <data key="d0">98417</data>
    </edge>
    <edge source="AUS" target="CHE">
      <data key="d0">218109</data>
    </edge>
    <edge source="AUS" target="THA">
      <data key="d0">2231099</data>
    </edge>
    <edge source="AUS" target="ARE">
      <data key="d0">1374329</data>
    </edge>
    <edge source="AUS" target="TUR">
      <data key="d0">56182</data>
    </edge>
    <edge source="AUS" target="EGY">
      <data key="d0">27824</data>
    </edge>
    <edge source="AUS" target="GBR">
      <data key="d0">3502891</data>
    </edge>
    <edge source="AUS" target="TZA">
      <data key="d0">66922</data>
    </edge>
    <edge source="AUS" target="USA">
      <data key="d0">7487546</data>
    </edge>
    <edge source="AUS" target="SRB">
      <data key="d0">31805</data>
    </edge>
    <edge source="BGR" target="ALB">
      <data key="d0">126078</data>
    </edge>
    <edge source="BGR" target="DZA">
      <data key="d0">137886</data>
    </edge>
    <edge source="BGR" target="AZE">
      <data key="d0">165939</data>
    </edge>
    <edge source="BGR" target="AUT">
      <data key="d0">579158</data>
    </edge>
    <edge source="BGR" target="ARM">
      <data key="d0">50760</data>
    </edge>
    <edge source="BGR" target="BEL">
      <data key="d0">1804107</data>
    </edge>
    <edge source="BGR" target="CAN">
      <data key="d0">792544</data>
    </edge>
    <edge source="BGR" target="CHN">
      <data key="d0">42874</data>
    </edge>
    <edge source="BGR" target="CZE">
      <data key="d0">165726</data>
    </edge>
    <edge source="BGR" target="DNK">
      <data key="d0">235003</data>
    </edge>
    <edge source="BGR" target="FRA">
      <data key="d0">5343209</data>
    </edge>
    <edge source="BGR" target="GEO">
      <data key="d0">141844</data>
    </edge>
    <edge source="BGR" target="DEU">
      <data key="d0">7241123</data>
    </edge>
    <edge source="BGR" target="GRC">
      <data key="d0">1546357</data>
    </edge>
    <edge source="BGR" target="HUN">
      <data key="d0">80823</data>
    </edge>
    <edge source="BGR" target="IRL">
      <data key="d0">25548</data>
    </edge>
    <edge source="BGR" target="ISR">
      <data key="d0">321105</data>
    </edge>
    <edge source="BGR" target="ITA">
      <data key="d0">3313825</data>
    </edge>
    <edge source="BGR" target="JPN">
      <data key="d0">67082</data>
    </edge>
    <edge source="BGR" target="MEX">
      <data key="d0">152490</data>
    </edge>
    <edge source="BGR" target="MDA">
      <data key="d0">21196</data>
    </edge>
    <edge source="BGR" target="NLD">
      <data key="d0">2307095</data>
    </edge>
    <edge source="BGR" target="POL">
      <data key="d0">18133</data>
    </edge>
    <edge source="BGR" target="ROU">
      <data key="d0">123553</data>
    </edge>
    <edge source="BGR" target="RUS">
      <data key="d0">496914</data>
    </edge>
    <edge source="BGR" target="SAU">
      <data key="d0">354625</data>
    </edge>
    <edge source="BGR" target="SVK">
      <data key="d0">58689</data>
    </edge>
    <edge source="BGR" target="SVN">
      <data key="d0">29713</data>
    </edge>
    <edge source="BGR" target="ESP">
      <data key="d0">182769</data>
    </edge>
    <edge source="BGR" target="SWE">
      <data key="d0">3707895</data>
    </edge>
    <edge source="BGR" target="CHE">
      <data key="d0">464730</data>
    </edge>
    <edge source="BGR" target="TUR">
      <data key="d0">243904</data>
    </edge>
    <edge source="BGR" target="UKR">
      <data key="d0">499909</data>
    </edge>
    <edge source="BGR" target="MKD">
      <data key="d0">886730</data>
    </edge>
    <edge source="BGR" target="EGY">
      <data key="d0">16292</data>
    </edge>
    <edge source="BGR" target="GBR">
      <data key="d0">9635671</data>
    </edge>
    <edge source="BGR" target="USA">
      <data key="d0">10971534</data>
    </edge>
    <edge source="BGR" target="SRB">
      <data key="d0">262403</data>
    </edge>
    <edge source="LKA" target="AUS">
      <data key="d0">224386</data>
    </edge>
    <edge source="LKA" target="AUT">
      <data key="d0">22119</data>
    </edge>
    <edge source="LKA" target="BEL">
      <data key="d0">90330</data>
    </edge>
    <edge source="LKA" target="CAN">
      <data key="d0">158176</data>
    </edge>
    <edge source="LKA" target="FRA">
      <data key="d0">296541</data>
    </edge>
    <edge source="LKA" target="DEU">
      <data key="d0">520947</data>
    </edge>
    <edge source="LKA" target="GRC">
      <data key="d0">48572</data>
    </edge>
    <edge source="LKA" target="HKG">
      <data key="d0">37942</data>
    </edge>
    <edge source="LKA" target="ITA">
      <data key="d0">83483</data>
    </edge>
    <edge source="LKA" target="JPN">
      <data key="d0">623304</data>
    </edge>
    <edge source="LKA" target="KOR">
      <data key="d0">75247</data>
    </edge>
    <edge source="LKA" target="MYS">
      <data key="d0">25461</data>
    </edge>
    <edge source="LKA" target="OMN">
      <data key="d0">299634</data>
    </edge>
    <edge source="LKA" target="NLD">
      <data key="d0">167329</data>
    </edge>
    <edge source="LKA" target="NZL">
      <data key="d0">45849</data>
    </edge>
    <edge source="LKA" target="NOR">
      <data key="d0">330761</data>
    </edge>
    <edge source="LKA" target="PRT">
      <data key="d0">11176</data>
    </edge>
    <edge source="LKA" target="SAU">
      <data key="d0">72377</data>
    </edge>
    <edge source="LKA" target="IND">
      <data key="d0">160495</data>
    </edge>
    <edge source="LKA" target="SGP">
      <data key="d0">54875</data>
    </edge>
    <edge source="LKA" target="ZAF">
      <data key="d0">16367</data>
    </edge>
    <edge source="LKA" target="SWE">
      <data key="d0">105219</data>
    </edge>
    <edge source="LKA" target="CHE">
      <data key="d0">35237</data>
    </edge>
    <edge source="LKA" target="ARE">
      <data key="d0">188426</data>
    </edge>
    <edge source="LKA" target="GBR">
      <data key="d0">333970</data>
    </edge>
    <edge source="LKA" target="USA">
      <data key="d0">1572587</data>
    </edge>
    <edge source="CHN" target="ALB">
      <data key="d0">105534</data>
    </edge>
    <edge source="CHN" target="DZA">
      <data key="d0">542155</data>
    </edge>
    <edge source="CHN" target="AZE">
      <data key="d0">10071</data>
    </edge>
    <edge source="CHN" target="ARG">
      <data key="d0">4770676</data>
    </edge>
    <edge source="CHN" target="AUS">
      <data key="d0">85142528</data>
    </edge>
    <edge source="CHN" target="AUT">
      <data key="d0">2220467</data>
    </edge>
    <edge source="CHN" target="BEL">
      <data key="d0">44725903</data>
    </edge>
    <edge source="CHN" target="BWA">
      <data key="d0">144744</data>
    </edge>
    <edge source="CHN" target="BRA">
      <data key="d0">2747637</data>
    </edge>
    <edge source="CHN" target="BGR">
      <data key="d0">169901</data>
    </edge>
    <edge source="CHN" target="KHM">
      <data key="d0">122951</data>
    </edge>
    <edge source="CHN" target="CMR">
      <data key="d0">66011</data>
    </edge>
    <edge source="CHN" target="CAN">
      <data key="d0">93916544</data>
    </edge>
    <edge source="CHN" target="LKA">
      <data key="d0">323526</data>
    </edge>
    <edge source="CHN" target="CHL">
      <data key="d0">6619562</data>
    </edge>
    <edge source="CHN" target="COL">
      <data key="d0">818080</data>
    </edge>
    <edge source="CHN" target="CRI">
      <data key="d0">558514</data>
    </edge>
    <edge source="CHN" target="HRV">
      <data key="d0">151685</data>
    </edge>
    <edge source="CHN" target="CZE">
      <data key="d0">1467229</data>
    </edge>
    <edge source="CHN" target="BEN">
      <data key="d0">57479</data>
    </edge>
    <edge source="CHN" target="DNK">
      <data key="d0">16533299</data>
    </edge>
    <edge source="CHN" target="ECU">
      <data key="d0">88838</data>
    </edge>
    <edge source="CHN" target="SLV">
      <data key="d0">74623</data>
    </edge>
    <edge source="CHN" target="ETH">
      <data key="d0">67085</data>
    </edge>
    <edge source="CHN" target="EST">
      <data key="d0">41375</data>
    </edge>
    <edge source="CHN" target="FIN">
      <data key="d0">3289243</data>
    </edge>
    <edge source="CHN" target="FRA">
      <data key="d0">71879995</data>
    </edge>
    <edge source="CHN" target="GMB">
      <data key="d0">19273</data>
    </edge>
    <edge source="CHN" target="DEU">
      <data key="d0">122505744</data>
    </edge>
    <edge source="CHN" target="GHA">
      <data key="d0">97629</data>
    </edge>
    <edge source="CHN" target="GRC">
      <data key="d0">5719826</data>
    </edge>
    <edge source="CHN" target="GTM">
      <data key="d0">163513</data>
    </edge>
    <edge source="CHN" target="HND">
      <data key="d0">136143</data>
    </edge>
    <edge source="CHN" target="HKG">
      <data key="d0">573093558</data>
    </edge>
    <edge source="CHN" target="HUN">
      <data key="d0">1281212</data>
    </edge>
    <edge source="CHN" target="IDN">
      <data key="d0">2173069</data>
    </edge>
    <edge source="CHN" target="IRL">
      <data key="d0">4243861</data>
    </edge>
    <edge source="CHN" target="ISR">
      <data key="d0">9299012</data>
    </edge>
    <edge source="CHN" target="ITA">
      <data key="d0">59088399</data>
    </edge>
    <edge source="CHN" target="CIV">
      <data key="d0">29436</data>
    </edge>
    <edge source="CHN" target="JAM">
      <data key="d0">386199</data>
    </edge>
    <edge source="CHN" target="JPN">
      <data key="d0">718871389</data>
    </edge>
    <edge source="CHN" target="KAZ">
      <data key="d0">649444</data>
    </edge>
    <edge source="CHN" target="JOR">
      <data key="d0">735399</data>
    </edge>
    <edge source="CHN" target="KOR">
      <data key="d0">26761777</data>
    </edge>
    <edge source="CHN" target="KGZ">
      <data key="d0">13022</data>
    </edge>
    <edge source="CHN" target="LBN">
      <data key="d0">749270</data>
    </edge>
    <edge source="CHN" target="LVA">
      <data key="d0">90631</data>
    </edge>
    <edge source="CHN" target="LTU">
      <data key="d0">23292</data>
    </edge>
    <edge source="CHN" target="MDG">
      <data key="d0">169342</data>
    </edge>
    <edge source="CHN" target="MYS">
      <data key="d0">10166087</data>
    </edge>
    <edge source="CHN" target="MRT">
      <data key="d0">16830</data>
    </edge>
    <edge source="CHN" target="MUS">
      <data key="d0">401342</data>
    </edge>
    <edge source="CHN" target="MEX">
      <data key="d0">3506067</data>
    </edge>
    <edge source="CHN" target="MAR">
      <data key="d0">1331736</data>
    </edge>
    <edge source="CHN" target="MOZ">
      <data key="d0">39155</data>
    </edge>
    <edge source="CHN" target="OMN">
      <data key="d0">1019685</data>
    </edge>
    <edge source="CHN" target="NAM">
      <data key="d0">484170</data>
    </edge>
    <edge source="CHN" target="NLD">
      <data key="d0">66361787</data>
    </edge>
    <edge source="CHN" target="NZL">
      <data key="d0">7757217</data>
    </edge>
    <edge source="CHN" target="NIC">
      <data key="d0">25565</data>
    </edge>
    <edge source="CHN" target="NOR">
      <data key="d0">7021196</data>
    </edge>
    <edge source="CHN" target="PAK">
      <data key="d0">179082</data>
    </edge>
    <edge source="CHN" target="PAN">
      <data key="d0">5082558</data>
    </edge>
    <edge source="CHN" target="PRY">
      <data key="d0">71776</data>
    </edge>
    <edge source="CHN" target="PER">
      <data key="d0">822811</data>
    </edge>
    <edge source="CHN" target="PHL">
      <data key="d0">3486389</data>
    </edge>
    <edge source="CHN" target="POL">
      <data key="d0">4202350</data>
    </edge>
    <edge source="CHN" target="PRT">
      <data key="d0">4662111</data>
    </edge>
    <edge source="CHN" target="ROU">
      <data key="d0">706382</data>
    </edge>
    <edge source="CHN" target="RUS">
      <data key="d0">3795890</data>
    </edge>
    <edge source="CHN" target="SAU">
      <data key="d0">13032739</data>
    </edge>
    <edge source="CHN" target="SEN">
      <data key="d0">23521</data>
    </edge>
    <edge source="CHN" target="IND">
      <data key="d0">896529</data>
    </edge>
    <edge source="CHN" target="SGP">
      <data key="d0">38784144</data>
    </edge>
    <edge source="CHN" target="SVK">
      <data key="d0">173758</data>
    </edge>
    <edge source="CHN" target="VNM">
      <data key="d0">1124511</data>
    </edge>
    <edge source="CHN" target="SVN">
      <data key="d0">319046</data>
    </edge>
    <edge source="CHN" target="ZAF">
      <data key="d0">17033998</data>
    </edge>
    <edge source="CHN" target="ZWE">
      <data key="d0">28821</data>
    </edge>
    <edge source="CHN" target="ESP">
      <data key="d0">31545062</data>
    </edge>
    <edge source="CHN" target="SWE">
      <data key="d0">28796439</data>
    </edge>
    <edge source="CHN" target="CHE">
      <data key="d0">5398916</data>
    </edge>
    <edge source="CHN" target="THA">
      <data key="d0">1852666</data>
    </edge>
    <edge source="CHN" target="TGO">
      <data key="d0">15558</data>
    </edge>
    <edge source="CHN" target="ARE">
      <data key="d0">14583303</data>
    </edge>
    <edge source="CHN" target="TUN">
      <data key="d0">320514</data>
    </edge>
    <edge source="CHN" target="TUR">
      <data key="d0">3028203</data>
    </edge>
    <edge source="CHN" target="UGA">
      <data key="d0">25278</data>
    </edge>
    <edge source="CHN" target="UKR">
      <data key="d0">57320</data>
    </edge>
    <edge source="CHN" target="EGY">
      <data key="d0">1446316</data>
    </edge>
    <edge source="CHN" target="GBR">
      <data key="d0">148173195</data>
    </edge>
    <edge source="CHN" target="TZA">
      <data key="d0">31972</data>
    </edge>
    <edge source="CHN" target="USA">
      <data key="d0">2162685753</data>
    </edge>
    <edge source="CHN" target="URY">
      <data key="d0">1682285</data>
    </edge>
    <edge source="CHN" target="SRB">
      <data key="d0">162932</data>
    </edge>
    <edge source="HRV" target="ARG">
      <data key="d0">138160</data>
    </edge>
    <edge source="HRV" target="AUS">
      <data key="d0">101656</data>
    </edge>
    <edge source="HRV" target="AUT">
      <data key="d0">2968065</data>
    </edge>
    <edge source="HRV" target="BEL">
      <data key="d0">2734290</data>
    </edge>
    <edge source="HRV" target="CAN">
      <data key="d0">2345325</data>
    </edge>
    <edge source="HRV" target="CZE">
      <data key="d0">219519</data>
    </edge>
    <edge source="HRV" target="DNK">
      <data key="d0">183321</data>
    </edge>
    <edge source="HRV" target="FIN">
      <data key="d0">89493</data>
    </edge>
    <edge source="HRV" target="FRA">
      <data key="d0">12179080</data>
    </edge>
    <edge source="HRV" target="DEU">
      <data key="d0">20696325</data>
    </edge>
    <edge source="HRV" target="GRC">
      <data key="d0">45523</data>
    </edge>
    <edge source="HRV" target="HUN">
      <data key="d0">313877</data>
    </edge>
    <edge source="HRV" target="IDN">
      <data key="d0">14433</data>
    </edge>
    <edge source="HRV" target="IRL">
      <data key="d0">51376</data>
    </edge>
    <edge source="HRV" target="ISR">
      <data key="d0">41882</data>
    </edge>
    <edge source="HRV" target="ITA">
      <data key="d0">16881178</data>
    </edge>
    <edge source="HRV" target="JPN">
      <data key="d0">45753</data>
    </edge>
    <edge source="HRV" target="MYS">
      <data key="d0">15169</data>
    </edge>
    <edge source="HRV" target="MEX">
      <data key="d0">90037</data>
    </edge>
    <edge source="HRV" target="MOZ">
      <data key="d0">32007</data>
    </edge>
    <edge source="HRV" target="NLD">
      <data key="d0">2168739</data>
    </edge>
    <edge source="HRV" target="NOR">
      <data key="d0">1080245</data>
    </edge>
    <edge source="HRV" target="POL">
      <data key="d0">292520</data>
    </edge>
    <edge source="HRV" target="ROU">
      <data key="d0">11035</data>
    </edge>
    <edge source="HRV" target="RUS">
      <data key="d0">105374</data>
    </edge>
    <edge source="HRV" target="SVK">
      <data key="d0">46840</data>
    </edge>
    <edge source="HRV" target="SVN">
      <data key="d0">4750271</data>
    </edge>
    <edge source="HRV" target="ZAF">
      <data key="d0">61107</data>
    </edge>
    <edge source="HRV" target="ESP">
      <data key="d0">116107</data>
    </edge>
    <edge source="HRV" target="SWE">
      <data key="d0">3307050</data>
    </edge>
    <edge source="HRV" target="CHE">
      <data key="d0">1257831</data>
    </edge>
    <edge source="HRV" target="MKD">
      <data key="d0">565798</data>
    </edge>
    <edge source="HRV" target="GBR">
      <data key="d0">12154989</data>
    </edge>
    <edge source="HRV" target="USA">
      <data key="d0">9716516</data>
    </edge>
    <edge source="HRV" target="URY">
      <data key="d0">38688</data>
    </edge>
    <edge source="HRV" target="SRB">
      <data key="d0">380458</data>
    </edge>
    <edge source="CZE" target="ALB">
      <data key="d0">83582</data>
    </edge>
    <edge source="CZE" target="ARG">
      <data key="d0">375359</data>
    </edge>
    <edge source="CZE" target="AUS">
      <data key="d0">520705</data>
    </edge>
    <edge source="CZE" target="AUT">
      <data key="d0">62894353</data>
    </edge>
    <edge source="CZE" target="ARM">
      <data key="d0">47097</data>
    </edge>
    <edge source="CZE" target="BEL">
      <data key="d0">51407041</data>
    </edge>
    <edge source="CZE" target="BGR">
      <data key="d0">2136387</data>
    </edge>
    <edge source="CZE" target="BLR">
      <data key="d0">597703</data>
    </edge>
    <edge source="CZE" target="CAN">
      <data key="d0">2934037</data>
    </edge>
    <edge source="CZE" target="CHL">
      <data key="d0">145080</data>
    </edge>
    <edge source="CZE" target="CHN">
      <data key="d0">135630</data>
    </edge>
    <edge source="CZE" target="CRI">
      <data key="d0">25109</data>
    </edge>
    <edge source="CZE" target="HRV">
      <data key="d0">326756</data>
    </edge>
    <edge source="CZE" target="DNK">
      <data key="d0">2323194</data>
    </edge>
    <edge source="CZE" target="EST">
      <data key="d0">186327</data>
    </edge>
    <edge source="CZE" target="FIN">
      <data key="d0">303815</data>
    </edge>
    <edge source="CZE" target="FRA">
      <data key="d0">29535837</data>
    </edge>
    <edge source="CZE" target="GEO">
      <data key="d0">33409</data>
    </edge>
    <edge source="CZE" target="DEU">
      <data key="d0">432543070</data>
    </edge>
    <edge source="CZE" target="GRC">
      <data key="d0">140631</data>
    </edge>
    <edge source="CZE" target="HKG">
      <data key="d0">26162</data>
    </edge>
    <edge source="CZE" target="HUN">
      <data key="d0">6409636</data>
    </edge>
    <edge source="CZE" target="IRL">
      <data key="d0">1160812</data>
    </edge>
    <edge source="CZE" target="ISR">
      <data key="d0">493779</data>
    </edge>
    <edge source="CZE" target="ITA">
      <data key="d0">3523035</data>
    </edge>
    <edge source="CZE" target="JPN">
      <data key="d0">2462582</data>
    </edge>
    <edge source="CZE" target="KAZ">
      <data key="d0">1083064</data>
    </edge>
    <edge source="CZE" target="KOR">
      <data key="d0">30587</data>
    </edge>
    <edge source="CZE" target="LBN">
      <data key="d0">34163</data>
    </edge>
    <edge source="CZE" target="LVA">
      <data key="d0">612848</data>
    </edge>
    <edge source="CZE" target="LTU">
      <data key="d0">908729</data>
    </edge>
    <edge source="CZE" target="MYS">
      <data key="d0">11978</data>
    </edge>
    <edge source="CZE" target="MEX">
      <data key="d0">160404</data>
    </edge>
    <edge source="CZE" target="MDA">
      <data key="d0">106138</data>
    </edge>
    <edge source="CZE" target="NLD">
      <data key="d0">48852121</data>
    </edge>
    <edge source="CZE" target="NOR">
      <data key="d0">856806</data>
    </edge>
    <edge source="CZE" target="POL">
      <data key="d0">15263181</data>
    </edge>
    <edge source="CZE" target="PRT">
      <data key="d0">442001</data>
    </edge>
    <edge source="CZE" target="ROU">
      <data key="d0">3176713</data>
    </edge>
    <edge source="CZE" target="RUS">
      <data key="d0">4995194</data>
    </edge>
    <edge source="CZE" target="SAU">
      <data key="d0">18674</data>
    </edge>
    <edge source="CZE" target="SVK">
      <data key="d0">24663899</data>
    </edge>
    <edge source="CZE" target="SVN">
      <data key="d0">2094393</data>
    </edge>
    <edge source="CZE" target="ESP">
      <data key="d0">4975588</data>
    </edge>
    <edge source="CZE" target="SWE">
      <data key="d0">6115163</data>
    </edge>
    <edge source="CZE" target="CHE">
      <data key="d0">13677772</data>
    </edge>
    <edge source="CZE" target="ARE">
      <data key="d0">30981</data>
    </edge>
    <edge source="CZE" target="TUR">
      <data key="d0">311836</data>
    </edge>
    <edge source="CZE" target="UKR">
      <data key="d0">1398977</data>
    </edge>
    <edge source="CZE" target="MKD">
      <data key="d0">14086</data>
    </edge>
    <edge source="CZE" target="EGY">
      <data key="d0">22641</data>
    </edge>
    <edge source="CZE" target="GBR">
      <data key="d0">28522512</data>
    </edge>
    <edge source="CZE" target="USA">
      <data key="d0">18960211</data>
    </edge>
    <edge source="CZE" target="SRB">
      <data key="d0">231946</data>
    </edge>
    <edge source="DNK" target="DZA">
      <data key="d0">54097</data>
    </edge>
    <edge source="DNK" target="ARG">
      <data key="d0">508729</data>
    </edge>
    <edge source="DNK" target="AUS">
      <data key="d0">2971713</data>
    </edge>
    <edge source="DNK" target="AUT">
      <data key="d0">35201217</data>
    </edge>
    <edge source="DNK" target="BEL">
      <data key="d0">34268868</data>
    </edge>
    <edge source="DNK" target="BRA">
      <data key="d0">611952</data>
    </edge>
    <edge source="DNK" target="BGR">
      <data key="d0">49057</data>
    </edge>
    <edge source="DNK" target="BLR">
      <data key="d0">237776</data>
    </edge>
    <edge source="DNK" target="KHM">
      <data key="d0">15096</data>
    </edge>
    <edge source="DNK" target="CMR">
      <data key="d0">48485</data>
    </edge>
    <edge source="DNK" target="CAN">
      <data key="d0">12091633</data>
    </edge>
    <edge source="DNK" target="CHL">
      <data key="d0">1281691</data>
    </edge>
    <edge source="DNK" target="CHN">
      <data key="d0">3036263</data>
    </edge>
    <edge source="DNK" target="CRI">
      <data key="d0">202747</data>
    </edge>
    <edge source="DNK" target="HRV">
      <data key="d0">305745</data>
    </edge>
    <edge source="DNK" target="CZE">
      <data key="d0">2824652</data>
    </edge>
    <edge source="DNK" target="ETH">
      <data key="d0">423271</data>
    </edge>
    <edge source="DNK" target="EST">
      <data key="d0">1893309</data>
    </edge>
    <edge source="DNK" target="FIN">
      <data key="d0">19227705</data>
    </edge>
    <edge source="DNK" target="FRA">
      <data key="d0">80449257</data>
    </edge>
    <edge source="DNK" target="GEO">
      <data key="d0">276175</data>
    </edge>
    <edge source="DNK" target="GMB">
      <data key="d0">26727</data>
    </edge>
    <edge source="DNK" target="PSE">
      <data key="d0">22410</data>
    </edge>
    <edge source="DNK" target="DEU">
      <data key="d0">654045268</data>
    </edge>
    <edge source="DNK" target="GHA">
      <data key="d0">68823</data>
    </edge>
    <edge source="DNK" target="GRC">
      <data key="d0">4596383</data>
    </edge>
    <edge source="DNK" target="GTM">
      <data key="d0">271478</data>
    </edge>
    <edge source="DNK" target="HKG">
      <data key="d0">3655008</data>
    </edge>
    <edge source="DNK" target="HUN">
      <data key="d0">1267638</data>
    </edge>
    <edge source="DNK" target="IDN">
      <data key="d0">200937</data>
    </edge>
    <edge source="DNK" target="IRL">
      <data key="d0">10825326</data>
    </edge>
    <edge source="DNK" target="ISR">
      <data key="d0">6701569</data>
    </edge>
    <edge source="DNK" target="ITA">
      <data key="d0">15456243</data>
    </edge>
    <edge source="DNK" target="CIV">
      <data key="d0">19551</data>
    </edge>
    <edge source="DNK" target="JPN">
      <data key="d0">43310496</data>
    </edge>
    <edge source="DNK" target="KAZ">
      <data key="d0">35632</data>
    </edge>
    <edge source="DNK" target="JOR">
      <data key="d0">90020</data>
    </edge>
    <edge source="DNK" target="KOR">
      <data key="d0">887042</data>
    </edge>
    <edge source="DNK" target="LBN">
      <data key="d0">244580</data>
    </edge>
    <edge source="DNK" target="LVA">
      <data key="d0">1293876</data>
    </edge>
    <edge source="DNK" target="LTU">
      <data key="d0">1601784</data>
    </edge>
    <edge source="DNK" target="MYS">
      <data key="d0">1821582</data>
    </edge>
    <edge source="DNK" target="MEX">
      <data key="d0">1273709</data>
    </edge>
    <edge source="DNK" target="MAR">
      <data key="d0">522469</data>
    </edge>
    <edge source="DNK" target="MOZ">
      <data key="d0">36851</data>
    </edge>
    <edge source="DNK" target="OMN">
      <data key="d0">264813</data>
    </edge>
    <edge source="DNK" target="NAM">
      <data key="d0">21081</data>
    </edge>
    <edge source="DNK" target="NLD">
      <data key="d0">71538101</data>
    </edge>
    <edge source="DNK" target="NZL">
      <data key="d0">485223</data>
    </edge>
    <edge source="DNK" target="NIC">
      <data key="d0">13538</data>
    </edge>
    <edge source="DNK" target="NOR">
      <data key="d0">157380591</data>
    </edge>
    <edge source="DNK" target="PRY">
      <data key="d0">32792</data>
    </edge>
    <edge source="DNK" target="PER">
      <data key="d0">317877</data>
    </edge>
    <edge source="DNK" target="PHL">
      <data key="d0">180478</data>
    </edge>
    <edge source="DNK" target="POL">
      <data key="d0">8481489</data>
    </edge>
    <edge source="DNK" target="PRT">
      <data key="d0">6078830</data>
    </edge>
    <edge source="DNK" target="ROU">
      <data key="d0">94284</data>
    </edge>
    <edge source="DNK" target="RUS">
      <data key="d0">11803755</data>
    </edge>
    <edge source="DNK" target="SAU">
      <data key="d0">1016339</data>
    </edge>
    <edge source="DNK" target="SEN">
      <data key="d0">30813</data>
    </edge>
    <edge source="DNK" target="IND">
      <data key="d0">18957</data>
    </edge>
    <edge source="DNK" target="SGP">
      <data key="d0">2766334</data>
    </edge>
    <edge source="DNK" target="SVK">
      <data key="d0">296560</data>
    </edge>
    <edge source="DNK" target="VNM">
      <data key="d0">10609</data>
    </edge>
    <edge source="DNK" target="SVN">
      <data key="d0">895557</data>
    </edge>
    <edge source="DNK" target="ZAF">
      <data key="d0">166377</data>
    </edge>
    <edge source="DNK" target="ESP">
      <data key="d0">18043899</data>
    </edge>
    <edge source="DNK" target="SWE">
      <data key="d0">162111867</data>
    </edge>
    <edge source="DNK" target="CHE">
      <data key="d0">45950438</data>
    </edge>
    <edge source="DNK" target="THA">
      <data key="d0">961071</data>
    </edge>
    <edge source="DNK" target="ARE">
      <data key="d0">6340887</data>
    </edge>
    <edge source="DNK" target="TUN">
      <data key="d0">29106</data>
    </edge>
    <edge source="DNK" target="TUR">
      <data key="d0">762938</data>
    </edge>
    <edge source="DNK" target="UGA">
      <data key="d0">44233</data>
    </edge>
    <edge source="DNK" target="UKR">
      <data key="d0">151392</data>
    </edge>
    <edge source="DNK" target="MKD">
      <data key="d0">11002</data>
    </edge>
    <edge source="DNK" target="EGY">
      <data key="d0">37817</data>
    </edge>
    <edge source="DNK" target="GBR">
      <data key="d0">215221027</data>
    </edge>
    <edge source="DNK" target="TZA">
      <data key="d0">48462</data>
    </edge>
    <edge source="DNK" target="USA">
      <data key="d0">200841310</data>
    </edge>
    <edge source="DNK" target="URY">
      <data key="d0">153572</data>
    </edge>
    <edge source="DNK" target="SRB">
      <data key="d0">23261</data>
    </edge>
    <edge source="FIN" target="AUS">
      <data key="d0">292613</data>
    </edge>
    <edge source="FIN" target="AUT">
      <data key="d0">595886</data>
    </edge>
    <edge source="FIN" target="ARM">
      <data key="d0">54525</data>
    </edge>
    <edge source="FIN" target="BEL">
      <data key="d0">5718468</data>
    </edge>
    <edge source="FIN" target="BRA">
      <data key="d0">58520</data>
    </edge>
    <edge source="FIN" target="BLR">
      <data key="d0">26292</data>
    </edge>
    <edge source="FIN" target="CAN">
      <data key="d0">2606632</data>
    </edge>
    <edge source="FIN" target="CAF">
      <data key="d0">254270</data>
    </edge>
    <edge source="FIN" target="CHN">
      <data key="d0">756201</data>
    </edge>
    <edge source="FIN" target="HRV">
      <data key="d0">29209</data>
    </edge>
    <edge source="FIN" target="CZE">
      <data key="d0">628966</data>
    </edge>
    <edge source="FIN" target="DNK">
      <data key="d0">4671518</data>
    </edge>
    <edge source="FIN" target="EST">
      <data key="d0">14443416</data>
    </edge>
    <edge source="FIN" target="FRA">
      <data key="d0">3996675</data>
    </edge>
    <edge source="FIN" target="GEO">
      <data key="d0">22318</data>
    </edge>
    <edge source="FIN" target="DEU">
      <data key="d0">28590629</data>
    </edge>
    <edge source="FIN" target="GRC">
      <data key="d0">131100</data>
    </edge>
    <edge source="FIN" target="HKG">
      <data key="d0">199208</data>
    </edge>
    <edge source="FIN" target="HUN">
      <data key="d0">1413291</data>
    </edge>
    <edge source="FIN" target="IRL">
      <data key="d0">961309</data>
    </edge>
    <edge source="FIN" target="ISR">
      <data key="d0">320485</data>
    </edge>
    <edge source="FIN" target="ITA">
      <data key="d0">879004</data>
    </edge>
    <edge source="FIN" target="JPN">
      <data key="d0">5790607</data>
    </edge>
    <edge source="FIN" target="KAZ">
      <data key="d0">70187</data>
    </edge>
    <edge source="FIN" target="JOR">
      <data key="d0">37065</data>
    </edge>
    <edge source="FIN" target="KOR">
      <data key="d0">435550</data>
    </edge>
    <edge source="FIN" target="LBN">
      <data key="d0">38884</data>
    </edge>
    <edge source="FIN" target="LVA">
      <data key="d0">1739994</data>
    </edge>
    <edge source="FIN" target="LTU">
      <data key="d0">808305</data>
    </edge>
    <edge source="FIN" target="MYS">
      <data key="d0">470121</data>
    </edge>
    <edge source="FIN" target="NLD">
      <data key="d0">3448234</data>
    </edge>
    <edge source="FIN" target="NZL">
      <data key="d0">29668</data>
    </edge>
    <edge source="FIN" target="NOR">
      <data key="d0">11204745</data>
    </edge>
    <edge source="FIN" target="PHL">
      <data key="d0">195708</data>
    </edge>
    <edge source="FIN" target="POL">
      <data key="d0">3649802</data>
    </edge>
    <edge source="FIN" target="PRT">
      <data key="d0">226045</data>
    </edge>
    <edge source="FIN" target="ROU">
      <data key="d0">275107</data>
    </edge>
    <edge source="FIN" target="RUS">
      <data key="d0">25274306</data>
    </edge>
    <edge source="FIN" target="SAU">
      <data key="d0">61715</data>
    </edge>
    <edge source="FIN" target="SGP">
      <data key="d0">238419</data>
    </edge>
    <edge source="FIN" target="SVK">
      <data key="d0">305540</data>
    </edge>
    <edge source="FIN" target="VNM">
      <data key="d0">24912</data>
    </edge>
    <edge source="FIN" target="ZAF">
      <data key="d0">11914</data>
    </edge>
    <edge source="FIN" target="ESP">
      <data key="d0">1176899</data>
    </edge>
    <edge source="FIN" target="SWE">
      <data key="d0">53941344</data>
    </edge>
    <edge source="FIN" target="CHE">
      <data key="d0">11987272</data>
    </edge>
    <edge source="FIN" target="THA">
      <data key="d0">67991</data>
    </edge>
    <edge source="FIN" target="ARE">
      <data key="d0">401746</data>
    </edge>
    <edge source="FIN" target="TUR">
      <data key="d0">100711</data>
    </edge>
    <edge source="FIN" target="UKR">
      <data key="d0">310650</data>
    </edge>
    <edge source="FIN" target="EGY">
      <data key="d0">64350</data>
    </edge>
    <edge source="FIN" target="GBR">
      <data key="d0">31304341</data>
    </edge>
    <edge source="FIN" target="USA">
      <data key="d0">13196638</data>
    </edge>
    <edge source="ISR" target="ARG">
      <data key="d0">58000</data>
    </edge>
    <edge source="ISR" target="AUS">
      <data key="d0">129000</data>
    </edge>
    <edge source="ISR" target="AUT">
      <data key="d0">74000</data>
    </edge>
    <edge source="ISR" target="BEL">
      <data key="d0">1916000</data>
    </edge>
    <edge source="ISR" target="BRA">
      <data key="d0">43000</data>
    </edge>
    <edge source="ISR" target="CAN">
      <data key="d0">390000</data>
    </edge>
    <edge source="ISR" target="CHL">
      <data key="d0">73000</data>
    </edge>
    <edge source="ISR" target="CZE">
      <data key="d0">51000</data>
    </edge>
    <edge source="ISR" target="DNK">
      <data key="d0">47000</data>
    </edge>
    <edge source="ISR" target="FIN">
      <data key="d0">30000</data>
    </edge>
    <edge source="ISR" target="FRA">
      <data key="d0">7195000</data>
    </edge>
    <edge source="ISR" target="DEU">
      <data key="d0">2013000</data>
    </edge>
    <edge source="ISR" target="GHA">
      <data key="d0">19000</data>
    </edge>
    <edge source="ISR" target="GRC">
      <data key="d0">835000</data>
    </edge>
    <edge source="ISR" target="HUN">
      <data key="d0">236000</data>
    </edge>
    <edge source="ISR" target="IRL">
      <data key="d0">135000</data>
    </edge>
    <edge source="ISR" target="ITA">
      <data key="d0">747000</data>
    </edge>
    <edge source="ISR" target="JOR">
      <data key="d0">77000</data>
    </edge>
    <edge source="ISR" target="KOR">
      <data key="d0">18000</data>
    </edge>
    <edge source="ISR" target="MEX">
      <data key="d0">40000</data>
    </edge>
    <edge source="ISR" target="NLD">
      <data key="d0">657000</data>
    </edge>
    <edge source="ISR" target="NZL">
      <data key="d0">18000</data>
    </edge>
    <edge source="ISR" target="PHL">
      <data key="d0">31000</data>
    </edge>
    <edge source="ISR" target="POL">
      <data key="d0">120000</data>
    </edge>
    <edge source="ISR" target="PRT">
      <data key="d0">28000</data>
    </edge>
    <edge source="ISR" target="ROU">
      <data key="d0">29000</data>
    </edge>
    <edge source="ISR" target="RUS">
      <data key="d0">398000</data>
    </edge>
    <edge source="ISR" target="IND">
      <data key="d0">10000</data>
    </edge>
    <edge source="ISR" target="ZAF">
      <data key="d0">79000</data>
    </edge>
    <edge source="ISR" target="ESP">
      <data key="d0">2276000</data>
    </edge>
    <edge source="ISR" target="SWE">
      <data key="d0">26000</data>
    </edge>
    <edge source="ISR" target="CHE">
      <data key="d0">747000</data>
    </edge>
    <edge source="ISR" target="TUR">
      <data key="d0">1233000</data>
    </edge>
    <edge source="ISR" target="UKR">
      <data key="d0">21000</data>
    </edge>
    <edge source="ISR" target="EGY">
      <data key="d0">53000</data>
    </edge>
    <edge source="ISR" target="GBR">
      <data key="d0">1907000</data>
    </edge>
    <edge source="ISR" target="USA">
      <data key="d0">6044000</data>
    </edge>
    <edge source="JPN" target="DZA">
      <data key="d0">70916</data>
    </edge>
    <edge source="JPN" target="AZE">
      <data key="d0">693701</data>
    </edge>
    <edge source="JPN" target="ARG">
      <data key="d0">999225</data>
    </edge>
    <edge source="JPN" target="AUS">
      <data key="d0">18321795</data>
    </edge>
    <edge source="JPN" target="AUT">
      <data key="d0">82848</data>
    </edge>
    <edge source="JPN" target="BEL">
      <data key="d0">2725859</data>
    </edge>
    <edge source="JPN" target="BRA">
      <data key="d0">2311581</data>
    </edge>
    <edge source="JPN" target="CAN">
      <data key="d0">8552930</data>
    </edge>
    <edge source="JPN" target="LKA">
      <data key="d0">181099</data>
    </edge>
    <edge source="JPN" target="CHL">
      <data key="d0">17332</data>
    </edge>
    <edge source="JPN" target="CHN">
      <data key="d0">40030220</data>
    </edge>
    <edge source="JPN" target="COL">
      <data key="d0">3174448</data>
    </edge>
    <edge source="JPN" target="CRI">
      <data key="d0">16776</data>
    </edge>
    <edge source="JPN" target="DNK">
      <data key="d0">90688</data>
    </edge>
    <edge source="JPN" target="SLV">
      <data key="d0">27836</data>
    </edge>
    <edge source="JPN" target="FIN">
      <data key="d0">42319</data>
    </edge>
    <edge source="JPN" target="FRA">
      <data key="d0">4484430</data>
    </edge>
    <edge source="JPN" target="DEU">
      <data key="d0">1290840</data>
    </edge>
    <edge source="JPN" target="GRC">
      <data key="d0">30072</data>
    </edge>
    <edge source="JPN" target="GTM">
      <data key="d0">165975</data>
    </edge>
    <edge source="JPN" target="HND">
      <data key="d0">12944</data>
    </edge>
    <edge source="JPN" target="HKG">
      <data key="d0">14260689</data>
    </edge>
    <edge source="JPN" target="HUN">
      <data key="d0">4194949</data>
    </edge>
    <edge source="JPN" target="IDN">
      <data key="d0">21934079</data>
    </edge>
    <edge source="JPN" target="ISR">
      <data key="d0">95838</data>
    </edge>
    <edge source="JPN" target="ITA">
      <data key="d0">1432978</data>
    </edge>
    <edge source="JPN" target="KAZ">
      <data key="d0">96441</data>
    </edge>
    <edge source="JPN" target="JOR">
      <data key="d0">665095</data>
    </edge>
    <edge source="JPN" target="KOR">
      <data key="d0">20323408</data>
    </edge>
    <edge source="JPN" target="LBN">
      <data key="d0">53788</data>
    </edge>
    <edge source="JPN" target="MYS">
      <data key="d0">20968842</data>
    </edge>
    <edge source="JPN" target="MEX">
      <data key="d0">5259745</data>
    </edge>
    <edge source="JPN" target="OMN">
      <data key="d0">24403</data>
    </edge>
    <edge source="JPN" target="NLD">
      <data key="d0">4215603</data>
    </edge>
    <edge source="JPN" target="NZL">
      <data key="d0">87664</data>
    </edge>
    <edge source="JPN" target="NOR">
      <data key="d0">22825</data>
    </edge>
    <edge source="JPN" target="PAK">
      <data key="d0">199489</data>
    </edge>
    <edge source="JPN" target="PAN">
      <data key="d0">114998</data>
    </edge>
    <edge source="JPN" target="PHL">
      <data key="d0">9324153</data>
    </edge>
    <edge source="JPN" target="POL">
      <data key="d0">46745</data>
    </edge>
    <edge source="JPN" target="PRT">
      <data key="d0">1708458</data>
    </edge>
    <edge source="JPN" target="RUS">
      <data key="d0">312919</data>
    </edge>
    <edge source="JPN" target="SAU">
      <data key="d0">474699</data>
    </edge>
    <edge source="JPN" target="SEN">
      <data key="d0">41132</data>
    </edge>
    <edge source="JPN" target="IND">
      <data key="d0">10197440</data>
    </edge>
    <edge source="JPN" target="SGP">
      <data key="d0">13992873</data>
    </edge>
    <edge source="JPN" target="SVK">
      <data key="d0">79693</data>
    </edge>
    <edge source="JPN" target="VNM">
      <data key="d0">1212473</data>
    </edge>
    <edge source="JPN" target="ZAF">
      <data key="d0">8753412</data>
    </edge>
    <edge source="JPN" target="ESP">
      <data key="d0">7510616</data>
    </edge>
    <edge source="JPN" target="SWE">
      <data key="d0">110507</data>
    </edge>
    <edge source="JPN" target="CHE">
      <data key="d0">192595</data>
    </edge>
    <edge source="JPN" target="THA">
      <data key="d0">10620941</data>
    </edge>
    <edge source="JPN" target="ARE">
      <data key="d0">2447725</data>
    </edge>
    <edge source="JPN" target="TUR">
      <data key="d0">3285262</data>
    </edge>
    <edge source="JPN" target="UKR">
      <data key="d0">49993</data>
    </edge>
    <edge source="JPN" target="EGY">
      <data key="d0">358718</data>
    </edge>
    <edge source="JPN" target="GBR">
      <data key="d0">26178946</data>
    </edge>
    <edge source="JPN" target="TZA">
      <data key="d0">16432</data>
    </edge>
    <edge source="JPN" target="USA">
      <data key="d0">159861209</data>
    </edge>
    <edge source="JPN" target="BFA">
      <data key="d0">51329</data>
    </edge>
    <edge source="JPN" target="URY">
      <data key="d0">22120</data>
    </edge>
    <edge source="JOR" target="DZA">
      <data key="d0">62508</data>
    </edge>
    <edge source="JOR" target="AUS">
      <data key="d0">65585</data>
    </edge>
    <edge source="JOR" target="BEL">
      <data key="d0">66855</data>
    </edge>
    <edge source="JOR" target="CAN">
      <data key="d0">78985</data>
    </edge>
    <edge source="JOR" target="LKA">
      <data key="d0">244711</data>
    </edge>
    <edge source="JOR" target="CHL">
      <data key="d0">11284</data>
    </edge>
    <edge source="JOR" target="DNK">
      <data key="d0">14024</data>
    </edge>
    <edge source="JOR" target="FRA">
      <data key="d0">45839</data>
    </edge>
    <edge source="JOR" target="PSE">
      <data key="d0">1263202</data>
    </edge>
    <edge source="JOR" target="DEU">
      <data key="d0">68188</data>
    </edge>
    <edge source="JOR" target="GRC">
      <data key="d0">22567</data>
    </edge>
    <edge source="JOR" target="IDN">
      <data key="d0">16925</data>
    </edge>
    <edge source="JOR" target="IRL">
      <data key="d0">16925</data>
    </edge>
    <edge source="JOR" target="ISR">
      <data key="d0">626093</data>
    </edge>
    <edge source="JOR" target="ITA">
      <data key="d0">52892</data>
    </edge>
    <edge source="JOR" target="JPN">
      <data key="d0">19746</data>
    </edge>
    <edge source="JOR" target="KOR">
      <data key="d0">33851</data>
    </edge>
    <edge source="JOR" target="LBN">
      <data key="d0">25991</data>
    </edge>
    <edge source="JOR" target="MYS">
      <data key="d0">48660</data>
    </edge>
    <edge source="JOR" target="OMN">
      <data key="d0">10456</data>
    </edge>
    <edge source="JOR" target="NLD">
      <data key="d0">42313</data>
    </edge>
    <edge source="JOR" target="PHL">
      <data key="d0">64175</data>
    </edge>
    <edge source="JOR" target="SAU">
      <data key="d0">7349626</data>
    </edge>
    <edge source="JOR" target="ESP">
      <data key="d0">14426</data>
    </edge>
    <edge source="JOR" target="SWE">
      <data key="d0">21862</data>
    </edge>
    <edge source="JOR" target="CHE">
      <data key="d0">12694</data>
    </edge>
    <edge source="JOR" target="ARE">
      <data key="d0">1325427</data>
    </edge>
    <edge source="JOR" target="TUN">
      <data key="d0">25388</data>
    </edge>
    <edge source="JOR" target="TUR">
      <data key="d0">43018</data>
    </edge>
    <edge source="JOR" target="EGY">
      <data key="d0">169426</data>
    </edge>
    <edge source="JOR" target="GBR">
      <data key="d0">126023</data>
    </edge>
    <edge source="JOR" target="USA">
      <data key="d0">361637</data>
    </edge>
    <edge source="KOR" target="DZA">
      <data key="d0">188163</data>
    </edge>
    <edge source="KOR" target="ARG">
      <data key="d0">154694</data>
    </edge>
    <edge source="KOR" target="AUS">
      <data key="d0">1385380</data>
    </edge>
    <edge source="KOR" target="AUT">
      <data key="d0">88371</data>
    </edge>
    <edge source="KOR" target="BEL">
      <data key="d0">109533</data>
    </edge>
    <edge source="KOR" target="BOL">
      <data key="d0">87031</data>
    </edge>
    <edge source="KOR" target="BRA">
      <data key="d0">56089</data>
    </edge>
    <edge source="KOR" target="BGR">
      <data key="d0">43999</data>
    </edge>
    <edge source="KOR" target="KHM">
      <data key="d0">11637</data>
    </edge>
    <edge source="KOR" target="CAN">
      <data key="d0">6067898</data>
    </edge>
    <edge source="KOR" target="LKA">
      <data key="d0">306451</data>
    </edge>
    <edge source="KOR" target="CHL">
      <data key="d0">684957</data>
    </edge>
    <edge source="KOR" target="CHN">
      <data key="d0">7014862</data>
    </edge>
    <edge source="KOR" target="COL">
      <data key="d0">317126</data>
    </edge>
    <edge source="KOR" target="CRI">
      <data key="d0">572869</data>
    </edge>
    <edge source="KOR" target="DNK">
      <data key="d0">50648</data>
    </edge>
    <edge source="KOR" target="SLV">
      <data key="d0">148121</data>
    </edge>
    <edge source="KOR" target="FIN">
      <data key="d0">138793</data>
    </edge>
    <edge source="KOR" target="FRA">
      <data key="d0">242007</data>
    </edge>
    <edge source="KOR" target="GEO">
      <data key="d0">40171</data>
    </edge>
    <edge source="KOR" target="DEU">
      <data key="d0">290060</data>
    </edge>
    <edge source="KOR" target="GHA">
      <data key="d0">31233</data>
    </edge>
    <edge source="KOR" target="GRC">
      <data key="d0">44058</data>
    </edge>
    <edge source="KOR" target="GTM">
      <data key="d0">139912</data>
    </edge>
    <edge source="KOR" target="HND">
      <data key="d0">319328</data>
    </edge>
    <edge source="KOR" target="HKG">
      <data key="d0">5225110</data>
    </edge>
    <edge source="KOR" target="HUN">
      <data key="d0">32120</data>
    </edge>
    <edge source="KOR" target="IDN">
      <data key="d0">157441</data>
    </edge>
    <edge source="KOR" target="IRL">
      <data key="d0">19319</data>
    </edge>
    <edge source="KOR" target="ISR">
      <data key="d0">118606</data>
    </edge>
    <edge source="KOR" target="ITA">
      <data key="d0">629444</data>
    </edge>
    <edge source="KOR" target="JAM">
      <data key="d0">541282</data>
    </edge>
    <edge source="KOR" target="JPN">
      <data key="d0">64207060</data>
    </edge>
    <edge source="KOR" target="KAZ">
      <data key="d0">240040</data>
    </edge>
    <edge source="KOR" target="JOR">
      <data key="d0">229984</data>
    </edge>
    <edge source="KOR" target="LBN">
      <data key="d0">60741</data>
    </edge>
    <edge source="KOR" target="MYS">
      <data key="d0">192961</data>
    </edge>
    <edge source="KOR" target="MEX">
      <data key="d0">12002578</data>
    </edge>
    <edge source="KOR" target="OMN">
      <data key="d0">172888</data>
    </edge>
    <edge source="KOR" target="NLD">
      <data key="d0">738870</data>
    </edge>
    <edge source="KOR" target="NZL">
      <data key="d0">114646</data>
    </edge>
    <edge source="KOR" target="NIC">
      <data key="d0">121907</data>
    </edge>
    <edge source="KOR" target="NOR">
      <data key="d0">14421</data>
    </edge>
    <edge source="KOR" target="PAK">
      <data key="d0">131792</data>
    </edge>
    <edge source="KOR" target="PAN">
      <data key="d0">1688864</data>
    </edge>
    <edge source="KOR" target="PER">
      <data key="d0">1591695</data>
    </edge>
    <edge source="KOR" target="PHL">
      <data key="d0">3421693</data>
    </edge>
    <edge source="KOR" target="POL">
      <data key="d0">5250869</data>
    </edge>
    <edge source="KOR" target="PRT">
      <data key="d0">12002</data>
    </edge>
    <edge source="KOR" target="ROU">
      <data key="d0">978924</data>
    </edge>
    <edge source="KOR" target="RUS">
      <data key="d0">4362113</data>
    </edge>
    <edge source="KOR" target="SAU">
      <data key="d0">4125327</data>
    </edge>
    <edge source="KOR" target="SEN">
      <data key="d0">29529</data>
    </edge>
    <edge source="KOR" target="IND">
      <data key="d0">13780777</data>
    </edge>
    <edge source="KOR" target="SGP">
      <data key="d0">3089617</data>
    </edge>
    <edge source="KOR" target="VNM">
      <data key="d0">171419</data>
    </edge>
    <edge source="KOR" target="SVN">
      <data key="d0">39113</data>
    </edge>
    <edge source="KOR" target="ZAF">
      <data key="d0">82647</data>
    </edge>
    <edge source="KOR" target="ESP">
      <data key="d0">256133</data>
    </edge>
    <edge source="KOR" target="SWE">
      <data key="d0">65116</data>
    </edge>
    <edge source="KOR" target="CHE">
      <data key="d0">56199</data>
    </edge>
    <edge source="KOR" target="THA">
      <data key="d0">549632</data>
    </edge>
    <edge source="KOR" target="ARE">
      <data key="d0">5218088</data>
    </edge>
    <edge source="KOR" target="TUN">
      <data key="d0">1192116</data>
    </edge>
    <edge source="KOR" target="TUR">
      <data key="d0">101471</data>
    </edge>
    <edge source="KOR" target="UGA">
      <data key="d0">12639</data>
    </edge>
    <edge source="KOR" target="EGY">
      <data key="d0">202061</data>
    </edge>
    <edge source="KOR" target="GBR">
      <data key="d0">1102175</data>
    </edge>
    <edge source="KOR" target="USA">
      <data key="d0">65834451</data>
    </edge>
    <edge source="KGZ" target="KAZ">
      <data key="d0">53003</data>
    </edge>
    <edge source="KGZ" target="RUS">
      <data key="d0">87410</data>
    </edge>
    <edge source="MYS" target="ALB">
      <data key="d0">25040</data>
    </edge>
    <edge source="MYS" target="DZA">
      <data key="d0">100878</data>
    </edge>
    <edge source="MYS" target="AZE">
      <data key="d0">28144</data>
    </edge>
    <edge source="MYS" target="ARG">
      <data key="d0">999813</data>
    </edge>
    <edge source="MYS" target="AUS">
      <data key="d0">108964957</data>
    </edge>
    <edge source="MYS" target="AUT">
      <data key="d0">74024</data>
    </edge>
    <edge source="MYS" target="ARM">
      <data key="d0">12326</data>
    </edge>
    <edge source="MYS" target="BEL">
      <data key="d0">7097969</data>
    </edge>
    <edge source="MYS" target="BWA">
      <data key="d0">24450</data>
    </edge>
    <edge source="MYS" target="BRA">
      <data key="d0">310620</data>
    </edge>
    <edge source="MYS" target="BGR">
      <data key="d0">49026</data>
    </edge>
    <edge source="MYS" target="BLR">
      <data key="d0">428906</data>
    </edge>
    <edge source="MYS" target="KHM">
      <data key="d0">472103</data>
    </edge>
    <edge source="MYS" target="CMR">
      <data key="d0">30316</data>
    </edge>
    <edge source="MYS" target="CAN">
      <data key="d0">32306869</data>
    </edge>
    <edge source="MYS" target="LKA">
      <data key="d0">1785851</data>
    </edge>
    <edge source="MYS" target="CHL">
      <data key="d0">2694198</data>
    </edge>
    <edge source="MYS" target="CHN">
      <data key="d0">4814092</data>
    </edge>
    <edge source="MYS" target="COL">
      <data key="d0">76389</data>
    </edge>
    <edge source="MYS" target="CRI">
      <data key="d0">200145</data>
    </edge>
    <edge source="MYS" target="HRV">
      <data key="d0">50155</data>
    </edge>
    <edge source="MYS" target="CZE">
      <data key="d0">255050</data>
    </edge>
    <edge source="MYS" target="BEN">
      <data key="d0">19860</data>
    </edge>
    <edge source="MYS" target="DNK">
      <data key="d0">5551554</data>
    </edge>
    <edge source="MYS" target="ECU">
      <data key="d0">38621</data>
    </edge>
    <edge source="MYS" target="SLV">
      <data key="d0">586860</data>
    </edge>
    <edge source="MYS" target="ETH">
      <data key="d0">92000</data>
    </edge>
    <edge source="MYS" target="EST">
      <data key="d0">26695</data>
    </edge>
    <edge source="MYS" target="FIN">
      <data key="d0">6473360</data>
    </edge>
    <edge source="MYS" target="FRA">
      <data key="d0">19671403</data>
    </edge>
    <edge source="MYS" target="GMB">
      <data key="d0">81481</data>
    </edge>
    <edge source="MYS" target="DEU">
      <data key="d0">16721012</data>
    </edge>
    <edge source="MYS" target="GHA">
      <data key="d0">104611</data>
    </edge>
    <edge source="MYS" target="GRC">
      <data key="d0">722330</data>
    </edge>
    <edge source="MYS" target="GTM">
      <data key="d0">210748</data>
    </edge>
    <edge source="MYS" target="HND">
      <data key="d0">86070</data>
    </edge>
    <edge source="MYS" target="HKG">
      <data key="d0">26388104</data>
    </edge>
    <edge source="MYS" target="HUN">
      <data key="d0">615386</data>
    </edge>
    <edge source="MYS" target="IDN">
      <data key="d0">4822120</data>
    </edge>
    <edge source="MYS" target="IRL">
      <data key="d0">16006730</data>
    </edge>
    <edge source="MYS" target="ITA">
      <data key="d0">4175509</data>
    </edge>
    <edge source="MYS" target="CIV">
      <data key="d0">143371</data>
    </edge>
    <edge source="MYS" target="JAM">
      <data key="d0">70688</data>
    </edge>
    <edge source="MYS" target="JPN">
      <data key="d0">280379776</data>
    </edge>
    <edge source="MYS" target="KAZ">
      <data key="d0">283709</data>
    </edge>
    <edge source="MYS" target="JOR">
      <data key="d0">3043329</data>
    </edge>
    <edge source="MYS" target="KOR">
      <data key="d0">23589290</data>
    </edge>
    <edge source="MYS" target="LBN">
      <data key="d0">2230909</data>
    </edge>
    <edge source="MYS" target="LTU">
      <data key="d0">106804</data>
    </edge>
    <edge source="MYS" target="MDG">
      <data key="d0">576709</data>
    </edge>
    <edge source="MYS" target="MWI">
      <data key="d0">32927</data>
    </edge>
    <edge source="MYS" target="MUS">
      <data key="d0">1899202</data>
    </edge>
    <edge source="MYS" target="MEX">
      <data key="d0">1524919</data>
    </edge>
    <edge source="MYS" target="MAR">
      <data key="d0">2386436</data>
    </edge>
    <edge source="MYS" target="MOZ">
      <data key="d0">249305</data>
    </edge>
    <edge source="MYS" target="OMN">
      <data key="d0">3084520</data>
    </edge>
    <edge source="MYS" target="NLD">
      <data key="d0">24481766</data>
    </edge>
    <edge source="MYS" target="NZL">
      <data key="d0">14250252</data>
    </edge>
    <edge source="MYS" target="NER">
      <data key="d0">19699</data>
    </edge>
    <edge source="MYS" target="NOR">
      <data key="d0">3883570</data>
    </edge>
    <edge source="MYS" target="PAK">
      <data key="d0">107265</data>
    </edge>
    <edge source="MYS" target="PAN">
      <data key="d0">1452321</data>
    </edge>
    <edge source="MYS" target="PER">
      <data key="d0">407757</data>
    </edge>
    <edge source="MYS" target="PHL">
      <data key="d0">14945289</data>
    </edge>
    <edge source="MYS" target="POL">
      <data key="d0">355753</data>
    </edge>
    <edge source="MYS" target="PRT">
      <data key="d0">1582296</data>
    </edge>
    <edge source="MYS" target="ROU">
      <data key="d0">34761</data>
    </edge>
    <edge source="MYS" target="RUS">
      <data key="d0">1354650</data>
    </edge>
    <edge source="MYS" target="SAU">
      <data key="d0">32912824</data>
    </edge>
    <edge source="MYS" target="SEN">
      <data key="d0">261619</data>
    </edge>
    <edge source="MYS" target="IND">
      <data key="d0">9234730</data>
    </edge>
    <edge source="MYS" target="SGP">
      <data key="d0">144372114</data>
    </edge>
    <edge source="MYS" target="VNM">
      <data key="d0">849449</data>
    </edge>
    <edge source="MYS" target="SVN">
      <data key="d0">105856</data>
    </edge>
    <edge source="MYS" target="ZAF">
      <data key="d0">3649741</data>
    </edge>
    <edge source="MYS" target="ESP">
      <data key="d0">2817472</data>
    </edge>
    <edge source="MYS" target="SWE">
      <data key="d0">11779703</data>
    </edge>
    <edge source="MYS" target="CHE">
      <data key="d0">384263</data>
    </edge>
    <edge source="MYS" target="THA">
      <data key="d0">2948949</data>
    </edge>
    <edge source="MYS" target="TGO">
      <data key="d0">78925</data>
    </edge>
    <edge source="MYS" target="ARE">
      <data key="d0">43177415</data>
    </edge>
    <edge source="MYS" target="TUN">
      <data key="d0">43169</data>
    </edge>
    <edge source="MYS" target="TUR">
      <data key="d0">441129</data>
    </edge>
    <edge source="MYS" target="UGA">
      <data key="d0">89728</data>
    </edge>
    <edge source="MYS" target="UKR">
      <data key="d0">326011</data>
    </edge>
    <edge source="MYS" target="EGY">
      <data key="d0">1593160</data>
    </edge>
    <edge source="MYS" target="GBR">
      <data key="d0">162349662</data>
    </edge>
    <edge source="MYS" target="TZA">
      <data key="d0">976796</data>
    </edge>
    <edge source="MYS" target="USA">
      <data key="d0">468910471</data>
    </edge>
    <edge source="MYS" target="URY">
      <data key="d0">670707</data>
    </edge>
    <edge source="MYS" target="SRB">
      <data key="d0">64326</data>
    </edge>
    <edge source="MUS" target="BEL">
      <data key="d0">32954</data>
    </edge>
    <edge source="MUS" target="FRA">
      <data key="d0">525486</data>
    </edge>
    <edge source="MUS" target="MDG">
      <data key="d0">107950</data>
    </edge>
    <edge source="MUS" target="ZAF">
      <data key="d0">56185</data>
    </edge>
    <edge source="MUS" target="CHE">
      <data key="d0">106937</data>
    </edge>
    <edge source="MUS" target="GBR">
      <data key="d0">64082</data>
    </edge>
    <edge source="MUS" target="USA">
      <data key="d0">37925</data>
    </edge>
    <edge source="OMN" target="BEL">
      <data key="d0">145958</data>
    </edge>
    <edge source="OMN" target="DNK">
      <data key="d0">14226</data>
    </edge>
    <edge source="OMN" target="DEU">
      <data key="d0">879350</data>
    </edge>
    <edge source="OMN" target="HKG">
      <data key="d0">57074</data>
    </edge>
    <edge source="OMN" target="IRL">
      <data key="d0">134117</data>
    </edge>
    <edge source="OMN" target="JPN">
      <data key="d0">20895</data>
    </edge>
    <edge source="OMN" target="JOR">
      <data key="d0">56346</data>
    </edge>
    <edge source="OMN" target="NLD">
      <data key="d0">369360</data>
    </edge>
    <edge source="OMN" target="SAU">
      <data key="d0">6488124</data>
    </edge>
    <edge source="OMN" target="IND">
      <data key="d0">19576</data>
    </edge>
    <edge source="OMN" target="SVN">
      <data key="d0">50453</data>
    </edge>
    <edge source="OMN" target="ZAF">
      <data key="d0">39612</data>
    </edge>
    <edge source="OMN" target="ARE">
      <data key="d0">9932296</data>
    </edge>
    <edge source="OMN" target="TUN">
      <data key="d0">22770</data>
    </edge>
    <edge source="OMN" target="EGY">
      <data key="d0">17704</data>
    </edge>
    <edge source="OMN" target="GBR">
      <data key="d0">2519337</data>
    </edge>
    <edge source="OMN" target="TZA">
      <data key="d0">150346</data>
    </edge>
    <edge source="OMN" target="USA">
      <data key="d0">186164</data>
    </edge>
    <edge source="NLD" target="ALB">
      <data key="d0">33138</data>
    </edge>
    <edge source="NLD" target="DZA">
      <data key="d0">336908</data>
    </edge>
    <edge source="NLD" target="AZE">
      <data key="d0">34059</data>
    </edge>
    <edge source="NLD" target="ARG">
      <data key="d0">623188</data>
    </edge>
    <edge source="NLD" target="AUS">
      <data key="d0">2009481</data>
    </edge>
    <edge source="NLD" target="AUT">
      <data key="d0">10710176</data>
    </edge>
    <edge source="NLD" target="ARM">
      <data key="d0">31297</data>
    </edge>
    <edge source="NLD" target="BEL">
      <data key="d0">203977531</data>
    </edge>
    <edge source="NLD" target="BRA">
      <data key="d0">308372</data>
    </edge>
    <edge source="NLD" target="BGR">
      <data key="d0">346113</data>
    </edge>
    <edge source="NLD" target="BLR">
      <data key="d0">209877</data>
    </edge>
    <edge source="NLD" target="CMR">
      <data key="d0">51549</data>
    </edge>
    <edge source="NLD" target="CAN">
      <data key="d0">2155843</data>
    </edge>
    <edge source="NLD" target="LKA">
      <data key="d0">42344</data>
    </edge>
    <edge source="NLD" target="CHL">
      <data key="d0">92051</data>
    </edge>
    <edge source="NLD" target="CHN">
      <data key="d0">429880</data>
    </edge>
    <edge source="NLD" target="COL">
      <data key="d0">267869</data>
    </edge>
    <edge source="NLD" target="CRI">
      <data key="d0">73641</data>
    </edge>
    <edge source="NLD" target="HRV">
      <data key="d0">351636</data>
    </edge>
    <edge source="NLD" target="CZE">
      <data key="d0">4501312</data>
    </edge>
    <edge source="NLD" target="BEN">
      <data key="d0">12887</data>
    </edge>
    <edge source="NLD" target="DNK">
      <data key="d0">11953790</data>
    </edge>
    <edge source="NLD" target="ETH">
      <data key="d0">42344</data>
    </edge>
    <edge source="NLD" target="EST">
      <data key="d0">412390</data>
    </edge>
    <edge source="NLD" target="FIN">
      <data key="d0">2382289</data>
    </edge>
    <edge source="NLD" target="FRA">
      <data key="d0">67481012</data>
    </edge>
    <edge source="NLD" target="GEO">
      <data key="d0">219082</data>
    </edge>
    <edge source="NLD" target="GMB">
      <data key="d0">57992</data>
    </edge>
    <edge source="NLD" target="DEU">
      <data key="d0">243353422</data>
    </edge>
    <edge source="NLD" target="GHA">
      <data key="d0">523772</data>
    </edge>
    <edge source="NLD" target="GRC">
      <data key="d0">3204308</data>
    </edge>
    <edge source="NLD" target="GTM">
      <data key="d0">18410</data>
    </edge>
    <edge source="NLD" target="HKG">
      <data key="d0">1494914</data>
    </edge>
    <edge source="NLD" target="HUN">
      <data key="d0">2303125</data>
    </edge>
    <edge source="NLD" target="IDN">
      <data key="d0">266949</data>
    </edge>
    <edge source="NLD" target="IRL">
      <data key="d0">8450315</data>
    </edge>
    <edge source="NLD" target="ISR">
      <data key="d0">5377641</data>
    </edge>
    <edge source="NLD" target="ITA">
      <data key="d0">7924702</data>
    </edge>
    <edge source="NLD" target="CIV">
      <data key="d0">12887</data>
    </edge>
    <edge source="NLD" target="JAM">
      <data key="d0">16569</data>
    </edge>
    <edge source="NLD" target="JPN">
      <data key="d0">11650941</data>
    </edge>
    <edge source="NLD" target="KAZ">
      <data key="d0">271552</data>
    </edge>
    <edge source="NLD" target="JOR">
      <data key="d0">126110</data>
    </edge>
    <edge source="NLD" target="KOR">
      <data key="d0">540341</data>
    </edge>
    <edge source="NLD" target="LBN">
      <data key="d0">372808</data>
    </edge>
    <edge source="NLD" target="LVA">
      <data key="d0">328623</data>
    </edge>
    <edge source="NLD" target="LTU">
      <data key="d0">439085</data>
    </edge>
    <edge source="NLD" target="MYS">
      <data key="d0">369126</data>
    </edge>
    <edge source="NLD" target="MUS">
      <data key="d0">16569</data>
    </edge>
    <edge source="NLD" target="MEX">
      <data key="d0">728126</data>
    </edge>
    <edge source="NLD" target="MDA">
      <data key="d0">49708</data>
    </edge>
    <edge source="NLD" target="MAR">
      <data key="d0">378331</data>
    </edge>
    <edge source="NLD" target="OMN">
      <data key="d0">78244</data>
    </edge>
    <edge source="NLD" target="NZL">
      <data key="d0">349795</data>
    </edge>
    <edge source="NLD" target="NOR">
      <data key="d0">6362590</data>
    </edge>
    <edge source="NLD" target="PAK">
      <data key="d0">14728</data>
    </edge>
    <edge source="NLD" target="PRY">
      <data key="d0">24854</data>
    </edge>
    <edge source="NLD" target="PHL">
      <data key="d0">613983</data>
    </edge>
    <edge source="NLD" target="POL">
      <data key="d0">6577070</data>
    </edge>
    <edge source="NLD" target="PRT">
      <data key="d0">3437198</data>
    </edge>
    <edge source="NLD" target="ROU">
      <data key="d0">981268</data>
    </edge>
    <edge source="NLD" target="RUS">
      <data key="d0">3786072</data>
    </edge>
    <edge source="NLD" target="SAU">
      <data key="d0">1667050</data>
    </edge>
    <edge source="NLD" target="SEN">
      <data key="d0">65356</data>
    </edge>
    <edge source="NLD" target="IND">
      <data key="d0">287200</data>
    </edge>
    <edge source="NLD" target="SGP">
      <data key="d0">1867722</data>
    </edge>
    <edge source="NLD" target="SVK">
      <data key="d0">729047</data>
    </edge>
    <edge source="NLD" target="SVN">
      <data key="d0">1176416</data>
    </edge>
    <edge source="NLD" target="ZAF">
      <data key="d0">519170</data>
    </edge>
    <edge source="NLD" target="ZWE">
      <data key="d0">193308</data>
    </edge>
    <edge source="NLD" target="ESP">
      <data key="d0">16680627</data>
    </edge>
    <edge source="NLD" target="SWE">
      <data key="d0">16296773</data>
    </edge>
    <edge source="NLD" target="CHE">
      <data key="d0">20084686</data>
    </edge>
    <edge source="NLD" target="THA">
      <data key="d0">1146960</data>
    </edge>
    <edge source="NLD" target="ARE">
      <data key="d0">725365</data>
    </edge>
    <edge source="NLD" target="TUN">
      <data key="d0">502600</data>
    </edge>
    <edge source="NLD" target="TUR">
      <data key="d0">2866479</data>
    </edge>
    <edge source="NLD" target="UKR">
      <data key="d0">646201</data>
    </edge>
    <edge source="NLD" target="MKD">
      <data key="d0">24854</data>
    </edge>
    <edge source="NLD" target="EGY">
      <data key="d0">180421</data>
    </edge>
    <edge source="NLD" target="GBR">
      <data key="d0">79142078</data>
    </edge>
    <edge source="NLD" target="USA">
      <data key="d0">38598977</data>
    </edge>
    <edge source="NLD" target="URY">
      <data key="d0">36821</data>
    </edge>
    <edge source="NLD" target="SRB">
      <data key="d0">30377</data>
    </edge>
    <edge source="NZL" target="AUS">
      <data key="d0">36598169</data>
    </edge>
    <edge source="NZL" target="BEL">
      <data key="d0">10374</data>
    </edge>
    <edge source="NZL" target="CAN">
      <data key="d0">99066</data>
    </edge>
    <edge source="NZL" target="CHN">
      <data key="d0">67980</data>
    </edge>
    <edge source="NZL" target="DNK">
      <data key="d0">13797</data>
    </edge>
    <edge source="NZL" target="DEU">
      <data key="d0">179787</data>
    </edge>
    <edge source="NZL" target="HKG">
      <data key="d0">95085</data>
    </edge>
    <edge source="NZL" target="ISR">
      <data key="d0">11741</data>
    </edge>
    <edge source="NZL" target="ITA">
      <data key="d0">120442</data>
    </edge>
    <edge source="NZL" target="JPN">
      <data key="d0">1066999</data>
    </edge>
    <edge source="NZL" target="KOR">
      <data key="d0">64723</data>
    </edge>
    <edge source="NZL" target="MYS">
      <data key="d0">62656</data>
    </edge>
    <edge source="NZL" target="NLD">
      <data key="d0">32057</data>
    </edge>
    <edge source="NZL" target="PHL">
      <data key="d0">19053</data>
    </edge>
    <edge source="NZL" target="RUS">
      <data key="d0">41584</data>
    </edge>
    <edge source="NZL" target="IND">
      <data key="d0">90847</data>
    </edge>
    <edge source="NZL" target="SGP">
      <data key="d0">411887</data>
    </edge>
    <edge source="NZL" target="ZAF">
      <data key="d0">12153</data>
    </edge>
    <edge source="NZL" target="CHE">
      <data key="d0">15402</data>
    </edge>
    <edge source="NZL" target="ARE">
      <data key="d0">93564</data>
    </edge>
    <edge source="NZL" target="GBR">
      <data key="d0">384035</data>
    </edge>
    <edge source="NZL" target="USA">
      <data key="d0">1801960</data>
    </edge>
    <edge source="PAK" target="AUS">
      <data key="d0">208376</data>
    </edge>
    <edge source="PAK" target="BRA">
      <data key="d0">40594</data>
    </edge>
    <edge source="PAK" target="CAN">
      <data key="d0">35582</data>
    </edge>
    <edge source="PAK" target="LKA">
      <data key="d0">185906</data>
    </edge>
    <edge source="PAK" target="CHL">
      <data key="d0">151331</data>
    </edge>
    <edge source="PAK" target="FRA">
      <data key="d0">55426</data>
    </edge>
    <edge source="PAK" target="DEU">
      <data key="d0">206209</data>
    </edge>
    <edge source="PAK" target="HKG">
      <data key="d0">14069</data>
    </edge>
    <edge source="PAK" target="ITA">
      <data key="d0">49503</data>
    </edge>
    <edge source="PAK" target="JPN">
      <data key="d0">260088</data>
    </edge>
    <edge source="PAK" target="KOR">
      <data key="d0">42369</data>
    </edge>
    <edge source="PAK" target="MYS">
      <data key="d0">29948</data>
    </edge>
    <edge source="PAK" target="MRT">
      <data key="d0">19065</data>
    </edge>
    <edge source="PAK" target="MEX">
      <data key="d0">22224</data>
    </edge>
    <edge source="PAK" target="OMN">
      <data key="d0">53460</data>
    </edge>
    <edge source="PAK" target="NLD">
      <data key="d0">127151</data>
    </edge>
    <edge source="PAK" target="NOR">
      <data key="d0">17487</data>
    </edge>
    <edge source="PAK" target="PAN">
      <data key="d0">14991</data>
    </edge>
    <edge source="PAK" target="SAU">
      <data key="d0">252279</data>
    </edge>
    <edge source="PAK" target="SGP">
      <data key="d0">222099</data>
    </edge>
    <edge source="PAK" target="ZAF">
      <data key="d0">68915</data>
    </edge>
    <edge source="PAK" target="ESP">
      <data key="d0">79351</data>
    </edge>
    <edge source="PAK" target="ARE">
      <data key="d0">643125</data>
    </edge>
    <edge source="PAK" target="TUR">
      <data key="d0">12554</data>
    </edge>
    <edge source="PAK" target="EGY">
      <data key="d0">26926</data>
    </edge>
    <edge source="PAK" target="GBR">
      <data key="d0">755827</data>
    </edge>
    <edge source="PAK" target="TZA">
      <data key="d0">44025</data>
    </edge>
    <edge source="PAK" target="USA">
      <data key="d0">1682901</data>
    </edge>
    <edge source="PRT" target="ARG">
      <data key="d0">44046</data>
    </edge>
    <edge source="PRT" target="AUS">
      <data key="d0">179098</data>
    </edge>
    <edge source="PRT" target="AUT">
      <data key="d0">7429599</data>
    </edge>
    <edge source="PRT" target="BEL">
      <data key="d0">4891200</data>
    </edge>
    <edge source="PRT" target="BRA">
      <data key="d0">235963</data>
    </edge>
    <edge source="PRT" target="BGR">
      <data key="d0">16785</data>
    </edge>
    <edge source="PRT" target="CAN">
      <data key="d0">414219</data>
    </edge>
    <edge source="PRT" target="CHN">
      <data key="d0">23556</data>
    </edge>
    <edge source="PRT" target="HRV">
      <data key="d0">37211</data>
    </edge>
    <edge source="PRT" target="DNK">
      <data key="d0">1066416</data>
    </edge>
    <edge source="PRT" target="EST">
      <data key="d0">165666</data>
    </edge>
    <edge source="PRT" target="FIN">
      <data key="d0">308298</data>
    </edge>
    <edge source="PRT" target="FRA">
      <data key="d0">125749151</data>
    </edge>
    <edge source="PRT" target="GMB">
      <data key="d0">14877</data>
    </edge>
    <edge source="PRT" target="DEU">
      <data key="d0">33993891</data>
    </edge>
    <edge source="PRT" target="GHA">
      <data key="d0">42809</data>
    </edge>
    <edge source="PRT" target="GRC">
      <data key="d0">221064</data>
    </edge>
    <edge source="PRT" target="HKG">
      <data key="d0">17537</data>
    </edge>
    <edge source="PRT" target="HUN">
      <data key="d0">103434</data>
    </edge>
    <edge source="PRT" target="IRL">
      <data key="d0">1004265</data>
    </edge>
    <edge source="PRT" target="ISR">
      <data key="d0">1544740</data>
    </edge>
    <edge source="PRT" target="ITA">
      <data key="d0">3068912</data>
    </edge>
    <edge source="PRT" target="JPN">
      <data key="d0">232464</data>
    </edge>
    <edge source="PRT" target="KOR">
      <data key="d0">64203</data>
    </edge>
    <edge source="PRT" target="LVA">
      <data key="d0">46472</data>
    </edge>
    <edge source="PRT" target="LTU">
      <data key="d0">11451</data>
    </edge>
    <edge source="PRT" target="MUS">
      <data key="d0">95384</data>
    </edge>
    <edge source="PRT" target="MEX">
      <data key="d0">40182</data>
    </edge>
    <edge source="PRT" target="MAR">
      <data key="d0">374586</data>
    </edge>
    <edge source="PRT" target="MOZ">
      <data key="d0">3009171</data>
    </edge>
    <edge source="PRT" target="NLD">
      <data key="d0">8249463</data>
    </edge>
    <edge source="PRT" target="NZL">
      <data key="d0">22182</data>
    </edge>
    <edge source="PRT" target="NOR">
      <data key="d0">1241765</data>
    </edge>
    <edge source="PRT" target="POL">
      <data key="d0">122590</data>
    </edge>
    <edge source="PRT" target="ROU">
      <data key="d0">55238</data>
    </edge>
    <edge source="PRT" target="RUS">
      <data key="d0">973420</data>
    </edge>
    <edge source="PRT" target="SAU">
      <data key="d0">141820</data>
    </edge>
    <edge source="PRT" target="SGP">
      <data key="d0">25244</data>
    </edge>
    <edge source="PRT" target="SVN">
      <data key="d0">157202</data>
    </edge>
    <edge source="PRT" target="ESP">
      <data key="d0">84758869</data>
    </edge>
    <edge source="PRT" target="SWE">
      <data key="d0">15708439</data>
    </edge>
    <edge source="PRT" target="CHE">
      <data key="d0">3183965</data>
    </edge>
    <edge source="PRT" target="THA">
      <data key="d0">79258</data>
    </edge>
    <edge source="PRT" target="ARE">
      <data key="d0">160012</data>
    </edge>
    <edge source="PRT" target="TUN">
      <data key="d0">30646</data>
    </edge>
    <edge source="PRT" target="TUR">
      <data key="d0">80456</data>
    </edge>
    <edge source="PRT" target="UKR">
      <data key="d0">14352</data>
    </edge>
    <edge source="PRT" target="EGY">
      <data key="d0">21293</data>
    </edge>
    <edge source="PRT" target="GBR">
      <data key="d0">17692702</data>
    </edge>
    <edge source="PRT" target="USA">
      <data key="d0">4042390</data>
    </edge>
    <edge source="SAU" target="AUS">
      <data key="d0">32000</data>
    </edge>
    <edge source="SAU" target="CAN">
      <data key="d0">165867</data>
    </edge>
    <edge source="SAU" target="LKA">
      <data key="d0">148534</data>
    </edge>
    <edge source="SAU" target="HRV">
      <data key="d0">44800</data>
    </edge>
    <edge source="SAU" target="FRA">
      <data key="d0">80533</data>
    </edge>
    <edge source="SAU" target="GRC">
      <data key="d0">66667</data>
    </edge>
    <edge source="SAU" target="IRL">
      <data key="d0">78133</data>
    </edge>
    <edge source="SAU" target="JPN">
      <data key="d0">194134</data>
    </edge>
    <edge source="SAU" target="JOR">
      <data key="d0">829868</data>
    </edge>
    <edge source="SAU" target="LBN">
      <data key="d0">200267</data>
    </edge>
    <edge source="SAU" target="LTU">
      <data key="d0">35200</data>
    </edge>
    <edge source="SAU" target="OMN">
      <data key="d0">46400</data>
    </edge>
    <edge source="SAU" target="NLD">
      <data key="d0">207200</data>
    </edge>
    <edge source="SAU" target="PAK">
      <data key="d0">61600</data>
    </edge>
    <edge source="SAU" target="PHL">
      <data key="d0">318400</data>
    </edge>
    <edge source="SAU" target="IND">
      <data key="d0">587734</data>
    </edge>
    <edge source="SAU" target="ARE">
      <data key="d0">777601</data>
    </edge>
    <edge source="SAU" target="EGY">
      <data key="d0">144000</data>
    </edge>
    <edge source="SAU" target="GBR">
      <data key="d0">413601</data>
    </edge>
    <edge source="SAU" target="USA">
      <data key="d0">2663737</data>
    </edge>
    <edge source="IND" target="ARG">
      <data key="d0">17624</data>
    </edge>
    <edge source="IND" target="AUS">
      <data key="d0">1282064</data>
    </edge>
    <edge source="IND" target="AUT">
      <data key="d0">45152</data>
    </edge>
    <edge source="IND" target="BEL">
      <data key="d0">797862</data>
    </edge>
    <edge source="IND" target="BRA">
      <data key="d0">29930</data>
    </edge>
    <edge source="IND" target="CMR">
      <data key="d0">22350</data>
    </edge>
    <edge source="IND" target="CAN">
      <data key="d0">384828</data>
    </edge>
    <edge source="IND" target="LKA">
      <data key="d0">1141259</data>
    </edge>
    <edge source="IND" target="CHL">
      <data key="d0">64449</data>
    </edge>
    <edge source="IND" target="DNK">
      <data key="d0">630352</data>
    </edge>
    <edge source="IND" target="ECU">
      <data key="d0">14643</data>
    </edge>
    <edge source="IND" target="FIN">
      <data key="d0">45327</data>
    </edge>
    <edge source="IND" target="FRA">
      <data key="d0">2305975</data>
    </edge>
    <edge source="IND" target="DEU">
      <data key="d0">1389264</data>
    </edge>
    <edge source="IND" target="GHA">
      <data key="d0">11934</data>
    </edge>
    <edge source="IND" target="GRC">
      <data key="d0">206229</data>
    </edge>
    <edge source="IND" target="HKG">
      <data key="d0">514492</data>
    </edge>
    <edge source="IND" target="HUN">
      <data key="d0">25510</data>
    </edge>
    <edge source="IND" target="IRL">
      <data key="d0">57931</data>
    </edge>
    <edge source="IND" target="ISR">
      <data key="d0">639171</data>
    </edge>
    <edge source="IND" target="ITA">
      <data key="d0">1307448</data>
    </edge>
    <edge source="IND" target="JPN">
      <data key="d0">467454</data>
    </edge>
    <edge source="IND" target="JOR">
      <data key="d0">26280</data>
    </edge>
    <edge source="IND" target="KOR">
      <data key="d0">191207</data>
    </edge>
    <edge source="IND" target="MWI">
      <data key="d0">179908</data>
    </edge>
    <edge source="IND" target="MYS">
      <data key="d0">82780</data>
    </edge>
    <edge source="IND" target="MUS">
      <data key="d0">243958</data>
    </edge>
    <edge source="IND" target="MEX">
      <data key="d0">69871</data>
    </edge>
    <edge source="IND" target="MAR">
      <data key="d0">20553</data>
    </edge>
    <edge source="IND" target="OMN">
      <data key="d0">274676</data>
    </edge>
    <edge source="IND" target="NLD">
      <data key="d0">2108341</data>
    </edge>
    <edge source="IND" target="NZL">
      <data key="d0">102296</data>
    </edge>
    <edge source="IND" target="NOR">
      <data key="d0">160317</data>
    </edge>
    <edge source="IND" target="PAN">
      <data key="d0">77700</data>
    </edge>
    <edge source="IND" target="PHL">
      <data key="d0">32844</data>
    </edge>
    <edge source="IND" target="POL">
      <data key="d0">42411</data>
    </edge>
    <edge source="IND" target="PRT">
      <data key="d0">135314</data>
    </edge>
    <edge source="IND" target="SAU">
      <data key="d0">109081</data>
    </edge>
    <edge source="IND" target="SGP">
      <data key="d0">398199</data>
    </edge>
    <edge source="IND" target="ZAF">
      <data key="d0">292625</data>
    </edge>
    <edge source="IND" target="ESP">
      <data key="d0">723339</data>
    </edge>
    <edge source="IND" target="SWE">
      <data key="d0">193709</data>
    </edge>
    <edge source="IND" target="CHE">
      <data key="d0">230525</data>
    </edge>
    <edge source="IND" target="THA">
      <data key="d0">191032</data>
    </edge>
    <edge source="IND" target="ARE">
      <data key="d0">1857407</data>
    </edge>
    <edge source="IND" target="TUR">
      <data key="d0">63024</data>
    </edge>
    <edge source="IND" target="UGA">
      <data key="d0">91419</data>
    </edge>
    <edge source="IND" target="UKR">
      <data key="d0">18037</data>
    </edge>
    <edge source="IND" target="GBR">
      <data key="d0">8779829</data>
    </edge>
    <edge source="IND" target="TZA">
      <data key="d0">149719</data>
    </edge>
    <edge source="IND" target="USA">
      <data key="d0">16158614</data>
    </edge>
    <edge source="SGP" target="AUS">
      <data key="d0">3212549</data>
    </edge>
    <edge source="SGP" target="AUT">
      <data key="d0">126263</data>
    </edge>
    <edge source="SGP" target="BEL">
      <data key="d0">604858</data>
    </edge>
    <edge source="SGP" target="BRA">
      <data key="d0">403248</data>
    </edge>
    <edge source="SGP" target="BGR">
      <data key="d0">55185</data>
    </edge>
    <edge source="SGP" target="KHM">
      <data key="d0">256249</data>
    </edge>
    <edge source="SGP" target="CAN">
      <data key="d0">148692</data>
    </edge>
    <edge source="SGP" target="LKA">
      <data key="d0">825385</data>
    </edge>
    <edge source="SGP" target="CHN">
      <data key="d0">4149121</data>
    </edge>
    <edge source="SGP" target="CRI">
      <data key="d0">16848</data>
    </edge>
    <edge source="SGP" target="CZE">
      <data key="d0">57921</data>
    </edge>
    <edge source="SGP" target="BEN">
      <data key="d0">90252</data>
    </edge>
    <edge source="SGP" target="DNK">
      <data key="d0">624532</data>
    </edge>
    <edge source="SGP" target="SLV">
      <data key="d0">20696</data>
    </edge>
    <edge source="SGP" target="FIN">
      <data key="d0">824510</data>
    </edge>
    <edge source="SGP" target="FRA">
      <data key="d0">1951942</data>
    </edge>
    <edge source="SGP" target="DEU">
      <data key="d0">325864</data>
    </edge>
    <edge source="SGP" target="GHA">
      <data key="d0">109360</data>
    </edge>
    <edge source="SGP" target="GRC">
      <data key="d0">91703</data>
    </edge>
    <edge source="SGP" target="GTM">
      <data key="d0">20636</data>
    </edge>
    <edge source="SGP" target="HKG">
      <data key="d0">6845459</data>
    </edge>
    <edge source="SGP" target="IRL">
      <data key="d0">551419</data>
    </edge>
    <edge source="SGP" target="ISR">
      <data key="d0">2568477</data>
    </edge>
    <edge source="SGP" target="ITA">
      <data key="d0">729008</data>
    </edge>
    <edge source="SGP" target="CIV">
      <data key="d0">189103</data>
    </edge>
    <edge source="SGP" target="JPN">
      <data key="d0">5322100</data>
    </edge>
    <edge source="SGP" target="KAZ">
      <data key="d0">13190</data>
    </edge>
    <edge source="SGP" target="KOR">
      <data key="d0">1587377</data>
    </edge>
    <edge source="SGP" target="LBN">
      <data key="d0">34671</data>
    </edge>
    <edge source="SGP" target="MDG">
      <data key="d0">379156</data>
    </edge>
    <edge source="SGP" target="MYS">
      <data key="d0">13189863</data>
    </edge>
    <edge source="SGP" target="MUS">
      <data key="d0">220277</data>
    </edge>
    <edge source="SGP" target="MEX">
      <data key="d0">19794</data>
    </edge>
    <edge source="SGP" target="MOZ">
      <data key="d0">55113</data>
    </edge>
    <edge source="SGP" target="OMN">
      <data key="d0">42462</data>
    </edge>
    <edge source="SGP" target="NLD">
      <data key="d0">1067102</data>
    </edge>
    <edge source="SGP" target="NZL">
      <data key="d0">783412</data>
    </edge>
    <edge source="SGP" target="NOR">
      <data key="d0">120274</data>
    </edge>
    <edge source="SGP" target="PAK">
      <data key="d0">35919</data>
    </edge>
    <edge source="SGP" target="PAN">
      <data key="d0">105687</data>
    </edge>
    <edge source="SGP" target="PHL">
      <data key="d0">2503344</data>
    </edge>
    <edge source="SGP" target="PRT">
      <data key="d0">106330</data>
    </edge>
    <edge source="SGP" target="RUS">
      <data key="d0">401712</data>
    </edge>
    <edge source="SGP" target="SAU">
      <data key="d0">6116831</data>
    </edge>
    <edge source="SGP" target="SEN">
      <data key="d0">242929</data>
    </edge>
    <edge source="SGP" target="IND">
      <data key="d0">650483</data>
    </edge>
    <edge source="SGP" target="VNM">
      <data key="d0">1062855</data>
    </edge>
    <edge source="SGP" target="ZAF">
      <data key="d0">185799</data>
    </edge>
    <edge source="SGP" target="ESP">
      <data key="d0">100340</data>
    </edge>
    <edge source="SGP" target="SWE">
      <data key="d0">95815</data>
    </edge>
    <edge source="SGP" target="CHE">
      <data key="d0">20958</data>
    </edge>
    <edge source="SGP" target="THA">
      <data key="d0">2222472</data>
    </edge>
    <edge source="SGP" target="ARE">
      <data key="d0">2480923</data>
    </edge>
    <edge source="SGP" target="TUR">
      <data key="d0">72383</data>
    </edge>
    <edge source="SGP" target="EGY">
      <data key="d0">214510</data>
    </edge>
    <edge source="SGP" target="GBR">
      <data key="d0">8593663</data>
    </edge>
    <edge source="SGP" target="USA">
      <data key="d0">9706051</data>
    </edge>
    <edge source="VNM" target="ARG">
      <data key="d0">93000</data>
    </edge>
    <edge source="VNM" target="AUS">
      <data key="d0">5485000</data>
    </edge>
    <edge source="VNM" target="AUT">
      <data key="d0">798000</data>
    </edge>
    <edge source="VNM" target="BEL">
      <data key="d0">8164000</data>
    </edge>
    <edge source="VNM" target="BGR">
      <data key="d0">152000</data>
    </edge>
    <edge source="VNM" target="BDI">
      <data key="d0">31000</data>
    </edge>
    <edge source="VNM" target="KHM">
      <data key="d0">1020000</data>
    </edge>
    <edge source="VNM" target="CAN">
      <data key="d0">1322000</data>
    </edge>
    <edge source="VNM" target="HRV">
      <data key="d0">55000</data>
    </edge>
    <edge source="VNM" target="BEN">
      <data key="d0">15000</data>
    </edge>
    <edge source="VNM" target="DNK">
      <data key="d0">20398000</data>
    </edge>
    <edge source="VNM" target="EST">
      <data key="d0">14000</data>
    </edge>
    <edge source="VNM" target="FIN">
      <data key="d0">1268000</data>
    </edge>
    <edge source="VNM" target="FRA">
      <data key="d0">15949000</data>
    </edge>
    <edge source="VNM" target="GMB">
      <data key="d0">16000</data>
    </edge>
    <edge source="VNM" target="DEU">
      <data key="d0">9873000</data>
    </edge>
    <edge source="VNM" target="GRC">
      <data key="d0">301000</data>
    </edge>
    <edge source="VNM" target="HND">
      <data key="d0">40000</data>
    </edge>
    <edge source="VNM" target="HKG">
      <data key="d0">13142000</data>
    </edge>
    <edge source="VNM" target="HUN">
      <data key="d0">60000</data>
    </edge>
    <edge source="VNM" target="IRL">
      <data key="d0">294000</data>
    </edge>
    <edge source="VNM" target="ISR">
      <data key="d0">217000</data>
    </edge>
    <edge source="VNM" target="ITA">
      <data key="d0">5095000</data>
    </edge>
    <edge source="VNM" target="JPN">
      <data key="d0">42547000</data>
    </edge>
    <edge source="VNM" target="KOR">
      <data key="d0">9223000</data>
    </edge>
    <edge source="VNM" target="MYS">
      <data key="d0">2310000</data>
    </edge>
    <edge source="VNM" target="NLD">
      <data key="d0">16430000</data>
    </edge>
    <edge source="VNM" target="NZL">
      <data key="d0">2084000</data>
    </edge>
    <edge source="VNM" target="NOR">
      <data key="d0">888000</data>
    </edge>
    <edge source="VNM" target="PHL">
      <data key="d0">1218000</data>
    </edge>
    <edge source="VNM" target="SAU">
      <data key="d0">125000</data>
    </edge>
    <edge source="VNM" target="SGP">
      <data key="d0">2103000</data>
    </edge>
    <edge source="VNM" target="ZAF">
      <data key="d0">80000</data>
    </edge>
    <edge source="VNM" target="ESP">
      <data key="d0">4768000</data>
    </edge>
    <edge source="VNM" target="SWE">
      <data key="d0">3694000</data>
    </edge>
    <edge source="VNM" target="ARE">
      <data key="d0">213000</data>
    </edge>
    <edge source="VNM" target="GBR">
      <data key="d0">21168000</data>
    </edge>
    <edge source="VNM" target="USA">
      <data key="d0">818000</data>
    </edge>
    <edge source="ZAF" target="ARG">
      <data key="d0">18907</data>
    </edge>
    <edge source="ZAF" target="AUS">
      <data key="d0">2850484</data>
    </edge>
    <edge source="ZAF" target="AUT">
      <data key="d0">3687885</data>
    </edge>
    <edge source="ZAF" target="BEL">
      <data key="d0">2434792</data>
    </edge>
    <edge source="ZAF" target="BRA">
      <data key="d0">39050</data>
    </edge>
    <edge source="ZAF" target="BGR">
      <data key="d0">23364</data>
    </edge>
    <edge source="ZAF" target="BDI">
      <data key="d0">62691</data>
    </edge>
    <edge source="ZAF" target="CMR">
      <data key="d0">381274</data>
    </edge>
    <edge source="ZAF" target="CAN">
      <data key="d0">578011</data>
    </edge>
    <edge source="ZAF" target="CHL">
      <data key="d0">16260</data>
    </edge>
    <edge source="ZAF" target="CZE">
      <data key="d0">312354</data>
    </edge>
    <edge source="ZAF" target="DNK">
      <data key="d0">86683</data>
    </edge>
    <edge source="ZAF" target="ETH">
      <data key="d0">33247</data>
    </edge>
    <edge source="ZAF" target="FIN">
      <data key="d0">27549</data>
    </edge>
    <edge source="ZAF" target="FRA">
      <data key="d0">4938742</data>
    </edge>
    <edge source="ZAF" target="DEU">
      <data key="d0">238762752</data>
    </edge>
    <edge source="ZAF" target="GHA">
      <data key="d0">1216726</data>
    </edge>
    <edge source="ZAF" target="GRC">
      <data key="d0">251836</data>
    </edge>
    <edge source="ZAF" target="HKG">
      <data key="d0">89792</data>
    </edge>
    <edge source="ZAF" target="IRL">
      <data key="d0">1047932</data>
    </edge>
    <edge source="ZAF" target="ISR">
      <data key="d0">740317</data>
    </edge>
    <edge source="ZAF" target="ITA">
      <data key="d0">8979060</data>
    </edge>
    <edge source="ZAF" target="CIV">
      <data key="d0">1420901</data>
    </edge>
    <edge source="ZAF" target="JPN">
      <data key="d0">8557375</data>
    </edge>
    <edge source="ZAF" target="JOR">
      <data key="d0">54735</data>
    </edge>
    <edge source="ZAF" target="KOR">
      <data key="d0">5117749</data>
    </edge>
    <edge source="ZAF" target="LBN">
      <data key="d0">24850</data>
    </edge>
    <edge source="ZAF" target="MDG">
      <data key="d0">179973</data>
    </edge>
    <edge source="ZAF" target="MWI">
      <data key="d0">2244355</data>
    </edge>
    <edge source="ZAF" target="MYS">
      <data key="d0">32244</data>
    </edge>
    <edge source="ZAF" target="MRT">
      <data key="d0">11163</data>
    </edge>
    <edge source="ZAF" target="MUS">
      <data key="d0">585263</data>
    </edge>
    <edge source="ZAF" target="MEX">
      <data key="d0">194014</data>
    </edge>
    <edge source="ZAF" target="MOZ">
      <data key="d0">7141047</data>
    </edge>
    <edge source="ZAF" target="NLD">
      <data key="d0">1294251</data>
    </edge>
    <edge source="ZAF" target="NZL">
      <data key="d0">97215</data>
    </edge>
    <edge source="ZAF" target="NOR">
      <data key="d0">26869</data>
    </edge>
    <edge source="ZAF" target="POL">
      <data key="d0">576894</data>
    </edge>
    <edge source="ZAF" target="PRT">
      <data key="d0">102692</data>
    </edge>
    <edge source="ZAF" target="SAU">
      <data key="d0">404830</data>
    </edge>
    <edge source="ZAF" target="IND">
      <data key="d0">12591</data>
    </edge>
    <edge source="ZAF" target="SGP">
      <data key="d0">3132575</data>
    </edge>
    <edge source="ZAF" target="SVK">
      <data key="d0">170502</data>
    </edge>
    <edge source="ZAF" target="ZWE">
      <data key="d0">1863675</data>
    </edge>
    <edge source="ZAF" target="ESP">
      <data key="d0">773578</data>
    </edge>
    <edge source="ZAF" target="SWE">
      <data key="d0">825698</data>
    </edge>
    <edge source="ZAF" target="CHE">
      <data key="d0">106241</data>
    </edge>
    <edge source="ZAF" target="THA">
      <data key="d0">20238</data>
    </edge>
    <edge source="ZAF" target="TGO">
      <data key="d0">17742</data>
    </edge>
    <edge source="ZAF" target="ARE">
      <data key="d0">1354934</data>
    </edge>
    <edge source="ZAF" target="TUR">
      <data key="d0">36944</data>
    </edge>
    <edge source="ZAF" target="UGA">
      <data key="d0">681045</data>
    </edge>
    <edge source="ZAF" target="MKD">
      <data key="d0">22542</data>
    </edge>
    <edge source="ZAF" target="EGY">
      <data key="d0">216241</data>
    </edge>
    <edge source="ZAF" target="GBR">
      <data key="d0">75295465</data>
    </edge>
    <edge source="ZAF" target="TZA">
      <data key="d0">1585978</data>
    </edge>
    <edge source="ZAF" target="USA">
      <data key="d0">12546728</data>
    </edge>
    <edge source="SWE" target="ARG">
      <data key="d0">57728</data>
    </edge>
    <edge source="SWE" target="AUS">
      <data key="d0">4981267</data>
    </edge>
    <edge source="SWE" target="AUT">
      <data key="d0">6614445</data>
    </edge>
    <edge source="SWE" target="BEL">
      <data key="d0">74967270</data>
    </edge>
    <edge source="SWE" target="BRA">
      <data key="d0">262557</data>
    </edge>
    <edge source="SWE" target="BGR">
      <data key="d0">88501</data>
    </edge>
    <edge source="SWE" target="BLR">
      <data key="d0">12768</data>
    </edge>
    <edge source="SWE" target="CAN">
      <data key="d0">19507553</data>
    </edge>
    <edge source="SWE" target="LKA">
      <data key="d0">73442</data>
    </edge>
    <edge source="SWE" target="CHL">
      <data key="d0">45396</data>
    </edge>
    <edge source="SWE" target="CHN">
      <data key="d0">5751696</data>
    </edge>
    <edge source="SWE" target="COL">
      <data key="d0">24226</data>
    </edge>
    <edge source="SWE" target="HRV">
      <data key="d0">778504</data>
    </edge>
    <edge source="SWE" target="CZE">
      <data key="d0">11995440</data>
    </edge>
    <edge source="SWE" target="DNK">
      <data key="d0">129674563</data>
    </edge>
    <edge source="SWE" target="ETH">
      <data key="d0">50634</data>
    </edge>
    <edge source="SWE" target="EST">
      <data key="d0">2503456</data>
    </edge>
    <edge source="SWE" target="FIN">
      <data key="d0">82510157</data>
    </edge>
    <edge source="SWE" target="FRA">
      <data key="d0">57669187</data>
    </edge>
    <edge source="SWE" target="GEO">
      <data key="d0">11349</data>
    </edge>
    <edge source="SWE" target="GMB">
      <data key="d0">26299</data>
    </edge>
    <edge source="SWE" target="DEU">
      <data key="d0">163096098</data>
    </edge>
    <edge source="SWE" target="GRC">
      <data key="d0">1708692</data>
    </edge>
    <edge source="SWE" target="GTM">
      <data key="d0">61656</data>
    </edge>
    <edge source="SWE" target="HKG">
      <data key="d0">8157484</data>
    </edge>
    <edge source="SWE" target="HUN">
      <data key="d0">13203790</data>
    </edge>
    <edge source="SWE" target="IDN">
      <data key="d0">10258</data>
    </edge>
    <edge source="SWE" target="IRL">
      <data key="d0">1538674</data>
    </edge>
    <edge source="SWE" target="ISR">
      <data key="d0">2513932</data>
    </edge>
    <edge source="SWE" target="ITA">
      <data key="d0">5541628</data>
    </edge>
    <edge source="SWE" target="CIV">
      <data key="d0">116219</data>
    </edge>
    <edge source="SWE" target="JAM">
      <data key="d0">35466</data>
    </edge>
    <edge source="SWE" target="JPN">
      <data key="d0">8769134</data>
    </edge>
    <edge source="SWE" target="JOR">
      <data key="d0">53581</data>
    </edge>
    <edge source="SWE" target="KOR">
      <data key="d0">308390</data>
    </edge>
    <edge source="SWE" target="LBN">
      <data key="d0">61656</data>
    </edge>
    <edge source="SWE" target="LVA">
      <data key="d0">2258687</data>
    </edge>
    <edge source="SWE" target="LTU">
      <data key="d0">1646818</data>
    </edge>
    <edge source="SWE" target="MYS">
      <data key="d0">13041738</data>
    </edge>
    <edge source="SWE" target="MUS">
      <data key="d0">19097</data>
    </edge>
    <edge source="SWE" target="MEX">
      <data key="d0">100723</data>
    </edge>
    <edge source="SWE" target="MAR">
      <data key="d0">155613</data>
    </edge>
    <edge source="SWE" target="MOZ">
      <data key="d0">39176</data>
    </edge>
    <edge source="SWE" target="OMN">
      <data key="d0">195335</data>
    </edge>
    <edge source="SWE" target="NLD">
      <data key="d0">39800049</data>
    </edge>
    <edge source="SWE" target="NZL">
      <data key="d0">67222</data>
    </edge>
    <edge source="SWE" target="NOR">
      <data key="d0">300099116</data>
    </edge>
    <edge source="SWE" target="PAK">
      <data key="d0">27609</data>
    </edge>
    <edge source="SWE" target="PAN">
      <data key="d0">123312</data>
    </edge>
    <edge source="SWE" target="PER">
      <data key="d0">54999</data>
    </edge>
    <edge source="SWE" target="PHL">
      <data key="d0">141209</data>
    </edge>
    <edge source="SWE" target="POL">
      <data key="d0">26688034</data>
    </edge>
    <edge source="SWE" target="PRT">
      <data key="d0">1480401</data>
    </edge>
    <edge source="SWE" target="ROU">
      <data key="d0">206575</data>
    </edge>
    <edge source="SWE" target="RUS">
      <data key="d0">14132124</data>
    </edge>
    <edge source="SWE" target="SAU">
      <data key="d0">8482133</data>
    </edge>
    <edge source="SWE" target="SEN">
      <data key="d0">44087</data>
    </edge>
    <edge source="SWE" target="IND">
      <data key="d0">29682</data>
    </edge>
    <edge source="SWE" target="SGP">
      <data key="d0">10795819</data>
    </edge>
    <edge source="SWE" target="SVK">
      <data key="d0">4006664</data>
    </edge>
    <edge source="SWE" target="VNM">
      <data key="d0">41250</data>
    </edge>
    <edge source="SWE" target="SVN">
      <data key="d0">1273935</data>
    </edge>
    <edge source="SWE" target="ZAF">
      <data key="d0">265067</data>
    </edge>
    <edge source="SWE" target="ZWE">
      <data key="d0">57182</data>
    </edge>
    <edge source="SWE" target="ESP">
      <data key="d0">27685989</data>
    </edge>
    <edge source="SWE" target="CHE">
      <data key="d0">42124975</data>
    </edge>
    <edge source="SWE" target="THA">
      <data key="d0">3380719</data>
    </edge>
    <edge source="SWE" target="ARE">
      <data key="d0">8005908</data>
    </edge>
    <edge source="SWE" target="TUN">
      <data key="d0">78680</data>
    </edge>
    <edge source="SWE" target="TUR">
      <data key="d0">662830</data>
    </edge>
    <edge source="SWE" target="UGA">
      <data key="d0">23353</data>
    </edge>
    <edge source="SWE" target="UKR">
      <data key="d0">455928</data>
    </edge>
    <edge source="SWE" target="MKD">
      <data key="d0">27172</data>
    </edge>
    <edge source="SWE" target="EGY">
      <data key="d0">655082</data>
    </edge>
    <edge source="SWE" target="GBR">
      <data key="d0">92564357</data>
    </edge>
    <edge source="SWE" target="TZA">
      <data key="d0">42996</data>
    </edge>
    <edge source="SWE" target="USA">
      <data key="d0">78774234</data>
    </edge>
    <edge source="SWE" target="SRB">
      <data key="d0">175365</data>
    </edge>
    <edge source="CHE" target="ALB">
      <data key="d0">11272</data>
    </edge>
    <edge source="CHE" target="AZE">
      <data key="d0">16925</data>
    </edge>
    <edge source="CHE" target="ARG">
      <data key="d0">56890</data>
    </edge>
    <edge source="CHE" target="AUS">
      <data key="d0">797370</data>
    </edge>
    <edge source="CHE" target="AUT">
      <data key="d0">31081073</data>
    </edge>
    <edge source="CHE" target="BEL">
      <data key="d0">14946599</data>
    </edge>
    <edge source="CHE" target="BOL">
      <data key="d0">18656</data>
    </edge>
    <edge source="CHE" target="BRA">
      <data key="d0">698422</data>
    </edge>
    <edge source="CHE" target="BGR">
      <data key="d0">62062</data>
    </edge>
    <edge source="CHE" target="BLR">
      <data key="d0">12195</data>
    </edge>
    <edge source="CHE" target="CAN">
      <data key="d0">311856</data>
    </edge>
    <edge source="CHE" target="LKA">
      <data key="d0">25875</data>
    </edge>
    <edge source="CHE" target="CHL">
      <data key="d0">26867</data>
    </edge>
    <edge source="CHE" target="CHN">
      <data key="d0">207922</data>
    </edge>
    <edge source="CHE" target="COL">
      <data key="d0">18806</data>
    </edge>
    <edge source="CHE" target="CRI">
      <data key="d0">201732</data>
    </edge>
    <edge source="CHE" target="HRV">
      <data key="d0">264693</data>
    </edge>
    <edge source="CHE" target="CZE">
      <data key="d0">2111422</data>
    </edge>
    <edge source="CHE" target="DNK">
      <data key="d0">2212885</data>
    </edge>
    <edge source="CHE" target="ECU">
      <data key="d0">41080</data>
    </edge>
    <edge source="CHE" target="EST">
      <data key="d0">54210</data>
    </edge>
    <edge source="CHE" target="FIN">
      <data key="d0">730800</data>
    </edge>
    <edge source="CHE" target="FRA">
      <data key="d0">120373625</data>
    </edge>
    <edge source="CHE" target="DEU">
      <data key="d0">244762992</data>
    </edge>
    <edge source="CHE" target="GHA">
      <data key="d0">330652</data>
    </edge>
    <edge source="CHE" target="GRC">
      <data key="d0">1128434</data>
    </edge>
    <edge source="CHE" target="GTM">
      <data key="d0">19938</data>
    </edge>
    <edge source="CHE" target="HND">
      <data key="d0">20760</data>
    </edge>
    <edge source="CHE" target="HKG">
      <data key="d0">1090222</data>
    </edge>
    <edge source="CHE" target="HUN">
      <data key="d0">1891094</data>
    </edge>
    <edge source="CHE" target="IDN">
      <data key="d0">34405</data>
    </edge>
    <edge source="CHE" target="IRL">
      <data key="d0">615604</data>
    </edge>
    <edge source="CHE" target="ISR">
      <data key="d0">1104872</data>
    </edge>
    <edge source="CHE" target="ITA">
      <data key="d0">50998319</data>
    </edge>
    <edge source="CHE" target="CIV">
      <data key="d0">98212</data>
    </edge>
    <edge source="CHE" target="JPN">
      <data key="d0">9745454</data>
    </edge>
    <edge source="CHE" target="KAZ">
      <data key="d0">313309</data>
    </edge>
    <edge source="CHE" target="JOR">
      <data key="d0">27621</data>
    </edge>
    <edge source="CHE" target="KOR">
      <data key="d0">1049694</data>
    </edge>
    <edge source="CHE" target="LBN">
      <data key="d0">216669</data>
    </edge>
    <edge source="CHE" target="LVA">
      <data key="d0">10962</data>
    </edge>
    <edge source="CHE" target="LTU">
      <data key="d0">23343</data>
    </edge>
    <edge source="CHE" target="MYS">
      <data key="d0">102481</data>
    </edge>
    <edge source="CHE" target="MEX">
      <data key="d0">240782</data>
    </edge>
    <edge source="CHE" target="MAR">
      <data key="d0">29787</data>
    </edge>
    <edge source="CHE" target="OMN">
      <data key="d0">30523</data>
    </edge>
    <edge source="CHE" target="NLD">
      <data key="d0">14655891</data>
    </edge>
    <edge source="CHE" target="NZL">
      <data key="d0">52878</data>
    </edge>
    <edge source="CHE" target="NOR">
      <data key="d0">886573</data>
    </edge>
    <edge source="CHE" target="PAK">
      <data key="d0">51567</data>
    </edge>
    <edge source="CHE" target="PAN">
      <data key="d0">159249</data>
    </edge>
    <edge source="CHE" target="PHL">
      <data key="d0">75621</data>
    </edge>
    <edge source="CHE" target="POL">
      <data key="d0">1713375</data>
    </edge>
    <edge source="CHE" target="PRT">
      <data key="d0">1359531</data>
    </edge>
    <edge source="CHE" target="ROU">
      <data key="d0">631929</data>
    </edge>
    <edge source="CHE" target="RUS">
      <data key="d0">1410723</data>
    </edge>
    <edge source="CHE" target="SAU">
      <data key="d0">447287</data>
    </edge>
    <edge source="CHE" target="IND">
      <data key="d0">96472</data>
    </edge>
    <edge source="CHE" target="SGP">
      <data key="d0">1735222</data>
    </edge>
    <edge source="CHE" target="SVK">
      <data key="d0">127626</data>
    </edge>
    <edge source="CHE" target="SVN">
      <data key="d0">2075153</data>
    </edge>
    <edge source="CHE" target="ZAF">
      <data key="d0">66524</data>
    </edge>
    <edge source="CHE" target="ESP">
      <data key="d0">33083501</data>
    </edge>
    <edge source="CHE" target="SWE">
      <data key="d0">1852580</data>
    </edge>
    <edge source="CHE" target="THA">
      <data key="d0">192376</data>
    </edge>
    <edge source="CHE" target="ARE">
      <data key="d0">826015</data>
    </edge>
    <edge source="CHE" target="TUN">
      <data key="d0">35115</data>
    </edge>
    <edge source="CHE" target="TUR">
      <data key="d0">633602</data>
    </edge>
    <edge source="CHE" target="UKR">
      <data key="d0">148384</data>
    </edge>
    <edge source="CHE" target="MKD">
      <data key="d0">101327</data>
    </edge>
    <edge source="CHE" target="EGY">
      <data key="d0">656636</data>
    </edge>
    <edge source="CHE" target="GBR">
      <data key="d0">13987450</data>
    </edge>
    <edge source="CHE" target="TZA">
      <data key="d0">52905</data>
    </edge>
    <edge source="CHE" target="USA">
      <data key="d0">12221794</data>
    </edge>
    <edge source="CHE" target="URY">
      <data key="d0">10725</data>
    </edge>
    <edge source="CHE" target="SRB">
      <data key="d0">1092108</data>
    </edge>
    <edge source="THA" target="ARG">
      <data key="d0">2527295</data>
    </edge>
    <edge source="THA" target="AUS">
      <data key="d0">22350818</data>
    </edge>
    <edge source="THA" target="AUT">
      <data key="d0">245325</data>
    </edge>
    <edge source="THA" target="BEL">
      <data key="d0">7135451</data>
    </edge>
    <edge source="THA" target="BRA">
      <data key="d0">519428</data>
    </edge>
    <edge source="THA" target="BGR">
      <data key="d0">42332</data>
    </edge>
    <edge source="THA" target="KHM">
      <data key="d0">2002429</data>
    </edge>
    <edge source="THA" target="CMR">
      <data key="d0">30403</data>
    </edge>
    <edge source="THA" target="CAN">
      <data key="d0">22425850</data>
    </edge>
    <edge source="THA" target="LKA">
      <data key="d0">690600</data>
    </edge>
    <edge source="THA" target="CHL">
      <data key="d0">2037152</data>
    </edge>
    <edge source="THA" target="CHN">
      <data key="d0">1048533</data>
    </edge>
    <edge source="THA" target="COL">
      <data key="d0">42901</data>
    </edge>
    <edge source="THA" target="CRI">
      <data key="d0">107653</data>
    </edge>
    <edge source="THA" target="BEN">
      <data key="d0">19597</data>
    </edge>
    <edge source="THA" target="DNK">
      <data key="d0">4689863</data>
    </edge>
    <edge source="THA" target="SLV">
      <data key="d0">21950</data>
    </edge>
    <edge source="THA" target="ETH">
      <data key="d0">173551</data>
    </edge>
    <edge source="THA" target="EST">
      <data key="d0">179861</data>
    </edge>
    <edge source="THA" target="FIN">
      <data key="d0">807833</data>
    </edge>
    <edge source="THA" target="FRA">
      <data key="d0">23246749</data>
    </edge>
    <edge source="THA" target="GEO">
      <data key="d0">12945</data>
    </edge>
    <edge source="THA" target="DEU">
      <data key="d0">25808355</data>
    </edge>
    <edge source="THA" target="GHA">
      <data key="d0">328223</data>
    </edge>
    <edge source="THA" target="GRC">
      <data key="d0">828609</data>
    </edge>
    <edge source="THA" target="GTM">
      <data key="d0">17124</data>
    </edge>
    <edge source="THA" target="HKG">
      <data key="d0">3484027</data>
    </edge>
    <edge source="THA" target="HUN">
      <data key="d0">85883</data>
    </edge>
    <edge source="THA" target="IDN">
      <data key="d0">1400837</data>
    </edge>
    <edge source="THA" target="IRL">
      <data key="d0">2056467</data>
    </edge>
    <edge source="THA" target="ISR">
      <data key="d0">2587452</data>
    </edge>
    <edge source="THA" target="ITA">
      <data key="d0">7650083</data>
    </edge>
    <edge source="THA" target="CIV">
      <data key="d0">349736</data>
    </edge>
    <edge source="THA" target="JAM">
      <data key="d0">22405</data>
    </edge>
    <edge source="THA" target="JPN">
      <data key="d0">347124667</data>
    </edge>
    <edge source="THA" target="KAZ">
      <data key="d0">44449</data>
    </edge>
    <edge source="THA" target="JOR">
      <data key="d0">119405</data>
    </edge>
    <edge source="THA" target="KOR">
      <data key="d0">11698817</data>
    </edge>
    <edge source="THA" target="LBN">
      <data key="d0">450367</data>
    </edge>
    <edge source="THA" target="LVA">
      <data key="d0">66438</data>
    </edge>
    <edge source="THA" target="MYS">
      <data key="d0">6282858</data>
    </edge>
    <edge source="THA" target="MRT">
      <data key="d0">15566</data>
    </edge>
    <edge source="THA" target="MUS">
      <data key="d0">66352</data>
    </edge>
    <edge source="THA" target="MEX">
      <data key="d0">887787</data>
    </edge>
    <edge source="THA" target="MDA">
      <data key="d0">17982</data>
    </edge>
    <edge source="THA" target="MAR">
      <data key="d0">397872</data>
    </edge>
    <edge source="THA" target="MOZ">
      <data key="d0">58584</data>
    </edge>
    <edge source="THA" target="OMN">
      <data key="d0">235951</data>
    </edge>
    <edge source="THA" target="NLD">
      <data key="d0">13704817</data>
    </edge>
    <edge source="THA" target="NZL">
      <data key="d0">1913440</data>
    </edge>
    <edge source="THA" target="NOR">
      <data key="d0">2144585</data>
    </edge>
    <edge source="THA" target="PAK">
      <data key="d0">116436</data>
    </edge>
    <edge source="THA" target="PAN">
      <data key="d0">1993142</data>
    </edge>
    <edge source="THA" target="PER">
      <data key="d0">70525</data>
    </edge>
    <edge source="THA" target="PHL">
      <data key="d0">5557725</data>
    </edge>
    <edge source="THA" target="POL">
      <data key="d0">413676</data>
    </edge>
    <edge source="THA" target="PRT">
      <data key="d0">598098</data>
    </edge>
    <edge source="THA" target="ROU">
      <data key="d0">17712</data>
    </edge>
    <edge source="THA" target="RUS">
      <data key="d0">338702</data>
    </edge>
    <edge source="THA" target="SAU">
      <data key="d0">5033050</data>
    </edge>
    <edge source="THA" target="SEN">
      <data key="d0">44852</data>
    </edge>
    <edge source="THA" target="IND">
      <data key="d0">1043504</data>
    </edge>
    <edge source="THA" target="SGP">
      <data key="d0">9648225</data>
    </edge>
    <edge source="THA" target="SVK">
      <data key="d0">23780</data>
    </edge>
    <edge source="THA" target="VNM">
      <data key="d0">2024020</data>
    </edge>
    <edge source="THA" target="ZAF">
      <data key="d0">2644533</data>
    </edge>
    <edge source="THA" target="ZWE">
      <data key="d0">59020</data>
    </edge>
    <edge source="THA" target="ESP">
      <data key="d0">4335788</data>
    </edge>
    <edge source="THA" target="SWE">
      <data key="d0">6529036</data>
    </edge>
    <edge source="THA" target="CHE">
      <data key="d0">1137307</data>
    </edge>
    <edge source="THA" target="TGO">
      <data key="d0">24143</data>
    </edge>
    <edge source="THA" target="ARE">
      <data key="d0">9406480</data>
    </edge>
    <edge source="THA" target="TUR">
      <data key="d0">377551</data>
    </edge>
    <edge source="THA" target="UGA">
      <data key="d0">121758</data>
    </edge>
    <edge source="THA" target="UKR">
      <data key="d0">63879</data>
    </edge>
    <edge source="THA" target="EGY">
      <data key="d0">163759</data>
    </edge>
    <edge source="THA" target="GBR">
      <data key="d0">47011059</data>
    </edge>
    <edge source="THA" target="TZA">
      <data key="d0">342731</data>
    </edge>
    <edge source="THA" target="USA">
      <data key="d0">274485462</data>
    </edge>
    <edge source="THA" target="URY">
      <data key="d0">72021</data>
    </edge>
    <edge source="EGY" target="DZA">
      <data key="d0">94005</data>
    </edge>
    <edge source="EGY" target="AUS">
      <data key="d0">176170</data>
    </edge>
    <edge source="EGY" target="AUT">
      <data key="d0">25656</data>
    </edge>
    <edge source="EGY" target="BEL">
      <data key="d0">322748</data>
    </edge>
    <edge source="EGY" target="BRA">
      <data key="d0">34971</data>
    </edge>
    <edge source="EGY" target="BDI">
      <data key="d0">41157</data>
    </edge>
    <edge source="EGY" target="CMR">
      <data key="d0">57636</data>
    </edge>
    <edge source="EGY" target="CAN">
      <data key="d0">433942</data>
    </edge>
    <edge source="EGY" target="DNK">
      <data key="d0">63105</data>
    </edge>
    <edge source="EGY" target="FIN">
      <data key="d0">27266</data>
    </edge>
    <edge source="EGY" target="FRA">
      <data key="d0">761139</data>
    </edge>
    <edge source="EGY" target="GEO">
      <data key="d0">15719</data>
    </edge>
    <edge source="EGY" target="PSE">
      <data key="d0">341154</data>
    </edge>
    <edge source="EGY" target="DEU">
      <data key="d0">106013</data>
    </edge>
    <edge source="EGY" target="GHA">
      <data key="d0">18781</data>
    </edge>
    <edge source="EGY" target="GRC">
      <data key="d0">340902</data>
    </edge>
    <edge source="EGY" target="IRL">
      <data key="d0">99480</data>
    </edge>
    <edge source="EGY" target="ISR">
      <data key="d0">155403</data>
    </edge>
    <edge source="EGY" target="ITA">
      <data key="d0">1682330</data>
    </edge>
    <edge source="EGY" target="JOR">
      <data key="d0">173212</data>
    </edge>
    <edge source="EGY" target="LBN">
      <data key="d0">206635</data>
    </edge>
    <edge source="EGY" target="MRT">
      <data key="d0">34223</data>
    </edge>
    <edge source="EGY" target="MUS">
      <data key="d0">34734</data>
    </edge>
    <edge source="EGY" target="MAR">
      <data key="d0">97388</data>
    </edge>
    <edge source="EGY" target="OMN">
      <data key="d0">74450</data>
    </edge>
    <edge source="EGY" target="NLD">
      <data key="d0">333557</data>
    </edge>
    <edge source="EGY" target="PHL">
      <data key="d0">52383</data>
    </edge>
    <edge source="EGY" target="RUS">
      <data key="d0">12710</data>
    </edge>
    <edge source="EGY" target="SAU">
      <data key="d0">2042413</data>
    </edge>
    <edge source="EGY" target="SEN">
      <data key="d0">12912</data>
    </edge>
    <edge source="EGY" target="ZAF">
      <data key="d0">47463</data>
    </edge>
    <edge source="EGY" target="ESP">
      <data key="d0">271264</data>
    </edge>
    <edge source="EGY" target="SWE">
      <data key="d0">57163</data>
    </edge>
    <edge source="EGY" target="ARE">
      <data key="d0">540144</data>
    </edge>
    <edge source="EGY" target="TUN">
      <data key="d0">96885</data>
    </edge>
    <edge source="EGY" target="GBR">
      <data key="d0">394179</data>
    </edge>
    <edge source="EGY" target="USA">
      <data key="d0">3684228</data>
    </edge>
    <edge source="TZA" target="UGA">
      <data key="d0">221450</data>
    </edge>
    <edge source="AUT" target="ALB">
      <data key="d0">45901</data>
    </edge>
    <edge source="AUT" target="AZE">
      <data key="d0">74874</data>
    </edge>
    <edge source="AUT" target="ARG">
      <data key="d0">145733</data>
    </edge>
    <edge source="AUT" target="AUS">
      <data key="d0">4196962</data>
    </edge>
    <edge source="AUT" target="BEL">
      <data key="d0">12485701</data>
    </edge>
    <edge source="AUT" target="BRA">
      <data key="d0">373166</data>
    </edge>
    <edge source="AUT" target="BGR">
      <data key="d0">934420</data>
    </edge>
    <edge source="AUT" target="BLR">
      <data key="d0">648507</data>
    </edge>
    <edge source="AUT" target="CAN">
      <data key="d0">3856114</data>
    </edge>
    <edge source="AUT" target="CHL">
      <data key="d0">86182</data>
    </edge>
    <edge source="AUT" target="CHN">
      <data key="d0">201136</data>
    </edge>
    <edge source="AUT" target="COL">
      <data key="d0">69387</data>
    </edge>
    <edge source="AUT" target="HRV">
      <data key="d0">3668561</data>
    </edge>
    <edge source="AUT" target="CZE">
      <data key="d0">23277334</data>
    </edge>
    <edge source="AUT" target="DNK">
      <data key="d0">3372477</data>
    </edge>
    <edge source="AUT" target="EST">
      <data key="d0">2130933</data>
    </edge>
    <edge source="AUT" target="FIN">
      <data key="d0">3364448</data>
    </edge>
    <edge source="AUT" target="FRA">
      <data key="d0">28229326</data>
    </edge>
    <edge source="AUT" target="GEO">
      <data key="d0">152558</data>
    </edge>
    <edge source="AUT" target="DEU">
      <data key="d0">628347511</data>
    </edge>
    <edge source="AUT" target="GRC">
      <data key="d0">1124048</data>
    </edge>
    <edge source="AUT" target="GTM">
      <data key="d0">44162</data>
    </edge>
    <edge source="AUT" target="HKG">
      <data key="d0">613780</data>
    </edge>
    <edge source="AUT" target="HUN">
      <data key="d0">76727576</data>
    </edge>
    <edge source="AUT" target="IDN">
      <data key="d0">577313</data>
    </edge>
    <edge source="AUT" target="IRL">
      <data key="d0">464032</data>
    </edge>
    <edge source="AUT" target="ISR">
      <data key="d0">4344234</data>
    </edge>
    <edge source="AUT" target="ITA">
      <data key="d0">45300478</data>
    </edge>
    <edge source="AUT" target="JPN">
      <data key="d0">24623461</data>
    </edge>
    <edge source="AUT" target="KAZ">
      <data key="d0">47240</data>
    </edge>
    <edge source="AUT" target="JOR">
      <data key="d0">22348</data>
    </edge>
    <edge source="AUT" target="KOR">
      <data key="d0">238138</data>
    </edge>
    <edge source="AUT" target="LBN">
      <data key="d0">169621</data>
    </edge>
    <edge source="AUT" target="LVA">
      <data key="d0">210303</data>
    </edge>
    <edge source="AUT" target="LTU">
      <data key="d0">108129</data>
    </edge>
    <edge source="AUT" target="MEX">
      <data key="d0">489257</data>
    </edge>
    <edge source="AUT" target="MDA">
      <data key="d0">28906</data>
    </edge>
    <edge source="AUT" target="MAR">
      <data key="d0">21211</data>
    </edge>
    <edge source="AUT" target="NLD">
      <data key="d0">10576713</data>
    </edge>
    <edge source="AUT" target="NZL">
      <data key="d0">580525</data>
    </edge>
    <edge source="AUT" target="NOR">
      <data key="d0">2495334</data>
    </edge>
    <edge source="AUT" target="PHL">
      <data key="d0">101237</data>
    </edge>
    <edge source="AUT" target="POL">
      <data key="d0">5665069</data>
    </edge>
    <edge source="AUT" target="PRT">
      <data key="d0">825488</data>
    </edge>
    <edge source="AUT" target="ROU">
      <data key="d0">6435154</data>
    </edge>
    <edge source="AUT" target="RUS">
      <data key="d0">6619362</data>
    </edge>
    <edge source="AUT" target="SAU">
      <data key="d0">1046497</data>
    </edge>
    <edge source="AUT" target="IND">
      <data key="d0">44429</data>
    </edge>
    <edge source="AUT" target="SGP">
      <data key="d0">835726</data>
    </edge>
    <edge source="AUT" target="SVK">
      <data key="d0">11178985</data>
    </edge>
    <edge source="AUT" target="SVN">
      <data key="d0">13861001</data>
    </edge>
    <edge source="AUT" target="ZAF">
      <data key="d0">1812367</data>
    </edge>
    <edge source="AUT" target="ESP">
      <data key="d0">13092723</data>
    </edge>
    <edge source="AUT" target="SWE">
      <data key="d0">11417591</data>
    </edge>
    <edge source="AUT" target="CHE">
      <data key="d0">74544987</data>
    </edge>
    <edge source="AUT" target="THA">
      <data key="d0">180126</data>
    </edge>
    <edge source="AUT" target="ARE">
      <data key="d0">2898743</data>
    </edge>
    <edge source="AUT" target="TUN">
      <data key="d0">307459</data>
    </edge>
    <edge source="AUT" target="TUR">
      <data key="d0">2581315</data>
    </edge>
    <edge source="AUT" target="UKR">
      <data key="d0">952888</data>
    </edge>
    <edge source="AUT" target="MKD">
      <data key="d0">101036</data>
    </edge>
    <edge source="AUT" target="EGY">
      <data key="d0">275810</data>
    </edge>
    <edge source="AUT" target="GBR">
      <data key="d0">31892669</data>
    </edge>
    <edge source="AUT" target="USA">
      <data key="d0">10018136</data>
    </edge>
    <edge source="AUT" target="SRB">
      <data key="d0">637065</data>
    </edge>
    <edge source="BLR" target="AZE">
      <data key="d0">114500</data>
    </edge>
    <edge source="BLR" target="AUT">
      <data key="d0">1180200</data>
    </edge>
    <edge source="BLR" target="BEL">
      <data key="d0">374000</data>
    </edge>
    <edge source="BLR" target="BGR">
      <data key="d0">25800</data>
    </edge>
    <edge source="BLR" target="CAN">
      <data key="d0">49900</data>
    </edge>
    <edge source="BLR" target="CZE">
      <data key="d0">62100</data>
    </edge>
    <edge source="BLR" target="DNK">
      <data key="d0">3313200</data>
    </edge>
    <edge source="BLR" target="EST">
      <data key="d0">67300</data>
    </edge>
    <edge source="BLR" target="FRA">
      <data key="d0">5726500</data>
    </edge>
    <edge source="BLR" target="DEU">
      <data key="d0">12460900</data>
    </edge>
    <edge source="BLR" target="HUN">
      <data key="d0">127300</data>
    </edge>
    <edge source="BLR" target="ISR">
      <data key="d0">15300</data>
    </edge>
    <edge source="BLR" target="ITA">
      <data key="d0">141500</data>
    </edge>
    <edge source="BLR" target="KAZ">
      <data key="d0">1363700</data>
    </edge>
    <edge source="BLR" target="KGZ">
      <data key="d0">225500</data>
    </edge>
    <edge source="BLR" target="LVA">
      <data key="d0">1052100</data>
    </edge>
    <edge source="BLR" target="LTU">
      <data key="d0">73400</data>
    </edge>
    <edge source="BLR" target="MDA">
      <data key="d0">146300</data>
    </edge>
    <edge source="BLR" target="NLD">
      <data key="d0">507500</data>
    </edge>
    <edge source="BLR" target="POL">
      <data key="d0">271100</data>
    </edge>
    <edge source="BLR" target="RUS">
      <data key="d0">102186500</data>
    </edge>
    <edge source="BLR" target="ESP">
      <data key="d0">21200</data>
    </edge>
    <edge source="BLR" target="SWE">
      <data key="d0">1229700</data>
    </edge>
    <edge source="BLR" target="CHE">
      <data key="d0">28500</data>
    </edge>
    <edge source="BLR" target="UKR">
      <data key="d0">1815700</data>
    </edge>
    <edge source="BLR" target="USA">
      <data key="d0">266200</data>
    </edge>
    <edge source="EST" target="AUT">
      <data key="d0">2222121</data>
    </edge>
    <edge source="EST" target="BEL">
      <data key="d0">2036040</data>
    </edge>
    <edge source="EST" target="BLR">
      <data key="d0">71968</data>
    </edge>
    <edge source="EST" target="CAN">
      <data key="d0">84826</data>
    </edge>
    <edge source="EST" target="CZE">
      <data key="d0">423427</data>
    </edge>
    <edge source="EST" target="DNK">
      <data key="d0">14445794</data>
    </edge>
    <edge source="EST" target="FIN">
      <data key="d0">36629367</data>
    </edge>
    <edge source="EST" target="FRA">
      <data key="d0">2999168</data>
    </edge>
    <edge source="EST" target="DEU">
      <data key="d0">37249869</data>
    </edge>
    <edge source="EST" target="GRC">
      <data key="d0">10888</data>
    </edge>
    <edge source="EST" target="HKG">
      <data key="d0">37347</data>
    </edge>
    <edge source="EST" target="HUN">
      <data key="d0">528890</data>
    </edge>
    <edge source="EST" target="IRL">
      <data key="d0">426219</data>
    </edge>
    <edge source="EST" target="ITA">
      <data key="d0">555210</data>
    </edge>
    <edge source="EST" target="JPN">
      <data key="d0">201130</data>
    </edge>
    <edge source="EST" target="KAZ">
      <data key="d0">31921</data>
    </edge>
    <edge source="EST" target="KOR">
      <data key="d0">18410</data>
    </edge>
    <edge source="EST" target="LVA">
      <data key="d0">3459462</data>
    </edge>
    <edge source="EST" target="LTU">
      <data key="d0">883956</data>
    </edge>
    <edge source="EST" target="NLD">
      <data key="d0">3695466</data>
    </edge>
    <edge source="EST" target="NOR">
      <data key="d0">7538846</data>
    </edge>
    <edge source="EST" target="POL">
      <data key="d0">1663253</data>
    </edge>
    <edge source="EST" target="RUS">
      <data key="d0">769747</data>
    </edge>
    <edge source="EST" target="SAU">
      <data key="d0">20607</data>
    </edge>
    <edge source="EST" target="SVK">
      <data key="d0">134354</data>
    </edge>
    <edge source="EST" target="SVN">
      <data key="d0">25027</data>
    </edge>
    <edge source="EST" target="ESP">
      <data key="d0">556618</data>
    </edge>
    <edge source="EST" target="SWE">
      <data key="d0">21357075</data>
    </edge>
    <edge source="EST" target="CHE">
      <data key="d0">1029507</data>
    </edge>
    <edge source="EST" target="ARE">
      <data key="d0">21416</data>
    </edge>
    <edge source="EST" target="UKR">
      <data key="d0">1009844</data>
    </edge>
    <edge source="EST" target="GBR">
      <data key="d0">4688409</data>
    </edge>
    <edge source="EST" target="USA">
      <data key="d0">679171</data>
    </edge>
    <edge source="GEO" target="DNK">
      <data key="d0">55418</data>
    </edge>
    <edge source="GEO" target="ITA">
      <data key="d0">10105</data>
    </edge>
    <edge source="GEO" target="RUS">
      <data key="d0">53695</data>
    </edge>
    <edge source="GEO" target="ESP">
      <data key="d0">19933</data>
    </edge>
    <edge source="HUN" target="AUS">
      <data key="d0">28000</data>
    </edge>
    <edge source="HUN" target="AUT">
      <data key="d0">104498000</data>
    </edge>
    <edge source="HUN" target="BEL">
      <data key="d0">4966000</data>
    </edge>
    <edge source="HUN" target="BGR">
      <data key="d0">826000</data>
    </edge>
    <edge source="HUN" target="BLR">
      <data key="d0">10000</data>
    </edge>
    <edge source="HUN" target="CAN">
      <data key="d0">876000</data>
    </edge>
    <edge source="HUN" target="HRV">
      <data key="d0">576000</data>
    </edge>
    <edge source="HUN" target="CZE">
      <data key="d0">1595000</data>
    </edge>
    <edge source="HUN" target="DNK">
      <data key="d0">347000</data>
    </edge>
    <edge source="HUN" target="EST">
      <data key="d0">285000</data>
    </edge>
    <edge source="HUN" target="FIN">
      <data key="d0">256000</data>
    </edge>
    <edge source="HUN" target="FRA">
      <data key="d0">11563000</data>
    </edge>
    <edge source="HUN" target="DEU">
      <data key="d0">346629000</data>
    </edge>
    <edge source="HUN" target="GRC">
      <data key="d0">24000</data>
    </edge>
    <edge source="HUN" target="IRL">
      <data key="d0">95000</data>
    </edge>
    <edge source="HUN" target="ISR">
      <data key="d0">202000</data>
    </edge>
    <edge source="HUN" target="ITA">
      <data key="d0">14456000</data>
    </edge>
    <edge source="HUN" target="JPN">
      <data key="d0">1637000</data>
    </edge>
    <edge source="HUN" target="KAZ">
      <data key="d0">179000</data>
    </edge>
    <edge source="HUN" target="KOR">
      <data key="d0">47000</data>
    </edge>
    <edge source="HUN" target="LBN">
      <data key="d0">192000</data>
    </edge>
    <edge source="HUN" target="LVA">
      <data key="d0">56000</data>
    </edge>
    <edge source="HUN" target="LTU">
      <data key="d0">19000</data>
    </edge>
    <edge source="HUN" target="MYS">
      <data key="d0">13000</data>
    </edge>
    <edge source="HUN" target="MDA">
      <data key="d0">17000</data>
    </edge>
    <edge source="HUN" target="NLD">
      <data key="d0">6428000</data>
    </edge>
    <edge source="HUN" target="NZL">
      <data key="d0">25000</data>
    </edge>
    <edge source="HUN" target="NOR">
      <data key="d0">923000</data>
    </edge>
    <edge source="HUN" target="POL">
      <data key="d0">10583000</data>
    </edge>
    <edge source="HUN" target="ROU">
      <data key="d0">3141000</data>
    </edge>
    <edge source="HUN" target="RUS">
      <data key="d0">377000</data>
    </edge>
    <edge source="HUN" target="SAU">
      <data key="d0">48000</data>
    </edge>
    <edge source="HUN" target="SGP">
      <data key="d0">22000</data>
    </edge>
    <edge source="HUN" target="SVK">
      <data key="d0">1914000</data>
    </edge>
    <edge source="HUN" target="SVN">
      <data key="d0">1465000</data>
    </edge>
    <edge source="HUN" target="ZAF">
      <data key="d0">3396000</data>
    </edge>
    <edge source="HUN" target="ESP">
      <data key="d0">259000</data>
    </edge>
    <edge source="HUN" target="SWE">
      <data key="d0">7607000</data>
    </edge>
    <edge source="HUN" target="CHE">
      <data key="d0">5433000</data>
    </edge>
    <edge source="HUN" target="ARE">
      <data key="d0">12000</data>
    </edge>
    <edge source="HUN" target="TUR">
      <data key="d0">90000</data>
    </edge>
    <edge source="HUN" target="UKR">
      <data key="d0">1565000</data>
    </edge>
    <edge source="HUN" target="MKD">
      <data key="d0">279000</data>
    </edge>
    <edge source="HUN" target="EGY">
      <data key="d0">87000</data>
    </edge>
    <edge source="HUN" target="GBR">
      <data key="d0">11117000</data>
    </edge>
    <edge source="HUN" target="USA">
      <data key="d0">14798000</data>
    </edge>
    <edge source="HUN" target="SRB">
      <data key="d0">252000</data>
    </edge>
    <edge source="LBN" target="AUS">
      <data key="d0">204394</data>
    </edge>
    <edge source="LBN" target="AUT">
      <data key="d0">66676</data>
    </edge>
    <edge source="LBN" target="BEL">
      <data key="d0">99648</data>
    </edge>
    <edge source="LBN" target="CAN">
      <data key="d0">47316</data>
    </edge>
    <edge source="LBN" target="CAF">
      <data key="d0">13854</data>
    </edge>
    <edge source="LBN" target="LKA">
      <data key="d0">15604</data>
    </edge>
    <edge source="LBN" target="BEN">
      <data key="d0">15394</data>
    </edge>
    <edge source="LBN" target="DNK">
      <data key="d0">26612</data>
    </edge>
    <edge source="LBN" target="FRA">
      <data key="d0">840071</data>
    </edge>
    <edge source="LBN" target="GEO">
      <data key="d0">13560</data>
    </edge>
    <edge source="LBN" target="GMB">
      <data key="d0">53495</data>
    </edge>
    <edge source="LBN" target="DEU">
      <data key="d0">281785</data>
    </edge>
    <edge source="LBN" target="GHA">
      <data key="d0">20248</data>
    </edge>
    <edge source="LBN" target="GRC">
      <data key="d0">22417</data>
    </edge>
    <edge source="LBN" target="ITA">
      <data key="d0">47708</data>
    </edge>
    <edge source="LBN" target="CIV">
      <data key="d0">27099</data>
    </edge>
    <edge source="LBN" target="JPN">
      <data key="d0">25632</data>
    </edge>
    <edge source="LBN" target="JOR">
      <data key="d0">1491932</data>
    </edge>
    <edge source="LBN" target="MAR">
      <data key="d0">14786</data>
    </edge>
    <edge source="LBN" target="OMN">
      <data key="d0">79653</data>
    </edge>
    <edge source="LBN" target="NLD">
      <data key="d0">87773</data>
    </edge>
    <edge source="LBN" target="PAN">
      <data key="d0">19797</data>
    </edge>
    <edge source="LBN" target="ROU">
      <data key="d0">28597</data>
    </edge>
    <edge source="LBN" target="SAU">
      <data key="d0">2358446</data>
    </edge>
    <edge source="LBN" target="ESP">
      <data key="d0">42373</data>
    </edge>
    <edge source="LBN" target="CHE">
      <data key="d0">33028</data>
    </edge>
    <edge source="LBN" target="TGO">
      <data key="d0">61352</data>
    </edge>
    <edge source="LBN" target="ARE">
      <data key="d0">737112</data>
    </edge>
    <edge source="LBN" target="UKR">
      <data key="d0">11936</data>
    </edge>
    <edge source="LBN" target="EGY">
      <data key="d0">560273</data>
    </edge>
    <edge source="LBN" target="GBR">
      <data key="d0">44609</data>
    </edge>
    <edge source="LBN" target="USA">
      <data key="d0">4324341</data>
    </edge>
    <edge source="LVA" target="AZE">
      <data key="d0">37348</data>
    </edge>
    <edge source="LVA" target="AUS">
      <data key="d0">36645</data>
    </edge>
    <edge source="LVA" target="AUT">
      <data key="d0">125786</data>
    </edge>
    <edge source="LVA" target="BEL">
      <data key="d0">2059660</data>
    </edge>
    <edge source="LVA" target="CAN">
      <data key="d0">557995</data>
    </edge>
    <edge source="LVA" target="CZE">
      <data key="d0">208474</data>
    </edge>
    <edge source="LVA" target="DNK">
      <data key="d0">24274219</data>
    </edge>
    <edge source="LVA" target="EST">
      <data key="d0">531038</data>
    </edge>
    <edge source="LVA" target="FIN">
      <data key="d0">5288331</data>
    </edge>
    <edge source="LVA" target="FRA">
      <data key="d0">5885090</data>
    </edge>
    <edge source="LVA" target="DEU">
      <data key="d0">22397348</data>
    </edge>
    <edge source="LVA" target="HUN">
      <data key="d0">148072</data>
    </edge>
    <edge source="LVA" target="IRL">
      <data key="d0">22971</data>
    </edge>
    <edge source="LVA" target="ITA">
      <data key="d0">99817</data>
    </edge>
    <edge source="LVA" target="JPN">
      <data key="d0">49588</data>
    </edge>
    <edge source="LVA" target="LTU">
      <data key="d0">2873179</data>
    </edge>
    <edge source="LVA" target="NLD">
      <data key="d0">885242</data>
    </edge>
    <edge source="LVA" target="NZL">
      <data key="d0">101035</data>
    </edge>
    <edge source="LVA" target="NOR">
      <data key="d0">745021</data>
    </edge>
    <edge source="LVA" target="POL">
      <data key="d0">2180416</data>
    </edge>
    <edge source="LVA" target="RUS">
      <data key="d0">257632</data>
    </edge>
    <edge source="LVA" target="ESP">
      <data key="d0">39157</data>
    </edge>
    <edge source="LVA" target="SWE">
      <data key="d0">6106356</data>
    </edge>
    <edge source="LVA" target="CHE">
      <data key="d0">1233060</data>
    </edge>
    <edge source="LVA" target="TUR">
      <data key="d0">149949</data>
    </edge>
    <edge source="LVA" target="UKR">
      <data key="d0">69479</data>
    </edge>
    <edge source="LVA" target="GBR">
      <data key="d0">5081274</data>
    </edge>
    <edge source="LVA" target="USA">
      <data key="d0">1556010</data>
    </edge>
    <edge source="LTU" target="DZA">
      <data key="d0">36210</data>
    </edge>
    <edge source="LTU" target="AUS">
      <data key="d0">14783</data>
    </edge>
    <edge source="LTU" target="AUT">
      <data key="d0">297790</data>
    </edge>
    <edge source="LTU" target="BEL">
      <data key="d0">3812166</data>
    </edge>
    <edge source="LTU" target="BLR">
      <data key="d0">435629</data>
    </edge>
    <edge source="LTU" target="CAN">
      <data key="d0">596363</data>
    </edge>
    <edge source="LTU" target="CZE">
      <data key="d0">67730</data>
    </edge>
    <edge source="LTU" target="DNK">
      <data key="d0">12100799</data>
    </edge>
    <edge source="LTU" target="EST">
      <data key="d0">1062058</data>
    </edge>
    <edge source="LTU" target="FIN">
      <data key="d0">672232</data>
    </edge>
    <edge source="LTU" target="FRA">
      <data key="d0">22765385</data>
    </edge>
    <edge source="LTU" target="GEO">
      <data key="d0">11277</data>
    </edge>
    <edge source="LTU" target="DEU">
      <data key="d0">40196360</data>
    </edge>
    <edge source="LTU" target="GRC">
      <data key="d0">30211</data>
    </edge>
    <edge source="LTU" target="IRL">
      <data key="d0">90252</data>
    </edge>
    <edge source="LTU" target="ISR">
      <data key="d0">40332</data>
    </edge>
    <edge source="LTU" target="ITA">
      <data key="d0">996286</data>
    </edge>
    <edge source="LTU" target="JPN">
      <data key="d0">166055</data>
    </edge>
    <edge source="LTU" target="KAZ">
      <data key="d0">117261</data>
    </edge>
    <edge source="LTU" target="KGZ">
      <data key="d0">102887</data>
    </edge>
    <edge source="LTU" target="LVA">
      <data key="d0">6245292</data>
    </edge>
    <edge source="LTU" target="MRT">
      <data key="d0">15199</data>
    </edge>
    <edge source="LTU" target="NLD">
      <data key="d0">2756744</data>
    </edge>
    <edge source="LTU" target="NOR">
      <data key="d0">3275751</data>
    </edge>
    <edge source="LTU" target="PAN">
      <data key="d0">10201</data>
    </edge>
    <edge source="LTU" target="POL">
      <data key="d0">138393</data>
    </edge>
    <edge source="LTU" target="RUS">
      <data key="d0">1540938</data>
    </edge>
    <edge source="LTU" target="SVN">
      <data key="d0">16403</data>
    </edge>
    <edge source="LTU" target="ESP">
      <data key="d0">331896</data>
    </edge>
    <edge source="LTU" target="SWE">
      <data key="d0">18311155</data>
    </edge>
    <edge source="LTU" target="CHE">
      <data key="d0">513611</data>
    </edge>
    <edge source="LTU" target="UKR">
      <data key="d0">1901664</data>
    </edge>
    <edge source="LTU" target="GBR">
      <data key="d0">10506908</data>
    </edge>
    <edge source="LTU" target="USA">
      <data key="d0">3260241</data>
    </edge>
    <edge source="MDA" target="AUT">
      <data key="d0">27974</data>
    </edge>
    <edge source="MDA" target="BLR">
      <data key="d0">21413</data>
    </edge>
    <edge source="MDA" target="ITA">
      <data key="d0">11447</data>
    </edge>
    <edge source="MDA" target="POL">
      <data key="d0">18164</data>
    </edge>
    <edge source="MDA" target="ROU">
      <data key="d0">19405</data>
    </edge>
    <edge source="MDA" target="RUS">
      <data key="d0">642935</data>
    </edge>
    <edge source="MDA" target="SVK">
      <data key="d0">129803</data>
    </edge>
    <edge source="MDA" target="SVN">
      <data key="d0">231016</data>
    </edge>
    <edge source="MDA" target="UKR">
      <data key="d0">55112</data>
    </edge>
    <edge source="MAR" target="AUS">
      <data key="d0">52301</data>
    </edge>
    <edge source="MAR" target="AUT">
      <data key="d0">29759</data>
    </edge>
    <edge source="MAR" target="BEL">
      <data key="d0">452222</data>
    </edge>
    <edge source="MAR" target="CAN">
      <data key="d0">87401</data>
    </edge>
    <edge source="MAR" target="BEN">
      <data key="d0">17381</data>
    </edge>
    <edge source="MAR" target="DNK">
      <data key="d0">13639</data>
    </edge>
    <edge source="MAR" target="FRA">
      <data key="d0">8039463</data>
    </edge>
    <edge source="MAR" target="GMB">
      <data key="d0">162193</data>
    </edge>
    <edge source="MAR" target="DEU">
      <data key="d0">476500</data>
    </edge>
    <edge source="MAR" target="GRC">
      <data key="d0">29848</data>
    </edge>
    <edge source="MAR" target="IRL">
      <data key="d0">15033</data>
    </edge>
    <edge source="MAR" target="ITA">
      <data key="d0">181851</data>
    </edge>
    <edge source="MAR" target="CIV">
      <data key="d0">119246</data>
    </edge>
    <edge source="MAR" target="LBN">
      <data key="d0">24783</data>
    </edge>
    <edge source="MAR" target="NLD">
      <data key="d0">309004</data>
    </edge>
    <edge source="MAR" target="NER">
      <data key="d0">28660</data>
    </edge>
    <edge source="MAR" target="SAU">
      <data key="d0">189246</data>
    </edge>
    <edge source="MAR" target="SEN">
      <data key="d0">66973</data>
    </edge>
    <edge source="MAR" target="SGP">
      <data key="d0">20132</data>
    </edge>
    <edge source="MAR" target="ZAF">
      <data key="d0">16755</data>
    </edge>
    <edge source="MAR" target="ESP">
      <data key="d0">966927</data>
    </edge>
    <edge source="MAR" target="SWE">
      <data key="d0">10306</data>
    </edge>
    <edge source="MAR" target="CHE">
      <data key="d0">159778</data>
    </edge>
    <edge source="MAR" target="TGO">
      <data key="d0">23290</data>
    </edge>
    <edge source="MAR" target="ARE">
      <data key="d0">11185</data>
    </edge>
    <edge source="MAR" target="TUN">
      <data key="d0">259956</data>
    </edge>
    <edge source="MAR" target="GBR">
      <data key="d0">416198</data>
    </edge>
    <edge source="MAR" target="USA">
      <data key="d0">831359</data>
    </edge>
    <edge source="MAR" target="BFA">
      <data key="d0">19500</data>
    </edge>
    <edge source="POL" target="AZE">
      <data key="d0">3649000</data>
    </edge>
    <edge source="POL" target="ARG">
      <data key="d0">1313000</data>
    </edge>
    <edge source="POL" target="AUS">
      <data key="d0">639000</data>
    </edge>
    <edge source="POL" target="AUT">
      <data key="d0">44898000</data>
    </edge>
    <edge source="POL" target="ARM">
      <data key="d0">191000</data>
    </edge>
    <edge source="POL" target="BEL">
      <data key="d0">110826000</data>
    </edge>
    <edge source="POL" target="BRA">
      <data key="d0">50000</data>
    </edge>
    <edge source="POL" target="BGR">
      <data key="d0">3014000</data>
    </edge>
    <edge source="POL" target="BLR">
      <data key="d0">9086000</data>
    </edge>
    <edge source="POL" target="CAN">
      <data key="d0">9903000</data>
    </edge>
    <edge source="POL" target="HRV">
      <data key="d0">12900000</data>
    </edge>
    <edge source="POL" target="CZE">
      <data key="d0">75373000</data>
    </edge>
    <edge source="POL" target="DNK">
      <data key="d0">50349000</data>
    </edge>
    <edge source="POL" target="EST">
      <data key="d0">4587000</data>
    </edge>
    <edge source="POL" target="FIN">
      <data key="d0">5235000</data>
    </edge>
    <edge source="POL" target="FRA">
      <data key="d0">79533000</data>
    </edge>
    <edge source="POL" target="GEO">
      <data key="d0">1615000</data>
    </edge>
    <edge source="POL" target="DEU">
      <data key="d0">1133756000</data>
    </edge>
    <edge source="POL" target="GRC">
      <data key="d0">1651000</data>
    </edge>
    <edge source="POL" target="HUN">
      <data key="d0">20364000</data>
    </edge>
    <edge source="POL" target="IRL">
      <data key="d0">1121000</data>
    </edge>
    <edge source="POL" target="ISR">
      <data key="d0">3682000</data>
    </edge>
    <edge source="POL" target="ITA">
      <data key="d0">8399000</data>
    </edge>
    <edge source="POL" target="JPN">
      <data key="d0">3644000</data>
    </edge>
    <edge source="POL" target="KAZ">
      <data key="d0">9963000</data>
    </edge>
    <edge source="POL" target="KOR">
      <data key="d0">56000</data>
    </edge>
    <edge source="POL" target="KGZ">
      <data key="d0">402000</data>
    </edge>
    <edge source="POL" target="LVA">
      <data key="d0">7198000</data>
    </edge>
    <edge source="POL" target="LTU">
      <data key="d0">12102000</data>
    </edge>
    <edge source="POL" target="MYS">
      <data key="d0">5911000</data>
    </edge>
    <edge source="POL" target="MEX">
      <data key="d0">206000</data>
    </edge>
    <edge source="POL" target="MDA">
      <data key="d0">2904000</data>
    </edge>
    <edge source="POL" target="MAR">
      <data key="d0">200000</data>
    </edge>
    <edge source="POL" target="NLD">
      <data key="d0">80535000</data>
    </edge>
    <edge source="POL" target="NZL">
      <data key="d0">82000</data>
    </edge>
    <edge source="POL" target="NOR">
      <data key="d0">13233000</data>
    </edge>
    <edge source="POL" target="PRT">
      <data key="d0">1841000</data>
    </edge>
    <edge source="POL" target="ROU">
      <data key="d0">8100000</data>
    </edge>
    <edge source="POL" target="RUS">
      <data key="d0">30835000</data>
    </edge>
    <edge source="POL" target="SAU">
      <data key="d0">127000</data>
    </edge>
    <edge source="POL" target="IND">
      <data key="d0">58000</data>
    </edge>
    <edge source="POL" target="SGP">
      <data key="d0">461000</data>
    </edge>
    <edge source="POL" target="SVK">
      <data key="d0">25687000</data>
    </edge>
    <edge source="POL" target="SVN">
      <data key="d0">8525000</data>
    </edge>
    <edge source="POL" target="ESP">
      <data key="d0">14652000</data>
    </edge>
    <edge source="POL" target="SWE">
      <data key="d0">95669000</data>
    </edge>
    <edge source="POL" target="CHE">
      <data key="d0">46364000</data>
    </edge>
    <edge source="POL" target="ARE">
      <data key="d0">627000</data>
    </edge>
    <edge source="POL" target="TUR">
      <data key="d0">516000</data>
    </edge>
    <edge source="POL" target="UKR">
      <data key="d0">62358000</data>
    </edge>
    <edge source="POL" target="GBR">
      <data key="d0">86888000</data>
    </edge>
    <edge source="POL" target="USA">
      <data key="d0">65479000</data>
    </edge>
    <edge source="POL" target="SRB">
      <data key="d0">300000</data>
    </edge>
    <edge source="ROU" target="ALB">
      <data key="d0">19000</data>
    </edge>
    <edge source="ROU" target="AZE">
      <data key="d0">1902000</data>
    </edge>
    <edge source="ROU" target="AUS">
      <data key="d0">257000</data>
    </edge>
    <edge source="ROU" target="AUT">
      <data key="d0">27139000</data>
    </edge>
    <edge source="ROU" target="ARM">
      <data key="d0">245000</data>
    </edge>
    <edge source="ROU" target="BEL">
      <data key="d0">17717000</data>
    </edge>
    <edge source="ROU" target="BGR">
      <data key="d0">596000</data>
    </edge>
    <edge source="ROU" target="CAN">
      <data key="d0">4780000</data>
    </edge>
    <edge source="ROU" target="CHN">
      <data key="d0">22000</data>
    </edge>
    <edge source="ROU" target="HRV">
      <data key="d0">754000</data>
    </edge>
    <edge source="ROU" target="CZE">
      <data key="d0">3021000</data>
    </edge>
    <edge source="ROU" target="DNK">
      <data key="d0">1277000</data>
    </edge>
    <edge source="ROU" target="FIN">
      <data key="d0">92000</data>
    </edge>
    <edge source="ROU" target="FRA">
      <data key="d0">72050000</data>
    </edge>
    <edge source="ROU" target="GEO">
      <data key="d0">1315000</data>
    </edge>
    <edge source="ROU" target="DEU">
      <data key="d0">112725000</data>
    </edge>
    <edge source="ROU" target="GRC">
      <data key="d0">726000</data>
    </edge>
    <edge source="ROU" target="HUN">
      <data key="d0">7262000</data>
    </edge>
    <edge source="ROU" target="IRL">
      <data key="d0">2119000</data>
    </edge>
    <edge source="ROU" target="ISR">
      <data key="d0">495000</data>
    </edge>
    <edge source="ROU" target="ITA">
      <data key="d0">43143000</data>
    </edge>
    <edge source="ROU" target="JPN">
      <data key="d0">1340000</data>
    </edge>
    <edge source="ROU" target="KAZ">
      <data key="d0">836000</data>
    </edge>
    <edge source="ROU" target="KOR">
      <data key="d0">37000</data>
    </edge>
    <edge source="ROU" target="KGZ">
      <data key="d0">127000</data>
    </edge>
    <edge source="ROU" target="LBN">
      <data key="d0">73000</data>
    </edge>
    <edge source="ROU" target="LTU">
      <data key="d0">88000</data>
    </edge>
    <edge source="ROU" target="MYS">
      <data key="d0">14000</data>
    </edge>
    <edge source="ROU" target="MEX">
      <data key="d0">225000</data>
    </edge>
    <edge source="ROU" target="MDA">
      <data key="d0">2607000</data>
    </edge>
    <edge source="ROU" target="NLD">
      <data key="d0">48184000</data>
    </edge>
    <edge source="ROU" target="NOR">
      <data key="d0">2165000</data>
    </edge>
    <edge source="ROU" target="POL">
      <data key="d0">700000</data>
    </edge>
    <edge source="ROU" target="PRT">
      <data key="d0">167000</data>
    </edge>
    <edge source="ROU" target="RUS">
      <data key="d0">7242000</data>
    </edge>
    <edge source="ROU" target="SVK">
      <data key="d0">1312000</data>
    </edge>
    <edge source="ROU" target="SVN">
      <data key="d0">1052000</data>
    </edge>
    <edge source="ROU" target="ZAF">
      <data key="d0">18000</data>
    </edge>
    <edge source="ROU" target="ESP">
      <data key="d0">2423000</data>
    </edge>
    <edge source="ROU" target="SWE">
      <data key="d0">16966000</data>
    </edge>
    <edge source="ROU" target="CHE">
      <data key="d0">18695000</data>
    </edge>
    <edge source="ROU" target="ARE">
      <data key="d0">60000</data>
    </edge>
    <edge source="ROU" target="TUR">
      <data key="d0">872000</data>
    </edge>
    <edge source="ROU" target="UKR">
      <data key="d0">3401000</data>
    </edge>
    <edge source="ROU" target="MKD">
      <data key="d0">1189000</data>
    </edge>
    <edge source="ROU" target="GBR">
      <data key="d0">19466000</data>
    </edge>
    <edge source="ROU" target="USA">
      <data key="d0">15572000</data>
    </edge>
    <edge source="ROU" target="SRB">
      <data key="d0">874000</data>
    </edge>
    <edge source="RUS" target="AZE">
      <data key="d0">161240</data>
    </edge>
    <edge source="RUS" target="AUT">
      <data key="d0">1665458</data>
    </edge>
    <edge source="RUS" target="BEL">
      <data key="d0">4295282</data>
    </edge>
    <edge source="RUS" target="BGR">
      <data key="d0">21960</data>
    </edge>
    <edge source="RUS" target="CAN">
      <data key="d0">63300</data>
    </edge>
    <edge source="RUS" target="CHN">
      <data key="d0">46240</data>
    </edge>
    <edge source="RUS" target="CZE">
      <data key="d0">312545</data>
    </edge>
    <edge source="RUS" target="DNK">
      <data key="d0">1208964</data>
    </edge>
    <edge source="RUS" target="ECU">
      <data key="d0">61726</data>
    </edge>
    <edge source="RUS" target="EST">
      <data key="d0">1129210</data>
    </edge>
    <edge source="RUS" target="FIN">
      <data key="d0">4324489</data>
    </edge>
    <edge source="RUS" target="FRA">
      <data key="d0">5589602</data>
    </edge>
    <edge source="RUS" target="GEO">
      <data key="d0">150651</data>
    </edge>
    <edge source="RUS" target="DEU">
      <data key="d0">28928141</data>
    </edge>
    <edge source="RUS" target="GRC">
      <data key="d0">34404</data>
    </edge>
    <edge source="RUS" target="HUN">
      <data key="d0">35643</data>
    </edge>
    <edge source="RUS" target="ISR">
      <data key="d0">59158</data>
    </edge>
    <edge source="RUS" target="ITA">
      <data key="d0">1669445</data>
    </edge>
    <edge source="RUS" target="JPN">
      <data key="d0">55660</data>
    </edge>
    <edge source="RUS" target="KAZ">
      <data key="d0">15121984</data>
    </edge>
    <edge source="RUS" target="KOR">
      <data key="d0">400123</data>
    </edge>
    <edge source="RUS" target="KGZ">
      <data key="d0">308520</data>
    </edge>
    <edge source="RUS" target="LVA">
      <data key="d0">191867</data>
    </edge>
    <edge source="RUS" target="LTU">
      <data key="d0">1026659</data>
    </edge>
    <edge source="RUS" target="MDA">
      <data key="d0">82281</data>
    </edge>
    <edge source="RUS" target="NLD">
      <data key="d0">965520</data>
    </edge>
    <edge source="RUS" target="NOR">
      <data key="d0">101070</data>
    </edge>
    <edge source="RUS" target="POL">
      <data key="d0">265576</data>
    </edge>
    <edge source="RUS" target="ROU">
      <data key="d0">24869</data>
    </edge>
    <edge source="RUS" target="IND">
      <data key="d0">342750</data>
    </edge>
    <edge source="RUS" target="SVK">
      <data key="d0">369258</data>
    </edge>
    <edge source="RUS" target="VNM">
      <data key="d0">16656</data>
    </edge>
    <edge source="RUS" target="SVN">
      <data key="d0">1450902</data>
    </edge>
    <edge source="RUS" target="ESP">
      <data key="d0">295571</data>
    </edge>
    <edge source="RUS" target="SWE">
      <data key="d0">5273585</data>
    </edge>
    <edge source="RUS" target="CHE">
      <data key="d0">269292</data>
    </edge>
    <edge source="RUS" target="TUR">
      <data key="d0">110001</data>
    </edge>
    <edge source="RUS" target="UKR">
      <data key="d0">2228035</data>
    </edge>
    <edge source="RUS" target="EGY">
      <data key="d0">43684</data>
    </edge>
    <edge source="RUS" target="GBR">
      <data key="d0">1590129</data>
    </edge>
    <edge source="RUS" target="USA">
      <data key="d0">2738826</data>
    </edge>
    <edge source="RUS" target="SRB">
      <data key="d0">25013</data>
    </edge>
    <edge source="SVK" target="AUS">
      <data key="d0">40370</data>
    </edge>
    <edge source="SVK" target="AUT">
      <data key="d0">37348845</data>
    </edge>
    <edge source="SVK" target="ARM">
      <data key="d0">45501</data>
    </edge>
    <edge source="SVK" target="BEL">
      <data key="d0">4596697</data>
    </edge>
    <edge source="SVK" target="BGR">
      <data key="d0">430966</data>
    </edge>
    <edge source="SVK" target="BLR">
      <data key="d0">86623</data>
    </edge>
    <edge source="SVK" target="CAN">
      <data key="d0">2760058</data>
    </edge>
    <edge source="SVK" target="HRV">
      <data key="d0">1105692</data>
    </edge>
    <edge source="SVK" target="CZE">
      <data key="d0">12832919</data>
    </edge>
    <edge source="SVK" target="DNK">
      <data key="d0">2013764</data>
    </edge>
    <edge source="SVK" target="FIN">
      <data key="d0">61666</data>
    </edge>
    <edge source="SVK" target="FRA">
      <data key="d0">12189665</data>
    </edge>
    <edge source="SVK" target="GEO">
      <data key="d0">52135</data>
    </edge>
    <edge source="SVK" target="DEU">
      <data key="d0">144576048</data>
    </edge>
    <edge source="SVK" target="HUN">
      <data key="d0">4380307</data>
    </edge>
    <edge source="SVK" target="IRL">
      <data key="d0">51609</data>
    </edge>
    <edge source="SVK" target="ISR">
      <data key="d0">90914</data>
    </edge>
    <edge source="SVK" target="ITA">
      <data key="d0">6799785</data>
    </edge>
    <edge source="SVK" target="JPN">
      <data key="d0">21026</data>
    </edge>
    <edge source="SVK" target="LTU">
      <data key="d0">223738</data>
    </edge>
    <edge source="SVK" target="NLD">
      <data key="d0">7345209</data>
    </edge>
    <edge source="SVK" target="NOR">
      <data key="d0">386966</data>
    </edge>
    <edge source="SVK" target="POL">
      <data key="d0">1727685</data>
    </edge>
    <edge source="SVK" target="ROU">
      <data key="d0">209962</data>
    </edge>
    <edge source="SVK" target="RUS">
      <data key="d0">832420</data>
    </edge>
    <edge source="SVK" target="SGP">
      <data key="d0">19386</data>
    </edge>
    <edge source="SVK" target="SVN">
      <data key="d0">718526</data>
    </edge>
    <edge source="SVK" target="ESP">
      <data key="d0">1485262</data>
    </edge>
    <edge source="SVK" target="SWE">
      <data key="d0">14859701</data>
    </edge>
    <edge source="SVK" target="CHE">
      <data key="d0">8409699</data>
    </edge>
    <edge source="SVK" target="ARE">
      <data key="d0">145831</data>
    </edge>
    <edge source="SVK" target="UKR">
      <data key="d0">419743</data>
    </edge>
    <edge source="SVK" target="GBR">
      <data key="d0">7101177</data>
    </edge>
    <edge source="SVK" target="USA">
      <data key="d0">12263660</data>
    </edge>
    <edge source="SVK" target="SRB">
      <data key="d0">24073</data>
    </edge>
    <edge source="TUN" target="DZA">
      <data key="d0">97499</data>
    </edge>
    <edge source="TUN" target="BEL">
      <data key="d0">796811</data>
    </edge>
    <edge source="TUN" target="CMR">
      <data key="d0">28654</data>
    </edge>
    <edge source="TUN" target="CAN">
      <data key="d0">305074</data>
    </edge>
    <edge source="TUN" target="BEN">
      <data key="d0">15587</data>
    </edge>
    <edge source="TUN" target="FRA">
      <data key="d0">15141443</data>
    </edge>
    <edge source="TUN" target="DEU">
      <data key="d0">196903</data>
    </edge>
    <edge source="TUN" target="ITA">
      <data key="d0">1008178</data>
    </edge>
    <edge source="TUN" target="JOR">
      <data key="d0">10054</data>
    </edge>
    <edge source="TUN" target="LBN">
      <data key="d0">10411</data>
    </edge>
    <edge source="TUN" target="MAR">
      <data key="d0">46143</data>
    </edge>
    <edge source="TUN" target="NLD">
      <data key="d0">17159</data>
    </edge>
    <edge source="TUN" target="PRT">
      <data key="d0">14235</data>
    </edge>
    <edge source="TUN" target="SEN">
      <data key="d0">125020</data>
    </edge>
    <edge source="TUN" target="ESP">
      <data key="d0">35253</data>
    </edge>
    <edge source="TUN" target="CHE">
      <data key="d0">32389</data>
    </edge>
    <edge source="TUN" target="USA">
      <data key="d0">34145</data>
    </edge>
    <edge source="TUN" target="BFA">
      <data key="d0">41497</data>
    </edge>
    <edge source="UKR" target="AUT">
      <data key="d0">170010</data>
    </edge>
    <edge source="UKR" target="BEL">
      <data key="d0">763400</data>
    </edge>
    <edge source="UKR" target="CAN">
      <data key="d0">203680</data>
    </edge>
    <edge source="UKR" target="CZE">
      <data key="d0">2002920</data>
    </edge>
    <edge source="UKR" target="DNK">
      <data key="d0">801390</data>
    </edge>
    <edge source="UKR" target="EST">
      <data key="d0">13190</data>
    </edge>
    <edge source="UKR" target="FRA">
      <data key="d0">2595960</data>
    </edge>
    <edge source="UKR" target="GEO">
      <data key="d0">17930</data>
    </edge>
    <edge source="UKR" target="DEU">
      <data key="d0">5838120</data>
    </edge>
    <edge source="UKR" target="GRC">
      <data key="d0">25520</data>
    </edge>
    <edge source="UKR" target="HUN">
      <data key="d0">180600</data>
    </edge>
    <edge source="UKR" target="ITA">
      <data key="d0">1984170</data>
    </edge>
    <edge source="UKR" target="KAZ">
      <data key="d0">269680</data>
    </edge>
    <edge source="UKR" target="JOR">
      <data key="d0">31380</data>
    </edge>
    <edge source="UKR" target="KGZ">
      <data key="d0">84190</data>
    </edge>
    <edge source="UKR" target="LVA">
      <data key="d0">37670</data>
    </edge>
    <edge source="UKR" target="LTU">
      <data key="d0">27450</data>
    </edge>
    <edge source="UKR" target="MDA">
      <data key="d0">130580</data>
    </edge>
    <edge source="UKR" target="NLD">
      <data key="d0">460030</data>
    </edge>
    <edge source="UKR" target="POL">
      <data key="d0">366400</data>
    </edge>
    <edge source="UKR" target="ROU">
      <data key="d0">21680</data>
    </edge>
    <edge source="UKR" target="RUS">
      <data key="d0">22854050</data>
    </edge>
    <edge source="UKR" target="SVN">
      <data key="d0">140850</data>
    </edge>
    <edge source="UKR" target="ZWE">
      <data key="d0">39010</data>
    </edge>
    <edge source="UKR" target="SWE">
      <data key="d0">876590</data>
    </edge>
    <edge source="UKR" target="CHE">
      <data key="d0">151720</data>
    </edge>
    <edge source="UKR" target="EGY">
      <data key="d0">10860</data>
    </edge>
    <edge source="UKR" target="GBR">
      <data key="d0">1498600</data>
    </edge>
    <edge source="UKR" target="USA">
      <data key="d0">263900</data>
    </edge>
    <edge source="BEN" target="BEL">
      <data key="d0">21667</data>
    </edge>
    <edge source="BEN" target="FRA">
      <data key="d0">59831</data>
    </edge>
    <edge source="BEN" target="DEU">
      <data key="d0">12800</data>
    </edge>
    <edge source="BEN" target="SEN">
      <data key="d0">14870</data>
    </edge>
    <edge source="GHA" target="AUS">
      <data key="d0">67343</data>
    </edge>
    <edge source="GHA" target="BEN">
      <data key="d0">85169</data>
    </edge>
    <edge source="GHA" target="FRA">
      <data key="d0">42641</data>
    </edge>
    <edge source="GHA" target="DEU">
      <data key="d0">110026</data>
    </edge>
    <edge source="GHA" target="ITA">
      <data key="d0">93049</data>
    </edge>
    <edge source="GHA" target="CIV">
      <data key="d0">642073</data>
    </edge>
    <edge source="GHA" target="NLD">
      <data key="d0">10113</data>
    </edge>
    <edge source="GHA" target="NER">
      <data key="d0">527562</data>
    </edge>
    <edge source="GHA" target="ESP">
      <data key="d0">22053</data>
    </edge>
    <edge source="GHA" target="TGO">
      <data key="d0">438847</data>
    </edge>
    <edge source="GHA" target="GBR">
      <data key="d0">6356895</data>
    </edge>
    <edge source="GHA" target="USA">
      <data key="d0">26682</data>
    </edge>
    <edge source="GHA" target="BFA">
      <data key="d0">81918</data>
    </edge>
    <edge source="CIV" target="CMR">
      <data key="d0">20783</data>
    </edge>
    <edge source="CIV" target="FRA">
      <data key="d0">211318</data>
    </edge>
    <edge source="CIV" target="GHA">
      <data key="d0">342061</data>
    </edge>
    <edge source="CIV" target="ITA">
      <data key="d0">17651</data>
    </edge>
    <edge source="CIV" target="MRT">
      <data key="d0">12350</data>
    </edge>
    <edge source="CIV" target="NER">
      <data key="d0">18358</data>
    </edge>
    <edge source="CIV" target="SEN">
      <data key="d0">11867</data>
    </edge>
    <edge source="CIV" target="ESP">
      <data key="d0">20609</data>
    </edge>
    <edge source="CIV" target="CHE">
      <data key="d0">14506</data>
    </edge>
    <edge source="CIV" target="BFA">
      <data key="d0">131878</data>
    </edge>
    <edge source="MDG" target="FRA">
      <data key="d0">548020</data>
    </edge>
    <edge source="MDG" target="ITA">
      <data key="d0">16398</data>
    </edge>
    <edge source="MDG" target="KOR">
      <data key="d0">21019</data>
    </edge>
    <edge source="MDG" target="MUS">
      <data key="d0">113272</data>
    </edge>
    <edge source="MOZ" target="ZAF">
      <data key="d0">12338</data>
    </edge>
    <edge source="MOZ" target="CHE">
      <data key="d0">17886</data>
    </edge>
    <edge source="NAM" target="DNK">
      <data key="d0">25476</data>
    </edge>
    <edge source="NAM" target="DEU">
      <data key="d0">11835</data>
    </edge>
    <edge source="NAM" target="ZAF">
      <data key="d0">292598</data>
    </edge>
    <edge source="SEN" target="BEN">
      <data key="d0">117434</data>
    </edge>
    <edge source="SEN" target="FRA">
      <data key="d0">31600</data>
    </edge>
    <edge source="SEN" target="GMB">
      <data key="d0">490648</data>
    </edge>
    <edge source="SEN" target="CIV">
      <data key="d0">48107</data>
    </edge>
    <edge source="SEN" target="MRT">
      <data key="d0">31895</data>
    </edge>
    <edge source="SEN" target="NLD">
      <data key="d0">15769</data>
    </edge>
    <edge source="SEN" target="TGO">
      <data key="d0">71551</data>
    </edge>
    <edge source="SEN" target="BFA">
      <data key="d0">29844</data>
    </edge>
    <edge source="TGO" target="BEL">
      <data key="d0">60705</data>
    </edge>
    <edge source="TGO" target="COL">
      <data key="d0">10114</data>
    </edge>
    <edge source="TGO" target="BEN">
      <data key="d0">10762</data>
    </edge>
    <edge source="TGO" target="FRA">
      <data key="d0">390845</data>
    </edge>
    <edge source="TGO" target="GHA">
      <data key="d0">20237</data>
    </edge>
    <edge source="TGO" target="GTM">
      <data key="d0">1041163</data>
    </edge>
    <edge source="TGO" target="SEN">
      <data key="d0">85589</data>
    </edge>
    <edge source="BFA" target="BRA">
      <data key="d0">21065</data>
    </edge>
    <edge source="BFA" target="CMR">
      <data key="d0">21997</data>
    </edge>
    <edge source="BFA" target="FRA">
      <data key="d0">327427</data>
    </edge>
    <edge source="BFA" target="DEU">
      <data key="d0">151223</data>
    </edge>
    <edge source="BFA" target="CIV">
      <data key="d0">87962</data>
    </edge>
    <edge source="BFA" target="NLD">
      <data key="d0">268706</data>
    </edge>
    <edge source="BFA" target="NER">
      <data key="d0">23426</data>
    </edge>
    <edge source="BFA" target="PAK">
      <data key="d0">123378</data>
    </edge>
    <edge source="BFA" target="SEN">
      <data key="d0">11331</data>
    </edge>
    <edge source="BFA" target="USA">
      <data key="d0">63796</data>
    </edge>
    <edge source="BWA" target="GHA">
      <data key="d0">10742</data>
    </edge>
    <edge source="BWA" target="MWI">
      <data key="d0">18349</data>
    </edge>
    <edge source="BWA" target="NAM">
      <data key="d0">107111</data>
    </edge>
    <edge source="BWA" target="ZAF">
      <data key="d0">628083</data>
    </edge>
    <edge source="MWI" target="AUS">
      <data key="d0">23062</data>
    </edge>
    <edge source="MWI" target="MOZ">
      <data key="d0">399212</data>
    </edge>
    <edge source="MWI" target="ZAF">
      <data key="d0">148751</data>
    </edge>
    <edge source="MWI" target="ZWE">
      <data key="d0">26894</data>
    </edge>
    <edge source="MWI" target="GBR">
      <data key="d0">37828</data>
    </edge>
    <edge source="SLV" target="CRI">
      <data key="d0">572009</data>
    </edge>
    <edge source="SLV" target="DEU">
      <data key="d0">10800</data>
    </edge>
    <edge source="SLV" target="GTM">
      <data key="d0">2725395</data>
    </edge>
    <edge source="SLV" target="HND">
      <data key="d0">1825592</data>
    </edge>
    <edge source="SLV" target="NIC">
      <data key="d0">1947650</data>
    </edge>
    <edge source="SLV" target="PAN">
      <data key="d0">68757</data>
    </edge>
    <edge source="SLV" target="USA">
      <data key="d0">493361</data>
    </edge>
    <edge source="HND" target="CRI">
      <data key="d0">171600</data>
    </edge>
    <edge source="HND" target="ECU">
      <data key="d0">13529</data>
    </edge>
    <edge source="HND" target="SLV">
      <data key="d0">945361</data>
    </edge>
    <edge source="HND" target="GTM">
      <data key="d0">258038</data>
    </edge>
    <edge source="HND" target="NIC">
      <data key="d0">163534</data>
    </edge>
    <edge source="HND" target="PAN">
      <data key="d0">85674</data>
    </edge>
    <edge source="HND" target="ESP">
      <data key="d0">15220</data>
    </edge>
    <edge source="HND" target="USA">
      <data key="d0">17663744</data>
    </edge>
    <edge source="KHM" target="CHN">
      <data key="d0">55334</data>
    </edge>
    <edge source="KHM" target="DEU">
      <data key="d0">63860</data>
    </edge>
    <edge source="KHM" target="USA">
      <data key="d0">18728</data>
    </edge>
    <edge source="NER" target="BEN">
      <data key="d0">78815</data>
    </edge>
    <edge source="NER" target="BFA">
      <data key="d0">84111</data>
    </edge>
    <edge source="ZWE" target="AZE">
      <data key="d0">10427</data>
    </edge>
    <edge source="ZWE" target="AUS">
      <data key="d0">306079</data>
    </edge>
    <edge source="ZWE" target="AUT">
      <data key="d0">80047</data>
    </edge>
    <edge source="ZWE" target="BEL">
      <data key="d0">56616</data>
    </edge>
    <edge source="ZWE" target="BWA">
      <data key="d0">1476386</data>
    </edge>
    <edge source="ZWE" target="BRA">
      <data key="d0">27756</data>
    </edge>
    <edge source="ZWE" target="CAN">
      <data key="d0">52104</data>
    </edge>
    <edge source="ZWE" target="CHN">
      <data key="d0">11565</data>
    </edge>
    <edge source="ZWE" target="BEN">
      <data key="d0">57016</data>
    </edge>
    <edge source="ZWE" target="DNK">
      <data key="d0">174886</data>
    </edge>
    <edge source="ZWE" target="ETH">
      <data key="d0">204632</data>
    </edge>
    <edge source="ZWE" target="EST">
      <data key="d0">26241</data>
    </edge>
    <edge source="ZWE" target="FIN">
      <data key="d0">36919</data>
    </edge>
    <edge source="ZWE" target="FRA">
      <data key="d0">238384</data>
    </edge>
    <edge source="ZWE" target="DEU">
      <data key="d0">465984</data>
    </edge>
    <edge source="ZWE" target="GHA">
      <data key="d0">34023</data>
    </edge>
    <edge source="ZWE" target="IRL">
      <data key="d0">105683</data>
    </edge>
    <edge source="ZWE" target="ISR">
      <data key="d0">16892</data>
    </edge>
    <edge source="ZWE" target="ITA">
      <data key="d0">28408</data>
    </edge>
    <edge source="ZWE" target="JPN">
      <data key="d0">33408</data>
    </edge>
    <edge source="ZWE" target="JOR">
      <data key="d0">11565</data>
    </edge>
    <edge source="ZWE" target="MWI">
      <data key="d0">1226758</data>
    </edge>
    <edge source="ZWE" target="MUS">
      <data key="d0">64372</data>
    </edge>
    <edge source="ZWE" target="MAR">
      <data key="d0">28069</data>
    </edge>
    <edge source="ZWE" target="MOZ">
      <data key="d0">150305</data>
    </edge>
    <edge source="ZWE" target="OMN">
      <data key="d0">11565</data>
    </edge>
    <edge source="ZWE" target="NAM">
      <data key="d0">38856</data>
    </edge>
    <edge source="ZWE" target="NLD">
      <data key="d0">244770</data>
    </edge>
    <edge source="ZWE" target="NZL">
      <data key="d0">89390</data>
    </edge>
    <edge source="ZWE" target="NOR">
      <data key="d0">11952</data>
    </edge>
    <edge source="ZWE" target="PAK">
      <data key="d0">76676</data>
    </edge>
    <edge source="ZWE" target="PRT">
      <data key="d0">27214</data>
    </edge>
    <edge source="ZWE" target="SAU">
      <data key="d0">12461</data>
    </edge>
    <edge source="ZWE" target="IND">
      <data key="d0">148259</data>
    </edge>
    <edge source="ZWE" target="ZAF">
      <data key="d0">8882939</data>
    </edge>
    <edge source="ZWE" target="ESP">
      <data key="d0">24367</data>
    </edge>
    <edge source="ZWE" target="SWE">
      <data key="d0">99693</data>
    </edge>
    <edge source="ZWE" target="CHE">
      <data key="d0">101821</data>
    </edge>
    <edge source="ZWE" target="UGA">
      <data key="d0">10702</data>
    </edge>
    <edge source="ZWE" target="GBR">
      <data key="d0">4111661</data>
    </edge>
    <edge source="ZWE" target="TZA">
      <data key="d0">147648</data>
    </edge>
    <edge source="ZWE" target="USA">
      <data key="d0">3719719</data>
    </edge>
    <edge source="PSE" target="ISR">
      <data key="d0">22947619</data>
    </edge>
  </graph>
</graphml>
