# Supplementary material for: Core-periphery structure in sectoral international trade networks: A new approach to an old theory
Source: PLoS One. 2020 Apr 2;15(4):e0229547. doi: 10.1371/journal.pone.0229547 (PMC7117750; doi:10.1371/journal.pone.0229547)
Supplement: S8 File — (ZIP) [file pone.0229547.s008.zip › S8_File/Networks 2000/83-TRAVEL GOODS,HANDBGS ETC.graphml]

<?xml version='1.0' encoding='utf-8'?>
<graphml xmlns="http://graphml.graphdrawing.org/xmlns" xmlns:xsi="http://www.w3.org/2001/XMLSchema-instance" xsi:schemaLocation="http://graphml.graphdrawing.org/xmlns http://graphml.graphdrawing.org/xmlns/1.0/graphml.xsd">
  <key attr.name="weight" attr.type="long" for="edge" id="d0" />
  <graph edgedefault="directed">
    <node id="ALB" />
    <node id="ITA" />
    <node id="JPN" />
    <node id="ARG" />
    <node id="BEL" />
    <node id="BOL" />
    <node id="BRA" />
    <node id="CAN" />
    <node id="CHL" />
    <node id="COL" />
    <node id="FRA" />
    <node id="GTM" />
    <node id="MEX" />
    <node id="PRY" />
    <node id="PER" />
    <node id="ESP" />
    <node id="CHE" />
    <node id="GBR" />
    <node id="USA" />
    <node id="URY" />
    <node id="AUS" />
    <node id="CHN" />
    <node id="DEU" />
    <node id="GHA" />
    <node id="HKG" />
    <node id="IDN" />
    <node id="KOR" />
    <node id="MYS" />
    <node id="NLD" />
    <node id="NZL" />
    <node id="IND" />
    <node id="SGP" />
    <node id="ZAF" />
    <node id="ZWE" />
    <node id="ARE" />
    <node id="AUT" />
    <node id="BGR" />
    <node id="HRV" />
    <node id="CZE" />
    <node id="DNK" />
    <node id="FIN" />
    <node id="GRC" />
    <node id="HUN" />
    <node id="IRL" />
    <node id="ISR" />
    <node id="LBN" />
    <node id="NOR" />
    <node id="POL" />
    <node id="PRT" />
    <node id="ROU" />
    <node id="RUS" />
    <node id="SVK" />
    <node id="SVN" />
    <node id="SWE" />
    <node id="TUN" />
    <node id="TUR" />
    <node id="UKR" />
    <node id="SRB" />
    <node id="ARM" />
    <node id="CMR" />
    <node id="ETH" />
    <node id="EST" />
    <node id="GEO" />
    <node id="GMB" />
    <node id="CIV" />
    <node id="JOR" />
    <node id="LVA" />
    <node id="LTU" />
    <node id="MDA" />
    <node id="MAR" />
    <node id="OMN" />
    <node id="PAK" />
    <node id="PAN" />
    <node id="PHL" />
    <node id="SAU" />
    <node id="VNM" />
    <node id="THA" />
    <node id="UGA" />
    <node id="MKD" />
    <node id="EGY" />
    <node id="TZA" />
    <node id="BWA" />
    <node id="NAM" />
    <node id="ECU" />
    <node id="JAM" />
    <node id="BLR" />
    <node id="KHM" />
    <node id="LKA" />
    <node id="DZA" />
    <node id="BDI" />
    <node id="CRI" />
    <node id="BEN" />
    <node id="SLV" />
    <node id="PSE" />
    <node id="HND" />
    <node id="KAZ" />
    <node id="KGZ" />
    <node id="MDG" />
    <node id="MWI" />
    <node id="MRT" />
    <node id="MUS" />
    <node id="MOZ" />
    <node id="NIC" />
    <node id="NER" />
    <node id="SEN" />
    <node id="TGO" />
    <node id="CAF" />
    <node id="BFA" />
    <node id="AZE" />
    <edge source="ALB" target="ITA">
      <data key="d0">378339</data>
    </edge>
    <edge source="ALB" target="JPN">
      <data key="d0">11757</data>
    </edge>
    <edge source="ITA" target="ALB">
      <data key="d0">330508</data>
    </edge>
    <edge source="ITA" target="DZA">
      <data key="d0">40467</data>
    </edge>
    <edge source="ITA" target="AZE">
      <data key="d0">205715</data>
    </edge>
    <edge source="ITA" target="ARG">
      <data key="d0">753602</data>
    </edge>
    <edge source="ITA" target="AUS">
      <data key="d0">8535062</data>
    </edge>
    <edge source="ITA" target="AUT">
      <data key="d0">23520763</data>
    </edge>
    <edge source="ITA" target="ARM">
      <data key="d0">51091</data>
    </edge>
    <edge source="ITA" target="BEL">
      <data key="d0">17245700</data>
    </edge>
    <edge source="ITA" target="BOL">
      <data key="d0">108487</data>
    </edge>
    <edge source="ITA" target="BRA">
      <data key="d0">2512065</data>
    </edge>
    <edge source="ITA" target="BGR">
      <data key="d0">4030673</data>
    </edge>
    <edge source="ITA" target="BLR">
      <data key="d0">24807</data>
    </edge>
    <edge source="ITA" target="CMR">
      <data key="d0">72264</data>
    </edge>
    <edge source="ITA" target="CAN">
      <data key="d0">9491875</data>
    </edge>
    <edge source="ITA" target="CHL">
      <data key="d0">424254</data>
    </edge>
    <edge source="ITA" target="CHN">
      <data key="d0">1198414</data>
    </edge>
    <edge source="ITA" target="COL">
      <data key="d0">721783</data>
    </edge>
    <edge source="ITA" target="CRI">
      <data key="d0">47734</data>
    </edge>
    <edge source="ITA" target="HRV">
      <data key="d0">6224926</data>
    </edge>
    <edge source="ITA" target="CZE">
      <data key="d0">3949053</data>
    </edge>
    <edge source="ITA" target="BEN">
      <data key="d0">17492</data>
    </edge>
    <edge source="ITA" target="DNK">
      <data key="d0">5045455</data>
    </edge>
    <edge source="ITA" target="ECU">
      <data key="d0">44141</data>
    </edge>
    <edge source="ITA" target="SLV">
      <data key="d0">55695</data>
    </edge>
    <edge source="ITA" target="ETH">
      <data key="d0">42085</data>
    </edge>
    <edge source="ITA" target="EST">
      <data key="d0">575825</data>
    </edge>
    <edge source="ITA" target="FIN">
      <data key="d0">1501969</data>
    </edge>
    <edge source="ITA" target="FRA">
      <data key="d0">146198256</data>
    </edge>
    <edge source="ITA" target="GEO">
      <data key="d0">65590</data>
    </edge>
    <edge source="ITA" target="DEU">
      <data key="d0">128372305</data>
    </edge>
    <edge source="ITA" target="GHA">
      <data key="d0">117201</data>
    </edge>
    <edge source="ITA" target="GRC">
      <data key="d0">16693820</data>
    </edge>
    <edge source="ITA" target="GTM">
      <data key="d0">91299</data>
    </edge>
    <edge source="ITA" target="HND">
      <data key="d0">22511</data>
    </edge>
    <edge source="ITA" target="HKG">
      <data key="d0">56620202</data>
    </edge>
    <edge source="ITA" target="HUN">
      <data key="d0">9137309</data>
    </edge>
    <edge source="ITA" target="IDN">
      <data key="d0">743068</data>
    </edge>
    <edge source="ITA" target="IRL">
      <data key="d0">1342354</data>
    </edge>
    <edge source="ITA" target="ISR">
      <data key="d0">3409986</data>
    </edge>
    <edge source="ITA" target="CIV">
      <data key="d0">43477</data>
    </edge>
    <edge source="ITA" target="JAM">
      <data key="d0">14104</data>
    </edge>
    <edge source="ITA" target="JPN">
      <data key="d0">248721813</data>
    </edge>
    <edge source="ITA" target="KAZ">
      <data key="d0">313444</data>
    </edge>
    <edge source="ITA" target="JOR">
      <data key="d0">231624</data>
    </edge>
    <edge source="ITA" target="KOR">
      <data key="d0">95620029</data>
    </edge>
    <edge source="ITA" target="KGZ">
      <data key="d0">18909</data>
    </edge>
    <edge source="ITA" target="LBN">
      <data key="d0">2040789</data>
    </edge>
    <edge source="ITA" target="LVA">
      <data key="d0">591368</data>
    </edge>
    <edge source="ITA" target="LTU">
      <data key="d0">158679</data>
    </edge>
    <edge source="ITA" target="MYS">
      <data key="d0">1845838</data>
    </edge>
    <edge source="ITA" target="MUS">
      <data key="d0">59245</data>
    </edge>
    <edge source="ITA" target="MEX">
      <data key="d0">1940286</data>
    </edge>
    <edge source="ITA" target="MDA">
      <data key="d0">286928</data>
    </edge>
    <edge source="ITA" target="MAR">
      <data key="d0">168527</data>
    </edge>
    <edge source="ITA" target="MOZ">
      <data key="d0">23368</data>
    </edge>
    <edge source="ITA" target="OMN">
      <data key="d0">119951</data>
    </edge>
    <edge source="ITA" target="NLD">
      <data key="d0">14127807</data>
    </edge>
    <edge source="ITA" target="NZL">
      <data key="d0">834333</data>
    </edge>
    <edge source="ITA" target="NIC">
      <data key="d0">10869</data>
    </edge>
    <edge source="ITA" target="NER">
      <data key="d0">63985</data>
    </edge>
    <edge source="ITA" target="NOR">
      <data key="d0">3370218</data>
    </edge>
    <edge source="ITA" target="PAK">
      <data key="d0">22508</data>
    </edge>
    <edge source="ITA" target="PAN">
      <data key="d0">1055328</data>
    </edge>
    <edge source="ITA" target="PER">
      <data key="d0">107843</data>
    </edge>
    <edge source="ITA" target="PHL">
      <data key="d0">524615</data>
    </edge>
    <edge source="ITA" target="POL">
      <data key="d0">7115949</data>
    </edge>
    <edge source="ITA" target="PRT">
      <data key="d0">14116811</data>
    </edge>
    <edge source="ITA" target="ROU">
      <data key="d0">5487934</data>
    </edge>
    <edge source="ITA" target="RUS">
      <data key="d0">20501775</data>
    </edge>
    <edge source="ITA" target="SAU">
      <data key="d0">3784742</data>
    </edge>
    <edge source="ITA" target="SEN">
      <data key="d0">23686</data>
    </edge>
    <edge source="ITA" target="IND">
      <data key="d0">240641</data>
    </edge>
    <edge source="ITA" target="SGP">
      <data key="d0">17844906</data>
    </edge>
    <edge source="ITA" target="SVK">
      <data key="d0">3399462</data>
    </edge>
    <edge source="ITA" target="VNM">
      <data key="d0">129812</data>
    </edge>
    <edge source="ITA" target="SVN">
      <data key="d0">4821276</data>
    </edge>
    <edge source="ITA" target="ZAF">
      <data key="d0">1354703</data>
    </edge>
    <edge source="ITA" target="ESP">
      <data key="d0">42792800</data>
    </edge>
    <edge source="ITA" target="SWE">
      <data key="d0">5950568</data>
    </edge>
    <edge source="ITA" target="CHE">
      <data key="d0">186235951</data>
    </edge>
    <edge source="ITA" target="THA">
      <data key="d0">1746128</data>
    </edge>
    <edge source="ITA" target="ARE">
      <data key="d0">3341409</data>
    </edge>
    <edge source="ITA" target="TUN">
      <data key="d0">504530</data>
    </edge>
    <edge source="ITA" target="TUR">
      <data key="d0">2611855</data>
    </edge>
    <edge source="ITA" target="UKR">
      <data key="d0">1711192</data>
    </edge>
    <edge source="ITA" target="MKD">
      <data key="d0">85043</data>
    </edge>
    <edge source="ITA" target="EGY">
      <data key="d0">797910</data>
    </edge>
    <edge source="ITA" target="GBR">
      <data key="d0">72530155</data>
    </edge>
    <edge source="ITA" target="USA">
      <data key="d0">231195215</data>
    </edge>
    <edge source="ITA" target="URY">
      <data key="d0">573917</data>
    </edge>
    <edge source="ITA" target="SRB">
      <data key="d0">4889024</data>
    </edge>
    <edge source="JPN" target="AUS">
      <data key="d0">255800</data>
    </edge>
    <edge source="JPN" target="AUT">
      <data key="d0">42449</data>
    </edge>
    <edge source="JPN" target="BEL">
      <data key="d0">129018</data>
    </edge>
    <edge source="JPN" target="BRA">
      <data key="d0">37105</data>
    </edge>
    <edge source="JPN" target="CAN">
      <data key="d0">114432</data>
    </edge>
    <edge source="JPN" target="CHN">
      <data key="d0">588232</data>
    </edge>
    <edge source="JPN" target="CZE">
      <data key="d0">12155</data>
    </edge>
    <edge source="JPN" target="DNK">
      <data key="d0">122672</data>
    </edge>
    <edge source="JPN" target="FIN">
      <data key="d0">20236</data>
    </edge>
    <edge source="JPN" target="FRA">
      <data key="d0">1250859</data>
    </edge>
    <edge source="JPN" target="DEU">
      <data key="d0">1027682</data>
    </edge>
    <edge source="JPN" target="HKG">
      <data key="d0">13504349</data>
    </edge>
    <edge source="JPN" target="IDN">
      <data key="d0">359293</data>
    </edge>
    <edge source="JPN" target="ITA">
      <data key="d0">159062</data>
    </edge>
    <edge source="JPN" target="KOR">
      <data key="d0">2732818</data>
    </edge>
    <edge source="JPN" target="MYS">
      <data key="d0">157680</data>
    </edge>
    <edge source="JPN" target="MEX">
      <data key="d0">14892</data>
    </edge>
    <edge source="JPN" target="NLD">
      <data key="d0">1053430</data>
    </edge>
    <edge source="JPN" target="PHL">
      <data key="d0">57314</data>
    </edge>
    <edge source="JPN" target="PRT">
      <data key="d0">23317</data>
    </edge>
    <edge source="JPN" target="SAU">
      <data key="d0">23085</data>
    </edge>
    <edge source="JPN" target="IND">
      <data key="d0">21322</data>
    </edge>
    <edge source="JPN" target="SGP">
      <data key="d0">1858974</data>
    </edge>
    <edge source="JPN" target="VNM">
      <data key="d0">16813</data>
    </edge>
    <edge source="JPN" target="ZAF">
      <data key="d0">10513</data>
    </edge>
    <edge source="JPN" target="ESP">
      <data key="d0">148317</data>
    </edge>
    <edge source="JPN" target="SWE">
      <data key="d0">43090</data>
    </edge>
    <edge source="JPN" target="CHE">
      <data key="d0">128795</data>
    </edge>
    <edge source="JPN" target="THA">
      <data key="d0">219317</data>
    </edge>
    <edge source="JPN" target="ARE">
      <data key="d0">49065</data>
    </edge>
    <edge source="JPN" target="TUR">
      <data key="d0">10197</data>
    </edge>
    <edge source="JPN" target="GBR">
      <data key="d0">1159882</data>
    </edge>
    <edge source="JPN" target="USA">
      <data key="d0">7963344</data>
    </edge>
    <edge source="ARG" target="BEL">
      <data key="d0">376390</data>
    </edge>
    <edge source="ARG" target="BOL">
      <data key="d0">12022</data>
    </edge>
    <edge source="ARG" target="BRA">
      <data key="d0">285219</data>
    </edge>
    <edge source="ARG" target="CAN">
      <data key="d0">19938</data>
    </edge>
    <edge source="ARG" target="CHL">
      <data key="d0">238983</data>
    </edge>
    <edge source="ARG" target="COL">
      <data key="d0">12448</data>
    </edge>
    <edge source="ARG" target="FRA">
      <data key="d0">53250</data>
    </edge>
    <edge source="ARG" target="GTM">
      <data key="d0">81642</data>
    </edge>
    <edge source="ARG" target="MEX">
      <data key="d0">147015</data>
    </edge>
    <edge source="ARG" target="PRY">
      <data key="d0">45271</data>
    </edge>
    <edge source="ARG" target="PER">
      <data key="d0">14134</data>
    </edge>
    <edge source="ARG" target="ESP">
      <data key="d0">71373</data>
    </edge>
    <edge source="ARG" target="CHE">
      <data key="d0">63416</data>
    </edge>
    <edge source="ARG" target="GBR">
      <data key="d0">29075</data>
    </edge>
    <edge source="ARG" target="USA">
      <data key="d0">1106592</data>
    </edge>
    <edge source="ARG" target="URY">
      <data key="d0">522030</data>
    </edge>
    <edge source="BEL" target="ARG">
      <data key="d0">289148</data>
    </edge>
    <edge source="BEL" target="AUS">
      <data key="d0">230113</data>
    </edge>
    <edge source="BEL" target="AUT">
      <data key="d0">8364792</data>
    </edge>
    <edge source="BEL" target="BRA">
      <data key="d0">269094</data>
    </edge>
    <edge source="BEL" target="BGR">
      <data key="d0">93451</data>
    </edge>
    <edge source="BEL" target="CMR">
      <data key="d0">55485</data>
    </edge>
    <edge source="BEL" target="CAN">
      <data key="d0">75864</data>
    </edge>
    <edge source="BEL" target="CHN">
      <data key="d0">111428</data>
    </edge>
    <edge source="BEL" target="COL">
      <data key="d0">37852</data>
    </edge>
    <edge source="BEL" target="HRV">
      <data key="d0">672631</data>
    </edge>
    <edge source="BEL" target="CZE">
      <data key="d0">388976</data>
    </edge>
    <edge source="BEL" target="DNK">
      <data key="d0">5903730</data>
    </edge>
    <edge source="BEL" target="ETH">
      <data key="d0">18024</data>
    </edge>
    <edge source="BEL" target="EST">
      <data key="d0">72500</data>
    </edge>
    <edge source="BEL" target="FIN">
      <data key="d0">5057812</data>
    </edge>
    <edge source="BEL" target="FRA">
      <data key="d0">146120034</data>
    </edge>
    <edge source="BEL" target="GEO">
      <data key="d0">15483</data>
    </edge>
    <edge source="BEL" target="GMB">
      <data key="d0">13652</data>
    </edge>
    <edge source="BEL" target="DEU">
      <data key="d0">83466573</data>
    </edge>
    <edge source="BEL" target="GRC">
      <data key="d0">4314946</data>
    </edge>
    <edge source="BEL" target="HKG">
      <data key="d0">1484297</data>
    </edge>
    <edge source="BEL" target="HUN">
      <data key="d0">1087136</data>
    </edge>
    <edge source="BEL" target="IDN">
      <data key="d0">36666</data>
    </edge>
    <edge source="BEL" target="IRL">
      <data key="d0">3173908</data>
    </edge>
    <edge source="BEL" target="ISR">
      <data key="d0">466040</data>
    </edge>
    <edge source="BEL" target="ITA">
      <data key="d0">33542063</data>
    </edge>
    <edge source="BEL" target="CIV">
      <data key="d0">37755</data>
    </edge>
    <edge source="BEL" target="JPN">
      <data key="d0">6743766</data>
    </edge>
    <edge source="BEL" target="JOR">
      <data key="d0">78943</data>
    </edge>
    <edge source="BEL" target="KOR">
      <data key="d0">906144</data>
    </edge>
    <edge source="BEL" target="LBN">
      <data key="d0">410721</data>
    </edge>
    <edge source="BEL" target="LVA">
      <data key="d0">168545</data>
    </edge>
    <edge source="BEL" target="LTU">
      <data key="d0">153397</data>
    </edge>
    <edge source="BEL" target="MYS">
      <data key="d0">22492</data>
    </edge>
    <edge source="BEL" target="MEX">
      <data key="d0">47758</data>
    </edge>
    <edge source="BEL" target="MDA">
      <data key="d0">104708</data>
    </edge>
    <edge source="BEL" target="MAR">
      <data key="d0">95512</data>
    </edge>
    <edge source="BEL" target="OMN">
      <data key="d0">151980</data>
    </edge>
    <edge source="BEL" target="NLD">
      <data key="d0">41535953</data>
    </edge>
    <edge source="BEL" target="NZL">
      <data key="d0">10177</data>
    </edge>
    <edge source="BEL" target="NOR">
      <data key="d0">3732218</data>
    </edge>
    <edge source="BEL" target="PAK">
      <data key="d0">31212</data>
    </edge>
    <edge source="BEL" target="PAN">
      <data key="d0">81647</data>
    </edge>
    <edge source="BEL" target="PHL">
      <data key="d0">47988</data>
    </edge>
    <edge source="BEL" target="POL">
      <data key="d0">1229830</data>
    </edge>
    <edge source="BEL" target="PRT">
      <data key="d0">6845622</data>
    </edge>
    <edge source="BEL" target="ROU">
      <data key="d0">836193</data>
    </edge>
    <edge source="BEL" target="RUS">
      <data key="d0">1796702</data>
    </edge>
    <edge source="BEL" target="SAU">
      <data key="d0">3523816</data>
    </edge>
    <edge source="BEL" target="IND">
      <data key="d0">30139</data>
    </edge>
    <edge source="BEL" target="SGP">
      <data key="d0">464637</data>
    </edge>
    <edge source="BEL" target="SVK">
      <data key="d0">81388</data>
    </edge>
    <edge source="BEL" target="VNM">
      <data key="d0">15221</data>
    </edge>
    <edge source="BEL" target="SVN">
      <data key="d0">1274094</data>
    </edge>
    <edge source="BEL" target="ZAF">
      <data key="d0">459161</data>
    </edge>
    <edge source="BEL" target="ZWE">
      <data key="d0">29909</data>
    </edge>
    <edge source="BEL" target="ESP">
      <data key="d0">33006530</data>
    </edge>
    <edge source="BEL" target="SWE">
      <data key="d0">8253230</data>
    </edge>
    <edge source="BEL" target="CHE">
      <data key="d0">7729158</data>
    </edge>
    <edge source="BEL" target="THA">
      <data key="d0">517880</data>
    </edge>
    <edge source="BEL" target="ARE">
      <data key="d0">1576492</data>
    </edge>
    <edge source="BEL" target="TUN">
      <data key="d0">213182</data>
    </edge>
    <edge source="BEL" target="TUR">
      <data key="d0">1836734</data>
    </edge>
    <edge source="BEL" target="UGA">
      <data key="d0">15976</data>
    </edge>
    <edge source="BEL" target="UKR">
      <data key="d0">163969</data>
    </edge>
    <edge source="BEL" target="MKD">
      <data key="d0">21196</data>
    </edge>
    <edge source="BEL" target="EGY">
      <data key="d0">202431</data>
    </edge>
    <edge source="BEL" target="GBR">
      <data key="d0">48459429</data>
    </edge>
    <edge source="BEL" target="TZA">
      <data key="d0">18964</data>
    </edge>
    <edge source="BEL" target="USA">
      <data key="d0">1672919</data>
    </edge>
    <edge source="BEL" target="URY">
      <data key="d0">20352</data>
    </edge>
    <edge source="BEL" target="SRB">
      <data key="d0">408518</data>
    </edge>
    <edge source="BOL" target="ARG">
      <data key="d0">24464</data>
    </edge>
    <edge source="BOL" target="CHL">
      <data key="d0">53060</data>
    </edge>
    <edge source="BOL" target="JPN">
      <data key="d0">22389</data>
    </edge>
    <edge source="BOL" target="PER">
      <data key="d0">26813</data>
    </edge>
    <edge source="BOL" target="USA">
      <data key="d0">708600</data>
    </edge>
    <edge source="BRA" target="ARG">
      <data key="d0">1930897</data>
    </edge>
    <edge source="BRA" target="BOL">
      <data key="d0">151873</data>
    </edge>
    <edge source="BRA" target="CHL">
      <data key="d0">266982</data>
    </edge>
    <edge source="BRA" target="CHN">
      <data key="d0">16127</data>
    </edge>
    <edge source="BRA" target="ECU">
      <data key="d0">16346</data>
    </edge>
    <edge source="BRA" target="DEU">
      <data key="d0">107550</data>
    </edge>
    <edge source="BRA" target="ISR">
      <data key="d0">18355</data>
    </edge>
    <edge source="BRA" target="JAM">
      <data key="d0">22798</data>
    </edge>
    <edge source="BRA" target="JPN">
      <data key="d0">215609</data>
    </edge>
    <edge source="BRA" target="PRY">
      <data key="d0">243779</data>
    </edge>
    <edge source="BRA" target="PER">
      <data key="d0">37227</data>
    </edge>
    <edge source="BRA" target="PRT">
      <data key="d0">29869</data>
    </edge>
    <edge source="BRA" target="SAU">
      <data key="d0">12072</data>
    </edge>
    <edge source="BRA" target="ESP">
      <data key="d0">18792</data>
    </edge>
    <edge source="BRA" target="CHE">
      <data key="d0">50561</data>
    </edge>
    <edge source="BRA" target="GBR">
      <data key="d0">37401</data>
    </edge>
    <edge source="BRA" target="USA">
      <data key="d0">1690316</data>
    </edge>
    <edge source="BRA" target="URY">
      <data key="d0">401036</data>
    </edge>
    <edge source="CAN" target="AUS">
      <data key="d0">40548</data>
    </edge>
    <edge source="CAN" target="AUT">
      <data key="d0">21424</data>
    </edge>
    <edge source="CAN" target="BEL">
      <data key="d0">148586</data>
    </edge>
    <edge source="CAN" target="CHL">
      <data key="d0">12395</data>
    </edge>
    <edge source="CAN" target="CHN">
      <data key="d0">43262</data>
    </edge>
    <edge source="CAN" target="COL">
      <data key="d0">10097</data>
    </edge>
    <edge source="CAN" target="DNK">
      <data key="d0">131542</data>
    </edge>
    <edge source="CAN" target="FRA">
      <data key="d0">83627</data>
    </edge>
    <edge source="CAN" target="DEU">
      <data key="d0">114909</data>
    </edge>
    <edge source="CAN" target="GRC">
      <data key="d0">28606</data>
    </edge>
    <edge source="CAN" target="HKG">
      <data key="d0">219465</data>
    </edge>
    <edge source="CAN" target="ITA">
      <data key="d0">36877</data>
    </edge>
    <edge source="CAN" target="JPN">
      <data key="d0">689494</data>
    </edge>
    <edge source="CAN" target="MEX">
      <data key="d0">25818</data>
    </edge>
    <edge source="CAN" target="NLD">
      <data key="d0">79092</data>
    </edge>
    <edge source="CAN" target="NOR">
      <data key="d0">61429</data>
    </edge>
    <edge source="CAN" target="PAN">
      <data key="d0">16892</data>
    </edge>
    <edge source="CAN" target="SAU">
      <data key="d0">10268</data>
    </edge>
    <edge source="CAN" target="ESP">
      <data key="d0">39112</data>
    </edge>
    <edge source="CAN" target="CHE">
      <data key="d0">20724</data>
    </edge>
    <edge source="CAN" target="ARE">
      <data key="d0">15103</data>
    </edge>
    <edge source="CAN" target="GBR">
      <data key="d0">1326372</data>
    </edge>
    <edge source="CAN" target="USA">
      <data key="d0">58702932</data>
    </edge>
    <edge source="CHL" target="ARG">
      <data key="d0">46934</data>
    </edge>
    <edge source="CHL" target="BOL">
      <data key="d0">153905</data>
    </edge>
    <edge source="CHL" target="MEX">
      <data key="d0">229757</data>
    </edge>
    <edge source="CHL" target="PRY">
      <data key="d0">13370</data>
    </edge>
    <edge source="CHL" target="PER">
      <data key="d0">165829</data>
    </edge>
    <edge source="CHL" target="USA">
      <data key="d0">37512</data>
    </edge>
    <edge source="COL" target="AUS">
      <data key="d0">78818</data>
    </edge>
    <edge source="COL" target="BEL">
      <data key="d0">143003</data>
    </edge>
    <edge source="COL" target="BOL">
      <data key="d0">110114</data>
    </edge>
    <edge source="COL" target="BRA">
      <data key="d0">18241</data>
    </edge>
    <edge source="COL" target="CAN">
      <data key="d0">1327170</data>
    </edge>
    <edge source="COL" target="CHL">
      <data key="d0">235118</data>
    </edge>
    <edge source="COL" target="CRI">
      <data key="d0">295469</data>
    </edge>
    <edge source="COL" target="ECU">
      <data key="d0">466180</data>
    </edge>
    <edge source="COL" target="SLV">
      <data key="d0">111069</data>
    </edge>
    <edge source="COL" target="FRA">
      <data key="d0">32208</data>
    </edge>
    <edge source="COL" target="DEU">
      <data key="d0">1202313</data>
    </edge>
    <edge source="COL" target="GTM">
      <data key="d0">166903</data>
    </edge>
    <edge source="COL" target="HND">
      <data key="d0">67520</data>
    </edge>
    <edge source="COL" target="JAM">
      <data key="d0">19636</data>
    </edge>
    <edge source="COL" target="JPN">
      <data key="d0">20535</data>
    </edge>
    <edge source="COL" target="MEX">
      <data key="d0">1971156</data>
    </edge>
    <edge source="COL" target="NIC">
      <data key="d0">97789</data>
    </edge>
    <edge source="COL" target="PAN">
      <data key="d0">474765</data>
    </edge>
    <edge source="COL" target="PER">
      <data key="d0">77643</data>
    </edge>
    <edge source="COL" target="ESP">
      <data key="d0">281628</data>
    </edge>
    <edge source="COL" target="GBR">
      <data key="d0">524339</data>
    </edge>
    <edge source="COL" target="USA">
      <data key="d0">28134906</data>
    </edge>
    <edge source="FRA" target="DZA">
      <data key="d0">3538763</data>
    </edge>
    <edge source="FRA" target="ARG">
      <data key="d0">625306</data>
    </edge>
    <edge source="FRA" target="AUS">
      <data key="d0">1467614</data>
    </edge>
    <edge source="FRA" target="AUT">
      <data key="d0">6777655</data>
    </edge>
    <edge source="FRA" target="BEL">
      <data key="d0">69183908</data>
    </edge>
    <edge source="FRA" target="BRA">
      <data key="d0">3638205</data>
    </edge>
    <edge source="FRA" target="BGR">
      <data key="d0">32445</data>
    </edge>
    <edge source="FRA" target="BLR">
      <data key="d0">19804</data>
    </edge>
    <edge source="FRA" target="CMR">
      <data key="d0">686263</data>
    </edge>
    <edge source="FRA" target="CAN">
      <data key="d0">3590731</data>
    </edge>
    <edge source="FRA" target="CAF">
      <data key="d0">15591</data>
    </edge>
    <edge source="FRA" target="CHL">
      <data key="d0">399735</data>
    </edge>
    <edge source="FRA" target="CHN">
      <data key="d0">708314</data>
    </edge>
    <edge source="FRA" target="COL">
      <data key="d0">275151</data>
    </edge>
    <edge source="FRA" target="HRV">
      <data key="d0">193547</data>
    </edge>
    <edge source="FRA" target="CZE">
      <data key="d0">1556101</data>
    </edge>
    <edge source="FRA" target="BEN">
      <data key="d0">1176451</data>
    </edge>
    <edge source="FRA" target="DNK">
      <data key="d0">4420399</data>
    </edge>
    <edge source="FRA" target="ECU">
      <data key="d0">17276</data>
    </edge>
    <edge source="FRA" target="SLV">
      <data key="d0">38766</data>
    </edge>
    <edge source="FRA" target="ETH">
      <data key="d0">21771</data>
    </edge>
    <edge source="FRA" target="EST">
      <data key="d0">69525</data>
    </edge>
    <edge source="FRA" target="FIN">
      <data key="d0">1461013</data>
    </edge>
    <edge source="FRA" target="GEO">
      <data key="d0">26546</data>
    </edge>
    <edge source="FRA" target="DEU">
      <data key="d0">42483276</data>
    </edge>
    <edge source="FRA" target="GHA">
      <data key="d0">11658</data>
    </edge>
    <edge source="FRA" target="GRC">
      <data key="d0">8023210</data>
    </edge>
    <edge source="FRA" target="GTM">
      <data key="d0">32024</data>
    </edge>
    <edge source="FRA" target="HND">
      <data key="d0">11377</data>
    </edge>
    <edge source="FRA" target="HKG">
      <data key="d0">293726048</data>
    </edge>
    <edge source="FRA" target="HUN">
      <data key="d0">510554</data>
    </edge>
    <edge source="FRA" target="IDN">
      <data key="d0">191581</data>
    </edge>
    <edge source="FRA" target="IRL">
      <data key="d0">1885046</data>
    </edge>
    <edge source="FRA" target="ISR">
      <data key="d0">1235582</data>
    </edge>
    <edge source="FRA" target="ITA">
      <data key="d0">69952196</data>
    </edge>
    <edge source="FRA" target="CIV">
      <data key="d0">528392</data>
    </edge>
    <edge source="FRA" target="JAM">
      <data key="d0">22192</data>
    </edge>
    <edge source="FRA" target="JPN">
      <data key="d0">431061098</data>
    </edge>
    <edge source="FRA" target="KAZ">
      <data key="d0">47755</data>
    </edge>
    <edge source="FRA" target="JOR">
      <data key="d0">150849</data>
    </edge>
    <edge source="FRA" target="KOR">
      <data key="d0">20889728</data>
    </edge>
    <edge source="FRA" target="LBN">
      <data key="d0">1362554</data>
    </edge>
    <edge source="FRA" target="LVA">
      <data key="d0">108150</data>
    </edge>
    <edge source="FRA" target="LTU">
      <data key="d0">185962</data>
    </edge>
    <edge source="FRA" target="MDG">
      <data key="d0">148742</data>
    </edge>
    <edge source="FRA" target="MYS">
      <data key="d0">989927</data>
    </edge>
    <edge source="FRA" target="MRT">
      <data key="d0">511397</data>
    </edge>
    <edge source="FRA" target="MUS">
      <data key="d0">1350896</data>
    </edge>
    <edge source="FRA" target="MEX">
      <data key="d0">2645610</data>
    </edge>
    <edge source="FRA" target="MAR">
      <data key="d0">1093723</data>
    </edge>
    <edge source="FRA" target="OMN">
      <data key="d0">207873</data>
    </edge>
    <edge source="FRA" target="NLD">
      <data key="d0">7088622</data>
    </edge>
    <edge source="FRA" target="NZL">
      <data key="d0">324030</data>
    </edge>
    <edge source="FRA" target="NER">
      <data key="d0">18961</data>
    </edge>
    <edge source="FRA" target="NOR">
      <data key="d0">506200</data>
    </edge>
    <edge source="FRA" target="PAK">
      <data key="d0">93262</data>
    </edge>
    <edge source="FRA" target="PAN">
      <data key="d0">1081082</data>
    </edge>
    <edge source="FRA" target="PRY">
      <data key="d0">94526</data>
    </edge>
    <edge source="FRA" target="PER">
      <data key="d0">28512</data>
    </edge>
    <edge source="FRA" target="PHL">
      <data key="d0">1096953</data>
    </edge>
    <edge source="FRA" target="POL">
      <data key="d0">1430253</data>
    </edge>
    <edge source="FRA" target="PRT">
      <data key="d0">12174216</data>
    </edge>
    <edge source="FRA" target="ROU">
      <data key="d0">215879</data>
    </edge>
    <edge source="FRA" target="RUS">
      <data key="d0">2747159</data>
    </edge>
    <edge source="FRA" target="SAU">
      <data key="d0">3767424</data>
    </edge>
    <edge source="FRA" target="SEN">
      <data key="d0">204222</data>
    </edge>
    <edge source="FRA" target="IND">
      <data key="d0">30338</data>
    </edge>
    <edge source="FRA" target="SGP">
      <data key="d0">4896120</data>
    </edge>
    <edge source="FRA" target="SVK">
      <data key="d0">69385</data>
    </edge>
    <edge source="FRA" target="VNM">
      <data key="d0">60396</data>
    </edge>
    <edge source="FRA" target="SVN">
      <data key="d0">235403</data>
    </edge>
    <edge source="FRA" target="ZAF">
      <data key="d0">271780</data>
    </edge>
    <edge source="FRA" target="ESP">
      <data key="d0">39954384</data>
    </edge>
    <edge source="FRA" target="SWE">
      <data key="d0">3336508</data>
    </edge>
    <edge source="FRA" target="CHE">
      <data key="d0">60067818</data>
    </edge>
    <edge source="FRA" target="THA">
      <data key="d0">593141</data>
    </edge>
    <edge source="FRA" target="TGO">
      <data key="d0">172900</data>
    </edge>
    <edge source="FRA" target="ARE">
      <data key="d0">4010973</data>
    </edge>
    <edge source="FRA" target="TUN">
      <data key="d0">2079015</data>
    </edge>
    <edge source="FRA" target="TUR">
      <data key="d0">4351857</data>
    </edge>
    <edge source="FRA" target="UKR">
      <data key="d0">157169</data>
    </edge>
    <edge source="FRA" target="MKD">
      <data key="d0">167422</data>
    </edge>
    <edge source="FRA" target="EGY">
      <data key="d0">483165</data>
    </edge>
    <edge source="FRA" target="GBR">
      <data key="d0">50701859</data>
    </edge>
    <edge source="FRA" target="USA">
      <data key="d0">124833855</data>
    </edge>
    <edge source="FRA" target="BFA">
      <data key="d0">59272</data>
    </edge>
    <edge source="FRA" target="URY">
      <data key="d0">191440</data>
    </edge>
    <edge source="FRA" target="SRB">
      <data key="d0">32164</data>
    </edge>
    <edge source="GTM" target="CAN">
      <data key="d0">28083</data>
    </edge>
    <edge source="GTM" target="CRI">
      <data key="d0">27703</data>
    </edge>
    <edge source="GTM" target="SLV">
      <data key="d0">220218</data>
    </edge>
    <edge source="GTM" target="FRA">
      <data key="d0">16597</data>
    </edge>
    <edge source="GTM" target="DEU">
      <data key="d0">25260</data>
    </edge>
    <edge source="GTM" target="HND">
      <data key="d0">219836</data>
    </edge>
    <edge source="GTM" target="ITA">
      <data key="d0">51079</data>
    </edge>
    <edge source="GTM" target="JPN">
      <data key="d0">15058</data>
    </edge>
    <edge source="GTM" target="NIC">
      <data key="d0">96910</data>
    </edge>
    <edge source="GTM" target="PAN">
      <data key="d0">51346</data>
    </edge>
    <edge source="GTM" target="ESP">
      <data key="d0">13448</data>
    </edge>
    <edge source="GTM" target="USA">
      <data key="d0">215311</data>
    </edge>
    <edge source="MEX" target="ARG">
      <data key="d0">161020</data>
    </edge>
    <edge source="MEX" target="AUS">
      <data key="d0">60875</data>
    </edge>
    <edge source="MEX" target="BOL">
      <data key="d0">17429</data>
    </edge>
    <edge source="MEX" target="CAN">
      <data key="d0">35044</data>
    </edge>
    <edge source="MEX" target="CHL">
      <data key="d0">253999</data>
    </edge>
    <edge source="MEX" target="COL">
      <data key="d0">88472</data>
    </edge>
    <edge source="MEX" target="CRI">
      <data key="d0">141205</data>
    </edge>
    <edge source="MEX" target="ECU">
      <data key="d0">26847</data>
    </edge>
    <edge source="MEX" target="SLV">
      <data key="d0">123489</data>
    </edge>
    <edge source="MEX" target="FRA">
      <data key="d0">1150125</data>
    </edge>
    <edge source="MEX" target="DEU">
      <data key="d0">146058</data>
    </edge>
    <edge source="MEX" target="GTM">
      <data key="d0">323877</data>
    </edge>
    <edge source="MEX" target="HND">
      <data key="d0">3128223</data>
    </edge>
    <edge source="MEX" target="ITA">
      <data key="d0">14380</data>
    </edge>
    <edge source="MEX" target="JAM">
      <data key="d0">17160</data>
    </edge>
    <edge source="MEX" target="JPN">
      <data key="d0">125706</data>
    </edge>
    <edge source="MEX" target="NIC">
      <data key="d0">34995</data>
    </edge>
    <edge source="MEX" target="PAN">
      <data key="d0">250095</data>
    </edge>
    <edge source="MEX" target="PRY">
      <data key="d0">56658</data>
    </edge>
    <edge source="MEX" target="PER">
      <data key="d0">114146</data>
    </edge>
    <edge source="MEX" target="PHL">
      <data key="d0">11668</data>
    </edge>
    <edge source="MEX" target="ESP">
      <data key="d0">104647</data>
    </edge>
    <edge source="MEX" target="CHE">
      <data key="d0">378085</data>
    </edge>
    <edge source="MEX" target="GBR">
      <data key="d0">25142</data>
    </edge>
    <edge source="MEX" target="USA">
      <data key="d0">221154728</data>
    </edge>
    <edge source="MEX" target="URY">
      <data key="d0">37838</data>
    </edge>
    <edge source="PRY" target="ARG">
      <data key="d0">11219</data>
    </edge>
    <edge source="PRY" target="CHL">
      <data key="d0">80555</data>
    </edge>
    <edge source="PRY" target="FRA">
      <data key="d0">31057</data>
    </edge>
    <edge source="PRY" target="DEU">
      <data key="d0">14777</data>
    </edge>
    <edge source="PRY" target="USA">
      <data key="d0">1138756</data>
    </edge>
    <edge source="PER" target="ARG">
      <data key="d0">18314</data>
    </edge>
    <edge source="PER" target="BOL">
      <data key="d0">143670</data>
    </edge>
    <edge source="PER" target="CHL">
      <data key="d0">367351</data>
    </edge>
    <edge source="PER" target="COL">
      <data key="d0">69708</data>
    </edge>
    <edge source="PER" target="ECU">
      <data key="d0">11019</data>
    </edge>
    <edge source="PER" target="FRA">
      <data key="d0">38962</data>
    </edge>
    <edge source="PER" target="ITA">
      <data key="d0">14790</data>
    </edge>
    <edge source="PER" target="JPN">
      <data key="d0">154824</data>
    </edge>
    <edge source="PER" target="MEX">
      <data key="d0">90824</data>
    </edge>
    <edge source="PER" target="ESP">
      <data key="d0">20876</data>
    </edge>
    <edge source="PER" target="GBR">
      <data key="d0">28677</data>
    </edge>
    <edge source="PER" target="USA">
      <data key="d0">502601</data>
    </edge>
    <edge source="ESP" target="DZA">
      <data key="d0">125105</data>
    </edge>
    <edge source="ESP" target="ARG">
      <data key="d0">114213</data>
    </edge>
    <edge source="ESP" target="AUS">
      <data key="d0">550145</data>
    </edge>
    <edge source="ESP" target="AUT">
      <data key="d0">561543</data>
    </edge>
    <edge source="ESP" target="BEL">
      <data key="d0">2211480</data>
    </edge>
    <edge source="ESP" target="BOL">
      <data key="d0">30886</data>
    </edge>
    <edge source="ESP" target="BRA">
      <data key="d0">156682</data>
    </edge>
    <edge source="ESP" target="BGR">
      <data key="d0">13073</data>
    </edge>
    <edge source="ESP" target="CAN">
      <data key="d0">87721</data>
    </edge>
    <edge source="ESP" target="CHL">
      <data key="d0">374433</data>
    </edge>
    <edge source="ESP" target="CHN">
      <data key="d0">149491</data>
    </edge>
    <edge source="ESP" target="COL">
      <data key="d0">29438</data>
    </edge>
    <edge source="ESP" target="CRI">
      <data key="d0">21251</data>
    </edge>
    <edge source="ESP" target="HRV">
      <data key="d0">50695</data>
    </edge>
    <edge source="ESP" target="CZE">
      <data key="d0">250582</data>
    </edge>
    <edge source="ESP" target="DNK">
      <data key="d0">217637</data>
    </edge>
    <edge source="ESP" target="FIN">
      <data key="d0">137437</data>
    </edge>
    <edge source="ESP" target="FRA">
      <data key="d0">65673778</data>
    </edge>
    <edge source="ESP" target="DEU">
      <data key="d0">5896273</data>
    </edge>
    <edge source="ESP" target="GRC">
      <data key="d0">1599904</data>
    </edge>
    <edge source="ESP" target="GTM">
      <data key="d0">18856</data>
    </edge>
    <edge source="ESP" target="HND">
      <data key="d0">13392</data>
    </edge>
    <edge source="ESP" target="HKG">
      <data key="d0">6878425</data>
    </edge>
    <edge source="ESP" target="HUN">
      <data key="d0">89468</data>
    </edge>
    <edge source="ESP" target="IRL">
      <data key="d0">264207</data>
    </edge>
    <edge source="ESP" target="ISR">
      <data key="d0">351891</data>
    </edge>
    <edge source="ESP" target="ITA">
      <data key="d0">4607684</data>
    </edge>
    <edge source="ESP" target="CIV">
      <data key="d0">11823</data>
    </edge>
    <edge source="ESP" target="JPN">
      <data key="d0">15388841</data>
    </edge>
    <edge source="ESP" target="KOR">
      <data key="d0">403911</data>
    </edge>
    <edge source="ESP" target="LBN">
      <data key="d0">139701</data>
    </edge>
    <edge source="ESP" target="LVA">
      <data key="d0">153556</data>
    </edge>
    <edge source="ESP" target="LTU">
      <data key="d0">105274</data>
    </edge>
    <edge source="ESP" target="MYS">
      <data key="d0">92484</data>
    </edge>
    <edge source="ESP" target="MRT">
      <data key="d0">26363</data>
    </edge>
    <edge source="ESP" target="MEX">
      <data key="d0">967328</data>
    </edge>
    <edge source="ESP" target="MAR">
      <data key="d0">101358</data>
    </edge>
    <edge source="ESP" target="NLD">
      <data key="d0">1436533</data>
    </edge>
    <edge source="ESP" target="NZL">
      <data key="d0">36987</data>
    </edge>
    <edge source="ESP" target="NOR">
      <data key="d0">161142</data>
    </edge>
    <edge source="ESP" target="PAN">
      <data key="d0">116638</data>
    </edge>
    <edge source="ESP" target="PER">
      <data key="d0">65305</data>
    </edge>
    <edge source="ESP" target="PHL">
      <data key="d0">64811</data>
    </edge>
    <edge source="ESP" target="POL">
      <data key="d0">344568</data>
    </edge>
    <edge source="ESP" target="PRT">
      <data key="d0">22498841</data>
    </edge>
    <edge source="ESP" target="ROU">
      <data key="d0">33081</data>
    </edge>
    <edge source="ESP" target="RUS">
      <data key="d0">231470</data>
    </edge>
    <edge source="ESP" target="SAU">
      <data key="d0">1327393</data>
    </edge>
    <edge source="ESP" target="SEN">
      <data key="d0">24229</data>
    </edge>
    <edge source="ESP" target="SGP">
      <data key="d0">426988</data>
    </edge>
    <edge source="ESP" target="SVK">
      <data key="d0">17524</data>
    </edge>
    <edge source="ESP" target="SVN">
      <data key="d0">48556</data>
    </edge>
    <edge source="ESP" target="ZAF">
      <data key="d0">41913</data>
    </edge>
    <edge source="ESP" target="ZWE">
      <data key="d0">32213</data>
    </edge>
    <edge source="ESP" target="SWE">
      <data key="d0">429825</data>
    </edge>
    <edge source="ESP" target="CHE">
      <data key="d0">5237501</data>
    </edge>
    <edge source="ESP" target="THA">
      <data key="d0">16946</data>
    </edge>
    <edge source="ESP" target="ARE">
      <data key="d0">438165</data>
    </edge>
    <edge source="ESP" target="TUN">
      <data key="d0">29678</data>
    </edge>
    <edge source="ESP" target="TUR">
      <data key="d0">576774</data>
    </edge>
    <edge source="ESP" target="EGY">
      <data key="d0">17048</data>
    </edge>
    <edge source="ESP" target="GBR">
      <data key="d0">9894042</data>
    </edge>
    <edge source="ESP" target="USA">
      <data key="d0">13378990</data>
    </edge>
    <edge source="ESP" target="URY">
      <data key="d0">63239</data>
    </edge>
    <edge source="CHE" target="DZA">
      <data key="d0">16638</data>
    </edge>
    <edge source="CHE" target="ARG">
      <data key="d0">44002</data>
    </edge>
    <edge source="CHE" target="AUS">
      <data key="d0">822850</data>
    </edge>
    <edge source="CHE" target="AUT">
      <data key="d0">1681899</data>
    </edge>
    <edge source="CHE" target="BEL">
      <data key="d0">1492590</data>
    </edge>
    <edge source="CHE" target="BRA">
      <data key="d0">380648</data>
    </edge>
    <edge source="CHE" target="BGR">
      <data key="d0">44180</data>
    </edge>
    <edge source="CHE" target="CAN">
      <data key="d0">286825</data>
    </edge>
    <edge source="CHE" target="CHL">
      <data key="d0">17572</data>
    </edge>
    <edge source="CHE" target="CHN">
      <data key="d0">564932</data>
    </edge>
    <edge source="CHE" target="COL">
      <data key="d0">68066</data>
    </edge>
    <edge source="CHE" target="HRV">
      <data key="d0">53411</data>
    </edge>
    <edge source="CHE" target="CZE">
      <data key="d0">157436</data>
    </edge>
    <edge source="CHE" target="DNK">
      <data key="d0">193532</data>
    </edge>
    <edge source="CHE" target="ECU">
      <data key="d0">22148</data>
    </edge>
    <edge source="CHE" target="SLV">
      <data key="d0">17300</data>
    </edge>
    <edge source="CHE" target="EST">
      <data key="d0">28814</data>
    </edge>
    <edge source="CHE" target="FIN">
      <data key="d0">86839</data>
    </edge>
    <edge source="CHE" target="FRA">
      <data key="d0">8617795</data>
    </edge>
    <edge source="CHE" target="DEU">
      <data key="d0">17809604</data>
    </edge>
    <edge source="CHE" target="GHA">
      <data key="d0">17636</data>
    </edge>
    <edge source="CHE" target="GRC">
      <data key="d0">272011</data>
    </edge>
    <edge source="CHE" target="GTM">
      <data key="d0">23012</data>
    </edge>
    <edge source="CHE" target="HND">
      <data key="d0">23243</data>
    </edge>
    <edge source="CHE" target="HKG">
      <data key="d0">24540095</data>
    </edge>
    <edge source="CHE" target="HUN">
      <data key="d0">68397</data>
    </edge>
    <edge source="CHE" target="IDN">
      <data key="d0">63389</data>
    </edge>
    <edge source="CHE" target="IRL">
      <data key="d0">69183</data>
    </edge>
    <edge source="CHE" target="ISR">
      <data key="d0">221745</data>
    </edge>
    <edge source="CHE" target="ITA">
      <data key="d0">8451235</data>
    </edge>
    <edge source="CHE" target="JPN">
      <data key="d0">20513411</data>
    </edge>
    <edge source="CHE" target="KAZ">
      <data key="d0">41709</data>
    </edge>
    <edge source="CHE" target="JOR">
      <data key="d0">38757</data>
    </edge>
    <edge source="CHE" target="KOR">
      <data key="d0">906222</data>
    </edge>
    <edge source="CHE" target="LBN">
      <data key="d0">155829</data>
    </edge>
    <edge source="CHE" target="LVA">
      <data key="d0">56486</data>
    </edge>
    <edge source="CHE" target="MYS">
      <data key="d0">343442</data>
    </edge>
    <edge source="CHE" target="MEX">
      <data key="d0">250318</data>
    </edge>
    <edge source="CHE" target="MAR">
      <data key="d0">46640</data>
    </edge>
    <edge source="CHE" target="OMN">
      <data key="d0">73199</data>
    </edge>
    <edge source="CHE" target="NLD">
      <data key="d0">1504835</data>
    </edge>
    <edge source="CHE" target="NZL">
      <data key="d0">44018</data>
    </edge>
    <edge source="CHE" target="NOR">
      <data key="d0">331142</data>
    </edge>
    <edge source="CHE" target="PAK">
      <data key="d0">27827</data>
    </edge>
    <edge source="CHE" target="PAN">
      <data key="d0">136657</data>
    </edge>
    <edge source="CHE" target="PER">
      <data key="d0">17052</data>
    </edge>
    <edge source="CHE" target="PHL">
      <data key="d0">64288</data>
    </edge>
    <edge source="CHE" target="POL">
      <data key="d0">238698</data>
    </edge>
    <edge source="CHE" target="PRT">
      <data key="d0">167891</data>
    </edge>
    <edge source="CHE" target="ROU">
      <data key="d0">11884</data>
    </edge>
    <edge source="CHE" target="RUS">
      <data key="d0">841064</data>
    </edge>
    <edge source="CHE" target="SAU">
      <data key="d0">1891736</data>
    </edge>
    <edge source="CHE" target="IND">
      <data key="d0">45535</data>
    </edge>
    <edge source="CHE" target="SGP">
      <data key="d0">3624584</data>
    </edge>
    <edge source="CHE" target="SVK">
      <data key="d0">176750</data>
    </edge>
    <edge source="CHE" target="VNM">
      <data key="d0">37569</data>
    </edge>
    <edge source="CHE" target="SVN">
      <data key="d0">52671</data>
    </edge>
    <edge source="CHE" target="ZAF">
      <data key="d0">83105</data>
    </edge>
    <edge source="CHE" target="ESP">
      <data key="d0">2169194</data>
    </edge>
    <edge source="CHE" target="SWE">
      <data key="d0">348149</data>
    </edge>
    <edge source="CHE" target="THA">
      <data key="d0">233478</data>
    </edge>
    <edge source="CHE" target="ARE">
      <data key="d0">1124369</data>
    </edge>
    <edge source="CHE" target="TUN">
      <data key="d0">16737</data>
    </edge>
    <edge source="CHE" target="TUR">
      <data key="d0">309469</data>
    </edge>
    <edge source="CHE" target="UKR">
      <data key="d0">87367</data>
    </edge>
    <edge source="CHE" target="EGY">
      <data key="d0">65742</data>
    </edge>
    <edge source="CHE" target="GBR">
      <data key="d0">5443539</data>
    </edge>
    <edge source="CHE" target="USA">
      <data key="d0">20502091</data>
    </edge>
    <edge source="CHE" target="URY">
      <data key="d0">78517</data>
    </edge>
    <edge source="GBR" target="AZE">
      <data key="d0">19391</data>
    </edge>
    <edge source="GBR" target="ARG">
      <data key="d0">182157</data>
    </edge>
    <edge source="GBR" target="AUS">
      <data key="d0">1543896</data>
    </edge>
    <edge source="GBR" target="AUT">
      <data key="d0">2829119</data>
    </edge>
    <edge source="GBR" target="BEL">
      <data key="d0">11139732</data>
    </edge>
    <edge source="GBR" target="BWA">
      <data key="d0">30108</data>
    </edge>
    <edge source="GBR" target="BRA">
      <data key="d0">802616</data>
    </edge>
    <edge source="GBR" target="BGR">
      <data key="d0">51113</data>
    </edge>
    <edge source="GBR" target="BDI">
      <data key="d0">31390</data>
    </edge>
    <edge source="GBR" target="CAN">
      <data key="d0">1013826</data>
    </edge>
    <edge source="GBR" target="LKA">
      <data key="d0">28342</data>
    </edge>
    <edge source="GBR" target="CHL">
      <data key="d0">29360</data>
    </edge>
    <edge source="GBR" target="CHN">
      <data key="d0">518731</data>
    </edge>
    <edge source="GBR" target="COL">
      <data key="d0">10473</data>
    </edge>
    <edge source="GBR" target="HRV">
      <data key="d0">219860</data>
    </edge>
    <edge source="GBR" target="CZE">
      <data key="d0">969267</data>
    </edge>
    <edge source="GBR" target="BEN">
      <data key="d0">110739</data>
    </edge>
    <edge source="GBR" target="DNK">
      <data key="d0">13567118</data>
    </edge>
    <edge source="GBR" target="ETH">
      <data key="d0">37465</data>
    </edge>
    <edge source="GBR" target="EST">
      <data key="d0">196329</data>
    </edge>
    <edge source="GBR" target="FIN">
      <data key="d0">1900662</data>
    </edge>
    <edge source="GBR" target="FRA">
      <data key="d0">23044326</data>
    </edge>
    <edge source="GBR" target="DEU">
      <data key="d0">26201042</data>
    </edge>
    <edge source="GBR" target="GHA">
      <data key="d0">1307819</data>
    </edge>
    <edge source="GBR" target="GRC">
      <data key="d0">3403478</data>
    </edge>
    <edge source="GBR" target="HKG">
      <data key="d0">10888181</data>
    </edge>
    <edge source="GBR" target="HUN">
      <data key="d0">590366</data>
    </edge>
    <edge source="GBR" target="IRL">
      <data key="d0">31487234</data>
    </edge>
    <edge source="GBR" target="ISR">
      <data key="d0">1440004</data>
    </edge>
    <edge source="GBR" target="ITA">
      <data key="d0">11873150</data>
    </edge>
    <edge source="GBR" target="CIV">
      <data key="d0">12953</data>
    </edge>
    <edge source="GBR" target="JPN">
      <data key="d0">15477958</data>
    </edge>
    <edge source="GBR" target="KAZ">
      <data key="d0">19378</data>
    </edge>
    <edge source="GBR" target="JOR">
      <data key="d0">44599</data>
    </edge>
    <edge source="GBR" target="KOR">
      <data key="d0">6808420</data>
    </edge>
    <edge source="GBR" target="LBN">
      <data key="d0">79323</data>
    </edge>
    <edge source="GBR" target="LVA">
      <data key="d0">46663</data>
    </edge>
    <edge source="GBR" target="LTU">
      <data key="d0">67376</data>
    </edge>
    <edge source="GBR" target="MYS">
      <data key="d0">453550</data>
    </edge>
    <edge source="GBR" target="MUS">
      <data key="d0">19646</data>
    </edge>
    <edge source="GBR" target="MEX">
      <data key="d0">65550</data>
    </edge>
    <edge source="GBR" target="MAR">
      <data key="d0">48821</data>
    </edge>
    <edge source="GBR" target="OMN">
      <data key="d0">93815</data>
    </edge>
    <edge source="GBR" target="NAM">
      <data key="d0">50099</data>
    </edge>
    <edge source="GBR" target="NLD">
      <data key="d0">12549300</data>
    </edge>
    <edge source="GBR" target="NZL">
      <data key="d0">168036</data>
    </edge>
    <edge source="GBR" target="NOR">
      <data key="d0">4470300</data>
    </edge>
    <edge source="GBR" target="PAN">
      <data key="d0">30002</data>
    </edge>
    <edge source="GBR" target="PHL">
      <data key="d0">91861</data>
    </edge>
    <edge source="GBR" target="POL">
      <data key="d0">911156</data>
    </edge>
    <edge source="GBR" target="PRT">
      <data key="d0">3000118</data>
    </edge>
    <edge source="GBR" target="ROU">
      <data key="d0">26730</data>
    </edge>
    <edge source="GBR" target="RUS">
      <data key="d0">1331001</data>
    </edge>
    <edge source="GBR" target="SAU">
      <data key="d0">1198392</data>
    </edge>
    <edge source="GBR" target="IND">
      <data key="d0">84750</data>
    </edge>
    <edge source="GBR" target="SGP">
      <data key="d0">1168886</data>
    </edge>
    <edge source="GBR" target="SVK">
      <data key="d0">42217</data>
    </edge>
    <edge source="GBR" target="SVN">
      <data key="d0">128321</data>
    </edge>
    <edge source="GBR" target="ZAF">
      <data key="d0">896287</data>
    </edge>
    <edge source="GBR" target="ZWE">
      <data key="d0">15809</data>
    </edge>
    <edge source="GBR" target="ESP">
      <data key="d0">11172014</data>
    </edge>
    <edge source="GBR" target="SWE">
      <data key="d0">8287877</data>
    </edge>
    <edge source="GBR" target="CHE">
      <data key="d0">6814041</data>
    </edge>
    <edge source="GBR" target="THA">
      <data key="d0">51453</data>
    </edge>
    <edge source="GBR" target="ARE">
      <data key="d0">1866122</data>
    </edge>
    <edge source="GBR" target="TUR">
      <data key="d0">983053</data>
    </edge>
    <edge source="GBR" target="UGA">
      <data key="d0">58817</data>
    </edge>
    <edge source="GBR" target="UKR">
      <data key="d0">115908</data>
    </edge>
    <edge source="GBR" target="EGY">
      <data key="d0">40770</data>
    </edge>
    <edge source="GBR" target="TZA">
      <data key="d0">32066</data>
    </edge>
    <edge source="GBR" target="USA">
      <data key="d0">12184877</data>
    </edge>
    <edge source="USA" target="ARG">
      <data key="d0">1280380</data>
    </edge>
    <edge source="USA" target="AUS">
      <data key="d0">6157710</data>
    </edge>
    <edge source="USA" target="AUT">
      <data key="d0">252836</data>
    </edge>
    <edge source="USA" target="BEL">
      <data key="d0">12042292</data>
    </edge>
    <edge source="USA" target="BOL">
      <data key="d0">39157</data>
    </edge>
    <edge source="USA" target="BRA">
      <data key="d0">2858098</data>
    </edge>
    <edge source="USA" target="CAN">
      <data key="d0">85148988</data>
    </edge>
    <edge source="USA" target="CHL">
      <data key="d0">1425929</data>
    </edge>
    <edge source="USA" target="CHN">
      <data key="d0">3042557</data>
    </edge>
    <edge source="USA" target="COL">
      <data key="d0">1458757</data>
    </edge>
    <edge source="USA" target="CRI">
      <data key="d0">1371872</data>
    </edge>
    <edge source="USA" target="HRV">
      <data key="d0">198561</data>
    </edge>
    <edge source="USA" target="CZE">
      <data key="d0">96073</data>
    </edge>
    <edge source="USA" target="DNK">
      <data key="d0">1004562</data>
    </edge>
    <edge source="USA" target="ECU">
      <data key="d0">356697</data>
    </edge>
    <edge source="USA" target="SLV">
      <data key="d0">580414</data>
    </edge>
    <edge source="USA" target="FIN">
      <data key="d0">273330</data>
    </edge>
    <edge source="USA" target="FRA">
      <data key="d0">8776220</data>
    </edge>
    <edge source="USA" target="GEO">
      <data key="d0">107016</data>
    </edge>
    <edge source="USA" target="DEU">
      <data key="d0">24852786</data>
    </edge>
    <edge source="USA" target="GHA">
      <data key="d0">134183</data>
    </edge>
    <edge source="USA" target="GRC">
      <data key="d0">374061</data>
    </edge>
    <edge source="USA" target="GTM">
      <data key="d0">753688</data>
    </edge>
    <edge source="USA" target="HND">
      <data key="d0">930276</data>
    </edge>
    <edge source="USA" target="HKG">
      <data key="d0">14274416</data>
    </edge>
    <edge source="USA" target="HUN">
      <data key="d0">43699</data>
    </edge>
    <edge source="USA" target="IDN">
      <data key="d0">571800</data>
    </edge>
    <edge source="USA" target="IRL">
      <data key="d0">4979637</data>
    </edge>
    <edge source="USA" target="ISR">
      <data key="d0">1605243</data>
    </edge>
    <edge source="USA" target="ITA">
      <data key="d0">2944359</data>
    </edge>
    <edge source="USA" target="JAM">
      <data key="d0">866704</data>
    </edge>
    <edge source="USA" target="JPN">
      <data key="d0">100342686</data>
    </edge>
    <edge source="USA" target="KOR">
      <data key="d0">24549600</data>
    </edge>
    <edge source="USA" target="LBN">
      <data key="d0">155690</data>
    </edge>
    <edge source="USA" target="MYS">
      <data key="d0">1163669</data>
    </edge>
    <edge source="USA" target="MUS">
      <data key="d0">38935</data>
    </edge>
    <edge source="USA" target="MEX">
      <data key="d0">45720947</data>
    </edge>
    <edge source="USA" target="MAR">
      <data key="d0">110785</data>
    </edge>
    <edge source="USA" target="NLD">
      <data key="d0">4368075</data>
    </edge>
    <edge source="USA" target="NZL">
      <data key="d0">1085299</data>
    </edge>
    <edge source="USA" target="NIC">
      <data key="d0">706739</data>
    </edge>
    <edge source="USA" target="NOR">
      <data key="d0">320318</data>
    </edge>
    <edge source="USA" target="PAN">
      <data key="d0">1658071</data>
    </edge>
    <edge source="USA" target="PRY">
      <data key="d0">149747</data>
    </edge>
    <edge source="USA" target="PER">
      <data key="d0">546358</data>
    </edge>
    <edge source="USA" target="PHL">
      <data key="d0">1200099</data>
    </edge>
    <edge source="USA" target="POL">
      <data key="d0">606677</data>
    </edge>
    <edge source="USA" target="PRT">
      <data key="d0">215099</data>
    </edge>
    <edge source="USA" target="RUS">
      <data key="d0">185661</data>
    </edge>
    <edge source="USA" target="SAU">
      <data key="d0">1141144</data>
    </edge>
    <edge source="USA" target="SEN">
      <data key="d0">27065</data>
    </edge>
    <edge source="USA" target="IND">
      <data key="d0">564345</data>
    </edge>
    <edge source="USA" target="SGP">
      <data key="d0">10255840</data>
    </edge>
    <edge source="USA" target="VNM">
      <data key="d0">505972</data>
    </edge>
    <edge source="USA" target="ZAF">
      <data key="d0">597055</data>
    </edge>
    <edge source="USA" target="ESP">
      <data key="d0">4939248</data>
    </edge>
    <edge source="USA" target="SWE">
      <data key="d0">891171</data>
    </edge>
    <edge source="USA" target="CHE">
      <data key="d0">1834950</data>
    </edge>
    <edge source="USA" target="THA">
      <data key="d0">834440</data>
    </edge>
    <edge source="USA" target="TGO">
      <data key="d0">21435</data>
    </edge>
    <edge source="USA" target="ARE">
      <data key="d0">737003</data>
    </edge>
    <edge source="USA" target="TUN">
      <data key="d0">23632</data>
    </edge>
    <edge source="USA" target="TUR">
      <data key="d0">192530</data>
    </edge>
    <edge source="USA" target="UKR">
      <data key="d0">69379</data>
    </edge>
    <edge source="USA" target="EGY">
      <data key="d0">57338</data>
    </edge>
    <edge source="USA" target="GBR">
      <data key="d0">18745571</data>
    </edge>
    <edge source="USA" target="URY">
      <data key="d0">419660</data>
    </edge>
    <edge source="USA" target="SRB">
      <data key="d0">61421</data>
    </edge>
    <edge source="URY" target="ARG">
      <data key="d0">122159</data>
    </edge>
    <edge source="URY" target="CHL">
      <data key="d0">10771</data>
    </edge>
    <edge source="URY" target="JPN">
      <data key="d0">20770</data>
    </edge>
    <edge source="URY" target="USA">
      <data key="d0">74275</data>
    </edge>
    <edge source="AUS" target="CAN">
      <data key="d0">26233</data>
    </edge>
    <edge source="AUS" target="CHN">
      <data key="d0">155610</data>
    </edge>
    <edge source="AUS" target="FRA">
      <data key="d0">22059</data>
    </edge>
    <edge source="AUS" target="DEU">
      <data key="d0">37422</data>
    </edge>
    <edge source="AUS" target="GHA">
      <data key="d0">29963</data>
    </edge>
    <edge source="AUS" target="HKG">
      <data key="d0">433568</data>
    </edge>
    <edge source="AUS" target="IDN">
      <data key="d0">105646</data>
    </edge>
    <edge source="AUS" target="ITA">
      <data key="d0">230231</data>
    </edge>
    <edge source="AUS" target="JPN">
      <data key="d0">658653</data>
    </edge>
    <edge source="AUS" target="KOR">
      <data key="d0">89115</data>
    </edge>
    <edge source="AUS" target="MYS">
      <data key="d0">26726</data>
    </edge>
    <edge source="AUS" target="NLD">
      <data key="d0">464262</data>
    </edge>
    <edge source="AUS" target="NZL">
      <data key="d0">4632203</data>
    </edge>
    <edge source="AUS" target="IND">
      <data key="d0">14172</data>
    </edge>
    <edge source="AUS" target="SGP">
      <data key="d0">306515</data>
    </edge>
    <edge source="AUS" target="ZAF">
      <data key="d0">16705</data>
    </edge>
    <edge source="AUS" target="ZWE">
      <data key="d0">41115</data>
    </edge>
    <edge source="AUS" target="ESP">
      <data key="d0">14201</data>
    </edge>
    <edge source="AUS" target="ARE">
      <data key="d0">14302</data>
    </edge>
    <edge source="AUS" target="GBR">
      <data key="d0">207272</data>
    </edge>
    <edge source="AUS" target="USA">
      <data key="d0">311550</data>
    </edge>
    <edge source="CHN" target="ALB">
      <data key="d0">68598</data>
    </edge>
    <edge source="CHN" target="DZA">
      <data key="d0">4299284</data>
    </edge>
    <edge source="CHN" target="ARG">
      <data key="d0">17069566</data>
    </edge>
    <edge source="CHN" target="AUS">
      <data key="d0">59738517</data>
    </edge>
    <edge source="CHN" target="AUT">
      <data key="d0">5603990</data>
    </edge>
    <edge source="CHN" target="ARM">
      <data key="d0">34983</data>
    </edge>
    <edge source="CHN" target="BEL">
      <data key="d0">83630763</data>
    </edge>
    <edge source="CHN" target="BOL">
      <data key="d0">15715</data>
    </edge>
    <edge source="CHN" target="BWA">
      <data key="d0">255346</data>
    </edge>
    <edge source="CHN" target="BRA">
      <data key="d0">26797625</data>
    </edge>
    <edge source="CHN" target="BGR">
      <data key="d0">1295599</data>
    </edge>
    <edge source="CHN" target="BDI">
      <data key="d0">52321</data>
    </edge>
    <edge source="CHN" target="KHM">
      <data key="d0">270543</data>
    </edge>
    <edge source="CHN" target="CMR">
      <data key="d0">1672653</data>
    </edge>
    <edge source="CHN" target="CAN">
      <data key="d0">143902387</data>
    </edge>
    <edge source="CHN" target="LKA">
      <data key="d0">373101</data>
    </edge>
    <edge source="CHN" target="CHL">
      <data key="d0">19070880</data>
    </edge>
    <edge source="CHN" target="COL">
      <data key="d0">3115742</data>
    </edge>
    <edge source="CHN" target="CRI">
      <data key="d0">769761</data>
    </edge>
    <edge source="CHN" target="HRV">
      <data key="d0">474602</data>
    </edge>
    <edge source="CHN" target="CZE">
      <data key="d0">3571630</data>
    </edge>
    <edge source="CHN" target="BEN">
      <data key="d0">4418213</data>
    </edge>
    <edge source="CHN" target="DNK">
      <data key="d0">10778314</data>
    </edge>
    <edge source="CHN" target="ECU">
      <data key="d0">1100248</data>
    </edge>
    <edge source="CHN" target="SLV">
      <data key="d0">187406</data>
    </edge>
    <edge source="CHN" target="ETH">
      <data key="d0">153525</data>
    </edge>
    <edge source="CHN" target="EST">
      <data key="d0">150661</data>
    </edge>
    <edge source="CHN" target="FIN">
      <data key="d0">5671688</data>
    </edge>
    <edge source="CHN" target="FRA">
      <data key="d0">160592312</data>
    </edge>
    <edge source="CHN" target="GEO">
      <data key="d0">58083</data>
    </edge>
    <edge source="CHN" target="GMB">
      <data key="d0">120091</data>
    </edge>
    <edge source="CHN" target="PSE">
      <data key="d0">31554</data>
    </edge>
    <edge source="CHN" target="DEU">
      <data key="d0">208591441</data>
    </edge>
    <edge source="CHN" target="GHA">
      <data key="d0">5339785</data>
    </edge>
    <edge source="CHN" target="GRC">
      <data key="d0">14951476</data>
    </edge>
    <edge source="CHN" target="GTM">
      <data key="d0">514248</data>
    </edge>
    <edge source="CHN" target="HND">
      <data key="d0">291687</data>
    </edge>
    <edge source="CHN" target="HKG">
      <data key="d0">657678240</data>
    </edge>
    <edge source="CHN" target="HUN">
      <data key="d0">4643701</data>
    </edge>
    <edge source="CHN" target="IDN">
      <data key="d0">4001464</data>
    </edge>
    <edge source="CHN" target="IRL">
      <data key="d0">4671621</data>
    </edge>
    <edge source="CHN" target="ISR">
      <data key="d0">15101503</data>
    </edge>
    <edge source="CHN" target="ITA">
      <data key="d0">140559089</data>
    </edge>
    <edge source="CHN" target="CIV">
      <data key="d0">1834768</data>
    </edge>
    <edge source="CHN" target="JAM">
      <data key="d0">438502</data>
    </edge>
    <edge source="CHN" target="JPN">
      <data key="d0">653353219</data>
    </edge>
    <edge source="CHN" target="KAZ">
      <data key="d0">8357736</data>
    </edge>
    <edge source="CHN" target="JOR">
      <data key="d0">3895498</data>
    </edge>
    <edge source="CHN" target="KOR">
      <data key="d0">59666100</data>
    </edge>
    <edge source="CHN" target="KGZ">
      <data key="d0">36222</data>
    </edge>
    <edge source="CHN" target="LBN">
      <data key="d0">2659089</data>
    </edge>
    <edge source="CHN" target="LVA">
      <data key="d0">198752</data>
    </edge>
    <edge source="CHN" target="LTU">
      <data key="d0">255961</data>
    </edge>
    <edge source="CHN" target="MDG">
      <data key="d0">328510</data>
    </edge>
    <edge source="CHN" target="MWI">
      <data key="d0">188934</data>
    </edge>
    <edge source="CHN" target="MYS">
      <data key="d0">9111296</data>
    </edge>
    <edge source="CHN" target="MRT">
      <data key="d0">459354</data>
    </edge>
    <edge source="CHN" target="MUS">
      <data key="d0">455300</data>
    </edge>
    <edge source="CHN" target="MEX">
      <data key="d0">28675733</data>
    </edge>
    <edge source="CHN" target="MDA">
      <data key="d0">10281</data>
    </edge>
    <edge source="CHN" target="MAR">
      <data key="d0">1701213</data>
    </edge>
    <edge source="CHN" target="MOZ">
      <data key="d0">203441</data>
    </edge>
    <edge source="CHN" target="OMN">
      <data key="d0">459241</data>
    </edge>
    <edge source="CHN" target="NAM">
      <data key="d0">934236</data>
    </edge>
    <edge source="CHN" target="NLD">
      <data key="d0">75387650</data>
    </edge>
    <edge source="CHN" target="NZL">
      <data key="d0">8598539</data>
    </edge>
    <edge source="CHN" target="NIC">
      <data key="d0">46345</data>
    </edge>
    <edge source="CHN" target="NER">
      <data key="d0">22035</data>
    </edge>
    <edge source="CHN" target="NOR">
      <data key="d0">9516800</data>
    </edge>
    <edge source="CHN" target="PAK">
      <data key="d0">1167548</data>
    </edge>
    <edge source="CHN" target="PAN">
      <data key="d0">39494541</data>
    </edge>
    <edge source="CHN" target="PRY">
      <data key="d0">4101007</data>
    </edge>
    <edge source="CHN" target="PER">
      <data key="d0">944350</data>
    </edge>
    <edge source="CHN" target="PHL">
      <data key="d0">12796884</data>
    </edge>
    <edge source="CHN" target="POL">
      <data key="d0">9255773</data>
    </edge>
    <edge source="CHN" target="PRT">
      <data key="d0">7984217</data>
    </edge>
    <edge source="CHN" target="ROU">
      <data key="d0">4622002</data>
    </edge>
    <edge source="CHN" target="RUS">
      <data key="d0">26265101</data>
    </edge>
    <edge source="CHN" target="SAU">
      <data key="d0">51600178</data>
    </edge>
    <edge source="CHN" target="SEN">
      <data key="d0">257380</data>
    </edge>
    <edge source="CHN" target="IND">
      <data key="d0">2946796</data>
    </edge>
    <edge source="CHN" target="SGP">
      <data key="d0">35510838</data>
    </edge>
    <edge source="CHN" target="SVK">
      <data key="d0">411477</data>
    </edge>
    <edge source="CHN" target="VNM">
      <data key="d0">87427</data>
    </edge>
    <edge source="CHN" target="SVN">
      <data key="d0">638802</data>
    </edge>
    <edge source="CHN" target="ZAF">
      <data key="d0">27749486</data>
    </edge>
    <edge source="CHN" target="ZWE">
      <data key="d0">42637</data>
    </edge>
    <edge source="CHN" target="ESP">
      <data key="d0">89207447</data>
    </edge>
    <edge source="CHN" target="SWE">
      <data key="d0">20023964</data>
    </edge>
    <edge source="CHN" target="CHE">
      <data key="d0">11156700</data>
    </edge>
    <edge source="CHN" target="THA">
      <data key="d0">5227979</data>
    </edge>
    <edge source="CHN" target="TGO">
      <data key="d0">730338</data>
    </edge>
    <edge source="CHN" target="ARE">
      <data key="d0">57363294</data>
    </edge>
    <edge source="CHN" target="TUN">
      <data key="d0">1056493</data>
    </edge>
    <edge source="CHN" target="TUR">
      <data key="d0">8506616</data>
    </edge>
    <edge source="CHN" target="UGA">
      <data key="d0">249378</data>
    </edge>
    <edge source="CHN" target="UKR">
      <data key="d0">1952869</data>
    </edge>
    <edge source="CHN" target="MKD">
      <data key="d0">34416</data>
    </edge>
    <edge source="CHN" target="EGY">
      <data key="d0">12833965</data>
    </edge>
    <edge source="CHN" target="GBR">
      <data key="d0">205124555</data>
    </edge>
    <edge source="CHN" target="TZA">
      <data key="d0">2409010</data>
    </edge>
    <edge source="CHN" target="USA">
      <data key="d0">656973000</data>
    </edge>
    <edge source="CHN" target="URY">
      <data key="d0">6848088</data>
    </edge>
    <edge source="CHN" target="SRB">
      <data key="d0">1065803</data>
    </edge>
    <edge source="DEU" target="ALB">
      <data key="d0">27000</data>
    </edge>
    <edge source="DEU" target="DZA">
      <data key="d0">159000</data>
    </edge>
    <edge source="DEU" target="AZE">
      <data key="d0">30000</data>
    </edge>
    <edge source="DEU" target="ARG">
      <data key="d0">136000</data>
    </edge>
    <edge source="DEU" target="AUS">
      <data key="d0">919000</data>
    </edge>
    <edge source="DEU" target="AUT">
      <data key="d0">43861000</data>
    </edge>
    <edge source="DEU" target="ARM">
      <data key="d0">18000</data>
    </edge>
    <edge source="DEU" target="BEL">
      <data key="d0">21934000</data>
    </edge>
    <edge source="DEU" target="BRA">
      <data key="d0">662000</data>
    </edge>
    <edge source="DEU" target="BGR">
      <data key="d0">309000</data>
    </edge>
    <edge source="DEU" target="BLR">
      <data key="d0">162000</data>
    </edge>
    <edge source="DEU" target="CMR">
      <data key="d0">36000</data>
    </edge>
    <edge source="DEU" target="CAN">
      <data key="d0">946000</data>
    </edge>
    <edge source="DEU" target="LKA">
      <data key="d0">25000</data>
    </edge>
    <edge source="DEU" target="CHL">
      <data key="d0">200000</data>
    </edge>
    <edge source="DEU" target="CHN">
      <data key="d0">426000</data>
    </edge>
    <edge source="DEU" target="COL">
      <data key="d0">120000</data>
    </edge>
    <edge source="DEU" target="CRI">
      <data key="d0">56000</data>
    </edge>
    <edge source="DEU" target="HRV">
      <data key="d0">1389000</data>
    </edge>
    <edge source="DEU" target="CZE">
      <data key="d0">8374000</data>
    </edge>
    <edge source="DEU" target="DNK">
      <data key="d0">7607000</data>
    </edge>
    <edge source="DEU" target="ECU">
      <data key="d0">24000</data>
    </edge>
    <edge source="DEU" target="SLV">
      <data key="d0">15000</data>
    </edge>
    <edge source="DEU" target="ETH">
      <data key="d0">68000</data>
    </edge>
    <edge source="DEU" target="EST">
      <data key="d0">309000</data>
    </edge>
    <edge source="DEU" target="FIN">
      <data key="d0">2819000</data>
    </edge>
    <edge source="DEU" target="FRA">
      <data key="d0">28026000</data>
    </edge>
    <edge source="DEU" target="GEO">
      <data key="d0">31000</data>
    </edge>
    <edge source="DEU" target="GHA">
      <data key="d0">191000</data>
    </edge>
    <edge source="DEU" target="GRC">
      <data key="d0">2618000</data>
    </edge>
    <edge source="DEU" target="GTM">
      <data key="d0">47000</data>
    </edge>
    <edge source="DEU" target="HKG">
      <data key="d0">5544000</data>
    </edge>
    <edge source="DEU" target="HUN">
      <data key="d0">2994000</data>
    </edge>
    <edge source="DEU" target="IDN">
      <data key="d0">242000</data>
    </edge>
    <edge source="DEU" target="IRL">
      <data key="d0">992000</data>
    </edge>
    <edge source="DEU" target="ISR">
      <data key="d0">658000</data>
    </edge>
    <edge source="DEU" target="ITA">
      <data key="d0">10618000</data>
    </edge>
    <edge source="DEU" target="CIV">
      <data key="d0">24000</data>
    </edge>
    <edge source="DEU" target="JAM">
      <data key="d0">13000</data>
    </edge>
    <edge source="DEU" target="JPN">
      <data key="d0">41562000</data>
    </edge>
    <edge source="DEU" target="KAZ">
      <data key="d0">162000</data>
    </edge>
    <edge source="DEU" target="JOR">
      <data key="d0">61000</data>
    </edge>
    <edge source="DEU" target="KOR">
      <data key="d0">3316000</data>
    </edge>
    <edge source="DEU" target="LBN">
      <data key="d0">373000</data>
    </edge>
    <edge source="DEU" target="LVA">
      <data key="d0">489000</data>
    </edge>
    <edge source="DEU" target="LTU">
      <data key="d0">848000</data>
    </edge>
    <edge source="DEU" target="MYS">
      <data key="d0">597000</data>
    </edge>
    <edge source="DEU" target="MEX">
      <data key="d0">490000</data>
    </edge>
    <edge source="DEU" target="MDA">
      <data key="d0">14000</data>
    </edge>
    <edge source="DEU" target="MAR">
      <data key="d0">207000</data>
    </edge>
    <edge source="DEU" target="OMN">
      <data key="d0">21000</data>
    </edge>
    <edge source="DEU" target="NAM">
      <data key="d0">14000</data>
    </edge>
    <edge source="DEU" target="NLD">
      <data key="d0">20863000</data>
    </edge>
    <edge source="DEU" target="NZL">
      <data key="d0">80000</data>
    </edge>
    <edge source="DEU" target="NOR">
      <data key="d0">2216000</data>
    </edge>
    <edge source="DEU" target="PAK">
      <data key="d0">21000</data>
    </edge>
    <edge source="DEU" target="PAN">
      <data key="d0">192000</data>
    </edge>
    <edge source="DEU" target="PER">
      <data key="d0">12000</data>
    </edge>
    <edge source="DEU" target="PHL">
      <data key="d0">95000</data>
    </edge>
    <edge source="DEU" target="POL">
      <data key="d0">5048000</data>
    </edge>
    <edge source="DEU" target="PRT">
      <data key="d0">3330000</data>
    </edge>
    <edge source="DEU" target="ROU">
      <data key="d0">534000</data>
    </edge>
    <edge source="DEU" target="RUS">
      <data key="d0">4946000</data>
    </edge>
    <edge source="DEU" target="SAU">
      <data key="d0">756000</data>
    </edge>
    <edge source="DEU" target="IND">
      <data key="d0">115000</data>
    </edge>
    <edge source="DEU" target="SGP">
      <data key="d0">3628000</data>
    </edge>
    <edge source="DEU" target="SVK">
      <data key="d0">1226000</data>
    </edge>
    <edge source="DEU" target="VNM">
      <data key="d0">19000</data>
    </edge>
    <edge source="DEU" target="SVN">
      <data key="d0">1357000</data>
    </edge>
    <edge source="DEU" target="ZAF">
      <data key="d0">727000</data>
    </edge>
    <edge source="DEU" target="ZWE">
      <data key="d0">12000</data>
    </edge>
    <edge source="DEU" target="ESP">
      <data key="d0">8604000</data>
    </edge>
    <edge source="DEU" target="SWE">
      <data key="d0">4820000</data>
    </edge>
    <edge source="DEU" target="CHE">
      <data key="d0">34076000</data>
    </edge>
    <edge source="DEU" target="THA">
      <data key="d0">414000</data>
    </edge>
    <edge source="DEU" target="TGO">
      <data key="d0">19000</data>
    </edge>
    <edge source="DEU" target="ARE">
      <data key="d0">1494000</data>
    </edge>
    <edge source="DEU" target="TUN">
      <data key="d0">136000</data>
    </edge>
    <edge source="DEU" target="TUR">
      <data key="d0">2295000</data>
    </edge>
    <edge source="DEU" target="UKR">
      <data key="d0">1009000</data>
    </edge>
    <edge source="DEU" target="MKD">
      <data key="d0">104000</data>
    </edge>
    <edge source="DEU" target="EGY">
      <data key="d0">222000</data>
    </edge>
    <edge source="DEU" target="GBR">
      <data key="d0">16119000</data>
    </edge>
    <edge source="DEU" target="USA">
      <data key="d0">10918000</data>
    </edge>
    <edge source="DEU" target="URY">
      <data key="d0">199000</data>
    </edge>
    <edge source="DEU" target="SRB">
      <data key="d0">210000</data>
    </edge>
    <edge source="HKG" target="DZA">
      <data key="d0">242619</data>
    </edge>
    <edge source="HKG" target="AZE">
      <data key="d0">24715</data>
    </edge>
    <edge source="HKG" target="ARG">
      <data key="d0">18718267</data>
    </edge>
    <edge source="HKG" target="AUS">
      <data key="d0">129506348</data>
    </edge>
    <edge source="HKG" target="AUT">
      <data key="d0">17592382</data>
    </edge>
    <edge source="HKG" target="BEL">
      <data key="d0">72051752</data>
    </edge>
    <edge source="HKG" target="BOL">
      <data key="d0">386907</data>
    </edge>
    <edge source="HKG" target="BWA">
      <data key="d0">93439</data>
    </edge>
    <edge source="HKG" target="BRA">
      <data key="d0">29200695</data>
    </edge>
    <edge source="HKG" target="BGR">
      <data key="d0">78405</data>
    </edge>
    <edge source="HKG" target="BDI">
      <data key="d0">75281</data>
    </edge>
    <edge source="HKG" target="KHM">
      <data key="d0">74187</data>
    </edge>
    <edge source="HKG" target="CMR">
      <data key="d0">4001654</data>
    </edge>
    <edge source="HKG" target="CAN">
      <data key="d0">143220506</data>
    </edge>
    <edge source="HKG" target="LKA">
      <data key="d0">749039</data>
    </edge>
    <edge source="HKG" target="CHL">
      <data key="d0">17733316</data>
    </edge>
    <edge source="HKG" target="CHN">
      <data key="d0">34675772</data>
    </edge>
    <edge source="HKG" target="COL">
      <data key="d0">4498394</data>
    </edge>
    <edge source="HKG" target="CRI">
      <data key="d0">454593</data>
    </edge>
    <edge source="HKG" target="HRV">
      <data key="d0">276422</data>
    </edge>
    <edge source="HKG" target="CZE">
      <data key="d0">7412063</data>
    </edge>
    <edge source="HKG" target="BEN">
      <data key="d0">447740</data>
    </edge>
    <edge source="HKG" target="DNK">
      <data key="d0">24161093</data>
    </edge>
    <edge source="HKG" target="ECU">
      <data key="d0">158662</data>
    </edge>
    <edge source="HKG" target="SLV">
      <data key="d0">174403</data>
    </edge>
    <edge source="HKG" target="EST">
      <data key="d0">190788</data>
    </edge>
    <edge source="HKG" target="FIN">
      <data key="d0">11945027</data>
    </edge>
    <edge source="HKG" target="FRA">
      <data key="d0">223477224</data>
    </edge>
    <edge source="HKG" target="GMB">
      <data key="d0">846262</data>
    </edge>
    <edge source="HKG" target="DEU">
      <data key="d0">297517950</data>
    </edge>
    <edge source="HKG" target="GHA">
      <data key="d0">1339384</data>
    </edge>
    <edge source="HKG" target="GRC">
      <data key="d0">14696188</data>
    </edge>
    <edge source="HKG" target="GTM">
      <data key="d0">711748</data>
    </edge>
    <edge source="HKG" target="HND">
      <data key="d0">113279</data>
    </edge>
    <edge source="HKG" target="HUN">
      <data key="d0">3862717</data>
    </edge>
    <edge source="HKG" target="IDN">
      <data key="d0">7569759</data>
    </edge>
    <edge source="HKG" target="IRL">
      <data key="d0">15727854</data>
    </edge>
    <edge source="HKG" target="ISR">
      <data key="d0">11094799</data>
    </edge>
    <edge source="HKG" target="ITA">
      <data key="d0">180051489</data>
    </edge>
    <edge source="HKG" target="CIV">
      <data key="d0">835464</data>
    </edge>
    <edge source="HKG" target="JAM">
      <data key="d0">426823</data>
    </edge>
    <edge source="HKG" target="JPN">
      <data key="d0">515003453</data>
    </edge>
    <edge source="HKG" target="KAZ">
      <data key="d0">27607</data>
    </edge>
    <edge source="HKG" target="JOR">
      <data key="d0">735081</data>
    </edge>
    <edge source="HKG" target="KOR">
      <data key="d0">158834945</data>
    </edge>
    <edge source="HKG" target="LBN">
      <data key="d0">1212485</data>
    </edge>
    <edge source="HKG" target="LVA">
      <data key="d0">216612</data>
    </edge>
    <edge source="HKG" target="LTU">
      <data key="d0">82682</data>
    </edge>
    <edge source="HKG" target="MDG">
      <data key="d0">335567</data>
    </edge>
    <edge source="HKG" target="MWI">
      <data key="d0">533894</data>
    </edge>
    <edge source="HKG" target="MYS">
      <data key="d0">19194583</data>
    </edge>
    <edge source="HKG" target="MRT">
      <data key="d0">214919</data>
    </edge>
    <edge source="HKG" target="MUS">
      <data key="d0">574991</data>
    </edge>
    <edge source="HKG" target="MEX">
      <data key="d0">37846880</data>
    </edge>
    <edge source="HKG" target="MAR">
      <data key="d0">410464</data>
    </edge>
    <edge source="HKG" target="MOZ">
      <data key="d0">220082</data>
    </edge>
    <edge source="HKG" target="OMN">
      <data key="d0">169789</data>
    </edge>
    <edge source="HKG" target="NLD">
      <data key="d0">122918200</data>
    </edge>
    <edge source="HKG" target="NZL">
      <data key="d0">10763548</data>
    </edge>
    <edge source="HKG" target="NIC">
      <data key="d0">50025</data>
    </edge>
    <edge source="HKG" target="NOR">
      <data key="d0">19345617</data>
    </edge>
    <edge source="HKG" target="PAK">
      <data key="d0">568004</data>
    </edge>
    <edge source="HKG" target="PAN">
      <data key="d0">40159119</data>
    </edge>
    <edge source="HKG" target="PRY">
      <data key="d0">3588296</data>
    </edge>
    <edge source="HKG" target="PER">
      <data key="d0">1833869</data>
    </edge>
    <edge source="HKG" target="PHL">
      <data key="d0">20560111</data>
    </edge>
    <edge source="HKG" target="POL">
      <data key="d0">12135768</data>
    </edge>
    <edge source="HKG" target="PRT">
      <data key="d0">6875732</data>
    </edge>
    <edge source="HKG" target="ROU">
      <data key="d0">527245</data>
    </edge>
    <edge source="HKG" target="RUS">
      <data key="d0">2634868</data>
    </edge>
    <edge source="HKG" target="SAU">
      <data key="d0">24956218</data>
    </edge>
    <edge source="HKG" target="SEN">
      <data key="d0">2129865</data>
    </edge>
    <edge source="HKG" target="IND">
      <data key="d0">2256397</data>
    </edge>
    <edge source="HKG" target="SGP">
      <data key="d0">88132348</data>
    </edge>
    <edge source="HKG" target="SVK">
      <data key="d0">406563</data>
    </edge>
    <edge source="HKG" target="VNM">
      <data key="d0">736572</data>
    </edge>
    <edge source="HKG" target="SVN">
      <data key="d0">1122033</data>
    </edge>
    <edge source="HKG" target="ZAF">
      <data key="d0">31443404</data>
    </edge>
    <edge source="HKG" target="ZWE">
      <data key="d0">21032</data>
    </edge>
    <edge source="HKG" target="ESP">
      <data key="d0">78184916</data>
    </edge>
    <edge source="HKG" target="SWE">
      <data key="d0">38534723</data>
    </edge>
    <edge source="HKG" target="CHE">
      <data key="d0">29197328</data>
    </edge>
    <edge source="HKG" target="THA">
      <data key="d0">14762266</data>
    </edge>
    <edge source="HKG" target="TGO">
      <data key="d0">4498534</data>
    </edge>
    <edge source="HKG" target="ARE">
      <data key="d0">22992330</data>
    </edge>
    <edge source="HKG" target="TUN">
      <data key="d0">219349</data>
    </edge>
    <edge source="HKG" target="TUR">
      <data key="d0">4664602</data>
    </edge>
    <edge source="HKG" target="UGA">
      <data key="d0">743376</data>
    </edge>
    <edge source="HKG" target="UKR">
      <data key="d0">504030</data>
    </edge>
    <edge source="HKG" target="EGY">
      <data key="d0">2926976</data>
    </edge>
    <edge source="HKG" target="GBR">
      <data key="d0">348150436</data>
    </edge>
    <edge source="HKG" target="TZA">
      <data key="d0">4788113</data>
    </edge>
    <edge source="HKG" target="USA">
      <data key="d0">1601698016</data>
    </edge>
    <edge source="HKG" target="BFA">
      <data key="d0">19508</data>
    </edge>
    <edge source="HKG" target="URY">
      <data key="d0">4719256</data>
    </edge>
    <edge source="HKG" target="SRB">
      <data key="d0">105236</data>
    </edge>
    <edge source="IDN" target="DZA">
      <data key="d0">10688</data>
    </edge>
    <edge source="IDN" target="ARG">
      <data key="d0">141507</data>
    </edge>
    <edge source="IDN" target="AUS">
      <data key="d0">1490452</data>
    </edge>
    <edge source="IDN" target="AUT">
      <data key="d0">136919</data>
    </edge>
    <edge source="IDN" target="BEL">
      <data key="d0">1544560</data>
    </edge>
    <edge source="IDN" target="BRA">
      <data key="d0">260719</data>
    </edge>
    <edge source="IDN" target="CMR">
      <data key="d0">121399</data>
    </edge>
    <edge source="IDN" target="CAN">
      <data key="d0">1893756</data>
    </edge>
    <edge source="IDN" target="LKA">
      <data key="d0">43603</data>
    </edge>
    <edge source="IDN" target="CHL">
      <data key="d0">321593</data>
    </edge>
    <edge source="IDN" target="CHN">
      <data key="d0">126744</data>
    </edge>
    <edge source="IDN" target="COL">
      <data key="d0">123191</data>
    </edge>
    <edge source="IDN" target="BEN">
      <data key="d0">147133</data>
    </edge>
    <edge source="IDN" target="DNK">
      <data key="d0">10642</data>
    </edge>
    <edge source="IDN" target="FIN">
      <data key="d0">142411</data>
    </edge>
    <edge source="IDN" target="FRA">
      <data key="d0">2944421</data>
    </edge>
    <edge source="IDN" target="DEU">
      <data key="d0">4690512</data>
    </edge>
    <edge source="IDN" target="GHA">
      <data key="d0">65359</data>
    </edge>
    <edge source="IDN" target="GRC">
      <data key="d0">86306</data>
    </edge>
    <edge source="IDN" target="HKG">
      <data key="d0">1498102</data>
    </edge>
    <edge source="IDN" target="HUN">
      <data key="d0">121307</data>
    </edge>
    <edge source="IDN" target="IRL">
      <data key="d0">107159</data>
    </edge>
    <edge source="IDN" target="ITA">
      <data key="d0">5217984</data>
    </edge>
    <edge source="IDN" target="JPN">
      <data key="d0">10571511</data>
    </edge>
    <edge source="IDN" target="JOR">
      <data key="d0">16271</data>
    </edge>
    <edge source="IDN" target="KOR">
      <data key="d0">433788</data>
    </edge>
    <edge source="IDN" target="LBN">
      <data key="d0">235476</data>
    </edge>
    <edge source="IDN" target="LVA">
      <data key="d0">13111</data>
    </edge>
    <edge source="IDN" target="MYS">
      <data key="d0">1248808</data>
    </edge>
    <edge source="IDN" target="MUS">
      <data key="d0">24665</data>
    </edge>
    <edge source="IDN" target="MEX">
      <data key="d0">430180</data>
    </edge>
    <edge source="IDN" target="NLD">
      <data key="d0">5087328</data>
    </edge>
    <edge source="IDN" target="NZL">
      <data key="d0">44475</data>
    </edge>
    <edge source="IDN" target="NOR">
      <data key="d0">83074</data>
    </edge>
    <edge source="IDN" target="PAK">
      <data key="d0">85649</data>
    </edge>
    <edge source="IDN" target="PAN">
      <data key="d0">490496</data>
    </edge>
    <edge source="IDN" target="PHL">
      <data key="d0">49069</data>
    </edge>
    <edge source="IDN" target="POL">
      <data key="d0">43474</data>
    </edge>
    <edge source="IDN" target="PRT">
      <data key="d0">37796</data>
    </edge>
    <edge source="IDN" target="RUS">
      <data key="d0">146288</data>
    </edge>
    <edge source="IDN" target="SAU">
      <data key="d0">670664</data>
    </edge>
    <edge source="IDN" target="SEN">
      <data key="d0">34893</data>
    </edge>
    <edge source="IDN" target="IND">
      <data key="d0">216601</data>
    </edge>
    <edge source="IDN" target="SGP">
      <data key="d0">2356892</data>
    </edge>
    <edge source="IDN" target="SVK">
      <data key="d0">11910</data>
    </edge>
    <edge source="IDN" target="VNM">
      <data key="d0">244500</data>
    </edge>
    <edge source="IDN" target="ZAF">
      <data key="d0">180595</data>
    </edge>
    <edge source="IDN" target="ESP">
      <data key="d0">520539</data>
    </edge>
    <edge source="IDN" target="SWE">
      <data key="d0">199618</data>
    </edge>
    <edge source="IDN" target="CHE">
      <data key="d0">288950</data>
    </edge>
    <edge source="IDN" target="THA">
      <data key="d0">286126</data>
    </edge>
    <edge source="IDN" target="ARE">
      <data key="d0">2683571</data>
    </edge>
    <edge source="IDN" target="TUR">
      <data key="d0">14707</data>
    </edge>
    <edge source="IDN" target="EGY">
      <data key="d0">38038</data>
    </edge>
    <edge source="IDN" target="GBR">
      <data key="d0">8459078</data>
    </edge>
    <edge source="IDN" target="TZA">
      <data key="d0">16900</data>
    </edge>
    <edge source="IDN" target="USA">
      <data key="d0">104682491</data>
    </edge>
    <edge source="IDN" target="URY">
      <data key="d0">22848</data>
    </edge>
    <edge source="KOR" target="ARG">
      <data key="d0">454663</data>
    </edge>
    <edge source="KOR" target="AUS">
      <data key="d0">2719498</data>
    </edge>
    <edge source="KOR" target="AUT">
      <data key="d0">224499</data>
    </edge>
    <edge source="KOR" target="BEL">
      <data key="d0">1467841</data>
    </edge>
    <edge source="KOR" target="BRA">
      <data key="d0">298191</data>
    </edge>
    <edge source="KOR" target="BGR">
      <data key="d0">30383</data>
    </edge>
    <edge source="KOR" target="CMR">
      <data key="d0">15402</data>
    </edge>
    <edge source="KOR" target="CAN">
      <data key="d0">2278804</data>
    </edge>
    <edge source="KOR" target="LKA">
      <data key="d0">405164</data>
    </edge>
    <edge source="KOR" target="CHL">
      <data key="d0">112376</data>
    </edge>
    <edge source="KOR" target="CHN">
      <data key="d0">11889187</data>
    </edge>
    <edge source="KOR" target="COL">
      <data key="d0">31841</data>
    </edge>
    <edge source="KOR" target="HRV">
      <data key="d0">41782</data>
    </edge>
    <edge source="KOR" target="CZE">
      <data key="d0">1296689</data>
    </edge>
    <edge source="KOR" target="BEN">
      <data key="d0">232290</data>
    </edge>
    <edge source="KOR" target="DNK">
      <data key="d0">428899</data>
    </edge>
    <edge source="KOR" target="ECU">
      <data key="d0">35917</data>
    </edge>
    <edge source="KOR" target="SLV">
      <data key="d0">54475</data>
    </edge>
    <edge source="KOR" target="EST">
      <data key="d0">12154</data>
    </edge>
    <edge source="KOR" target="FIN">
      <data key="d0">441684</data>
    </edge>
    <edge source="KOR" target="FRA">
      <data key="d0">3434289</data>
    </edge>
    <edge source="KOR" target="GEO">
      <data key="d0">30642</data>
    </edge>
    <edge source="KOR" target="DEU">
      <data key="d0">4813109</data>
    </edge>
    <edge source="KOR" target="GRC">
      <data key="d0">652378</data>
    </edge>
    <edge source="KOR" target="HKG">
      <data key="d0">3030835</data>
    </edge>
    <edge source="KOR" target="HUN">
      <data key="d0">381229</data>
    </edge>
    <edge source="KOR" target="IDN">
      <data key="d0">1137990</data>
    </edge>
    <edge source="KOR" target="IRL">
      <data key="d0">633481</data>
    </edge>
    <edge source="KOR" target="ISR">
      <data key="d0">250018</data>
    </edge>
    <edge source="KOR" target="ITA">
      <data key="d0">3744009</data>
    </edge>
    <edge source="KOR" target="JAM">
      <data key="d0">44737</data>
    </edge>
    <edge source="KOR" target="JPN">
      <data key="d0">117100674</data>
    </edge>
    <edge source="KOR" target="LBN">
      <data key="d0">175949</data>
    </edge>
    <edge source="KOR" target="LVA">
      <data key="d0">39157</data>
    </edge>
    <edge source="KOR" target="LTU">
      <data key="d0">70940</data>
    </edge>
    <edge source="KOR" target="MYS">
      <data key="d0">278065</data>
    </edge>
    <edge source="KOR" target="MEX">
      <data key="d0">596541</data>
    </edge>
    <edge source="KOR" target="MAR">
      <data key="d0">18569</data>
    </edge>
    <edge source="KOR" target="NLD">
      <data key="d0">1153934</data>
    </edge>
    <edge source="KOR" target="NZL">
      <data key="d0">470352</data>
    </edge>
    <edge source="KOR" target="NOR">
      <data key="d0">146441</data>
    </edge>
    <edge source="KOR" target="PAK">
      <data key="d0">56326</data>
    </edge>
    <edge source="KOR" target="PAN">
      <data key="d0">45726</data>
    </edge>
    <edge source="KOR" target="PRY">
      <data key="d0">34206</data>
    </edge>
    <edge source="KOR" target="PHL">
      <data key="d0">1158998</data>
    </edge>
    <edge source="KOR" target="POL">
      <data key="d0">228027</data>
    </edge>
    <edge source="KOR" target="PRT">
      <data key="d0">635622</data>
    </edge>
    <edge source="KOR" target="ROU">
      <data key="d0">101937</data>
    </edge>
    <edge source="KOR" target="RUS">
      <data key="d0">879927</data>
    </edge>
    <edge source="KOR" target="SAU">
      <data key="d0">904748</data>
    </edge>
    <edge source="KOR" target="IND">
      <data key="d0">86048</data>
    </edge>
    <edge source="KOR" target="SGP">
      <data key="d0">1988369</data>
    </edge>
    <edge source="KOR" target="SVK">
      <data key="d0">53223</data>
    </edge>
    <edge source="KOR" target="VNM">
      <data key="d0">954364</data>
    </edge>
    <edge source="KOR" target="SVN">
      <data key="d0">128236</data>
    </edge>
    <edge source="KOR" target="ZAF">
      <data key="d0">455360</data>
    </edge>
    <edge source="KOR" target="ESP">
      <data key="d0">1615718</data>
    </edge>
    <edge source="KOR" target="SWE">
      <data key="d0">256093</data>
    </edge>
    <edge source="KOR" target="CHE">
      <data key="d0">1555613</data>
    </edge>
    <edge source="KOR" target="THA">
      <data key="d0">207581</data>
    </edge>
    <edge source="KOR" target="TGO">
      <data key="d0">67827</data>
    </edge>
    <edge source="KOR" target="ARE">
      <data key="d0">3520386</data>
    </edge>
    <edge source="KOR" target="TUN">
      <data key="d0">13641</data>
    </edge>
    <edge source="KOR" target="TUR">
      <data key="d0">80506</data>
    </edge>
    <edge source="KOR" target="UKR">
      <data key="d0">29609</data>
    </edge>
    <edge source="KOR" target="EGY">
      <data key="d0">851251</data>
    </edge>
    <edge source="KOR" target="GBR">
      <data key="d0">5174794</data>
    </edge>
    <edge source="KOR" target="USA">
      <data key="d0">147037157</data>
    </edge>
    <edge source="KOR" target="URY">
      <data key="d0">62000</data>
    </edge>
    <edge source="KOR" target="SRB">
      <data key="d0">263406</data>
    </edge>
    <edge source="MYS" target="ARG">
      <data key="d0">63472</data>
    </edge>
    <edge source="MYS" target="AUS">
      <data key="d0">885869</data>
    </edge>
    <edge source="MYS" target="AUT">
      <data key="d0">12219</data>
    </edge>
    <edge source="MYS" target="BEL">
      <data key="d0">265458</data>
    </edge>
    <edge source="MYS" target="BGR">
      <data key="d0">10500</data>
    </edge>
    <edge source="MYS" target="CAN">
      <data key="d0">168641</data>
    </edge>
    <edge source="MYS" target="CHN">
      <data key="d0">42221</data>
    </edge>
    <edge source="MYS" target="FRA">
      <data key="d0">90439</data>
    </edge>
    <edge source="MYS" target="DEU">
      <data key="d0">454661</data>
    </edge>
    <edge source="MYS" target="HKG">
      <data key="d0">269768</data>
    </edge>
    <edge source="MYS" target="IDN">
      <data key="d0">28597</data>
    </edge>
    <edge source="MYS" target="IRL">
      <data key="d0">13570</data>
    </edge>
    <edge source="MYS" target="ITA">
      <data key="d0">676939</data>
    </edge>
    <edge source="MYS" target="JPN">
      <data key="d0">420035</data>
    </edge>
    <edge source="MYS" target="KOR">
      <data key="d0">50349</data>
    </edge>
    <edge source="MYS" target="MEX">
      <data key="d0">27733</data>
    </edge>
    <edge source="MYS" target="NLD">
      <data key="d0">180532</data>
    </edge>
    <edge source="MYS" target="NZL">
      <data key="d0">76850</data>
    </edge>
    <edge source="MYS" target="PHL">
      <data key="d0">82343</data>
    </edge>
    <edge source="MYS" target="SAU">
      <data key="d0">12477</data>
    </edge>
    <edge source="MYS" target="IND">
      <data key="d0">29182</data>
    </edge>
    <edge source="MYS" target="SGP">
      <data key="d0">3961422</data>
    </edge>
    <edge source="MYS" target="ZAF">
      <data key="d0">44447</data>
    </edge>
    <edge source="MYS" target="ESP">
      <data key="d0">41871</data>
    </edge>
    <edge source="MYS" target="SWE">
      <data key="d0">24839</data>
    </edge>
    <edge source="MYS" target="THA">
      <data key="d0">197831</data>
    </edge>
    <edge source="MYS" target="ARE">
      <data key="d0">69238</data>
    </edge>
    <edge source="MYS" target="GBR">
      <data key="d0">1236797</data>
    </edge>
    <edge source="MYS" target="USA">
      <data key="d0">7774892</data>
    </edge>
    <edge source="NLD" target="ARG">
      <data key="d0">16569</data>
    </edge>
    <edge source="NLD" target="AUS">
      <data key="d0">153726</data>
    </edge>
    <edge source="NLD" target="AUT">
      <data key="d0">3623142</data>
    </edge>
    <edge source="NLD" target="BEL">
      <data key="d0">22900538</data>
    </edge>
    <edge source="NLD" target="BRA">
      <data key="d0">28536</data>
    </edge>
    <edge source="NLD" target="BGR">
      <data key="d0">231969</data>
    </edge>
    <edge source="NLD" target="CAN">
      <data key="d0">195149</data>
    </edge>
    <edge source="NLD" target="CHL">
      <data key="d0">49708</data>
    </edge>
    <edge source="NLD" target="CHN">
      <data key="d0">121508</data>
    </edge>
    <edge source="NLD" target="HRV">
      <data key="d0">327703</data>
    </edge>
    <edge source="NLD" target="CZE">
      <data key="d0">1705712</data>
    </edge>
    <edge source="NLD" target="DNK">
      <data key="d0">2791918</data>
    </edge>
    <edge source="NLD" target="EST">
      <data key="d0">677498</data>
    </edge>
    <edge source="NLD" target="FIN">
      <data key="d0">1667050</data>
    </edge>
    <edge source="NLD" target="FRA">
      <data key="d0">20568877</data>
    </edge>
    <edge source="NLD" target="GEO">
      <data key="d0">14728</data>
    </edge>
    <edge source="NLD" target="DEU">
      <data key="d0">51895796</data>
    </edge>
    <edge source="NLD" target="GRC">
      <data key="d0">1823537</data>
    </edge>
    <edge source="NLD" target="HKG">
      <data key="d0">460257</data>
    </edge>
    <edge source="NLD" target="HUN">
      <data key="d0">1367883</data>
    </edge>
    <edge source="NLD" target="IRL">
      <data key="d0">859760</data>
    </edge>
    <edge source="NLD" target="ISR">
      <data key="d0">115064</data>
    </edge>
    <edge source="NLD" target="ITA">
      <data key="d0">8597597</data>
    </edge>
    <edge source="NLD" target="JPN">
      <data key="d0">463018</data>
    </edge>
    <edge source="NLD" target="KAZ">
      <data key="d0">18410</data>
    </edge>
    <edge source="NLD" target="JOR">
      <data key="d0">19331</data>
    </edge>
    <edge source="NLD" target="KOR">
      <data key="d0">154646</data>
    </edge>
    <edge source="NLD" target="LBN">
      <data key="d0">24854</data>
    </edge>
    <edge source="NLD" target="LVA">
      <data key="d0">667372</data>
    </edge>
    <edge source="NLD" target="LTU">
      <data key="d0">683021</data>
    </edge>
    <edge source="NLD" target="MYS">
      <data key="d0">10126</data>
    </edge>
    <edge source="NLD" target="MEX">
      <data key="d0">112303</data>
    </edge>
    <edge source="NLD" target="MAR">
      <data key="d0">69039</data>
    </edge>
    <edge source="NLD" target="NZL">
      <data key="d0">18410</data>
    </edge>
    <edge source="NLD" target="NOR">
      <data key="d0">2232246</data>
    </edge>
    <edge source="NLD" target="PAN">
      <data key="d0">11967</data>
    </edge>
    <edge source="NLD" target="POL">
      <data key="d0">1889814</data>
    </edge>
    <edge source="NLD" target="PRT">
      <data key="d0">3184057</data>
    </edge>
    <edge source="NLD" target="ROU">
      <data key="d0">266949</data>
    </edge>
    <edge source="NLD" target="RUS">
      <data key="d0">995996</data>
    </edge>
    <edge source="NLD" target="SAU">
      <data key="d0">173057</data>
    </edge>
    <edge source="NLD" target="SGP">
      <data key="d0">75482</data>
    </edge>
    <edge source="NLD" target="SVK">
      <data key="d0">555070</data>
    </edge>
    <edge source="NLD" target="SVN">
      <data key="d0">389377</data>
    </edge>
    <edge source="NLD" target="ZAF">
      <data key="d0">260505</data>
    </edge>
    <edge source="NLD" target="ZWE">
      <data key="d0">51549</data>
    </edge>
    <edge source="NLD" target="ESP">
      <data key="d0">7489299</data>
    </edge>
    <edge source="NLD" target="SWE">
      <data key="d0">4643071</data>
    </edge>
    <edge source="NLD" target="CHE">
      <data key="d0">3622221</data>
    </edge>
    <edge source="NLD" target="THA">
      <data key="d0">23933</data>
    </edge>
    <edge source="NLD" target="ARE">
      <data key="d0">349795</data>
    </edge>
    <edge source="NLD" target="TUN">
      <data key="d0">120587</data>
    </edge>
    <edge source="NLD" target="TUR">
      <data key="d0">780596</data>
    </edge>
    <edge source="NLD" target="UKR">
      <data key="d0">332305</data>
    </edge>
    <edge source="NLD" target="EGY">
      <data key="d0">33138</data>
    </edge>
    <edge source="NLD" target="GBR">
      <data key="d0">18400147</data>
    </edge>
    <edge source="NLD" target="USA">
      <data key="d0">1145119</data>
    </edge>
    <edge source="NLD" target="SRB">
      <data key="d0">55231</data>
    </edge>
    <edge source="NZL" target="AUS">
      <data key="d0">2867676</data>
    </edge>
    <edge source="NZL" target="CAN">
      <data key="d0">18461</data>
    </edge>
    <edge source="NZL" target="DEU">
      <data key="d0">474676</data>
    </edge>
    <edge source="NZL" target="HKG">
      <data key="d0">188718</data>
    </edge>
    <edge source="NZL" target="ITA">
      <data key="d0">11051</data>
    </edge>
    <edge source="NZL" target="JPN">
      <data key="d0">164872</data>
    </edge>
    <edge source="NZL" target="NLD">
      <data key="d0">25867</data>
    </edge>
    <edge source="NZL" target="SGP">
      <data key="d0">34255</data>
    </edge>
    <edge source="NZL" target="SWE">
      <data key="d0">11403</data>
    </edge>
    <edge source="NZL" target="CHE">
      <data key="d0">134517</data>
    </edge>
    <edge source="NZL" target="GBR">
      <data key="d0">869010</data>
    </edge>
    <edge source="NZL" target="USA">
      <data key="d0">590397</data>
    </edge>
    <edge source="IND" target="AZE">
      <data key="d0">255147</data>
    </edge>
    <edge source="IND" target="ARG">
      <data key="d0">628022</data>
    </edge>
    <edge source="IND" target="AUS">
      <data key="d0">9149456</data>
    </edge>
    <edge source="IND" target="AUT">
      <data key="d0">1605284</data>
    </edge>
    <edge source="IND" target="BEL">
      <data key="d0">5832507</data>
    </edge>
    <edge source="IND" target="BRA">
      <data key="d0">151462</data>
    </edge>
    <edge source="IND" target="CMR">
      <data key="d0">15584</data>
    </edge>
    <edge source="IND" target="CAN">
      <data key="d0">7838386</data>
    </edge>
    <edge source="IND" target="LKA">
      <data key="d0">382400</data>
    </edge>
    <edge source="IND" target="CHL">
      <data key="d0">389171</data>
    </edge>
    <edge source="IND" target="CHN">
      <data key="d0">80365</data>
    </edge>
    <edge source="IND" target="CRI">
      <data key="d0">182659</data>
    </edge>
    <edge source="IND" target="CZE">
      <data key="d0">1848660</data>
    </edge>
    <edge source="IND" target="DNK">
      <data key="d0">3136291</data>
    </edge>
    <edge source="IND" target="ETH">
      <data key="d0">196099</data>
    </edge>
    <edge source="IND" target="EST">
      <data key="d0">49824</data>
    </edge>
    <edge source="IND" target="FIN">
      <data key="d0">703213</data>
    </edge>
    <edge source="IND" target="FRA">
      <data key="d0">5783444</data>
    </edge>
    <edge source="IND" target="GEO">
      <data key="d0">190122</data>
    </edge>
    <edge source="IND" target="DEU">
      <data key="d0">56738015</data>
    </edge>
    <edge source="IND" target="GHA">
      <data key="d0">47743</data>
    </edge>
    <edge source="IND" target="GRC">
      <data key="d0">1562717</data>
    </edge>
    <edge source="IND" target="GTM">
      <data key="d0">68188</data>
    </edge>
    <edge source="IND" target="HND">
      <data key="d0">77551</data>
    </edge>
    <edge source="IND" target="HKG">
      <data key="d0">1446693</data>
    </edge>
    <edge source="IND" target="HUN">
      <data key="d0">856425</data>
    </edge>
    <edge source="IND" target="IDN">
      <data key="d0">17915</data>
    </edge>
    <edge source="IND" target="IRL">
      <data key="d0">1581702</data>
    </edge>
    <edge source="IND" target="ISR">
      <data key="d0">1119339</data>
    </edge>
    <edge source="IND" target="ITA">
      <data key="d0">8219674</data>
    </edge>
    <edge source="IND" target="JPN">
      <data key="d0">4105150</data>
    </edge>
    <edge source="IND" target="KAZ">
      <data key="d0">4003687</data>
    </edge>
    <edge source="IND" target="JOR">
      <data key="d0">28764</data>
    </edge>
    <edge source="IND" target="KOR">
      <data key="d0">192389</data>
    </edge>
    <edge source="IND" target="KGZ">
      <data key="d0">412424</data>
    </edge>
    <edge source="IND" target="LBN">
      <data key="d0">71283</data>
    </edge>
    <edge source="IND" target="LTU">
      <data key="d0">276115</data>
    </edge>
    <edge source="IND" target="MYS">
      <data key="d0">352183</data>
    </edge>
    <edge source="IND" target="MUS">
      <data key="d0">109888</data>
    </edge>
    <edge source="IND" target="MEX">
      <data key="d0">293800</data>
    </edge>
    <edge source="IND" target="MAR">
      <data key="d0">32100</data>
    </edge>
    <edge source="IND" target="MOZ">
      <data key="d0">11395</data>
    </edge>
    <edge source="IND" target="OMN">
      <data key="d0">637535</data>
    </edge>
    <edge source="IND" target="NLD">
      <data key="d0">12896304</data>
    </edge>
    <edge source="IND" target="NZL">
      <data key="d0">791131</data>
    </edge>
    <edge source="IND" target="NIC">
      <data key="d0">23641</data>
    </edge>
    <edge source="IND" target="NER">
      <data key="d0">10206</data>
    </edge>
    <edge source="IND" target="NOR">
      <data key="d0">1917862</data>
    </edge>
    <edge source="IND" target="PER">
      <data key="d0">29790</data>
    </edge>
    <edge source="IND" target="PHL">
      <data key="d0">85083</data>
    </edge>
    <edge source="IND" target="POL">
      <data key="d0">98515</data>
    </edge>
    <edge source="IND" target="PRT">
      <data key="d0">506991</data>
    </edge>
    <edge source="IND" target="ROU">
      <data key="d0">20454</data>
    </edge>
    <edge source="IND" target="RUS">
      <data key="d0">17322025</data>
    </edge>
    <edge source="IND" target="SAU">
      <data key="d0">5922713</data>
    </edge>
    <edge source="IND" target="SGP">
      <data key="d0">1386079</data>
    </edge>
    <edge source="IND" target="SVK">
      <data key="d0">226353</data>
    </edge>
    <edge source="IND" target="SVN">
      <data key="d0">29041</data>
    </edge>
    <edge source="IND" target="ZAF">
      <data key="d0">1376342</data>
    </edge>
    <edge source="IND" target="ESP">
      <data key="d0">7041780</data>
    </edge>
    <edge source="IND" target="SWE">
      <data key="d0">5389575</data>
    </edge>
    <edge source="IND" target="CHE">
      <data key="d0">4912912</data>
    </edge>
    <edge source="IND" target="THA">
      <data key="d0">96544</data>
    </edge>
    <edge source="IND" target="ARE">
      <data key="d0">5705949</data>
    </edge>
    <edge source="IND" target="TUN">
      <data key="d0">24130</data>
    </edge>
    <edge source="IND" target="TUR">
      <data key="d0">323306</data>
    </edge>
    <edge source="IND" target="UKR">
      <data key="d0">971491</data>
    </edge>
    <edge source="IND" target="EGY">
      <data key="d0">44703</data>
    </edge>
    <edge source="IND" target="GBR">
      <data key="d0">45683189</data>
    </edge>
    <edge source="IND" target="TZA">
      <data key="d0">83284</data>
    </edge>
    <edge source="IND" target="USA">
      <data key="d0">93788585</data>
    </edge>
    <edge source="SGP" target="ARG">
      <data key="d0">47871</data>
    </edge>
    <edge source="SGP" target="AUS">
      <data key="d0">644889</data>
    </edge>
    <edge source="SGP" target="AUT">
      <data key="d0">20799</data>
    </edge>
    <edge source="SGP" target="BEL">
      <data key="d0">51093</data>
    </edge>
    <edge source="SGP" target="KHM">
      <data key="d0">135841</data>
    </edge>
    <edge source="SGP" target="CAN">
      <data key="d0">52378</data>
    </edge>
    <edge source="SGP" target="LKA">
      <data key="d0">176986</data>
    </edge>
    <edge source="SGP" target="CHN">
      <data key="d0">828491</data>
    </edge>
    <edge source="SGP" target="CZE">
      <data key="d0">21090</data>
    </edge>
    <edge source="SGP" target="DNK">
      <data key="d0">30310</data>
    </edge>
    <edge source="SGP" target="FIN">
      <data key="d0">140790</data>
    </edge>
    <edge source="SGP" target="FRA">
      <data key="d0">22598</data>
    </edge>
    <edge source="SGP" target="DEU">
      <data key="d0">254396</data>
    </edge>
    <edge source="SGP" target="GRC">
      <data key="d0">208512</data>
    </edge>
    <edge source="SGP" target="HKG">
      <data key="d0">4666841</data>
    </edge>
    <edge source="SGP" target="ISR">
      <data key="d0">53242</data>
    </edge>
    <edge source="SGP" target="ITA">
      <data key="d0">106209</data>
    </edge>
    <edge source="SGP" target="JPN">
      <data key="d0">8189232</data>
    </edge>
    <edge source="SGP" target="KOR">
      <data key="d0">1095663</data>
    </edge>
    <edge source="SGP" target="LBN">
      <data key="d0">25193</data>
    </edge>
    <edge source="SGP" target="MDG">
      <data key="d0">369027</data>
    </edge>
    <edge source="SGP" target="MYS">
      <data key="d0">13268957</data>
    </edge>
    <edge source="SGP" target="MUS">
      <data key="d0">38133</data>
    </edge>
    <edge source="SGP" target="OMN">
      <data key="d0">47323</data>
    </edge>
    <edge source="SGP" target="NLD">
      <data key="d0">567455</data>
    </edge>
    <edge source="SGP" target="NZL">
      <data key="d0">64434</data>
    </edge>
    <edge source="SGP" target="NOR">
      <data key="d0">25855</data>
    </edge>
    <edge source="SGP" target="PHL">
      <data key="d0">228269</data>
    </edge>
    <edge source="SGP" target="RUS">
      <data key="d0">19986</data>
    </edge>
    <edge source="SGP" target="SAU">
      <data key="d0">75185</data>
    </edge>
    <edge source="SGP" target="IND">
      <data key="d0">90931</data>
    </edge>
    <edge source="SGP" target="VNM">
      <data key="d0">251161</data>
    </edge>
    <edge source="SGP" target="ZAF">
      <data key="d0">400749</data>
    </edge>
    <edge source="SGP" target="ESP">
      <data key="d0">57032</data>
    </edge>
    <edge source="SGP" target="SWE">
      <data key="d0">198134</data>
    </edge>
    <edge source="SGP" target="CHE">
      <data key="d0">22119</data>
    </edge>
    <edge source="SGP" target="THA">
      <data key="d0">1078593</data>
    </edge>
    <edge source="SGP" target="ARE">
      <data key="d0">262878</data>
    </edge>
    <edge source="SGP" target="GBR">
      <data key="d0">359210</data>
    </edge>
    <edge source="SGP" target="TZA">
      <data key="d0">22493</data>
    </edge>
    <edge source="SGP" target="USA">
      <data key="d0">3002982</data>
    </edge>
    <edge source="ZAF" target="AUS">
      <data key="d0">561839</data>
    </edge>
    <edge source="ZAF" target="CMR">
      <data key="d0">17432</data>
    </edge>
    <edge source="ZAF" target="CAN">
      <data key="d0">23585</data>
    </edge>
    <edge source="ZAF" target="CHN">
      <data key="d0">17139</data>
    </edge>
    <edge source="ZAF" target="DNK">
      <data key="d0">13410</data>
    </edge>
    <edge source="ZAF" target="FRA">
      <data key="d0">66300</data>
    </edge>
    <edge source="ZAF" target="DEU">
      <data key="d0">92373</data>
    </edge>
    <edge source="ZAF" target="GHA">
      <data key="d0">49481</data>
    </edge>
    <edge source="ZAF" target="GRC">
      <data key="d0">21283</data>
    </edge>
    <edge source="ZAF" target="HKG">
      <data key="d0">36872</data>
    </edge>
    <edge source="ZAF" target="ISR">
      <data key="d0">23942</data>
    </edge>
    <edge source="ZAF" target="ITA">
      <data key="d0">55536</data>
    </edge>
    <edge source="ZAF" target="CIV">
      <data key="d0">10720</data>
    </edge>
    <edge source="ZAF" target="JPN">
      <data key="d0">2775244</data>
    </edge>
    <edge source="ZAF" target="MDG">
      <data key="d0">24633</data>
    </edge>
    <edge source="ZAF" target="MWI">
      <data key="d0">288389</data>
    </edge>
    <edge source="ZAF" target="MUS">
      <data key="d0">22303</data>
    </edge>
    <edge source="ZAF" target="MOZ">
      <data key="d0">282723</data>
    </edge>
    <edge source="ZAF" target="NLD">
      <data key="d0">59751</data>
    </edge>
    <edge source="ZAF" target="NZL">
      <data key="d0">29685</data>
    </edge>
    <edge source="ZAF" target="IND">
      <data key="d0">89806</data>
    </edge>
    <edge source="ZAF" target="ZWE">
      <data key="d0">69835</data>
    </edge>
    <edge source="ZAF" target="CHE">
      <data key="d0">69664</data>
    </edge>
    <edge source="ZAF" target="ARE">
      <data key="d0">72778</data>
    </edge>
    <edge source="ZAF" target="UGA">
      <data key="d0">28471</data>
    </edge>
    <edge source="ZAF" target="GBR">
      <data key="d0">183724</data>
    </edge>
    <edge source="ZAF" target="TZA">
      <data key="d0">44214</data>
    </edge>
    <edge source="ZAF" target="USA">
      <data key="d0">698310</data>
    </edge>
    <edge source="ZWE" target="AUS">
      <data key="d0">90673</data>
    </edge>
    <edge source="ZWE" target="BWA">
      <data key="d0">181335</data>
    </edge>
    <edge source="ZWE" target="MWI">
      <data key="d0">22199</data>
    </edge>
    <edge source="ZWE" target="NAM">
      <data key="d0">27172</data>
    </edge>
    <edge source="ZWE" target="ZAF">
      <data key="d0">1376855</data>
    </edge>
    <edge source="ZWE" target="GBR">
      <data key="d0">137778</data>
    </edge>
    <edge source="ZWE" target="USA">
      <data key="d0">20666</data>
    </edge>
    <edge source="ARE" target="DZA">
      <data key="d0">4579655</data>
    </edge>
    <edge source="ARE" target="AZE">
      <data key="d0">227672</data>
    </edge>
    <edge source="ARE" target="ARM">
      <data key="d0">62109</data>
    </edge>
    <edge source="ARE" target="BGR">
      <data key="d0">33837</data>
    </edge>
    <edge source="ARE" target="CMR">
      <data key="d0">64322</data>
    </edge>
    <edge source="ARE" target="CAN">
      <data key="d0">52243</data>
    </edge>
    <edge source="ARE" target="LKA">
      <data key="d0">184080</data>
    </edge>
    <edge source="ARE" target="CHN">
      <data key="d0">70529</data>
    </edge>
    <edge source="ARE" target="CZE">
      <data key="d0">80033</data>
    </edge>
    <edge source="ARE" target="ETH">
      <data key="d0">54341</data>
    </edge>
    <edge source="ARE" target="FRA">
      <data key="d0">23478</data>
    </edge>
    <edge source="ARE" target="GEO">
      <data key="d0">25990</data>
    </edge>
    <edge source="ARE" target="DEU">
      <data key="d0">258740</data>
    </edge>
    <edge source="ARE" target="GHA">
      <data key="d0">34724</data>
    </edge>
    <edge source="ARE" target="GRC">
      <data key="d0">24265</data>
    </edge>
    <edge source="ARE" target="HKG">
      <data key="d0">68758</data>
    </edge>
    <edge source="ARE" target="IRL">
      <data key="d0">34309</data>
    </edge>
    <edge source="ARE" target="ITA">
      <data key="d0">1035159</data>
    </edge>
    <edge source="ARE" target="CIV">
      <data key="d0">146058</data>
    </edge>
    <edge source="ARE" target="JPN">
      <data key="d0">27027</data>
    </edge>
    <edge source="ARE" target="KAZ">
      <data key="d0">37656</data>
    </edge>
    <edge source="ARE" target="JOR">
      <data key="d0">168209</data>
    </edge>
    <edge source="ARE" target="LBN">
      <data key="d0">379381</data>
    </edge>
    <edge source="ARE" target="LTU">
      <data key="d0">17906</data>
    </edge>
    <edge source="ARE" target="MYS">
      <data key="d0">99881</data>
    </edge>
    <edge source="ARE" target="MAR">
      <data key="d0">116253</data>
    </edge>
    <edge source="ARE" target="MOZ">
      <data key="d0">127453</data>
    </edge>
    <edge source="ARE" target="OMN">
      <data key="d0">216972</data>
    </edge>
    <edge source="ARE" target="NLD">
      <data key="d0">31275</data>
    </edge>
    <edge source="ARE" target="PAK">
      <data key="d0">953413</data>
    </edge>
    <edge source="ARE" target="PRY">
      <data key="d0">20449</data>
    </edge>
    <edge source="ARE" target="POL">
      <data key="d0">42447</data>
    </edge>
    <edge source="ARE" target="PRT">
      <data key="d0">27715</data>
    </edge>
    <edge source="ARE" target="ROU">
      <data key="d0">156365</data>
    </edge>
    <edge source="ARE" target="RUS">
      <data key="d0">182280</data>
    </edge>
    <edge source="ARE" target="SAU">
      <data key="d0">530061</data>
    </edge>
    <edge source="ARE" target="SEN">
      <data key="d0">68193</data>
    </edge>
    <edge source="ARE" target="IND">
      <data key="d0">223970</data>
    </edge>
    <edge source="ARE" target="SGP">
      <data key="d0">46259</data>
    </edge>
    <edge source="ARE" target="ZAF">
      <data key="d0">138974</data>
    </edge>
    <edge source="ARE" target="ESP">
      <data key="d0">113720</data>
    </edge>
    <edge source="ARE" target="TUN">
      <data key="d0">223263</data>
    </edge>
    <edge source="ARE" target="TUR">
      <data key="d0">159968</data>
    </edge>
    <edge source="ARE" target="UGA">
      <data key="d0">109314</data>
    </edge>
    <edge source="ARE" target="EGY">
      <data key="d0">64409</data>
    </edge>
    <edge source="ARE" target="GBR">
      <data key="d0">216024</data>
    </edge>
    <edge source="ARE" target="TZA">
      <data key="d0">1792759</data>
    </edge>
    <edge source="ARE" target="USA">
      <data key="d0">111117</data>
    </edge>
    <edge source="AUT" target="ARG">
      <data key="d0">10037</data>
    </edge>
    <edge source="AUT" target="AUS">
      <data key="d0">75878</data>
    </edge>
    <edge source="AUT" target="BEL">
      <data key="d0">325592</data>
    </edge>
    <edge source="AUT" target="BRA">
      <data key="d0">15189</data>
    </edge>
    <edge source="AUT" target="BGR">
      <data key="d0">40214</data>
    </edge>
    <edge source="AUT" target="CAN">
      <data key="d0">101304</data>
    </edge>
    <edge source="AUT" target="CHN">
      <data key="d0">11576</data>
    </edge>
    <edge source="AUT" target="HRV">
      <data key="d0">403544</data>
    </edge>
    <edge source="AUT" target="CZE">
      <data key="d0">1159042</data>
    </edge>
    <edge source="AUT" target="DNK">
      <data key="d0">59685</data>
    </edge>
    <edge source="AUT" target="FIN">
      <data key="d0">71395</data>
    </edge>
    <edge source="AUT" target="FRA">
      <data key="d0">534891</data>
    </edge>
    <edge source="AUT" target="DEU">
      <data key="d0">6854422</data>
    </edge>
    <edge source="AUT" target="GRC">
      <data key="d0">47574</data>
    </edge>
    <edge source="AUT" target="HKG">
      <data key="d0">35932</data>
    </edge>
    <edge source="AUT" target="HUN">
      <data key="d0">734689</data>
    </edge>
    <edge source="AUT" target="IDN">
      <data key="d0">60488</data>
    </edge>
    <edge source="AUT" target="IRL">
      <data key="d0">37470</data>
    </edge>
    <edge source="AUT" target="ISR">
      <data key="d0">29441</data>
    </edge>
    <edge source="AUT" target="ITA">
      <data key="d0">871858</data>
    </edge>
    <edge source="AUT" target="JPN">
      <data key="d0">938234</data>
    </edge>
    <edge source="AUT" target="KOR">
      <data key="d0">16728</data>
    </edge>
    <edge source="AUT" target="LBN">
      <data key="d0">16260</data>
    </edge>
    <edge source="AUT" target="MYS">
      <data key="d0">16527</data>
    </edge>
    <edge source="AUT" target="NLD">
      <data key="d0">287118</data>
    </edge>
    <edge source="AUT" target="NZL">
      <data key="d0">10438</data>
    </edge>
    <edge source="AUT" target="NOR">
      <data key="d0">44630</data>
    </edge>
    <edge source="AUT" target="POL">
      <data key="d0">291333</data>
    </edge>
    <edge source="AUT" target="PRT">
      <data key="d0">27768</data>
    </edge>
    <edge source="AUT" target="ROU">
      <data key="d0">57945</data>
    </edge>
    <edge source="AUT" target="RUS">
      <data key="d0">230176</data>
    </edge>
    <edge source="AUT" target="IND">
      <data key="d0">34593</data>
    </edge>
    <edge source="AUT" target="SGP">
      <data key="d0">46504</data>
    </edge>
    <edge source="AUT" target="SVK">
      <data key="d0">351420</data>
    </edge>
    <edge source="AUT" target="SVN">
      <data key="d0">845562</data>
    </edge>
    <edge source="AUT" target="ZAF">
      <data key="d0">18735</data>
    </edge>
    <edge source="AUT" target="ESP">
      <data key="d0">370757</data>
    </edge>
    <edge source="AUT" target="SWE">
      <data key="d0">112010</data>
    </edge>
    <edge source="AUT" target="CHE">
      <data key="d0">2890982</data>
    </edge>
    <edge source="AUT" target="ARE">
      <data key="d0">11040</data>
    </edge>
    <edge source="AUT" target="TUN">
      <data key="d0">17129</data>
    </edge>
    <edge source="AUT" target="TUR">
      <data key="d0">114352</data>
    </edge>
    <edge source="AUT" target="UKR">
      <data key="d0">14252</data>
    </edge>
    <edge source="AUT" target="GBR">
      <data key="d0">337167</data>
    </edge>
    <edge source="AUT" target="USA">
      <data key="d0">546735</data>
    </edge>
    <edge source="AUT" target="SRB">
      <data key="d0">210504</data>
    </edge>
    <edge source="BGR" target="ALB">
      <data key="d0">15031</data>
    </edge>
    <edge source="BGR" target="AUT">
      <data key="d0">45535</data>
    </edge>
    <edge source="BGR" target="BEL">
      <data key="d0">6805125</data>
    </edge>
    <edge source="BGR" target="FRA">
      <data key="d0">471168</data>
    </edge>
    <edge source="BGR" target="DEU">
      <data key="d0">2195011</data>
    </edge>
    <edge source="BGR" target="GRC">
      <data key="d0">22743</data>
    </edge>
    <edge source="BGR" target="HUN">
      <data key="d0">13390</data>
    </edge>
    <edge source="BGR" target="ITA">
      <data key="d0">9711707</data>
    </edge>
    <edge source="BGR" target="JPN">
      <data key="d0">45648</data>
    </edge>
    <edge source="BGR" target="SVK">
      <data key="d0">34161</data>
    </edge>
    <edge source="BGR" target="MKD">
      <data key="d0">10927</data>
    </edge>
    <edge source="BGR" target="USA">
      <data key="d0">28356</data>
    </edge>
    <edge source="HRV" target="AUT">
      <data key="d0">50385</data>
    </edge>
    <edge source="HRV" target="CZE">
      <data key="d0">10776</data>
    </edge>
    <edge source="HRV" target="DEU">
      <data key="d0">280757</data>
    </edge>
    <edge source="HRV" target="ITA">
      <data key="d0">3044839</data>
    </edge>
    <edge source="HRV" target="JPN">
      <data key="d0">28422</data>
    </edge>
    <edge source="HRV" target="KOR">
      <data key="d0">30069</data>
    </edge>
    <edge source="HRV" target="SVN">
      <data key="d0">331338</data>
    </edge>
    <edge source="HRV" target="CHE">
      <data key="d0">21969</data>
    </edge>
    <edge source="HRV" target="MKD">
      <data key="d0">131200</data>
    </edge>
    <edge source="HRV" target="USA">
      <data key="d0">26116</data>
    </edge>
    <edge source="CZE" target="AUS">
      <data key="d0">12149</data>
    </edge>
    <edge source="CZE" target="AUT">
      <data key="d0">1336898</data>
    </edge>
    <edge source="CZE" target="BEL">
      <data key="d0">1239743</data>
    </edge>
    <edge source="CZE" target="CAN">
      <data key="d0">36188</data>
    </edge>
    <edge source="CZE" target="CHN">
      <data key="d0">27575</data>
    </edge>
    <edge source="CZE" target="DNK">
      <data key="d0">280149</data>
    </edge>
    <edge source="CZE" target="FIN">
      <data key="d0">11904</data>
    </edge>
    <edge source="CZE" target="FRA">
      <data key="d0">347152</data>
    </edge>
    <edge source="CZE" target="DEU">
      <data key="d0">21011023</data>
    </edge>
    <edge source="CZE" target="HUN">
      <data key="d0">46242</data>
    </edge>
    <edge source="CZE" target="IRL">
      <data key="d0">19114</data>
    </edge>
    <edge source="CZE" target="ITA">
      <data key="d0">6020459</data>
    </edge>
    <edge source="CZE" target="JPN">
      <data key="d0">120654</data>
    </edge>
    <edge source="CZE" target="LVA">
      <data key="d0">25797</data>
    </edge>
    <edge source="CZE" target="LTU">
      <data key="d0">20085</data>
    </edge>
    <edge source="CZE" target="NLD">
      <data key="d0">1321714</data>
    </edge>
    <edge source="CZE" target="NOR">
      <data key="d0">32843</data>
    </edge>
    <edge source="CZE" target="POL">
      <data key="d0">162412</data>
    </edge>
    <edge source="CZE" target="ROU">
      <data key="d0">30751</data>
    </edge>
    <edge source="CZE" target="RUS">
      <data key="d0">106834</data>
    </edge>
    <edge source="CZE" target="SVK">
      <data key="d0">2354963</data>
    </edge>
    <edge source="CZE" target="SVN">
      <data key="d0">21909</data>
    </edge>
    <edge source="CZE" target="ESP">
      <data key="d0">58985</data>
    </edge>
    <edge source="CZE" target="SWE">
      <data key="d0">278275</data>
    </edge>
    <edge source="CZE" target="CHE">
      <data key="d0">1480930</data>
    </edge>
    <edge source="CZE" target="UKR">
      <data key="d0">15766</data>
    </edge>
    <edge source="CZE" target="GBR">
      <data key="d0">345585</data>
    </edge>
    <edge source="CZE" target="USA">
      <data key="d0">336907</data>
    </edge>
    <edge source="CZE" target="SRB">
      <data key="d0">13211</data>
    </edge>
    <edge source="DNK" target="AUS">
      <data key="d0">13856</data>
    </edge>
    <edge source="DNK" target="AUT">
      <data key="d0">351479</data>
    </edge>
    <edge source="DNK" target="BEL">
      <data key="d0">465705</data>
    </edge>
    <edge source="DNK" target="BGR">
      <data key="d0">13164</data>
    </edge>
    <edge source="DNK" target="CAN">
      <data key="d0">24020</data>
    </edge>
    <edge source="DNK" target="HRV">
      <data key="d0">28139</data>
    </edge>
    <edge source="DNK" target="CZE">
      <data key="d0">67631</data>
    </edge>
    <edge source="DNK" target="EST">
      <data key="d0">89930</data>
    </edge>
    <edge source="DNK" target="FIN">
      <data key="d0">1459618</data>
    </edge>
    <edge source="DNK" target="FRA">
      <data key="d0">1462884</data>
    </edge>
    <edge source="DNK" target="DEU">
      <data key="d0">3725456</data>
    </edge>
    <edge source="DNK" target="GRC">
      <data key="d0">237193</data>
    </edge>
    <edge source="DNK" target="HKG">
      <data key="d0">23358</data>
    </edge>
    <edge source="DNK" target="HUN">
      <data key="d0">32283</data>
    </edge>
    <edge source="DNK" target="IRL">
      <data key="d0">135283</data>
    </edge>
    <edge source="DNK" target="ISR">
      <data key="d0">11513</data>
    </edge>
    <edge source="DNK" target="ITA">
      <data key="d0">546045</data>
    </edge>
    <edge source="DNK" target="JPN">
      <data key="d0">49616</data>
    </edge>
    <edge source="DNK" target="KAZ">
      <data key="d0">19254</data>
    </edge>
    <edge source="DNK" target="LVA">
      <data key="d0">27802</data>
    </edge>
    <edge source="DNK" target="LTU">
      <data key="d0">82683</data>
    </edge>
    <edge source="DNK" target="NLD">
      <data key="d0">885952</data>
    </edge>
    <edge source="DNK" target="NOR">
      <data key="d0">4143189</data>
    </edge>
    <edge source="DNK" target="POL">
      <data key="d0">406680</data>
    </edge>
    <edge source="DNK" target="PRT">
      <data key="d0">562253</data>
    </edge>
    <edge source="DNK" target="ROU">
      <data key="d0">25902</data>
    </edge>
    <edge source="DNK" target="RUS">
      <data key="d0">72695</data>
    </edge>
    <edge source="DNK" target="SAU">
      <data key="d0">27636</data>
    </edge>
    <edge source="DNK" target="SVK">
      <data key="d0">11998</data>
    </edge>
    <edge source="DNK" target="SVN">
      <data key="d0">24252</data>
    </edge>
    <edge source="DNK" target="ESP">
      <data key="d0">1378692</data>
    </edge>
    <edge source="DNK" target="SWE">
      <data key="d0">7460283</data>
    </edge>
    <edge source="DNK" target="CHE">
      <data key="d0">512524</data>
    </edge>
    <edge source="DNK" target="ARE">
      <data key="d0">39873</data>
    </edge>
    <edge source="DNK" target="UKR">
      <data key="d0">17409</data>
    </edge>
    <edge source="DNK" target="GBR">
      <data key="d0">6128414</data>
    </edge>
    <edge source="DNK" target="USA">
      <data key="d0">531009</data>
    </edge>
    <edge source="DNK" target="SRB">
      <data key="d0">162778</data>
    </edge>
    <edge source="FIN" target="AUS">
      <data key="d0">43082</data>
    </edge>
    <edge source="FIN" target="AUT">
      <data key="d0">230307</data>
    </edge>
    <edge source="FIN" target="BEL">
      <data key="d0">126983</data>
    </edge>
    <edge source="FIN" target="BRA">
      <data key="d0">22917</data>
    </edge>
    <edge source="FIN" target="CAN">
      <data key="d0">21419</data>
    </edge>
    <edge source="FIN" target="HRV">
      <data key="d0">14730</data>
    </edge>
    <edge source="FIN" target="CZE">
      <data key="d0">69474</data>
    </edge>
    <edge source="FIN" target="DNK">
      <data key="d0">216906</data>
    </edge>
    <edge source="FIN" target="EST">
      <data key="d0">1427762</data>
    </edge>
    <edge source="FIN" target="FRA">
      <data key="d0">264477</data>
    </edge>
    <edge source="FIN" target="DEU">
      <data key="d0">1318391</data>
    </edge>
    <edge source="FIN" target="GRC">
      <data key="d0">130434</data>
    </edge>
    <edge source="FIN" target="HKG">
      <data key="d0">10768</data>
    </edge>
    <edge source="FIN" target="HUN">
      <data key="d0">61621</data>
    </edge>
    <edge source="FIN" target="IRL">
      <data key="d0">13079</data>
    </edge>
    <edge source="FIN" target="ISR">
      <data key="d0">55939</data>
    </edge>
    <edge source="FIN" target="ITA">
      <data key="d0">99109</data>
    </edge>
    <edge source="FIN" target="JPN">
      <data key="d0">217811</data>
    </edge>
    <edge source="FIN" target="LBN">
      <data key="d0">10129</data>
    </edge>
    <edge source="FIN" target="LVA">
      <data key="d0">131949</data>
    </edge>
    <edge source="FIN" target="LTU">
      <data key="d0">24872</data>
    </edge>
    <edge source="FIN" target="NLD">
      <data key="d0">199366</data>
    </edge>
    <edge source="FIN" target="NOR">
      <data key="d0">1346988</data>
    </edge>
    <edge source="FIN" target="POL">
      <data key="d0">52921</data>
    </edge>
    <edge source="FIN" target="PRT">
      <data key="d0">140265</data>
    </edge>
    <edge source="FIN" target="ROU">
      <data key="d0">10805</data>
    </edge>
    <edge source="FIN" target="RUS">
      <data key="d0">1302176</data>
    </edge>
    <edge source="FIN" target="SGP">
      <data key="d0">30578</data>
    </edge>
    <edge source="FIN" target="SVN">
      <data key="d0">16887</data>
    </edge>
    <edge source="FIN" target="ZAF">
      <data key="d0">15318</data>
    </edge>
    <edge source="FIN" target="ESP">
      <data key="d0">77304</data>
    </edge>
    <edge source="FIN" target="SWE">
      <data key="d0">1738654</data>
    </edge>
    <edge source="FIN" target="CHE">
      <data key="d0">254092</data>
    </edge>
    <edge source="FIN" target="ARE">
      <data key="d0">120877</data>
    </edge>
    <edge source="FIN" target="TUR">
      <data key="d0">10440</data>
    </edge>
    <edge source="FIN" target="UKR">
      <data key="d0">20301</data>
    </edge>
    <edge source="FIN" target="GBR">
      <data key="d0">385039</data>
    </edge>
    <edge source="FIN" target="USA">
      <data key="d0">162891</data>
    </edge>
    <edge source="GRC" target="ALB">
      <data key="d0">10161</data>
    </edge>
    <edge source="GRC" target="BEL">
      <data key="d0">36357</data>
    </edge>
    <edge source="GRC" target="BGR">
      <data key="d0">40594</data>
    </edge>
    <edge source="GRC" target="CAN">
      <data key="d0">19672</data>
    </edge>
    <edge source="GRC" target="CHN">
      <data key="d0">11787</data>
    </edge>
    <edge source="GRC" target="CRI">
      <data key="d0">26447</data>
    </edge>
    <edge source="GRC" target="HRV">
      <data key="d0">17450</data>
    </edge>
    <edge source="GRC" target="CZE">
      <data key="d0">52206</data>
    </edge>
    <edge source="GRC" target="DNK">
      <data key="d0">21395</data>
    </edge>
    <edge source="GRC" target="ETH">
      <data key="d0">49636</data>
    </edge>
    <edge source="GRC" target="FRA">
      <data key="d0">79338</data>
    </edge>
    <edge source="GRC" target="DEU">
      <data key="d0">35176</data>
    </edge>
    <edge source="GRC" target="HKG">
      <data key="d0">253460</data>
    </edge>
    <edge source="GRC" target="ITA">
      <data key="d0">56398</data>
    </edge>
    <edge source="GRC" target="JPN">
      <data key="d0">1544512</data>
    </edge>
    <edge source="GRC" target="LBN">
      <data key="d0">26673</data>
    </edge>
    <edge source="GRC" target="NLD">
      <data key="d0">22593</data>
    </edge>
    <edge source="GRC" target="NOR">
      <data key="d0">52424</data>
    </edge>
    <edge source="GRC" target="POL">
      <data key="d0">47886</data>
    </edge>
    <edge source="GRC" target="PRT">
      <data key="d0">29537</data>
    </edge>
    <edge source="GRC" target="ROU">
      <data key="d0">220484</data>
    </edge>
    <edge source="GRC" target="RUS">
      <data key="d0">30059</data>
    </edge>
    <edge source="GRC" target="SAU">
      <data key="d0">156764</data>
    </edge>
    <edge source="GRC" target="SGP">
      <data key="d0">11647</data>
    </edge>
    <edge source="GRC" target="SVK">
      <data key="d0">13487</data>
    </edge>
    <edge source="GRC" target="SVN">
      <data key="d0">11271</data>
    </edge>
    <edge source="GRC" target="ZAF">
      <data key="d0">21214</data>
    </edge>
    <edge source="GRC" target="ESP">
      <data key="d0">67588</data>
    </edge>
    <edge source="GRC" target="CHE">
      <data key="d0">48842</data>
    </edge>
    <edge source="GRC" target="ARE">
      <data key="d0">103522</data>
    </edge>
    <edge source="GRC" target="TUR">
      <data key="d0">56281</data>
    </edge>
    <edge source="GRC" target="MKD">
      <data key="d0">301456</data>
    </edge>
    <edge source="GRC" target="EGY">
      <data key="d0">24288</data>
    </edge>
    <edge source="GRC" target="GBR">
      <data key="d0">413713</data>
    </edge>
    <edge source="GRC" target="USA">
      <data key="d0">92713</data>
    </edge>
    <edge source="GRC" target="SRB">
      <data key="d0">29928</data>
    </edge>
    <edge source="HUN" target="AUT">
      <data key="d0">980000</data>
    </edge>
    <edge source="HUN" target="BEL">
      <data key="d0">12801000</data>
    </edge>
    <edge source="HUN" target="BGR">
      <data key="d0">37000</data>
    </edge>
    <edge source="HUN" target="CAN">
      <data key="d0">16000</data>
    </edge>
    <edge source="HUN" target="HRV">
      <data key="d0">40000</data>
    </edge>
    <edge source="HUN" target="CZE">
      <data key="d0">183000</data>
    </edge>
    <edge source="HUN" target="DNK">
      <data key="d0">248000</data>
    </edge>
    <edge source="HUN" target="FRA">
      <data key="d0">1638000</data>
    </edge>
    <edge source="HUN" target="DEU">
      <data key="d0">6861000</data>
    </edge>
    <edge source="HUN" target="ISR">
      <data key="d0">11000</data>
    </edge>
    <edge source="HUN" target="ITA">
      <data key="d0">14079000</data>
    </edge>
    <edge source="HUN" target="LTU">
      <data key="d0">24000</data>
    </edge>
    <edge source="HUN" target="NLD">
      <data key="d0">1027000</data>
    </edge>
    <edge source="HUN" target="NOR">
      <data key="d0">64000</data>
    </edge>
    <edge source="HUN" target="POL">
      <data key="d0">93000</data>
    </edge>
    <edge source="HUN" target="ROU">
      <data key="d0">98000</data>
    </edge>
    <edge source="HUN" target="RUS">
      <data key="d0">38000</data>
    </edge>
    <edge source="HUN" target="SVK">
      <data key="d0">363000</data>
    </edge>
    <edge source="HUN" target="SVN">
      <data key="d0">13000</data>
    </edge>
    <edge source="HUN" target="ESP">
      <data key="d0">14000</data>
    </edge>
    <edge source="HUN" target="SWE">
      <data key="d0">62000</data>
    </edge>
    <edge source="HUN" target="CHE">
      <data key="d0">152000</data>
    </edge>
    <edge source="HUN" target="UKR">
      <data key="d0">16000</data>
    </edge>
    <edge source="HUN" target="GBR">
      <data key="d0">241000</data>
    </edge>
    <edge source="HUN" target="USA">
      <data key="d0">127000</data>
    </edge>
    <edge source="HUN" target="SRB">
      <data key="d0">32000</data>
    </edge>
    <edge source="IRL" target="AUS">
      <data key="d0">20766</data>
    </edge>
    <edge source="IRL" target="AUT">
      <data key="d0">41535</data>
    </edge>
    <edge source="IRL" target="BEL">
      <data key="d0">275792</data>
    </edge>
    <edge source="IRL" target="CZE">
      <data key="d0">76308</data>
    </edge>
    <edge source="IRL" target="DNK">
      <data key="d0">275178</data>
    </edge>
    <edge source="IRL" target="EST">
      <data key="d0">56754</data>
    </edge>
    <edge source="IRL" target="FIN">
      <data key="d0">63219</data>
    </edge>
    <edge source="IRL" target="FRA">
      <data key="d0">1087485</data>
    </edge>
    <edge source="IRL" target="DEU">
      <data key="d0">2121289</data>
    </edge>
    <edge source="IRL" target="GRC">
      <data key="d0">23455</data>
    </edge>
    <edge source="IRL" target="HKG">
      <data key="d0">24972</data>
    </edge>
    <edge source="IRL" target="ISR">
      <data key="d0">266151</data>
    </edge>
    <edge source="IRL" target="ITA">
      <data key="d0">513633</data>
    </edge>
    <edge source="IRL" target="JPN">
      <data key="d0">174577</data>
    </edge>
    <edge source="IRL" target="KOR">
      <data key="d0">19249</data>
    </edge>
    <edge source="IRL" target="LTU">
      <data key="d0">11411</data>
    </edge>
    <edge source="IRL" target="NLD">
      <data key="d0">868953</data>
    </edge>
    <edge source="IRL" target="NOR">
      <data key="d0">24276</data>
    </edge>
    <edge source="IRL" target="POL">
      <data key="d0">52065</data>
    </edge>
    <edge source="IRL" target="PRT">
      <data key="d0">29061</data>
    </edge>
    <edge source="IRL" target="RUS">
      <data key="d0">407641</data>
    </edge>
    <edge source="IRL" target="SGP">
      <data key="d0">28676</data>
    </edge>
    <edge source="IRL" target="ZAF">
      <data key="d0">11442</data>
    </edge>
    <edge source="IRL" target="ESP">
      <data key="d0">433592</data>
    </edge>
    <edge source="IRL" target="SWE">
      <data key="d0">424805</data>
    </edge>
    <edge source="IRL" target="CHE">
      <data key="d0">272732</data>
    </edge>
    <edge source="IRL" target="TUN">
      <data key="d0">18245</data>
    </edge>
    <edge source="IRL" target="TUR">
      <data key="d0">1581529</data>
    </edge>
    <edge source="IRL" target="UKR">
      <data key="d0">35804</data>
    </edge>
    <edge source="IRL" target="EGY">
      <data key="d0">13280</data>
    </edge>
    <edge source="IRL" target="GBR">
      <data key="d0">5398133</data>
    </edge>
    <edge source="IRL" target="USA">
      <data key="d0">524457</data>
    </edge>
    <edge source="ISR" target="ARG">
      <data key="d0">15000</data>
    </edge>
    <edge source="ISR" target="AUS">
      <data key="d0">21000</data>
    </edge>
    <edge source="ISR" target="AUT">
      <data key="d0">30000</data>
    </edge>
    <edge source="ISR" target="BEL">
      <data key="d0">11000</data>
    </edge>
    <edge source="ISR" target="CHN">
      <data key="d0">23000</data>
    </edge>
    <edge source="ISR" target="DNK">
      <data key="d0">27000</data>
    </edge>
    <edge source="ISR" target="FRA">
      <data key="d0">88000</data>
    </edge>
    <edge source="ISR" target="DEU">
      <data key="d0">226000</data>
    </edge>
    <edge source="ISR" target="GTM">
      <data key="d0">11000</data>
    </edge>
    <edge source="ISR" target="HKG">
      <data key="d0">47000</data>
    </edge>
    <edge source="ISR" target="HUN">
      <data key="d0">13000</data>
    </edge>
    <edge source="ISR" target="ITA">
      <data key="d0">65000</data>
    </edge>
    <edge source="ISR" target="JPN">
      <data key="d0">76000</data>
    </edge>
    <edge source="ISR" target="LVA">
      <data key="d0">14000</data>
    </edge>
    <edge source="ISR" target="NLD">
      <data key="d0">569000</data>
    </edge>
    <edge source="ISR" target="NIC">
      <data key="d0">12000</data>
    </edge>
    <edge source="ISR" target="NOR">
      <data key="d0">57000</data>
    </edge>
    <edge source="ISR" target="POL">
      <data key="d0">11000</data>
    </edge>
    <edge source="ISR" target="IND">
      <data key="d0">17000</data>
    </edge>
    <edge source="ISR" target="SGP">
      <data key="d0">22000</data>
    </edge>
    <edge source="ISR" target="ESP">
      <data key="d0">18000</data>
    </edge>
    <edge source="ISR" target="SWE">
      <data key="d0">26000</data>
    </edge>
    <edge source="ISR" target="THA">
      <data key="d0">467000</data>
    </edge>
    <edge source="ISR" target="TUR">
      <data key="d0">23000</data>
    </edge>
    <edge source="ISR" target="MKD">
      <data key="d0">39000</data>
    </edge>
    <edge source="ISR" target="EGY">
      <data key="d0">62000</data>
    </edge>
    <edge source="ISR" target="GBR">
      <data key="d0">200000</data>
    </edge>
    <edge source="ISR" target="USA">
      <data key="d0">1576000</data>
    </edge>
    <edge source="ISR" target="SRB">
      <data key="d0">12000</data>
    </edge>
    <edge source="LBN" target="CAN">
      <data key="d0">28618</data>
    </edge>
    <edge source="LBN" target="FRA">
      <data key="d0">24433</data>
    </edge>
    <edge source="LBN" target="DEU">
      <data key="d0">13934</data>
    </edge>
    <edge source="LBN" target="ITA">
      <data key="d0">18694</data>
    </edge>
    <edge source="LBN" target="JOR">
      <data key="d0">29459</data>
    </edge>
    <edge source="LBN" target="MEX">
      <data key="d0">13263</data>
    </edge>
    <edge source="LBN" target="OMN">
      <data key="d0">25602</data>
    </edge>
    <edge source="LBN" target="NLD">
      <data key="d0">19098</data>
    </edge>
    <edge source="LBN" target="NOR">
      <data key="d0">12599</data>
    </edge>
    <edge source="LBN" target="SAU">
      <data key="d0">732944</data>
    </edge>
    <edge source="LBN" target="ESP">
      <data key="d0">33265</data>
    </edge>
    <edge source="LBN" target="ARE">
      <data key="d0">552306</data>
    </edge>
    <edge source="LBN" target="GBR">
      <data key="d0">17891</data>
    </edge>
    <edge source="LBN" target="USA">
      <data key="d0">166274</data>
    </edge>
    <edge source="NOR" target="CAN">
      <data key="d0">10848</data>
    </edge>
    <edge source="NOR" target="DNK">
      <data key="d0">638428</data>
    </edge>
    <edge source="NOR" target="EST">
      <data key="d0">270636</data>
    </edge>
    <edge source="NOR" target="FIN">
      <data key="d0">149108</data>
    </edge>
    <edge source="NOR" target="FRA">
      <data key="d0">39238</data>
    </edge>
    <edge source="NOR" target="DEU">
      <data key="d0">107665</data>
    </edge>
    <edge source="NOR" target="HKG">
      <data key="d0">36078</data>
    </edge>
    <edge source="NOR" target="ITA">
      <data key="d0">23534</data>
    </edge>
    <edge source="NOR" target="LVA">
      <data key="d0">13140</data>
    </edge>
    <edge source="NOR" target="NLD">
      <data key="d0">46029</data>
    </edge>
    <edge source="NOR" target="SWE">
      <data key="d0">1156206</data>
    </edge>
    <edge source="NOR" target="GBR">
      <data key="d0">65421</data>
    </edge>
    <edge source="NOR" target="USA">
      <data key="d0">91467</data>
    </edge>
    <edge source="POL" target="AZE">
      <data key="d0">110000</data>
    </edge>
    <edge source="POL" target="AUT">
      <data key="d0">244000</data>
    </edge>
    <edge source="POL" target="CZE">
      <data key="d0">433000</data>
    </edge>
    <edge source="POL" target="DNK">
      <data key="d0">1224000</data>
    </edge>
    <edge source="POL" target="ETH">
      <data key="d0">100000</data>
    </edge>
    <edge source="POL" target="FRA">
      <data key="d0">748000</data>
    </edge>
    <edge source="POL" target="DEU">
      <data key="d0">9205000</data>
    </edge>
    <edge source="POL" target="ITA">
      <data key="d0">250000</data>
    </edge>
    <edge source="POL" target="LVA">
      <data key="d0">55000</data>
    </edge>
    <edge source="POL" target="LTU">
      <data key="d0">58000</data>
    </edge>
    <edge source="POL" target="NLD">
      <data key="d0">123000</data>
    </edge>
    <edge source="POL" target="NOR">
      <data key="d0">83000</data>
    </edge>
    <edge source="POL" target="RUS">
      <data key="d0">957000</data>
    </edge>
    <edge source="POL" target="SVK">
      <data key="d0">150000</data>
    </edge>
    <edge source="POL" target="CHE">
      <data key="d0">63000</data>
    </edge>
    <edge source="POL" target="UKR">
      <data key="d0">382000</data>
    </edge>
    <edge source="POL" target="USA">
      <data key="d0">63000</data>
    </edge>
    <edge source="PRT" target="AUS">
      <data key="d0">39885</data>
    </edge>
    <edge source="PRT" target="AUT">
      <data key="d0">78581</data>
    </edge>
    <edge source="PRT" target="BEL">
      <data key="d0">275272</data>
    </edge>
    <edge source="PRT" target="DNK">
      <data key="d0">222490</data>
    </edge>
    <edge source="PRT" target="FRA">
      <data key="d0">1220809</data>
    </edge>
    <edge source="PRT" target="DEU">
      <data key="d0">652314</data>
    </edge>
    <edge source="PRT" target="GRC">
      <data key="d0">34173</data>
    </edge>
    <edge source="PRT" target="ISR">
      <data key="d0">18328</data>
    </edge>
    <edge source="PRT" target="ITA">
      <data key="d0">29482</data>
    </edge>
    <edge source="PRT" target="JPN">
      <data key="d0">25459</data>
    </edge>
    <edge source="PRT" target="MOZ">
      <data key="d0">192516</data>
    </edge>
    <edge source="PRT" target="NLD">
      <data key="d0">24526</data>
    </edge>
    <edge source="PRT" target="NOR">
      <data key="d0">13149</data>
    </edge>
    <edge source="PRT" target="POL">
      <data key="d0">54304</data>
    </edge>
    <edge source="PRT" target="SVK">
      <data key="d0">11225</data>
    </edge>
    <edge source="PRT" target="ZAF">
      <data key="d0">88398</data>
    </edge>
    <edge source="PRT" target="ESP">
      <data key="d0">2504443</data>
    </edge>
    <edge source="PRT" target="SWE">
      <data key="d0">77121</data>
    </edge>
    <edge source="PRT" target="CHE">
      <data key="d0">62780</data>
    </edge>
    <edge source="PRT" target="GBR">
      <data key="d0">447349</data>
    </edge>
    <edge source="PRT" target="USA">
      <data key="d0">35874</data>
    </edge>
    <edge source="ROU" target="AUT">
      <data key="d0">22000</data>
    </edge>
    <edge source="ROU" target="BEL">
      <data key="d0">763000</data>
    </edge>
    <edge source="ROU" target="BGR">
      <data key="d0">17000</data>
    </edge>
    <edge source="ROU" target="FIN">
      <data key="d0">17000</data>
    </edge>
    <edge source="ROU" target="FRA">
      <data key="d0">1637000</data>
    </edge>
    <edge source="ROU" target="DEU">
      <data key="d0">3354000</data>
    </edge>
    <edge source="ROU" target="HUN">
      <data key="d0">307000</data>
    </edge>
    <edge source="ROU" target="ITA">
      <data key="d0">20272000</data>
    </edge>
    <edge source="ROU" target="JPN">
      <data key="d0">36000</data>
    </edge>
    <edge source="ROU" target="MDA">
      <data key="d0">20000</data>
    </edge>
    <edge source="ROU" target="NLD">
      <data key="d0">73000</data>
    </edge>
    <edge source="ROU" target="RUS">
      <data key="d0">98000</data>
    </edge>
    <edge source="ROU" target="ESP">
      <data key="d0">1346000</data>
    </edge>
    <edge source="ROU" target="CHE">
      <data key="d0">10000</data>
    </edge>
    <edge source="ROU" target="GBR">
      <data key="d0">60000</data>
    </edge>
    <edge source="ROU" target="USA">
      <data key="d0">73000</data>
    </edge>
    <edge source="RUS" target="EST">
      <data key="d0">67839</data>
    </edge>
    <edge source="RUS" target="FIN">
      <data key="d0">281085</data>
    </edge>
    <edge source="RUS" target="DEU">
      <data key="d0">30204</data>
    </edge>
    <edge source="RUS" target="KAZ">
      <data key="d0">122331</data>
    </edge>
    <edge source="RUS" target="LVA">
      <data key="d0">11828</data>
    </edge>
    <edge source="RUS" target="LTU">
      <data key="d0">13545</data>
    </edge>
    <edge source="RUS" target="NLD">
      <data key="d0">20322</data>
    </edge>
    <edge source="RUS" target="UKR">
      <data key="d0">172280</data>
    </edge>
    <edge source="RUS" target="GBR">
      <data key="d0">12074</data>
    </edge>
    <edge source="RUS" target="USA">
      <data key="d0">52597</data>
    </edge>
    <edge source="RUS" target="SRB">
      <data key="d0">10787</data>
    </edge>
    <edge source="SVK" target="AUT">
      <data key="d0">940919</data>
    </edge>
    <edge source="SVK" target="BEL">
      <data key="d0">6971457</data>
    </edge>
    <edge source="SVK" target="HRV">
      <data key="d0">19452</data>
    </edge>
    <edge source="SVK" target="CZE">
      <data key="d0">1079068</data>
    </edge>
    <edge source="SVK" target="DNK">
      <data key="d0">11543</data>
    </edge>
    <edge source="SVK" target="FRA">
      <data key="d0">355446</data>
    </edge>
    <edge source="SVK" target="DEU">
      <data key="d0">1050643</data>
    </edge>
    <edge source="SVK" target="HUN">
      <data key="d0">156272</data>
    </edge>
    <edge source="SVK" target="ITA">
      <data key="d0">3895484</data>
    </edge>
    <edge source="SVK" target="NLD">
      <data key="d0">14202</data>
    </edge>
    <edge source="SVK" target="POL">
      <data key="d0">98211</data>
    </edge>
    <edge source="SVK" target="RUS">
      <data key="d0">32283</data>
    </edge>
    <edge source="SVK" target="SVN">
      <data key="d0">80299</data>
    </edge>
    <edge source="SVK" target="SWE">
      <data key="d0">19773</data>
    </edge>
    <edge source="SVK" target="CHE">
      <data key="d0">11656</data>
    </edge>
    <edge source="SVK" target="USA">
      <data key="d0">34215</data>
    </edge>
    <edge source="SVN" target="AUT">
      <data key="d0">248724</data>
    </edge>
    <edge source="SVN" target="BEL">
      <data key="d0">124993</data>
    </edge>
    <edge source="SVN" target="HRV">
      <data key="d0">304656</data>
    </edge>
    <edge source="SVN" target="CZE">
      <data key="d0">20821</data>
    </edge>
    <edge source="SVN" target="DEU">
      <data key="d0">643509</data>
    </edge>
    <edge source="SVN" target="HUN">
      <data key="d0">13958</data>
    </edge>
    <edge source="SVN" target="ITA">
      <data key="d0">4703532</data>
    </edge>
    <edge source="SVN" target="RUS">
      <data key="d0">31945</data>
    </edge>
    <edge source="SVN" target="SVK">
      <data key="d0">11823</data>
    </edge>
    <edge source="SVN" target="ESP">
      <data key="d0">10416</data>
    </edge>
    <edge source="SVN" target="CHE">
      <data key="d0">83673</data>
    </edge>
    <edge source="SVN" target="UGA">
      <data key="d0">13575</data>
    </edge>
    <edge source="SVN" target="MKD">
      <data key="d0">60771</data>
    </edge>
    <edge source="SVN" target="GBR">
      <data key="d0">166739</data>
    </edge>
    <edge source="SVN" target="USA">
      <data key="d0">11425</data>
    </edge>
    <edge source="SVN" target="SRB">
      <data key="d0">20644</data>
    </edge>
    <edge source="SWE" target="AUS">
      <data key="d0">86973</data>
    </edge>
    <edge source="SWE" target="AUT">
      <data key="d0">133897</data>
    </edge>
    <edge source="SWE" target="BEL">
      <data key="d0">241605</data>
    </edge>
    <edge source="SWE" target="BRA">
      <data key="d0">11022</data>
    </edge>
    <edge source="SWE" target="CAN">
      <data key="d0">120148</data>
    </edge>
    <edge source="SWE" target="CHL">
      <data key="d0">19097</data>
    </edge>
    <edge source="SWE" target="CHN">
      <data key="d0">22262</data>
    </edge>
    <edge source="SWE" target="HRV">
      <data key="d0">67658</data>
    </edge>
    <edge source="SWE" target="CZE">
      <data key="d0">214323</data>
    </edge>
    <edge source="SWE" target="DNK">
      <data key="d0">1980634</data>
    </edge>
    <edge source="SWE" target="EST">
      <data key="d0">589825</data>
    </edge>
    <edge source="SWE" target="FIN">
      <data key="d0">5595864</data>
    </edge>
    <edge source="SWE" target="FRA">
      <data key="d0">670142</data>
    </edge>
    <edge source="SWE" target="DEU">
      <data key="d0">953869</data>
    </edge>
    <edge source="SWE" target="GRC">
      <data key="d0">501542</data>
    </edge>
    <edge source="SWE" target="HKG">
      <data key="d0">295949</data>
    </edge>
    <edge source="SWE" target="HUN">
      <data key="d0">157359</data>
    </edge>
    <edge source="SWE" target="IDN">
      <data key="d0">23135</data>
    </edge>
    <edge source="SWE" target="IRL">
      <data key="d0">52162</data>
    </edge>
    <edge source="SWE" target="ISR">
      <data key="d0">49980</data>
    </edge>
    <edge source="SWE" target="ITA">
      <data key="d0">979950</data>
    </edge>
    <edge source="SWE" target="JPN">
      <data key="d0">837213</data>
    </edge>
    <edge source="SWE" target="JOR">
      <data key="d0">10149</data>
    </edge>
    <edge source="SWE" target="LBN">
      <data key="d0">83918</data>
    </edge>
    <edge source="SWE" target="LVA">
      <data key="d0">232220</data>
    </edge>
    <edge source="SWE" target="LTU">
      <data key="d0">96904</data>
    </edge>
    <edge source="SWE" target="MYS">
      <data key="d0">40813</data>
    </edge>
    <edge source="SWE" target="NLD">
      <data key="d0">444470</data>
    </edge>
    <edge source="SWE" target="NZL">
      <data key="d0">13641</data>
    </edge>
    <edge source="SWE" target="NOR">
      <data key="d0">7218565</data>
    </edge>
    <edge source="SWE" target="PHL">
      <data key="d0">14186</data>
    </edge>
    <edge source="SWE" target="POL">
      <data key="d0">410095</data>
    </edge>
    <edge source="SWE" target="PRT">
      <data key="d0">142955</data>
    </edge>
    <edge source="SWE" target="ROU">
      <data key="d0">23026</data>
    </edge>
    <edge source="SWE" target="RUS">
      <data key="d0">326723</data>
    </edge>
    <edge source="SWE" target="SAU">
      <data key="d0">58055</data>
    </edge>
    <edge source="SWE" target="IND">
      <data key="d0">28264</data>
    </edge>
    <edge source="SWE" target="SGP">
      <data key="d0">65694</data>
    </edge>
    <edge source="SWE" target="SVK">
      <data key="d0">11022</data>
    </edge>
    <edge source="SWE" target="SVN">
      <data key="d0">67003</data>
    </edge>
    <edge source="SWE" target="ZAF">
      <data key="d0">29900</data>
    </edge>
    <edge source="SWE" target="ESP">
      <data key="d0">463567</data>
    </edge>
    <edge source="SWE" target="CHE">
      <data key="d0">429519</data>
    </edge>
    <edge source="SWE" target="THA">
      <data key="d0">88828</data>
    </edge>
    <edge source="SWE" target="ARE">
      <data key="d0">247170</data>
    </edge>
    <edge source="SWE" target="TUN">
      <data key="d0">22916</data>
    </edge>
    <edge source="SWE" target="TUR">
      <data key="d0">291584</data>
    </edge>
    <edge source="SWE" target="UKR">
      <data key="d0">12222</data>
    </edge>
    <edge source="SWE" target="EGY">
      <data key="d0">26518</data>
    </edge>
    <edge source="SWE" target="GBR">
      <data key="d0">780686</data>
    </edge>
    <edge source="SWE" target="USA">
      <data key="d0">916330</data>
    </edge>
    <edge source="SWE" target="URY">
      <data key="d0">12877</data>
    </edge>
    <edge source="TUN" target="AUT">
      <data key="d0">15542</data>
    </edge>
    <edge source="TUN" target="BEL">
      <data key="d0">1321418</data>
    </edge>
    <edge source="TUN" target="FRA">
      <data key="d0">4750454</data>
    </edge>
    <edge source="TUN" target="DEU">
      <data key="d0">2950945</data>
    </edge>
    <edge source="TUN" target="ITA">
      <data key="d0">1958708</data>
    </edge>
    <edge source="TUN" target="NLD">
      <data key="d0">1204856</data>
    </edge>
    <edge source="TUN" target="SAU">
      <data key="d0">11674</data>
    </edge>
    <edge source="TUN" target="CHE">
      <data key="d0">606610</data>
    </edge>
    <edge source="TUN" target="GBR">
      <data key="d0">1200113</data>
    </edge>
    <edge source="TUN" target="USA">
      <data key="d0">170033</data>
    </edge>
    <edge source="TUR" target="ALB">
      <data key="d0">62166</data>
    </edge>
    <edge source="TUR" target="AZE">
      <data key="d0">54319</data>
    </edge>
    <edge source="TUR" target="AUS">
      <data key="d0">90980</data>
    </edge>
    <edge source="TUR" target="AUT">
      <data key="d0">342592</data>
    </edge>
    <edge source="TUR" target="BEL">
      <data key="d0">304821</data>
    </edge>
    <edge source="TUR" target="BGR">
      <data key="d0">30577</data>
    </edge>
    <edge source="TUR" target="BLR">
      <data key="d0">236664</data>
    </edge>
    <edge source="TUR" target="CAN">
      <data key="d0">93667</data>
    </edge>
    <edge source="TUR" target="HRV">
      <data key="d0">16230</data>
    </edge>
    <edge source="TUR" target="CZE">
      <data key="d0">41886</data>
    </edge>
    <edge source="TUR" target="DNK">
      <data key="d0">111128</data>
    </edge>
    <edge source="TUR" target="FIN">
      <data key="d0">272723</data>
    </edge>
    <edge source="TUR" target="FRA">
      <data key="d0">831665</data>
    </edge>
    <edge source="TUR" target="GEO">
      <data key="d0">32267</data>
    </edge>
    <edge source="TUR" target="DEU">
      <data key="d0">9780071</data>
    </edge>
    <edge source="TUR" target="GRC">
      <data key="d0">495293</data>
    </edge>
    <edge source="TUR" target="HKG">
      <data key="d0">19097</data>
    </edge>
    <edge source="TUR" target="HUN">
      <data key="d0">41480</data>
    </edge>
    <edge source="TUR" target="IRL">
      <data key="d0">238009</data>
    </edge>
    <edge source="TUR" target="ISR">
      <data key="d0">154651</data>
    </edge>
    <edge source="TUR" target="ITA">
      <data key="d0">862367</data>
    </edge>
    <edge source="TUR" target="JPN">
      <data key="d0">82345</data>
    </edge>
    <edge source="TUR" target="KAZ">
      <data key="d0">29295</data>
    </edge>
    <edge source="TUR" target="JOR">
      <data key="d0">43433</data>
    </edge>
    <edge source="TUR" target="KGZ">
      <data key="d0">21057</data>
    </edge>
    <edge source="TUR" target="NLD">
      <data key="d0">934917</data>
    </edge>
    <edge source="TUR" target="NOR">
      <data key="d0">16184</data>
    </edge>
    <edge source="TUR" target="POL">
      <data key="d0">14040</data>
    </edge>
    <edge source="TUR" target="PRT">
      <data key="d0">15598</data>
    </edge>
    <edge source="TUR" target="ROU">
      <data key="d0">41382</data>
    </edge>
    <edge source="TUR" target="RUS">
      <data key="d0">1103920</data>
    </edge>
    <edge source="TUR" target="SAU">
      <data key="d0">118711</data>
    </edge>
    <edge source="TUR" target="SEN">
      <data key="d0">13021</data>
    </edge>
    <edge source="TUR" target="SVK">
      <data key="d0">19169</data>
    </edge>
    <edge source="TUR" target="ZAF">
      <data key="d0">90465</data>
    </edge>
    <edge source="TUR" target="ESP">
      <data key="d0">1418256</data>
    </edge>
    <edge source="TUR" target="SWE">
      <data key="d0">210027</data>
    </edge>
    <edge source="TUR" target="CHE">
      <data key="d0">443609</data>
    </edge>
    <edge source="TUR" target="ARE">
      <data key="d0">38574</data>
    </edge>
    <edge source="TUR" target="TUN">
      <data key="d0">19391</data>
    </edge>
    <edge source="TUR" target="UKR">
      <data key="d0">111562</data>
    </edge>
    <edge source="TUR" target="MKD">
      <data key="d0">155572</data>
    </edge>
    <edge source="TUR" target="EGY">
      <data key="d0">117825</data>
    </edge>
    <edge source="TUR" target="GBR">
      <data key="d0">3074926</data>
    </edge>
    <edge source="TUR" target="USA">
      <data key="d0">10448072</data>
    </edge>
    <edge source="TUR" target="SRB">
      <data key="d0">84424</data>
    </edge>
    <edge source="UKR" target="ARM">
      <data key="d0">12480</data>
    </edge>
    <edge source="UKR" target="BEL">
      <data key="d0">58910</data>
    </edge>
    <edge source="UKR" target="FIN">
      <data key="d0">396830</data>
    </edge>
    <edge source="UKR" target="DEU">
      <data key="d0">1111940</data>
    </edge>
    <edge source="UKR" target="IRL">
      <data key="d0">44220</data>
    </edge>
    <edge source="UKR" target="ITA">
      <data key="d0">440570</data>
    </edge>
    <edge source="UKR" target="NLD">
      <data key="d0">11360</data>
    </edge>
    <edge source="UKR" target="RUS">
      <data key="d0">57730</data>
    </edge>
    <edge source="SRB" target="AUT">
      <data key="d0">72000</data>
    </edge>
    <edge source="SRB" target="DEU">
      <data key="d0">1716000</data>
    </edge>
    <edge source="SRB" target="HUN">
      <data key="d0">36000</data>
    </edge>
    <edge source="SRB" target="ITA">
      <data key="d0">37000</data>
    </edge>
    <edge source="SRB" target="RUS">
      <data key="d0">22000</data>
    </edge>
    <edge source="SRB" target="MKD">
      <data key="d0">74000</data>
    </edge>
    <edge source="ARM" target="RUS">
      <data key="d0">21686</data>
    </edge>
    <edge source="EST" target="FIN">
      <data key="d0">1406558</data>
    </edge>
    <edge source="EST" target="LVA">
      <data key="d0">506096</data>
    </edge>
    <edge source="EST" target="LTU">
      <data key="d0">296000</data>
    </edge>
    <edge source="EST" target="NOR">
      <data key="d0">82695</data>
    </edge>
    <edge source="EST" target="POL">
      <data key="d0">14133</data>
    </edge>
    <edge source="EST" target="RUS">
      <data key="d0">18932</data>
    </edge>
    <edge source="EST" target="SWE">
      <data key="d0">491674</data>
    </edge>
    <edge source="CIV" target="FRA">
      <data key="d0">22328</data>
    </edge>
    <edge source="CIV" target="SEN">
      <data key="d0">16349</data>
    </edge>
    <edge source="CIV" target="BFA">
      <data key="d0">25517</data>
    </edge>
    <edge source="JOR" target="PSE">
      <data key="d0">12039</data>
    </edge>
    <edge source="JOR" target="ISR">
      <data key="d0">1916328</data>
    </edge>
    <edge source="JOR" target="SAU">
      <data key="d0">34538</data>
    </edge>
    <edge source="JOR" target="ARE">
      <data key="d0">14992</data>
    </edge>
    <edge source="JOR" target="USA">
      <data key="d0">12570342</data>
    </edge>
    <edge source="LVA" target="DNK">
      <data key="d0">16069</data>
    </edge>
    <edge source="LVA" target="EST">
      <data key="d0">44498</data>
    </edge>
    <edge source="LVA" target="DEU">
      <data key="d0">190383</data>
    </edge>
    <edge source="LVA" target="NLD">
      <data key="d0">219024</data>
    </edge>
    <edge source="LVA" target="RUS">
      <data key="d0">16900</data>
    </edge>
    <edge source="LTU" target="EST">
      <data key="d0">62731</data>
    </edge>
    <edge source="LTU" target="DEU">
      <data key="d0">185049</data>
    </edge>
    <edge source="LTU" target="LVA">
      <data key="d0">62276</data>
    </edge>
    <edge source="LTU" target="POL">
      <data key="d0">15054</data>
    </edge>
    <edge source="LTU" target="RUS">
      <data key="d0">38134</data>
    </edge>
    <edge source="LTU" target="SWE">
      <data key="d0">31561</data>
    </edge>
    <edge source="LTU" target="GBR">
      <data key="d0">1217691</data>
    </edge>
    <edge source="LTU" target="USA">
      <data key="d0">51932</data>
    </edge>
    <edge source="MDA" target="BEL">
      <data key="d0">14233</data>
    </edge>
    <edge source="MDA" target="DEU">
      <data key="d0">964054</data>
    </edge>
    <edge source="MDA" target="ITA">
      <data key="d0">238080</data>
    </edge>
    <edge source="MDA" target="ROU">
      <data key="d0">4541770</data>
    </edge>
    <edge source="MDA" target="USA">
      <data key="d0">218677</data>
    </edge>
    <edge source="MAR" target="BEL">
      <data key="d0">1514702</data>
    </edge>
    <edge source="MAR" target="CAN">
      <data key="d0">16289</data>
    </edge>
    <edge source="MAR" target="CZE">
      <data key="d0">41012</data>
    </edge>
    <edge source="MAR" target="DNK">
      <data key="d0">108954</data>
    </edge>
    <edge source="MAR" target="FRA">
      <data key="d0">12139064</data>
    </edge>
    <edge source="MAR" target="DEU">
      <data key="d0">430875</data>
    </edge>
    <edge source="MAR" target="HKG">
      <data key="d0">16680</data>
    </edge>
    <edge source="MAR" target="ITA">
      <data key="d0">131236</data>
    </edge>
    <edge source="MAR" target="JPN">
      <data key="d0">20108</data>
    </edge>
    <edge source="MAR" target="NLD">
      <data key="d0">96363</data>
    </edge>
    <edge source="MAR" target="ESP">
      <data key="d0">1163266</data>
    </edge>
    <edge source="MAR" target="CHE">
      <data key="d0">970757</data>
    </edge>
    <edge source="MAR" target="GBR">
      <data key="d0">105578</data>
    </edge>
    <edge source="MAR" target="USA">
      <data key="d0">90391</data>
    </edge>
    <edge source="OMN" target="ARE">
      <data key="d0">21004</data>
    </edge>
    <edge source="PAK" target="AUT">
      <data key="d0">23408</data>
    </edge>
    <edge source="PAK" target="BEL">
      <data key="d0">32740</data>
    </edge>
    <edge source="PAK" target="CAN">
      <data key="d0">22264</data>
    </edge>
    <edge source="PAK" target="DNK">
      <data key="d0">35040</data>
    </edge>
    <edge source="PAK" target="FRA">
      <data key="d0">45964</data>
    </edge>
    <edge source="PAK" target="DEU">
      <data key="d0">197250</data>
    </edge>
    <edge source="PAK" target="HKG">
      <data key="d0">15581</data>
    </edge>
    <edge source="PAK" target="ITA">
      <data key="d0">23953</data>
    </edge>
    <edge source="PAK" target="JPN">
      <data key="d0">37578</data>
    </edge>
    <edge source="PAK" target="KAZ">
      <data key="d0">16268</data>
    </edge>
    <edge source="PAK" target="OMN">
      <data key="d0">29715</data>
    </edge>
    <edge source="PAK" target="NLD">
      <data key="d0">25875</data>
    </edge>
    <edge source="PAK" target="SAU">
      <data key="d0">139457</data>
    </edge>
    <edge source="PAK" target="ZAF">
      <data key="d0">71476</data>
    </edge>
    <edge source="PAK" target="ESP">
      <data key="d0">19426</data>
    </edge>
    <edge source="PAK" target="ARE">
      <data key="d0">857854</data>
    </edge>
    <edge source="PAK" target="GBR">
      <data key="d0">200746</data>
    </edge>
    <edge source="PAK" target="USA">
      <data key="d0">338899</data>
    </edge>
    <edge source="PHL" target="ARG">
      <data key="d0">14396</data>
    </edge>
    <edge source="PHL" target="AUS">
      <data key="d0">794288</data>
    </edge>
    <edge source="PHL" target="BEL">
      <data key="d0">158941</data>
    </edge>
    <edge source="PHL" target="BRA">
      <data key="d0">11663</data>
    </edge>
    <edge source="PHL" target="CAN">
      <data key="d0">4095559</data>
    </edge>
    <edge source="PHL" target="CHL">
      <data key="d0">58969</data>
    </edge>
    <edge source="PHL" target="DNK">
      <data key="d0">22125</data>
    </edge>
    <edge source="PHL" target="ECU">
      <data key="d0">10002</data>
    </edge>
    <edge source="PHL" target="FRA">
      <data key="d0">149695</data>
    </edge>
    <edge source="PHL" target="DEU">
      <data key="d0">3545830</data>
    </edge>
    <edge source="PHL" target="GRC">
      <data key="d0">16179</data>
    </edge>
    <edge source="PHL" target="HKG">
      <data key="d0">5353552</data>
    </edge>
    <edge source="PHL" target="IDN">
      <data key="d0">16873</data>
    </edge>
    <edge source="PHL" target="ISR">
      <data key="d0">48814</data>
    </edge>
    <edge source="PHL" target="ITA">
      <data key="d0">2317475</data>
    </edge>
    <edge source="PHL" target="JPN">
      <data key="d0">4619923</data>
    </edge>
    <edge source="PHL" target="KOR">
      <data key="d0">276258</data>
    </edge>
    <edge source="PHL" target="LBN">
      <data key="d0">80131</data>
    </edge>
    <edge source="PHL" target="LVA">
      <data key="d0">57009</data>
    </edge>
    <edge source="PHL" target="MYS">
      <data key="d0">72258</data>
    </edge>
    <edge source="PHL" target="MEX">
      <data key="d0">4519676</data>
    </edge>
    <edge source="PHL" target="OMN">
      <data key="d0">15696</data>
    </edge>
    <edge source="PHL" target="NLD">
      <data key="d0">985579</data>
    </edge>
    <edge source="PHL" target="NZL">
      <data key="d0">39607</data>
    </edge>
    <edge source="PHL" target="NOR">
      <data key="d0">105996</data>
    </edge>
    <edge source="PHL" target="PAN">
      <data key="d0">62187</data>
    </edge>
    <edge source="PHL" target="PRT">
      <data key="d0">12499</data>
    </edge>
    <edge source="PHL" target="SGP">
      <data key="d0">623871</data>
    </edge>
    <edge source="PHL" target="ZAF">
      <data key="d0">22707</data>
    </edge>
    <edge source="PHL" target="ESP">
      <data key="d0">127002</data>
    </edge>
    <edge source="PHL" target="SWE">
      <data key="d0">99261</data>
    </edge>
    <edge source="PHL" target="CHE">
      <data key="d0">460540</data>
    </edge>
    <edge source="PHL" target="THA">
      <data key="d0">132191</data>
    </edge>
    <edge source="PHL" target="GBR">
      <data key="d0">3440765</data>
    </edge>
    <edge source="PHL" target="USA">
      <data key="d0">242882076</data>
    </edge>
    <edge source="VNM" target="ARG">
      <data key="d0">388000</data>
    </edge>
    <edge source="VNM" target="AUS">
      <data key="d0">2649000</data>
    </edge>
    <edge source="VNM" target="AUT">
      <data key="d0">1084000</data>
    </edge>
    <edge source="VNM" target="BEL">
      <data key="d0">9311000</data>
    </edge>
    <edge source="VNM" target="BRA">
      <data key="d0">931000</data>
    </edge>
    <edge source="VNM" target="BGR">
      <data key="d0">67000</data>
    </edge>
    <edge source="VNM" target="BDI">
      <data key="d0">76000</data>
    </edge>
    <edge source="VNM" target="CMR">
      <data key="d0">19000</data>
    </edge>
    <edge source="VNM" target="CAN">
      <data key="d0">4027000</data>
    </edge>
    <edge source="VNM" target="LKA">
      <data key="d0">327000</data>
    </edge>
    <edge source="VNM" target="CHL">
      <data key="d0">336000</data>
    </edge>
    <edge source="VNM" target="CZE">
      <data key="d0">84000</data>
    </edge>
    <edge source="VNM" target="DNK">
      <data key="d0">586000</data>
    </edge>
    <edge source="VNM" target="FIN">
      <data key="d0">93000</data>
    </edge>
    <edge source="VNM" target="FRA">
      <data key="d0">19144000</data>
    </edge>
    <edge source="VNM" target="DEU">
      <data key="d0">23708000</data>
    </edge>
    <edge source="VNM" target="GRC">
      <data key="d0">36000</data>
    </edge>
    <edge source="VNM" target="HKG">
      <data key="d0">1464000</data>
    </edge>
    <edge source="VNM" target="IRL">
      <data key="d0">49000</data>
    </edge>
    <edge source="VNM" target="ISR">
      <data key="d0">50000</data>
    </edge>
    <edge source="VNM" target="ITA">
      <data key="d0">3521000</data>
    </edge>
    <edge source="VNM" target="JPN">
      <data key="d0">42289000</data>
    </edge>
    <edge source="VNM" target="KOR">
      <data key="d0">7296000</data>
    </edge>
    <edge source="VNM" target="MYS">
      <data key="d0">1011000</data>
    </edge>
    <edge source="VNM" target="MEX">
      <data key="d0">214000</data>
    </edge>
    <edge source="VNM" target="NLD">
      <data key="d0">5782000</data>
    </edge>
    <edge source="VNM" target="NZL">
      <data key="d0">626000</data>
    </edge>
    <edge source="VNM" target="NER">
      <data key="d0">99000</data>
    </edge>
    <edge source="VNM" target="NOR">
      <data key="d0">1501000</data>
    </edge>
    <edge source="VNM" target="POL">
      <data key="d0">445000</data>
    </edge>
    <edge source="VNM" target="ROU">
      <data key="d0">320000</data>
    </edge>
    <edge source="VNM" target="RUS">
      <data key="d0">548000</data>
    </edge>
    <edge source="VNM" target="SAU">
      <data key="d0">430000</data>
    </edge>
    <edge source="VNM" target="IND">
      <data key="d0">80000</data>
    </edge>
    <edge source="VNM" target="SGP">
      <data key="d0">523000</data>
    </edge>
    <edge source="VNM" target="ZAF">
      <data key="d0">82000</data>
    </edge>
    <edge source="VNM" target="ESP">
      <data key="d0">4919000</data>
    </edge>
    <edge source="VNM" target="SWE">
      <data key="d0">3686000</data>
    </edge>
    <edge source="VNM" target="CHE">
      <data key="d0">2794000</data>
    </edge>
    <edge source="VNM" target="THA">
      <data key="d0">3464000</data>
    </edge>
    <edge source="VNM" target="ARE">
      <data key="d0">617000</data>
    </edge>
    <edge source="VNM" target="TUR">
      <data key="d0">1198000</data>
    </edge>
    <edge source="VNM" target="UGA">
      <data key="d0">10000</data>
    </edge>
    <edge source="VNM" target="UKR">
      <data key="d0">134000</data>
    </edge>
    <edge source="VNM" target="EGY">
      <data key="d0">157000</data>
    </edge>
    <edge source="VNM" target="GBR">
      <data key="d0">10690000</data>
    </edge>
    <edge source="VNM" target="USA">
      <data key="d0">4167000</data>
    </edge>
    <edge source="VNM" target="URY">
      <data key="d0">342000</data>
    </edge>
    <edge source="THA" target="DZA">
      <data key="d0">154605</data>
    </edge>
    <edge source="THA" target="ARG">
      <data key="d0">258713</data>
    </edge>
    <edge source="THA" target="AUS">
      <data key="d0">3128496</data>
    </edge>
    <edge source="THA" target="AUT">
      <data key="d0">649513</data>
    </edge>
    <edge source="THA" target="BEL">
      <data key="d0">4707642</data>
    </edge>
    <edge source="THA" target="BRA">
      <data key="d0">617597</data>
    </edge>
    <edge source="THA" target="BGR">
      <data key="d0">70272</data>
    </edge>
    <edge source="THA" target="KHM">
      <data key="d0">14273</data>
    </edge>
    <edge source="THA" target="CAN">
      <data key="d0">7329589</data>
    </edge>
    <edge source="THA" target="LKA">
      <data key="d0">132128</data>
    </edge>
    <edge source="THA" target="CHL">
      <data key="d0">106222</data>
    </edge>
    <edge source="THA" target="CHN">
      <data key="d0">507654</data>
    </edge>
    <edge source="THA" target="CZE">
      <data key="d0">140467</data>
    </edge>
    <edge source="THA" target="DNK">
      <data key="d0">858078</data>
    </edge>
    <edge source="THA" target="ECU">
      <data key="d0">21378</data>
    </edge>
    <edge source="THA" target="ETH">
      <data key="d0">19828</data>
    </edge>
    <edge source="THA" target="EST">
      <data key="d0">49548</data>
    </edge>
    <edge source="THA" target="FIN">
      <data key="d0">317465</data>
    </edge>
    <edge source="THA" target="FRA">
      <data key="d0">11276680</data>
    </edge>
    <edge source="THA" target="GEO">
      <data key="d0">53400</data>
    </edge>
    <edge source="THA" target="GMB">
      <data key="d0">34587</data>
    </edge>
    <edge source="THA" target="DEU">
      <data key="d0">20699804</data>
    </edge>
    <edge source="THA" target="GHA">
      <data key="d0">667981</data>
    </edge>
    <edge source="THA" target="GRC">
      <data key="d0">363417</data>
    </edge>
    <edge source="THA" target="HKG">
      <data key="d0">2457366</data>
    </edge>
    <edge source="THA" target="HUN">
      <data key="d0">80912</data>
    </edge>
    <edge source="THA" target="IDN">
      <data key="d0">205383</data>
    </edge>
    <edge source="THA" target="IRL">
      <data key="d0">189368</data>
    </edge>
    <edge source="THA" target="ISR">
      <data key="d0">339212</data>
    </edge>
    <edge source="THA" target="ITA">
      <data key="d0">3694541</data>
    </edge>
    <edge source="THA" target="CIV">
      <data key="d0">17300</data>
    </edge>
    <edge source="THA" target="JPN">
      <data key="d0">28357919</data>
    </edge>
    <edge source="THA" target="JOR">
      <data key="d0">129782</data>
    </edge>
    <edge source="THA" target="KOR">
      <data key="d0">699544</data>
    </edge>
    <edge source="THA" target="KGZ">
      <data key="d0">12013</data>
    </edge>
    <edge source="THA" target="LBN">
      <data key="d0">340604</data>
    </edge>
    <edge source="THA" target="LVA">
      <data key="d0">15538</data>
    </edge>
    <edge source="THA" target="MWI">
      <data key="d0">28058</data>
    </edge>
    <edge source="THA" target="MYS">
      <data key="d0">10354423</data>
    </edge>
    <edge source="THA" target="MUS">
      <data key="d0">85914</data>
    </edge>
    <edge source="THA" target="MEX">
      <data key="d0">186460</data>
    </edge>
    <edge source="THA" target="MAR">
      <data key="d0">21256</data>
    </edge>
    <edge source="THA" target="MOZ">
      <data key="d0">128644</data>
    </edge>
    <edge source="THA" target="OMN">
      <data key="d0">137134</data>
    </edge>
    <edge source="THA" target="NLD">
      <data key="d0">1976535</data>
    </edge>
    <edge source="THA" target="NZL">
      <data key="d0">352098</data>
    </edge>
    <edge source="THA" target="NOR">
      <data key="d0">813583</data>
    </edge>
    <edge source="THA" target="PAK">
      <data key="d0">165914</data>
    </edge>
    <edge source="THA" target="PAN">
      <data key="d0">71365</data>
    </edge>
    <edge source="THA" target="PHL">
      <data key="d0">551415</data>
    </edge>
    <edge source="THA" target="POL">
      <data key="d0">215099</data>
    </edge>
    <edge source="THA" target="PRT">
      <data key="d0">78788</data>
    </edge>
    <edge source="THA" target="ROU">
      <data key="d0">50810</data>
    </edge>
    <edge source="THA" target="RUS">
      <data key="d0">375568</data>
    </edge>
    <edge source="THA" target="SAU">
      <data key="d0">4303431</data>
    </edge>
    <edge source="THA" target="SEN">
      <data key="d0">12584</data>
    </edge>
    <edge source="THA" target="IND">
      <data key="d0">75384</data>
    </edge>
    <edge source="THA" target="SGP">
      <data key="d0">4844038</data>
    </edge>
    <edge source="THA" target="SVK">
      <data key="d0">36632</data>
    </edge>
    <edge source="THA" target="VNM">
      <data key="d0">98841</data>
    </edge>
    <edge source="THA" target="SVN">
      <data key="d0">76036</data>
    </edge>
    <edge source="THA" target="ZAF">
      <data key="d0">274389</data>
    </edge>
    <edge source="THA" target="ESP">
      <data key="d0">3265588</data>
    </edge>
    <edge source="THA" target="SWE">
      <data key="d0">1437359</data>
    </edge>
    <edge source="THA" target="CHE">
      <data key="d0">14749872</data>
    </edge>
    <edge source="THA" target="TGO">
      <data key="d0">15619</data>
    </edge>
    <edge source="THA" target="ARE">
      <data key="d0">8025168</data>
    </edge>
    <edge source="THA" target="TUR">
      <data key="d0">38275</data>
    </edge>
    <edge source="THA" target="UGA">
      <data key="d0">407966</data>
    </edge>
    <edge source="THA" target="UKR">
      <data key="d0">240324</data>
    </edge>
    <edge source="THA" target="EGY">
      <data key="d0">176361</data>
    </edge>
    <edge source="THA" target="GBR">
      <data key="d0">10413635</data>
    </edge>
    <edge source="THA" target="TZA">
      <data key="d0">198693</data>
    </edge>
    <edge source="THA" target="USA">
      <data key="d0">317992512</data>
    </edge>
    <edge source="THA" target="URY">
      <data key="d0">141704</data>
    </edge>
    <edge source="THA" target="SRB">
      <data key="d0">89085</data>
    </edge>
    <edge source="MKD" target="DEU">
      <data key="d0">153896</data>
    </edge>
    <edge source="MKD" target="CHE">
      <data key="d0">119176</data>
    </edge>
    <edge source="MKD" target="SRB">
      <data key="d0">16479</data>
    </edge>
    <edge source="EGY" target="BEL">
      <data key="d0">779316</data>
    </edge>
    <edge source="EGY" target="FIN">
      <data key="d0">36191</data>
    </edge>
    <edge source="EGY" target="DEU">
      <data key="d0">161276</data>
    </edge>
    <edge source="EGY" target="ITA">
      <data key="d0">17782</data>
    </edge>
    <edge source="EGY" target="SAU">
      <data key="d0">153287</data>
    </edge>
    <edge source="EGY" target="ARE">
      <data key="d0">23773</data>
    </edge>
    <edge source="EGY" target="GBR">
      <data key="d0">24920</data>
    </edge>
    <edge source="EGY" target="USA">
      <data key="d0">30501</data>
    </edge>
    <edge source="BWA" target="NAM">
      <data key="d0">12349</data>
    </edge>
    <edge source="BWA" target="ZAF">
      <data key="d0">167099</data>
    </edge>
    <edge source="NAM" target="ZAF">
      <data key="d0">1448945</data>
    </edge>
    <edge source="ECU" target="ARG">
      <data key="d0">131887</data>
    </edge>
    <edge source="ECU" target="CHL">
      <data key="d0">32822</data>
    </edge>
    <edge source="ECU" target="COL">
      <data key="d0">44876</data>
    </edge>
    <edge source="ECU" target="CRI">
      <data key="d0">23925</data>
    </edge>
    <edge source="ECU" target="DEU">
      <data key="d0">23800</data>
    </edge>
    <edge source="ECU" target="ISR">
      <data key="d0">10279</data>
    </edge>
    <edge source="ECU" target="ITA">
      <data key="d0">15543</data>
    </edge>
    <edge source="ECU" target="PER">
      <data key="d0">27342</data>
    </edge>
    <edge source="ECU" target="GBR">
      <data key="d0">18249</data>
    </edge>
    <edge source="ECU" target="USA">
      <data key="d0">464470</data>
    </edge>
    <edge source="JAM" target="USA">
      <data key="d0">112836</data>
    </edge>
    <edge source="BLR" target="LVA">
      <data key="d0">18700</data>
    </edge>
    <edge source="BLR" target="LTU">
      <data key="d0">11700</data>
    </edge>
    <edge source="BLR" target="RUS">
      <data key="d0">2862300</data>
    </edge>
    <edge source="KHM" target="CAN">
      <data key="d0">45709</data>
    </edge>
    <edge source="KHM" target="NLD">
      <data key="d0">18336</data>
    </edge>
    <edge source="KHM" target="USA">
      <data key="d0">2103672</data>
    </edge>
    <edge source="LKA" target="ARG">
      <data key="d0">55363</data>
    </edge>
    <edge source="LKA" target="AUS">
      <data key="d0">322031</data>
    </edge>
    <edge source="LKA" target="BEL">
      <data key="d0">64480</data>
    </edge>
    <edge source="LKA" target="CAN">
      <data key="d0">692024</data>
    </edge>
    <edge source="LKA" target="CHL">
      <data key="d0">38645</data>
    </edge>
    <edge source="LKA" target="FIN">
      <data key="d0">10616</data>
    </edge>
    <edge source="LKA" target="FRA">
      <data key="d0">142568</data>
    </edge>
    <edge source="LKA" target="DEU">
      <data key="d0">898402</data>
    </edge>
    <edge source="LKA" target="GRC">
      <data key="d0">75634</data>
    </edge>
    <edge source="LKA" target="HKG">
      <data key="d0">543644</data>
    </edge>
    <edge source="LKA" target="IRL">
      <data key="d0">549643</data>
    </edge>
    <edge source="LKA" target="ITA">
      <data key="d0">87327</data>
    </edge>
    <edge source="LKA" target="JPN">
      <data key="d0">810568</data>
    </edge>
    <edge source="LKA" target="KOR">
      <data key="d0">503845</data>
    </edge>
    <edge source="LKA" target="MEX">
      <data key="d0">18680</data>
    </edge>
    <edge source="LKA" target="NLD">
      <data key="d0">81663</data>
    </edge>
    <edge source="LKA" target="NOR">
      <data key="d0">146646</data>
    </edge>
    <edge source="LKA" target="PAN">
      <data key="d0">74985</data>
    </edge>
    <edge source="LKA" target="PER">
      <data key="d0">15339</data>
    </edge>
    <edge source="LKA" target="SWE">
      <data key="d0">61143</data>
    </edge>
    <edge source="LKA" target="ARE">
      <data key="d0">33943</data>
    </edge>
    <edge source="LKA" target="TUR">
      <data key="d0">18767</data>
    </edge>
    <edge source="LKA" target="GBR">
      <data key="d0">282598</data>
    </edge>
    <edge source="LKA" target="USA">
      <data key="d0">101255774</data>
    </edge>
    <edge source="LKA" target="URY">
      <data key="d0">22327</data>
    </edge>
    <edge source="CRI" target="SLV">
      <data key="d0">52566</data>
    </edge>
    <edge source="CRI" target="HND">
      <data key="d0">16304</data>
    </edge>
    <edge source="CRI" target="JPN">
      <data key="d0">90933</data>
    </edge>
    <edge source="CRI" target="NIC">
      <data key="d0">17548</data>
    </edge>
    <edge source="CRI" target="PAN">
      <data key="d0">17111</data>
    </edge>
    <edge source="CRI" target="USA">
      <data key="d0">25284584</data>
    </edge>
    <edge source="SLV" target="AUS">
      <data key="d0">15597</data>
    </edge>
    <edge source="SLV" target="BEL">
      <data key="d0">22057</data>
    </edge>
    <edge source="SLV" target="GTM">
      <data key="d0">308252</data>
    </edge>
    <edge source="SLV" target="HND">
      <data key="d0">81226</data>
    </edge>
    <edge source="SLV" target="HKG">
      <data key="d0">23089</data>
    </edge>
    <edge source="SLV" target="MEX">
      <data key="d0">54944</data>
    </edge>
    <edge source="SLV" target="NIC">
      <data key="d0">32559</data>
    </edge>
    <edge source="SLV" target="CHE">
      <data key="d0">24775</data>
    </edge>
    <edge source="SLV" target="GBR">
      <data key="d0">40952</data>
    </edge>
    <edge source="SLV" target="USA">
      <data key="d0">1925615</data>
    </edge>
    <edge source="PSE" target="ISR">
      <data key="d0">417477</data>
    </edge>
    <edge source="KGZ" target="RUS">
      <data key="d0">11027</data>
    </edge>
    <edge source="MDG" target="DNK">
      <data key="d0">14958</data>
    </edge>
    <edge source="MDG" target="FRA">
      <data key="d0">12211075</data>
    </edge>
    <edge source="MDG" target="JPN">
      <data key="d0">13688</data>
    </edge>
    <edge source="MDG" target="SGP">
      <data key="d0">18371</data>
    </edge>
    <edge source="MDG" target="USA">
      <data key="d0">21446</data>
    </edge>
    <edge source="MWI" target="MOZ">
      <data key="d0">10785</data>
    </edge>
    <edge source="MUS" target="CAN">
      <data key="d0">23824</data>
    </edge>
    <edge source="MUS" target="FRA">
      <data key="d0">2252061</data>
    </edge>
    <edge source="MUS" target="MDG">
      <data key="d0">38658</data>
    </edge>
    <edge source="MUS" target="NZL">
      <data key="d0">90794</data>
    </edge>
    <edge source="MUS" target="CHE">
      <data key="d0">131459</data>
    </edge>
    <edge source="MUS" target="GBR">
      <data key="d0">18536</data>
    </edge>
    <edge source="MUS" target="USA">
      <data key="d0">86368</data>
    </edge>
    <edge source="NIC" target="AUT">
      <data key="d0">16296</data>
    </edge>
  </graph>
</graphml>
