# Supplementary material for: Core-periphery structure in sectoral international trade networks: A new approach to an old theory
Source: PLoS One. 2020 Apr 2;15(4):e0229547. doi: 10.1371/journal.pone.0229547 (PMC7117750; doi:10.1371/journal.pone.0229547)
Supplement: S8 File — (ZIP) [file pone.0229547.s008.zip › S8_File/Networks 2000/84-CLOTHING AND ACCESSORIES.graphml]

<?xml version='1.0' encoding='utf-8'?>
<graphml xmlns="http://graphml.graphdrawing.org/xmlns" xmlns:xsi="http://www.w3.org/2001/XMLSchema-instance" xsi:schemaLocation="http://graphml.graphdrawing.org/xmlns http://graphml.graphdrawing.org/xmlns/1.0/graphml.xsd">
  <key attr.name="weight" attr.type="long" for="edge" id="d0" />
  <graph edgedefault="directed">
    <node id="ALB" />
    <node id="AUT" />
    <node id="BEL" />
    <node id="BLR" />
    <node id="DNK" />
    <node id="FRA" />
    <node id="DEU" />
    <node id="GRC" />
    <node id="ITA" />
    <node id="PAN" />
    <node id="RUS" />
    <node id="TUR" />
    <node id="SRB" />
    <node id="DZA" />
    <node id="AZE" />
    <node id="CHN" />
    <node id="GEO" />
    <node id="ARE" />
    <node id="USA" />
    <node id="ARG" />
    <node id="AUS" />
    <node id="BOL" />
    <node id="BRA" />
    <node id="CAN" />
    <node id="CHL" />
    <node id="COL" />
    <node id="CRI" />
    <node id="ECU" />
    <node id="GTM" />
    <node id="HKG" />
    <node id="JPN" />
    <node id="MEX" />
    <node id="NLD" />
    <node id="NOR" />
    <node id="PRY" />
    <node id="PER" />
    <node id="PRT" />
    <node id="SAU" />
    <node id="SVK" />
    <node id="ZWE" />
    <node id="ESP" />
    <node id="CHE" />
    <node id="GBR" />
    <node id="URY" />
    <node id="LKA" />
    <node id="CZE" />
    <node id="FIN" />
    <node id="GHA" />
    <node id="IDN" />
    <node id="IRL" />
    <node id="ISR" />
    <node id="JOR" />
    <node id="KOR" />
    <node id="LBN" />
    <node id="MYS" />
    <node id="NZL" />
    <node id="PAK" />
    <node id="PHL" />
    <node id="IND" />
    <node id="SGP" />
    <node id="VNM" />
    <node id="ZAF" />
    <node id="SWE" />
    <node id="THA" />
    <node id="EGY" />
    <node id="TZA" />
    <node id="ARM" />
    <node id="BGR" />
    <node id="HRV" />
    <node id="BEN" />
    <node id="SLV" />
    <node id="EST" />
    <node id="HND" />
    <node id="HUN" />
    <node id="CIV" />
    <node id="KAZ" />
    <node id="LVA" />
    <node id="LTU" />
    <node id="MDA" />
    <node id="MAR" />
    <node id="OMN" />
    <node id="POL" />
    <node id="ROU" />
    <node id="SEN" />
    <node id="SVN" />
    <node id="TUN" />
    <node id="UKR" />
    <node id="MKD" />
    <node id="BDI" />
    <node id="CMR" />
    <node id="MDG" />
    <node id="TGO" />
    <node id="BWA" />
    <node id="NAM" />
    <node id="MOZ" />
    <node id="NER" />
    <node id="KHM" />
    <node id="MRT" />
    <node id="CAF" />
    <node id="MUS" />
    <node id="ETH" />
    <node id="GMB" />
    <node id="PSE" />
    <node id="JAM" />
    <node id="KGZ" />
    <node id="MWI" />
    <node id="NIC" />
    <node id="UGA" />
    <node id="BFA" />
    <edge source="ALB" target="AUT">
      <data key="d0">246610</data>
    </edge>
    <edge source="ALB" target="BEL">
      <data key="d0">265471</data>
    </edge>
    <edge source="ALB" target="BLR">
      <data key="d0">1216724</data>
    </edge>
    <edge source="ALB" target="DNK">
      <data key="d0">2566180</data>
    </edge>
    <edge source="ALB" target="FRA">
      <data key="d0">27326</data>
    </edge>
    <edge source="ALB" target="DEU">
      <data key="d0">11783037</data>
    </edge>
    <edge source="ALB" target="GRC">
      <data key="d0">19949949</data>
    </edge>
    <edge source="ALB" target="ITA">
      <data key="d0">60497255</data>
    </edge>
    <edge source="ALB" target="PAN">
      <data key="d0">66379</data>
    </edge>
    <edge source="ALB" target="RUS">
      <data key="d0">236816</data>
    </edge>
    <edge source="ALB" target="TUR">
      <data key="d0">14421</data>
    </edge>
    <edge source="ALB" target="SRB">
      <data key="d0">25938</data>
    </edge>
    <edge source="AUT" target="ALB">
      <data key="d0">44162</data>
    </edge>
    <edge source="AUT" target="DZA">
      <data key="d0">127065</data>
    </edge>
    <edge source="AUT" target="AZE">
      <data key="d0">44898</data>
    </edge>
    <edge source="AUT" target="ARG">
      <data key="d0">804277</data>
    </edge>
    <edge source="AUT" target="AUS">
      <data key="d0">850446</data>
    </edge>
    <edge source="AUT" target="ARM">
      <data key="d0">23486</data>
    </edge>
    <edge source="AUT" target="BEL">
      <data key="d0">11150815</data>
    </edge>
    <edge source="AUT" target="BRA">
      <data key="d0">278821</data>
    </edge>
    <edge source="AUT" target="BGR">
      <data key="d0">5252158</data>
    </edge>
    <edge source="AUT" target="BLR">
      <data key="d0">519635</data>
    </edge>
    <edge source="AUT" target="CAN">
      <data key="d0">3617641</data>
    </edge>
    <edge source="AUT" target="CHL">
      <data key="d0">1288985</data>
    </edge>
    <edge source="AUT" target="CHN">
      <data key="d0">815050</data>
    </edge>
    <edge source="AUT" target="COL">
      <data key="d0">53931</data>
    </edge>
    <edge source="AUT" target="CRI">
      <data key="d0">13985</data>
    </edge>
    <edge source="AUT" target="HRV">
      <data key="d0">12104238</data>
    </edge>
    <edge source="AUT" target="CZE">
      <data key="d0">29090345</data>
    </edge>
    <edge source="AUT" target="BEN">
      <data key="d0">67848</data>
    </edge>
    <edge source="AUT" target="DNK">
      <data key="d0">46043130</data>
    </edge>
    <edge source="AUT" target="SLV">
      <data key="d0">13315</data>
    </edge>
    <edge source="AUT" target="EST">
      <data key="d0">232718</data>
    </edge>
    <edge source="AUT" target="FIN">
      <data key="d0">3431025</data>
    </edge>
    <edge source="AUT" target="FRA">
      <data key="d0">105095543</data>
    </edge>
    <edge source="AUT" target="GEO">
      <data key="d0">77283</data>
    </edge>
    <edge source="AUT" target="DEU">
      <data key="d0">400624989</data>
    </edge>
    <edge source="AUT" target="GRC">
      <data key="d0">21866504</data>
    </edge>
    <edge source="AUT" target="GTM">
      <data key="d0">63231</data>
    </edge>
    <edge source="AUT" target="HND">
      <data key="d0">55336</data>
    </edge>
    <edge source="AUT" target="HKG">
      <data key="d0">2079210</data>
    </edge>
    <edge source="AUT" target="HUN">
      <data key="d0">88073638</data>
    </edge>
    <edge source="AUT" target="IDN">
      <data key="d0">30311</data>
    </edge>
    <edge source="AUT" target="IRL">
      <data key="d0">3296064</data>
    </edge>
    <edge source="AUT" target="ISR">
      <data key="d0">5995947</data>
    </edge>
    <edge source="AUT" target="ITA">
      <data key="d0">79003239</data>
    </edge>
    <edge source="AUT" target="CIV">
      <data key="d0">12847</data>
    </edge>
    <edge source="AUT" target="JPN">
      <data key="d0">6498520</data>
    </edge>
    <edge source="AUT" target="KAZ">
      <data key="d0">107059</data>
    </edge>
    <edge source="AUT" target="JOR">
      <data key="d0">193508</data>
    </edge>
    <edge source="AUT" target="KOR">
      <data key="d0">3020121</data>
    </edge>
    <edge source="AUT" target="LBN">
      <data key="d0">292604</data>
    </edge>
    <edge source="AUT" target="LVA">
      <data key="d0">1362587</data>
    </edge>
    <edge source="AUT" target="LTU">
      <data key="d0">404949</data>
    </edge>
    <edge source="AUT" target="MYS">
      <data key="d0">48511</data>
    </edge>
    <edge source="AUT" target="MEX">
      <data key="d0">255937</data>
    </edge>
    <edge source="AUT" target="MDA">
      <data key="d0">241149</data>
    </edge>
    <edge source="AUT" target="MAR">
      <data key="d0">598992</data>
    </edge>
    <edge source="AUT" target="OMN">
      <data key="d0">19337</data>
    </edge>
    <edge source="AUT" target="NLD">
      <data key="d0">17689147</data>
    </edge>
    <edge source="AUT" target="NZL">
      <data key="d0">63633</data>
    </edge>
    <edge source="AUT" target="NOR">
      <data key="d0">5092172</data>
    </edge>
    <edge source="AUT" target="PAK">
      <data key="d0">19471</data>
    </edge>
    <edge source="AUT" target="PAN">
      <data key="d0">179457</data>
    </edge>
    <edge source="AUT" target="PER">
      <data key="d0">77551</data>
    </edge>
    <edge source="AUT" target="PHL">
      <data key="d0">13717</data>
    </edge>
    <edge source="AUT" target="POL">
      <data key="d0">7048064</data>
    </edge>
    <edge source="AUT" target="PRT">
      <data key="d0">10669654</data>
    </edge>
    <edge source="AUT" target="ROU">
      <data key="d0">8430123</data>
    </edge>
    <edge source="AUT" target="RUS">
      <data key="d0">8263647</data>
    </edge>
    <edge source="AUT" target="SAU">
      <data key="d0">1902631</data>
    </edge>
    <edge source="AUT" target="SEN">
      <data key="d0">19806</data>
    </edge>
    <edge source="AUT" target="IND">
      <data key="d0">43024</data>
    </edge>
    <edge source="AUT" target="SGP">
      <data key="d0">75342</data>
    </edge>
    <edge source="AUT" target="SVK">
      <data key="d0">13126245</data>
    </edge>
    <edge source="AUT" target="VNM">
      <data key="d0">122917</data>
    </edge>
    <edge source="AUT" target="SVN">
      <data key="d0">14434434</data>
    </edge>
    <edge source="AUT" target="ZAF">
      <data key="d0">520706</data>
    </edge>
    <edge source="AUT" target="ESP">
      <data key="d0">20893877</data>
    </edge>
    <edge source="AUT" target="SWE">
      <data key="d0">7324677</data>
    </edge>
    <edge source="AUT" target="CHE">
      <data key="d0">86250766</data>
    </edge>
    <edge source="AUT" target="THA">
      <data key="d0">73536</data>
    </edge>
    <edge source="AUT" target="ARE">
      <data key="d0">1137898</data>
    </edge>
    <edge source="AUT" target="TUN">
      <data key="d0">90598</data>
    </edge>
    <edge source="AUT" target="TUR">
      <data key="d0">1326656</data>
    </edge>
    <edge source="AUT" target="UKR">
      <data key="d0">1444621</data>
    </edge>
    <edge source="AUT" target="MKD">
      <data key="d0">125526</data>
    </edge>
    <edge source="AUT" target="EGY">
      <data key="d0">640344</data>
    </edge>
    <edge source="AUT" target="GBR">
      <data key="d0">89202838</data>
    </edge>
    <edge source="AUT" target="USA">
      <data key="d0">13257860</data>
    </edge>
    <edge source="AUT" target="URY">
      <data key="d0">50786</data>
    </edge>
    <edge source="AUT" target="SRB">
      <data key="d0">1669778</data>
    </edge>
    <edge source="BEL" target="ALB">
      <data key="d0">92530</data>
    </edge>
    <edge source="BEL" target="DZA">
      <data key="d0">19477</data>
    </edge>
    <edge source="BEL" target="AZE">
      <data key="d0">23756</data>
    </edge>
    <edge source="BEL" target="ARG">
      <data key="d0">61339</data>
    </edge>
    <edge source="BEL" target="AUS">
      <data key="d0">787515</data>
    </edge>
    <edge source="BEL" target="AUT">
      <data key="d0">35534345</data>
    </edge>
    <edge source="BEL" target="ARM">
      <data key="d0">29269</data>
    </edge>
    <edge source="BEL" target="BRA">
      <data key="d0">475389</data>
    </edge>
    <edge source="BEL" target="BGR">
      <data key="d0">6473859</data>
    </edge>
    <edge source="BEL" target="BDI">
      <data key="d0">73785</data>
    </edge>
    <edge source="BEL" target="BLR">
      <data key="d0">101660</data>
    </edge>
    <edge source="BEL" target="CMR">
      <data key="d0">59888</data>
    </edge>
    <edge source="BEL" target="CAN">
      <data key="d0">8813943</data>
    </edge>
    <edge source="BEL" target="LKA">
      <data key="d0">18318</data>
    </edge>
    <edge source="BEL" target="CHL">
      <data key="d0">55914</data>
    </edge>
    <edge source="BEL" target="CHN">
      <data key="d0">9788984</data>
    </edge>
    <edge source="BEL" target="CRI">
      <data key="d0">57833</data>
    </edge>
    <edge source="BEL" target="HRV">
      <data key="d0">1050140</data>
    </edge>
    <edge source="BEL" target="CZE">
      <data key="d0">4918313</data>
    </edge>
    <edge source="BEL" target="BEN">
      <data key="d0">66678</data>
    </edge>
    <edge source="BEL" target="DNK">
      <data key="d0">41797175</data>
    </edge>
    <edge source="BEL" target="EST">
      <data key="d0">254918</data>
    </edge>
    <edge source="BEL" target="FIN">
      <data key="d0">16379317</data>
    </edge>
    <edge source="BEL" target="FRA">
      <data key="d0">1476633073</data>
    </edge>
    <edge source="BEL" target="DEU">
      <data key="d0">492458025</data>
    </edge>
    <edge source="BEL" target="GHA">
      <data key="d0">25413</data>
    </edge>
    <edge source="BEL" target="GRC">
      <data key="d0">19383963</data>
    </edge>
    <edge source="BEL" target="HKG">
      <data key="d0">4571889</data>
    </edge>
    <edge source="BEL" target="HUN">
      <data key="d0">9516304</data>
    </edge>
    <edge source="BEL" target="IDN">
      <data key="d0">472165</data>
    </edge>
    <edge source="BEL" target="IRL">
      <data key="d0">29953189</data>
    </edge>
    <edge source="BEL" target="ISR">
      <data key="d0">4390507</data>
    </edge>
    <edge source="BEL" target="ITA">
      <data key="d0">301621388</data>
    </edge>
    <edge source="BEL" target="CIV">
      <data key="d0">393065</data>
    </edge>
    <edge source="BEL" target="JPN">
      <data key="d0">21687989</data>
    </edge>
    <edge source="BEL" target="KAZ">
      <data key="d0">31545</data>
    </edge>
    <edge source="BEL" target="JOR">
      <data key="d0">74333</data>
    </edge>
    <edge source="BEL" target="KOR">
      <data key="d0">227066</data>
    </edge>
    <edge source="BEL" target="LBN">
      <data key="d0">447327</data>
    </edge>
    <edge source="BEL" target="LVA">
      <data key="d0">1004272</data>
    </edge>
    <edge source="BEL" target="LTU">
      <data key="d0">3149712</data>
    </edge>
    <edge source="BEL" target="MDG">
      <data key="d0">252324</data>
    </edge>
    <edge source="BEL" target="MYS">
      <data key="d0">10204</data>
    </edge>
    <edge source="BEL" target="MEX">
      <data key="d0">68524</data>
    </edge>
    <edge source="BEL" target="MDA">
      <data key="d0">542165</data>
    </edge>
    <edge source="BEL" target="MAR">
      <data key="d0">2358574</data>
    </edge>
    <edge source="BEL" target="OMN">
      <data key="d0">22198</data>
    </edge>
    <edge source="BEL" target="NLD">
      <data key="d0">463796046</data>
    </edge>
    <edge source="BEL" target="NZL">
      <data key="d0">277208</data>
    </edge>
    <edge source="BEL" target="NOR">
      <data key="d0">4281036</data>
    </edge>
    <edge source="BEL" target="PAK">
      <data key="d0">67825</data>
    </edge>
    <edge source="BEL" target="PAN">
      <data key="d0">141866</data>
    </edge>
    <edge source="BEL" target="PHL">
      <data key="d0">12812</data>
    </edge>
    <edge source="BEL" target="POL">
      <data key="d0">12847802</data>
    </edge>
    <edge source="BEL" target="PRT">
      <data key="d0">29352160</data>
    </edge>
    <edge source="BEL" target="ROU">
      <data key="d0">11662517</data>
    </edge>
    <edge source="BEL" target="RUS">
      <data key="d0">6977007</data>
    </edge>
    <edge source="BEL" target="SAU">
      <data key="d0">1520689</data>
    </edge>
    <edge source="BEL" target="SEN">
      <data key="d0">204551</data>
    </edge>
    <edge source="BEL" target="IND">
      <data key="d0">111411</data>
    </edge>
    <edge source="BEL" target="SGP">
      <data key="d0">299109</data>
    </edge>
    <edge source="BEL" target="SVK">
      <data key="d0">464636</data>
    </edge>
    <edge source="BEL" target="VNM">
      <data key="d0">53213</data>
    </edge>
    <edge source="BEL" target="SVN">
      <data key="d0">1095427</data>
    </edge>
    <edge source="BEL" target="ZAF">
      <data key="d0">936712</data>
    </edge>
    <edge source="BEL" target="ESP">
      <data key="d0">199659822</data>
    </edge>
    <edge source="BEL" target="SWE">
      <data key="d0">64759503</data>
    </edge>
    <edge source="BEL" target="CHE">
      <data key="d0">19611648</data>
    </edge>
    <edge source="BEL" target="THA">
      <data key="d0">18083</data>
    </edge>
    <edge source="BEL" target="TGO">
      <data key="d0">50967</data>
    </edge>
    <edge source="BEL" target="ARE">
      <data key="d0">1705576</data>
    </edge>
    <edge source="BEL" target="TUN">
      <data key="d0">31272138</data>
    </edge>
    <edge source="BEL" target="TUR">
      <data key="d0">9610063</data>
    </edge>
    <edge source="BEL" target="UKR">
      <data key="d0">4121780</data>
    </edge>
    <edge source="BEL" target="MKD">
      <data key="d0">350417</data>
    </edge>
    <edge source="BEL" target="EGY">
      <data key="d0">36650</data>
    </edge>
    <edge source="BEL" target="GBR">
      <data key="d0">479428568</data>
    </edge>
    <edge source="BEL" target="TZA">
      <data key="d0">11410</data>
    </edge>
    <edge source="BEL" target="USA">
      <data key="d0">23091189</data>
    </edge>
    <edge source="BEL" target="URY">
      <data key="d0">15953</data>
    </edge>
    <edge source="BEL" target="SRB">
      <data key="d0">37839</data>
    </edge>
    <edge source="BLR" target="AZE">
      <data key="d0">38500</data>
    </edge>
    <edge source="BLR" target="ARG">
      <data key="d0">42700</data>
    </edge>
    <edge source="BLR" target="AUT">
      <data key="d0">318100</data>
    </edge>
    <edge source="BLR" target="ARM">
      <data key="d0">47600</data>
    </edge>
    <edge source="BLR" target="BRA">
      <data key="d0">128400</data>
    </edge>
    <edge source="BLR" target="BGR">
      <data key="d0">18700</data>
    </edge>
    <edge source="BLR" target="CAN">
      <data key="d0">35700</data>
    </edge>
    <edge source="BLR" target="CZE">
      <data key="d0">1823400</data>
    </edge>
    <edge source="BLR" target="DNK">
      <data key="d0">5275100</data>
    </edge>
    <edge source="BLR" target="EST">
      <data key="d0">71800</data>
    </edge>
    <edge source="BLR" target="FIN">
      <data key="d0">320900</data>
    </edge>
    <edge source="BLR" target="FRA">
      <data key="d0">5621700</data>
    </edge>
    <edge source="BLR" target="DEU">
      <data key="d0">40080900</data>
    </edge>
    <edge source="BLR" target="GRC">
      <data key="d0">12300</data>
    </edge>
    <edge source="BLR" target="IRL">
      <data key="d0">150800</data>
    </edge>
    <edge source="BLR" target="ISR">
      <data key="d0">49300</data>
    </edge>
    <edge source="BLR" target="ITA">
      <data key="d0">36353400</data>
    </edge>
    <edge source="BLR" target="KAZ">
      <data key="d0">64500</data>
    </edge>
    <edge source="BLR" target="LVA">
      <data key="d0">1483200</data>
    </edge>
    <edge source="BLR" target="LTU">
      <data key="d0">1135900</data>
    </edge>
    <edge source="BLR" target="MDA">
      <data key="d0">244600</data>
    </edge>
    <edge source="BLR" target="NLD">
      <data key="d0">22007100</data>
    </edge>
    <edge source="BLR" target="POL">
      <data key="d0">960500</data>
    </edge>
    <edge source="BLR" target="RUS">
      <data key="d0">88597100</data>
    </edge>
    <edge source="BLR" target="SVN">
      <data key="d0">19400</data>
    </edge>
    <edge source="BLR" target="SWE">
      <data key="d0">428300</data>
    </edge>
    <edge source="BLR" target="ARE">
      <data key="d0">147500</data>
    </edge>
    <edge source="BLR" target="UKR">
      <data key="d0">343500</data>
    </edge>
    <edge source="BLR" target="GBR">
      <data key="d0">18057600</data>
    </edge>
    <edge source="BLR" target="USA">
      <data key="d0">32859300</data>
    </edge>
    <edge source="DNK" target="ALB">
      <data key="d0">119014</data>
    </edge>
    <edge source="DNK" target="ARG">
      <data key="d0">63790</data>
    </edge>
    <edge source="DNK" target="AUS">
      <data key="d0">446943</data>
    </edge>
    <edge source="DNK" target="AUT">
      <data key="d0">37087719</data>
    </edge>
    <edge source="DNK" target="BEL">
      <data key="d0">27546466</data>
    </edge>
    <edge source="DNK" target="BRA">
      <data key="d0">13666</data>
    </edge>
    <edge source="DNK" target="BGR">
      <data key="d0">583345</data>
    </edge>
    <edge source="DNK" target="BDI">
      <data key="d0">10310</data>
    </edge>
    <edge source="DNK" target="BLR">
      <data key="d0">3738241</data>
    </edge>
    <edge source="DNK" target="CAN">
      <data key="d0">6018778</data>
    </edge>
    <edge source="DNK" target="LKA">
      <data key="d0">18834</data>
    </edge>
    <edge source="DNK" target="CHL">
      <data key="d0">667624</data>
    </edge>
    <edge source="DNK" target="CHN">
      <data key="d0">409663</data>
    </edge>
    <edge source="DNK" target="HRV">
      <data key="d0">723929</data>
    </edge>
    <edge source="DNK" target="CZE">
      <data key="d0">3380439</data>
    </edge>
    <edge source="DNK" target="EST">
      <data key="d0">3910636</data>
    </edge>
    <edge source="DNK" target="FIN">
      <data key="d0">116919569</data>
    </edge>
    <edge source="DNK" target="FRA">
      <data key="d0">27462654</data>
    </edge>
    <edge source="DNK" target="DEU">
      <data key="d0">379405670</data>
    </edge>
    <edge source="DNK" target="GRC">
      <data key="d0">8397155</data>
    </edge>
    <edge source="DNK" target="HKG">
      <data key="d0">691064</data>
    </edge>
    <edge source="DNK" target="HUN">
      <data key="d0">3919621</data>
    </edge>
    <edge source="DNK" target="IDN">
      <data key="d0">22046</data>
    </edge>
    <edge source="DNK" target="IRL">
      <data key="d0">40682199</data>
    </edge>
    <edge source="DNK" target="ISR">
      <data key="d0">75830</data>
    </edge>
    <edge source="DNK" target="ITA">
      <data key="d0">18112078</data>
    </edge>
    <edge source="DNK" target="CIV">
      <data key="d0">12680</data>
    </edge>
    <edge source="DNK" target="JPN">
      <data key="d0">2031169</data>
    </edge>
    <edge source="DNK" target="JOR">
      <data key="d0">27083</data>
    </edge>
    <edge source="DNK" target="KOR">
      <data key="d0">102893</data>
    </edge>
    <edge source="DNK" target="LBN">
      <data key="d0">460457</data>
    </edge>
    <edge source="DNK" target="LVA">
      <data key="d0">8104398</data>
    </edge>
    <edge source="DNK" target="LTU">
      <data key="d0">28731564</data>
    </edge>
    <edge source="DNK" target="MWI">
      <data key="d0">13053</data>
    </edge>
    <edge source="DNK" target="NLD">
      <data key="d0">101288329</data>
    </edge>
    <edge source="DNK" target="NZL">
      <data key="d0">206448</data>
    </edge>
    <edge source="DNK" target="NOR">
      <data key="d0">234488867</data>
    </edge>
    <edge source="DNK" target="POL">
      <data key="d0">49255261</data>
    </edge>
    <edge source="DNK" target="PRT">
      <data key="d0">4591733</data>
    </edge>
    <edge source="DNK" target="ROU">
      <data key="d0">299968</data>
    </edge>
    <edge source="DNK" target="RUS">
      <data key="d0">3942430</data>
    </edge>
    <edge source="DNK" target="SAU">
      <data key="d0">1055745</data>
    </edge>
    <edge source="DNK" target="IND">
      <data key="d0">195730</data>
    </edge>
    <edge source="DNK" target="SGP">
      <data key="d0">159621</data>
    </edge>
    <edge source="DNK" target="SVK">
      <data key="d0">681744</data>
    </edge>
    <edge source="DNK" target="VNM">
      <data key="d0">14897</data>
    </edge>
    <edge source="DNK" target="SVN">
      <data key="d0">1546678</data>
    </edge>
    <edge source="DNK" target="ZAF">
      <data key="d0">111892</data>
    </edge>
    <edge source="DNK" target="ESP">
      <data key="d0">58803915</data>
    </edge>
    <edge source="DNK" target="SWE">
      <data key="d0">381991129</data>
    </edge>
    <edge source="DNK" target="CHE">
      <data key="d0">20574828</data>
    </edge>
    <edge source="DNK" target="THA">
      <data key="d0">34334</data>
    </edge>
    <edge source="DNK" target="TGO">
      <data key="d0">103724</data>
    </edge>
    <edge source="DNK" target="ARE">
      <data key="d0">609627</data>
    </edge>
    <edge source="DNK" target="TUN">
      <data key="d0">27854</data>
    </edge>
    <edge source="DNK" target="TUR">
      <data key="d0">329463</data>
    </edge>
    <edge source="DNK" target="UKR">
      <data key="d0">8546128</data>
    </edge>
    <edge source="DNK" target="MKD">
      <data key="d0">275157</data>
    </edge>
    <edge source="DNK" target="EGY">
      <data key="d0">67294</data>
    </edge>
    <edge source="DNK" target="GBR">
      <data key="d0">82601323</data>
    </edge>
    <edge source="DNK" target="TZA">
      <data key="d0">55932</data>
    </edge>
    <edge source="DNK" target="USA">
      <data key="d0">11343114</data>
    </edge>
    <edge source="DNK" target="BFA">
      <data key="d0">29656</data>
    </edge>
    <edge source="DNK" target="URY">
      <data key="d0">19042</data>
    </edge>
    <edge source="DNK" target="SRB">
      <data key="d0">521257</data>
    </edge>
    <edge source="FRA" target="ALB">
      <data key="d0">72896</data>
    </edge>
    <edge source="FRA" target="DZA">
      <data key="d0">24196460</data>
    </edge>
    <edge source="FRA" target="AZE">
      <data key="d0">580500</data>
    </edge>
    <edge source="FRA" target="ARG">
      <data key="d0">6070183</data>
    </edge>
    <edge source="FRA" target="AUS">
      <data key="d0">10912228</data>
    </edge>
    <edge source="FRA" target="AUT">
      <data key="d0">54877726</data>
    </edge>
    <edge source="FRA" target="ARM">
      <data key="d0">336811</data>
    </edge>
    <edge source="FRA" target="BEL">
      <data key="d0">581447225</data>
    </edge>
    <edge source="FRA" target="BOL">
      <data key="d0">133854</data>
    </edge>
    <edge source="FRA" target="BRA">
      <data key="d0">12688141</data>
    </edge>
    <edge source="FRA" target="BGR">
      <data key="d0">9413433</data>
    </edge>
    <edge source="FRA" target="BDI">
      <data key="d0">68823</data>
    </edge>
    <edge source="FRA" target="BLR">
      <data key="d0">460692</data>
    </edge>
    <edge source="FRA" target="KHM">
      <data key="d0">559292</data>
    </edge>
    <edge source="FRA" target="CMR">
      <data key="d0">5973831</data>
    </edge>
    <edge source="FRA" target="CAN">
      <data key="d0">33957378</data>
    </edge>
    <edge source="FRA" target="CAF">
      <data key="d0">303664</data>
    </edge>
    <edge source="FRA" target="LKA">
      <data key="d0">280629</data>
    </edge>
    <edge source="FRA" target="CHL">
      <data key="d0">6158529</data>
    </edge>
    <edge source="FRA" target="CHN">
      <data key="d0">4963117</data>
    </edge>
    <edge source="FRA" target="COL">
      <data key="d0">1594304</data>
    </edge>
    <edge source="FRA" target="CRI">
      <data key="d0">147759</data>
    </edge>
    <edge source="FRA" target="HRV">
      <data key="d0">6730462</data>
    </edge>
    <edge source="FRA" target="CZE">
      <data key="d0">14719962</data>
    </edge>
    <edge source="FRA" target="BEN">
      <data key="d0">1346682</data>
    </edge>
    <edge source="FRA" target="DNK">
      <data key="d0">63035772</data>
    </edge>
    <edge source="FRA" target="ECU">
      <data key="d0">144669</data>
    </edge>
    <edge source="FRA" target="SLV">
      <data key="d0">83149</data>
    </edge>
    <edge source="FRA" target="ETH">
      <data key="d0">86801</data>
    </edge>
    <edge source="FRA" target="EST">
      <data key="d0">1387695</data>
    </edge>
    <edge source="FRA" target="FIN">
      <data key="d0">13906307</data>
    </edge>
    <edge source="FRA" target="GEO">
      <data key="d0">250712</data>
    </edge>
    <edge source="FRA" target="DEU">
      <data key="d0">609610976</data>
    </edge>
    <edge source="FRA" target="GHA">
      <data key="d0">52952</data>
    </edge>
    <edge source="FRA" target="GRC">
      <data key="d0">77330156</data>
    </edge>
    <edge source="FRA" target="GTM">
      <data key="d0">157029</data>
    </edge>
    <edge source="FRA" target="HND">
      <data key="d0">19804</data>
    </edge>
    <edge source="FRA" target="HKG">
      <data key="d0">147029674</data>
    </edge>
    <edge source="FRA" target="HUN">
      <data key="d0">19237556</data>
    </edge>
    <edge source="FRA" target="IDN">
      <data key="d0">2200087</data>
    </edge>
    <edge source="FRA" target="IRL">
      <data key="d0">26074343</data>
    </edge>
    <edge source="FRA" target="ISR">
      <data key="d0">39831486</data>
    </edge>
    <edge source="FRA" target="ITA">
      <data key="d0">405789315</data>
    </edge>
    <edge source="FRA" target="CIV">
      <data key="d0">4074599</data>
    </edge>
    <edge source="FRA" target="JAM">
      <data key="d0">26125</data>
    </edge>
    <edge source="FRA" target="JPN">
      <data key="d0">317628395</data>
    </edge>
    <edge source="FRA" target="KAZ">
      <data key="d0">1828162</data>
    </edge>
    <edge source="FRA" target="JOR">
      <data key="d0">2573837</data>
    </edge>
    <edge source="FRA" target="KOR">
      <data key="d0">36916765</data>
    </edge>
    <edge source="FRA" target="KGZ">
      <data key="d0">24299</data>
    </edge>
    <edge source="FRA" target="LBN">
      <data key="d0">33933360</data>
    </edge>
    <edge source="FRA" target="LVA">
      <data key="d0">3092397</data>
    </edge>
    <edge source="FRA" target="LTU">
      <data key="d0">1514947</data>
    </edge>
    <edge source="FRA" target="MDG">
      <data key="d0">3626126</data>
    </edge>
    <edge source="FRA" target="MYS">
      <data key="d0">1546690</data>
    </edge>
    <edge source="FRA" target="MRT">
      <data key="d0">481058</data>
    </edge>
    <edge source="FRA" target="MUS">
      <data key="d0">739776</data>
    </edge>
    <edge source="FRA" target="MEX">
      <data key="d0">7525156</data>
    </edge>
    <edge source="FRA" target="MDA">
      <data key="d0">218548</data>
    </edge>
    <edge source="FRA" target="MAR">
      <data key="d0">41031815</data>
    </edge>
    <edge source="FRA" target="OMN">
      <data key="d0">139472</data>
    </edge>
    <edge source="FRA" target="NAM">
      <data key="d0">14888</data>
    </edge>
    <edge source="FRA" target="NLD">
      <data key="d0">197854009</data>
    </edge>
    <edge source="FRA" target="NZL">
      <data key="d0">725169</data>
    </edge>
    <edge source="FRA" target="NIC">
      <data key="d0">12641</data>
    </edge>
    <edge source="FRA" target="NER">
      <data key="d0">293691</data>
    </edge>
    <edge source="FRA" target="NOR">
      <data key="d0">27840424</data>
    </edge>
    <edge source="FRA" target="PAK">
      <data key="d0">169951</data>
    </edge>
    <edge source="FRA" target="PAN">
      <data key="d0">2945341</data>
    </edge>
    <edge source="FRA" target="PRY">
      <data key="d0">206047</data>
    </edge>
    <edge source="FRA" target="PER">
      <data key="d0">1344716</data>
    </edge>
    <edge source="FRA" target="PHL">
      <data key="d0">2964864</data>
    </edge>
    <edge source="FRA" target="POL">
      <data key="d0">37427880</data>
    </edge>
    <edge source="FRA" target="PRT">
      <data key="d0">218090482</data>
    </edge>
    <edge source="FRA" target="ROU">
      <data key="d0">88071310</data>
    </edge>
    <edge source="FRA" target="RUS">
      <data key="d0">51741928</data>
    </edge>
    <edge source="FRA" target="SAU">
      <data key="d0">57551567</data>
    </edge>
    <edge source="FRA" target="SEN">
      <data key="d0">3164029</data>
    </edge>
    <edge source="FRA" target="IND">
      <data key="d0">845399</data>
    </edge>
    <edge source="FRA" target="SGP">
      <data key="d0">15251023</data>
    </edge>
    <edge source="FRA" target="SVK">
      <data key="d0">1764676</data>
    </edge>
    <edge source="FRA" target="VNM">
      <data key="d0">488502</data>
    </edge>
    <edge source="FRA" target="SVN">
      <data key="d0">7970118</data>
    </edge>
    <edge source="FRA" target="ZAF">
      <data key="d0">4386128</data>
    </edge>
    <edge source="FRA" target="ZWE">
      <data key="d0">21068</data>
    </edge>
    <edge source="FRA" target="ESP">
      <data key="d0">452683861</data>
    </edge>
    <edge source="FRA" target="SWE">
      <data key="d0">48937744</data>
    </edge>
    <edge source="FRA" target="CHE">
      <data key="d0">265984505</data>
    </edge>
    <edge source="FRA" target="THA">
      <data key="d0">5860343</data>
    </edge>
    <edge source="FRA" target="TGO">
      <data key="d0">437939</data>
    </edge>
    <edge source="FRA" target="ARE">
      <data key="d0">19679006</data>
    </edge>
    <edge source="FRA" target="TUN">
      <data key="d0">121767020</data>
    </edge>
    <edge source="FRA" target="TUR">
      <data key="d0">22388804</data>
    </edge>
    <edge source="FRA" target="UGA">
      <data key="d0">83571</data>
    </edge>
    <edge source="FRA" target="UKR">
      <data key="d0">10301951</data>
    </edge>
    <edge source="FRA" target="MKD">
      <data key="d0">671515</data>
    </edge>
    <edge source="FRA" target="EGY">
      <data key="d0">6884962</data>
    </edge>
    <edge source="FRA" target="GBR">
      <data key="d0">480737776</data>
    </edge>
    <edge source="FRA" target="TZA">
      <data key="d0">12360</data>
    </edge>
    <edge source="FRA" target="USA">
      <data key="d0">290634213</data>
    </edge>
    <edge source="FRA" target="BFA">
      <data key="d0">492435</data>
    </edge>
    <edge source="FRA" target="URY">
      <data key="d0">898912</data>
    </edge>
    <edge source="FRA" target="SRB">
      <data key="d0">819695</data>
    </edge>
    <edge source="DEU" target="ALB">
      <data key="d0">421000</data>
    </edge>
    <edge source="DEU" target="DZA">
      <data key="d0">145000</data>
    </edge>
    <edge source="DEU" target="AZE">
      <data key="d0">1310000</data>
    </edge>
    <edge source="DEU" target="ARG">
      <data key="d0">2621000</data>
    </edge>
    <edge source="DEU" target="AUS">
      <data key="d0">14475000</data>
    </edge>
    <edge source="DEU" target="AUT">
      <data key="d0">1158563000</data>
    </edge>
    <edge source="DEU" target="ARM">
      <data key="d0">959000</data>
    </edge>
    <edge source="DEU" target="BEL">
      <data key="d0">433554000</data>
    </edge>
    <edge source="DEU" target="BOL">
      <data key="d0">104000</data>
    </edge>
    <edge source="DEU" target="BRA">
      <data key="d0">1674000</data>
    </edge>
    <edge source="DEU" target="BGR">
      <data key="d0">7896000</data>
    </edge>
    <edge source="DEU" target="BDI">
      <data key="d0">11000</data>
    </edge>
    <edge source="DEU" target="BLR">
      <data key="d0">10628000</data>
    </edge>
    <edge source="DEU" target="KHM">
      <data key="d0">32000</data>
    </edge>
    <edge source="DEU" target="CMR">
      <data key="d0">325000</data>
    </edge>
    <edge source="DEU" target="CAN">
      <data key="d0">42872000</data>
    </edge>
    <edge source="DEU" target="CAF">
      <data key="d0">12000</data>
    </edge>
    <edge source="DEU" target="LKA">
      <data key="d0">1217000</data>
    </edge>
    <edge source="DEU" target="CHL">
      <data key="d0">4460000</data>
    </edge>
    <edge source="DEU" target="CHN">
      <data key="d0">6314000</data>
    </edge>
    <edge source="DEU" target="COL">
      <data key="d0">569000</data>
    </edge>
    <edge source="DEU" target="CRI">
      <data key="d0">159000</data>
    </edge>
    <edge source="DEU" target="HRV">
      <data key="d0">31233000</data>
    </edge>
    <edge source="DEU" target="CZE">
      <data key="d0">124452000</data>
    </edge>
    <edge source="DEU" target="BEN">
      <data key="d0">88000</data>
    </edge>
    <edge source="DEU" target="DNK">
      <data key="d0">103120000</data>
    </edge>
    <edge source="DEU" target="ECU">
      <data key="d0">424000</data>
    </edge>
    <edge source="DEU" target="SLV">
      <data key="d0">13000</data>
    </edge>
    <edge source="DEU" target="ETH">
      <data key="d0">390000</data>
    </edge>
    <edge source="DEU" target="EST">
      <data key="d0">3266000</data>
    </edge>
    <edge source="DEU" target="FIN">
      <data key="d0">46219000</data>
    </edge>
    <edge source="DEU" target="FRA">
      <data key="d0">625049000</data>
    </edge>
    <edge source="DEU" target="GEO">
      <data key="d0">865000</data>
    </edge>
    <edge source="DEU" target="GHA">
      <data key="d0">244000</data>
    </edge>
    <edge source="DEU" target="GRC">
      <data key="d0">72184000</data>
    </edge>
    <edge source="DEU" target="GTM">
      <data key="d0">87000</data>
    </edge>
    <edge source="DEU" target="HND">
      <data key="d0">15000</data>
    </edge>
    <edge source="DEU" target="HKG">
      <data key="d0">34423000</data>
    </edge>
    <edge source="DEU" target="HUN">
      <data key="d0">128716000</data>
    </edge>
    <edge source="DEU" target="IDN">
      <data key="d0">3046000</data>
    </edge>
    <edge source="DEU" target="IRL">
      <data key="d0">72291000</data>
    </edge>
    <edge source="DEU" target="ISR">
      <data key="d0">8100000</data>
    </edge>
    <edge source="DEU" target="ITA">
      <data key="d0">195477000</data>
    </edge>
    <edge source="DEU" target="CIV">
      <data key="d0">131000</data>
    </edge>
    <edge source="DEU" target="JAM">
      <data key="d0">532000</data>
    </edge>
    <edge source="DEU" target="JPN">
      <data key="d0">80497000</data>
    </edge>
    <edge source="DEU" target="KAZ">
      <data key="d0">5484000</data>
    </edge>
    <edge source="DEU" target="JOR">
      <data key="d0">2636000</data>
    </edge>
    <edge source="DEU" target="KOR">
      <data key="d0">21871000</data>
    </edge>
    <edge source="DEU" target="KGZ">
      <data key="d0">100000</data>
    </edge>
    <edge source="DEU" target="LBN">
      <data key="d0">9394000</data>
    </edge>
    <edge source="DEU" target="LVA">
      <data key="d0">7981000</data>
    </edge>
    <edge source="DEU" target="LTU">
      <data key="d0">10830000</data>
    </edge>
    <edge source="DEU" target="MDG">
      <data key="d0">27000</data>
    </edge>
    <edge source="DEU" target="MYS">
      <data key="d0">1564000</data>
    </edge>
    <edge source="DEU" target="MUS">
      <data key="d0">359000</data>
    </edge>
    <edge source="DEU" target="MEX">
      <data key="d0">4766000</data>
    </edge>
    <edge source="DEU" target="MDA">
      <data key="d0">1223000</data>
    </edge>
    <edge source="DEU" target="MAR">
      <data key="d0">7282000</data>
    </edge>
    <edge source="DEU" target="MOZ">
      <data key="d0">46000</data>
    </edge>
    <edge source="DEU" target="OMN">
      <data key="d0">325000</data>
    </edge>
    <edge source="DEU" target="NLD">
      <data key="d0">1009528000</data>
    </edge>
    <edge source="DEU" target="NZL">
      <data key="d0">1161000</data>
    </edge>
    <edge source="DEU" target="NER">
      <data key="d0">18000</data>
    </edge>
    <edge source="DEU" target="NOR">
      <data key="d0">57267000</data>
    </edge>
    <edge source="DEU" target="PAK">
      <data key="d0">304000</data>
    </edge>
    <edge source="DEU" target="PAN">
      <data key="d0">427000</data>
    </edge>
    <edge source="DEU" target="PRY">
      <data key="d0">156000</data>
    </edge>
    <edge source="DEU" target="PER">
      <data key="d0">468000</data>
    </edge>
    <edge source="DEU" target="PHL">
      <data key="d0">339000</data>
    </edge>
    <edge source="DEU" target="POL">
      <data key="d0">139543000</data>
    </edge>
    <edge source="DEU" target="PRT">
      <data key="d0">73315000</data>
    </edge>
    <edge source="DEU" target="ROU">
      <data key="d0">41061000</data>
    </edge>
    <edge source="DEU" target="RUS">
      <data key="d0">123583000</data>
    </edge>
    <edge source="DEU" target="SAU">
      <data key="d0">14233000</data>
    </edge>
    <edge source="DEU" target="SEN">
      <data key="d0">87000</data>
    </edge>
    <edge source="DEU" target="IND">
      <data key="d0">967000</data>
    </edge>
    <edge source="DEU" target="SGP">
      <data key="d0">6759000</data>
    </edge>
    <edge source="DEU" target="SVK">
      <data key="d0">24410000</data>
    </edge>
    <edge source="DEU" target="VNM">
      <data key="d0">1500000</data>
    </edge>
    <edge source="DEU" target="SVN">
      <data key="d0">37320000</data>
    </edge>
    <edge source="DEU" target="ZAF">
      <data key="d0">5908000</data>
    </edge>
    <edge source="DEU" target="ESP">
      <data key="d0">172718000</data>
    </edge>
    <edge source="DEU" target="SWE">
      <data key="d0">105967000</data>
    </edge>
    <edge source="DEU" target="CHE">
      <data key="d0">790611000</data>
    </edge>
    <edge source="DEU" target="THA">
      <data key="d0">899000</data>
    </edge>
    <edge source="DEU" target="ARE">
      <data key="d0">9229000</data>
    </edge>
    <edge source="DEU" target="TUN">
      <data key="d0">20861000</data>
    </edge>
    <edge source="DEU" target="TUR">
      <data key="d0">31656000</data>
    </edge>
    <edge source="DEU" target="UGA">
      <data key="d0">116000</data>
    </edge>
    <edge source="DEU" target="UKR">
      <data key="d0">20337000</data>
    </edge>
    <edge source="DEU" target="MKD">
      <data key="d0">5390000</data>
    </edge>
    <edge source="DEU" target="EGY">
      <data key="d0">6574000</data>
    </edge>
    <edge source="DEU" target="GBR">
      <data key="d0">554833000</data>
    </edge>
    <edge source="DEU" target="TZA">
      <data key="d0">20000</data>
    </edge>
    <edge source="DEU" target="USA">
      <data key="d0">165642000</data>
    </edge>
    <edge source="DEU" target="BFA">
      <data key="d0">19000</data>
    </edge>
    <edge source="DEU" target="URY">
      <data key="d0">362000</data>
    </edge>
    <edge source="DEU" target="SRB">
      <data key="d0">4390000</data>
    </edge>
    <edge source="GRC" target="ALB">
      <data key="d0">15147773</data>
    </edge>
    <edge source="GRC" target="AZE">
      <data key="d0">1260237</data>
    </edge>
    <edge source="GRC" target="ARG">
      <data key="d0">84253</data>
    </edge>
    <edge source="GRC" target="AUS">
      <data key="d0">67247</data>
    </edge>
    <edge source="GRC" target="AUT">
      <data key="d0">26678707</data>
    </edge>
    <edge source="GRC" target="ARM">
      <data key="d0">11959</data>
    </edge>
    <edge source="GRC" target="BEL">
      <data key="d0">18616469</data>
    </edge>
    <edge source="GRC" target="BOL">
      <data key="d0">17259</data>
    </edge>
    <edge source="GRC" target="BGR">
      <data key="d0">110228243</data>
    </edge>
    <edge source="GRC" target="BLR">
      <data key="d0">109919</data>
    </edge>
    <edge source="GRC" target="CMR">
      <data key="d0">33904</data>
    </edge>
    <edge source="GRC" target="CAN">
      <data key="d0">2569880</data>
    </edge>
    <edge source="GRC" target="CHL">
      <data key="d0">32010</data>
    </edge>
    <edge source="GRC" target="CHN">
      <data key="d0">285254</data>
    </edge>
    <edge source="GRC" target="COL">
      <data key="d0">136344</data>
    </edge>
    <edge source="GRC" target="HRV">
      <data key="d0">202948</data>
    </edge>
    <edge source="GRC" target="CZE">
      <data key="d0">3790418</data>
    </edge>
    <edge source="GRC" target="DNK">
      <data key="d0">22462617</data>
    </edge>
    <edge source="GRC" target="FIN">
      <data key="d0">4735333</data>
    </edge>
    <edge source="GRC" target="FRA">
      <data key="d0">76102118</data>
    </edge>
    <edge source="GRC" target="GEO">
      <data key="d0">64610</data>
    </edge>
    <edge source="GRC" target="DEU">
      <data key="d0">498069037</data>
    </edge>
    <edge source="GRC" target="HKG">
      <data key="d0">324251</data>
    </edge>
    <edge source="GRC" target="HUN">
      <data key="d0">818952</data>
    </edge>
    <edge source="GRC" target="IRL">
      <data key="d0">2769878</data>
    </edge>
    <edge source="GRC" target="ISR">
      <data key="d0">5219473</data>
    </edge>
    <edge source="GRC" target="ITA">
      <data key="d0">36028081</data>
    </edge>
    <edge source="GRC" target="JPN">
      <data key="d0">1030511</data>
    </edge>
    <edge source="GRC" target="KAZ">
      <data key="d0">262346</data>
    </edge>
    <edge source="GRC" target="JOR">
      <data key="d0">60213</data>
    </edge>
    <edge source="GRC" target="KOR">
      <data key="d0">333764</data>
    </edge>
    <edge source="GRC" target="LBN">
      <data key="d0">627259</data>
    </edge>
    <edge source="GRC" target="LVA">
      <data key="d0">293213</data>
    </edge>
    <edge source="GRC" target="LTU">
      <data key="d0">1024926</data>
    </edge>
    <edge source="GRC" target="MYS">
      <data key="d0">61907</data>
    </edge>
    <edge source="GRC" target="MEX">
      <data key="d0">28046</data>
    </edge>
    <edge source="GRC" target="MDA">
      <data key="d0">32715</data>
    </edge>
    <edge source="GRC" target="NLD">
      <data key="d0">69892855</data>
    </edge>
    <edge source="GRC" target="NOR">
      <data key="d0">10265786</data>
    </edge>
    <edge source="GRC" target="PAK">
      <data key="d0">31026</data>
    </edge>
    <edge source="GRC" target="PAN">
      <data key="d0">63072</data>
    </edge>
    <edge source="GRC" target="POL">
      <data key="d0">1703181</data>
    </edge>
    <edge source="GRC" target="PRT">
      <data key="d0">826462</data>
    </edge>
    <edge source="GRC" target="ROU">
      <data key="d0">5689966</data>
    </edge>
    <edge source="GRC" target="RUS">
      <data key="d0">91292846</data>
    </edge>
    <edge source="GRC" target="SAU">
      <data key="d0">2666940</data>
    </edge>
    <edge source="GRC" target="IND">
      <data key="d0">35919</data>
    </edge>
    <edge source="GRC" target="SGP">
      <data key="d0">132902</data>
    </edge>
    <edge source="GRC" target="SVK">
      <data key="d0">57852</data>
    </edge>
    <edge source="GRC" target="SVN">
      <data key="d0">123891</data>
    </edge>
    <edge source="GRC" target="ZAF">
      <data key="d0">142917</data>
    </edge>
    <edge source="GRC" target="ESP">
      <data key="d0">18190278</data>
    </edge>
    <edge source="GRC" target="SWE">
      <data key="d0">39434750</data>
    </edge>
    <edge source="GRC" target="CHE">
      <data key="d0">14950059</data>
    </edge>
    <edge source="GRC" target="ARE">
      <data key="d0">19179167</data>
    </edge>
    <edge source="GRC" target="TUN">
      <data key="d0">120604</data>
    </edge>
    <edge source="GRC" target="TUR">
      <data key="d0">6128388</data>
    </edge>
    <edge source="GRC" target="UGA">
      <data key="d0">11464</data>
    </edge>
    <edge source="GRC" target="UKR">
      <data key="d0">574721</data>
    </edge>
    <edge source="GRC" target="MKD">
      <data key="d0">14970351</data>
    </edge>
    <edge source="GRC" target="EGY">
      <data key="d0">259669</data>
    </edge>
    <edge source="GRC" target="GBR">
      <data key="d0">125934745</data>
    </edge>
    <edge source="GRC" target="TZA">
      <data key="d0">18418</data>
    </edge>
    <edge source="GRC" target="USA">
      <data key="d0">85138687</data>
    </edge>
    <edge source="GRC" target="URY">
      <data key="d0">108600</data>
    </edge>
    <edge source="GRC" target="SRB">
      <data key="d0">1850388</data>
    </edge>
    <edge source="ITA" target="ALB">
      <data key="d0">40163999</data>
    </edge>
    <edge source="ITA" target="DZA">
      <data key="d0">439719</data>
    </edge>
    <edge source="ITA" target="AZE">
      <data key="d0">3451026</data>
    </edge>
    <edge source="ITA" target="ARG">
      <data key="d0">13396637</data>
    </edge>
    <edge source="ITA" target="AUS">
      <data key="d0">52825956</data>
    </edge>
    <edge source="ITA" target="AUT">
      <data key="d0">304637023</data>
    </edge>
    <edge source="ITA" target="ARM">
      <data key="d0">5694859</data>
    </edge>
    <edge source="ITA" target="BEL">
      <data key="d0">344012968</data>
    </edge>
    <edge source="ITA" target="BOL">
      <data key="d0">1063405</data>
    </edge>
    <edge source="ITA" target="BRA">
      <data key="d0">31820133</data>
    </edge>
    <edge source="ITA" target="BGR">
      <data key="d0">33768305</data>
    </edge>
    <edge source="ITA" target="BDI">
      <data key="d0">193758</data>
    </edge>
    <edge source="ITA" target="BLR">
      <data key="d0">19412809</data>
    </edge>
    <edge source="ITA" target="KHM">
      <data key="d0">256470</data>
    </edge>
    <edge source="ITA" target="CMR">
      <data key="d0">721341</data>
    </edge>
    <edge source="ITA" target="CAN">
      <data key="d0">99968437</data>
    </edge>
    <edge source="ITA" target="CAF">
      <data key="d0">59532</data>
    </edge>
    <edge source="ITA" target="LKA">
      <data key="d0">3513674</data>
    </edge>
    <edge source="ITA" target="CHL">
      <data key="d0">20155489</data>
    </edge>
    <edge source="ITA" target="CHN">
      <data key="d0">12573483</data>
    </edge>
    <edge source="ITA" target="COL">
      <data key="d0">10007067</data>
    </edge>
    <edge source="ITA" target="CRI">
      <data key="d0">1478231</data>
    </edge>
    <edge source="ITA" target="HRV">
      <data key="d0">132732802</data>
    </edge>
    <edge source="ITA" target="CZE">
      <data key="d0">30021024</data>
    </edge>
    <edge source="ITA" target="BEN">
      <data key="d0">175237</data>
    </edge>
    <edge source="ITA" target="DNK">
      <data key="d0">156432109</data>
    </edge>
    <edge source="ITA" target="ECU">
      <data key="d0">550310</data>
    </edge>
    <edge source="ITA" target="SLV">
      <data key="d0">374591</data>
    </edge>
    <edge source="ITA" target="ETH">
      <data key="d0">272859</data>
    </edge>
    <edge source="ITA" target="EST">
      <data key="d0">6704640</data>
    </edge>
    <edge source="ITA" target="FIN">
      <data key="d0">41025727</data>
    </edge>
    <edge source="ITA" target="FRA">
      <data key="d0">1359805113</data>
    </edge>
    <edge source="ITA" target="GEO">
      <data key="d0">1706005</data>
    </edge>
    <edge source="ITA" target="DEU">
      <data key="d0">2355026800</data>
    </edge>
    <edge source="ITA" target="GHA">
      <data key="d0">644504</data>
    </edge>
    <edge source="ITA" target="GRC">
      <data key="d0">327923650</data>
    </edge>
    <edge source="ITA" target="GTM">
      <data key="d0">1253560</data>
    </edge>
    <edge source="ITA" target="HND">
      <data key="d0">518012</data>
    </edge>
    <edge source="ITA" target="HKG">
      <data key="d0">253025283</data>
    </edge>
    <edge source="ITA" target="HUN">
      <data key="d0">106119771</data>
    </edge>
    <edge source="ITA" target="IDN">
      <data key="d0">1830363</data>
    </edge>
    <edge source="ITA" target="IRL">
      <data key="d0">45724116</data>
    </edge>
    <edge source="ITA" target="ISR">
      <data key="d0">58688707</data>
    </edge>
    <edge source="ITA" target="CIV">
      <data key="d0">382294</data>
    </edge>
    <edge source="ITA" target="JAM">
      <data key="d0">91513</data>
    </edge>
    <edge source="ITA" target="JPN">
      <data key="d0">791617819</data>
    </edge>
    <edge source="ITA" target="KAZ">
      <data key="d0">5450651</data>
    </edge>
    <edge source="ITA" target="JOR">
      <data key="d0">4930244</data>
    </edge>
    <edge source="ITA" target="KOR">
      <data key="d0">151100826</data>
    </edge>
    <edge source="ITA" target="KGZ">
      <data key="d0">660074</data>
    </edge>
    <edge source="ITA" target="LBN">
      <data key="d0">44696925</data>
    </edge>
    <edge source="ITA" target="LVA">
      <data key="d0">9464728</data>
    </edge>
    <edge source="ITA" target="LTU">
      <data key="d0">9295110</data>
    </edge>
    <edge source="ITA" target="MDG">
      <data key="d0">61209</data>
    </edge>
    <edge source="ITA" target="MWI">
      <data key="d0">14151</data>
    </edge>
    <edge source="ITA" target="MYS">
      <data key="d0">1693222</data>
    </edge>
    <edge source="ITA" target="MRT">
      <data key="d0">29641</data>
    </edge>
    <edge source="ITA" target="MUS">
      <data key="d0">2155555</data>
    </edge>
    <edge source="ITA" target="MEX">
      <data key="d0">32569529</data>
    </edge>
    <edge source="ITA" target="MDA">
      <data key="d0">7707233</data>
    </edge>
    <edge source="ITA" target="MAR">
      <data key="d0">12372316</data>
    </edge>
    <edge source="ITA" target="MOZ">
      <data key="d0">19635</data>
    </edge>
    <edge source="ITA" target="OMN">
      <data key="d0">646281</data>
    </edge>
    <edge source="ITA" target="NLD">
      <data key="d0">428540737</data>
    </edge>
    <edge source="ITA" target="NZL">
      <data key="d0">3640861</data>
    </edge>
    <edge source="ITA" target="NIC">
      <data key="d0">308434</data>
    </edge>
    <edge source="ITA" target="NER">
      <data key="d0">71755</data>
    </edge>
    <edge source="ITA" target="NOR">
      <data key="d0">94791324</data>
    </edge>
    <edge source="ITA" target="PAK">
      <data key="d0">413553</data>
    </edge>
    <edge source="ITA" target="PAN">
      <data key="d0">16758426</data>
    </edge>
    <edge source="ITA" target="PRY">
      <data key="d0">942247</data>
    </edge>
    <edge source="ITA" target="PER">
      <data key="d0">4021248</data>
    </edge>
    <edge source="ITA" target="PHL">
      <data key="d0">3432424</data>
    </edge>
    <edge source="ITA" target="POL">
      <data key="d0">81715518</data>
    </edge>
    <edge source="ITA" target="PRT">
      <data key="d0">208089435</data>
    </edge>
    <edge source="ITA" target="ROU">
      <data key="d0">269554162</data>
    </edge>
    <edge source="ITA" target="RUS">
      <data key="d0">368282890</data>
    </edge>
    <edge source="ITA" target="SAU">
      <data key="d0">65712431</data>
    </edge>
    <edge source="ITA" target="SEN">
      <data key="d0">507203</data>
    </edge>
    <edge source="ITA" target="IND">
      <data key="d0">2418598</data>
    </edge>
    <edge source="ITA" target="SGP">
      <data key="d0">32436238</data>
    </edge>
    <edge source="ITA" target="SVK">
      <data key="d0">32119160</data>
    </edge>
    <edge source="ITA" target="VNM">
      <data key="d0">1401006</data>
    </edge>
    <edge source="ITA" target="SVN">
      <data key="d0">83020505</data>
    </edge>
    <edge source="ITA" target="ZAF">
      <data key="d0">10611599</data>
    </edge>
    <edge source="ITA" target="ZWE">
      <data key="d0">66106</data>
    </edge>
    <edge source="ITA" target="ESP">
      <data key="d0">667722548</data>
    </edge>
    <edge source="ITA" target="SWE">
      <data key="d0">150706608</data>
    </edge>
    <edge source="ITA" target="CHE">
      <data key="d0">642092027</data>
    </edge>
    <edge source="ITA" target="THA">
      <data key="d0">3381315</data>
    </edge>
    <edge source="ITA" target="TGO">
      <data key="d0">34694</data>
    </edge>
    <edge source="ITA" target="ARE">
      <data key="d0">34314710</data>
    </edge>
    <edge source="ITA" target="TUN">
      <data key="d0">156696709</data>
    </edge>
    <edge source="ITA" target="TUR">
      <data key="d0">64269966</data>
    </edge>
    <edge source="ITA" target="UGA">
      <data key="d0">38373</data>
    </edge>
    <edge source="ITA" target="UKR">
      <data key="d0">47569613</data>
    </edge>
    <edge source="ITA" target="MKD">
      <data key="d0">6269756</data>
    </edge>
    <edge source="ITA" target="EGY">
      <data key="d0">11072316</data>
    </edge>
    <edge source="ITA" target="GBR">
      <data key="d0">853841435</data>
    </edge>
    <edge source="ITA" target="TZA">
      <data key="d0">46852</data>
    </edge>
    <edge source="ITA" target="USA">
      <data key="d0">1692370347</data>
    </edge>
    <edge source="ITA" target="BFA">
      <data key="d0">80373</data>
    </edge>
    <edge source="ITA" target="URY">
      <data key="d0">3652604</data>
    </edge>
    <edge source="ITA" target="SRB">
      <data key="d0">30943690</data>
    </edge>
    <edge source="PAN" target="BOL">
      <data key="d0">154107</data>
    </edge>
    <edge source="PAN" target="CHL">
      <data key="d0">10864</data>
    </edge>
    <edge source="PAN" target="COL">
      <data key="d0">39846</data>
    </edge>
    <edge source="PAN" target="CRI">
      <data key="d0">422230</data>
    </edge>
    <edge source="PAN" target="DNK">
      <data key="d0">11060</data>
    </edge>
    <edge source="PAN" target="ECU">
      <data key="d0">234605</data>
    </edge>
    <edge source="PAN" target="SLV">
      <data key="d0">614364</data>
    </edge>
    <edge source="PAN" target="FRA">
      <data key="d0">27666</data>
    </edge>
    <edge source="PAN" target="GRC">
      <data key="d0">13068</data>
    </edge>
    <edge source="PAN" target="GTM">
      <data key="d0">171051</data>
    </edge>
    <edge source="PAN" target="HND">
      <data key="d0">356046</data>
    </edge>
    <edge source="PAN" target="JAM">
      <data key="d0">313271</data>
    </edge>
    <edge source="PAN" target="MEX">
      <data key="d0">228378</data>
    </edge>
    <edge source="PAN" target="NIC">
      <data key="d0">251909</data>
    </edge>
    <edge source="PAN" target="PRY">
      <data key="d0">37883</data>
    </edge>
    <edge source="PAN" target="PER">
      <data key="d0">152876</data>
    </edge>
    <edge source="PAN" target="ESP">
      <data key="d0">97575</data>
    </edge>
    <edge source="PAN" target="GBR">
      <data key="d0">394978</data>
    </edge>
    <edge source="PAN" target="USA">
      <data key="d0">5002213</data>
    </edge>
    <edge source="RUS" target="AZE">
      <data key="d0">59047</data>
    </edge>
    <edge source="RUS" target="AUT">
      <data key="d0">23515460</data>
    </edge>
    <edge source="RUS" target="ARM">
      <data key="d0">101655</data>
    </edge>
    <edge source="RUS" target="BEL">
      <data key="d0">12060399</data>
    </edge>
    <edge source="RUS" target="BGR">
      <data key="d0">22520</data>
    </edge>
    <edge source="RUS" target="CAN">
      <data key="d0">266506</data>
    </edge>
    <edge source="RUS" target="LKA">
      <data key="d0">10605</data>
    </edge>
    <edge source="RUS" target="CHN">
      <data key="d0">2531199</data>
    </edge>
    <edge source="RUS" target="HRV">
      <data key="d0">10804</data>
    </edge>
    <edge source="RUS" target="CZE">
      <data key="d0">80939</data>
    </edge>
    <edge source="RUS" target="DNK">
      <data key="d0">4494760</data>
    </edge>
    <edge source="RUS" target="EST">
      <data key="d0">1090211</data>
    </edge>
    <edge source="RUS" target="FIN">
      <data key="d0">11206132</data>
    </edge>
    <edge source="RUS" target="FRA">
      <data key="d0">825260</data>
    </edge>
    <edge source="RUS" target="GEO">
      <data key="d0">53686</data>
    </edge>
    <edge source="RUS" target="DEU">
      <data key="d0">52523891</data>
    </edge>
    <edge source="RUS" target="GRC">
      <data key="d0">373578</data>
    </edge>
    <edge source="RUS" target="HUN">
      <data key="d0">39436</data>
    </edge>
    <edge source="RUS" target="IDN">
      <data key="d0">847750</data>
    </edge>
    <edge source="RUS" target="ISR">
      <data key="d0">81967</data>
    </edge>
    <edge source="RUS" target="ITA">
      <data key="d0">7440304</data>
    </edge>
    <edge source="RUS" target="JPN">
      <data key="d0">17011</data>
    </edge>
    <edge source="RUS" target="KAZ">
      <data key="d0">4708666</data>
    </edge>
    <edge source="RUS" target="JOR">
      <data key="d0">19890</data>
    </edge>
    <edge source="RUS" target="KOR">
      <data key="d0">10930542</data>
    </edge>
    <edge source="RUS" target="KGZ">
      <data key="d0">132906</data>
    </edge>
    <edge source="RUS" target="LVA">
      <data key="d0">719202</data>
    </edge>
    <edge source="RUS" target="LTU">
      <data key="d0">1931294</data>
    </edge>
    <edge source="RUS" target="MDA">
      <data key="d0">146492</data>
    </edge>
    <edge source="RUS" target="NLD">
      <data key="d0">3769212</data>
    </edge>
    <edge source="RUS" target="NOR">
      <data key="d0">2057506</data>
    </edge>
    <edge source="RUS" target="POL">
      <data key="d0">1829045</data>
    </edge>
    <edge source="RUS" target="PRT">
      <data key="d0">16819</data>
    </edge>
    <edge source="RUS" target="ROU">
      <data key="d0">37732</data>
    </edge>
    <edge source="RUS" target="IND">
      <data key="d0">108795</data>
    </edge>
    <edge source="RUS" target="SVK">
      <data key="d0">14220</data>
    </edge>
    <edge source="RUS" target="VNM">
      <data key="d0">36437</data>
    </edge>
    <edge source="RUS" target="ZWE">
      <data key="d0">86310</data>
    </edge>
    <edge source="RUS" target="ESP">
      <data key="d0">63720</data>
    </edge>
    <edge source="RUS" target="SWE">
      <data key="d0">4273774</data>
    </edge>
    <edge source="RUS" target="CHE">
      <data key="d0">951262</data>
    </edge>
    <edge source="RUS" target="ARE">
      <data key="d0">94402</data>
    </edge>
    <edge source="RUS" target="TUR">
      <data key="d0">592539</data>
    </edge>
    <edge source="RUS" target="UKR">
      <data key="d0">3408742</data>
    </edge>
    <edge source="RUS" target="GBR">
      <data key="d0">10554298</data>
    </edge>
    <edge source="RUS" target="USA">
      <data key="d0">67831682</data>
    </edge>
    <edge source="RUS" target="SRB">
      <data key="d0">120025</data>
    </edge>
    <edge source="TUR" target="ALB">
      <data key="d0">841222</data>
    </edge>
    <edge source="TUR" target="DZA">
      <data key="d0">40001967</data>
    </edge>
    <edge source="TUR" target="AZE">
      <data key="d0">6020628</data>
    </edge>
    <edge source="TUR" target="ARG">
      <data key="d0">134461</data>
    </edge>
    <edge source="TUR" target="AUS">
      <data key="d0">2538806</data>
    </edge>
    <edge source="TUR" target="AUT">
      <data key="d0">79476746</data>
    </edge>
    <edge source="TUR" target="BEL">
      <data key="d0">183163571</data>
    </edge>
    <edge source="TUR" target="BRA">
      <data key="d0">53394</data>
    </edge>
    <edge source="TUR" target="BGR">
      <data key="d0">10989787</data>
    </edge>
    <edge source="TUR" target="BLR">
      <data key="d0">1187815</data>
    </edge>
    <edge source="TUR" target="CAN">
      <data key="d0">36102595</data>
    </edge>
    <edge source="TUR" target="CAF">
      <data key="d0">40442</data>
    </edge>
    <edge source="TUR" target="LKA">
      <data key="d0">56166</data>
    </edge>
    <edge source="TUR" target="CHL">
      <data key="d0">325947</data>
    </edge>
    <edge source="TUR" target="CHN">
      <data key="d0">1281329</data>
    </edge>
    <edge source="TUR" target="COL">
      <data key="d0">134866</data>
    </edge>
    <edge source="TUR" target="HRV">
      <data key="d0">1789232</data>
    </edge>
    <edge source="TUR" target="CZE">
      <data key="d0">7525976</data>
    </edge>
    <edge source="TUR" target="DNK">
      <data key="d0">104041432</data>
    </edge>
    <edge source="TUR" target="ECU">
      <data key="d0">19348</data>
    </edge>
    <edge source="TUR" target="SLV">
      <data key="d0">47066</data>
    </edge>
    <edge source="TUR" target="ETH">
      <data key="d0">2561565</data>
    </edge>
    <edge source="TUR" target="EST">
      <data key="d0">264910</data>
    </edge>
    <edge source="TUR" target="FIN">
      <data key="d0">13968450</data>
    </edge>
    <edge source="TUR" target="FRA">
      <data key="d0">420202238</data>
    </edge>
    <edge source="TUR" target="GEO">
      <data key="d0">3163390</data>
    </edge>
    <edge source="TUR" target="GMB">
      <data key="d0">33105</data>
    </edge>
    <edge source="TUR" target="DEU">
      <data key="d0">2463506423</data>
    </edge>
    <edge source="TUR" target="GHA">
      <data key="d0">363720</data>
    </edge>
    <edge source="TUR" target="GRC">
      <data key="d0">18214147</data>
    </edge>
    <edge source="TUR" target="HKG">
      <data key="d0">1516289</data>
    </edge>
    <edge source="TUR" target="HUN">
      <data key="d0">12961729</data>
    </edge>
    <edge source="TUR" target="IDN">
      <data key="d0">20509</data>
    </edge>
    <edge source="TUR" target="IRL">
      <data key="d0">13144830</data>
    </edge>
    <edge source="TUR" target="ISR">
      <data key="d0">52990579</data>
    </edge>
    <edge source="TUR" target="ITA">
      <data key="d0">140115569</data>
    </edge>
    <edge source="TUR" target="JPN">
      <data key="d0">5534699</data>
    </edge>
    <edge source="TUR" target="KAZ">
      <data key="d0">1115342</data>
    </edge>
    <edge source="TUR" target="JOR">
      <data key="d0">6144242</data>
    </edge>
    <edge source="TUR" target="KOR">
      <data key="d0">59867</data>
    </edge>
    <edge source="TUR" target="KGZ">
      <data key="d0">892884</data>
    </edge>
    <edge source="TUR" target="LBN">
      <data key="d0">4205369</data>
    </edge>
    <edge source="TUR" target="LVA">
      <data key="d0">392903</data>
    </edge>
    <edge source="TUR" target="LTU">
      <data key="d0">893231</data>
    </edge>
    <edge source="TUR" target="MYS">
      <data key="d0">625705</data>
    </edge>
    <edge source="TUR" target="MEX">
      <data key="d0">802536</data>
    </edge>
    <edge source="TUR" target="MDA">
      <data key="d0">1226997</data>
    </edge>
    <edge source="TUR" target="MAR">
      <data key="d0">100845</data>
    </edge>
    <edge source="TUR" target="OMN">
      <data key="d0">57702</data>
    </edge>
    <edge source="TUR" target="NAM">
      <data key="d0">99382</data>
    </edge>
    <edge source="TUR" target="NLD">
      <data key="d0">346785860</data>
    </edge>
    <edge source="TUR" target="NZL">
      <data key="d0">393507</data>
    </edge>
    <edge source="TUR" target="NER">
      <data key="d0">133920</data>
    </edge>
    <edge source="TUR" target="NOR">
      <data key="d0">39958517</data>
    </edge>
    <edge source="TUR" target="PAK">
      <data key="d0">24081</data>
    </edge>
    <edge source="TUR" target="PAN">
      <data key="d0">879285</data>
    </edge>
    <edge source="TUR" target="PHL">
      <data key="d0">24510</data>
    </edge>
    <edge source="TUR" target="POL">
      <data key="d0">28705157</data>
    </edge>
    <edge source="TUR" target="PRT">
      <data key="d0">4351734</data>
    </edge>
    <edge source="TUR" target="ROU">
      <data key="d0">10985405</data>
    </edge>
    <edge source="TUR" target="RUS">
      <data key="d0">144656940</data>
    </edge>
    <edge source="TUR" target="SAU">
      <data key="d0">36696519</data>
    </edge>
    <edge source="TUR" target="SEN">
      <data key="d0">370007</data>
    </edge>
    <edge source="TUR" target="IND">
      <data key="d0">17332</data>
    </edge>
    <edge source="TUR" target="SGP">
      <data key="d0">881905</data>
    </edge>
    <edge source="TUR" target="SVK">
      <data key="d0">3202996</data>
    </edge>
    <edge source="TUR" target="SVN">
      <data key="d0">3257047</data>
    </edge>
    <edge source="TUR" target="ZAF">
      <data key="d0">3076308</data>
    </edge>
    <edge source="TUR" target="ESP">
      <data key="d0">84021231</data>
    </edge>
    <edge source="TUR" target="SWE">
      <data key="d0">95501945</data>
    </edge>
    <edge source="TUR" target="CHE">
      <data key="d0">59469963</data>
    </edge>
    <edge source="TUR" target="TGO">
      <data key="d0">17451</data>
    </edge>
    <edge source="TUR" target="ARE">
      <data key="d0">14479961</data>
    </edge>
    <edge source="TUR" target="TUN">
      <data key="d0">3669737</data>
    </edge>
    <edge source="TUR" target="UGA">
      <data key="d0">99992</data>
    </edge>
    <edge source="TUR" target="UKR">
      <data key="d0">6464101</data>
    </edge>
    <edge source="TUR" target="MKD">
      <data key="d0">751708</data>
    </edge>
    <edge source="TUR" target="EGY">
      <data key="d0">41199714</data>
    </edge>
    <edge source="TUR" target="GBR">
      <data key="d0">769035679</data>
    </edge>
    <edge source="TUR" target="USA">
      <data key="d0">1025432064</data>
    </edge>
    <edge source="TUR" target="URY">
      <data key="d0">389385</data>
    </edge>
    <edge source="TUR" target="SRB">
      <data key="d0">1030034</data>
    </edge>
    <edge source="SRB" target="AUT">
      <data key="d0">2755000</data>
    </edge>
    <edge source="SRB" target="BGR">
      <data key="d0">2066000</data>
    </edge>
    <edge source="SRB" target="CAN">
      <data key="d0">39000</data>
    </edge>
    <edge source="SRB" target="HRV">
      <data key="d0">217000</data>
    </edge>
    <edge source="SRB" target="CZE">
      <data key="d0">1929000</data>
    </edge>
    <edge source="SRB" target="FRA">
      <data key="d0">4369000</data>
    </edge>
    <edge source="SRB" target="DEU">
      <data key="d0">52173000</data>
    </edge>
    <edge source="SRB" target="GRC">
      <data key="d0">3193000</data>
    </edge>
    <edge source="SRB" target="HUN">
      <data key="d0">1035000</data>
    </edge>
    <edge source="SRB" target="IRL">
      <data key="d0">80000</data>
    </edge>
    <edge source="SRB" target="ITA">
      <data key="d0">23549000</data>
    </edge>
    <edge source="SRB" target="NLD">
      <data key="d0">12232000</data>
    </edge>
    <edge source="SRB" target="POL">
      <data key="d0">25000</data>
    </edge>
    <edge source="SRB" target="ROU">
      <data key="d0">140000</data>
    </edge>
    <edge source="SRB" target="RUS">
      <data key="d0">347000</data>
    </edge>
    <edge source="SRB" target="SVK">
      <data key="d0">854000</data>
    </edge>
    <edge source="SRB" target="SVN">
      <data key="d0">2105000</data>
    </edge>
    <edge source="SRB" target="ESP">
      <data key="d0">1699000</data>
    </edge>
    <edge source="SRB" target="CHE">
      <data key="d0">1991000</data>
    </edge>
    <edge source="SRB" target="TUR">
      <data key="d0">1696000</data>
    </edge>
    <edge source="SRB" target="MKD">
      <data key="d0">3096000</data>
    </edge>
    <edge source="SRB" target="GBR">
      <data key="d0">2441000</data>
    </edge>
    <edge source="SRB" target="USA">
      <data key="d0">122000</data>
    </edge>
    <edge source="DZA" target="FRA">
      <data key="d0">74958</data>
    </edge>
    <edge source="DZA" target="TUR">
      <data key="d0">343828</data>
    </edge>
    <edge source="AZE" target="CHN">
      <data key="d0">91124</data>
    </edge>
    <edge source="AZE" target="GEO">
      <data key="d0">23685</data>
    </edge>
    <edge source="AZE" target="RUS">
      <data key="d0">93085</data>
    </edge>
    <edge source="AZE" target="ARE">
      <data key="d0">34326</data>
    </edge>
    <edge source="AZE" target="TUR">
      <data key="d0">11403</data>
    </edge>
    <edge source="AZE" target="USA">
      <data key="d0">40171</data>
    </edge>
    <edge source="CHN" target="ALB">
      <data key="d0">4623487</data>
    </edge>
    <edge source="CHN" target="DZA">
      <data key="d0">25166661</data>
    </edge>
    <edge source="CHN" target="AZE">
      <data key="d0">103960</data>
    </edge>
    <edge source="CHN" target="ARG">
      <data key="d0">58149898</data>
    </edge>
    <edge source="CHN" target="AUS">
      <data key="d0">923178524</data>
    </edge>
    <edge source="CHN" target="AUT">
      <data key="d0">38829402</data>
    </edge>
    <edge source="CHN" target="ARM">
      <data key="d0">103831</data>
    </edge>
    <edge source="CHN" target="BEL">
      <data key="d0">149085988</data>
    </edge>
    <edge source="CHN" target="BOL">
      <data key="d0">603630</data>
    </edge>
    <edge source="CHN" target="BWA">
      <data key="d0">5898867</data>
    </edge>
    <edge source="CHN" target="BRA">
      <data key="d0">91149324</data>
    </edge>
    <edge source="CHN" target="BGR">
      <data key="d0">23203694</data>
    </edge>
    <edge source="CHN" target="BLR">
      <data key="d0">281594</data>
    </edge>
    <edge source="CHN" target="KHM">
      <data key="d0">8170379</data>
    </edge>
    <edge source="CHN" target="CMR">
      <data key="d0">1606649</data>
    </edge>
    <edge source="CHN" target="CAN">
      <data key="d0">541927642</data>
    </edge>
    <edge source="CHN" target="LKA">
      <data key="d0">11572761</data>
    </edge>
    <edge source="CHN" target="CHL">
      <data key="d0">218509686</data>
    </edge>
    <edge source="CHN" target="COL">
      <data key="d0">5437265</data>
    </edge>
    <edge source="CHN" target="CRI">
      <data key="d0">1014670</data>
    </edge>
    <edge source="CHN" target="HRV">
      <data key="d0">57163864</data>
    </edge>
    <edge source="CHN" target="CZE">
      <data key="d0">190847729</data>
    </edge>
    <edge source="CHN" target="BEN">
      <data key="d0">8615276</data>
    </edge>
    <edge source="CHN" target="DNK">
      <data key="d0">166748544</data>
    </edge>
    <edge source="CHN" target="ECU">
      <data key="d0">1778501</data>
    </edge>
    <edge source="CHN" target="SLV">
      <data key="d0">2373866</data>
    </edge>
    <edge source="CHN" target="ETH">
      <data key="d0">4023003</data>
    </edge>
    <edge source="CHN" target="EST">
      <data key="d0">2161926</data>
    </edge>
    <edge source="CHN" target="FIN">
      <data key="d0">74124627</data>
    </edge>
    <edge source="CHN" target="FRA">
      <data key="d0">472408650</data>
    </edge>
    <edge source="CHN" target="GEO">
      <data key="d0">71127</data>
    </edge>
    <edge source="CHN" target="GMB">
      <data key="d0">322933</data>
    </edge>
    <edge source="CHN" target="PSE">
      <data key="d0">1244408</data>
    </edge>
    <edge source="CHN" target="DEU">
      <data key="d0">922527468</data>
    </edge>
    <edge source="CHN" target="GHA">
      <data key="d0">3626662</data>
    </edge>
    <edge source="CHN" target="GRC">
      <data key="d0">27899174</data>
    </edge>
    <edge source="CHN" target="GTM">
      <data key="d0">35051616</data>
    </edge>
    <edge source="CHN" target="HND">
      <data key="d0">2092388</data>
    </edge>
    <edge source="CHN" target="HKG">
      <data key="d0">6604579902</data>
    </edge>
    <edge source="CHN" target="HUN">
      <data key="d0">292349905</data>
    </edge>
    <edge source="CHN" target="IDN">
      <data key="d0">26689394</data>
    </edge>
    <edge source="CHN" target="IRL">
      <data key="d0">18037898</data>
    </edge>
    <edge source="CHN" target="ISR">
      <data key="d0">114828465</data>
    </edge>
    <edge source="CHN" target="ITA">
      <data key="d0">461742742</data>
    </edge>
    <edge source="CHN" target="CIV">
      <data key="d0">989836</data>
    </edge>
    <edge source="CHN" target="JAM">
      <data key="d0">21524354</data>
    </edge>
    <edge source="CHN" target="JPN">
      <data key="d0">11513464648</data>
    </edge>
    <edge source="CHN" target="KAZ">
      <data key="d0">129069924</data>
    </edge>
    <edge source="CHN" target="JOR">
      <data key="d0">31812369</data>
    </edge>
    <edge source="CHN" target="KOR">
      <data key="d0">1151209730</data>
    </edge>
    <edge source="CHN" target="KGZ">
      <data key="d0">12203725</data>
    </edge>
    <edge source="CHN" target="LBN">
      <data key="d0">18392194</data>
    </edge>
    <edge source="CHN" target="LVA">
      <data key="d0">2710975</data>
    </edge>
    <edge source="CHN" target="LTU">
      <data key="d0">5703671</data>
    </edge>
    <edge source="CHN" target="MDG">
      <data key="d0">9019241</data>
    </edge>
    <edge source="CHN" target="MWI">
      <data key="d0">26573</data>
    </edge>
    <edge source="CHN" target="MYS">
      <data key="d0">114324275</data>
    </edge>
    <edge source="CHN" target="MRT">
      <data key="d0">513461</data>
    </edge>
    <edge source="CHN" target="MUS">
      <data key="d0">973045</data>
    </edge>
    <edge source="CHN" target="MEX">
      <data key="d0">197789390</data>
    </edge>
    <edge source="CHN" target="MAR">
      <data key="d0">45693038</data>
    </edge>
    <edge source="CHN" target="MOZ">
      <data key="d0">1402508</data>
    </edge>
    <edge source="CHN" target="OMN">
      <data key="d0">930064</data>
    </edge>
    <edge source="CHN" target="NAM">
      <data key="d0">965360</data>
    </edge>
    <edge source="CHN" target="NLD">
      <data key="d0">311878505</data>
    </edge>
    <edge source="CHN" target="NZL">
      <data key="d0">134427591</data>
    </edge>
    <edge source="CHN" target="NIC">
      <data key="d0">2348104</data>
    </edge>
    <edge source="CHN" target="NER">
      <data key="d0">13975</data>
    </edge>
    <edge source="CHN" target="NOR">
      <data key="d0">147047749</data>
    </edge>
    <edge source="CHN" target="PAK">
      <data key="d0">5397903</data>
    </edge>
    <edge source="CHN" target="PAN">
      <data key="d0">544280752</data>
    </edge>
    <edge source="CHN" target="PRY">
      <data key="d0">1972965</data>
    </edge>
    <edge source="CHN" target="PER">
      <data key="d0">9937403</data>
    </edge>
    <edge source="CHN" target="PHL">
      <data key="d0">29871618</data>
    </edge>
    <edge source="CHN" target="POL">
      <data key="d0">322904898</data>
    </edge>
    <edge source="CHN" target="PRT">
      <data key="d0">14818032</data>
    </edge>
    <edge source="CHN" target="ROU">
      <data key="d0">42377902</data>
    </edge>
    <edge source="CHN" target="RUS">
      <data key="d0">1074064655</data>
    </edge>
    <edge source="CHN" target="SAU">
      <data key="d0">402985158</data>
    </edge>
    <edge source="CHN" target="SEN">
      <data key="d0">668801</data>
    </edge>
    <edge source="CHN" target="IND">
      <data key="d0">3082572</data>
    </edge>
    <edge source="CHN" target="SGP">
      <data key="d0">384998171</data>
    </edge>
    <edge source="CHN" target="SVK">
      <data key="d0">17534414</data>
    </edge>
    <edge source="CHN" target="VNM">
      <data key="d0">10026969</data>
    </edge>
    <edge source="CHN" target="SVN">
      <data key="d0">21229301</data>
    </edge>
    <edge source="CHN" target="ZAF">
      <data key="d0">194520137</data>
    </edge>
    <edge source="CHN" target="ZWE">
      <data key="d0">216615</data>
    </edge>
    <edge source="CHN" target="ESP">
      <data key="d0">255788183</data>
    </edge>
    <edge source="CHN" target="SWE">
      <data key="d0">149195925</data>
    </edge>
    <edge source="CHN" target="CHE">
      <data key="d0">269052428</data>
    </edge>
    <edge source="CHN" target="THA">
      <data key="d0">26567046</data>
    </edge>
    <edge source="CHN" target="TGO">
      <data key="d0">14545224</data>
    </edge>
    <edge source="CHN" target="ARE">
      <data key="d0">314869962</data>
    </edge>
    <edge source="CHN" target="TUN">
      <data key="d0">11485677</data>
    </edge>
    <edge source="CHN" target="TUR">
      <data key="d0">23968930</data>
    </edge>
    <edge source="CHN" target="UGA">
      <data key="d0">492709</data>
    </edge>
    <edge source="CHN" target="UKR">
      <data key="d0">12516419</data>
    </edge>
    <edge source="CHN" target="MKD">
      <data key="d0">1052224</data>
    </edge>
    <edge source="CHN" target="EGY">
      <data key="d0">185554389</data>
    </edge>
    <edge source="CHN" target="GBR">
      <data key="d0">522419966</data>
    </edge>
    <edge source="CHN" target="TZA">
      <data key="d0">2801090</data>
    </edge>
    <edge source="CHN" target="USA">
      <data key="d0">4780072717</data>
    </edge>
    <edge source="CHN" target="URY">
      <data key="d0">41164891</data>
    </edge>
    <edge source="CHN" target="SRB">
      <data key="d0">9888951</data>
    </edge>
    <edge source="GEO" target="DEU">
      <data key="d0">568228</data>
    </edge>
    <edge source="GEO" target="ITA">
      <data key="d0">114877</data>
    </edge>
    <edge source="GEO" target="RUS">
      <data key="d0">290614</data>
    </edge>
    <edge source="GEO" target="UKR">
      <data key="d0">12538</data>
    </edge>
    <edge source="ARE" target="DZA">
      <data key="d0">16074725</data>
    </edge>
    <edge source="ARE" target="AZE">
      <data key="d0">1868786</data>
    </edge>
    <edge source="ARE" target="ARG">
      <data key="d0">23647</data>
    </edge>
    <edge source="ARE" target="AUS">
      <data key="d0">891257</data>
    </edge>
    <edge source="ARE" target="AUT">
      <data key="d0">77867</data>
    </edge>
    <edge source="ARE" target="ARM">
      <data key="d0">502399</data>
    </edge>
    <edge source="ARE" target="BEL">
      <data key="d0">9690461</data>
    </edge>
    <edge source="ARE" target="BOL">
      <data key="d0">11728</data>
    </edge>
    <edge source="ARE" target="BGR">
      <data key="d0">99330</data>
    </edge>
    <edge source="ARE" target="BDI">
      <data key="d0">93681</data>
    </edge>
    <edge source="ARE" target="BLR">
      <data key="d0">77754</data>
    </edge>
    <edge source="ARE" target="CMR">
      <data key="d0">394995</data>
    </edge>
    <edge source="ARE" target="CAN">
      <data key="d0">24264143</data>
    </edge>
    <edge source="ARE" target="LKA">
      <data key="d0">1348396</data>
    </edge>
    <edge source="ARE" target="CHN">
      <data key="d0">577853</data>
    </edge>
    <edge source="ARE" target="COL">
      <data key="d0">44982</data>
    </edge>
    <edge source="ARE" target="CZE">
      <data key="d0">19492</data>
    </edge>
    <edge source="ARE" target="BEN">
      <data key="d0">112848</data>
    </edge>
    <edge source="ARE" target="DNK">
      <data key="d0">744499</data>
    </edge>
    <edge source="ARE" target="ETH">
      <data key="d0">831422</data>
    </edge>
    <edge source="ARE" target="EST">
      <data key="d0">11241</data>
    </edge>
    <edge source="ARE" target="FIN">
      <data key="d0">676546</data>
    </edge>
    <edge source="ARE" target="FRA">
      <data key="d0">8620823</data>
    </edge>
    <edge source="ARE" target="GEO">
      <data key="d0">2457915</data>
    </edge>
    <edge source="ARE" target="GMB">
      <data key="d0">83428</data>
    </edge>
    <edge source="ARE" target="PSE">
      <data key="d0">14314</data>
    </edge>
    <edge source="ARE" target="DEU">
      <data key="d0">26933521</data>
    </edge>
    <edge source="ARE" target="GHA">
      <data key="d0">168093</data>
    </edge>
    <edge source="ARE" target="GRC">
      <data key="d0">219722</data>
    </edge>
    <edge source="ARE" target="HKG">
      <data key="d0">1002126</data>
    </edge>
    <edge source="ARE" target="HUN">
      <data key="d0">30248</data>
    </edge>
    <edge source="ARE" target="IDN">
      <data key="d0">275185</data>
    </edge>
    <edge source="ARE" target="IRL">
      <data key="d0">3227239</data>
    </edge>
    <edge source="ARE" target="ITA">
      <data key="d0">6571692</data>
    </edge>
    <edge source="ARE" target="CIV">
      <data key="d0">349917</data>
    </edge>
    <edge source="ARE" target="JAM">
      <data key="d0">114453</data>
    </edge>
    <edge source="ARE" target="JPN">
      <data key="d0">766848</data>
    </edge>
    <edge source="ARE" target="KAZ">
      <data key="d0">5037097</data>
    </edge>
    <edge source="ARE" target="JOR">
      <data key="d0">8981347</data>
    </edge>
    <edge source="ARE" target="KOR">
      <data key="d0">101506</data>
    </edge>
    <edge source="ARE" target="LBN">
      <data key="d0">2237797</data>
    </edge>
    <edge source="ARE" target="LVA">
      <data key="d0">28528</data>
    </edge>
    <edge source="ARE" target="LTU">
      <data key="d0">89922</data>
    </edge>
    <edge source="ARE" target="MDG">
      <data key="d0">28167</data>
    </edge>
    <edge source="ARE" target="MYS">
      <data key="d0">34001</data>
    </edge>
    <edge source="ARE" target="MRT">
      <data key="d0">42069</data>
    </edge>
    <edge source="ARE" target="MUS">
      <data key="d0">33626</data>
    </edge>
    <edge source="ARE" target="MEX">
      <data key="d0">115898</data>
    </edge>
    <edge source="ARE" target="MAR">
      <data key="d0">302315</data>
    </edge>
    <edge source="ARE" target="MOZ">
      <data key="d0">238211</data>
    </edge>
    <edge source="ARE" target="OMN">
      <data key="d0">2115689</data>
    </edge>
    <edge source="ARE" target="NLD">
      <data key="d0">13601062</data>
    </edge>
    <edge source="ARE" target="NOR">
      <data key="d0">26946</data>
    </edge>
    <edge source="ARE" target="PAK">
      <data key="d0">1187479</data>
    </edge>
    <edge source="ARE" target="PAN">
      <data key="d0">39519</data>
    </edge>
    <edge source="ARE" target="PRY">
      <data key="d0">28101</data>
    </edge>
    <edge source="ARE" target="PHL">
      <data key="d0">292746</data>
    </edge>
    <edge source="ARE" target="POL">
      <data key="d0">74793</data>
    </edge>
    <edge source="ARE" target="PRT">
      <data key="d0">292307</data>
    </edge>
    <edge source="ARE" target="ROU">
      <data key="d0">2067310</data>
    </edge>
    <edge source="ARE" target="RUS">
      <data key="d0">10798895</data>
    </edge>
    <edge source="ARE" target="SAU">
      <data key="d0">26461907</data>
    </edge>
    <edge source="ARE" target="SEN">
      <data key="d0">212466</data>
    </edge>
    <edge source="ARE" target="IND">
      <data key="d0">3434545</data>
    </edge>
    <edge source="ARE" target="SGP">
      <data key="d0">4417433</data>
    </edge>
    <edge source="ARE" target="SVN">
      <data key="d0">29751</data>
    </edge>
    <edge source="ARE" target="ZAF">
      <data key="d0">1106165</data>
    </edge>
    <edge source="ARE" target="ZWE">
      <data key="d0">87395</data>
    </edge>
    <edge source="ARE" target="ESP">
      <data key="d0">12787443</data>
    </edge>
    <edge source="ARE" target="SWE">
      <data key="d0">1038947</data>
    </edge>
    <edge source="ARE" target="CHE">
      <data key="d0">556485</data>
    </edge>
    <edge source="ARE" target="TGO">
      <data key="d0">13916</data>
    </edge>
    <edge source="ARE" target="TUN">
      <data key="d0">130011</data>
    </edge>
    <edge source="ARE" target="TUR">
      <data key="d0">1183168</data>
    </edge>
    <edge source="ARE" target="UGA">
      <data key="d0">1176490</data>
    </edge>
    <edge source="ARE" target="EGY">
      <data key="d0">4314248</data>
    </edge>
    <edge source="ARE" target="GBR">
      <data key="d0">73847602</data>
    </edge>
    <edge source="ARE" target="TZA">
      <data key="d0">7655376</data>
    </edge>
    <edge source="ARE" target="USA">
      <data key="d0">83698568</data>
    </edge>
    <edge source="ARE" target="URY">
      <data key="d0">43665</data>
    </edge>
    <edge source="ARE" target="SRB">
      <data key="d0">34559</data>
    </edge>
    <edge source="USA" target="ALB">
      <data key="d0">134997</data>
    </edge>
    <edge source="USA" target="DZA">
      <data key="d0">120807</data>
    </edge>
    <edge source="USA" target="AZE">
      <data key="d0">237372</data>
    </edge>
    <edge source="USA" target="ARG">
      <data key="d0">4547360</data>
    </edge>
    <edge source="USA" target="AUS">
      <data key="d0">26754083</data>
    </edge>
    <edge source="USA" target="AUT">
      <data key="d0">3120000</data>
    </edge>
    <edge source="USA" target="ARM">
      <data key="d0">896511</data>
    </edge>
    <edge source="USA" target="BEL">
      <data key="d0">54688221</data>
    </edge>
    <edge source="USA" target="BOL">
      <data key="d0">2603068</data>
    </edge>
    <edge source="USA" target="BRA">
      <data key="d0">10927610</data>
    </edge>
    <edge source="USA" target="BGR">
      <data key="d0">28286</data>
    </edge>
    <edge source="USA" target="BLR">
      <data key="d0">38873</data>
    </edge>
    <edge source="USA" target="KHM">
      <data key="d0">183522</data>
    </edge>
    <edge source="USA" target="CMR">
      <data key="d0">13829</data>
    </edge>
    <edge source="USA" target="CAN">
      <data key="d0">747496329</data>
    </edge>
    <edge source="USA" target="LKA">
      <data key="d0">1662755</data>
    </edge>
    <edge source="USA" target="CHL">
      <data key="d0">27255275</data>
    </edge>
    <edge source="USA" target="CHN">
      <data key="d0">8074677</data>
    </edge>
    <edge source="USA" target="COL">
      <data key="d0">91305016</data>
    </edge>
    <edge source="USA" target="CRI">
      <data key="d0">475899391</data>
    </edge>
    <edge source="USA" target="HRV">
      <data key="d0">235770</data>
    </edge>
    <edge source="USA" target="CZE">
      <data key="d0">1183293</data>
    </edge>
    <edge source="USA" target="BEN">
      <data key="d0">364935</data>
    </edge>
    <edge source="USA" target="DNK">
      <data key="d0">1906833</data>
    </edge>
    <edge source="USA" target="ECU">
      <data key="d0">5059018</data>
    </edge>
    <edge source="USA" target="SLV">
      <data key="d0">699828030</data>
    </edge>
    <edge source="USA" target="ETH">
      <data key="d0">91272</data>
    </edge>
    <edge source="USA" target="EST">
      <data key="d0">112088</data>
    </edge>
    <edge source="USA" target="FIN">
      <data key="d0">2659798</data>
    </edge>
    <edge source="USA" target="FRA">
      <data key="d0">37545599</data>
    </edge>
    <edge source="USA" target="GEO">
      <data key="d0">985356</data>
    </edge>
    <edge source="USA" target="GMB">
      <data key="d0">51970</data>
    </edge>
    <edge source="USA" target="DEU">
      <data key="d0">50106556</data>
    </edge>
    <edge source="USA" target="GHA">
      <data key="d0">326230</data>
    </edge>
    <edge source="USA" target="GRC">
      <data key="d0">2925210</data>
    </edge>
    <edge source="USA" target="GTM">
      <data key="d0">203792407</data>
    </edge>
    <edge source="USA" target="HND">
      <data key="d0">1210452160</data>
    </edge>
    <edge source="USA" target="HKG">
      <data key="d0">41038242</data>
    </edge>
    <edge source="USA" target="HUN">
      <data key="d0">651625</data>
    </edge>
    <edge source="USA" target="IDN">
      <data key="d0">3198635</data>
    </edge>
    <edge source="USA" target="IRL">
      <data key="d0">8164850</data>
    </edge>
    <edge source="USA" target="ISR">
      <data key="d0">11416796</data>
    </edge>
    <edge source="USA" target="ITA">
      <data key="d0">32596735</data>
    </edge>
    <edge source="USA" target="CIV">
      <data key="d0">175493</data>
    </edge>
    <edge source="USA" target="JAM">
      <data key="d0">164117959</data>
    </edge>
    <edge source="USA" target="JPN">
      <data key="d0">462954484</data>
    </edge>
    <edge source="USA" target="KAZ">
      <data key="d0">269712</data>
    </edge>
    <edge source="USA" target="JOR">
      <data key="d0">370485</data>
    </edge>
    <edge source="USA" target="KOR">
      <data key="d0">18094097</data>
    </edge>
    <edge source="USA" target="LBN">
      <data key="d0">3400583</data>
    </edge>
    <edge source="USA" target="LVA">
      <data key="d0">48831</data>
    </edge>
    <edge source="USA" target="LTU">
      <data key="d0">225007</data>
    </edge>
    <edge source="USA" target="MYS">
      <data key="d0">5236106</data>
    </edge>
    <edge source="USA" target="MRT">
      <data key="d0">16366</data>
    </edge>
    <edge source="USA" target="MUS">
      <data key="d0">24309</data>
    </edge>
    <edge source="USA" target="MEX">
      <data key="d0">2452725009</data>
    </edge>
    <edge source="USA" target="MDA">
      <data key="d0">33165</data>
    </edge>
    <edge source="USA" target="MAR">
      <data key="d0">4687749</data>
    </edge>
    <edge source="USA" target="MOZ">
      <data key="d0">2039584</data>
    </edge>
    <edge source="USA" target="OMN">
      <data key="d0">148188</data>
    </edge>
    <edge source="USA" target="NLD">
      <data key="d0">36920121</data>
    </edge>
    <edge source="USA" target="NZL">
      <data key="d0">3774667</data>
    </edge>
    <edge source="USA" target="NIC">
      <data key="d0">53593260</data>
    </edge>
    <edge source="USA" target="NER">
      <data key="d0">30492</data>
    </edge>
    <edge source="USA" target="NOR">
      <data key="d0">1831673</data>
    </edge>
    <edge source="USA" target="PAK">
      <data key="d0">1045413</data>
    </edge>
    <edge source="USA" target="PAN">
      <data key="d0">19346484</data>
    </edge>
    <edge source="USA" target="PRY">
      <data key="d0">584639</data>
    </edge>
    <edge source="USA" target="PER">
      <data key="d0">2380541</data>
    </edge>
    <edge source="USA" target="PHL">
      <data key="d0">7510528</data>
    </edge>
    <edge source="USA" target="POL">
      <data key="d0">2084996</data>
    </edge>
    <edge source="USA" target="PRT">
      <data key="d0">1287176</data>
    </edge>
    <edge source="USA" target="ROU">
      <data key="d0">515194</data>
    </edge>
    <edge source="USA" target="RUS">
      <data key="d0">1955526</data>
    </edge>
    <edge source="USA" target="SAU">
      <data key="d0">16828761</data>
    </edge>
    <edge source="USA" target="SEN">
      <data key="d0">112744</data>
    </edge>
    <edge source="USA" target="IND">
      <data key="d0">2220989</data>
    </edge>
    <edge source="USA" target="SGP">
      <data key="d0">22117220</data>
    </edge>
    <edge source="USA" target="SVK">
      <data key="d0">200671</data>
    </edge>
    <edge source="USA" target="VNM">
      <data key="d0">3416653</data>
    </edge>
    <edge source="USA" target="SVN">
      <data key="d0">393123</data>
    </edge>
    <edge source="USA" target="ZAF">
      <data key="d0">2615028</data>
    </edge>
    <edge source="USA" target="ESP">
      <data key="d0">12494954</data>
    </edge>
    <edge source="USA" target="SWE">
      <data key="d0">4743578</data>
    </edge>
    <edge source="USA" target="CHE">
      <data key="d0">16808215</data>
    </edge>
    <edge source="USA" target="THA">
      <data key="d0">2642333</data>
    </edge>
    <edge source="USA" target="TGO">
      <data key="d0">41222</data>
    </edge>
    <edge source="USA" target="ARE">
      <data key="d0">14504171</data>
    </edge>
    <edge source="USA" target="TUN">
      <data key="d0">203817</data>
    </edge>
    <edge source="USA" target="TUR">
      <data key="d0">1501859</data>
    </edge>
    <edge source="USA" target="UGA">
      <data key="d0">59929</data>
    </edge>
    <edge source="USA" target="UKR">
      <data key="d0">861976</data>
    </edge>
    <edge source="USA" target="MKD">
      <data key="d0">853696</data>
    </edge>
    <edge source="USA" target="EGY">
      <data key="d0">890726</data>
    </edge>
    <edge source="USA" target="GBR">
      <data key="d0">107544148</data>
    </edge>
    <edge source="USA" target="TZA">
      <data key="d0">62012</data>
    </edge>
    <edge source="USA" target="BFA">
      <data key="d0">46454</data>
    </edge>
    <edge source="USA" target="URY">
      <data key="d0">2545350</data>
    </edge>
    <edge source="USA" target="SRB">
      <data key="d0">83809</data>
    </edge>
    <edge source="ARG" target="AUS">
      <data key="d0">11904</data>
    </edge>
    <edge source="ARG" target="BEL">
      <data key="d0">183431</data>
    </edge>
    <edge source="ARG" target="BOL">
      <data key="d0">472117</data>
    </edge>
    <edge source="ARG" target="BRA">
      <data key="d0">5263474</data>
    </edge>
    <edge source="ARG" target="CAN">
      <data key="d0">118000</data>
    </edge>
    <edge source="ARG" target="CHL">
      <data key="d0">8734731</data>
    </edge>
    <edge source="ARG" target="COL">
      <data key="d0">59764</data>
    </edge>
    <edge source="ARG" target="CRI">
      <data key="d0">27478</data>
    </edge>
    <edge source="ARG" target="DNK">
      <data key="d0">122106</data>
    </edge>
    <edge source="ARG" target="ECU">
      <data key="d0">100415</data>
    </edge>
    <edge source="ARG" target="FRA">
      <data key="d0">1571083</data>
    </edge>
    <edge source="ARG" target="DEU">
      <data key="d0">1606946</data>
    </edge>
    <edge source="ARG" target="GRC">
      <data key="d0">47955</data>
    </edge>
    <edge source="ARG" target="GTM">
      <data key="d0">57953</data>
    </edge>
    <edge source="ARG" target="HKG">
      <data key="d0">47605</data>
    </edge>
    <edge source="ARG" target="ITA">
      <data key="d0">1336666</data>
    </edge>
    <edge source="ARG" target="JPN">
      <data key="d0">201143</data>
    </edge>
    <edge source="ARG" target="MEX">
      <data key="d0">669677</data>
    </edge>
    <edge source="ARG" target="NLD">
      <data key="d0">123240</data>
    </edge>
    <edge source="ARG" target="NOR">
      <data key="d0">19186</data>
    </edge>
    <edge source="ARG" target="PAN">
      <data key="d0">249685</data>
    </edge>
    <edge source="ARG" target="PRY">
      <data key="d0">1526460</data>
    </edge>
    <edge source="ARG" target="PER">
      <data key="d0">272554</data>
    </edge>
    <edge source="ARG" target="PRT">
      <data key="d0">189376</data>
    </edge>
    <edge source="ARG" target="RUS">
      <data key="d0">44160</data>
    </edge>
    <edge source="ARG" target="SAU">
      <data key="d0">18620</data>
    </edge>
    <edge source="ARG" target="SVK">
      <data key="d0">95200</data>
    </edge>
    <edge source="ARG" target="ZWE">
      <data key="d0">17700</data>
    </edge>
    <edge source="ARG" target="ESP">
      <data key="d0">1576112</data>
    </edge>
    <edge source="ARG" target="CHE">
      <data key="d0">469133</data>
    </edge>
    <edge source="ARG" target="ARE">
      <data key="d0">4405852</data>
    </edge>
    <edge source="ARG" target="TUR">
      <data key="d0">557510</data>
    </edge>
    <edge source="ARG" target="GBR">
      <data key="d0">328738</data>
    </edge>
    <edge source="ARG" target="USA">
      <data key="d0">16306558</data>
    </edge>
    <edge source="ARG" target="URY">
      <data key="d0">8806621</data>
    </edge>
    <edge source="AUS" target="AUT">
      <data key="d0">757744</data>
    </edge>
    <edge source="AUS" target="BEL">
      <data key="d0">255042</data>
    </edge>
    <edge source="AUS" target="BRA">
      <data key="d0">14407</data>
    </edge>
    <edge source="AUS" target="CAN">
      <data key="d0">473133</data>
    </edge>
    <edge source="AUS" target="LKA">
      <data key="d0">589289</data>
    </edge>
    <edge source="AUS" target="CHL">
      <data key="d0">176494</data>
    </edge>
    <edge source="AUS" target="CHN">
      <data key="d0">1127975</data>
    </edge>
    <edge source="AUS" target="COL">
      <data key="d0">84959</data>
    </edge>
    <edge source="AUS" target="CZE">
      <data key="d0">53274</data>
    </edge>
    <edge source="AUS" target="DNK">
      <data key="d0">230115</data>
    </edge>
    <edge source="AUS" target="FIN">
      <data key="d0">64485</data>
    </edge>
    <edge source="AUS" target="FRA">
      <data key="d0">770014</data>
    </edge>
    <edge source="AUS" target="DEU">
      <data key="d0">3168029</data>
    </edge>
    <edge source="AUS" target="GHA">
      <data key="d0">45858</data>
    </edge>
    <edge source="AUS" target="GRC">
      <data key="d0">45078</data>
    </edge>
    <edge source="AUS" target="HKG">
      <data key="d0">50949363</data>
    </edge>
    <edge source="AUS" target="IDN">
      <data key="d0">5757232</data>
    </edge>
    <edge source="AUS" target="IRL">
      <data key="d0">147544</data>
    </edge>
    <edge source="AUS" target="ISR">
      <data key="d0">70204</data>
    </edge>
    <edge source="AUS" target="ITA">
      <data key="d0">642508</data>
    </edge>
    <edge source="AUS" target="JPN">
      <data key="d0">4886216</data>
    </edge>
    <edge source="AUS" target="JOR">
      <data key="d0">11565</data>
    </edge>
    <edge source="AUS" target="KOR">
      <data key="d0">1137431</data>
    </edge>
    <edge source="AUS" target="LBN">
      <data key="d0">10290</data>
    </edge>
    <edge source="AUS" target="MYS">
      <data key="d0">563543</data>
    </edge>
    <edge source="AUS" target="MEX">
      <data key="d0">41452</data>
    </edge>
    <edge source="AUS" target="NLD">
      <data key="d0">383955</data>
    </edge>
    <edge source="AUS" target="NZL">
      <data key="d0">67284203</data>
    </edge>
    <edge source="AUS" target="NOR">
      <data key="d0">17677</data>
    </edge>
    <edge source="AUS" target="PAK">
      <data key="d0">45683</data>
    </edge>
    <edge source="AUS" target="PER">
      <data key="d0">21029</data>
    </edge>
    <edge source="AUS" target="PHL">
      <data key="d0">106727</data>
    </edge>
    <edge source="AUS" target="PRT">
      <data key="d0">11245</data>
    </edge>
    <edge source="AUS" target="RUS">
      <data key="d0">247896</data>
    </edge>
    <edge source="AUS" target="SAU">
      <data key="d0">28009</data>
    </edge>
    <edge source="AUS" target="IND">
      <data key="d0">339542</data>
    </edge>
    <edge source="AUS" target="SGP">
      <data key="d0">4377777</data>
    </edge>
    <edge source="AUS" target="VNM">
      <data key="d0">434903</data>
    </edge>
    <edge source="AUS" target="ZAF">
      <data key="d0">578200</data>
    </edge>
    <edge source="AUS" target="ZWE">
      <data key="d0">18849</data>
    </edge>
    <edge source="AUS" target="ESP">
      <data key="d0">299759</data>
    </edge>
    <edge source="AUS" target="SWE">
      <data key="d0">239643</data>
    </edge>
    <edge source="AUS" target="CHE">
      <data key="d0">325079</data>
    </edge>
    <edge source="AUS" target="THA">
      <data key="d0">500053</data>
    </edge>
    <edge source="AUS" target="ARE">
      <data key="d0">400511</data>
    </edge>
    <edge source="AUS" target="EGY">
      <data key="d0">12008</data>
    </edge>
    <edge source="AUS" target="GBR">
      <data key="d0">5694732</data>
    </edge>
    <edge source="AUS" target="TZA">
      <data key="d0">49982</data>
    </edge>
    <edge source="AUS" target="USA">
      <data key="d0">31852361</data>
    </edge>
    <edge source="AUS" target="URY">
      <data key="d0">11949</data>
    </edge>
    <edge source="BOL" target="ARG">
      <data key="d0">1197399</data>
    </edge>
    <edge source="BOL" target="AUS">
      <data key="d0">99834</data>
    </edge>
    <edge source="BOL" target="AUT">
      <data key="d0">116563</data>
    </edge>
    <edge source="BOL" target="BEL">
      <data key="d0">33156</data>
    </edge>
    <edge source="BOL" target="BRA">
      <data key="d0">879352</data>
    </edge>
    <edge source="BOL" target="CAN">
      <data key="d0">163172</data>
    </edge>
    <edge source="BOL" target="CHL">
      <data key="d0">1655447</data>
    </edge>
    <edge source="BOL" target="COL">
      <data key="d0">94079</data>
    </edge>
    <edge source="BOL" target="DNK">
      <data key="d0">81622</data>
    </edge>
    <edge source="BOL" target="ECU">
      <data key="d0">43879</data>
    </edge>
    <edge source="BOL" target="FRA">
      <data key="d0">96580</data>
    </edge>
    <edge source="BOL" target="DEU">
      <data key="d0">1326087</data>
    </edge>
    <edge source="BOL" target="ITA">
      <data key="d0">234734</data>
    </edge>
    <edge source="BOL" target="JPN">
      <data key="d0">316175</data>
    </edge>
    <edge source="BOL" target="MEX">
      <data key="d0">667383</data>
    </edge>
    <edge source="BOL" target="NLD">
      <data key="d0">72670</data>
    </edge>
    <edge source="BOL" target="NZL">
      <data key="d0">121166</data>
    </edge>
    <edge source="BOL" target="PAN">
      <data key="d0">233333</data>
    </edge>
    <edge source="BOL" target="PRY">
      <data key="d0">361716</data>
    </edge>
    <edge source="BOL" target="PER">
      <data key="d0">992371</data>
    </edge>
    <edge source="BOL" target="ESP">
      <data key="d0">229482</data>
    </edge>
    <edge source="BOL" target="CHE">
      <data key="d0">173602</data>
    </edge>
    <edge source="BOL" target="GBR">
      <data key="d0">977362</data>
    </edge>
    <edge source="BOL" target="USA">
      <data key="d0">19737723</data>
    </edge>
    <edge source="BOL" target="URY">
      <data key="d0">91920</data>
    </edge>
    <edge source="BRA" target="ARG">
      <data key="d0">77943744</data>
    </edge>
    <edge source="BRA" target="AUS">
      <data key="d0">99999</data>
    </edge>
    <edge source="BRA" target="AUT">
      <data key="d0">213953</data>
    </edge>
    <edge source="BRA" target="BEL">
      <data key="d0">456997</data>
    </edge>
    <edge source="BRA" target="BOL">
      <data key="d0">5842739</data>
    </edge>
    <edge source="BRA" target="CAN">
      <data key="d0">1813034</data>
    </edge>
    <edge source="BRA" target="CHL">
      <data key="d0">12640335</data>
    </edge>
    <edge source="BRA" target="COL">
      <data key="d0">241539</data>
    </edge>
    <edge source="BRA" target="CRI">
      <data key="d0">837821</data>
    </edge>
    <edge source="BRA" target="HRV">
      <data key="d0">80121</data>
    </edge>
    <edge source="BRA" target="DNK">
      <data key="d0">29008</data>
    </edge>
    <edge source="BRA" target="ECU">
      <data key="d0">54970</data>
    </edge>
    <edge source="BRA" target="SLV">
      <data key="d0">15994</data>
    </edge>
    <edge source="BRA" target="FIN">
      <data key="d0">12564</data>
    </edge>
    <edge source="BRA" target="FRA">
      <data key="d0">4655931</data>
    </edge>
    <edge source="BRA" target="DEU">
      <data key="d0">12178971</data>
    </edge>
    <edge source="BRA" target="GRC">
      <data key="d0">185688</data>
    </edge>
    <edge source="BRA" target="HND">
      <data key="d0">1245958</data>
    </edge>
    <edge source="BRA" target="HKG">
      <data key="d0">167241</data>
    </edge>
    <edge source="BRA" target="HUN">
      <data key="d0">12065</data>
    </edge>
    <edge source="BRA" target="IRL">
      <data key="d0">39705</data>
    </edge>
    <edge source="BRA" target="ISR">
      <data key="d0">28849</data>
    </edge>
    <edge source="BRA" target="ITA">
      <data key="d0">3580180</data>
    </edge>
    <edge source="BRA" target="JPN">
      <data key="d0">4261354</data>
    </edge>
    <edge source="BRA" target="LBN">
      <data key="d0">116153</data>
    </edge>
    <edge source="BRA" target="MEX">
      <data key="d0">2050204</data>
    </edge>
    <edge source="BRA" target="MOZ">
      <data key="d0">11835</data>
    </edge>
    <edge source="BRA" target="NLD">
      <data key="d0">1734044</data>
    </edge>
    <edge source="BRA" target="NOR">
      <data key="d0">50530</data>
    </edge>
    <edge source="BRA" target="PAN">
      <data key="d0">796182</data>
    </edge>
    <edge source="BRA" target="PRY">
      <data key="d0">12833243</data>
    </edge>
    <edge source="BRA" target="PER">
      <data key="d0">261566</data>
    </edge>
    <edge source="BRA" target="PHL">
      <data key="d0">37800</data>
    </edge>
    <edge source="BRA" target="PRT">
      <data key="d0">2685595</data>
    </edge>
    <edge source="BRA" target="SAU">
      <data key="d0">346411</data>
    </edge>
    <edge source="BRA" target="ESP">
      <data key="d0">1166475</data>
    </edge>
    <edge source="BRA" target="SWE">
      <data key="d0">287605</data>
    </edge>
    <edge source="BRA" target="CHE">
      <data key="d0">507166</data>
    </edge>
    <edge source="BRA" target="ARE">
      <data key="d0">100414</data>
    </edge>
    <edge source="BRA" target="GBR">
      <data key="d0">7004547</data>
    </edge>
    <edge source="BRA" target="USA">
      <data key="d0">99211670</data>
    </edge>
    <edge source="BRA" target="URY">
      <data key="d0">16845004</data>
    </edge>
    <edge source="CAN" target="DZA">
      <data key="d0">64072</data>
    </edge>
    <edge source="CAN" target="ARG">
      <data key="d0">217002</data>
    </edge>
    <edge source="CAN" target="AUS">
      <data key="d0">1109400</data>
    </edge>
    <edge source="CAN" target="AUT">
      <data key="d0">250181</data>
    </edge>
    <edge source="CAN" target="BEL">
      <data key="d0">913935</data>
    </edge>
    <edge source="CAN" target="CHL">
      <data key="d0">70256</data>
    </edge>
    <edge source="CAN" target="CHN">
      <data key="d0">367170</data>
    </edge>
    <edge source="CAN" target="COL">
      <data key="d0">288793</data>
    </edge>
    <edge source="CAN" target="CRI">
      <data key="d0">603796</data>
    </edge>
    <edge source="CAN" target="CZE">
      <data key="d0">399038</data>
    </edge>
    <edge source="CAN" target="DNK">
      <data key="d0">817232</data>
    </edge>
    <edge source="CAN" target="ECU">
      <data key="d0">220461</data>
    </edge>
    <edge source="CAN" target="EST">
      <data key="d0">154415</data>
    </edge>
    <edge source="CAN" target="FIN">
      <data key="d0">1032987</data>
    </edge>
    <edge source="CAN" target="FRA">
      <data key="d0">3237165</data>
    </edge>
    <edge source="CAN" target="DEU">
      <data key="d0">4532799</data>
    </edge>
    <edge source="CAN" target="GRC">
      <data key="d0">293120</data>
    </edge>
    <edge source="CAN" target="GTM">
      <data key="d0">473588</data>
    </edge>
    <edge source="CAN" target="HKG">
      <data key="d0">3513841</data>
    </edge>
    <edge source="CAN" target="HUN">
      <data key="d0">140516</data>
    </edge>
    <edge source="CAN" target="IRL">
      <data key="d0">2437413</data>
    </edge>
    <edge source="CAN" target="ISR">
      <data key="d0">2677811</data>
    </edge>
    <edge source="CAN" target="ITA">
      <data key="d0">1059307</data>
    </edge>
    <edge source="CAN" target="JPN">
      <data key="d0">12339463</data>
    </edge>
    <edge source="CAN" target="JOR">
      <data key="d0">185721</data>
    </edge>
    <edge source="CAN" target="KOR">
      <data key="d0">348526</data>
    </edge>
    <edge source="CAN" target="LBN">
      <data key="d0">611365</data>
    </edge>
    <edge source="CAN" target="MYS">
      <data key="d0">46700</data>
    </edge>
    <edge source="CAN" target="MRT">
      <data key="d0">38322</data>
    </edge>
    <edge source="CAN" target="MEX">
      <data key="d0">2828426</data>
    </edge>
    <edge source="CAN" target="MAR">
      <data key="d0">21579</data>
    </edge>
    <edge source="CAN" target="NLD">
      <data key="d0">4047763</data>
    </edge>
    <edge source="CAN" target="NZL">
      <data key="d0">47555</data>
    </edge>
    <edge source="CAN" target="NOR">
      <data key="d0">1289725</data>
    </edge>
    <edge source="CAN" target="PAK">
      <data key="d0">18266</data>
    </edge>
    <edge source="CAN" target="PAN">
      <data key="d0">246583</data>
    </edge>
    <edge source="CAN" target="PER">
      <data key="d0">121284</data>
    </edge>
    <edge source="CAN" target="PHL">
      <data key="d0">111123</data>
    </edge>
    <edge source="CAN" target="POL">
      <data key="d0">124055</data>
    </edge>
    <edge source="CAN" target="PRT">
      <data key="d0">34993</data>
    </edge>
    <edge source="CAN" target="ROU">
      <data key="d0">65588</data>
    </edge>
    <edge source="CAN" target="RUS">
      <data key="d0">1627758</data>
    </edge>
    <edge source="CAN" target="SAU">
      <data key="d0">1579083</data>
    </edge>
    <edge source="CAN" target="IND">
      <data key="d0">500961</data>
    </edge>
    <edge source="CAN" target="SGP">
      <data key="d0">295216</data>
    </edge>
    <edge source="CAN" target="SVK">
      <data key="d0">81307</data>
    </edge>
    <edge source="CAN" target="VNM">
      <data key="d0">30595</data>
    </edge>
    <edge source="CAN" target="ZAF">
      <data key="d0">97747</data>
    </edge>
    <edge source="CAN" target="ZWE">
      <data key="d0">58883</data>
    </edge>
    <edge source="CAN" target="ESP">
      <data key="d0">745985</data>
    </edge>
    <edge source="CAN" target="SWE">
      <data key="d0">1680970</data>
    </edge>
    <edge source="CAN" target="CHE">
      <data key="d0">2247774</data>
    </edge>
    <edge source="CAN" target="THA">
      <data key="d0">14054</data>
    </edge>
    <edge source="CAN" target="ARE">
      <data key="d0">1729127</data>
    </edge>
    <edge source="CAN" target="TUR">
      <data key="d0">90316</data>
    </edge>
    <edge source="CAN" target="UKR">
      <data key="d0">203074</data>
    </edge>
    <edge source="CAN" target="MKD">
      <data key="d0">24111</data>
    </edge>
    <edge source="CAN" target="EGY">
      <data key="d0">98122</data>
    </edge>
    <edge source="CAN" target="GBR">
      <data key="d0">19627504</data>
    </edge>
    <edge source="CAN" target="USA">
      <data key="d0">1995924246</data>
    </edge>
    <edge source="CHL" target="ARG">
      <data key="d0">7501909</data>
    </edge>
    <edge source="CHL" target="BOL">
      <data key="d0">4403038</data>
    </edge>
    <edge source="CHL" target="BRA">
      <data key="d0">147392</data>
    </edge>
    <edge source="CHL" target="CAN">
      <data key="d0">986741</data>
    </edge>
    <edge source="CHL" target="CHN">
      <data key="d0">23699</data>
    </edge>
    <edge source="CHL" target="COL">
      <data key="d0">396192</data>
    </edge>
    <edge source="CHL" target="CRI">
      <data key="d0">13127</data>
    </edge>
    <edge source="CHL" target="DNK">
      <data key="d0">19892</data>
    </edge>
    <edge source="CHL" target="ECU">
      <data key="d0">479262</data>
    </edge>
    <edge source="CHL" target="DEU">
      <data key="d0">389832</data>
    </edge>
    <edge source="CHL" target="GTM">
      <data key="d0">21083</data>
    </edge>
    <edge source="CHL" target="HND">
      <data key="d0">137433</data>
    </edge>
    <edge source="CHL" target="MEX">
      <data key="d0">8268668</data>
    </edge>
    <edge source="CHL" target="NZL">
      <data key="d0">11065</data>
    </edge>
    <edge source="CHL" target="PAN">
      <data key="d0">828731</data>
    </edge>
    <edge source="CHL" target="PRY">
      <data key="d0">721795</data>
    </edge>
    <edge source="CHL" target="PER">
      <data key="d0">4266154</data>
    </edge>
    <edge source="CHL" target="ZAF">
      <data key="d0">16462</data>
    </edge>
    <edge source="CHL" target="ESP">
      <data key="d0">76397</data>
    </edge>
    <edge source="CHL" target="TUR">
      <data key="d0">13660</data>
    </edge>
    <edge source="CHL" target="GBR">
      <data key="d0">16207</data>
    </edge>
    <edge source="CHL" target="USA">
      <data key="d0">6293167</data>
    </edge>
    <edge source="CHL" target="URY">
      <data key="d0">1420467</data>
    </edge>
    <edge source="COL" target="ARG">
      <data key="d0">3745207</data>
    </edge>
    <edge source="COL" target="AUS">
      <data key="d0">36206</data>
    </edge>
    <edge source="COL" target="BOL">
      <data key="d0">1906455</data>
    </edge>
    <edge source="COL" target="BRA">
      <data key="d0">51142</data>
    </edge>
    <edge source="COL" target="CAN">
      <data key="d0">1089109</data>
    </edge>
    <edge source="COL" target="CHL">
      <data key="d0">10095622</data>
    </edge>
    <edge source="COL" target="CRI">
      <data key="d0">17430735</data>
    </edge>
    <edge source="COL" target="HRV">
      <data key="d0">100344</data>
    </edge>
    <edge source="COL" target="ECU">
      <data key="d0">10734761</data>
    </edge>
    <edge source="COL" target="SLV">
      <data key="d0">518384</data>
    </edge>
    <edge source="COL" target="FRA">
      <data key="d0">1062841</data>
    </edge>
    <edge source="COL" target="DEU">
      <data key="d0">9974815</data>
    </edge>
    <edge source="COL" target="GHA">
      <data key="d0">12674</data>
    </edge>
    <edge source="COL" target="GTM">
      <data key="d0">1250959</data>
    </edge>
    <edge source="COL" target="HND">
      <data key="d0">1269868</data>
    </edge>
    <edge source="COL" target="HKG">
      <data key="d0">81384</data>
    </edge>
    <edge source="COL" target="ITA">
      <data key="d0">5273707</data>
    </edge>
    <edge source="COL" target="CIV">
      <data key="d0">79047</data>
    </edge>
    <edge source="COL" target="JAM">
      <data key="d0">11908</data>
    </edge>
    <edge source="COL" target="JPN">
      <data key="d0">17284</data>
    </edge>
    <edge source="COL" target="KOR">
      <data key="d0">29350</data>
    </edge>
    <edge source="COL" target="MEX">
      <data key="d0">20800188</data>
    </edge>
    <edge source="COL" target="NLD">
      <data key="d0">52230</data>
    </edge>
    <edge source="COL" target="NIC">
      <data key="d0">200029</data>
    </edge>
    <edge source="COL" target="PAN">
      <data key="d0">6622616</data>
    </edge>
    <edge source="COL" target="PRY">
      <data key="d0">22723</data>
    </edge>
    <edge source="COL" target="PER">
      <data key="d0">2640366</data>
    </edge>
    <edge source="COL" target="SAU">
      <data key="d0">572542</data>
    </edge>
    <edge source="COL" target="ESP">
      <data key="d0">3550163</data>
    </edge>
    <edge source="COL" target="CHE">
      <data key="d0">19330</data>
    </edge>
    <edge source="COL" target="ARE">
      <data key="d0">32072</data>
    </edge>
    <edge source="COL" target="GBR">
      <data key="d0">4968985</data>
    </edge>
    <edge source="COL" target="USA">
      <data key="d0">274520546</data>
    </edge>
    <edge source="COL" target="URY">
      <data key="d0">180584</data>
    </edge>
    <edge source="CRI" target="AUT">
      <data key="d0">14390</data>
    </edge>
    <edge source="CRI" target="CAN">
      <data key="d0">661739</data>
    </edge>
    <edge source="CRI" target="CHL">
      <data key="d0">94721</data>
    </edge>
    <edge source="CRI" target="CHN">
      <data key="d0">10142</data>
    </edge>
    <edge source="CRI" target="COL">
      <data key="d0">47228</data>
    </edge>
    <edge source="CRI" target="SLV">
      <data key="d0">2156049</data>
    </edge>
    <edge source="CRI" target="GHA">
      <data key="d0">55392</data>
    </edge>
    <edge source="CRI" target="GTM">
      <data key="d0">2708231</data>
    </edge>
    <edge source="CRI" target="HND">
      <data key="d0">1803101</data>
    </edge>
    <edge source="CRI" target="ITA">
      <data key="d0">15279</data>
    </edge>
    <edge source="CRI" target="JAM">
      <data key="d0">10313</data>
    </edge>
    <edge source="CRI" target="MEX">
      <data key="d0">1200960</data>
    </edge>
    <edge source="CRI" target="NIC">
      <data key="d0">1960551</data>
    </edge>
    <edge source="CRI" target="PAN">
      <data key="d0">2089192</data>
    </edge>
    <edge source="CRI" target="ESP">
      <data key="d0">160659</data>
    </edge>
    <edge source="CRI" target="GBR">
      <data key="d0">855652</data>
    </edge>
    <edge source="CRI" target="USA">
      <data key="d0">370391104</data>
    </edge>
    <edge source="ECU" target="ALB">
      <data key="d0">119196</data>
    </edge>
    <edge source="ECU" target="ARG">
      <data key="d0">221218</data>
    </edge>
    <edge source="ECU" target="AUS">
      <data key="d0">14470</data>
    </edge>
    <edge source="ECU" target="BEL">
      <data key="d0">27498</data>
    </edge>
    <edge source="ECU" target="BOL">
      <data key="d0">445330</data>
    </edge>
    <edge source="ECU" target="BRA">
      <data key="d0">95288</data>
    </edge>
    <edge source="ECU" target="CAN">
      <data key="d0">163199</data>
    </edge>
    <edge source="ECU" target="CHL">
      <data key="d0">2165359</data>
    </edge>
    <edge source="ECU" target="COL">
      <data key="d0">2605659</data>
    </edge>
    <edge source="ECU" target="CRI">
      <data key="d0">376805</data>
    </edge>
    <edge source="ECU" target="DNK">
      <data key="d0">25127</data>
    </edge>
    <edge source="ECU" target="SLV">
      <data key="d0">13976</data>
    </edge>
    <edge source="ECU" target="FRA">
      <data key="d0">315036</data>
    </edge>
    <edge source="ECU" target="DEU">
      <data key="d0">1614846</data>
    </edge>
    <edge source="ECU" target="GTM">
      <data key="d0">40906</data>
    </edge>
    <edge source="ECU" target="ITA">
      <data key="d0">471799</data>
    </edge>
    <edge source="ECU" target="JPN">
      <data key="d0">65904</data>
    </edge>
    <edge source="ECU" target="MEX">
      <data key="d0">732622</data>
    </edge>
    <edge source="ECU" target="NLD">
      <data key="d0">31290</data>
    </edge>
    <edge source="ECU" target="PAN">
      <data key="d0">526749</data>
    </edge>
    <edge source="ECU" target="PRY">
      <data key="d0">79520</data>
    </edge>
    <edge source="ECU" target="PER">
      <data key="d0">287041</data>
    </edge>
    <edge source="ECU" target="PRT">
      <data key="d0">73174</data>
    </edge>
    <edge source="ECU" target="ESP">
      <data key="d0">613037</data>
    </edge>
    <edge source="ECU" target="SWE">
      <data key="d0">74845</data>
    </edge>
    <edge source="ECU" target="CHE">
      <data key="d0">56555</data>
    </edge>
    <edge source="ECU" target="GBR">
      <data key="d0">266731</data>
    </edge>
    <edge source="ECU" target="USA">
      <data key="d0">6466206</data>
    </edge>
    <edge source="ECU" target="URY">
      <data key="d0">100323</data>
    </edge>
    <edge source="GTM" target="BEL">
      <data key="d0">10396</data>
    </edge>
    <edge source="GTM" target="CAN">
      <data key="d0">148487</data>
    </edge>
    <edge source="GTM" target="CRI">
      <data key="d0">4003733</data>
    </edge>
    <edge source="GTM" target="SLV">
      <data key="d0">7779967</data>
    </edge>
    <edge source="GTM" target="FRA">
      <data key="d0">100649</data>
    </edge>
    <edge source="GTM" target="DEU">
      <data key="d0">109709</data>
    </edge>
    <edge source="GTM" target="HND">
      <data key="d0">5103076</data>
    </edge>
    <edge source="GTM" target="ITA">
      <data key="d0">20185</data>
    </edge>
    <edge source="GTM" target="JPN">
      <data key="d0">12880</data>
    </edge>
    <edge source="GTM" target="KOR">
      <data key="d0">11864</data>
    </edge>
    <edge source="GTM" target="MEX">
      <data key="d0">1260489</data>
    </edge>
    <edge source="GTM" target="NLD">
      <data key="d0">10065</data>
    </edge>
    <edge source="GTM" target="NIC">
      <data key="d0">2313192</data>
    </edge>
    <edge source="GTM" target="PAN">
      <data key="d0">995688</data>
    </edge>
    <edge source="GTM" target="ESP">
      <data key="d0">29030</data>
    </edge>
    <edge source="GTM" target="CHE">
      <data key="d0">10888</data>
    </edge>
    <edge source="GTM" target="USA">
      <data key="d0">26931637</data>
    </edge>
    <edge source="HKG" target="DZA">
      <data key="d0">21604</data>
    </edge>
    <edge source="HKG" target="AZE">
      <data key="d0">26227</data>
    </edge>
    <edge source="HKG" target="ARG">
      <data key="d0">38830441</data>
    </edge>
    <edge source="HKG" target="AUS">
      <data key="d0">503191704</data>
    </edge>
    <edge source="HKG" target="AUT">
      <data key="d0">88023225</data>
    </edge>
    <edge source="HKG" target="ARM">
      <data key="d0">14895</data>
    </edge>
    <edge source="HKG" target="BEL">
      <data key="d0">143251377</data>
    </edge>
    <edge source="HKG" target="BOL">
      <data key="d0">72827</data>
    </edge>
    <edge source="HKG" target="BWA">
      <data key="d0">1199168</data>
    </edge>
    <edge source="HKG" target="BRA">
      <data key="d0">35285249</data>
    </edge>
    <edge source="HKG" target="BGR">
      <data key="d0">599843</data>
    </edge>
    <edge source="HKG" target="BDI">
      <data key="d0">169130</data>
    </edge>
    <edge source="HKG" target="KHM">
      <data key="d0">13292375</data>
    </edge>
    <edge source="HKG" target="CMR">
      <data key="d0">2366200</data>
    </edge>
    <edge source="HKG" target="CAN">
      <data key="d0">631186534</data>
    </edge>
    <edge source="HKG" target="LKA">
      <data key="d0">17369121</data>
    </edge>
    <edge source="HKG" target="CHL">
      <data key="d0">175996463</data>
    </edge>
    <edge source="HKG" target="CHN">
      <data key="d0">2603393093</data>
    </edge>
    <edge source="HKG" target="COL">
      <data key="d0">3329667</data>
    </edge>
    <edge source="HKG" target="CRI">
      <data key="d0">778378</data>
    </edge>
    <edge source="HKG" target="HRV">
      <data key="d0">507935</data>
    </edge>
    <edge source="HKG" target="CZE">
      <data key="d0">16595286</data>
    </edge>
    <edge source="HKG" target="BEN">
      <data key="d0">5568808</data>
    </edge>
    <edge source="HKG" target="DNK">
      <data key="d0">327173790</data>
    </edge>
    <edge source="HKG" target="ECU">
      <data key="d0">192478</data>
    </edge>
    <edge source="HKG" target="SLV">
      <data key="d0">3124010</data>
    </edge>
    <edge source="HKG" target="ETH">
      <data key="d0">58758</data>
    </edge>
    <edge source="HKG" target="EST">
      <data key="d0">2577994</data>
    </edge>
    <edge source="HKG" target="FIN">
      <data key="d0">46446760</data>
    </edge>
    <edge source="HKG" target="FRA">
      <data key="d0">574328898</data>
    </edge>
    <edge source="HKG" target="GEO">
      <data key="d0">31130</data>
    </edge>
    <edge source="HKG" target="GMB">
      <data key="d0">6282504</data>
    </edge>
    <edge source="HKG" target="DEU">
      <data key="d0">1605154789</data>
    </edge>
    <edge source="HKG" target="GHA">
      <data key="d0">2188247</data>
    </edge>
    <edge source="HKG" target="GRC">
      <data key="d0">23812847</data>
    </edge>
    <edge source="HKG" target="GTM">
      <data key="d0">4173749</data>
    </edge>
    <edge source="HKG" target="HND">
      <data key="d0">6023457</data>
    </edge>
    <edge source="HKG" target="HUN">
      <data key="d0">8273425</data>
    </edge>
    <edge source="HKG" target="IDN">
      <data key="d0">44742805</data>
    </edge>
    <edge source="HKG" target="IRL">
      <data key="d0">65620478</data>
    </edge>
    <edge source="HKG" target="ISR">
      <data key="d0">55414587</data>
    </edge>
    <edge source="HKG" target="ITA">
      <data key="d0">297503105</data>
    </edge>
    <edge source="HKG" target="CIV">
      <data key="d0">6821728</data>
    </edge>
    <edge source="HKG" target="JAM">
      <data key="d0">8843771</data>
    </edge>
    <edge source="HKG" target="JPN">
      <data key="d0">2028930884</data>
    </edge>
    <edge source="HKG" target="KAZ">
      <data key="d0">32862</data>
    </edge>
    <edge source="HKG" target="JOR">
      <data key="d0">6164205</data>
    </edge>
    <edge source="HKG" target="KOR">
      <data key="d0">121654019</data>
    </edge>
    <edge source="HKG" target="LBN">
      <data key="d0">17078143</data>
    </edge>
    <edge source="HKG" target="LVA">
      <data key="d0">1446675</data>
    </edge>
    <edge source="HKG" target="MDG">
      <data key="d0">1079464</data>
    </edge>
    <edge source="HKG" target="MWI">
      <data key="d0">75186</data>
    </edge>
    <edge source="HKG" target="MYS">
      <data key="d0">68128300</data>
    </edge>
    <edge source="HKG" target="MRT">
      <data key="d0">936454</data>
    </edge>
    <edge source="HKG" target="MUS">
      <data key="d0">2125382</data>
    </edge>
    <edge source="HKG" target="MEX">
      <data key="d0">233570015</data>
    </edge>
    <edge source="HKG" target="MAR">
      <data key="d0">683970</data>
    </edge>
    <edge source="HKG" target="MOZ">
      <data key="d0">851302</data>
    </edge>
    <edge source="HKG" target="OMN">
      <data key="d0">1522890</data>
    </edge>
    <edge source="HKG" target="NAM">
      <data key="d0">1087169</data>
    </edge>
    <edge source="HKG" target="NLD">
      <data key="d0">680169650</data>
    </edge>
    <edge source="HKG" target="NZL">
      <data key="d0">93634201</data>
    </edge>
    <edge source="HKG" target="NIC">
      <data key="d0">1276997</data>
    </edge>
    <edge source="HKG" target="NER">
      <data key="d0">456132</data>
    </edge>
    <edge source="HKG" target="NOR">
      <data key="d0">187429991</data>
    </edge>
    <edge source="HKG" target="PAK">
      <data key="d0">619116</data>
    </edge>
    <edge source="HKG" target="PAN">
      <data key="d0">457839447</data>
    </edge>
    <edge source="HKG" target="PRY">
      <data key="d0">1236546</data>
    </edge>
    <edge source="HKG" target="PER">
      <data key="d0">6347692</data>
    </edge>
    <edge source="HKG" target="PHL">
      <data key="d0">60978128</data>
    </edge>
    <edge source="HKG" target="POL">
      <data key="d0">41143525</data>
    </edge>
    <edge source="HKG" target="PRT">
      <data key="d0">6773169</data>
    </edge>
    <edge source="HKG" target="ROU">
      <data key="d0">847550</data>
    </edge>
    <edge source="HKG" target="RUS">
      <data key="d0">7235617</data>
    </edge>
    <edge source="HKG" target="SAU">
      <data key="d0">133940879</data>
    </edge>
    <edge source="HKG" target="SEN">
      <data key="d0">7132628</data>
    </edge>
    <edge source="HKG" target="IND">
      <data key="d0">4678215</data>
    </edge>
    <edge source="HKG" target="SGP">
      <data key="d0">291555821</data>
    </edge>
    <edge source="HKG" target="SVK">
      <data key="d0">1802946</data>
    </edge>
    <edge source="HKG" target="VNM">
      <data key="d0">21165912</data>
    </edge>
    <edge source="HKG" target="SVN">
      <data key="d0">2054001</data>
    </edge>
    <edge source="HKG" target="ZAF">
      <data key="d0">83037307</data>
    </edge>
    <edge source="HKG" target="ZWE">
      <data key="d0">12575</data>
    </edge>
    <edge source="HKG" target="ESP">
      <data key="d0">356140349</data>
    </edge>
    <edge source="HKG" target="SWE">
      <data key="d0">296291368</data>
    </edge>
    <edge source="HKG" target="CHE">
      <data key="d0">244253048</data>
    </edge>
    <edge source="HKG" target="THA">
      <data key="d0">101001857</data>
    </edge>
    <edge source="HKG" target="TGO">
      <data key="d0">34737025</data>
    </edge>
    <edge source="HKG" target="ARE">
      <data key="d0">109622251</data>
    </edge>
    <edge source="HKG" target="TUN">
      <data key="d0">1780797</data>
    </edge>
    <edge source="HKG" target="TUR">
      <data key="d0">11823264</data>
    </edge>
    <edge source="HKG" target="UGA">
      <data key="d0">1070854</data>
    </edge>
    <edge source="HKG" target="UKR">
      <data key="d0">1258358</data>
    </edge>
    <edge source="HKG" target="MKD">
      <data key="d0">119012</data>
    </edge>
    <edge source="HKG" target="EGY">
      <data key="d0">83361167</data>
    </edge>
    <edge source="HKG" target="GBR">
      <data key="d0">2090074092</data>
    </edge>
    <edge source="HKG" target="TZA">
      <data key="d0">6891779</data>
    </edge>
    <edge source="HKG" target="USA">
      <data key="d0">8349622072</data>
    </edge>
    <edge source="HKG" target="BFA">
      <data key="d0">295788</data>
    </edge>
    <edge source="HKG" target="URY">
      <data key="d0">16455458</data>
    </edge>
    <edge source="HKG" target="SRB">
      <data key="d0">61936</data>
    </edge>
    <edge source="JPN" target="AZE">
      <data key="d0">49501</data>
    </edge>
    <edge source="JPN" target="ARG">
      <data key="d0">350562</data>
    </edge>
    <edge source="JPN" target="AUS">
      <data key="d0">4775683</data>
    </edge>
    <edge source="JPN" target="AUT">
      <data key="d0">1550815</data>
    </edge>
    <edge source="JPN" target="BEL">
      <data key="d0">3319082</data>
    </edge>
    <edge source="JPN" target="BRA">
      <data key="d0">622785</data>
    </edge>
    <edge source="JPN" target="BGR">
      <data key="d0">189050</data>
    </edge>
    <edge source="JPN" target="BDI">
      <data key="d0">10429</data>
    </edge>
    <edge source="JPN" target="KHM">
      <data key="d0">11682</data>
    </edge>
    <edge source="JPN" target="CAN">
      <data key="d0">5384430</data>
    </edge>
    <edge source="JPN" target="LKA">
      <data key="d0">763058</data>
    </edge>
    <edge source="JPN" target="CHL">
      <data key="d0">138881</data>
    </edge>
    <edge source="JPN" target="CHN">
      <data key="d0">48083955</data>
    </edge>
    <edge source="JPN" target="COL">
      <data key="d0">10837</data>
    </edge>
    <edge source="JPN" target="HRV">
      <data key="d0">34080</data>
    </edge>
    <edge source="JPN" target="BEN">
      <data key="d0">23632</data>
    </edge>
    <edge source="JPN" target="DNK">
      <data key="d0">706904</data>
    </edge>
    <edge source="JPN" target="ECU">
      <data key="d0">53491</data>
    </edge>
    <edge source="JPN" target="ETH">
      <data key="d0">54057</data>
    </edge>
    <edge source="JPN" target="EST">
      <data key="d0">46003</data>
    </edge>
    <edge source="JPN" target="FIN">
      <data key="d0">1189676</data>
    </edge>
    <edge source="JPN" target="FRA">
      <data key="d0">30398473</data>
    </edge>
    <edge source="JPN" target="GEO">
      <data key="d0">23493</data>
    </edge>
    <edge source="JPN" target="DEU">
      <data key="d0">20927162</data>
    </edge>
    <edge source="JPN" target="GRC">
      <data key="d0">410343</data>
    </edge>
    <edge source="JPN" target="HKG">
      <data key="d0">64021295</data>
    </edge>
    <edge source="JPN" target="HUN">
      <data key="d0">118209</data>
    </edge>
    <edge source="JPN" target="IDN">
      <data key="d0">1461073</data>
    </edge>
    <edge source="JPN" target="IRL">
      <data key="d0">468613</data>
    </edge>
    <edge source="JPN" target="ISR">
      <data key="d0">254909</data>
    </edge>
    <edge source="JPN" target="ITA">
      <data key="d0">13237248</data>
    </edge>
    <edge source="JPN" target="KAZ">
      <data key="d0">10327</data>
    </edge>
    <edge source="JPN" target="KOR">
      <data key="d0">46260212</data>
    </edge>
    <edge source="JPN" target="LBN">
      <data key="d0">29311</data>
    </edge>
    <edge source="JPN" target="MDG">
      <data key="d0">63261</data>
    </edge>
    <edge source="JPN" target="MYS">
      <data key="d0">1095721</data>
    </edge>
    <edge source="JPN" target="MEX">
      <data key="d0">147659</data>
    </edge>
    <edge source="JPN" target="NAM">
      <data key="d0">30962</data>
    </edge>
    <edge source="JPN" target="NLD">
      <data key="d0">6383942</data>
    </edge>
    <edge source="JPN" target="NZL">
      <data key="d0">339947</data>
    </edge>
    <edge source="JPN" target="NIC">
      <data key="d0">10633</data>
    </edge>
    <edge source="JPN" target="NOR">
      <data key="d0">1602357</data>
    </edge>
    <edge source="JPN" target="PAN">
      <data key="d0">65636</data>
    </edge>
    <edge source="JPN" target="PRY">
      <data key="d0">10977</data>
    </edge>
    <edge source="JPN" target="PER">
      <data key="d0">65219</data>
    </edge>
    <edge source="JPN" target="PHL">
      <data key="d0">6192034</data>
    </edge>
    <edge source="JPN" target="POL">
      <data key="d0">115267</data>
    </edge>
    <edge source="JPN" target="PRT">
      <data key="d0">1044430</data>
    </edge>
    <edge source="JPN" target="RUS">
      <data key="d0">311397</data>
    </edge>
    <edge source="JPN" target="SAU">
      <data key="d0">1183932</data>
    </edge>
    <edge source="JPN" target="SEN">
      <data key="d0">29608</data>
    </edge>
    <edge source="JPN" target="IND">
      <data key="d0">101312</data>
    </edge>
    <edge source="JPN" target="SGP">
      <data key="d0">7715876</data>
    </edge>
    <edge source="JPN" target="VNM">
      <data key="d0">3785579</data>
    </edge>
    <edge source="JPN" target="SVN">
      <data key="d0">13788</data>
    </edge>
    <edge source="JPN" target="ZAF">
      <data key="d0">601175</data>
    </edge>
    <edge source="JPN" target="ESP">
      <data key="d0">4592942</data>
    </edge>
    <edge source="JPN" target="SWE">
      <data key="d0">1933082</data>
    </edge>
    <edge source="JPN" target="CHE">
      <data key="d0">2790957</data>
    </edge>
    <edge source="JPN" target="THA">
      <data key="d0">2577467</data>
    </edge>
    <edge source="JPN" target="TGO">
      <data key="d0">22899</data>
    </edge>
    <edge source="JPN" target="ARE">
      <data key="d0">2082745</data>
    </edge>
    <edge source="JPN" target="TUR">
      <data key="d0">93092</data>
    </edge>
    <edge source="JPN" target="UKR">
      <data key="d0">103613</data>
    </edge>
    <edge source="JPN" target="EGY">
      <data key="d0">496764</data>
    </edge>
    <edge source="JPN" target="GBR">
      <data key="d0">28063297</data>
    </edge>
    <edge source="JPN" target="USA">
      <data key="d0">92115814</data>
    </edge>
    <edge source="JPN" target="SRB">
      <data key="d0">17741</data>
    </edge>
    <edge source="MEX" target="ARG">
      <data key="d0">4509175</data>
    </edge>
    <edge source="MEX" target="AUS">
      <data key="d0">36551626</data>
    </edge>
    <edge source="MEX" target="AUT">
      <data key="d0">39003</data>
    </edge>
    <edge source="MEX" target="BEL">
      <data key="d0">1296787</data>
    </edge>
    <edge source="MEX" target="BOL">
      <data key="d0">283559</data>
    </edge>
    <edge source="MEX" target="BRA">
      <data key="d0">1555509</data>
    </edge>
    <edge source="MEX" target="CAN">
      <data key="d0">39385116</data>
    </edge>
    <edge source="MEX" target="CHL">
      <data key="d0">14167912</data>
    </edge>
    <edge source="MEX" target="CHN">
      <data key="d0">544386</data>
    </edge>
    <edge source="MEX" target="COL">
      <data key="d0">1293120</data>
    </edge>
    <edge source="MEX" target="CRI">
      <data key="d0">7366109</data>
    </edge>
    <edge source="MEX" target="DNK">
      <data key="d0">27842</data>
    </edge>
    <edge source="MEX" target="ECU">
      <data key="d0">72409</data>
    </edge>
    <edge source="MEX" target="SLV">
      <data key="d0">1694664</data>
    </edge>
    <edge source="MEX" target="ETH">
      <data key="d0">163536</data>
    </edge>
    <edge source="MEX" target="FRA">
      <data key="d0">1606717</data>
    </edge>
    <edge source="MEX" target="DEU">
      <data key="d0">732787</data>
    </edge>
    <edge source="MEX" target="GHA">
      <data key="d0">16875</data>
    </edge>
    <edge source="MEX" target="GTM">
      <data key="d0">4749431</data>
    </edge>
    <edge source="MEX" target="HND">
      <data key="d0">15669407</data>
    </edge>
    <edge source="MEX" target="HKG">
      <data key="d0">2006785</data>
    </edge>
    <edge source="MEX" target="IRL">
      <data key="d0">12744861</data>
    </edge>
    <edge source="MEX" target="ISR">
      <data key="d0">29540</data>
    </edge>
    <edge source="MEX" target="ITA">
      <data key="d0">11374540</data>
    </edge>
    <edge source="MEX" target="JPN">
      <data key="d0">1179676</data>
    </edge>
    <edge source="MEX" target="KOR">
      <data key="d0">89991</data>
    </edge>
    <edge source="MEX" target="LBN">
      <data key="d0">71533</data>
    </edge>
    <edge source="MEX" target="MYS">
      <data key="d0">38894</data>
    </edge>
    <edge source="MEX" target="NLD">
      <data key="d0">1029633</data>
    </edge>
    <edge source="MEX" target="NZL">
      <data key="d0">157409</data>
    </edge>
    <edge source="MEX" target="NIC">
      <data key="d0">323101</data>
    </edge>
    <edge source="MEX" target="NOR">
      <data key="d0">29984</data>
    </edge>
    <edge source="MEX" target="PAN">
      <data key="d0">13569113</data>
    </edge>
    <edge source="MEX" target="PRY">
      <data key="d0">11637</data>
    </edge>
    <edge source="MEX" target="PER">
      <data key="d0">238643</data>
    </edge>
    <edge source="MEX" target="PHL">
      <data key="d0">30034</data>
    </edge>
    <edge source="MEX" target="PRT">
      <data key="d0">80729</data>
    </edge>
    <edge source="MEX" target="SAU">
      <data key="d0">581959</data>
    </edge>
    <edge source="MEX" target="IND">
      <data key="d0">35417</data>
    </edge>
    <edge source="MEX" target="SGP">
      <data key="d0">324782</data>
    </edge>
    <edge source="MEX" target="ZAF">
      <data key="d0">81505</data>
    </edge>
    <edge source="MEX" target="ESP">
      <data key="d0">4349447</data>
    </edge>
    <edge source="MEX" target="SWE">
      <data key="d0">120578</data>
    </edge>
    <edge source="MEX" target="CHE">
      <data key="d0">183639</data>
    </edge>
    <edge source="MEX" target="THA">
      <data key="d0">18551</data>
    </edge>
    <edge source="MEX" target="ARE">
      <data key="d0">152028</data>
    </edge>
    <edge source="MEX" target="GBR">
      <data key="d0">5441649</data>
    </edge>
    <edge source="MEX" target="USA">
      <data key="d0">8357425140</data>
    </edge>
    <edge source="MEX" target="URY">
      <data key="d0">193190</data>
    </edge>
    <edge source="NLD" target="ALB">
      <data key="d0">22092</data>
    </edge>
    <edge source="NLD" target="DZA">
      <data key="d0">11046</data>
    </edge>
    <edge source="NLD" target="AZE">
      <data key="d0">60754</data>
    </edge>
    <edge source="NLD" target="ARG">
      <data key="d0">39582</data>
    </edge>
    <edge source="NLD" target="AUS">
      <data key="d0">1751737</data>
    </edge>
    <edge source="NLD" target="AUT">
      <data key="d0">61727802</data>
    </edge>
    <edge source="NLD" target="BEL">
      <data key="d0">493355713</data>
    </edge>
    <edge source="NLD" target="BOL">
      <data key="d0">18410</data>
    </edge>
    <edge source="NLD" target="BRA">
      <data key="d0">153726</data>
    </edge>
    <edge source="NLD" target="BGR">
      <data key="d0">2716436</data>
    </edge>
    <edge source="NLD" target="BLR">
      <data key="d0">607539</data>
    </edge>
    <edge source="NLD" target="CMR">
      <data key="d0">44185</data>
    </edge>
    <edge source="NLD" target="CAN">
      <data key="d0">2964974</data>
    </edge>
    <edge source="NLD" target="CHL">
      <data key="d0">126110</data>
    </edge>
    <edge source="NLD" target="CHN">
      <data key="d0">532977</data>
    </edge>
    <edge source="NLD" target="COL">
      <data key="d0">11046</data>
    </edge>
    <edge source="NLD" target="CRI">
      <data key="d0">12887</data>
    </edge>
    <edge source="NLD" target="HRV">
      <data key="d0">1743453</data>
    </edge>
    <edge source="NLD" target="CZE">
      <data key="d0">5138307</data>
    </edge>
    <edge source="NLD" target="BEN">
      <data key="d0">23933</data>
    </edge>
    <edge source="NLD" target="DNK">
      <data key="d0">36489160</data>
    </edge>
    <edge source="NLD" target="EST">
      <data key="d0">1579601</data>
    </edge>
    <edge source="NLD" target="FIN">
      <data key="d0">17926082</data>
    </edge>
    <edge source="NLD" target="FRA">
      <data key="d0">250046476</data>
    </edge>
    <edge source="NLD" target="GEO">
      <data key="d0">104018</data>
    </edge>
    <edge source="NLD" target="DEU">
      <data key="d0">799945658</data>
    </edge>
    <edge source="NLD" target="GHA">
      <data key="d0">54310</data>
    </edge>
    <edge source="NLD" target="GRC">
      <data key="d0">16094260</data>
    </edge>
    <edge source="NLD" target="GTM">
      <data key="d0">14728</data>
    </edge>
    <edge source="NLD" target="HKG">
      <data key="d0">5019561</data>
    </edge>
    <edge source="NLD" target="HUN">
      <data key="d0">10754361</data>
    </edge>
    <edge source="NLD" target="IDN">
      <data key="d0">53390</data>
    </edge>
    <edge source="NLD" target="IRL">
      <data key="d0">27070464</data>
    </edge>
    <edge source="NLD" target="ISR">
      <data key="d0">2215676</data>
    </edge>
    <edge source="NLD" target="ITA">
      <data key="d0">89894598</data>
    </edge>
    <edge source="NLD" target="CIV">
      <data key="d0">149123</data>
    </edge>
    <edge source="NLD" target="JPN">
      <data key="d0">3329498</data>
    </edge>
    <edge source="NLD" target="KAZ">
      <data key="d0">513647</data>
    </edge>
    <edge source="NLD" target="JOR">
      <data key="d0">607539</data>
    </edge>
    <edge source="NLD" target="KOR">
      <data key="d0">4863994</data>
    </edge>
    <edge source="NLD" target="LBN">
      <data key="d0">1250978</data>
    </edge>
    <edge source="NLD" target="LVA">
      <data key="d0">1991071</data>
    </edge>
    <edge source="NLD" target="LTU">
      <data key="d0">2072997</data>
    </edge>
    <edge source="NLD" target="MDG">
      <data key="d0">23933</data>
    </edge>
    <edge source="NLD" target="MYS">
      <data key="d0">264187</data>
    </edge>
    <edge source="NLD" target="MUS">
      <data key="d0">88369</data>
    </edge>
    <edge source="NLD" target="MEX">
      <data key="d0">1326460</data>
    </edge>
    <edge source="NLD" target="MDA">
      <data key="d0">15649</data>
    </edge>
    <edge source="NLD" target="MAR">
      <data key="d0">2017766</data>
    </edge>
    <edge source="NLD" target="OMN">
      <data key="d0">59833</data>
    </edge>
    <edge source="NLD" target="NAM">
      <data key="d0">19331</data>
    </edge>
    <edge source="NLD" target="NZL">
      <data key="d0">267869</data>
    </edge>
    <edge source="NLD" target="NER">
      <data key="d0">596493</data>
    </edge>
    <edge source="NLD" target="NOR">
      <data key="d0">19057393</data>
    </edge>
    <edge source="NLD" target="PAK">
      <data key="d0">134395</data>
    </edge>
    <edge source="NLD" target="PAN">
      <data key="d0">71800</data>
    </edge>
    <edge source="NLD" target="PHL">
      <data key="d0">191467</data>
    </edge>
    <edge source="NLD" target="POL">
      <data key="d0">17644405</data>
    </edge>
    <edge source="NLD" target="PRT">
      <data key="d0">21863119</data>
    </edge>
    <edge source="NLD" target="ROU">
      <data key="d0">3265982</data>
    </edge>
    <edge source="NLD" target="RUS">
      <data key="d0">4247250</data>
    </edge>
    <edge source="NLD" target="SAU">
      <data key="d0">1701109</data>
    </edge>
    <edge source="NLD" target="IND">
      <data key="d0">390298</data>
    </edge>
    <edge source="NLD" target="SGP">
      <data key="d0">453813</data>
    </edge>
    <edge source="NLD" target="SVK">
      <data key="d0">1714917</data>
    </edge>
    <edge source="NLD" target="VNM">
      <data key="d0">15649</data>
    </edge>
    <edge source="NLD" target="SVN">
      <data key="d0">2956690</data>
    </edge>
    <edge source="NLD" target="ZAF">
      <data key="d0">1009803</data>
    </edge>
    <edge source="NLD" target="ZWE">
      <data key="d0">5577392</data>
    </edge>
    <edge source="NLD" target="ESP">
      <data key="d0">104708423</data>
    </edge>
    <edge source="NLD" target="SWE">
      <data key="d0">44397292</data>
    </edge>
    <edge source="NLD" target="CHE">
      <data key="d0">33587701</data>
    </edge>
    <edge source="NLD" target="THA">
      <data key="d0">229208</data>
    </edge>
    <edge source="NLD" target="TGO">
      <data key="d0">37741</data>
    </edge>
    <edge source="NLD" target="ARE">
      <data key="d0">2610577</data>
    </edge>
    <edge source="NLD" target="TUN">
      <data key="d0">22390573</data>
    </edge>
    <edge source="NLD" target="TUR">
      <data key="d0">15855847</data>
    </edge>
    <edge source="NLD" target="UGA">
      <data key="d0">10126</data>
    </edge>
    <edge source="NLD" target="UKR">
      <data key="d0">1503199</data>
    </edge>
    <edge source="NLD" target="MKD">
      <data key="d0">397662</data>
    </edge>
    <edge source="NLD" target="EGY">
      <data key="d0">230128</data>
    </edge>
    <edge source="NLD" target="GBR">
      <data key="d0">233978911</data>
    </edge>
    <edge source="NLD" target="TZA">
      <data key="d0">14728</data>
    </edge>
    <edge source="NLD" target="USA">
      <data key="d0">10770930</data>
    </edge>
    <edge source="NLD" target="SRB">
      <data key="d0">861601</data>
    </edge>
    <edge source="NOR" target="AUT">
      <data key="d0">935017</data>
    </edge>
    <edge source="NOR" target="BEL">
      <data key="d0">147852</data>
    </edge>
    <edge source="NOR" target="BGR">
      <data key="d0">10671</data>
    </edge>
    <edge source="NOR" target="CAN">
      <data key="d0">383275</data>
    </edge>
    <edge source="NOR" target="LKA">
      <data key="d0">73963</data>
    </edge>
    <edge source="NOR" target="CHL">
      <data key="d0">148680</data>
    </edge>
    <edge source="NOR" target="CHN">
      <data key="d0">123804</data>
    </edge>
    <edge source="NOR" target="HRV">
      <data key="d0">49373</data>
    </edge>
    <edge source="NOR" target="CZE">
      <data key="d0">71742</data>
    </edge>
    <edge source="NOR" target="DNK">
      <data key="d0">8571159</data>
    </edge>
    <edge source="NOR" target="EST">
      <data key="d0">2161894</data>
    </edge>
    <edge source="NOR" target="FIN">
      <data key="d0">1449923</data>
    </edge>
    <edge source="NOR" target="FRA">
      <data key="d0">933526</data>
    </edge>
    <edge source="NOR" target="DEU">
      <data key="d0">4025223</data>
    </edge>
    <edge source="NOR" target="GHA">
      <data key="d0">20955</data>
    </edge>
    <edge source="NOR" target="GRC">
      <data key="d0">64137</data>
    </edge>
    <edge source="NOR" target="HKG">
      <data key="d0">213387</data>
    </edge>
    <edge source="NOR" target="HUN">
      <data key="d0">38824</data>
    </edge>
    <edge source="NOR" target="IRL">
      <data key="d0">70715</data>
    </edge>
    <edge source="NOR" target="ISR">
      <data key="d0">20610</data>
    </edge>
    <edge source="NOR" target="ITA">
      <data key="d0">1686554</data>
    </edge>
    <edge source="NOR" target="JPN">
      <data key="d0">527398</data>
    </edge>
    <edge source="NOR" target="KOR">
      <data key="d0">94703</data>
    </edge>
    <edge source="NOR" target="LVA">
      <data key="d0">383378</data>
    </edge>
    <edge source="NOR" target="LTU">
      <data key="d0">675548</data>
    </edge>
    <edge source="NOR" target="MEX">
      <data key="d0">200152</data>
    </edge>
    <edge source="NOR" target="MAR">
      <data key="d0">37986</data>
    </edge>
    <edge source="NOR" target="NLD">
      <data key="d0">2221988</data>
    </edge>
    <edge source="NOR" target="PAK">
      <data key="d0">64336</data>
    </edge>
    <edge source="NOR" target="PAN">
      <data key="d0">14822</data>
    </edge>
    <edge source="NOR" target="POL">
      <data key="d0">1096732</data>
    </edge>
    <edge source="NOR" target="PRT">
      <data key="d0">91282</data>
    </edge>
    <edge source="NOR" target="RUS">
      <data key="d0">316391</data>
    </edge>
    <edge source="NOR" target="SGP">
      <data key="d0">20135</data>
    </edge>
    <edge source="NOR" target="SVK">
      <data key="d0">13975</data>
    </edge>
    <edge source="NOR" target="SVN">
      <data key="d0">38581</data>
    </edge>
    <edge source="NOR" target="ZAF">
      <data key="d0">16737</data>
    </edge>
    <edge source="NOR" target="ESP">
      <data key="d0">450209</data>
    </edge>
    <edge source="NOR" target="SWE">
      <data key="d0">14853975</data>
    </edge>
    <edge source="NOR" target="CHE">
      <data key="d0">1130636</data>
    </edge>
    <edge source="NOR" target="ARE">
      <data key="d0">305546</data>
    </edge>
    <edge source="NOR" target="UKR">
      <data key="d0">21166</data>
    </edge>
    <edge source="NOR" target="MKD">
      <data key="d0">10502</data>
    </edge>
    <edge source="NOR" target="GBR">
      <data key="d0">4150567</data>
    </edge>
    <edge source="NOR" target="USA">
      <data key="d0">7881625</data>
    </edge>
    <edge source="NOR" target="URY">
      <data key="d0">11155</data>
    </edge>
    <edge source="PRY" target="ARG">
      <data key="d0">13869230</data>
    </edge>
    <edge source="PRY" target="BOL">
      <data key="d0">36661</data>
    </edge>
    <edge source="PRY" target="BRA">
      <data key="d0">1399397</data>
    </edge>
    <edge source="PRY" target="BGR">
      <data key="d0">24430</data>
    </edge>
    <edge source="PRY" target="CHL">
      <data key="d0">838974</data>
    </edge>
    <edge source="PRY" target="COL">
      <data key="d0">121690</data>
    </edge>
    <edge source="PRY" target="CRI">
      <data key="d0">20581</data>
    </edge>
    <edge source="PRY" target="ECU">
      <data key="d0">71990</data>
    </edge>
    <edge source="PRY" target="GTM">
      <data key="d0">171266</data>
    </edge>
    <edge source="PRY" target="MEX">
      <data key="d0">22374</data>
    </edge>
    <edge source="PRY" target="NLD">
      <data key="d0">53338</data>
    </edge>
    <edge source="PRY" target="PER">
      <data key="d0">150233</data>
    </edge>
    <edge source="PRY" target="ESP">
      <data key="d0">376276</data>
    </edge>
    <edge source="PRY" target="CHE">
      <data key="d0">10999</data>
    </edge>
    <edge source="PRY" target="USA">
      <data key="d0">439097</data>
    </edge>
    <edge source="PRY" target="URY">
      <data key="d0">3527556</data>
    </edge>
    <edge source="PER" target="ARG">
      <data key="d0">584931</data>
    </edge>
    <edge source="PER" target="AUS">
      <data key="d0">883881</data>
    </edge>
    <edge source="PER" target="AUT">
      <data key="d0">101852</data>
    </edge>
    <edge source="PER" target="BEL">
      <data key="d0">2311716</data>
    </edge>
    <edge source="PER" target="BOL">
      <data key="d0">1682772</data>
    </edge>
    <edge source="PER" target="BRA">
      <data key="d0">1117310</data>
    </edge>
    <edge source="PER" target="CAN">
      <data key="d0">5299117</data>
    </edge>
    <edge source="PER" target="CHL">
      <data key="d0">16484360</data>
    </edge>
    <edge source="PER" target="COL">
      <data key="d0">2337152</data>
    </edge>
    <edge source="PER" target="CRI">
      <data key="d0">38919</data>
    </edge>
    <edge source="PER" target="CZE">
      <data key="d0">16203</data>
    </edge>
    <edge source="PER" target="DNK">
      <data key="d0">195313</data>
    </edge>
    <edge source="PER" target="ECU">
      <data key="d0">2191478</data>
    </edge>
    <edge source="PER" target="FIN">
      <data key="d0">17100</data>
    </edge>
    <edge source="PER" target="FRA">
      <data key="d0">5608008</data>
    </edge>
    <edge source="PER" target="GEO">
      <data key="d0">20229</data>
    </edge>
    <edge source="PER" target="DEU">
      <data key="d0">9061274</data>
    </edge>
    <edge source="PER" target="HKG">
      <data key="d0">844825</data>
    </edge>
    <edge source="PER" target="IRL">
      <data key="d0">1394563</data>
    </edge>
    <edge source="PER" target="ITA">
      <data key="d0">3350002</data>
    </edge>
    <edge source="PER" target="JPN">
      <data key="d0">4249937</data>
    </edge>
    <edge source="PER" target="KOR">
      <data key="d0">468286</data>
    </edge>
    <edge source="PER" target="MYS">
      <data key="d0">24436</data>
    </edge>
    <edge source="PER" target="MEX">
      <data key="d0">3848292</data>
    </edge>
    <edge source="PER" target="NLD">
      <data key="d0">5516646</data>
    </edge>
    <edge source="PER" target="NZL">
      <data key="d0">219712</data>
    </edge>
    <edge source="PER" target="NOR">
      <data key="d0">154127</data>
    </edge>
    <edge source="PER" target="PAN">
      <data key="d0">8894628</data>
    </edge>
    <edge source="PER" target="PRY">
      <data key="d0">13549</data>
    </edge>
    <edge source="PER" target="PHL">
      <data key="d0">37842</data>
    </edge>
    <edge source="PER" target="PRT">
      <data key="d0">220209</data>
    </edge>
    <edge source="PER" target="SGP">
      <data key="d0">277109</data>
    </edge>
    <edge source="PER" target="ZAF">
      <data key="d0">68027</data>
    </edge>
    <edge source="PER" target="ESP">
      <data key="d0">20181479</data>
    </edge>
    <edge source="PER" target="SWE">
      <data key="d0">124702</data>
    </edge>
    <edge source="PER" target="CHE">
      <data key="d0">509489</data>
    </edge>
    <edge source="PER" target="THA">
      <data key="d0">15329</data>
    </edge>
    <edge source="PER" target="GBR">
      <data key="d0">8610110</data>
    </edge>
    <edge source="PER" target="USA">
      <data key="d0">389885945</data>
    </edge>
    <edge source="PER" target="URY">
      <data key="d0">32878</data>
    </edge>
    <edge source="PRT" target="ARG">
      <data key="d0">363405</data>
    </edge>
    <edge source="PRT" target="AUS">
      <data key="d0">1682380</data>
    </edge>
    <edge source="PRT" target="AUT">
      <data key="d0">47271186</data>
    </edge>
    <edge source="PRT" target="BEL">
      <data key="d0">77834031</data>
    </edge>
    <edge source="PRT" target="BRA">
      <data key="d0">6240789</data>
    </edge>
    <edge source="PRT" target="BGR">
      <data key="d0">108419</data>
    </edge>
    <edge source="PRT" target="CMR">
      <data key="d0">22405</data>
    </edge>
    <edge source="PRT" target="CAN">
      <data key="d0">5516140</data>
    </edge>
    <edge source="PRT" target="LKA">
      <data key="d0">53009</data>
    </edge>
    <edge source="PRT" target="CHL">
      <data key="d0">113316</data>
    </edge>
    <edge source="PRT" target="CHN">
      <data key="d0">133579</data>
    </edge>
    <edge source="PRT" target="COL">
      <data key="d0">53931</data>
    </edge>
    <edge source="PRT" target="CRI">
      <data key="d0">35426</data>
    </edge>
    <edge source="PRT" target="HRV">
      <data key="d0">50227</data>
    </edge>
    <edge source="PRT" target="CZE">
      <data key="d0">458571</data>
    </edge>
    <edge source="PRT" target="DNK">
      <data key="d0">101636161</data>
    </edge>
    <edge source="PRT" target="EST">
      <data key="d0">53147</data>
    </edge>
    <edge source="PRT" target="FIN">
      <data key="d0">31812497</data>
    </edge>
    <edge source="PRT" target="FRA">
      <data key="d0">474715870</data>
    </edge>
    <edge source="PRT" target="DEU">
      <data key="d0">500162058</data>
    </edge>
    <edge source="PRT" target="GHA">
      <data key="d0">87419</data>
    </edge>
    <edge source="PRT" target="GRC">
      <data key="d0">8118840</data>
    </edge>
    <edge source="PRT" target="HKG">
      <data key="d0">2220334</data>
    </edge>
    <edge source="PRT" target="HUN">
      <data key="d0">640254</data>
    </edge>
    <edge source="PRT" target="IRL">
      <data key="d0">29029266</data>
    </edge>
    <edge source="PRT" target="ISR">
      <data key="d0">15662593</data>
    </edge>
    <edge source="PRT" target="ITA">
      <data key="d0">113868867</data>
    </edge>
    <edge source="PRT" target="JPN">
      <data key="d0">7394655</data>
    </edge>
    <edge source="PRT" target="KAZ">
      <data key="d0">38459</data>
    </edge>
    <edge source="PRT" target="KOR">
      <data key="d0">82384</data>
    </edge>
    <edge source="PRT" target="LBN">
      <data key="d0">281556</data>
    </edge>
    <edge source="PRT" target="LVA">
      <data key="d0">636491</data>
    </edge>
    <edge source="PRT" target="LTU">
      <data key="d0">13515</data>
    </edge>
    <edge source="PRT" target="MDG">
      <data key="d0">39462</data>
    </edge>
    <edge source="PRT" target="MYS">
      <data key="d0">71135</data>
    </edge>
    <edge source="PRT" target="MRT">
      <data key="d0">13936</data>
    </edge>
    <edge source="PRT" target="MEX">
      <data key="d0">1576794</data>
    </edge>
    <edge source="PRT" target="MDA">
      <data key="d0">17068</data>
    </edge>
    <edge source="PRT" target="MAR">
      <data key="d0">989832</data>
    </edge>
    <edge source="PRT" target="MOZ">
      <data key="d0">1382440</data>
    </edge>
    <edge source="PRT" target="NLD">
      <data key="d0">170260059</data>
    </edge>
    <edge source="PRT" target="NZL">
      <data key="d0">995039</data>
    </edge>
    <edge source="PRT" target="NOR">
      <data key="d0">39657991</data>
    </edge>
    <edge source="PRT" target="PAN">
      <data key="d0">1098917</data>
    </edge>
    <edge source="PRT" target="PER">
      <data key="d0">11404</data>
    </edge>
    <edge source="PRT" target="POL">
      <data key="d0">2218791</data>
    </edge>
    <edge source="PRT" target="ROU">
      <data key="d0">468609</data>
    </edge>
    <edge source="PRT" target="RUS">
      <data key="d0">207746</data>
    </edge>
    <edge source="PRT" target="SAU">
      <data key="d0">1641577</data>
    </edge>
    <edge source="PRT" target="IND">
      <data key="d0">12993</data>
    </edge>
    <edge source="PRT" target="SGP">
      <data key="d0">542042</data>
    </edge>
    <edge source="PRT" target="SVK">
      <data key="d0">58457</data>
    </edge>
    <edge source="PRT" target="SVN">
      <data key="d0">158483</data>
    </edge>
    <edge source="PRT" target="ZAF">
      <data key="d0">809148</data>
    </edge>
    <edge source="PRT" target="ESP">
      <data key="d0">447539342</data>
    </edge>
    <edge source="PRT" target="SWE">
      <data key="d0">111195904</data>
    </edge>
    <edge source="PRT" target="CHE">
      <data key="d0">83281561</data>
    </edge>
    <edge source="PRT" target="THA">
      <data key="d0">22758</data>
    </edge>
    <edge source="PRT" target="ARE">
      <data key="d0">786984</data>
    </edge>
    <edge source="PRT" target="TUN">
      <data key="d0">612100</data>
    </edge>
    <edge source="PRT" target="TUR">
      <data key="d0">760744</data>
    </edge>
    <edge source="PRT" target="MKD">
      <data key="d0">19779</data>
    </edge>
    <edge source="PRT" target="EGY">
      <data key="d0">19661</data>
    </edge>
    <edge source="PRT" target="GBR">
      <data key="d0">437220347</data>
    </edge>
    <edge source="PRT" target="USA">
      <data key="d0">74912180</data>
    </edge>
    <edge source="PRT" target="SRB">
      <data key="d0">18838</data>
    </edge>
    <edge source="SAU" target="DZA">
      <data key="d0">28267</data>
    </edge>
    <edge source="SAU" target="CHN">
      <data key="d0">344267</data>
    </edge>
    <edge source="SAU" target="FRA">
      <data key="d0">350400</data>
    </edge>
    <edge source="SAU" target="ITA">
      <data key="d0">140800</data>
    </edge>
    <edge source="SAU" target="JOR">
      <data key="d0">91467</data>
    </edge>
    <edge source="SAU" target="LBN">
      <data key="d0">31200</data>
    </edge>
    <edge source="SAU" target="ESP">
      <data key="d0">104000</data>
    </edge>
    <edge source="SAU" target="ARE">
      <data key="d0">1167735</data>
    </edge>
    <edge source="SAU" target="TUR">
      <data key="d0">44533</data>
    </edge>
    <edge source="SAU" target="USA">
      <data key="d0">2289870</data>
    </edge>
    <edge source="SVK" target="AUT">
      <data key="d0">44071883</data>
    </edge>
    <edge source="SVK" target="BEL">
      <data key="d0">9866224</data>
    </edge>
    <edge source="SVK" target="CHN">
      <data key="d0">58711</data>
    </edge>
    <edge source="SVK" target="HRV">
      <data key="d0">20386</data>
    </edge>
    <edge source="SVK" target="CZE">
      <data key="d0">38650837</data>
    </edge>
    <edge source="SVK" target="DNK">
      <data key="d0">2458707</data>
    </edge>
    <edge source="SVK" target="FIN">
      <data key="d0">5694589</data>
    </edge>
    <edge source="SVK" target="FRA">
      <data key="d0">14846526</data>
    </edge>
    <edge source="SVK" target="DEU">
      <data key="d0">226386995</data>
    </edge>
    <edge source="SVK" target="GRC">
      <data key="d0">507683</data>
    </edge>
    <edge source="SVK" target="HUN">
      <data key="d0">6188677</data>
    </edge>
    <edge source="SVK" target="IRL">
      <data key="d0">92100</data>
    </edge>
    <edge source="SVK" target="ITA">
      <data key="d0">99116680</data>
    </edge>
    <edge source="SVK" target="LTU">
      <data key="d0">324768</data>
    </edge>
    <edge source="SVK" target="MDA">
      <data key="d0">967204</data>
    </edge>
    <edge source="SVK" target="NLD">
      <data key="d0">17957353</data>
    </edge>
    <edge source="SVK" target="NOR">
      <data key="d0">618142</data>
    </edge>
    <edge source="SVK" target="POL">
      <data key="d0">379128</data>
    </edge>
    <edge source="SVK" target="PRT">
      <data key="d0">54050</data>
    </edge>
    <edge source="SVK" target="ROU">
      <data key="d0">80822</data>
    </edge>
    <edge source="SVK" target="RUS">
      <data key="d0">550208</data>
    </edge>
    <edge source="SVK" target="VNM">
      <data key="d0">15872</data>
    </edge>
    <edge source="SVK" target="SVN">
      <data key="d0">1582623</data>
    </edge>
    <edge source="SVK" target="ESP">
      <data key="d0">331566</data>
    </edge>
    <edge source="SVK" target="SWE">
      <data key="d0">1877219</data>
    </edge>
    <edge source="SVK" target="CHE">
      <data key="d0">8233662</data>
    </edge>
    <edge source="SVK" target="ARE">
      <data key="d0">1863319</data>
    </edge>
    <edge source="SVK" target="UKR">
      <data key="d0">462937</data>
    </edge>
    <edge source="SVK" target="MKD">
      <data key="d0">57014</data>
    </edge>
    <edge source="SVK" target="GBR">
      <data key="d0">19049726</data>
    </edge>
    <edge source="SVK" target="USA">
      <data key="d0">12124750</data>
    </edge>
    <edge source="SVK" target="SRB">
      <data key="d0">77264</data>
    </edge>
    <edge source="ZWE" target="AUS">
      <data key="d0">53472</data>
    </edge>
    <edge source="ZWE" target="AUT">
      <data key="d0">99009</data>
    </edge>
    <edge source="ZWE" target="BEL">
      <data key="d0">32624</data>
    </edge>
    <edge source="ZWE" target="BWA">
      <data key="d0">1198663</data>
    </edge>
    <edge source="ZWE" target="FIN">
      <data key="d0">15414</data>
    </edge>
    <edge source="ZWE" target="FRA">
      <data key="d0">154324</data>
    </edge>
    <edge source="ZWE" target="GEO">
      <data key="d0">20099</data>
    </edge>
    <edge source="ZWE" target="DEU">
      <data key="d0">8026572</data>
    </edge>
    <edge source="ZWE" target="IRL">
      <data key="d0">1248731</data>
    </edge>
    <edge source="ZWE" target="ITA">
      <data key="d0">2074863</data>
    </edge>
    <edge source="ZWE" target="JPN">
      <data key="d0">75388</data>
    </edge>
    <edge source="ZWE" target="MWI">
      <data key="d0">302794</data>
    </edge>
    <edge source="ZWE" target="MOZ">
      <data key="d0">125908</data>
    </edge>
    <edge source="ZWE" target="NAM">
      <data key="d0">349093</data>
    </edge>
    <edge source="ZWE" target="NLD">
      <data key="d0">659683</data>
    </edge>
    <edge source="ZWE" target="ZAF">
      <data key="d0">3926523</data>
    </edge>
    <edge source="ZWE" target="ESP">
      <data key="d0">24410</data>
    </edge>
    <edge source="ZWE" target="SWE">
      <data key="d0">244758</data>
    </edge>
    <edge source="ZWE" target="CHE">
      <data key="d0">258533</data>
    </edge>
    <edge source="ZWE" target="UGA">
      <data key="d0">45572</data>
    </edge>
    <edge source="ZWE" target="GBR">
      <data key="d0">5691006</data>
    </edge>
    <edge source="ZWE" target="TZA">
      <data key="d0">39188</data>
    </edge>
    <edge source="ZWE" target="USA">
      <data key="d0">18342599</data>
    </edge>
    <edge source="ESP" target="DZA">
      <data key="d0">460146</data>
    </edge>
    <edge source="ESP" target="AZE">
      <data key="d0">20439</data>
    </edge>
    <edge source="ESP" target="ARG">
      <data key="d0">13950926</data>
    </edge>
    <edge source="ESP" target="AUS">
      <data key="d0">903017</data>
    </edge>
    <edge source="ESP" target="AUT">
      <data key="d0">13168134</data>
    </edge>
    <edge source="ESP" target="BEL">
      <data key="d0">87260360</data>
    </edge>
    <edge source="ESP" target="BOL">
      <data key="d0">137003</data>
    </edge>
    <edge source="ESP" target="BRA">
      <data key="d0">7929206</data>
    </edge>
    <edge source="ESP" target="BGR">
      <data key="d0">3740336</data>
    </edge>
    <edge source="ESP" target="CMR">
      <data key="d0">102126</data>
    </edge>
    <edge source="ESP" target="CAN">
      <data key="d0">4014067</data>
    </edge>
    <edge source="ESP" target="CAF">
      <data key="d0">10791</data>
    </edge>
    <edge source="ESP" target="CHL">
      <data key="d0">20051174</data>
    </edge>
    <edge source="ESP" target="CHN">
      <data key="d0">670730</data>
    </edge>
    <edge source="ESP" target="COL">
      <data key="d0">541985</data>
    </edge>
    <edge source="ESP" target="CRI">
      <data key="d0">496978</data>
    </edge>
    <edge source="ESP" target="HRV">
      <data key="d0">1953784</data>
    </edge>
    <edge source="ESP" target="CZE">
      <data key="d0">1399513</data>
    </edge>
    <edge source="ESP" target="DNK">
      <data key="d0">6737912</data>
    </edge>
    <edge source="ESP" target="ECU">
      <data key="d0">102394</data>
    </edge>
    <edge source="ESP" target="SLV">
      <data key="d0">462372</data>
    </edge>
    <edge source="ESP" target="EST">
      <data key="d0">201924</data>
    </edge>
    <edge source="ESP" target="FIN">
      <data key="d0">3432028</data>
    </edge>
    <edge source="ESP" target="FRA">
      <data key="d0">381840755</data>
    </edge>
    <edge source="ESP" target="DEU">
      <data key="d0">86102637</data>
    </edge>
    <edge source="ESP" target="GHA">
      <data key="d0">15950</data>
    </edge>
    <edge source="ESP" target="GRC">
      <data key="d0">67242244</data>
    </edge>
    <edge source="ESP" target="GTM">
      <data key="d0">450418</data>
    </edge>
    <edge source="ESP" target="HND">
      <data key="d0">182344</data>
    </edge>
    <edge source="ESP" target="HKG">
      <data key="d0">14518927</data>
    </edge>
    <edge source="ESP" target="HUN">
      <data key="d0">3768144</data>
    </edge>
    <edge source="ESP" target="IRL">
      <data key="d0">11613353</data>
    </edge>
    <edge source="ESP" target="ISR">
      <data key="d0">33946018</data>
    </edge>
    <edge source="ESP" target="ITA">
      <data key="d0">137371634</data>
    </edge>
    <edge source="ESP" target="CIV">
      <data key="d0">334492</data>
    </edge>
    <edge source="ESP" target="JPN">
      <data key="d0">41932040</data>
    </edge>
    <edge source="ESP" target="JOR">
      <data key="d0">214260</data>
    </edge>
    <edge source="ESP" target="KOR">
      <data key="d0">1752574</data>
    </edge>
    <edge source="ESP" target="LBN">
      <data key="d0">11315904</data>
    </edge>
    <edge source="ESP" target="LVA">
      <data key="d0">168085</data>
    </edge>
    <edge source="ESP" target="LTU">
      <data key="d0">792399</data>
    </edge>
    <edge source="ESP" target="MDG">
      <data key="d0">975991</data>
    </edge>
    <edge source="ESP" target="MYS">
      <data key="d0">2223529</data>
    </edge>
    <edge source="ESP" target="MRT">
      <data key="d0">160571</data>
    </edge>
    <edge source="ESP" target="MUS">
      <data key="d0">300642</data>
    </edge>
    <edge source="ESP" target="MEX">
      <data key="d0">64835186</data>
    </edge>
    <edge source="ESP" target="MDA">
      <data key="d0">14277</data>
    </edge>
    <edge source="ESP" target="MAR">
      <data key="d0">25923418</data>
    </edge>
    <edge source="ESP" target="MOZ">
      <data key="d0">13905</data>
    </edge>
    <edge source="ESP" target="OMN">
      <data key="d0">40442</data>
    </edge>
    <edge source="ESP" target="NLD">
      <data key="d0">33838283</data>
    </edge>
    <edge source="ESP" target="NZL">
      <data key="d0">23389</data>
    </edge>
    <edge source="ESP" target="NOR">
      <data key="d0">5571906</data>
    </edge>
    <edge source="ESP" target="PAK">
      <data key="d0">18252</data>
    </edge>
    <edge source="ESP" target="PAN">
      <data key="d0">1192041</data>
    </edge>
    <edge source="ESP" target="PRY">
      <data key="d0">20041</data>
    </edge>
    <edge source="ESP" target="PER">
      <data key="d0">2104902</data>
    </edge>
    <edge source="ESP" target="PHL">
      <data key="d0">1290715</data>
    </edge>
    <edge source="ESP" target="POL">
      <data key="d0">8836250</data>
    </edge>
    <edge source="ESP" target="PRT">
      <data key="d0">463600716</data>
    </edge>
    <edge source="ESP" target="ROU">
      <data key="d0">978769</data>
    </edge>
    <edge source="ESP" target="RUS">
      <data key="d0">3669351</data>
    </edge>
    <edge source="ESP" target="SAU">
      <data key="d0">63483781</data>
    </edge>
    <edge source="ESP" target="SEN">
      <data key="d0">63341</data>
    </edge>
    <edge source="ESP" target="IND">
      <data key="d0">122842</data>
    </edge>
    <edge source="ESP" target="SGP">
      <data key="d0">7179166</data>
    </edge>
    <edge source="ESP" target="SVK">
      <data key="d0">175381</data>
    </edge>
    <edge source="ESP" target="SVN">
      <data key="d0">1262430</data>
    </edge>
    <edge source="ESP" target="ZAF">
      <data key="d0">192438</data>
    </edge>
    <edge source="ESP" target="SWE">
      <data key="d0">7652847</data>
    </edge>
    <edge source="ESP" target="CHE">
      <data key="d0">44077808</data>
    </edge>
    <edge source="ESP" target="THA">
      <data key="d0">320195</data>
    </edge>
    <edge source="ESP" target="TGO">
      <data key="d0">133790</data>
    </edge>
    <edge source="ESP" target="ARE">
      <data key="d0">19585775</data>
    </edge>
    <edge source="ESP" target="TUN">
      <data key="d0">32832053</data>
    </edge>
    <edge source="ESP" target="TUR">
      <data key="d0">24889257</data>
    </edge>
    <edge source="ESP" target="UKR">
      <data key="d0">517709</data>
    </edge>
    <edge source="ESP" target="EGY">
      <data key="d0">605272</data>
    </edge>
    <edge source="ESP" target="GBR">
      <data key="d0">69227994</data>
    </edge>
    <edge source="ESP" target="TZA">
      <data key="d0">52994</data>
    </edge>
    <edge source="ESP" target="USA">
      <data key="d0">34371271</data>
    </edge>
    <edge source="ESP" target="URY">
      <data key="d0">2226106</data>
    </edge>
    <edge source="ESP" target="SRB">
      <data key="d0">248090</data>
    </edge>
    <edge source="CHE" target="AZE">
      <data key="d0">177102</data>
    </edge>
    <edge source="CHE" target="ARG">
      <data key="d0">180124</data>
    </edge>
    <edge source="CHE" target="AUS">
      <data key="d0">6529811</data>
    </edge>
    <edge source="CHE" target="AUT">
      <data key="d0">21600871</data>
    </edge>
    <edge source="CHE" target="ARM">
      <data key="d0">12613</data>
    </edge>
    <edge source="CHE" target="BEL">
      <data key="d0">11571278</data>
    </edge>
    <edge source="CHE" target="BOL">
      <data key="d0">11495</data>
    </edge>
    <edge source="CHE" target="BRA">
      <data key="d0">1664528</data>
    </edge>
    <edge source="CHE" target="BGR">
      <data key="d0">995182</data>
    </edge>
    <edge source="CHE" target="BLR">
      <data key="d0">27962</data>
    </edge>
    <edge source="CHE" target="CAN">
      <data key="d0">6956429</data>
    </edge>
    <edge source="CHE" target="LKA">
      <data key="d0">22104</data>
    </edge>
    <edge source="CHE" target="CHL">
      <data key="d0">114377</data>
    </edge>
    <edge source="CHE" target="CHN">
      <data key="d0">3421208</data>
    </edge>
    <edge source="CHE" target="COL">
      <data key="d0">40446</data>
    </edge>
    <edge source="CHE" target="CRI">
      <data key="d0">62891</data>
    </edge>
    <edge source="CHE" target="HRV">
      <data key="d0">258225</data>
    </edge>
    <edge source="CHE" target="CZE">
      <data key="d0">4550462</data>
    </edge>
    <edge source="CHE" target="DNK">
      <data key="d0">3586725</data>
    </edge>
    <edge source="CHE" target="ECU">
      <data key="d0">79021</data>
    </edge>
    <edge source="CHE" target="EST">
      <data key="d0">18375</data>
    </edge>
    <edge source="CHE" target="FIN">
      <data key="d0">2405975</data>
    </edge>
    <edge source="CHE" target="FRA">
      <data key="d0">34432619</data>
    </edge>
    <edge source="CHE" target="DEU">
      <data key="d0">174531636</data>
    </edge>
    <edge source="CHE" target="GRC">
      <data key="d0">3843378</data>
    </edge>
    <edge source="CHE" target="GTM">
      <data key="d0">12035</data>
    </edge>
    <edge source="CHE" target="HKG">
      <data key="d0">9044166</data>
    </edge>
    <edge source="CHE" target="HUN">
      <data key="d0">3947460</data>
    </edge>
    <edge source="CHE" target="IDN">
      <data key="d0">36852</data>
    </edge>
    <edge source="CHE" target="IRL">
      <data key="d0">2409303</data>
    </edge>
    <edge source="CHE" target="ISR">
      <data key="d0">826751</data>
    </edge>
    <edge source="CHE" target="ITA">
      <data key="d0">55118144</data>
    </edge>
    <edge source="CHE" target="JPN">
      <data key="d0">34454762</data>
    </edge>
    <edge source="CHE" target="KAZ">
      <data key="d0">62387</data>
    </edge>
    <edge source="CHE" target="JOR">
      <data key="d0">60730</data>
    </edge>
    <edge source="CHE" target="KOR">
      <data key="d0">5374110</data>
    </edge>
    <edge source="CHE" target="LBN">
      <data key="d0">1157643</data>
    </edge>
    <edge source="CHE" target="LVA">
      <data key="d0">203363</data>
    </edge>
    <edge source="CHE" target="LTU">
      <data key="d0">150748</data>
    </edge>
    <edge source="CHE" target="MWI">
      <data key="d0">29744</data>
    </edge>
    <edge source="CHE" target="MYS">
      <data key="d0">249178</data>
    </edge>
    <edge source="CHE" target="MRT">
      <data key="d0">17238</data>
    </edge>
    <edge source="CHE" target="MEX">
      <data key="d0">1038550</data>
    </edge>
    <edge source="CHE" target="MAR">
      <data key="d0">50399</data>
    </edge>
    <edge source="CHE" target="NLD">
      <data key="d0">10793906</data>
    </edge>
    <edge source="CHE" target="NZL">
      <data key="d0">928111</data>
    </edge>
    <edge source="CHE" target="NOR">
      <data key="d0">3561081</data>
    </edge>
    <edge source="CHE" target="PAK">
      <data key="d0">10826</data>
    </edge>
    <edge source="CHE" target="PAN">
      <data key="d0">181447</data>
    </edge>
    <edge source="CHE" target="PER">
      <data key="d0">120523</data>
    </edge>
    <edge source="CHE" target="PHL">
      <data key="d0">43521</data>
    </edge>
    <edge source="CHE" target="POL">
      <data key="d0">1470546</data>
    </edge>
    <edge source="CHE" target="PRT">
      <data key="d0">7999610</data>
    </edge>
    <edge source="CHE" target="ROU">
      <data key="d0">2307803</data>
    </edge>
    <edge source="CHE" target="RUS">
      <data key="d0">2176080</data>
    </edge>
    <edge source="CHE" target="SAU">
      <data key="d0">1471921</data>
    </edge>
    <edge source="CHE" target="SEN">
      <data key="d0">32928</data>
    </edge>
    <edge source="CHE" target="IND">
      <data key="d0">2180199</data>
    </edge>
    <edge source="CHE" target="SGP">
      <data key="d0">2918918</data>
    </edge>
    <edge source="CHE" target="SVK">
      <data key="d0">610508</data>
    </edge>
    <edge source="CHE" target="VNM">
      <data key="d0">80895</data>
    </edge>
    <edge source="CHE" target="SVN">
      <data key="d0">2623053</data>
    </edge>
    <edge source="CHE" target="ZAF">
      <data key="d0">622205</data>
    </edge>
    <edge source="CHE" target="ESP">
      <data key="d0">29895727</data>
    </edge>
    <edge source="CHE" target="SWE">
      <data key="d0">3020468</data>
    </edge>
    <edge source="CHE" target="THA">
      <data key="d0">286194</data>
    </edge>
    <edge source="CHE" target="ARE">
      <data key="d0">1433199</data>
    </edge>
    <edge source="CHE" target="TUN">
      <data key="d0">26634</data>
    </edge>
    <edge source="CHE" target="TUR">
      <data key="d0">3521891</data>
    </edge>
    <edge source="CHE" target="UKR">
      <data key="d0">569055</data>
    </edge>
    <edge source="CHE" target="MKD">
      <data key="d0">122549</data>
    </edge>
    <edge source="CHE" target="EGY">
      <data key="d0">245360</data>
    </edge>
    <edge source="CHE" target="GBR">
      <data key="d0">45610612</data>
    </edge>
    <edge source="CHE" target="USA">
      <data key="d0">87095409</data>
    </edge>
    <edge source="CHE" target="URY">
      <data key="d0">78602</data>
    </edge>
    <edge source="CHE" target="SRB">
      <data key="d0">148520</data>
    </edge>
    <edge source="GBR" target="ALB">
      <data key="d0">100737</data>
    </edge>
    <edge source="GBR" target="DZA">
      <data key="d0">2315764</data>
    </edge>
    <edge source="GBR" target="AZE">
      <data key="d0">239903</data>
    </edge>
    <edge source="GBR" target="ARG">
      <data key="d0">2152248</data>
    </edge>
    <edge source="GBR" target="AUS">
      <data key="d0">14637859</data>
    </edge>
    <edge source="GBR" target="AUT">
      <data key="d0">40851648</data>
    </edge>
    <edge source="GBR" target="ARM">
      <data key="d0">34371</data>
    </edge>
    <edge source="GBR" target="BEL">
      <data key="d0">156524523</data>
    </edge>
    <edge source="GBR" target="BOL">
      <data key="d0">15856</data>
    </edge>
    <edge source="GBR" target="BWA">
      <data key="d0">97750</data>
    </edge>
    <edge source="GBR" target="BRA">
      <data key="d0">1569238</data>
    </edge>
    <edge source="GBR" target="BGR">
      <data key="d0">3838685</data>
    </edge>
    <edge source="GBR" target="BDI">
      <data key="d0">43465</data>
    </edge>
    <edge source="GBR" target="BLR">
      <data key="d0">2675126</data>
    </edge>
    <edge source="GBR" target="CMR">
      <data key="d0">21472</data>
    </edge>
    <edge source="GBR" target="CAN">
      <data key="d0">15832232</data>
    </edge>
    <edge source="GBR" target="LKA">
      <data key="d0">10226699</data>
    </edge>
    <edge source="GBR" target="CHL">
      <data key="d0">1165109</data>
    </edge>
    <edge source="GBR" target="CHN">
      <data key="d0">8059361</data>
    </edge>
    <edge source="GBR" target="COL">
      <data key="d0">316726</data>
    </edge>
    <edge source="GBR" target="CRI">
      <data key="d0">125656</data>
    </edge>
    <edge source="GBR" target="HRV">
      <data key="d0">2736430</data>
    </edge>
    <edge source="GBR" target="CZE">
      <data key="d0">13776651</data>
    </edge>
    <edge source="GBR" target="BEN">
      <data key="d0">348818</data>
    </edge>
    <edge source="GBR" target="DNK">
      <data key="d0">74667839</data>
    </edge>
    <edge source="GBR" target="ECU">
      <data key="d0">38890</data>
    </edge>
    <edge source="GBR" target="SLV">
      <data key="d0">30810</data>
    </edge>
    <edge source="GBR" target="ETH">
      <data key="d0">295913</data>
    </edge>
    <edge source="GBR" target="EST">
      <data key="d0">2750401</data>
    </edge>
    <edge source="GBR" target="FIN">
      <data key="d0">38668954</data>
    </edge>
    <edge source="GBR" target="FRA">
      <data key="d0">386615686</data>
    </edge>
    <edge source="GBR" target="GEO">
      <data key="d0">108099</data>
    </edge>
    <edge source="GBR" target="GMB">
      <data key="d0">93490</data>
    </edge>
    <edge source="GBR" target="DEU">
      <data key="d0">550110431</data>
    </edge>
    <edge source="GBR" target="GHA">
      <data key="d0">2159695</data>
    </edge>
    <edge source="GBR" target="GRC">
      <data key="d0">66869293</data>
    </edge>
    <edge source="GBR" target="GTM">
      <data key="d0">263700</data>
    </edge>
    <edge source="GBR" target="HKG">
      <data key="d0">59481039</data>
    </edge>
    <edge source="GBR" target="HUN">
      <data key="d0">13617764</data>
    </edge>
    <edge source="GBR" target="IDN">
      <data key="d0">2659533</data>
    </edge>
    <edge source="GBR" target="IRL">
      <data key="d0">745165461</data>
    </edge>
    <edge source="GBR" target="ISR">
      <data key="d0">12547817</data>
    </edge>
    <edge source="GBR" target="ITA">
      <data key="d0">120362842</data>
    </edge>
    <edge source="GBR" target="CIV">
      <data key="d0">139381</data>
    </edge>
    <edge source="GBR" target="JAM">
      <data key="d0">181821</data>
    </edge>
    <edge source="GBR" target="JPN">
      <data key="d0">116990566</data>
    </edge>
    <edge source="GBR" target="KAZ">
      <data key="d0">812097</data>
    </edge>
    <edge source="GBR" target="JOR">
      <data key="d0">2234892</data>
    </edge>
    <edge source="GBR" target="KOR">
      <data key="d0">46741574</data>
    </edge>
    <edge source="GBR" target="KGZ">
      <data key="d0">48970</data>
    </edge>
    <edge source="GBR" target="LBN">
      <data key="d0">2374233</data>
    </edge>
    <edge source="GBR" target="LVA">
      <data key="d0">4161270</data>
    </edge>
    <edge source="GBR" target="LTU">
      <data key="d0">25158229</data>
    </edge>
    <edge source="GBR" target="MDG">
      <data key="d0">262583</data>
    </edge>
    <edge source="GBR" target="MWI">
      <data key="d0">25740</data>
    </edge>
    <edge source="GBR" target="MYS">
      <data key="d0">4133317</data>
    </edge>
    <edge source="GBR" target="MRT">
      <data key="d0">31767</data>
    </edge>
    <edge source="GBR" target="MUS">
      <data key="d0">738824</data>
    </edge>
    <edge source="GBR" target="MEX">
      <data key="d0">4915717</data>
    </edge>
    <edge source="GBR" target="MDA">
      <data key="d0">33893</data>
    </edge>
    <edge source="GBR" target="MAR">
      <data key="d0">211762952</data>
    </edge>
    <edge source="GBR" target="OMN">
      <data key="d0">3002315</data>
    </edge>
    <edge source="GBR" target="NAM">
      <data key="d0">36466</data>
    </edge>
    <edge source="GBR" target="NLD">
      <data key="d0">132225943</data>
    </edge>
    <edge source="GBR" target="NZL">
      <data key="d0">2215140</data>
    </edge>
    <edge source="GBR" target="NER">
      <data key="d0">13828</data>
    </edge>
    <edge source="GBR" target="NOR">
      <data key="d0">38280511</data>
    </edge>
    <edge source="GBR" target="PAK">
      <data key="d0">770924</data>
    </edge>
    <edge source="GBR" target="PAN">
      <data key="d0">500422</data>
    </edge>
    <edge source="GBR" target="PRY">
      <data key="d0">61610</data>
    </edge>
    <edge source="GBR" target="PER">
      <data key="d0">73732</data>
    </edge>
    <edge source="GBR" target="PHL">
      <data key="d0">4832196</data>
    </edge>
    <edge source="GBR" target="POL">
      <data key="d0">18455372</data>
    </edge>
    <edge source="GBR" target="PRT">
      <data key="d0">41469315</data>
    </edge>
    <edge source="GBR" target="ROU">
      <data key="d0">87718291</data>
    </edge>
    <edge source="GBR" target="RUS">
      <data key="d0">12883177</data>
    </edge>
    <edge source="GBR" target="SAU">
      <data key="d0">74865605</data>
    </edge>
    <edge source="GBR" target="SEN">
      <data key="d0">57436</data>
    </edge>
    <edge source="GBR" target="IND">
      <data key="d0">13312667</data>
    </edge>
    <edge source="GBR" target="SGP">
      <data key="d0">19392514</data>
    </edge>
    <edge source="GBR" target="SVK">
      <data key="d0">2188088</data>
    </edge>
    <edge source="GBR" target="VNM">
      <data key="d0">330358</data>
    </edge>
    <edge source="GBR" target="SVN">
      <data key="d0">3667309</data>
    </edge>
    <edge source="GBR" target="ZAF">
      <data key="d0">5606751</data>
    </edge>
    <edge source="GBR" target="ZWE">
      <data key="d0">66145</data>
    </edge>
    <edge source="GBR" target="ESP">
      <data key="d0">164759263</data>
    </edge>
    <edge source="GBR" target="SWE">
      <data key="d0">83733121</data>
    </edge>
    <edge source="GBR" target="CHE">
      <data key="d0">57087646</data>
    </edge>
    <edge source="GBR" target="THA">
      <data key="d0">2242474</data>
    </edge>
    <edge source="GBR" target="TGO">
      <data key="d0">44820</data>
    </edge>
    <edge source="GBR" target="ARE">
      <data key="d0">55945349</data>
    </edge>
    <edge source="GBR" target="TUN">
      <data key="d0">25971763</data>
    </edge>
    <edge source="GBR" target="TUR">
      <data key="d0">50595212</data>
    </edge>
    <edge source="GBR" target="UGA">
      <data key="d0">702434</data>
    </edge>
    <edge source="GBR" target="UKR">
      <data key="d0">9217751</data>
    </edge>
    <edge source="GBR" target="MKD">
      <data key="d0">8017650</data>
    </edge>
    <edge source="GBR" target="EGY">
      <data key="d0">3654015</data>
    </edge>
    <edge source="GBR" target="TZA">
      <data key="d0">564713</data>
    </edge>
    <edge source="GBR" target="USA">
      <data key="d0">213160722</data>
    </edge>
    <edge source="GBR" target="URY">
      <data key="d0">808203</data>
    </edge>
    <edge source="GBR" target="SRB">
      <data key="d0">490959</data>
    </edge>
    <edge source="URY" target="ARG">
      <data key="d0">28479208</data>
    </edge>
    <edge source="URY" target="BEL">
      <data key="d0">24089</data>
    </edge>
    <edge source="URY" target="BOL">
      <data key="d0">10921</data>
    </edge>
    <edge source="URY" target="BRA">
      <data key="d0">17727068</data>
    </edge>
    <edge source="URY" target="CAN">
      <data key="d0">2091766</data>
    </edge>
    <edge source="URY" target="CHL">
      <data key="d0">7061938</data>
    </edge>
    <edge source="URY" target="CHN">
      <data key="d0">238626</data>
    </edge>
    <edge source="URY" target="DNK">
      <data key="d0">187231</data>
    </edge>
    <edge source="URY" target="FIN">
      <data key="d0">87385</data>
    </edge>
    <edge source="URY" target="FRA">
      <data key="d0">195361</data>
    </edge>
    <edge source="URY" target="DEU">
      <data key="d0">18833078</data>
    </edge>
    <edge source="URY" target="GRC">
      <data key="d0">14040</data>
    </edge>
    <edge source="URY" target="HKG">
      <data key="d0">74083</data>
    </edge>
    <edge source="URY" target="ITA">
      <data key="d0">421910</data>
    </edge>
    <edge source="URY" target="JPN">
      <data key="d0">416502</data>
    </edge>
    <edge source="URY" target="KOR">
      <data key="d0">118447</data>
    </edge>
    <edge source="URY" target="MEX">
      <data key="d0">8328998</data>
    </edge>
    <edge source="URY" target="NLD">
      <data key="d0">334655</data>
    </edge>
    <edge source="URY" target="NZL">
      <data key="d0">15200</data>
    </edge>
    <edge source="URY" target="PAN">
      <data key="d0">147858</data>
    </edge>
    <edge source="URY" target="PRY">
      <data key="d0">289155</data>
    </edge>
    <edge source="URY" target="PRT">
      <data key="d0">107554</data>
    </edge>
    <edge source="URY" target="RUS">
      <data key="d0">586478</data>
    </edge>
    <edge source="URY" target="ESP">
      <data key="d0">368426</data>
    </edge>
    <edge source="URY" target="SWE">
      <data key="d0">703469</data>
    </edge>
    <edge source="URY" target="CHE">
      <data key="d0">1866225</data>
    </edge>
    <edge source="URY" target="ARE">
      <data key="d0">14440</data>
    </edge>
    <edge source="URY" target="GBR">
      <data key="d0">175928</data>
    </edge>
    <edge source="URY" target="USA">
      <data key="d0">13825968</data>
    </edge>
    <edge source="LKA" target="ARG">
      <data key="d0">1597272</data>
    </edge>
    <edge source="LKA" target="AUS">
      <data key="d0">13690416</data>
    </edge>
    <edge source="LKA" target="AUT">
      <data key="d0">2191330</data>
    </edge>
    <edge source="LKA" target="BEL">
      <data key="d0">56054338</data>
    </edge>
    <edge source="LKA" target="BRA">
      <data key="d0">1321743</data>
    </edge>
    <edge source="LKA" target="KHM">
      <data key="d0">87916</data>
    </edge>
    <edge source="LKA" target="CAN">
      <data key="d0">47357760</data>
    </edge>
    <edge source="LKA" target="CHL">
      <data key="d0">996620</data>
    </edge>
    <edge source="LKA" target="CHN">
      <data key="d0">281968</data>
    </edge>
    <edge source="LKA" target="COL">
      <data key="d0">68528</data>
    </edge>
    <edge source="LKA" target="CRI">
      <data key="d0">43252</data>
    </edge>
    <edge source="LKA" target="HRV">
      <data key="d0">22332</data>
    </edge>
    <edge source="LKA" target="CZE">
      <data key="d0">257704</data>
    </edge>
    <edge source="LKA" target="DNK">
      <data key="d0">3147344</data>
    </edge>
    <edge source="LKA" target="ECU">
      <data key="d0">31088</data>
    </edge>
    <edge source="LKA" target="SLV">
      <data key="d0">105172</data>
    </edge>
    <edge source="LKA" target="FIN">
      <data key="d0">218718</data>
    </edge>
    <edge source="LKA" target="FRA">
      <data key="d0">50572409</data>
    </edge>
    <edge source="LKA" target="DEU">
      <data key="d0">104357590</data>
    </edge>
    <edge source="LKA" target="GRC">
      <data key="d0">710208</data>
    </edge>
    <edge source="LKA" target="GTM">
      <data key="d0">210244</data>
    </edge>
    <edge source="LKA" target="HKG">
      <data key="d0">6281922</data>
    </edge>
    <edge source="LKA" target="HUN">
      <data key="d0">98700</data>
    </edge>
    <edge source="LKA" target="IDN">
      <data key="d0">777054</data>
    </edge>
    <edge source="LKA" target="IRL">
      <data key="d0">10367437</data>
    </edge>
    <edge source="LKA" target="ISR">
      <data key="d0">29685617</data>
    </edge>
    <edge source="LKA" target="ITA">
      <data key="d0">32159110</data>
    </edge>
    <edge source="LKA" target="JPN">
      <data key="d0">13505382</data>
    </edge>
    <edge source="LKA" target="JOR">
      <data key="d0">247271</data>
    </edge>
    <edge source="LKA" target="KOR">
      <data key="d0">2696251</data>
    </edge>
    <edge source="LKA" target="LBN">
      <data key="d0">79205</data>
    </edge>
    <edge source="LKA" target="LVA">
      <data key="d0">14084</data>
    </edge>
    <edge source="LKA" target="MDG">
      <data key="d0">15072</data>
    </edge>
    <edge source="LKA" target="MYS">
      <data key="d0">1338579</data>
    </edge>
    <edge source="LKA" target="MUS">
      <data key="d0">24358</data>
    </edge>
    <edge source="LKA" target="MEX">
      <data key="d0">5500218</data>
    </edge>
    <edge source="LKA" target="MAR">
      <data key="d0">59002</data>
    </edge>
    <edge source="LKA" target="OMN">
      <data key="d0">228516</data>
    </edge>
    <edge source="LKA" target="NLD">
      <data key="d0">52953552</data>
    </edge>
    <edge source="LKA" target="NZL">
      <data key="d0">535508</data>
    </edge>
    <edge source="LKA" target="NOR">
      <data key="d0">4733438</data>
    </edge>
    <edge source="LKA" target="PAK">
      <data key="d0">201398</data>
    </edge>
    <edge source="LKA" target="PAN">
      <data key="d0">3056546</data>
    </edge>
    <edge source="LKA" target="PRY">
      <data key="d0">66435</data>
    </edge>
    <edge source="LKA" target="PER">
      <data key="d0">286709</data>
    </edge>
    <edge source="LKA" target="PHL">
      <data key="d0">267749</data>
    </edge>
    <edge source="LKA" target="POL">
      <data key="d0">154011</data>
    </edge>
    <edge source="LKA" target="PRT">
      <data key="d0">568825</data>
    </edge>
    <edge source="LKA" target="ROU">
      <data key="d0">49247</data>
    </edge>
    <edge source="LKA" target="RUS">
      <data key="d0">514719</data>
    </edge>
    <edge source="LKA" target="SAU">
      <data key="d0">431716</data>
    </edge>
    <edge source="LKA" target="IND">
      <data key="d0">3197394</data>
    </edge>
    <edge source="LKA" target="SGP">
      <data key="d0">957132</data>
    </edge>
    <edge source="LKA" target="VNM">
      <data key="d0">69872</data>
    </edge>
    <edge source="LKA" target="SVN">
      <data key="d0">11137</data>
    </edge>
    <edge source="LKA" target="ZAF">
      <data key="d0">353030</data>
    </edge>
    <edge source="LKA" target="ESP">
      <data key="d0">11626638</data>
    </edge>
    <edge source="LKA" target="SWE">
      <data key="d0">4384150</data>
    </edge>
    <edge source="LKA" target="CHE">
      <data key="d0">4963635</data>
    </edge>
    <edge source="LKA" target="THA">
      <data key="d0">124226</data>
    </edge>
    <edge source="LKA" target="ARE">
      <data key="d0">2642046</data>
    </edge>
    <edge source="LKA" target="TUN">
      <data key="d0">13208</data>
    </edge>
    <edge source="LKA" target="TUR">
      <data key="d0">433578</data>
    </edge>
    <edge source="LKA" target="UKR">
      <data key="d0">29668</data>
    </edge>
    <edge source="LKA" target="EGY">
      <data key="d0">302257</data>
    </edge>
    <edge source="LKA" target="GBR">
      <data key="d0">582186010</data>
    </edge>
    <edge source="LKA" target="USA">
      <data key="d0">1708628489</data>
    </edge>
    <edge source="LKA" target="URY">
      <data key="d0">122454</data>
    </edge>
    <edge source="CZE" target="ARG">
      <data key="d0">45370</data>
    </edge>
    <edge source="CZE" target="AUS">
      <data key="d0">184881</data>
    </edge>
    <edge source="CZE" target="AUT">
      <data key="d0">56376943</data>
    </edge>
    <edge source="CZE" target="BEL">
      <data key="d0">14933101</data>
    </edge>
    <edge source="CZE" target="BGR">
      <data key="d0">409651</data>
    </edge>
    <edge source="CZE" target="BLR">
      <data key="d0">592579</data>
    </edge>
    <edge source="CZE" target="CAN">
      <data key="d0">700267</data>
    </edge>
    <edge source="CZE" target="CHN">
      <data key="d0">108385</data>
    </edge>
    <edge source="CZE" target="HRV">
      <data key="d0">346488</data>
    </edge>
    <edge source="CZE" target="DNK">
      <data key="d0">3077953</data>
    </edge>
    <edge source="CZE" target="SLV">
      <data key="d0">17054</data>
    </edge>
    <edge source="CZE" target="EST">
      <data key="d0">132779</data>
    </edge>
    <edge source="CZE" target="FIN">
      <data key="d0">2114458</data>
    </edge>
    <edge source="CZE" target="FRA">
      <data key="d0">16049234</data>
    </edge>
    <edge source="CZE" target="GEO">
      <data key="d0">46849</data>
    </edge>
    <edge source="CZE" target="DEU">
      <data key="d0">366402009</data>
    </edge>
    <edge source="CZE" target="GRC">
      <data key="d0">371033</data>
    </edge>
    <edge source="CZE" target="HKG">
      <data key="d0">287727</data>
    </edge>
    <edge source="CZE" target="HUN">
      <data key="d0">5242884</data>
    </edge>
    <edge source="CZE" target="IRL">
      <data key="d0">385197</data>
    </edge>
    <edge source="CZE" target="ISR">
      <data key="d0">42644</data>
    </edge>
    <edge source="CZE" target="ITA">
      <data key="d0">21836279</data>
    </edge>
    <edge source="CZE" target="JPN">
      <data key="d0">811640</data>
    </edge>
    <edge source="CZE" target="KAZ">
      <data key="d0">17190</data>
    </edge>
    <edge source="CZE" target="JOR">
      <data key="d0">138440</data>
    </edge>
    <edge source="CZE" target="KOR">
      <data key="d0">38670</data>
    </edge>
    <edge source="CZE" target="KGZ">
      <data key="d0">55474</data>
    </edge>
    <edge source="CZE" target="LVA">
      <data key="d0">1635414</data>
    </edge>
    <edge source="CZE" target="LTU">
      <data key="d0">969366</data>
    </edge>
    <edge source="CZE" target="MYS">
      <data key="d0">126498</data>
    </edge>
    <edge source="CZE" target="MDA">
      <data key="d0">96637</data>
    </edge>
    <edge source="CZE" target="MAR">
      <data key="d0">25706</data>
    </edge>
    <edge source="CZE" target="NLD">
      <data key="d0">9572913</data>
    </edge>
    <edge source="CZE" target="NZL">
      <data key="d0">26292</data>
    </edge>
    <edge source="CZE" target="NOR">
      <data key="d0">4150837</data>
    </edge>
    <edge source="CZE" target="PAK">
      <data key="d0">14431</data>
    </edge>
    <edge source="CZE" target="PAN">
      <data key="d0">23793</data>
    </edge>
    <edge source="CZE" target="PHL">
      <data key="d0">11820</data>
    </edge>
    <edge source="CZE" target="POL">
      <data key="d0">6556195</data>
    </edge>
    <edge source="CZE" target="PRT">
      <data key="d0">590307</data>
    </edge>
    <edge source="CZE" target="ROU">
      <data key="d0">231556</data>
    </edge>
    <edge source="CZE" target="RUS">
      <data key="d0">6700791</data>
    </edge>
    <edge source="CZE" target="SAU">
      <data key="d0">141945</data>
    </edge>
    <edge source="CZE" target="SEN">
      <data key="d0">33080</data>
    </edge>
    <edge source="CZE" target="SGP">
      <data key="d0">16170</data>
    </edge>
    <edge source="CZE" target="SVK">
      <data key="d0">31912161</data>
    </edge>
    <edge source="CZE" target="VNM">
      <data key="d0">187346</data>
    </edge>
    <edge source="CZE" target="SVN">
      <data key="d0">1945342</data>
    </edge>
    <edge source="CZE" target="ESP">
      <data key="d0">909989</data>
    </edge>
    <edge source="CZE" target="SWE">
      <data key="d0">4675056</data>
    </edge>
    <edge source="CZE" target="CHE">
      <data key="d0">21555951</data>
    </edge>
    <edge source="CZE" target="THA">
      <data key="d0">43225</data>
    </edge>
    <edge source="CZE" target="ARE">
      <data key="d0">206159</data>
    </edge>
    <edge source="CZE" target="TUR">
      <data key="d0">117514</data>
    </edge>
    <edge source="CZE" target="UKR">
      <data key="d0">95007</data>
    </edge>
    <edge source="CZE" target="MKD">
      <data key="d0">81271</data>
    </edge>
    <edge source="CZE" target="GBR">
      <data key="d0">41549527</data>
    </edge>
    <edge source="CZE" target="USA">
      <data key="d0">5692002</data>
    </edge>
    <edge source="CZE" target="SRB">
      <data key="d0">1269816</data>
    </edge>
    <edge source="FIN" target="AZE">
      <data key="d0">79138</data>
    </edge>
    <edge source="FIN" target="AUS">
      <data key="d0">250026</data>
    </edge>
    <edge source="FIN" target="AUT">
      <data key="d0">2792441</data>
    </edge>
    <edge source="FIN" target="BEL">
      <data key="d0">1594576</data>
    </edge>
    <edge source="FIN" target="BRA">
      <data key="d0">15372</data>
    </edge>
    <edge source="FIN" target="BGR">
      <data key="d0">23507</data>
    </edge>
    <edge source="FIN" target="CAN">
      <data key="d0">879821</data>
    </edge>
    <edge source="FIN" target="CHL">
      <data key="d0">18698</data>
    </edge>
    <edge source="FIN" target="CHN">
      <data key="d0">722606</data>
    </edge>
    <edge source="FIN" target="CZE">
      <data key="d0">173252</data>
    </edge>
    <edge source="FIN" target="DNK">
      <data key="d0">7107344</data>
    </edge>
    <edge source="FIN" target="EST">
      <data key="d0">30635122</data>
    </edge>
    <edge source="FIN" target="FRA">
      <data key="d0">3712394</data>
    </edge>
    <edge source="FIN" target="GEO">
      <data key="d0">11779</data>
    </edge>
    <edge source="FIN" target="DEU">
      <data key="d0">19918526</data>
    </edge>
    <edge source="FIN" target="GRC">
      <data key="d0">152855</data>
    </edge>
    <edge source="FIN" target="HKG">
      <data key="d0">128262</data>
    </edge>
    <edge source="FIN" target="HUN">
      <data key="d0">502181</data>
    </edge>
    <edge source="FIN" target="IRL">
      <data key="d0">701889</data>
    </edge>
    <edge source="FIN" target="ISR">
      <data key="d0">114162</data>
    </edge>
    <edge source="FIN" target="ITA">
      <data key="d0">551912</data>
    </edge>
    <edge source="FIN" target="JPN">
      <data key="d0">5401793</data>
    </edge>
    <edge source="FIN" target="KOR">
      <data key="d0">27469</data>
    </edge>
    <edge source="FIN" target="LVA">
      <data key="d0">3544251</data>
    </edge>
    <edge source="FIN" target="LTU">
      <data key="d0">1317182</data>
    </edge>
    <edge source="FIN" target="NLD">
      <data key="d0">5984085</data>
    </edge>
    <edge source="FIN" target="NZL">
      <data key="d0">29260</data>
    </edge>
    <edge source="FIN" target="NOR">
      <data key="d0">15162092</data>
    </edge>
    <edge source="FIN" target="PHL">
      <data key="d0">13014</data>
    </edge>
    <edge source="FIN" target="POL">
      <data key="d0">6766008</data>
    </edge>
    <edge source="FIN" target="PRT">
      <data key="d0">423020</data>
    </edge>
    <edge source="FIN" target="ROU">
      <data key="d0">19025</data>
    </edge>
    <edge source="FIN" target="RUS">
      <data key="d0">28698653</data>
    </edge>
    <edge source="FIN" target="SGP">
      <data key="d0">46895</data>
    </edge>
    <edge source="FIN" target="SVK">
      <data key="d0">25613</data>
    </edge>
    <edge source="FIN" target="SVN">
      <data key="d0">111371</data>
    </edge>
    <edge source="FIN" target="ZAF">
      <data key="d0">233455</data>
    </edge>
    <edge source="FIN" target="ESP">
      <data key="d0">540698</data>
    </edge>
    <edge source="FIN" target="SWE">
      <data key="d0">51324857</data>
    </edge>
    <edge source="FIN" target="CHE">
      <data key="d0">3530338</data>
    </edge>
    <edge source="FIN" target="THA">
      <data key="d0">17426</data>
    </edge>
    <edge source="FIN" target="ARE">
      <data key="d0">17316</data>
    </edge>
    <edge source="FIN" target="TUR">
      <data key="d0">61547</data>
    </edge>
    <edge source="FIN" target="UKR">
      <data key="d0">89089</data>
    </edge>
    <edge source="FIN" target="GBR">
      <data key="d0">13103294</data>
    </edge>
    <edge source="FIN" target="USA">
      <data key="d0">2454779</data>
    </edge>
    <edge source="GHA" target="BWA">
      <data key="d0">11631</data>
    </edge>
    <edge source="GHA" target="CHN">
      <data key="d0">16776</data>
    </edge>
    <edge source="GHA" target="NAM">
      <data key="d0">13335</data>
    </edge>
    <edge source="GHA" target="NLD">
      <data key="d0">16665</data>
    </edge>
    <edge source="GHA" target="ZAF">
      <data key="d0">16647</data>
    </edge>
    <edge source="GHA" target="GBR">
      <data key="d0">169054</data>
    </edge>
    <edge source="GHA" target="USA">
      <data key="d0">221799</data>
    </edge>
    <edge source="IDN" target="DZA">
      <data key="d0">662671</data>
    </edge>
    <edge source="IDN" target="ARG">
      <data key="d0">3700374</data>
    </edge>
    <edge source="IDN" target="AUS">
      <data key="d0">34319868</data>
    </edge>
    <edge source="IDN" target="AUT">
      <data key="d0">9275769</data>
    </edge>
    <edge source="IDN" target="ARM">
      <data key="d0">69735</data>
    </edge>
    <edge source="IDN" target="BEL">
      <data key="d0">125296548</data>
    </edge>
    <edge source="IDN" target="BWA">
      <data key="d0">90648</data>
    </edge>
    <edge source="IDN" target="BRA">
      <data key="d0">2918238</data>
    </edge>
    <edge source="IDN" target="BGR">
      <data key="d0">2025769</data>
    </edge>
    <edge source="IDN" target="BDI">
      <data key="d0">331302</data>
    </edge>
    <edge source="IDN" target="KHM">
      <data key="d0">106745</data>
    </edge>
    <edge source="IDN" target="CMR">
      <data key="d0">556635</data>
    </edge>
    <edge source="IDN" target="CAN">
      <data key="d0">84405640</data>
    </edge>
    <edge source="IDN" target="LKA">
      <data key="d0">8415660</data>
    </edge>
    <edge source="IDN" target="CHL">
      <data key="d0">10896531</data>
    </edge>
    <edge source="IDN" target="CHN">
      <data key="d0">3305958</data>
    </edge>
    <edge source="IDN" target="COL">
      <data key="d0">1370539</data>
    </edge>
    <edge source="IDN" target="CRI">
      <data key="d0">391285</data>
    </edge>
    <edge source="IDN" target="HRV">
      <data key="d0">213603</data>
    </edge>
    <edge source="IDN" target="CZE">
      <data key="d0">2677343</data>
    </edge>
    <edge source="IDN" target="BEN">
      <data key="d0">1332735</data>
    </edge>
    <edge source="IDN" target="DNK">
      <data key="d0">25088172</data>
    </edge>
    <edge source="IDN" target="ECU">
      <data key="d0">349776</data>
    </edge>
    <edge source="IDN" target="SLV">
      <data key="d0">443637</data>
    </edge>
    <edge source="IDN" target="ETH">
      <data key="d0">334299</data>
    </edge>
    <edge source="IDN" target="EST">
      <data key="d0">14038</data>
    </edge>
    <edge source="IDN" target="FIN">
      <data key="d0">3024537</data>
    </edge>
    <edge source="IDN" target="FRA">
      <data key="d0">139972921</data>
    </edge>
    <edge source="IDN" target="GEO">
      <data key="d0">451262</data>
    </edge>
    <edge source="IDN" target="GMB">
      <data key="d0">2351992</data>
    </edge>
    <edge source="IDN" target="PSE">
      <data key="d0">56197</data>
    </edge>
    <edge source="IDN" target="DEU">
      <data key="d0">372553281</data>
    </edge>
    <edge source="IDN" target="GHA">
      <data key="d0">1567062</data>
    </edge>
    <edge source="IDN" target="GRC">
      <data key="d0">3913461</data>
    </edge>
    <edge source="IDN" target="GTM">
      <data key="d0">24596</data>
    </edge>
    <edge source="IDN" target="HND">
      <data key="d0">142959</data>
    </edge>
    <edge source="IDN" target="HKG">
      <data key="d0">19072334</data>
    </edge>
    <edge source="IDN" target="HUN">
      <data key="d0">834225</data>
    </edge>
    <edge source="IDN" target="IRL">
      <data key="d0">19170304</data>
    </edge>
    <edge source="IDN" target="ITA">
      <data key="d0">103937294</data>
    </edge>
    <edge source="IDN" target="CIV">
      <data key="d0">1205044</data>
    </edge>
    <edge source="IDN" target="JAM">
      <data key="d0">69734</data>
    </edge>
    <edge source="IDN" target="JPN">
      <data key="d0">185671558</data>
    </edge>
    <edge source="IDN" target="JOR">
      <data key="d0">1927678</data>
    </edge>
    <edge source="IDN" target="KOR">
      <data key="d0">7175029</data>
    </edge>
    <edge source="IDN" target="LBN">
      <data key="d0">1949345</data>
    </edge>
    <edge source="IDN" target="LVA">
      <data key="d0">290504</data>
    </edge>
    <edge source="IDN" target="LTU">
      <data key="d0">57470</data>
    </edge>
    <edge source="IDN" target="MDG">
      <data key="d0">5778604</data>
    </edge>
    <edge source="IDN" target="MYS">
      <data key="d0">24646729</data>
    </edge>
    <edge source="IDN" target="MRT">
      <data key="d0">8327455</data>
    </edge>
    <edge source="IDN" target="MUS">
      <data key="d0">4811420</data>
    </edge>
    <edge source="IDN" target="MEX">
      <data key="d0">11994010</data>
    </edge>
    <edge source="IDN" target="MAR">
      <data key="d0">264777</data>
    </edge>
    <edge source="IDN" target="MOZ">
      <data key="d0">155764</data>
    </edge>
    <edge source="IDN" target="OMN">
      <data key="d0">650233</data>
    </edge>
    <edge source="IDN" target="NAM">
      <data key="d0">1513700</data>
    </edge>
    <edge source="IDN" target="NLD">
      <data key="d0">214298180</data>
    </edge>
    <edge source="IDN" target="NZL">
      <data key="d0">5755990</data>
    </edge>
    <edge source="IDN" target="NIC">
      <data key="d0">37123</data>
    </edge>
    <edge source="IDN" target="NER">
      <data key="d0">5587090</data>
    </edge>
    <edge source="IDN" target="NOR">
      <data key="d0">11494553</data>
    </edge>
    <edge source="IDN" target="PAK">
      <data key="d0">684479</data>
    </edge>
    <edge source="IDN" target="PAN">
      <data key="d0">47182890</data>
    </edge>
    <edge source="IDN" target="PRY">
      <data key="d0">50470</data>
    </edge>
    <edge source="IDN" target="PER">
      <data key="d0">488745</data>
    </edge>
    <edge source="IDN" target="PHL">
      <data key="d0">6841709</data>
    </edge>
    <edge source="IDN" target="POL">
      <data key="d0">5748825</data>
    </edge>
    <edge source="IDN" target="PRT">
      <data key="d0">918565</data>
    </edge>
    <edge source="IDN" target="ROU">
      <data key="d0">366399</data>
    </edge>
    <edge source="IDN" target="RUS">
      <data key="d0">10626003</data>
    </edge>
    <edge source="IDN" target="SAU">
      <data key="d0">130260233</data>
    </edge>
    <edge source="IDN" target="SEN">
      <data key="d0">7398269</data>
    </edge>
    <edge source="IDN" target="IND">
      <data key="d0">3106422</data>
    </edge>
    <edge source="IDN" target="SGP">
      <data key="d0">106585195</data>
    </edge>
    <edge source="IDN" target="SVK">
      <data key="d0">22017</data>
    </edge>
    <edge source="IDN" target="VNM">
      <data key="d0">1190410</data>
    </edge>
    <edge source="IDN" target="SVN">
      <data key="d0">357060</data>
    </edge>
    <edge source="IDN" target="ZAF">
      <data key="d0">11224120</data>
    </edge>
    <edge source="IDN" target="ZWE">
      <data key="d0">2365874</data>
    </edge>
    <edge source="IDN" target="ESP">
      <data key="d0">49511754</data>
    </edge>
    <edge source="IDN" target="SWE">
      <data key="d0">17630521</data>
    </edge>
    <edge source="IDN" target="CHE">
      <data key="d0">29728765</data>
    </edge>
    <edge source="IDN" target="THA">
      <data key="d0">2062541</data>
    </edge>
    <edge source="IDN" target="TGO">
      <data key="d0">9622996</data>
    </edge>
    <edge source="IDN" target="ARE">
      <data key="d0">180421358</data>
    </edge>
    <edge source="IDN" target="TUN">
      <data key="d0">42504</data>
    </edge>
    <edge source="IDN" target="TUR">
      <data key="d0">3297556</data>
    </edge>
    <edge source="IDN" target="UGA">
      <data key="d0">556709</data>
    </edge>
    <edge source="IDN" target="UKR">
      <data key="d0">2225869</data>
    </edge>
    <edge source="IDN" target="EGY">
      <data key="d0">32160627</data>
    </edge>
    <edge source="IDN" target="GBR">
      <data key="d0">397951577</data>
    </edge>
    <edge source="IDN" target="TZA">
      <data key="d0">2131134</data>
    </edge>
    <edge source="IDN" target="USA">
      <data key="d0">2014444824</data>
    </edge>
    <edge source="IDN" target="BFA">
      <data key="d0">268507</data>
    </edge>
    <edge source="IDN" target="URY">
      <data key="d0">861802</data>
    </edge>
    <edge source="IDN" target="SRB">
      <data key="d0">312117</data>
    </edge>
    <edge source="IRL" target="AUS">
      <data key="d0">162308</data>
    </edge>
    <edge source="IRL" target="AUT">
      <data key="d0">525417</data>
    </edge>
    <edge source="IRL" target="BEL">
      <data key="d0">5560210</data>
    </edge>
    <edge source="IRL" target="BRA">
      <data key="d0">17547</data>
    </edge>
    <edge source="IRL" target="BGR">
      <data key="d0">25514</data>
    </edge>
    <edge source="IRL" target="CAN">
      <data key="d0">702632</data>
    </edge>
    <edge source="IRL" target="CHN">
      <data key="d0">55910</data>
    </edge>
    <edge source="IRL" target="CZE">
      <data key="d0">336034</data>
    </edge>
    <edge source="IRL" target="BEN">
      <data key="d0">14218</data>
    </edge>
    <edge source="IRL" target="DNK">
      <data key="d0">793670</data>
    </edge>
    <edge source="IRL" target="EST">
      <data key="d0">102303</data>
    </edge>
    <edge source="IRL" target="FIN">
      <data key="d0">992160</data>
    </edge>
    <edge source="IRL" target="FRA">
      <data key="d0">6839179</data>
    </edge>
    <edge source="IRL" target="DEU">
      <data key="d0">26333902</data>
    </edge>
    <edge source="IRL" target="GHA">
      <data key="d0">13539</data>
    </edge>
    <edge source="IRL" target="GRC">
      <data key="d0">13247</data>
    </edge>
    <edge source="IRL" target="HKG">
      <data key="d0">35546</data>
    </edge>
    <edge source="IRL" target="HUN">
      <data key="d0">526278</data>
    </edge>
    <edge source="IRL" target="IDN">
      <data key="d0">21456</data>
    </edge>
    <edge source="IRL" target="ISR">
      <data key="d0">453346</data>
    </edge>
    <edge source="IRL" target="ITA">
      <data key="d0">1597838</data>
    </edge>
    <edge source="IRL" target="CIV">
      <data key="d0">10303</data>
    </edge>
    <edge source="IRL" target="JPN">
      <data key="d0">2204108</data>
    </edge>
    <edge source="IRL" target="KOR">
      <data key="d0">11080</data>
    </edge>
    <edge source="IRL" target="LVA">
      <data key="d0">1465210</data>
    </edge>
    <edge source="IRL" target="LTU">
      <data key="d0">93768</data>
    </edge>
    <edge source="IRL" target="MWI">
      <data key="d0">29582</data>
    </edge>
    <edge source="IRL" target="MAR">
      <data key="d0">42565887</data>
    </edge>
    <edge source="IRL" target="NLD">
      <data key="d0">9647604</data>
    </edge>
    <edge source="IRL" target="NZL">
      <data key="d0">290162</data>
    </edge>
    <edge source="IRL" target="NOR">
      <data key="d0">2623346</data>
    </edge>
    <edge source="IRL" target="PAK">
      <data key="d0">16008</data>
    </edge>
    <edge source="IRL" target="PAN">
      <data key="d0">10015</data>
    </edge>
    <edge source="IRL" target="POL">
      <data key="d0">287062</data>
    </edge>
    <edge source="IRL" target="PRT">
      <data key="d0">215247</data>
    </edge>
    <edge source="IRL" target="ROU">
      <data key="d0">1756756</data>
    </edge>
    <edge source="IRL" target="RUS">
      <data key="d0">161121</data>
    </edge>
    <edge source="IRL" target="SAU">
      <data key="d0">18779</data>
    </edge>
    <edge source="IRL" target="IND">
      <data key="d0">34602</data>
    </edge>
    <edge source="IRL" target="SGP">
      <data key="d0">352466</data>
    </edge>
    <edge source="IRL" target="SVK">
      <data key="d0">16534</data>
    </edge>
    <edge source="IRL" target="ZAF">
      <data key="d0">58077</data>
    </edge>
    <edge source="IRL" target="ESP">
      <data key="d0">10247683</data>
    </edge>
    <edge source="IRL" target="SWE">
      <data key="d0">3994126</data>
    </edge>
    <edge source="IRL" target="CHE">
      <data key="d0">1641695</data>
    </edge>
    <edge source="IRL" target="ARE">
      <data key="d0">69200</data>
    </edge>
    <edge source="IRL" target="TUN">
      <data key="d0">426124</data>
    </edge>
    <edge source="IRL" target="TUR">
      <data key="d0">268018</data>
    </edge>
    <edge source="IRL" target="UKR">
      <data key="d0">23325</data>
    </edge>
    <edge source="IRL" target="EGY">
      <data key="d0">13535</data>
    </edge>
    <edge source="IRL" target="GBR">
      <data key="d0">184475944</data>
    </edge>
    <edge source="IRL" target="USA">
      <data key="d0">10343002</data>
    </edge>
    <edge source="ISR" target="ARG">
      <data key="d0">148000</data>
    </edge>
    <edge source="ISR" target="AUS">
      <data key="d0">740000</data>
    </edge>
    <edge source="ISR" target="AUT">
      <data key="d0">1909000</data>
    </edge>
    <edge source="ISR" target="BEL">
      <data key="d0">17088000</data>
    </edge>
    <edge source="ISR" target="BRA">
      <data key="d0">266000</data>
    </edge>
    <edge source="ISR" target="BGR">
      <data key="d0">22000</data>
    </edge>
    <edge source="ISR" target="CMR">
      <data key="d0">77000</data>
    </edge>
    <edge source="ISR" target="CAN">
      <data key="d0">7444000</data>
    </edge>
    <edge source="ISR" target="LKA">
      <data key="d0">1752000</data>
    </edge>
    <edge source="ISR" target="CHL">
      <data key="d0">291000</data>
    </edge>
    <edge source="ISR" target="CHN">
      <data key="d0">11726000</data>
    </edge>
    <edge source="ISR" target="COL">
      <data key="d0">20000</data>
    </edge>
    <edge source="ISR" target="CZE">
      <data key="d0">22000</data>
    </edge>
    <edge source="ISR" target="DNK">
      <data key="d0">369000</data>
    </edge>
    <edge source="ISR" target="SLV">
      <data key="d0">10000</data>
    </edge>
    <edge source="ISR" target="FIN">
      <data key="d0">28000</data>
    </edge>
    <edge source="ISR" target="FRA">
      <data key="d0">19897000</data>
    </edge>
    <edge source="ISR" target="DEU">
      <data key="d0">32236000</data>
    </edge>
    <edge source="ISR" target="GRC">
      <data key="d0">689000</data>
    </edge>
    <edge source="ISR" target="GTM">
      <data key="d0">36000</data>
    </edge>
    <edge source="ISR" target="HND">
      <data key="d0">903000</data>
    </edge>
    <edge source="ISR" target="HKG">
      <data key="d0">205000</data>
    </edge>
    <edge source="ISR" target="HUN">
      <data key="d0">97000</data>
    </edge>
    <edge source="ISR" target="IRL">
      <data key="d0">1369000</data>
    </edge>
    <edge source="ISR" target="ITA">
      <data key="d0">3560000</data>
    </edge>
    <edge source="ISR" target="JAM">
      <data key="d0">30000</data>
    </edge>
    <edge source="ISR" target="JPN">
      <data key="d0">1669000</data>
    </edge>
    <edge source="ISR" target="KAZ">
      <data key="d0">23000</data>
    </edge>
    <edge source="ISR" target="JOR">
      <data key="d0">6559000</data>
    </edge>
    <edge source="ISR" target="KOR">
      <data key="d0">84000</data>
    </edge>
    <edge source="ISR" target="LVA">
      <data key="d0">136000</data>
    </edge>
    <edge source="ISR" target="MEX">
      <data key="d0">751000</data>
    </edge>
    <edge source="ISR" target="MAR">
      <data key="d0">233000</data>
    </edge>
    <edge source="ISR" target="NLD">
      <data key="d0">20601000</data>
    </edge>
    <edge source="ISR" target="NOR">
      <data key="d0">459000</data>
    </edge>
    <edge source="ISR" target="PAN">
      <data key="d0">32000</data>
    </edge>
    <edge source="ISR" target="PRY">
      <data key="d0">10000</data>
    </edge>
    <edge source="ISR" target="PER">
      <data key="d0">25000</data>
    </edge>
    <edge source="ISR" target="POL">
      <data key="d0">56000</data>
    </edge>
    <edge source="ISR" target="PRT">
      <data key="d0">32000</data>
    </edge>
    <edge source="ISR" target="ROU">
      <data key="d0">214000</data>
    </edge>
    <edge source="ISR" target="RUS">
      <data key="d0">298000</data>
    </edge>
    <edge source="ISR" target="SGP">
      <data key="d0">96000</data>
    </edge>
    <edge source="ISR" target="ZAF">
      <data key="d0">247000</data>
    </edge>
    <edge source="ISR" target="ESP">
      <data key="d0">6664000</data>
    </edge>
    <edge source="ISR" target="SWE">
      <data key="d0">418000</data>
    </edge>
    <edge source="ISR" target="CHE">
      <data key="d0">1705000</data>
    </edge>
    <edge source="ISR" target="TUR">
      <data key="d0">763000</data>
    </edge>
    <edge source="ISR" target="UKR">
      <data key="d0">77000</data>
    </edge>
    <edge source="ISR" target="EGY">
      <data key="d0">7220000</data>
    </edge>
    <edge source="ISR" target="GBR">
      <data key="d0">128924000</data>
    </edge>
    <edge source="ISR" target="USA">
      <data key="d0">447647000</data>
    </edge>
    <edge source="ISR" target="URY">
      <data key="d0">408000</data>
    </edge>
    <edge source="JOR" target="DZA">
      <data key="d0">204350</data>
    </edge>
    <edge source="JOR" target="AUT">
      <data key="d0">34809</data>
    </edge>
    <edge source="JOR" target="CAN">
      <data key="d0">155295</data>
    </edge>
    <edge source="JOR" target="LKA">
      <data key="d0">33625</data>
    </edge>
    <edge source="JOR" target="FRA">
      <data key="d0">18220</data>
    </edge>
    <edge source="JOR" target="PSE">
      <data key="d0">2024442</data>
    </edge>
    <edge source="JOR" target="DEU">
      <data key="d0">2935589</data>
    </edge>
    <edge source="JOR" target="GRC">
      <data key="d0">1197547</data>
    </edge>
    <edge source="JOR" target="HKG">
      <data key="d0">354061</data>
    </edge>
    <edge source="JOR" target="IRL">
      <data key="d0">21157</data>
    </edge>
    <edge source="JOR" target="ISR">
      <data key="d0">44428077</data>
    </edge>
    <edge source="JOR" target="ITA">
      <data key="d0">2062906</data>
    </edge>
    <edge source="JOR" target="JPN">
      <data key="d0">25921</data>
    </edge>
    <edge source="JOR" target="LBN">
      <data key="d0">163133</data>
    </edge>
    <edge source="JOR" target="MAR">
      <data key="d0">12788</data>
    </edge>
    <edge source="JOR" target="NLD">
      <data key="d0">1276468</data>
    </edge>
    <edge source="JOR" target="SAU">
      <data key="d0">1093864</data>
    </edge>
    <edge source="JOR" target="ZAF">
      <data key="d0">569484</data>
    </edge>
    <edge source="JOR" target="ESP">
      <data key="d0">15374</data>
    </edge>
    <edge source="JOR" target="ARE">
      <data key="d0">1619913</data>
    </edge>
    <edge source="JOR" target="UKR">
      <data key="d0">15072</data>
    </edge>
    <edge source="JOR" target="EGY">
      <data key="d0">36458</data>
    </edge>
    <edge source="JOR" target="GBR">
      <data key="d0">2119821</data>
    </edge>
    <edge source="JOR" target="USA">
      <data key="d0">43951726</data>
    </edge>
    <edge source="KOR" target="DZA">
      <data key="d0">99963</data>
    </edge>
    <edge source="KOR" target="ARG">
      <data key="d0">1752623</data>
    </edge>
    <edge source="KOR" target="AUS">
      <data key="d0">16229662</data>
    </edge>
    <edge source="KOR" target="AUT">
      <data key="d0">6838626</data>
    </edge>
    <edge source="KOR" target="ARM">
      <data key="d0">111380</data>
    </edge>
    <edge source="KOR" target="BEL">
      <data key="d0">17911783</data>
    </edge>
    <edge source="KOR" target="BOL">
      <data key="d0">32342</data>
    </edge>
    <edge source="KOR" target="BRA">
      <data key="d0">4492027</data>
    </edge>
    <edge source="KOR" target="BGR">
      <data key="d0">18473</data>
    </edge>
    <edge source="KOR" target="BLR">
      <data key="d0">45490</data>
    </edge>
    <edge source="KOR" target="KHM">
      <data key="d0">1725389</data>
    </edge>
    <edge source="KOR" target="CMR">
      <data key="d0">97189</data>
    </edge>
    <edge source="KOR" target="CAN">
      <data key="d0">188422309</data>
    </edge>
    <edge source="KOR" target="LKA">
      <data key="d0">6978474</data>
    </edge>
    <edge source="KOR" target="CHL">
      <data key="d0">8417719</data>
    </edge>
    <edge source="KOR" target="CHN">
      <data key="d0">163680402</data>
    </edge>
    <edge source="KOR" target="COL">
      <data key="d0">2068251</data>
    </edge>
    <edge source="KOR" target="CRI">
      <data key="d0">524218</data>
    </edge>
    <edge source="KOR" target="HRV">
      <data key="d0">22207</data>
    </edge>
    <edge source="KOR" target="CZE">
      <data key="d0">894067</data>
    </edge>
    <edge source="KOR" target="BEN">
      <data key="d0">1661989</data>
    </edge>
    <edge source="KOR" target="DNK">
      <data key="d0">19491110</data>
    </edge>
    <edge source="KOR" target="ECU">
      <data key="d0">828423</data>
    </edge>
    <edge source="KOR" target="SLV">
      <data key="d0">871480</data>
    </edge>
    <edge source="KOR" target="ETH">
      <data key="d0">365734</data>
    </edge>
    <edge source="KOR" target="EST">
      <data key="d0">166517</data>
    </edge>
    <edge source="KOR" target="FIN">
      <data key="d0">8764220</data>
    </edge>
    <edge source="KOR" target="FRA">
      <data key="d0">93951884</data>
    </edge>
    <edge source="KOR" target="GEO">
      <data key="d0">24617</data>
    </edge>
    <edge source="KOR" target="PSE">
      <data key="d0">229808</data>
    </edge>
    <edge source="KOR" target="DEU">
      <data key="d0">182316857</data>
    </edge>
    <edge source="KOR" target="GHA">
      <data key="d0">127737</data>
    </edge>
    <edge source="KOR" target="GRC">
      <data key="d0">2321549</data>
    </edge>
    <edge source="KOR" target="GTM">
      <data key="d0">7107983</data>
    </edge>
    <edge source="KOR" target="HND">
      <data key="d0">2460809</data>
    </edge>
    <edge source="KOR" target="HKG">
      <data key="d0">19152359</data>
    </edge>
    <edge source="KOR" target="HUN">
      <data key="d0">189261</data>
    </edge>
    <edge source="KOR" target="IDN">
      <data key="d0">21279509</data>
    </edge>
    <edge source="KOR" target="IRL">
      <data key="d0">4308241</data>
    </edge>
    <edge source="KOR" target="ISR">
      <data key="d0">1453916</data>
    </edge>
    <edge source="KOR" target="ITA">
      <data key="d0">26194609</data>
    </edge>
    <edge source="KOR" target="CIV">
      <data key="d0">535289</data>
    </edge>
    <edge source="KOR" target="JAM">
      <data key="d0">139406</data>
    </edge>
    <edge source="KOR" target="JPN">
      <data key="d0">1077857697</data>
    </edge>
    <edge source="KOR" target="KAZ">
      <data key="d0">4398548</data>
    </edge>
    <edge source="KOR" target="JOR">
      <data key="d0">788154</data>
    </edge>
    <edge source="KOR" target="KGZ">
      <data key="d0">5278224</data>
    </edge>
    <edge source="KOR" target="LBN">
      <data key="d0">513671</data>
    </edge>
    <edge source="KOR" target="LVA">
      <data key="d0">64252</data>
    </edge>
    <edge source="KOR" target="LTU">
      <data key="d0">248280</data>
    </edge>
    <edge source="KOR" target="MYS">
      <data key="d0">2947565</data>
    </edge>
    <edge source="KOR" target="MRT">
      <data key="d0">10116</data>
    </edge>
    <edge source="KOR" target="MUS">
      <data key="d0">14449</data>
    </edge>
    <edge source="KOR" target="MEX">
      <data key="d0">39164697</data>
    </edge>
    <edge source="KOR" target="MDA">
      <data key="d0">27135</data>
    </edge>
    <edge source="KOR" target="MAR">
      <data key="d0">454941</data>
    </edge>
    <edge source="KOR" target="MOZ">
      <data key="d0">52966</data>
    </edge>
    <edge source="KOR" target="OMN">
      <data key="d0">113427</data>
    </edge>
    <edge source="KOR" target="NLD">
      <data key="d0">79180393</data>
    </edge>
    <edge source="KOR" target="NZL">
      <data key="d0">1875225</data>
    </edge>
    <edge source="KOR" target="NIC">
      <data key="d0">1563668</data>
    </edge>
    <edge source="KOR" target="NOR">
      <data key="d0">21346976</data>
    </edge>
    <edge source="KOR" target="PAK">
      <data key="d0">696041</data>
    </edge>
    <edge source="KOR" target="PAN">
      <data key="d0">6565367</data>
    </edge>
    <edge source="KOR" target="PRY">
      <data key="d0">144201</data>
    </edge>
    <edge source="KOR" target="PER">
      <data key="d0">772676</data>
    </edge>
    <edge source="KOR" target="PHL">
      <data key="d0">5869658</data>
    </edge>
    <edge source="KOR" target="POL">
      <data key="d0">7959624</data>
    </edge>
    <edge source="KOR" target="PRT">
      <data key="d0">1317978</data>
    </edge>
    <edge source="KOR" target="ROU">
      <data key="d0">33536</data>
    </edge>
    <edge source="KOR" target="RUS">
      <data key="d0">73982547</data>
    </edge>
    <edge source="KOR" target="SAU">
      <data key="d0">13820342</data>
    </edge>
    <edge source="KOR" target="SEN">
      <data key="d0">105078</data>
    </edge>
    <edge source="KOR" target="IND">
      <data key="d0">1573298</data>
    </edge>
    <edge source="KOR" target="SGP">
      <data key="d0">7916625</data>
    </edge>
    <edge source="KOR" target="VNM">
      <data key="d0">18616848</data>
    </edge>
    <edge source="KOR" target="SVN">
      <data key="d0">90259</data>
    </edge>
    <edge source="KOR" target="ZAF">
      <data key="d0">1652851</data>
    </edge>
    <edge source="KOR" target="ZWE">
      <data key="d0">19572</data>
    </edge>
    <edge source="KOR" target="ESP">
      <data key="d0">39624479</data>
    </edge>
    <edge source="KOR" target="SWE">
      <data key="d0">61743148</data>
    </edge>
    <edge source="KOR" target="CHE">
      <data key="d0">6130848</data>
    </edge>
    <edge source="KOR" target="THA">
      <data key="d0">1914489</data>
    </edge>
    <edge source="KOR" target="TGO">
      <data key="d0">1911472</data>
    </edge>
    <edge source="KOR" target="ARE">
      <data key="d0">21040129</data>
    </edge>
    <edge source="KOR" target="TUN">
      <data key="d0">146571</data>
    </edge>
    <edge source="KOR" target="TUR">
      <data key="d0">1247723</data>
    </edge>
    <edge source="KOR" target="UGA">
      <data key="d0">27940</data>
    </edge>
    <edge source="KOR" target="UKR">
      <data key="d0">450482</data>
    </edge>
    <edge source="KOR" target="EGY">
      <data key="d0">18062433</data>
    </edge>
    <edge source="KOR" target="GBR">
      <data key="d0">167100885</data>
    </edge>
    <edge source="KOR" target="TZA">
      <data key="d0">190329</data>
    </edge>
    <edge source="KOR" target="USA">
      <data key="d0">2445267437</data>
    </edge>
    <edge source="KOR" target="URY">
      <data key="d0">1129902</data>
    </edge>
    <edge source="LBN" target="AUS">
      <data key="d0">85409</data>
    </edge>
    <edge source="LBN" target="AUT">
      <data key="d0">30637</data>
    </edge>
    <edge source="LBN" target="BEL">
      <data key="d0">686558</data>
    </edge>
    <edge source="LBN" target="BGR">
      <data key="d0">24035</data>
    </edge>
    <edge source="LBN" target="CAN">
      <data key="d0">58700</data>
    </edge>
    <edge source="LBN" target="DNK">
      <data key="d0">157118</data>
    </edge>
    <edge source="LBN" target="FRA">
      <data key="d0">5120820</data>
    </edge>
    <edge source="LBN" target="DEU">
      <data key="d0">2604375</data>
    </edge>
    <edge source="LBN" target="GHA">
      <data key="d0">35716</data>
    </edge>
    <edge source="LBN" target="GRC">
      <data key="d0">103252</data>
    </edge>
    <edge source="LBN" target="HKG">
      <data key="d0">98790</data>
    </edge>
    <edge source="LBN" target="IRL">
      <data key="d0">40892</data>
    </edge>
    <edge source="LBN" target="ITA">
      <data key="d0">175449</data>
    </edge>
    <edge source="LBN" target="JOR">
      <data key="d0">447778</data>
    </edge>
    <edge source="LBN" target="MOZ">
      <data key="d0">31167</data>
    </edge>
    <edge source="LBN" target="OMN">
      <data key="d0">31166</data>
    </edge>
    <edge source="LBN" target="ROU">
      <data key="d0">24002</data>
    </edge>
    <edge source="LBN" target="SAU">
      <data key="d0">7384904</data>
    </edge>
    <edge source="LBN" target="SGP">
      <data key="d0">35146</data>
    </edge>
    <edge source="LBN" target="ESP">
      <data key="d0">238223</data>
    </edge>
    <edge source="LBN" target="CHE">
      <data key="d0">57064</data>
    </edge>
    <edge source="LBN" target="TGO">
      <data key="d0">20251</data>
    </edge>
    <edge source="LBN" target="ARE">
      <data key="d0">2791439</data>
    </edge>
    <edge source="LBN" target="UGA">
      <data key="d0">29422</data>
    </edge>
    <edge source="LBN" target="EGY">
      <data key="d0">688958</data>
    </edge>
    <edge source="LBN" target="GBR">
      <data key="d0">155689</data>
    </edge>
    <edge source="LBN" target="USA">
      <data key="d0">1713660</data>
    </edge>
    <edge source="MYS" target="DZA">
      <data key="d0">19584</data>
    </edge>
    <edge source="MYS" target="ARG">
      <data key="d0">7596427</data>
    </edge>
    <edge source="MYS" target="AUS">
      <data key="d0">29919045</data>
    </edge>
    <edge source="MYS" target="AUT">
      <data key="d0">3731898</data>
    </edge>
    <edge source="MYS" target="BEL">
      <data key="d0">53258689</data>
    </edge>
    <edge source="MYS" target="BOL">
      <data key="d0">77320</data>
    </edge>
    <edge source="MYS" target="BWA">
      <data key="d0">19161</data>
    </edge>
    <edge source="MYS" target="BRA">
      <data key="d0">16890595</data>
    </edge>
    <edge source="MYS" target="BGR">
      <data key="d0">98198</data>
    </edge>
    <edge source="MYS" target="BLR">
      <data key="d0">18675</data>
    </edge>
    <edge source="MYS" target="KHM">
      <data key="d0">945621</data>
    </edge>
    <edge source="MYS" target="CAN">
      <data key="d0">69537389</data>
    </edge>
    <edge source="MYS" target="LKA">
      <data key="d0">1184624</data>
    </edge>
    <edge source="MYS" target="CHL">
      <data key="d0">4378293</data>
    </edge>
    <edge source="MYS" target="CHN">
      <data key="d0">1925359</data>
    </edge>
    <edge source="MYS" target="COL">
      <data key="d0">1871593</data>
    </edge>
    <edge source="MYS" target="CRI">
      <data key="d0">1043518</data>
    </edge>
    <edge source="MYS" target="CZE">
      <data key="d0">689476</data>
    </edge>
    <edge source="MYS" target="DNK">
      <data key="d0">11898200</data>
    </edge>
    <edge source="MYS" target="ECU">
      <data key="d0">297878</data>
    </edge>
    <edge source="MYS" target="SLV">
      <data key="d0">105985</data>
    </edge>
    <edge source="MYS" target="EST">
      <data key="d0">84569</data>
    </edge>
    <edge source="MYS" target="FIN">
      <data key="d0">2205091</data>
    </edge>
    <edge source="MYS" target="FRA">
      <data key="d0">67451009</data>
    </edge>
    <edge source="MYS" target="GEO">
      <data key="d0">67475</data>
    </edge>
    <edge source="MYS" target="PSE">
      <data key="d0">19641</data>
    </edge>
    <edge source="MYS" target="DEU">
      <data key="d0">101809930</data>
    </edge>
    <edge source="MYS" target="GHA">
      <data key="d0">305882</data>
    </edge>
    <edge source="MYS" target="GRC">
      <data key="d0">3753028</data>
    </edge>
    <edge source="MYS" target="GTM">
      <data key="d0">101013</data>
    </edge>
    <edge source="MYS" target="HND">
      <data key="d0">98611</data>
    </edge>
    <edge source="MYS" target="HKG">
      <data key="d0">18632449</data>
    </edge>
    <edge source="MYS" target="HUN">
      <data key="d0">1123986</data>
    </edge>
    <edge source="MYS" target="IDN">
      <data key="d0">2357308</data>
    </edge>
    <edge source="MYS" target="IRL">
      <data key="d0">13441076</data>
    </edge>
    <edge source="MYS" target="ITA">
      <data key="d0">55158673</data>
    </edge>
    <edge source="MYS" target="JAM">
      <data key="d0">72518</data>
    </edge>
    <edge source="MYS" target="JPN">
      <data key="d0">125665230</data>
    </edge>
    <edge source="MYS" target="JOR">
      <data key="d0">332795</data>
    </edge>
    <edge source="MYS" target="KOR">
      <data key="d0">5350875</data>
    </edge>
    <edge source="MYS" target="LBN">
      <data key="d0">685254</data>
    </edge>
    <edge source="MYS" target="LVA">
      <data key="d0">64399</data>
    </edge>
    <edge source="MYS" target="LTU">
      <data key="d0">196137</data>
    </edge>
    <edge source="MYS" target="MDG">
      <data key="d0">25590</data>
    </edge>
    <edge source="MYS" target="MRT">
      <data key="d0">38245</data>
    </edge>
    <edge source="MYS" target="MUS">
      <data key="d0">369407</data>
    </edge>
    <edge source="MYS" target="MEX">
      <data key="d0">6767886</data>
    </edge>
    <edge source="MYS" target="MAR">
      <data key="d0">357287</data>
    </edge>
    <edge source="MYS" target="OMN">
      <data key="d0">249429</data>
    </edge>
    <edge source="MYS" target="NLD">
      <data key="d0">44335338</data>
    </edge>
    <edge source="MYS" target="NZL">
      <data key="d0">3283897</data>
    </edge>
    <edge source="MYS" target="NOR">
      <data key="d0">2844249</data>
    </edge>
    <edge source="MYS" target="PAK">
      <data key="d0">310141</data>
    </edge>
    <edge source="MYS" target="PAN">
      <data key="d0">1011884</data>
    </edge>
    <edge source="MYS" target="PRY">
      <data key="d0">214279</data>
    </edge>
    <edge source="MYS" target="PER">
      <data key="d0">689330</data>
    </edge>
    <edge source="MYS" target="PHL">
      <data key="d0">4464197</data>
    </edge>
    <edge source="MYS" target="POL">
      <data key="d0">4492340</data>
    </edge>
    <edge source="MYS" target="PRT">
      <data key="d0">2953444</data>
    </edge>
    <edge source="MYS" target="ROU">
      <data key="d0">49038</data>
    </edge>
    <edge source="MYS" target="RUS">
      <data key="d0">1213050</data>
    </edge>
    <edge source="MYS" target="SAU">
      <data key="d0">5497244</data>
    </edge>
    <edge source="MYS" target="SEN">
      <data key="d0">17642</data>
    </edge>
    <edge source="MYS" target="IND">
      <data key="d0">1433499</data>
    </edge>
    <edge source="MYS" target="SGP">
      <data key="d0">73948517</data>
    </edge>
    <edge source="MYS" target="SVK">
      <data key="d0">82336</data>
    </edge>
    <edge source="MYS" target="VNM">
      <data key="d0">1196747</data>
    </edge>
    <edge source="MYS" target="SVN">
      <data key="d0">164535</data>
    </edge>
    <edge source="MYS" target="ZAF">
      <data key="d0">1711793</data>
    </edge>
    <edge source="MYS" target="ZWE">
      <data key="d0">223077</data>
    </edge>
    <edge source="MYS" target="ESP">
      <data key="d0">20494294</data>
    </edge>
    <edge source="MYS" target="SWE">
      <data key="d0">3119977</data>
    </edge>
    <edge source="MYS" target="CHE">
      <data key="d0">9796227</data>
    </edge>
    <edge source="MYS" target="THA">
      <data key="d0">7020061</data>
    </edge>
    <edge source="MYS" target="ARE">
      <data key="d0">2702079</data>
    </edge>
    <edge source="MYS" target="TUN">
      <data key="d0">390005</data>
    </edge>
    <edge source="MYS" target="TUR">
      <data key="d0">4608698</data>
    </edge>
    <edge source="MYS" target="UGA">
      <data key="d0">19110</data>
    </edge>
    <edge source="MYS" target="UKR">
      <data key="d0">202042</data>
    </edge>
    <edge source="MYS" target="EGY">
      <data key="d0">865297</data>
    </edge>
    <edge source="MYS" target="GBR">
      <data key="d0">215983682</data>
    </edge>
    <edge source="MYS" target="TZA">
      <data key="d0">141711</data>
    </edge>
    <edge source="MYS" target="USA">
      <data key="d0">1202465703</data>
    </edge>
    <edge source="MYS" target="URY">
      <data key="d0">1091427</data>
    </edge>
    <edge source="NZL" target="ARG">
      <data key="d0">65119</data>
    </edge>
    <edge source="NZL" target="AUS">
      <data key="d0">89484803</data>
    </edge>
    <edge source="NZL" target="AUT">
      <data key="d0">10843</data>
    </edge>
    <edge source="NZL" target="BEL">
      <data key="d0">447997</data>
    </edge>
    <edge source="NZL" target="BRA">
      <data key="d0">27889</data>
    </edge>
    <edge source="NZL" target="CAN">
      <data key="d0">271974</data>
    </edge>
    <edge source="NZL" target="CHL">
      <data key="d0">32341</data>
    </edge>
    <edge source="NZL" target="CHN">
      <data key="d0">203835</data>
    </edge>
    <edge source="NZL" target="DNK">
      <data key="d0">65786</data>
    </edge>
    <edge source="NZL" target="FRA">
      <data key="d0">185969</data>
    </edge>
    <edge source="NZL" target="DEU">
      <data key="d0">1421082</data>
    </edge>
    <edge source="NZL" target="HKG">
      <data key="d0">949409</data>
    </edge>
    <edge source="NZL" target="IDN">
      <data key="d0">87853</data>
    </edge>
    <edge source="NZL" target="IRL">
      <data key="d0">76231</data>
    </edge>
    <edge source="NZL" target="ISR">
      <data key="d0">39636</data>
    </edge>
    <edge source="NZL" target="ITA">
      <data key="d0">199810</data>
    </edge>
    <edge source="NZL" target="JPN">
      <data key="d0">2201844</data>
    </edge>
    <edge source="NZL" target="KOR">
      <data key="d0">337850</data>
    </edge>
    <edge source="NZL" target="MYS">
      <data key="d0">91481</data>
    </edge>
    <edge source="NZL" target="OMN">
      <data key="d0">15700</data>
    </edge>
    <edge source="NZL" target="NLD">
      <data key="d0">275180</data>
    </edge>
    <edge source="NZL" target="NOR">
      <data key="d0">47617</data>
    </edge>
    <edge source="NZL" target="POL">
      <data key="d0">47488</data>
    </edge>
    <edge source="NZL" target="PRT">
      <data key="d0">59571</data>
    </edge>
    <edge source="NZL" target="RUS">
      <data key="d0">147220</data>
    </edge>
    <edge source="NZL" target="SAU">
      <data key="d0">427086</data>
    </edge>
    <edge source="NZL" target="IND">
      <data key="d0">38024</data>
    </edge>
    <edge source="NZL" target="SGP">
      <data key="d0">448904</data>
    </edge>
    <edge source="NZL" target="ZAF">
      <data key="d0">148353</data>
    </edge>
    <edge source="NZL" target="ESP">
      <data key="d0">47862</data>
    </edge>
    <edge source="NZL" target="SWE">
      <data key="d0">218112</data>
    </edge>
    <edge source="NZL" target="CHE">
      <data key="d0">309547</data>
    </edge>
    <edge source="NZL" target="THA">
      <data key="d0">13333</data>
    </edge>
    <edge source="NZL" target="ARE">
      <data key="d0">299781</data>
    </edge>
    <edge source="NZL" target="GBR">
      <data key="d0">2737278</data>
    </edge>
    <edge source="NZL" target="TZA">
      <data key="d0">271338</data>
    </edge>
    <edge source="NZL" target="USA">
      <data key="d0">12349319</data>
    </edge>
    <edge source="PAK" target="DZA">
      <data key="d0">77208</data>
    </edge>
    <edge source="PAK" target="AZE">
      <data key="d0">79009</data>
    </edge>
    <edge source="PAK" target="ARG">
      <data key="d0">429061</data>
    </edge>
    <edge source="PAK" target="AUS">
      <data key="d0">11455924</data>
    </edge>
    <edge source="PAK" target="AUT">
      <data key="d0">4826117</data>
    </edge>
    <edge source="PAK" target="BEL">
      <data key="d0">46840312</data>
    </edge>
    <edge source="PAK" target="BWA">
      <data key="d0">82636</data>
    </edge>
    <edge source="PAK" target="BRA">
      <data key="d0">215282</data>
    </edge>
    <edge source="PAK" target="BGR">
      <data key="d0">97027</data>
    </edge>
    <edge source="PAK" target="BLR">
      <data key="d0">235946</data>
    </edge>
    <edge source="PAK" target="KHM">
      <data key="d0">90362</data>
    </edge>
    <edge source="PAK" target="CAN">
      <data key="d0">65815040</data>
    </edge>
    <edge source="PAK" target="LKA">
      <data key="d0">400506</data>
    </edge>
    <edge source="PAK" target="CHL">
      <data key="d0">540661</data>
    </edge>
    <edge source="PAK" target="CHN">
      <data key="d0">1733258</data>
    </edge>
    <edge source="PAK" target="COL">
      <data key="d0">53344</data>
    </edge>
    <edge source="PAK" target="CRI">
      <data key="d0">12299</data>
    </edge>
    <edge source="PAK" target="HRV">
      <data key="d0">77959</data>
    </edge>
    <edge source="PAK" target="CZE">
      <data key="d0">2959987</data>
    </edge>
    <edge source="PAK" target="DNK">
      <data key="d0">15647062</data>
    </edge>
    <edge source="PAK" target="SLV">
      <data key="d0">254765</data>
    </edge>
    <edge source="PAK" target="ETH">
      <data key="d0">24210</data>
    </edge>
    <edge source="PAK" target="EST">
      <data key="d0">163917</data>
    </edge>
    <edge source="PAK" target="FIN">
      <data key="d0">6718561</data>
    </edge>
    <edge source="PAK" target="FRA">
      <data key="d0">111859168</data>
    </edge>
    <edge source="PAK" target="GEO">
      <data key="d0">44366</data>
    </edge>
    <edge source="PAK" target="GMB">
      <data key="d0">71631</data>
    </edge>
    <edge source="PAK" target="DEU">
      <data key="d0">225566144</data>
    </edge>
    <edge source="PAK" target="GHA">
      <data key="d0">19477</data>
    </edge>
    <edge source="PAK" target="GRC">
      <data key="d0">6617993</data>
    </edge>
    <edge source="PAK" target="GTM">
      <data key="d0">43984</data>
    </edge>
    <edge source="PAK" target="HND">
      <data key="d0">25378</data>
    </edge>
    <edge source="PAK" target="HKG">
      <data key="d0">10574129</data>
    </edge>
    <edge source="PAK" target="HUN">
      <data key="d0">645127</data>
    </edge>
    <edge source="PAK" target="IDN">
      <data key="d0">648803</data>
    </edge>
    <edge source="PAK" target="IRL">
      <data key="d0">9640791</data>
    </edge>
    <edge source="PAK" target="ITA">
      <data key="d0">35695856</data>
    </edge>
    <edge source="PAK" target="JPN">
      <data key="d0">18858200</data>
    </edge>
    <edge source="PAK" target="KAZ">
      <data key="d0">8859701</data>
    </edge>
    <edge source="PAK" target="JOR">
      <data key="d0">356813</data>
    </edge>
    <edge source="PAK" target="KOR">
      <data key="d0">3864325</data>
    </edge>
    <edge source="PAK" target="KGZ">
      <data key="d0">2323731</data>
    </edge>
    <edge source="PAK" target="LBN">
      <data key="d0">250258</data>
    </edge>
    <edge source="PAK" target="LVA">
      <data key="d0">22696</data>
    </edge>
    <edge source="PAK" target="LTU">
      <data key="d0">20670</data>
    </edge>
    <edge source="PAK" target="MWI">
      <data key="d0">295315</data>
    </edge>
    <edge source="PAK" target="MYS">
      <data key="d0">1200510</data>
    </edge>
    <edge source="PAK" target="MRT">
      <data key="d0">155189</data>
    </edge>
    <edge source="PAK" target="MUS">
      <data key="d0">535812</data>
    </edge>
    <edge source="PAK" target="MEX">
      <data key="d0">3067402</data>
    </edge>
    <edge source="PAK" target="MAR">
      <data key="d0">1184019</data>
    </edge>
    <edge source="PAK" target="OMN">
      <data key="d0">1203788</data>
    </edge>
    <edge source="PAK" target="NLD">
      <data key="d0">82999456</data>
    </edge>
    <edge source="PAK" target="NZL">
      <data key="d0">1467295</data>
    </edge>
    <edge source="PAK" target="NIC">
      <data key="d0">181688</data>
    </edge>
    <edge source="PAK" target="NER">
      <data key="d0">910988</data>
    </edge>
    <edge source="PAK" target="NOR">
      <data key="d0">5398035</data>
    </edge>
    <edge source="PAK" target="PAN">
      <data key="d0">276702</data>
    </edge>
    <edge source="PAK" target="PRY">
      <data key="d0">13916</data>
    </edge>
    <edge source="PAK" target="PHL">
      <data key="d0">709960</data>
    </edge>
    <edge source="PAK" target="POL">
      <data key="d0">760255</data>
    </edge>
    <edge source="PAK" target="PRT">
      <data key="d0">4481549</data>
    </edge>
    <edge source="PAK" target="ROU">
      <data key="d0">106286</data>
    </edge>
    <edge source="PAK" target="RUS">
      <data key="d0">620310</data>
    </edge>
    <edge source="PAK" target="SAU">
      <data key="d0">46536396</data>
    </edge>
    <edge source="PAK" target="IND">
      <data key="d0">580355</data>
    </edge>
    <edge source="PAK" target="SGP">
      <data key="d0">2562973</data>
    </edge>
    <edge source="PAK" target="SVK">
      <data key="d0">829821</data>
    </edge>
    <edge source="PAK" target="VNM">
      <data key="d0">34396</data>
    </edge>
    <edge source="PAK" target="SVN">
      <data key="d0">134891</data>
    </edge>
    <edge source="PAK" target="ZAF">
      <data key="d0">6294228</data>
    </edge>
    <edge source="PAK" target="ZWE">
      <data key="d0">16020</data>
    </edge>
    <edge source="PAK" target="ESP">
      <data key="d0">42460104</data>
    </edge>
    <edge source="PAK" target="SWE">
      <data key="d0">21781016</data>
    </edge>
    <edge source="PAK" target="CHE">
      <data key="d0">4836926</data>
    </edge>
    <edge source="PAK" target="THA">
      <data key="d0">3405475</data>
    </edge>
    <edge source="PAK" target="TGO">
      <data key="d0">172691</data>
    </edge>
    <edge source="PAK" target="ARE">
      <data key="d0">36425956</data>
    </edge>
    <edge source="PAK" target="TUN">
      <data key="d0">87748</data>
    </edge>
    <edge source="PAK" target="TUR">
      <data key="d0">2351824</data>
    </edge>
    <edge source="PAK" target="UGA">
      <data key="d0">57067</data>
    </edge>
    <edge source="PAK" target="UKR">
      <data key="d0">14738</data>
    </edge>
    <edge source="PAK" target="EGY">
      <data key="d0">1068361</data>
    </edge>
    <edge source="PAK" target="GBR">
      <data key="d0">183655504</data>
    </edge>
    <edge source="PAK" target="TZA">
      <data key="d0">172857</data>
    </edge>
    <edge source="PAK" target="USA">
      <data key="d0">1056156672</data>
    </edge>
    <edge source="PAK" target="URY">
      <data key="d0">262366</data>
    </edge>
    <edge source="PHL" target="DZA">
      <data key="d0">18531</data>
    </edge>
    <edge source="PHL" target="ARG">
      <data key="d0">365508</data>
    </edge>
    <edge source="PHL" target="AUS">
      <data key="d0">7889600</data>
    </edge>
    <edge source="PHL" target="AUT">
      <data key="d0">1816826</data>
    </edge>
    <edge source="PHL" target="BEL">
      <data key="d0">16580666</data>
    </edge>
    <edge source="PHL" target="BRA">
      <data key="d0">827739</data>
    </edge>
    <edge source="PHL" target="BGR">
      <data key="d0">19623</data>
    </edge>
    <edge source="PHL" target="KHM">
      <data key="d0">116178</data>
    </edge>
    <edge source="PHL" target="CAN">
      <data key="d0">62226855</data>
    </edge>
    <edge source="PHL" target="LKA">
      <data key="d0">43072</data>
    </edge>
    <edge source="PHL" target="CHL">
      <data key="d0">8119329</data>
    </edge>
    <edge source="PHL" target="CHN">
      <data key="d0">3228182</data>
    </edge>
    <edge source="PHL" target="COL">
      <data key="d0">121138</data>
    </edge>
    <edge source="PHL" target="CZE">
      <data key="d0">169163</data>
    </edge>
    <edge source="PHL" target="DNK">
      <data key="d0">7036170</data>
    </edge>
    <edge source="PHL" target="ECU">
      <data key="d0">70736</data>
    </edge>
    <edge source="PHL" target="FIN">
      <data key="d0">684707</data>
    </edge>
    <edge source="PHL" target="FRA">
      <data key="d0">31541034</data>
    </edge>
    <edge source="PHL" target="DEU">
      <data key="d0">74124881</data>
    </edge>
    <edge source="PHL" target="GRC">
      <data key="d0">219666</data>
    </edge>
    <edge source="PHL" target="HKG">
      <data key="d0">10441680</data>
    </edge>
    <edge source="PHL" target="HUN">
      <data key="d0">199625</data>
    </edge>
    <edge source="PHL" target="IDN">
      <data key="d0">4791488</data>
    </edge>
    <edge source="PHL" target="IRL">
      <data key="d0">2543175</data>
    </edge>
    <edge source="PHL" target="ISR">
      <data key="d0">232350</data>
    </edge>
    <edge source="PHL" target="ITA">
      <data key="d0">9471697</data>
    </edge>
    <edge source="PHL" target="JPN">
      <data key="d0">90595988</data>
    </edge>
    <edge source="PHL" target="JOR">
      <data key="d0">91300</data>
    </edge>
    <edge source="PHL" target="KOR">
      <data key="d0">1710513</data>
    </edge>
    <edge source="PHL" target="LBN">
      <data key="d0">326489</data>
    </edge>
    <edge source="PHL" target="LVA">
      <data key="d0">17028</data>
    </edge>
    <edge source="PHL" target="LTU">
      <data key="d0">30108</data>
    </edge>
    <edge source="PHL" target="MYS">
      <data key="d0">9308967</data>
    </edge>
    <edge source="PHL" target="MEX">
      <data key="d0">12297311</data>
    </edge>
    <edge source="PHL" target="MOZ">
      <data key="d0">218959</data>
    </edge>
    <edge source="PHL" target="OMN">
      <data key="d0">96184</data>
    </edge>
    <edge source="PHL" target="NAM">
      <data key="d0">74101</data>
    </edge>
    <edge source="PHL" target="NLD">
      <data key="d0">41134039</data>
    </edge>
    <edge source="PHL" target="NZL">
      <data key="d0">725959</data>
    </edge>
    <edge source="PHL" target="NIC">
      <data key="d0">10500</data>
    </edge>
    <edge source="PHL" target="NOR">
      <data key="d0">560859</data>
    </edge>
    <edge source="PHL" target="PAN">
      <data key="d0">10277067</data>
    </edge>
    <edge source="PHL" target="PER">
      <data key="d0">231123</data>
    </edge>
    <edge source="PHL" target="POL">
      <data key="d0">3199644</data>
    </edge>
    <edge source="PHL" target="PRT">
      <data key="d0">55047</data>
    </edge>
    <edge source="PHL" target="ROU">
      <data key="d0">14117</data>
    </edge>
    <edge source="PHL" target="RUS">
      <data key="d0">2939003</data>
    </edge>
    <edge source="PHL" target="SAU">
      <data key="d0">6687851</data>
    </edge>
    <edge source="PHL" target="IND">
      <data key="d0">300870</data>
    </edge>
    <edge source="PHL" target="SGP">
      <data key="d0">5725793</data>
    </edge>
    <edge source="PHL" target="VNM">
      <data key="d0">408397</data>
    </edge>
    <edge source="PHL" target="SVN">
      <data key="d0">1952343</data>
    </edge>
    <edge source="PHL" target="ZAF">
      <data key="d0">2786931</data>
    </edge>
    <edge source="PHL" target="ESP">
      <data key="d0">10834800</data>
    </edge>
    <edge source="PHL" target="SWE">
      <data key="d0">1398342</data>
    </edge>
    <edge source="PHL" target="CHE">
      <data key="d0">917578</data>
    </edge>
    <edge source="PHL" target="THA">
      <data key="d0">455304</data>
    </edge>
    <edge source="PHL" target="ARE">
      <data key="d0">20598442</data>
    </edge>
    <edge source="PHL" target="TUR">
      <data key="d0">123850</data>
    </edge>
    <edge source="PHL" target="EGY">
      <data key="d0">603362</data>
    </edge>
    <edge source="PHL" target="GBR">
      <data key="d0">110693593</data>
    </edge>
    <edge source="PHL" target="USA">
      <data key="d0">1937797294</data>
    </edge>
    <edge source="PHL" target="URY">
      <data key="d0">200279</data>
    </edge>
    <edge source="IND" target="ALB">
      <data key="d0">18834</data>
    </edge>
    <edge source="IND" target="DZA">
      <data key="d0">836957</data>
    </edge>
    <edge source="IND" target="AZE">
      <data key="d0">5644676</data>
    </edge>
    <edge source="IND" target="ARG">
      <data key="d0">10566270</data>
    </edge>
    <edge source="IND" target="AUS">
      <data key="d0">56046261</data>
    </edge>
    <edge source="IND" target="AUT">
      <data key="d0">18820366</data>
    </edge>
    <edge source="IND" target="ARM">
      <data key="d0">14118</data>
    </edge>
    <edge source="IND" target="BEL">
      <data key="d0">68782872</data>
    </edge>
    <edge source="IND" target="BOL">
      <data key="d0">19554</data>
    </edge>
    <edge source="IND" target="BWA">
      <data key="d0">308233</data>
    </edge>
    <edge source="IND" target="BRA">
      <data key="d0">7908200</data>
    </edge>
    <edge source="IND" target="BGR">
      <data key="d0">519248</data>
    </edge>
    <edge source="IND" target="BDI">
      <data key="d0">183323</data>
    </edge>
    <edge source="IND" target="KHM">
      <data key="d0">25487</data>
    </edge>
    <edge source="IND" target="CMR">
      <data key="d0">37598</data>
    </edge>
    <edge source="IND" target="CAN">
      <data key="d0">236421453</data>
    </edge>
    <edge source="IND" target="CAF">
      <data key="d0">122055</data>
    </edge>
    <edge source="IND" target="LKA">
      <data key="d0">25545167</data>
    </edge>
    <edge source="IND" target="CHL">
      <data key="d0">19890070</data>
    </edge>
    <edge source="IND" target="CHN">
      <data key="d0">1327624</data>
    </edge>
    <edge source="IND" target="COL">
      <data key="d0">1594793</data>
    </edge>
    <edge source="IND" target="CRI">
      <data key="d0">534678</data>
    </edge>
    <edge source="IND" target="HRV">
      <data key="d0">479671</data>
    </edge>
    <edge source="IND" target="CZE">
      <data key="d0">5683894</data>
    </edge>
    <edge source="IND" target="BEN">
      <data key="d0">803955</data>
    </edge>
    <edge source="IND" target="DNK">
      <data key="d0">66077443</data>
    </edge>
    <edge source="IND" target="ECU">
      <data key="d0">147359</data>
    </edge>
    <edge source="IND" target="ETH">
      <data key="d0">1363085</data>
    </edge>
    <edge source="IND" target="EST">
      <data key="d0">201528</data>
    </edge>
    <edge source="IND" target="FIN">
      <data key="d0">18621944</data>
    </edge>
    <edge source="IND" target="FRA">
      <data key="d0">377841727</data>
    </edge>
    <edge source="IND" target="GEO">
      <data key="d0">1037940</data>
    </edge>
    <edge source="IND" target="GMB">
      <data key="d0">238933</data>
    </edge>
    <edge source="IND" target="DEU">
      <data key="d0">449247664</data>
    </edge>
    <edge source="IND" target="GHA">
      <data key="d0">591930</data>
    </edge>
    <edge source="IND" target="GRC">
      <data key="d0">8785482</data>
    </edge>
    <edge source="IND" target="GTM">
      <data key="d0">99289</data>
    </edge>
    <edge source="IND" target="HND">
      <data key="d0">197327</data>
    </edge>
    <edge source="IND" target="HKG">
      <data key="d0">23950315</data>
    </edge>
    <edge source="IND" target="HUN">
      <data key="d0">11500056</data>
    </edge>
    <edge source="IND" target="IDN">
      <data key="d0">2146550</data>
    </edge>
    <edge source="IND" target="IRL">
      <data key="d0">27896143</data>
    </edge>
    <edge source="IND" target="ISR">
      <data key="d0">14292015</data>
    </edge>
    <edge source="IND" target="ITA">
      <data key="d0">207327378</data>
    </edge>
    <edge source="IND" target="CIV">
      <data key="d0">2929994</data>
    </edge>
    <edge source="IND" target="JAM">
      <data key="d0">3175705</data>
    </edge>
    <edge source="IND" target="JPN">
      <data key="d0">116913437</data>
    </edge>
    <edge source="IND" target="KAZ">
      <data key="d0">3932556</data>
    </edge>
    <edge source="IND" target="JOR">
      <data key="d0">2042752</data>
    </edge>
    <edge source="IND" target="KOR">
      <data key="d0">4434305</data>
    </edge>
    <edge source="IND" target="KGZ">
      <data key="d0">12702236</data>
    </edge>
    <edge source="IND" target="LBN">
      <data key="d0">3738555</data>
    </edge>
    <edge source="IND" target="LVA">
      <data key="d0">974381</data>
    </edge>
    <edge source="IND" target="LTU">
      <data key="d0">1678228</data>
    </edge>
    <edge source="IND" target="MDG">
      <data key="d0">279170</data>
    </edge>
    <edge source="IND" target="MWI">
      <data key="d0">293183</data>
    </edge>
    <edge source="IND" target="MYS">
      <data key="d0">23264241</data>
    </edge>
    <edge source="IND" target="MRT">
      <data key="d0">158792</data>
    </edge>
    <edge source="IND" target="MUS">
      <data key="d0">10372053</data>
    </edge>
    <edge source="IND" target="MEX">
      <data key="d0">43813148</data>
    </edge>
    <edge source="IND" target="MAR">
      <data key="d0">263954</data>
    </edge>
    <edge source="IND" target="MOZ">
      <data key="d0">464176</data>
    </edge>
    <edge source="IND" target="OMN">
      <data key="d0">12337484</data>
    </edge>
    <edge source="IND" target="NLD">
      <data key="d0">168708563</data>
    </edge>
    <edge source="IND" target="NZL">
      <data key="d0">11694821</data>
    </edge>
    <edge source="IND" target="NER">
      <data key="d0">664990</data>
    </edge>
    <edge source="IND" target="NOR">
      <data key="d0">16331294</data>
    </edge>
    <edge source="IND" target="PAK">
      <data key="d0">98632</data>
    </edge>
    <edge source="IND" target="PAN">
      <data key="d0">21360651</data>
    </edge>
    <edge source="IND" target="PRY">
      <data key="d0">411744</data>
    </edge>
    <edge source="IND" target="PER">
      <data key="d0">1206365</data>
    </edge>
    <edge source="IND" target="PHL">
      <data key="d0">2614193</data>
    </edge>
    <edge source="IND" target="POL">
      <data key="d0">15953673</data>
    </edge>
    <edge source="IND" target="PRT">
      <data key="d0">5677770</data>
    </edge>
    <edge source="IND" target="ROU">
      <data key="d0">1445839</data>
    </edge>
    <edge source="IND" target="RUS">
      <data key="d0">273006062</data>
    </edge>
    <edge source="IND" target="SAU">
      <data key="d0">106334697</data>
    </edge>
    <edge source="IND" target="SEN">
      <data key="d0">537796</data>
    </edge>
    <edge source="IND" target="SGP">
      <data key="d0">35076954</data>
    </edge>
    <edge source="IND" target="SVK">
      <data key="d0">1328847</data>
    </edge>
    <edge source="IND" target="VNM">
      <data key="d0">170943</data>
    </edge>
    <edge source="IND" target="SVN">
      <data key="d0">797919</data>
    </edge>
    <edge source="IND" target="ZAF">
      <data key="d0">46571613</data>
    </edge>
    <edge source="IND" target="ZWE">
      <data key="d0">76715</data>
    </edge>
    <edge source="IND" target="ESP">
      <data key="d0">119414227</data>
    </edge>
    <edge source="IND" target="SWE">
      <data key="d0">52261596</data>
    </edge>
    <edge source="IND" target="CHE">
      <data key="d0">68631344</data>
    </edge>
    <edge source="IND" target="THA">
      <data key="d0">2351568</data>
    </edge>
    <edge source="IND" target="TGO">
      <data key="d0">2931806</data>
    </edge>
    <edge source="IND" target="ARE">
      <data key="d0">555395422</data>
    </edge>
    <edge source="IND" target="TUN">
      <data key="d0">641914</data>
    </edge>
    <edge source="IND" target="TUR">
      <data key="d0">1730039</data>
    </edge>
    <edge source="IND" target="UGA">
      <data key="d0">2063296</data>
    </edge>
    <edge source="IND" target="UKR">
      <data key="d0">7349960</data>
    </edge>
    <edge source="IND" target="EGY">
      <data key="d0">2274258</data>
    </edge>
    <edge source="IND" target="GBR">
      <data key="d0">458356756</data>
    </edge>
    <edge source="IND" target="TZA">
      <data key="d0">5565406</data>
    </edge>
    <edge source="IND" target="USA">
      <data key="d0">1943606456</data>
    </edge>
    <edge source="IND" target="BFA">
      <data key="d0">401171</data>
    </edge>
    <edge source="IND" target="URY">
      <data key="d0">2209487</data>
    </edge>
    <edge source="IND" target="SRB">
      <data key="d0">764482</data>
    </edge>
    <edge source="SGP" target="ARG">
      <data key="d0">4274887</data>
    </edge>
    <edge source="SGP" target="AUS">
      <data key="d0">8301598</data>
    </edge>
    <edge source="SGP" target="AUT">
      <data key="d0">2622021</data>
    </edge>
    <edge source="SGP" target="BEL">
      <data key="d0">45938704</data>
    </edge>
    <edge source="SGP" target="BOL">
      <data key="d0">47136</data>
    </edge>
    <edge source="SGP" target="BRA">
      <data key="d0">9052739</data>
    </edge>
    <edge source="SGP" target="KHM">
      <data key="d0">3418065</data>
    </edge>
    <edge source="SGP" target="CMR">
      <data key="d0">44714</data>
    </edge>
    <edge source="SGP" target="CAN">
      <data key="d0">55877338</data>
    </edge>
    <edge source="SGP" target="LKA">
      <data key="d0">1973580</data>
    </edge>
    <edge source="SGP" target="CHL">
      <data key="d0">575082</data>
    </edge>
    <edge source="SGP" target="CHN">
      <data key="d0">1391971</data>
    </edge>
    <edge source="SGP" target="CZE">
      <data key="d0">258622</data>
    </edge>
    <edge source="SGP" target="DNK">
      <data key="d0">13942190</data>
    </edge>
    <edge source="SGP" target="ECU">
      <data key="d0">16171</data>
    </edge>
    <edge source="SGP" target="ETH">
      <data key="d0">12204</data>
    </edge>
    <edge source="SGP" target="FIN">
      <data key="d0">2204595</data>
    </edge>
    <edge source="SGP" target="FRA">
      <data key="d0">45668223</data>
    </edge>
    <edge source="SGP" target="GEO">
      <data key="d0">101829</data>
    </edge>
    <edge source="SGP" target="DEU">
      <data key="d0">90066127</data>
    </edge>
    <edge source="SGP" target="GRC">
      <data key="d0">2119074</data>
    </edge>
    <edge source="SGP" target="HKG">
      <data key="d0">10139084</data>
    </edge>
    <edge source="SGP" target="HUN">
      <data key="d0">77933</data>
    </edge>
    <edge source="SGP" target="IRL">
      <data key="d0">10521097</data>
    </edge>
    <edge source="SGP" target="ISR">
      <data key="d0">916774</data>
    </edge>
    <edge source="SGP" target="ITA">
      <data key="d0">20552021</data>
    </edge>
    <edge source="SGP" target="JAM">
      <data key="d0">12829</data>
    </edge>
    <edge source="SGP" target="JPN">
      <data key="d0">41418425</data>
    </edge>
    <edge source="SGP" target="KOR">
      <data key="d0">3509135</data>
    </edge>
    <edge source="SGP" target="LBN">
      <data key="d0">75640</data>
    </edge>
    <edge source="SGP" target="LVA">
      <data key="d0">16311</data>
    </edge>
    <edge source="SGP" target="MDG">
      <data key="d0">27646</data>
    </edge>
    <edge source="SGP" target="MYS">
      <data key="d0">80731704</data>
    </edge>
    <edge source="SGP" target="MUS">
      <data key="d0">336844</data>
    </edge>
    <edge source="SGP" target="MEX">
      <data key="d0">1422548</data>
    </edge>
    <edge source="SGP" target="OMN">
      <data key="d0">125340</data>
    </edge>
    <edge source="SGP" target="NLD">
      <data key="d0">55761874</data>
    </edge>
    <edge source="SGP" target="NZL">
      <data key="d0">546315</data>
    </edge>
    <edge source="SGP" target="NOR">
      <data key="d0">818855</data>
    </edge>
    <edge source="SGP" target="PAK">
      <data key="d0">120839</data>
    </edge>
    <edge source="SGP" target="PAN">
      <data key="d0">879645</data>
    </edge>
    <edge source="SGP" target="PHL">
      <data key="d0">3585834</data>
    </edge>
    <edge source="SGP" target="POL">
      <data key="d0">451117</data>
    </edge>
    <edge source="SGP" target="PRT">
      <data key="d0">337262</data>
    </edge>
    <edge source="SGP" target="RUS">
      <data key="d0">58937</data>
    </edge>
    <edge source="SGP" target="SAU">
      <data key="d0">743152</data>
    </edge>
    <edge source="SGP" target="IND">
      <data key="d0">1445704</data>
    </edge>
    <edge source="SGP" target="SVK">
      <data key="d0">15246</data>
    </edge>
    <edge source="SGP" target="VNM">
      <data key="d0">1242392</data>
    </edge>
    <edge source="SGP" target="SVN">
      <data key="d0">398696</data>
    </edge>
    <edge source="SGP" target="ZAF">
      <data key="d0">2212362</data>
    </edge>
    <edge source="SGP" target="ZWE">
      <data key="d0">58035</data>
    </edge>
    <edge source="SGP" target="ESP">
      <data key="d0">16095730</data>
    </edge>
    <edge source="SGP" target="SWE">
      <data key="d0">7162786</data>
    </edge>
    <edge source="SGP" target="CHE">
      <data key="d0">3083636</data>
    </edge>
    <edge source="SGP" target="THA">
      <data key="d0">6347809</data>
    </edge>
    <edge source="SGP" target="TGO">
      <data key="d0">45456</data>
    </edge>
    <edge source="SGP" target="ARE">
      <data key="d0">4567995</data>
    </edge>
    <edge source="SGP" target="TUR">
      <data key="d0">232578</data>
    </edge>
    <edge source="SGP" target="UKR">
      <data key="d0">10552</data>
    </edge>
    <edge source="SGP" target="MKD">
      <data key="d0">10075</data>
    </edge>
    <edge source="SGP" target="EGY">
      <data key="d0">105190</data>
    </edge>
    <edge source="SGP" target="GBR">
      <data key="d0">183605563</data>
    </edge>
    <edge source="SGP" target="USA">
      <data key="d0">1036606961</data>
    </edge>
    <edge source="SGP" target="URY">
      <data key="d0">27782</data>
    </edge>
    <edge source="VNM" target="ALB">
      <data key="d0">51000</data>
    </edge>
    <edge source="VNM" target="AZE">
      <data key="d0">10000</data>
    </edge>
    <edge source="VNM" target="ARG">
      <data key="d0">817000</data>
    </edge>
    <edge source="VNM" target="AUS">
      <data key="d0">20355000</data>
    </edge>
    <edge source="VNM" target="AUT">
      <data key="d0">5692000</data>
    </edge>
    <edge source="VNM" target="ARM">
      <data key="d0">46000</data>
    </edge>
    <edge source="VNM" target="BEL">
      <data key="d0">21048000</data>
    </edge>
    <edge source="VNM" target="BRA">
      <data key="d0">1076000</data>
    </edge>
    <edge source="VNM" target="BGR">
      <data key="d0">195000</data>
    </edge>
    <edge source="VNM" target="KHM">
      <data key="d0">1004000</data>
    </edge>
    <edge source="VNM" target="CAN">
      <data key="d0">22795000</data>
    </edge>
    <edge source="VNM" target="CAF">
      <data key="d0">84000</data>
    </edge>
    <edge source="VNM" target="LKA">
      <data key="d0">93000</data>
    </edge>
    <edge source="VNM" target="CHL">
      <data key="d0">2288000</data>
    </edge>
    <edge source="VNM" target="CHN">
      <data key="d0">1341000</data>
    </edge>
    <edge source="VNM" target="COL">
      <data key="d0">2371000</data>
    </edge>
    <edge source="VNM" target="HRV">
      <data key="d0">25000</data>
    </edge>
    <edge source="VNM" target="CZE">
      <data key="d0">19081000</data>
    </edge>
    <edge source="VNM" target="BEN">
      <data key="d0">253000</data>
    </edge>
    <edge source="VNM" target="DNK">
      <data key="d0">9169000</data>
    </edge>
    <edge source="VNM" target="ECU">
      <data key="d0">32000</data>
    </edge>
    <edge source="VNM" target="FIN">
      <data key="d0">2688000</data>
    </edge>
    <edge source="VNM" target="FRA">
      <data key="d0">76292000</data>
    </edge>
    <edge source="VNM" target="GEO">
      <data key="d0">182000</data>
    </edge>
    <edge source="VNM" target="GMB">
      <data key="d0">22000</data>
    </edge>
    <edge source="VNM" target="DEU">
      <data key="d0">256027000</data>
    </edge>
    <edge source="VNM" target="GRC">
      <data key="d0">1676000</data>
    </edge>
    <edge source="VNM" target="GTM">
      <data key="d0">80000</data>
    </edge>
    <edge source="VNM" target="HND">
      <data key="d0">33000</data>
    </edge>
    <edge source="VNM" target="HKG">
      <data key="d0">9472000</data>
    </edge>
    <edge source="VNM" target="HUN">
      <data key="d0">6048000</data>
    </edge>
    <edge source="VNM" target="IRL">
      <data key="d0">2228000</data>
    </edge>
    <edge source="VNM" target="ISR">
      <data key="d0">1878000</data>
    </edge>
    <edge source="VNM" target="ITA">
      <data key="d0">43251000</data>
    </edge>
    <edge source="VNM" target="JAM">
      <data key="d0">28000</data>
    </edge>
    <edge source="VNM" target="JPN">
      <data key="d0">591300000</data>
    </edge>
    <edge source="VNM" target="KOR">
      <data key="d0">64550000</data>
    </edge>
    <edge source="VNM" target="LVA">
      <data key="d0">195000</data>
    </edge>
    <edge source="VNM" target="MYS">
      <data key="d0">24252000</data>
    </edge>
    <edge source="VNM" target="MEX">
      <data key="d0">7062000</data>
    </edge>
    <edge source="VNM" target="MAR">
      <data key="d0">87000</data>
    </edge>
    <edge source="VNM" target="NLD">
      <data key="d0">47107000</data>
    </edge>
    <edge source="VNM" target="NZL">
      <data key="d0">1123000</data>
    </edge>
    <edge source="VNM" target="NIC">
      <data key="d0">30000</data>
    </edge>
    <edge source="VNM" target="NER">
      <data key="d0">172000</data>
    </edge>
    <edge source="VNM" target="NOR">
      <data key="d0">3423000</data>
    </edge>
    <edge source="VNM" target="PAN">
      <data key="d0">1615000</data>
    </edge>
    <edge source="VNM" target="PER">
      <data key="d0">87000</data>
    </edge>
    <edge source="VNM" target="POL">
      <data key="d0">23305000</data>
    </edge>
    <edge source="VNM" target="PRT">
      <data key="d0">1826000</data>
    </edge>
    <edge source="VNM" target="ROU">
      <data key="d0">2357000</data>
    </edge>
    <edge source="VNM" target="RUS">
      <data key="d0">31949000</data>
    </edge>
    <edge source="VNM" target="SAU">
      <data key="d0">5845000</data>
    </edge>
    <edge source="VNM" target="SGP">
      <data key="d0">22155000</data>
    </edge>
    <edge source="VNM" target="SVK">
      <data key="d0">2912000</data>
    </edge>
    <edge source="VNM" target="SVN">
      <data key="d0">402000</data>
    </edge>
    <edge source="VNM" target="ZAF">
      <data key="d0">660000</data>
    </edge>
    <edge source="VNM" target="ESP">
      <data key="d0">45208000</data>
    </edge>
    <edge source="VNM" target="SWE">
      <data key="d0">12136000</data>
    </edge>
    <edge source="VNM" target="CHE">
      <data key="d0">16915000</data>
    </edge>
    <edge source="VNM" target="THA">
      <data key="d0">2413000</data>
    </edge>
    <edge source="VNM" target="TGO">
      <data key="d0">929000</data>
    </edge>
    <edge source="VNM" target="TUR">
      <data key="d0">1763000</data>
    </edge>
    <edge source="VNM" target="UKR">
      <data key="d0">3293000</data>
    </edge>
    <edge source="VNM" target="GBR">
      <data key="d0">66884000</data>
    </edge>
    <edge source="VNM" target="USA">
      <data key="d0">49188000</data>
    </edge>
    <edge source="VNM" target="URY">
      <data key="d0">121000</data>
    </edge>
    <edge source="ZAF" target="ARG">
      <data key="d0">155624</data>
    </edge>
    <edge source="ZAF" target="AUS">
      <data key="d0">612198</data>
    </edge>
    <edge source="ZAF" target="AUT">
      <data key="d0">67472</data>
    </edge>
    <edge source="ZAF" target="BEL">
      <data key="d0">1204591</data>
    </edge>
    <edge source="ZAF" target="BRA">
      <data key="d0">13434</data>
    </edge>
    <edge source="ZAF" target="CMR">
      <data key="d0">30837</data>
    </edge>
    <edge source="ZAF" target="CAN">
      <data key="d0">414891</data>
    </edge>
    <edge source="ZAF" target="LKA">
      <data key="d0">135938</data>
    </edge>
    <edge source="ZAF" target="CHL">
      <data key="d0">1578354</data>
    </edge>
    <edge source="ZAF" target="CHN">
      <data key="d0">191536</data>
    </edge>
    <edge source="ZAF" target="COL">
      <data key="d0">20327</data>
    </edge>
    <edge source="ZAF" target="HRV">
      <data key="d0">10450</data>
    </edge>
    <edge source="ZAF" target="BEN">
      <data key="d0">56502</data>
    </edge>
    <edge source="ZAF" target="DNK">
      <data key="d0">111651</data>
    </edge>
    <edge source="ZAF" target="ECU">
      <data key="d0">23588</data>
    </edge>
    <edge source="ZAF" target="ETH">
      <data key="d0">88466</data>
    </edge>
    <edge source="ZAF" target="FRA">
      <data key="d0">2198424</data>
    </edge>
    <edge source="ZAF" target="GMB">
      <data key="d0">22280</data>
    </edge>
    <edge source="ZAF" target="DEU">
      <data key="d0">2157319</data>
    </edge>
    <edge source="ZAF" target="GHA">
      <data key="d0">1512422</data>
    </edge>
    <edge source="ZAF" target="HKG">
      <data key="d0">472895</data>
    </edge>
    <edge source="ZAF" target="IRL">
      <data key="d0">3015743</data>
    </edge>
    <edge source="ZAF" target="ISR">
      <data key="d0">317634</data>
    </edge>
    <edge source="ZAF" target="ITA">
      <data key="d0">1392711</data>
    </edge>
    <edge source="ZAF" target="CIV">
      <data key="d0">20996</data>
    </edge>
    <edge source="ZAF" target="JPN">
      <data key="d0">1129090</data>
    </edge>
    <edge source="ZAF" target="JOR">
      <data key="d0">295110</data>
    </edge>
    <edge source="ZAF" target="KOR">
      <data key="d0">34381</data>
    </edge>
    <edge source="ZAF" target="MDG">
      <data key="d0">13957</data>
    </edge>
    <edge source="ZAF" target="MWI">
      <data key="d0">3364469</data>
    </edge>
    <edge source="ZAF" target="MUS">
      <data key="d0">426934</data>
    </edge>
    <edge source="ZAF" target="MEX">
      <data key="d0">382214</data>
    </edge>
    <edge source="ZAF" target="MOZ">
      <data key="d0">5180626</data>
    </edge>
    <edge source="ZAF" target="OMN">
      <data key="d0">20327</data>
    </edge>
    <edge source="ZAF" target="NLD">
      <data key="d0">499838</data>
    </edge>
    <edge source="ZAF" target="NZL">
      <data key="d0">105606</data>
    </edge>
    <edge source="ZAF" target="NOR">
      <data key="d0">54289</data>
    </edge>
    <edge source="ZAF" target="PAK">
      <data key="d0">105865</data>
    </edge>
    <edge source="ZAF" target="PAN">
      <data key="d0">16628</data>
    </edge>
    <edge source="ZAF" target="PER">
      <data key="d0">412914</data>
    </edge>
    <edge source="ZAF" target="PHL">
      <data key="d0">31150</data>
    </edge>
    <edge source="ZAF" target="POL">
      <data key="d0">12202</data>
    </edge>
    <edge source="ZAF" target="PRT">
      <data key="d0">329116</data>
    </edge>
    <edge source="ZAF" target="RUS">
      <data key="d0">62062</data>
    </edge>
    <edge source="ZAF" target="SAU">
      <data key="d0">223558</data>
    </edge>
    <edge source="ZAF" target="IND">
      <data key="d0">21065</data>
    </edge>
    <edge source="ZAF" target="SGP">
      <data key="d0">434012</data>
    </edge>
    <edge source="ZAF" target="ZWE">
      <data key="d0">1653872</data>
    </edge>
    <edge source="ZAF" target="ESP">
      <data key="d0">96523</data>
    </edge>
    <edge source="ZAF" target="SWE">
      <data key="d0">227095</data>
    </edge>
    <edge source="ZAF" target="CHE">
      <data key="d0">1849359</data>
    </edge>
    <edge source="ZAF" target="TGO">
      <data key="d0">15406</data>
    </edge>
    <edge source="ZAF" target="ARE">
      <data key="d0">5483589</data>
    </edge>
    <edge source="ZAF" target="TUN">
      <data key="d0">33546</data>
    </edge>
    <edge source="ZAF" target="UGA">
      <data key="d0">399305</data>
    </edge>
    <edge source="ZAF" target="EGY">
      <data key="d0">37970</data>
    </edge>
    <edge source="ZAF" target="GBR">
      <data key="d0">48459468</data>
    </edge>
    <edge source="ZAF" target="TZA">
      <data key="d0">855776</data>
    </edge>
    <edge source="ZAF" target="USA">
      <data key="d0">116706175</data>
    </edge>
    <edge source="ZAF" target="URY">
      <data key="d0">35243</data>
    </edge>
    <edge source="SWE" target="ARG">
      <data key="d0">18988</data>
    </edge>
    <edge source="SWE" target="AUS">
      <data key="d0">669705</data>
    </edge>
    <edge source="SWE" target="AUT">
      <data key="d0">5309627</data>
    </edge>
    <edge source="SWE" target="BEL">
      <data key="d0">4487036</data>
    </edge>
    <edge source="SWE" target="BRA">
      <data key="d0">45505</data>
    </edge>
    <edge source="SWE" target="BGR">
      <data key="d0">134334</data>
    </edge>
    <edge source="SWE" target="BLR">
      <data key="d0">167617</data>
    </edge>
    <edge source="SWE" target="CAN">
      <data key="d0">1343994</data>
    </edge>
    <edge source="SWE" target="LKA">
      <data key="d0">15387</data>
    </edge>
    <edge source="SWE" target="CHL">
      <data key="d0">79116</data>
    </edge>
    <edge source="SWE" target="CHN">
      <data key="d0">663376</data>
    </edge>
    <edge source="SWE" target="HRV">
      <data key="d0">37976</data>
    </edge>
    <edge source="SWE" target="CZE">
      <data key="d0">1941785</data>
    </edge>
    <edge source="SWE" target="DNK">
      <data key="d0">94562778</data>
    </edge>
    <edge source="SWE" target="ETH">
      <data key="d0">16369</data>
    </edge>
    <edge source="SWE" target="EST">
      <data key="d0">9645306</data>
    </edge>
    <edge source="SWE" target="FIN">
      <data key="d0">171670551</data>
    </edge>
    <edge source="SWE" target="FRA">
      <data key="d0">9343791</data>
    </edge>
    <edge source="SWE" target="DEU">
      <data key="d0">62791990</data>
    </edge>
    <edge source="SWE" target="GRC">
      <data key="d0">356187</data>
    </edge>
    <edge source="SWE" target="HKG">
      <data key="d0">860894</data>
    </edge>
    <edge source="SWE" target="HUN">
      <data key="d0">513219</data>
    </edge>
    <edge source="SWE" target="IDN">
      <data key="d0">28918</data>
    </edge>
    <edge source="SWE" target="IRL">
      <data key="d0">2017409</data>
    </edge>
    <edge source="SWE" target="ISR">
      <data key="d0">319957</data>
    </edge>
    <edge source="SWE" target="ITA">
      <data key="d0">3298547</data>
    </edge>
    <edge source="SWE" target="JPN">
      <data key="d0">1461086</data>
    </edge>
    <edge source="SWE" target="KOR">
      <data key="d0">163907</data>
    </edge>
    <edge source="SWE" target="LBN">
      <data key="d0">27172</data>
    </edge>
    <edge source="SWE" target="LVA">
      <data key="d0">7844729</data>
    </edge>
    <edge source="SWE" target="LTU">
      <data key="d0">959980</data>
    </edge>
    <edge source="SWE" target="MYS">
      <data key="d0">14623</data>
    </edge>
    <edge source="SWE" target="MEX">
      <data key="d0">23680</data>
    </edge>
    <edge source="SWE" target="NLD">
      <data key="d0">22991832</data>
    </edge>
    <edge source="SWE" target="NZL">
      <data key="d0">97668</data>
    </edge>
    <edge source="SWE" target="NOR">
      <data key="d0">114114637</data>
    </edge>
    <edge source="SWE" target="POL">
      <data key="d0">5493940</data>
    </edge>
    <edge source="SWE" target="PRT">
      <data key="d0">611869</data>
    </edge>
    <edge source="SWE" target="ROU">
      <data key="d0">212032</data>
    </edge>
    <edge source="SWE" target="RUS">
      <data key="d0">4096475</data>
    </edge>
    <edge source="SWE" target="SAU">
      <data key="d0">79225</data>
    </edge>
    <edge source="SWE" target="IND">
      <data key="d0">75297</data>
    </edge>
    <edge source="SWE" target="SGP">
      <data key="d0">462584</data>
    </edge>
    <edge source="SWE" target="SVK">
      <data key="d0">303370</data>
    </edge>
    <edge source="SWE" target="SVN">
      <data key="d0">183550</data>
    </edge>
    <edge source="SWE" target="ZAF">
      <data key="d0">67549</data>
    </edge>
    <edge source="SWE" target="ESP">
      <data key="d0">2925991</data>
    </edge>
    <edge source="SWE" target="CHE">
      <data key="d0">5903817</data>
    </edge>
    <edge source="SWE" target="THA">
      <data key="d0">44305</data>
    </edge>
    <edge source="SWE" target="ARE">
      <data key="d0">66021</data>
    </edge>
    <edge source="SWE" target="TUR">
      <data key="d0">553486</data>
    </edge>
    <edge source="SWE" target="UKR">
      <data key="d0">79007</data>
    </edge>
    <edge source="SWE" target="GBR">
      <data key="d0">21332247</data>
    </edge>
    <edge source="SWE" target="USA">
      <data key="d0">19932380</data>
    </edge>
    <edge source="SWE" target="SRB">
      <data key="d0">122330</data>
    </edge>
    <edge source="THA" target="ALB">
      <data key="d0">70568</data>
    </edge>
    <edge source="THA" target="DZA">
      <data key="d0">1063110</data>
    </edge>
    <edge source="THA" target="ARG">
      <data key="d0">2740420</data>
    </edge>
    <edge source="THA" target="AUS">
      <data key="d0">23471777</data>
    </edge>
    <edge source="THA" target="AUT">
      <data key="d0">22228580</data>
    </edge>
    <edge source="THA" target="BEL">
      <data key="d0">105621813</data>
    </edge>
    <edge source="THA" target="BOL">
      <data key="d0">16521</data>
    </edge>
    <edge source="THA" target="BWA">
      <data key="d0">353393</data>
    </edge>
    <edge source="THA" target="BRA">
      <data key="d0">5580899</data>
    </edge>
    <edge source="THA" target="BGR">
      <data key="d0">507958</data>
    </edge>
    <edge source="THA" target="BDI">
      <data key="d0">109460</data>
    </edge>
    <edge source="THA" target="KHM">
      <data key="d0">1505007</data>
    </edge>
    <edge source="THA" target="CMR">
      <data key="d0">544599</data>
    </edge>
    <edge source="THA" target="CAN">
      <data key="d0">96408016</data>
    </edge>
    <edge source="THA" target="LKA">
      <data key="d0">4093745</data>
    </edge>
    <edge source="THA" target="CHL">
      <data key="d0">6553534</data>
    </edge>
    <edge source="THA" target="CHN">
      <data key="d0">1855870</data>
    </edge>
    <edge source="THA" target="COL">
      <data key="d0">801330</data>
    </edge>
    <edge source="THA" target="CRI">
      <data key="d0">88263</data>
    </edge>
    <edge source="THA" target="HRV">
      <data key="d0">620577</data>
    </edge>
    <edge source="THA" target="CZE">
      <data key="d0">7148612</data>
    </edge>
    <edge source="THA" target="BEN">
      <data key="d0">5216620</data>
    </edge>
    <edge source="THA" target="DNK">
      <data key="d0">13301356</data>
    </edge>
    <edge source="THA" target="ECU">
      <data key="d0">148528</data>
    </edge>
    <edge source="THA" target="SLV">
      <data key="d0">15777</data>
    </edge>
    <edge source="THA" target="ETH">
      <data key="d0">2032851</data>
    </edge>
    <edge source="THA" target="EST">
      <data key="d0">417166</data>
    </edge>
    <edge source="THA" target="FIN">
      <data key="d0">7894675</data>
    </edge>
    <edge source="THA" target="FRA">
      <data key="d0">129525281</data>
    </edge>
    <edge source="THA" target="GEO">
      <data key="d0">173008</data>
    </edge>
    <edge source="THA" target="GMB">
      <data key="d0">322280</data>
    </edge>
    <edge source="THA" target="DEU">
      <data key="d0">163338442</data>
    </edge>
    <edge source="THA" target="GHA">
      <data key="d0">2225235</data>
    </edge>
    <edge source="THA" target="GRC">
      <data key="d0">4373907</data>
    </edge>
    <edge source="THA" target="GTM">
      <data key="d0">190337</data>
    </edge>
    <edge source="THA" target="HND">
      <data key="d0">37102</data>
    </edge>
    <edge source="THA" target="HKG">
      <data key="d0">27329376</data>
    </edge>
    <edge source="THA" target="HUN">
      <data key="d0">3901673</data>
    </edge>
    <edge source="THA" target="IDN">
      <data key="d0">1105591</data>
    </edge>
    <edge source="THA" target="IRL">
      <data key="d0">4064698</data>
    </edge>
    <edge source="THA" target="ISR">
      <data key="d0">8898076</data>
    </edge>
    <edge source="THA" target="ITA">
      <data key="d0">45631840</data>
    </edge>
    <edge source="THA" target="CIV">
      <data key="d0">4826277</data>
    </edge>
    <edge source="THA" target="JAM">
      <data key="d0">445114</data>
    </edge>
    <edge source="THA" target="JPN">
      <data key="d0">271232530</data>
    </edge>
    <edge source="THA" target="KAZ">
      <data key="d0">252004</data>
    </edge>
    <edge source="THA" target="JOR">
      <data key="d0">5030035</data>
    </edge>
    <edge source="THA" target="KOR">
      <data key="d0">4621946</data>
    </edge>
    <edge source="THA" target="KGZ">
      <data key="d0">67128</data>
    </edge>
    <edge source="THA" target="LBN">
      <data key="d0">5059890</data>
    </edge>
    <edge source="THA" target="LVA">
      <data key="d0">14093</data>
    </edge>
    <edge source="THA" target="LTU">
      <data key="d0">67744</data>
    </edge>
    <edge source="THA" target="MDG">
      <data key="d0">302343</data>
    </edge>
    <edge source="THA" target="MWI">
      <data key="d0">260377</data>
    </edge>
    <edge source="THA" target="MYS">
      <data key="d0">10066646</data>
    </edge>
    <edge source="THA" target="MRT">
      <data key="d0">543417</data>
    </edge>
    <edge source="THA" target="MUS">
      <data key="d0">646268</data>
    </edge>
    <edge source="THA" target="MEX">
      <data key="d0">6218583</data>
    </edge>
    <edge source="THA" target="MDA">
      <data key="d0">28879</data>
    </edge>
    <edge source="THA" target="MAR">
      <data key="d0">87569</data>
    </edge>
    <edge source="THA" target="MOZ">
      <data key="d0">4504674</data>
    </edge>
    <edge source="THA" target="OMN">
      <data key="d0">1331798</data>
    </edge>
    <edge source="THA" target="NAM">
      <data key="d0">1043528</data>
    </edge>
    <edge source="THA" target="NLD">
      <data key="d0">78127428</data>
    </edge>
    <edge source="THA" target="NZL">
      <data key="d0">4059802</data>
    </edge>
    <edge source="THA" target="NER">
      <data key="d0">49309</data>
    </edge>
    <edge source="THA" target="NOR">
      <data key="d0">8329258</data>
    </edge>
    <edge source="THA" target="PAK">
      <data key="d0">2040722</data>
    </edge>
    <edge source="THA" target="PAN">
      <data key="d0">14034613</data>
    </edge>
    <edge source="THA" target="PRY">
      <data key="d0">18547</data>
    </edge>
    <edge source="THA" target="PER">
      <data key="d0">476098</data>
    </edge>
    <edge source="THA" target="PHL">
      <data key="d0">9757302</data>
    </edge>
    <edge source="THA" target="POL">
      <data key="d0">23987586</data>
    </edge>
    <edge source="THA" target="PRT">
      <data key="d0">844000</data>
    </edge>
    <edge source="THA" target="ROU">
      <data key="d0">496577</data>
    </edge>
    <edge source="THA" target="RUS">
      <data key="d0">6386476</data>
    </edge>
    <edge source="THA" target="SAU">
      <data key="d0">59032778</data>
    </edge>
    <edge source="THA" target="SEN">
      <data key="d0">343615</data>
    </edge>
    <edge source="THA" target="IND">
      <data key="d0">1926230</data>
    </edge>
    <edge source="THA" target="SGP">
      <data key="d0">30425423</data>
    </edge>
    <edge source="THA" target="SVK">
      <data key="d0">2026383</data>
    </edge>
    <edge source="THA" target="VNM">
      <data key="d0">856224</data>
    </edge>
    <edge source="THA" target="SVN">
      <data key="d0">419206</data>
    </edge>
    <edge source="THA" target="ZAF">
      <data key="d0">6300533</data>
    </edge>
    <edge source="THA" target="ZWE">
      <data key="d0">149383</data>
    </edge>
    <edge source="THA" target="ESP">
      <data key="d0">43027419</data>
    </edge>
    <edge source="THA" target="SWE">
      <data key="d0">28733064</data>
    </edge>
    <edge source="THA" target="CHE">
      <data key="d0">15569868</data>
    </edge>
    <edge source="THA" target="TGO">
      <data key="d0">3265780</data>
    </edge>
    <edge source="THA" target="ARE">
      <data key="d0">60678419</data>
    </edge>
    <edge source="THA" target="TUN">
      <data key="d0">176849</data>
    </edge>
    <edge source="THA" target="TUR">
      <data key="d0">1022310</data>
    </edge>
    <edge source="THA" target="UGA">
      <data key="d0">2785769</data>
    </edge>
    <edge source="THA" target="UKR">
      <data key="d0">1074589</data>
    </edge>
    <edge source="THA" target="EGY">
      <data key="d0">6837558</data>
    </edge>
    <edge source="THA" target="GBR">
      <data key="d0">193284443</data>
    </edge>
    <edge source="THA" target="TZA">
      <data key="d0">4990654</data>
    </edge>
    <edge source="THA" target="USA">
      <data key="d0">2027110495</data>
    </edge>
    <edge source="THA" target="BFA">
      <data key="d0">79359</data>
    </edge>
    <edge source="THA" target="URY">
      <data key="d0">277906</data>
    </edge>
    <edge source="THA" target="SRB">
      <data key="d0">556590</data>
    </edge>
    <edge source="EGY" target="AUS">
      <data key="d0">72740</data>
    </edge>
    <edge source="EGY" target="AUT">
      <data key="d0">240954</data>
    </edge>
    <edge source="EGY" target="BEL">
      <data key="d0">2415601</data>
    </edge>
    <edge source="EGY" target="CAN">
      <data key="d0">4414990</data>
    </edge>
    <edge source="EGY" target="DNK">
      <data key="d0">685534</data>
    </edge>
    <edge source="EGY" target="FIN">
      <data key="d0">15068</data>
    </edge>
    <edge source="EGY" target="FRA">
      <data key="d0">10481091</data>
    </edge>
    <edge source="EGY" target="PSE">
      <data key="d0">215286</data>
    </edge>
    <edge source="EGY" target="DEU">
      <data key="d0">38328482</data>
    </edge>
    <edge source="EGY" target="GHA">
      <data key="d0">55227</data>
    </edge>
    <edge source="EGY" target="GRC">
      <data key="d0">1006856</data>
    </edge>
    <edge source="EGY" target="HKG">
      <data key="d0">47828</data>
    </edge>
    <edge source="EGY" target="IRL">
      <data key="d0">1104579</data>
    </edge>
    <edge source="EGY" target="ISR">
      <data key="d0">21166</data>
    </edge>
    <edge source="EGY" target="ITA">
      <data key="d0">43996368</data>
    </edge>
    <edge source="EGY" target="JPN">
      <data key="d0">38942</data>
    </edge>
    <edge source="EGY" target="JOR">
      <data key="d0">176049</data>
    </edge>
    <edge source="EGY" target="LBN">
      <data key="d0">75149</data>
    </edge>
    <edge source="EGY" target="MDG">
      <data key="d0">58051</data>
    </edge>
    <edge source="EGY" target="MEX">
      <data key="d0">95765</data>
    </edge>
    <edge source="EGY" target="MAR">
      <data key="d0">13617</data>
    </edge>
    <edge source="EGY" target="OMN">
      <data key="d0">28566</data>
    </edge>
    <edge source="EGY" target="NLD">
      <data key="d0">9424179</data>
    </edge>
    <edge source="EGY" target="PAN">
      <data key="d0">33525</data>
    </edge>
    <edge source="EGY" target="PRT">
      <data key="d0">118105</data>
    </edge>
    <edge source="EGY" target="SAU">
      <data key="d0">3690285</data>
    </edge>
    <edge source="EGY" target="SVN">
      <data key="d0">11046</data>
    </edge>
    <edge source="EGY" target="ZAF">
      <data key="d0">29430</data>
    </edge>
    <edge source="EGY" target="ESP">
      <data key="d0">2424301</data>
    </edge>
    <edge source="EGY" target="SWE">
      <data key="d0">522146</data>
    </edge>
    <edge source="EGY" target="CHE">
      <data key="d0">444918</data>
    </edge>
    <edge source="EGY" target="ARE">
      <data key="d0">1690778</data>
    </edge>
    <edge source="EGY" target="GBR">
      <data key="d0">9445748</data>
    </edge>
    <edge source="EGY" target="USA">
      <data key="d0">177039053</data>
    </edge>
    <edge source="TZA" target="ITA">
      <data key="d0">13758</data>
    </edge>
    <edge source="TZA" target="MWI">
      <data key="d0">19187</data>
    </edge>
    <edge source="TZA" target="NLD">
      <data key="d0">224397</data>
    </edge>
    <edge source="TZA" target="PRT">
      <data key="d0">26416</data>
    </edge>
    <edge source="TZA" target="IND">
      <data key="d0">16204</data>
    </edge>
    <edge source="TZA" target="UGA">
      <data key="d0">507674</data>
    </edge>
    <edge source="TZA" target="GBR">
      <data key="d0">1822339</data>
    </edge>
    <edge source="ARM" target="CAN">
      <data key="d0">840366</data>
    </edge>
    <edge source="ARM" target="FRA">
      <data key="d0">99607</data>
    </edge>
    <edge source="ARM" target="GEO">
      <data key="d0">64611</data>
    </edge>
    <edge source="ARM" target="ITA">
      <data key="d0">2554024</data>
    </edge>
    <edge source="ARM" target="RUS">
      <data key="d0">826732</data>
    </edge>
    <edge source="ARM" target="GBR">
      <data key="d0">521100</data>
    </edge>
    <edge source="ARM" target="USA">
      <data key="d0">6814860</data>
    </edge>
    <edge source="BGR" target="ALB">
      <data key="d0">540037</data>
    </edge>
    <edge source="BGR" target="AUT">
      <data key="d0">15984521</data>
    </edge>
    <edge source="BGR" target="BEL">
      <data key="d0">16102789</data>
    </edge>
    <edge source="BGR" target="CAN">
      <data key="d0">3713074</data>
    </edge>
    <edge source="BGR" target="CHL">
      <data key="d0">39338</data>
    </edge>
    <edge source="BGR" target="HRV">
      <data key="d0">21712</data>
    </edge>
    <edge source="BGR" target="CZE">
      <data key="d0">1101643</data>
    </edge>
    <edge source="BGR" target="DNK">
      <data key="d0">11551260</data>
    </edge>
    <edge source="BGR" target="FIN">
      <data key="d0">1593794</data>
    </edge>
    <edge source="BGR" target="FRA">
      <data key="d0">91841383</data>
    </edge>
    <edge source="BGR" target="GEO">
      <data key="d0">12614</data>
    </edge>
    <edge source="BGR" target="DEU">
      <data key="d0">145825199</data>
    </edge>
    <edge source="BGR" target="GRC">
      <data key="d0">147764120</data>
    </edge>
    <edge source="BGR" target="HKG">
      <data key="d0">19564</data>
    </edge>
    <edge source="BGR" target="HUN">
      <data key="d0">1628680</data>
    </edge>
    <edge source="BGR" target="IRL">
      <data key="d0">446149</data>
    </edge>
    <edge source="BGR" target="ISR">
      <data key="d0">44623</data>
    </edge>
    <edge source="BGR" target="ITA">
      <data key="d0">87102004</data>
    </edge>
    <edge source="BGR" target="JPN">
      <data key="d0">497940</data>
    </edge>
    <edge source="BGR" target="KAZ">
      <data key="d0">11681</data>
    </edge>
    <edge source="BGR" target="JOR">
      <data key="d0">16817</data>
    </edge>
    <edge source="BGR" target="LBN">
      <data key="d0">293637</data>
    </edge>
    <edge source="BGR" target="LVA">
      <data key="d0">43716</data>
    </edge>
    <edge source="BGR" target="NLD">
      <data key="d0">28252058</data>
    </edge>
    <edge source="BGR" target="NER">
      <data key="d0">37730</data>
    </edge>
    <edge source="BGR" target="NOR">
      <data key="d0">1200779</data>
    </edge>
    <edge source="BGR" target="PAN">
      <data key="d0">69640</data>
    </edge>
    <edge source="BGR" target="POL">
      <data key="d0">27593</data>
    </edge>
    <edge source="BGR" target="PRT">
      <data key="d0">52733</data>
    </edge>
    <edge source="BGR" target="ROU">
      <data key="d0">752320</data>
    </edge>
    <edge source="BGR" target="RUS">
      <data key="d0">243613</data>
    </edge>
    <edge source="BGR" target="SAU">
      <data key="d0">24042</data>
    </edge>
    <edge source="BGR" target="SVK">
      <data key="d0">1249816</data>
    </edge>
    <edge source="BGR" target="SVN">
      <data key="d0">223850</data>
    </edge>
    <edge source="BGR" target="ESP">
      <data key="d0">17025607</data>
    </edge>
    <edge source="BGR" target="SWE">
      <data key="d0">1414070</data>
    </edge>
    <edge source="BGR" target="CHE">
      <data key="d0">14537818</data>
    </edge>
    <edge source="BGR" target="ARE">
      <data key="d0">219369</data>
    </edge>
    <edge source="BGR" target="TUR">
      <data key="d0">6618182</data>
    </edge>
    <edge source="BGR" target="UKR">
      <data key="d0">354932</data>
    </edge>
    <edge source="BGR" target="MKD">
      <data key="d0">2982458</data>
    </edge>
    <edge source="BGR" target="GBR">
      <data key="d0">24694545</data>
    </edge>
    <edge source="BGR" target="USA">
      <data key="d0">73146148</data>
    </edge>
    <edge source="BGR" target="SRB">
      <data key="d0">322054</data>
    </edge>
    <edge source="HRV" target="AUT">
      <data key="d0">13960445</data>
    </edge>
    <edge source="HRV" target="BEL">
      <data key="d0">275922</data>
    </edge>
    <edge source="HRV" target="CAN">
      <data key="d0">16308</data>
    </edge>
    <edge source="HRV" target="CZE">
      <data key="d0">205372</data>
    </edge>
    <edge source="HRV" target="DNK">
      <data key="d0">917826</data>
    </edge>
    <edge source="HRV" target="FIN">
      <data key="d0">112325</data>
    </edge>
    <edge source="HRV" target="FRA">
      <data key="d0">19442747</data>
    </edge>
    <edge source="HRV" target="DEU">
      <data key="d0">241014789</data>
    </edge>
    <edge source="HRV" target="GRC">
      <data key="d0">383373</data>
    </edge>
    <edge source="HRV" target="HUN">
      <data key="d0">219020</data>
    </edge>
    <edge source="HRV" target="ISR">
      <data key="d0">76958</data>
    </edge>
    <edge source="HRV" target="ITA">
      <data key="d0">134326335</data>
    </edge>
    <edge source="HRV" target="JPN">
      <data key="d0">15388</data>
    </edge>
    <edge source="HRV" target="LTU">
      <data key="d0">52759</data>
    </edge>
    <edge source="HRV" target="NLD">
      <data key="d0">17893555</data>
    </edge>
    <edge source="HRV" target="NOR">
      <data key="d0">200928</data>
    </edge>
    <edge source="HRV" target="POL">
      <data key="d0">104373</data>
    </edge>
    <edge source="HRV" target="RUS">
      <data key="d0">26402</data>
    </edge>
    <edge source="HRV" target="SVN">
      <data key="d0">12382290</data>
    </edge>
    <edge source="HRV" target="ZAF">
      <data key="d0">57342</data>
    </edge>
    <edge source="HRV" target="ESP">
      <data key="d0">5014490</data>
    </edge>
    <edge source="HRV" target="SWE">
      <data key="d0">805380</data>
    </edge>
    <edge source="HRV" target="CHE">
      <data key="d0">2327740</data>
    </edge>
    <edge source="HRV" target="MKD">
      <data key="d0">967255</data>
    </edge>
    <edge source="HRV" target="GBR">
      <data key="d0">11630152</data>
    </edge>
    <edge source="HRV" target="USA">
      <data key="d0">720251</data>
    </edge>
    <edge source="HRV" target="SRB">
      <data key="d0">208333</data>
    </edge>
    <edge source="BEN" target="FRA">
      <data key="d0">35186</data>
    </edge>
    <edge source="BEN" target="NER">
      <data key="d0">19830</data>
    </edge>
    <edge source="SLV" target="CAN">
      <data key="d0">56283</data>
    </edge>
    <edge source="SLV" target="CHL">
      <data key="d0">86866</data>
    </edge>
    <edge source="SLV" target="CRI">
      <data key="d0">5634693</data>
    </edge>
    <edge source="SLV" target="ECU">
      <data key="d0">25370</data>
    </edge>
    <edge source="SLV" target="GTM">
      <data key="d0">8095423</data>
    </edge>
    <edge source="SLV" target="HND">
      <data key="d0">15080263</data>
    </edge>
    <edge source="SLV" target="MEX">
      <data key="d0">347097</data>
    </edge>
    <edge source="SLV" target="NIC">
      <data key="d0">3552584</data>
    </edge>
    <edge source="SLV" target="PAN">
      <data key="d0">534701</data>
    </edge>
    <edge source="SLV" target="USA">
      <data key="d0">28014480</data>
    </edge>
    <edge source="EST" target="AUS">
      <data key="d0">34970</data>
    </edge>
    <edge source="EST" target="AUT">
      <data key="d0">233881</data>
    </edge>
    <edge source="EST" target="BLR">
      <data key="d0">10879</data>
    </edge>
    <edge source="EST" target="CAN">
      <data key="d0">66598</data>
    </edge>
    <edge source="EST" target="CZE">
      <data key="d0">19971</data>
    </edge>
    <edge source="EST" target="DNK">
      <data key="d0">4191772</data>
    </edge>
    <edge source="EST" target="FIN">
      <data key="d0">82410800</data>
    </edge>
    <edge source="EST" target="FRA">
      <data key="d0">125005</data>
    </edge>
    <edge source="EST" target="DEU">
      <data key="d0">8003825</data>
    </edge>
    <edge source="EST" target="IRL">
      <data key="d0">26869</data>
    </edge>
    <edge source="EST" target="ITA">
      <data key="d0">2368512</data>
    </edge>
    <edge source="EST" target="JPN">
      <data key="d0">37654</data>
    </edge>
    <edge source="EST" target="LVA">
      <data key="d0">17133455</data>
    </edge>
    <edge source="EST" target="LTU">
      <data key="d0">3809877</data>
    </edge>
    <edge source="EST" target="NLD">
      <data key="d0">585215</data>
    </edge>
    <edge source="EST" target="NOR">
      <data key="d0">9687133</data>
    </edge>
    <edge source="EST" target="POL">
      <data key="d0">341373</data>
    </edge>
    <edge source="EST" target="RUS">
      <data key="d0">2130260</data>
    </edge>
    <edge source="EST" target="ESP">
      <data key="d0">78279</data>
    </edge>
    <edge source="EST" target="SWE">
      <data key="d0">66113731</data>
    </edge>
    <edge source="EST" target="CHE">
      <data key="d0">182679</data>
    </edge>
    <edge source="EST" target="UKR">
      <data key="d0">234091</data>
    </edge>
    <edge source="EST" target="GBR">
      <data key="d0">4287971</data>
    </edge>
    <edge source="EST" target="USA">
      <data key="d0">1410109</data>
    </edge>
    <edge source="HND" target="CAN">
      <data key="d0">11433</data>
    </edge>
    <edge source="HND" target="CRI">
      <data key="d0">354429</data>
    </edge>
    <edge source="HND" target="SLV">
      <data key="d0">2529701</data>
    </edge>
    <edge source="HND" target="GTM">
      <data key="d0">1571573</data>
    </edge>
    <edge source="HND" target="NIC">
      <data key="d0">291235</data>
    </edge>
    <edge source="HND" target="PAN">
      <data key="d0">60883</data>
    </edge>
    <edge source="HND" target="RUS">
      <data key="d0">19921</data>
    </edge>
    <edge source="HND" target="ESP">
      <data key="d0">36484</data>
    </edge>
    <edge source="HND" target="ARE">
      <data key="d0">63007</data>
    </edge>
    <edge source="HND" target="USA">
      <data key="d0">30010441</data>
    </edge>
    <edge source="HUN" target="ARG">
      <data key="d0">558000</data>
    </edge>
    <edge source="HUN" target="AUS">
      <data key="d0">59000</data>
    </edge>
    <edge source="HUN" target="AUT">
      <data key="d0">146263000</data>
    </edge>
    <edge source="HUN" target="BEL">
      <data key="d0">43925000</data>
    </edge>
    <edge source="HUN" target="BWA">
      <data key="d0">26000</data>
    </edge>
    <edge source="HUN" target="BGR">
      <data key="d0">3646000</data>
    </edge>
    <edge source="HUN" target="BLR">
      <data key="d0">191000</data>
    </edge>
    <edge source="HUN" target="CMR">
      <data key="d0">13000</data>
    </edge>
    <edge source="HUN" target="CAN">
      <data key="d0">1489000</data>
    </edge>
    <edge source="HUN" target="CHL">
      <data key="d0">30000</data>
    </edge>
    <edge source="HUN" target="CHN">
      <data key="d0">103000</data>
    </edge>
    <edge source="HUN" target="HRV">
      <data key="d0">1402000</data>
    </edge>
    <edge source="HUN" target="CZE">
      <data key="d0">9471000</data>
    </edge>
    <edge source="HUN" target="DNK">
      <data key="d0">1974000</data>
    </edge>
    <edge source="HUN" target="EST">
      <data key="d0">217000</data>
    </edge>
    <edge source="HUN" target="FIN">
      <data key="d0">2657000</data>
    </edge>
    <edge source="HUN" target="FRA">
      <data key="d0">91930000</data>
    </edge>
    <edge source="HUN" target="DEU">
      <data key="d0">386601000</data>
    </edge>
    <edge source="HUN" target="GRC">
      <data key="d0">442000</data>
    </edge>
    <edge source="HUN" target="HKG">
      <data key="d0">152000</data>
    </edge>
    <edge source="HUN" target="IRL">
      <data key="d0">492000</data>
    </edge>
    <edge source="HUN" target="ISR">
      <data key="d0">1652000</data>
    </edge>
    <edge source="HUN" target="ITA">
      <data key="d0">235991000</data>
    </edge>
    <edge source="HUN" target="JPN">
      <data key="d0">1853000</data>
    </edge>
    <edge source="HUN" target="KAZ">
      <data key="d0">214000</data>
    </edge>
    <edge source="HUN" target="LVA">
      <data key="d0">328000</data>
    </edge>
    <edge source="HUN" target="LTU">
      <data key="d0">116000</data>
    </edge>
    <edge source="HUN" target="MDA">
      <data key="d0">183000</data>
    </edge>
    <edge source="HUN" target="NLD">
      <data key="d0">74085000</data>
    </edge>
    <edge source="HUN" target="NZL">
      <data key="d0">13000</data>
    </edge>
    <edge source="HUN" target="NOR">
      <data key="d0">794000</data>
    </edge>
    <edge source="HUN" target="POL">
      <data key="d0">10426000</data>
    </edge>
    <edge source="HUN" target="PRT">
      <data key="d0">82000</data>
    </edge>
    <edge source="HUN" target="ROU">
      <data key="d0">25514000</data>
    </edge>
    <edge source="HUN" target="RUS">
      <data key="d0">8253000</data>
    </edge>
    <edge source="HUN" target="SAU">
      <data key="d0">101000</data>
    </edge>
    <edge source="HUN" target="SVK">
      <data key="d0">6765000</data>
    </edge>
    <edge source="HUN" target="SVN">
      <data key="d0">2194000</data>
    </edge>
    <edge source="HUN" target="ZAF">
      <data key="d0">18000</data>
    </edge>
    <edge source="HUN" target="ESP">
      <data key="d0">8513000</data>
    </edge>
    <edge source="HUN" target="SWE">
      <data key="d0">10656000</data>
    </edge>
    <edge source="HUN" target="CHE">
      <data key="d0">27329000</data>
    </edge>
    <edge source="HUN" target="ARE">
      <data key="d0">56000</data>
    </edge>
    <edge source="HUN" target="TUR">
      <data key="d0">152000</data>
    </edge>
    <edge source="HUN" target="UKR">
      <data key="d0">9360000</data>
    </edge>
    <edge source="HUN" target="MKD">
      <data key="d0">622000</data>
    </edge>
    <edge source="HUN" target="GBR">
      <data key="d0">57859000</data>
    </edge>
    <edge source="HUN" target="USA">
      <data key="d0">54767000</data>
    </edge>
    <edge source="HUN" target="SRB">
      <data key="d0">666000</data>
    </edge>
    <edge source="CIV" target="BEL">
      <data key="d0">40948</data>
    </edge>
    <edge source="CIV" target="CMR">
      <data key="d0">2350646</data>
    </edge>
    <edge source="CIV" target="BEN">
      <data key="d0">101465</data>
    </edge>
    <edge source="CIV" target="FRA">
      <data key="d0">701832</data>
    </edge>
    <edge source="CIV" target="GHA">
      <data key="d0">119361</data>
    </edge>
    <edge source="CIV" target="NER">
      <data key="d0">337563</data>
    </edge>
    <edge source="CIV" target="SEN">
      <data key="d0">359251</data>
    </edge>
    <edge source="CIV" target="ZAF">
      <data key="d0">14148</data>
    </edge>
    <edge source="CIV" target="ESP">
      <data key="d0">535490</data>
    </edge>
    <edge source="CIV" target="TGO">
      <data key="d0">373441</data>
    </edge>
    <edge source="CIV" target="ARE">
      <data key="d0">11960</data>
    </edge>
    <edge source="CIV" target="USA">
      <data key="d0">101264</data>
    </edge>
    <edge source="CIV" target="BFA">
      <data key="d0">1086713</data>
    </edge>
    <edge source="KAZ" target="RUS">
      <data key="d0">68500</data>
    </edge>
    <edge source="LVA" target="AZE">
      <data key="d0">42069</data>
    </edge>
    <edge source="LVA" target="AUT">
      <data key="d0">1804568</data>
    </edge>
    <edge source="LVA" target="BEL">
      <data key="d0">3798290</data>
    </edge>
    <edge source="LVA" target="BLR">
      <data key="d0">96079</data>
    </edge>
    <edge source="LVA" target="CAN">
      <data key="d0">106096</data>
    </edge>
    <edge source="LVA" target="CZE">
      <data key="d0">91765</data>
    </edge>
    <edge source="LVA" target="DNK">
      <data key="d0">32558230</data>
    </edge>
    <edge source="LVA" target="EST">
      <data key="d0">3022256</data>
    </edge>
    <edge source="LVA" target="FIN">
      <data key="d0">6215730</data>
    </edge>
    <edge source="LVA" target="FRA">
      <data key="d0">900340</data>
    </edge>
    <edge source="LVA" target="DEU">
      <data key="d0">41318079</data>
    </edge>
    <edge source="LVA" target="GRC">
      <data key="d0">58418</data>
    </edge>
    <edge source="LVA" target="IRL">
      <data key="d0">2120597</data>
    </edge>
    <edge source="LVA" target="ITA">
      <data key="d0">1015236</data>
    </edge>
    <edge source="LVA" target="KAZ">
      <data key="d0">157194</data>
    </edge>
    <edge source="LVA" target="KGZ">
      <data key="d0">29728</data>
    </edge>
    <edge source="LVA" target="LTU">
      <data key="d0">1797063</data>
    </edge>
    <edge source="LVA" target="NLD">
      <data key="d0">16672996</data>
    </edge>
    <edge source="LVA" target="NOR">
      <data key="d0">1670139</data>
    </edge>
    <edge source="LVA" target="POL">
      <data key="d0">84351</data>
    </edge>
    <edge source="LVA" target="PRT">
      <data key="d0">733142</data>
    </edge>
    <edge source="LVA" target="RUS">
      <data key="d0">3983841</data>
    </edge>
    <edge source="LVA" target="SAU">
      <data key="d0">19999</data>
    </edge>
    <edge source="LVA" target="ESP">
      <data key="d0">33978</data>
    </edge>
    <edge source="LVA" target="SWE">
      <data key="d0">31427673</data>
    </edge>
    <edge source="LVA" target="CHE">
      <data key="d0">211593</data>
    </edge>
    <edge source="LVA" target="ARE">
      <data key="d0">10347</data>
    </edge>
    <edge source="LVA" target="UKR">
      <data key="d0">1465060</data>
    </edge>
    <edge source="LVA" target="GBR">
      <data key="d0">17179653</data>
    </edge>
    <edge source="LVA" target="USA">
      <data key="d0">5101208</data>
    </edge>
    <edge source="LTU" target="AZE">
      <data key="d0">27777</data>
    </edge>
    <edge source="LTU" target="AUT">
      <data key="d0">661255</data>
    </edge>
    <edge source="LTU" target="ARM">
      <data key="d0">12240</data>
    </edge>
    <edge source="LTU" target="BEL">
      <data key="d0">27372257</data>
    </edge>
    <edge source="LTU" target="BLR">
      <data key="d0">398295</data>
    </edge>
    <edge source="LTU" target="CAN">
      <data key="d0">37408</data>
    </edge>
    <edge source="LTU" target="CZE">
      <data key="d0">33392</data>
    </edge>
    <edge source="LTU" target="DNK">
      <data key="d0">94344629</data>
    </edge>
    <edge source="LTU" target="EST">
      <data key="d0">1108847</data>
    </edge>
    <edge source="LTU" target="FIN">
      <data key="d0">8260778</data>
    </edge>
    <edge source="LTU" target="FRA">
      <data key="d0">10114038</data>
    </edge>
    <edge source="LTU" target="DEU">
      <data key="d0">122015833</data>
    </edge>
    <edge source="LTU" target="HUN">
      <data key="d0">92798</data>
    </edge>
    <edge source="LTU" target="IRL">
      <data key="d0">5059167</data>
    </edge>
    <edge source="LTU" target="ITA">
      <data key="d0">4240844</data>
    </edge>
    <edge source="LTU" target="LVA">
      <data key="d0">2795737</data>
    </edge>
    <edge source="LTU" target="NLD">
      <data key="d0">20208218</data>
    </edge>
    <edge source="LTU" target="NOR">
      <data key="d0">8176281</data>
    </edge>
    <edge source="LTU" target="POL">
      <data key="d0">11156835</data>
    </edge>
    <edge source="LTU" target="RUS">
      <data key="d0">5474155</data>
    </edge>
    <edge source="LTU" target="SVK">
      <data key="d0">238139</data>
    </edge>
    <edge source="LTU" target="ESP">
      <data key="d0">13182530</data>
    </edge>
    <edge source="LTU" target="SWE">
      <data key="d0">51445227</data>
    </edge>
    <edge source="LTU" target="CHE">
      <data key="d0">496584</data>
    </edge>
    <edge source="LTU" target="UKR">
      <data key="d0">1406437</data>
    </edge>
    <edge source="LTU" target="GBR">
      <data key="d0">79029622</data>
    </edge>
    <edge source="LTU" target="USA">
      <data key="d0">14859747</data>
    </edge>
    <edge source="MDA" target="AUT">
      <data key="d0">103722</data>
    </edge>
    <edge source="MDA" target="BEL">
      <data key="d0">1519259</data>
    </edge>
    <edge source="MDA" target="CAN">
      <data key="d0">1983720</data>
    </edge>
    <edge source="MDA" target="CZE">
      <data key="d0">1576394</data>
    </edge>
    <edge source="MDA" target="FRA">
      <data key="d0">411035</data>
    </edge>
    <edge source="MDA" target="DEU">
      <data key="d0">25337128</data>
    </edge>
    <edge source="MDA" target="ITA">
      <data key="d0">26909068</data>
    </edge>
    <edge source="MDA" target="NLD">
      <data key="d0">2664763</data>
    </edge>
    <edge source="MDA" target="POL">
      <data key="d0">735687</data>
    </edge>
    <edge source="MDA" target="ROU">
      <data key="d0">269874</data>
    </edge>
    <edge source="MDA" target="RUS">
      <data key="d0">195954</data>
    </edge>
    <edge source="MDA" target="CHE">
      <data key="d0">24000</data>
    </edge>
    <edge source="MDA" target="UKR">
      <data key="d0">153428</data>
    </edge>
    <edge source="MDA" target="GBR">
      <data key="d0">1384577</data>
    </edge>
    <edge source="MDA" target="USA">
      <data key="d0">12337321</data>
    </edge>
    <edge source="MAR" target="ARG">
      <data key="d0">55290</data>
    </edge>
    <edge source="MAR" target="AUS">
      <data key="d0">382877</data>
    </edge>
    <edge source="MAR" target="AUT">
      <data key="d0">13499424</data>
    </edge>
    <edge source="MAR" target="BEL">
      <data key="d0">54778792</data>
    </edge>
    <edge source="MAR" target="BRA">
      <data key="d0">19795</data>
    </edge>
    <edge source="MAR" target="BGR">
      <data key="d0">91999</data>
    </edge>
    <edge source="MAR" target="CMR">
      <data key="d0">136908</data>
    </edge>
    <edge source="MAR" target="CAN">
      <data key="d0">742902</data>
    </edge>
    <edge source="MAR" target="CHL">
      <data key="d0">111907</data>
    </edge>
    <edge source="MAR" target="CHN">
      <data key="d0">18778</data>
    </edge>
    <edge source="MAR" target="COL">
      <data key="d0">64970</data>
    </edge>
    <edge source="MAR" target="CZE">
      <data key="d0">63493</data>
    </edge>
    <edge source="MAR" target="DNK">
      <data key="d0">2000682</data>
    </edge>
    <edge source="MAR" target="ECU">
      <data key="d0">244983</data>
    </edge>
    <edge source="MAR" target="FIN">
      <data key="d0">286266</data>
    </edge>
    <edge source="MAR" target="FRA">
      <data key="d0">963060352</data>
    </edge>
    <edge source="MAR" target="GMB">
      <data key="d0">68756</data>
    </edge>
    <edge source="MAR" target="DEU">
      <data key="d0">210275120</data>
    </edge>
    <edge source="MAR" target="GHA">
      <data key="d0">632559</data>
    </edge>
    <edge source="MAR" target="GRC">
      <data key="d0">382835</data>
    </edge>
    <edge source="MAR" target="HUN">
      <data key="d0">74675</data>
    </edge>
    <edge source="MAR" target="IRL">
      <data key="d0">13327346</data>
    </edge>
    <edge source="MAR" target="ITA">
      <data key="d0">76977072</data>
    </edge>
    <edge source="MAR" target="CIV">
      <data key="d0">3364029</data>
    </edge>
    <edge source="MAR" target="JPN">
      <data key="d0">559276</data>
    </edge>
    <edge source="MAR" target="JOR">
      <data key="d0">268313</data>
    </edge>
    <edge source="MAR" target="LBN">
      <data key="d0">338454</data>
    </edge>
    <edge source="MAR" target="LTU">
      <data key="d0">10201</data>
    </edge>
    <edge source="MAR" target="MRT">
      <data key="d0">546431</data>
    </edge>
    <edge source="MAR" target="MUS">
      <data key="d0">31349</data>
    </edge>
    <edge source="MAR" target="MEX">
      <data key="d0">58956</data>
    </edge>
    <edge source="MAR" target="MOZ">
      <data key="d0">10405</data>
    </edge>
    <edge source="MAR" target="NLD">
      <data key="d0">34782112</data>
    </edge>
    <edge source="MAR" target="NER">
      <data key="d0">17691</data>
    </edge>
    <edge source="MAR" target="NOR">
      <data key="d0">575421</data>
    </edge>
    <edge source="MAR" target="POL">
      <data key="d0">73841</data>
    </edge>
    <edge source="MAR" target="PRT">
      <data key="d0">7051882</data>
    </edge>
    <edge source="MAR" target="SAU">
      <data key="d0">2164425</data>
    </edge>
    <edge source="MAR" target="SEN">
      <data key="d0">4363229</data>
    </edge>
    <edge source="MAR" target="ZAF">
      <data key="d0">21830</data>
    </edge>
    <edge source="MAR" target="ESP">
      <data key="d0">318017472</data>
    </edge>
    <edge source="MAR" target="SWE">
      <data key="d0">808639</data>
    </edge>
    <edge source="MAR" target="CHE">
      <data key="d0">2484412</data>
    </edge>
    <edge source="MAR" target="TGO">
      <data key="d0">163435</data>
    </edge>
    <edge source="MAR" target="ARE">
      <data key="d0">1073077</data>
    </edge>
    <edge source="MAR" target="TUN">
      <data key="d0">45000</data>
    </edge>
    <edge source="MAR" target="TUR">
      <data key="d0">67200</data>
    </edge>
    <edge source="MAR" target="EGY">
      <data key="d0">46135</data>
    </edge>
    <edge source="MAR" target="GBR">
      <data key="d0">593012032</data>
    </edge>
    <edge source="MAR" target="USA">
      <data key="d0">78748256</data>
    </edge>
    <edge source="MAR" target="BFA">
      <data key="d0">630102</data>
    </edge>
    <edge source="OMN" target="CAN">
      <data key="d0">1190190</data>
    </edge>
    <edge source="OMN" target="LKA">
      <data key="d0">71573</data>
    </edge>
    <edge source="OMN" target="FRA">
      <data key="d0">102013</data>
    </edge>
    <edge source="OMN" target="DEU">
      <data key="d0">46965</data>
    </edge>
    <edge source="OMN" target="JPN">
      <data key="d0">436949</data>
    </edge>
    <edge source="OMN" target="JOR">
      <data key="d0">19025</data>
    </edge>
    <edge source="OMN" target="MEX">
      <data key="d0">101459</data>
    </edge>
    <edge source="OMN" target="NLD">
      <data key="d0">152437</data>
    </edge>
    <edge source="OMN" target="SAU">
      <data key="d0">219196</data>
    </edge>
    <edge source="OMN" target="IND">
      <data key="d0">17306</data>
    </edge>
    <edge source="OMN" target="ZAF">
      <data key="d0">84752</data>
    </edge>
    <edge source="OMN" target="ARE">
      <data key="d0">2515376</data>
    </edge>
    <edge source="OMN" target="GBR">
      <data key="d0">457420</data>
    </edge>
    <edge source="OMN" target="TZA">
      <data key="d0">28367</data>
    </edge>
    <edge source="OMN" target="USA">
      <data key="d0">62465336</data>
    </edge>
    <edge source="POL" target="AZE">
      <data key="d0">372000</data>
    </edge>
    <edge source="POL" target="AUS">
      <data key="d0">265000</data>
    </edge>
    <edge source="POL" target="AUT">
      <data key="d0">12900000</data>
    </edge>
    <edge source="POL" target="ARM">
      <data key="d0">193000</data>
    </edge>
    <edge source="POL" target="BEL">
      <data key="d0">93322000</data>
    </edge>
    <edge source="POL" target="BGR">
      <data key="d0">123000</data>
    </edge>
    <edge source="POL" target="BLR">
      <data key="d0">3385000</data>
    </edge>
    <edge source="POL" target="CAN">
      <data key="d0">2277000</data>
    </edge>
    <edge source="POL" target="CHN">
      <data key="d0">154000</data>
    </edge>
    <edge source="POL" target="CZE">
      <data key="d0">24075000</data>
    </edge>
    <edge source="POL" target="DNK">
      <data key="d0">175349000</data>
    </edge>
    <edge source="POL" target="EST">
      <data key="d0">2237000</data>
    </edge>
    <edge source="POL" target="FIN">
      <data key="d0">1813000</data>
    </edge>
    <edge source="POL" target="FRA">
      <data key="d0">135593000</data>
    </edge>
    <edge source="POL" target="GEO">
      <data key="d0">127000</data>
    </edge>
    <edge source="POL" target="DEU">
      <data key="d0">950983000</data>
    </edge>
    <edge source="POL" target="GRC">
      <data key="d0">87000</data>
    </edge>
    <edge source="POL" target="HUN">
      <data key="d0">5283000</data>
    </edge>
    <edge source="POL" target="IRL">
      <data key="d0">11463000</data>
    </edge>
    <edge source="POL" target="ISR">
      <data key="d0">695000</data>
    </edge>
    <edge source="POL" target="ITA">
      <data key="d0">74214000</data>
    </edge>
    <edge source="POL" target="JPN">
      <data key="d0">118000</data>
    </edge>
    <edge source="POL" target="KAZ">
      <data key="d0">343000</data>
    </edge>
    <edge source="POL" target="LBN">
      <data key="d0">186000</data>
    </edge>
    <edge source="POL" target="LVA">
      <data key="d0">1836000</data>
    </edge>
    <edge source="POL" target="LTU">
      <data key="d0">3112000</data>
    </edge>
    <edge source="POL" target="MDA">
      <data key="d0">79000</data>
    </edge>
    <edge source="POL" target="NLD">
      <data key="d0">161612000</data>
    </edge>
    <edge source="POL" target="NOR">
      <data key="d0">13498000</data>
    </edge>
    <edge source="POL" target="PRT">
      <data key="d0">7033000</data>
    </edge>
    <edge source="POL" target="ROU">
      <data key="d0">634000</data>
    </edge>
    <edge source="POL" target="RUS">
      <data key="d0">25942000</data>
    </edge>
    <edge source="POL" target="SVK">
      <data key="d0">4324000</data>
    </edge>
    <edge source="POL" target="SVN">
      <data key="d0">920000</data>
    </edge>
    <edge source="POL" target="ESP">
      <data key="d0">7138000</data>
    </edge>
    <edge source="POL" target="SWE">
      <data key="d0">29220000</data>
    </edge>
    <edge source="POL" target="CHE">
      <data key="d0">10431000</data>
    </edge>
    <edge source="POL" target="ARE">
      <data key="d0">204000</data>
    </edge>
    <edge source="POL" target="TUR">
      <data key="d0">621000</data>
    </edge>
    <edge source="POL" target="UKR">
      <data key="d0">18049000</data>
    </edge>
    <edge source="POL" target="GBR">
      <data key="d0">61441000</data>
    </edge>
    <edge source="POL" target="USA">
      <data key="d0">30508000</data>
    </edge>
    <edge source="POL" target="SRB">
      <data key="d0">375000</data>
    </edge>
    <edge source="ROU" target="AUS">
      <data key="d0">171000</data>
    </edge>
    <edge source="ROU" target="AUT">
      <data key="d0">31358000</data>
    </edge>
    <edge source="ROU" target="BEL">
      <data key="d0">63270000</data>
    </edge>
    <edge source="ROU" target="BRA">
      <data key="d0">74000</data>
    </edge>
    <edge source="ROU" target="BGR">
      <data key="d0">7538000</data>
    </edge>
    <edge source="ROU" target="BLR">
      <data key="d0">23000</data>
    </edge>
    <edge source="ROU" target="CAN">
      <data key="d0">3654000</data>
    </edge>
    <edge source="ROU" target="CHL">
      <data key="d0">11000</data>
    </edge>
    <edge source="ROU" target="CHN">
      <data key="d0">87000</data>
    </edge>
    <edge source="ROU" target="HRV">
      <data key="d0">106000</data>
    </edge>
    <edge source="ROU" target="CZE">
      <data key="d0">615000</data>
    </edge>
    <edge source="ROU" target="DNK">
      <data key="d0">3752000</data>
    </edge>
    <edge source="ROU" target="FIN">
      <data key="d0">667000</data>
    </edge>
    <edge source="ROU" target="FRA">
      <data key="d0">234600000</data>
    </edge>
    <edge source="ROU" target="DEU">
      <data key="d0">673470016</data>
    </edge>
    <edge source="ROU" target="GHA">
      <data key="d0">53000</data>
    </edge>
    <edge source="ROU" target="GRC">
      <data key="d0">9321000</data>
    </edge>
    <edge source="ROU" target="HKG">
      <data key="d0">169000</data>
    </edge>
    <edge source="ROU" target="HUN">
      <data key="d0">49764000</data>
    </edge>
    <edge source="ROU" target="IRL">
      <data key="d0">2648000</data>
    </edge>
    <edge source="ROU" target="ISR">
      <data key="d0">309000</data>
    </edge>
    <edge source="ROU" target="ITA">
      <data key="d0">789788032</data>
    </edge>
    <edge source="ROU" target="JPN">
      <data key="d0">270000</data>
    </edge>
    <edge source="ROU" target="KAZ">
      <data key="d0">39000</data>
    </edge>
    <edge source="ROU" target="JOR">
      <data key="d0">207000</data>
    </edge>
    <edge source="ROU" target="MDA">
      <data key="d0">722000</data>
    </edge>
    <edge source="ROU" target="NLD">
      <data key="d0">38804000</data>
    </edge>
    <edge source="ROU" target="NOR">
      <data key="d0">3139000</data>
    </edge>
    <edge source="ROU" target="PAN">
      <data key="d0">16000</data>
    </edge>
    <edge source="ROU" target="POL">
      <data key="d0">2227000</data>
    </edge>
    <edge source="ROU" target="PRT">
      <data key="d0">494000</data>
    </edge>
    <edge source="ROU" target="RUS">
      <data key="d0">2223000</data>
    </edge>
    <edge source="ROU" target="SAU">
      <data key="d0">126000</data>
    </edge>
    <edge source="ROU" target="SVK">
      <data key="d0">34000</data>
    </edge>
    <edge source="ROU" target="SVN">
      <data key="d0">662000</data>
    </edge>
    <edge source="ROU" target="ESP">
      <data key="d0">7558000</data>
    </edge>
    <edge source="ROU" target="SWE">
      <data key="d0">18239000</data>
    </edge>
    <edge source="ROU" target="CHE">
      <data key="d0">10682000</data>
    </edge>
    <edge source="ROU" target="ARE">
      <data key="d0">1186000</data>
    </edge>
    <edge source="ROU" target="TUR">
      <data key="d0">520000</data>
    </edge>
    <edge source="ROU" target="UKR">
      <data key="d0">587000</data>
    </edge>
    <edge source="ROU" target="EGY">
      <data key="d0">24000</data>
    </edge>
    <edge source="ROU" target="GBR">
      <data key="d0">291236000</data>
    </edge>
    <edge source="ROU" target="USA">
      <data key="d0">76618000</data>
    </edge>
    <edge source="ROU" target="SRB">
      <data key="d0">176000</data>
    </edge>
    <edge source="SEN" target="FRA">
      <data key="d0">76065</data>
    </edge>
    <edge source="SEN" target="GMB">
      <data key="d0">70311</data>
    </edge>
    <edge source="SEN" target="CIV">
      <data key="d0">31982</data>
    </edge>
    <edge source="SVN" target="AUS">
      <data key="d0">93391</data>
    </edge>
    <edge source="SVN" target="AUT">
      <data key="d0">11889709</data>
    </edge>
    <edge source="SVN" target="BEL">
      <data key="d0">965053</data>
    </edge>
    <edge source="SVN" target="BRA">
      <data key="d0">143735</data>
    </edge>
    <edge source="SVN" target="CAN">
      <data key="d0">90935</data>
    </edge>
    <edge source="SVN" target="HRV">
      <data key="d0">18196150</data>
    </edge>
    <edge source="SVN" target="CZE">
      <data key="d0">979106</data>
    </edge>
    <edge source="SVN" target="DNK">
      <data key="d0">173078</data>
    </edge>
    <edge source="SVN" target="FIN">
      <data key="d0">348516</data>
    </edge>
    <edge source="SVN" target="FRA">
      <data key="d0">15147293</data>
    </edge>
    <edge source="SVN" target="GMB">
      <data key="d0">30567</data>
    </edge>
    <edge source="SVN" target="DEU">
      <data key="d0">259214100</data>
    </edge>
    <edge source="SVN" target="GRC">
      <data key="d0">125304</data>
    </edge>
    <edge source="SVN" target="HUN">
      <data key="d0">1040506</data>
    </edge>
    <edge source="SVN" target="IRL">
      <data key="d0">49366</data>
    </edge>
    <edge source="SVN" target="ISR">
      <data key="d0">364258</data>
    </edge>
    <edge source="SVN" target="ITA">
      <data key="d0">33513023</data>
    </edge>
    <edge source="SVN" target="JPN">
      <data key="d0">348803</data>
    </edge>
    <edge source="SVN" target="LVA">
      <data key="d0">14090</data>
    </edge>
    <edge source="SVN" target="NLD">
      <data key="d0">10396606</data>
    </edge>
    <edge source="SVN" target="NZL">
      <data key="d0">10200</data>
    </edge>
    <edge source="SVN" target="NOR">
      <data key="d0">120167</data>
    </edge>
    <edge source="SVN" target="POL">
      <data key="d0">242307</data>
    </edge>
    <edge source="SVN" target="PRT">
      <data key="d0">30989</data>
    </edge>
    <edge source="SVN" target="ROU">
      <data key="d0">296196</data>
    </edge>
    <edge source="SVN" target="RUS">
      <data key="d0">689709</data>
    </edge>
    <edge source="SVN" target="SGP">
      <data key="d0">10419</data>
    </edge>
    <edge source="SVN" target="SVK">
      <data key="d0">280593</data>
    </edge>
    <edge source="SVN" target="ESP">
      <data key="d0">75377</data>
    </edge>
    <edge source="SVN" target="SWE">
      <data key="d0">3912260</data>
    </edge>
    <edge source="SVN" target="CHE">
      <data key="d0">12103748</data>
    </edge>
    <edge source="SVN" target="TUN">
      <data key="d0">165734</data>
    </edge>
    <edge source="SVN" target="TUR">
      <data key="d0">166311</data>
    </edge>
    <edge source="SVN" target="UKR">
      <data key="d0">146719</data>
    </edge>
    <edge source="SVN" target="MKD">
      <data key="d0">2218388</data>
    </edge>
    <edge source="SVN" target="EGY">
      <data key="d0">30759</data>
    </edge>
    <edge source="SVN" target="GBR">
      <data key="d0">2420598</data>
    </edge>
    <edge source="SVN" target="USA">
      <data key="d0">2866939</data>
    </edge>
    <edge source="SVN" target="SRB">
      <data key="d0">4612084</data>
    </edge>
    <edge source="TUN" target="DZA">
      <data key="d0">84734</data>
    </edge>
    <edge source="TUN" target="ARG">
      <data key="d0">411917</data>
    </edge>
    <edge source="TUN" target="AUS">
      <data key="d0">53772</data>
    </edge>
    <edge source="TUN" target="AUT">
      <data key="d0">1994463</data>
    </edge>
    <edge source="TUN" target="BEL">
      <data key="d0">231288789</data>
    </edge>
    <edge source="TUN" target="CAN">
      <data key="d0">869643</data>
    </edge>
    <edge source="TUN" target="CHL">
      <data key="d0">39918</data>
    </edge>
    <edge source="TUN" target="CHN">
      <data key="d0">12707</data>
    </edge>
    <edge source="TUN" target="COL">
      <data key="d0">14682</data>
    </edge>
    <edge source="TUN" target="CZE">
      <data key="d0">24727</data>
    </edge>
    <edge source="TUN" target="BEN">
      <data key="d0">25285</data>
    </edge>
    <edge source="TUN" target="DNK">
      <data key="d0">1936010</data>
    </edge>
    <edge source="TUN" target="FIN">
      <data key="d0">565228</data>
    </edge>
    <edge source="TUN" target="FRA">
      <data key="d0">790136188</data>
    </edge>
    <edge source="TUN" target="DEU">
      <data key="d0">391793523</data>
    </edge>
    <edge source="TUN" target="GRC">
      <data key="d0">415861</data>
    </edge>
    <edge source="TUN" target="HKG">
      <data key="d0">38844</data>
    </edge>
    <edge source="TUN" target="HUN">
      <data key="d0">22882</data>
    </edge>
    <edge source="TUN" target="IDN">
      <data key="d0">23263</data>
    </edge>
    <edge source="TUN" target="IRL">
      <data key="d0">729095</data>
    </edge>
    <edge source="TUN" target="ITA">
      <data key="d0">477411507</data>
    </edge>
    <edge source="TUN" target="JPN">
      <data key="d0">3015351</data>
    </edge>
    <edge source="TUN" target="KOR">
      <data key="d0">71377</data>
    </edge>
    <edge source="TUN" target="LBN">
      <data key="d0">171970</data>
    </edge>
    <edge source="TUN" target="LTU">
      <data key="d0">11881</data>
    </edge>
    <edge source="TUN" target="MEX">
      <data key="d0">46645</data>
    </edge>
    <edge source="TUN" target="MAR">
      <data key="d0">20960</data>
    </edge>
    <edge source="TUN" target="NLD">
      <data key="d0">145426338</data>
    </edge>
    <edge source="TUN" target="NZL">
      <data key="d0">67582</data>
    </edge>
    <edge source="TUN" target="NER">
      <data key="d0">52440</data>
    </edge>
    <edge source="TUN" target="NOR">
      <data key="d0">2397246</data>
    </edge>
    <edge source="TUN" target="PAK">
      <data key="d0">47894</data>
    </edge>
    <edge source="TUN" target="PAN">
      <data key="d0">11419</data>
    </edge>
    <edge source="TUN" target="PHL">
      <data key="d0">12941</data>
    </edge>
    <edge source="TUN" target="POL">
      <data key="d0">275992</data>
    </edge>
    <edge source="TUN" target="PRT">
      <data key="d0">929964</data>
    </edge>
    <edge source="TUN" target="ROU">
      <data key="d0">15220</data>
    </edge>
    <edge source="TUN" target="SAU">
      <data key="d0">374660</data>
    </edge>
    <edge source="TUN" target="SEN">
      <data key="d0">26216</data>
    </edge>
    <edge source="TUN" target="IND">
      <data key="d0">145781</data>
    </edge>
    <edge source="TUN" target="SGP">
      <data key="d0">25278</data>
    </edge>
    <edge source="TUN" target="SVN">
      <data key="d0">182198</data>
    </edge>
    <edge source="TUN" target="ESP">
      <data key="d0">48325295</data>
    </edge>
    <edge source="TUN" target="SWE">
      <data key="d0">7066745</data>
    </edge>
    <edge source="TUN" target="CHE">
      <data key="d0">3229381</data>
    </edge>
    <edge source="TUN" target="ARE">
      <data key="d0">201347</data>
    </edge>
    <edge source="TUN" target="TUR">
      <data key="d0">29365</data>
    </edge>
    <edge source="TUN" target="EGY">
      <data key="d0">246439</data>
    </edge>
    <edge source="TUN" target="GBR">
      <data key="d0">56334401</data>
    </edge>
    <edge source="TUN" target="USA">
      <data key="d0">11984371</data>
    </edge>
    <edge source="UKR" target="AZE">
      <data key="d0">20900</data>
    </edge>
    <edge source="UKR" target="AUT">
      <data key="d0">236940</data>
    </edge>
    <edge source="UKR" target="ARM">
      <data key="d0">29200</data>
    </edge>
    <edge source="UKR" target="BEL">
      <data key="d0">10018090</data>
    </edge>
    <edge source="UKR" target="BGR">
      <data key="d0">54580</data>
    </edge>
    <edge source="UKR" target="BLR">
      <data key="d0">55700</data>
    </edge>
    <edge source="UKR" target="CAN">
      <data key="d0">1051780</data>
    </edge>
    <edge source="UKR" target="CZE">
      <data key="d0">220900</data>
    </edge>
    <edge source="UKR" target="DNK">
      <data key="d0">16729110</data>
    </edge>
    <edge source="UKR" target="EST">
      <data key="d0">12850</data>
    </edge>
    <edge source="UKR" target="FIN">
      <data key="d0">96610</data>
    </edge>
    <edge source="UKR" target="FRA">
      <data key="d0">35603070</data>
    </edge>
    <edge source="UKR" target="GEO">
      <data key="d0">11310</data>
    </edge>
    <edge source="UKR" target="DEU">
      <data key="d0">199821370</data>
    </edge>
    <edge source="UKR" target="HUN">
      <data key="d0">14987380</data>
    </edge>
    <edge source="UKR" target="ITA">
      <data key="d0">24574320</data>
    </edge>
    <edge source="UKR" target="LBN">
      <data key="d0">11690</data>
    </edge>
    <edge source="UKR" target="LVA">
      <data key="d0">7217260</data>
    </edge>
    <edge source="UKR" target="LTU">
      <data key="d0">60450</data>
    </edge>
    <edge source="UKR" target="MDA">
      <data key="d0">207330</data>
    </edge>
    <edge source="UKR" target="NLD">
      <data key="d0">12482940</data>
    </edge>
    <edge source="UKR" target="NZL">
      <data key="d0">17770</data>
    </edge>
    <edge source="UKR" target="NOR">
      <data key="d0">11920</data>
    </edge>
    <edge source="UKR" target="POL">
      <data key="d0">4297880</data>
    </edge>
    <edge source="UKR" target="PRT">
      <data key="d0">14050</data>
    </edge>
    <edge source="UKR" target="RUS">
      <data key="d0">6183270</data>
    </edge>
    <edge source="UKR" target="SVK">
      <data key="d0">2070480</data>
    </edge>
    <edge source="UKR" target="ESP">
      <data key="d0">3985290</data>
    </edge>
    <edge source="UKR" target="SWE">
      <data key="d0">101730</data>
    </edge>
    <edge source="UKR" target="ARE">
      <data key="d0">128350</data>
    </edge>
    <edge source="UKR" target="GBR">
      <data key="d0">22941050</data>
    </edge>
    <edge source="UKR" target="USA">
      <data key="d0">53113720</data>
    </edge>
    <edge source="MKD" target="ALB">
      <data key="d0">90646</data>
    </edge>
    <edge source="MKD" target="BEL">
      <data key="d0">2499029</data>
    </edge>
    <edge source="MKD" target="BGR">
      <data key="d0">118635</data>
    </edge>
    <edge source="MKD" target="CAN">
      <data key="d0">159743</data>
    </edge>
    <edge source="MKD" target="HRV">
      <data key="d0">666526</data>
    </edge>
    <edge source="MKD" target="DNK">
      <data key="d0">1510145</data>
    </edge>
    <edge source="MKD" target="FRA">
      <data key="d0">2533528</data>
    </edge>
    <edge source="MKD" target="DEU">
      <data key="d0">142549138</data>
    </edge>
    <edge source="MKD" target="GRC">
      <data key="d0">32142576</data>
    </edge>
    <edge source="MKD" target="ITA">
      <data key="d0">1895058</data>
    </edge>
    <edge source="MKD" target="NLD">
      <data key="d0">26215719</data>
    </edge>
    <edge source="MKD" target="PRT">
      <data key="d0">672680</data>
    </edge>
    <edge source="MKD" target="SAU">
      <data key="d0">67950</data>
    </edge>
    <edge source="MKD" target="SVN">
      <data key="d0">1301746</data>
    </edge>
    <edge source="MKD" target="ESP">
      <data key="d0">104928</data>
    </edge>
    <edge source="MKD" target="SWE">
      <data key="d0">26830</data>
    </edge>
    <edge source="MKD" target="CHE">
      <data key="d0">3579721</data>
    </edge>
    <edge source="MKD" target="TUR">
      <data key="d0">579381</data>
    </edge>
    <edge source="MKD" target="GBR">
      <data key="d0">14938514</data>
    </edge>
    <edge source="MKD" target="USA">
      <data key="d0">81886241</data>
    </edge>
    <edge source="MKD" target="SRB">
      <data key="d0">3581752</data>
    </edge>
    <edge source="MDG" target="ARG">
      <data key="d0">142268</data>
    </edge>
    <edge source="MDG" target="AUS">
      <data key="d0">187670</data>
    </edge>
    <edge source="MDG" target="AUT">
      <data key="d0">178852</data>
    </edge>
    <edge source="MDG" target="BEL">
      <data key="d0">4061933</data>
    </edge>
    <edge source="MDG" target="CAN">
      <data key="d0">865031</data>
    </edge>
    <edge source="MDG" target="CHL">
      <data key="d0">84804</data>
    </edge>
    <edge source="MDG" target="CHN">
      <data key="d0">21306</data>
    </edge>
    <edge source="MDG" target="COL">
      <data key="d0">192225</data>
    </edge>
    <edge source="MDG" target="CZE">
      <data key="d0">431634</data>
    </edge>
    <edge source="MDG" target="DNK">
      <data key="d0">757676</data>
    </edge>
    <edge source="MDG" target="FIN">
      <data key="d0">660600</data>
    </edge>
    <edge source="MDG" target="FRA">
      <data key="d0">133502415</data>
    </edge>
    <edge source="MDG" target="DEU">
      <data key="d0">15226528</data>
    </edge>
    <edge source="MDG" target="GRC">
      <data key="d0">86816</data>
    </edge>
    <edge source="MDG" target="HKG">
      <data key="d0">300457</data>
    </edge>
    <edge source="MDG" target="HUN">
      <data key="d0">73447</data>
    </edge>
    <edge source="MDG" target="IRL">
      <data key="d0">138760</data>
    </edge>
    <edge source="MDG" target="ITA">
      <data key="d0">12756559</data>
    </edge>
    <edge source="MDG" target="JPN">
      <data key="d0">613039</data>
    </edge>
    <edge source="MDG" target="KOR">
      <data key="d0">40015</data>
    </edge>
    <edge source="MDG" target="MUS">
      <data key="d0">1217309</data>
    </edge>
    <edge source="MDG" target="MEX">
      <data key="d0">28463</data>
    </edge>
    <edge source="MDG" target="NLD">
      <data key="d0">5918438</data>
    </edge>
    <edge source="MDG" target="NOR">
      <data key="d0">475256</data>
    </edge>
    <edge source="MDG" target="POL">
      <data key="d0">118852</data>
    </edge>
    <edge source="MDG" target="PRT">
      <data key="d0">470404</data>
    </edge>
    <edge source="MDG" target="SAU">
      <data key="d0">28557</data>
    </edge>
    <edge source="MDG" target="IND">
      <data key="d0">17055</data>
    </edge>
    <edge source="MDG" target="SGP">
      <data key="d0">14721</data>
    </edge>
    <edge source="MDG" target="ZAF">
      <data key="d0">19776</data>
    </edge>
    <edge source="MDG" target="ESP">
      <data key="d0">8314152</data>
    </edge>
    <edge source="MDG" target="SWE">
      <data key="d0">1944202</data>
    </edge>
    <edge source="MDG" target="CHE">
      <data key="d0">431146</data>
    </edge>
    <edge source="MDG" target="GBR">
      <data key="d0">14484408</data>
    </edge>
    <edge source="MDG" target="USA">
      <data key="d0">105255710</data>
    </edge>
    <edge source="TGO" target="FRA">
      <data key="d0">33935</data>
    </edge>
    <edge source="BWA" target="CAN">
      <data key="d0">85473</data>
    </edge>
    <edge source="BWA" target="DEU">
      <data key="d0">2002732</data>
    </edge>
    <edge source="BWA" target="NAM">
      <data key="d0">761626</data>
    </edge>
    <edge source="BWA" target="ZAF">
      <data key="d0">12014877</data>
    </edge>
    <edge source="BWA" target="ZWE">
      <data key="d0">249086</data>
    </edge>
    <edge source="BWA" target="GBR">
      <data key="d0">2848552</data>
    </edge>
    <edge source="BWA" target="TZA">
      <data key="d0">854297</data>
    </edge>
    <edge source="BWA" target="USA">
      <data key="d0">9124654</data>
    </edge>
    <edge source="NAM" target="BWA">
      <data key="d0">96550</data>
    </edge>
    <edge source="NAM" target="MYS">
      <data key="d0">40378</data>
    </edge>
    <edge source="NAM" target="NLD">
      <data key="d0">23260</data>
    </edge>
    <edge source="NAM" target="ZAF">
      <data key="d0">1191895</data>
    </edge>
    <edge source="MOZ" target="BEL">
      <data key="d0">65175</data>
    </edge>
    <edge source="MOZ" target="FRA">
      <data key="d0">488630</data>
    </edge>
    <edge source="MOZ" target="ITA">
      <data key="d0">32087</data>
    </edge>
    <edge source="MOZ" target="PRT">
      <data key="d0">166173</data>
    </edge>
    <edge source="MOZ" target="IND">
      <data key="d0">210860</data>
    </edge>
    <edge source="MOZ" target="ZAF">
      <data key="d0">4641343</data>
    </edge>
    <edge source="MOZ" target="ESP">
      <data key="d0">63852</data>
    </edge>
    <edge source="MOZ" target="GBR">
      <data key="d0">62693</data>
    </edge>
    <edge source="KHM" target="ARG">
      <data key="d0">104900</data>
    </edge>
    <edge source="KHM" target="AUS">
      <data key="d0">669078</data>
    </edge>
    <edge source="KHM" target="AUT">
      <data key="d0">1325517</data>
    </edge>
    <edge source="KHM" target="BEL">
      <data key="d0">2292687</data>
    </edge>
    <edge source="KHM" target="CAN">
      <data key="d0">4798594</data>
    </edge>
    <edge source="KHM" target="CHL">
      <data key="d0">58280</data>
    </edge>
    <edge source="KHM" target="COL">
      <data key="d0">14235</data>
    </edge>
    <edge source="KHM" target="CZE">
      <data key="d0">23796</data>
    </edge>
    <edge source="KHM" target="DNK">
      <data key="d0">1496529</data>
    </edge>
    <edge source="KHM" target="ECU">
      <data key="d0">11777</data>
    </edge>
    <edge source="KHM" target="FIN">
      <data key="d0">396793</data>
    </edge>
    <edge source="KHM" target="FRA">
      <data key="d0">22849692</data>
    </edge>
    <edge source="KHM" target="DEU">
      <data key="d0">54929727</data>
    </edge>
    <edge source="KHM" target="GRC">
      <data key="d0">51103</data>
    </edge>
    <edge source="KHM" target="HKG">
      <data key="d0">941963</data>
    </edge>
    <edge source="KHM" target="HUN">
      <data key="d0">82040</data>
    </edge>
    <edge source="KHM" target="IDN">
      <data key="d0">375103</data>
    </edge>
    <edge source="KHM" target="IRL">
      <data key="d0">11731763</data>
    </edge>
    <edge source="KHM" target="ITA">
      <data key="d0">1868519</data>
    </edge>
    <edge source="KHM" target="JPN">
      <data key="d0">1245378</data>
    </edge>
    <edge source="KHM" target="KOR">
      <data key="d0">36490</data>
    </edge>
    <edge source="KHM" target="LVA">
      <data key="d0">14132</data>
    </edge>
    <edge source="KHM" target="MYS">
      <data key="d0">369400</data>
    </edge>
    <edge source="KHM" target="MEX">
      <data key="d0">334024</data>
    </edge>
    <edge source="KHM" target="NLD">
      <data key="d0">19189495</data>
    </edge>
    <edge source="KHM" target="NZL">
      <data key="d0">729992</data>
    </edge>
    <edge source="KHM" target="NOR">
      <data key="d0">2170374</data>
    </edge>
    <edge source="KHM" target="PAN">
      <data key="d0">107956</data>
    </edge>
    <edge source="KHM" target="PHL">
      <data key="d0">44392</data>
    </edge>
    <edge source="KHM" target="POL">
      <data key="d0">186260</data>
    </edge>
    <edge source="KHM" target="PRT">
      <data key="d0">78493</data>
    </edge>
    <edge source="KHM" target="RUS">
      <data key="d0">65887</data>
    </edge>
    <edge source="KHM" target="IND">
      <data key="d0">16944</data>
    </edge>
    <edge source="KHM" target="SGP">
      <data key="d0">682960</data>
    </edge>
    <edge source="KHM" target="ESP">
      <data key="d0">6393136</data>
    </edge>
    <edge source="KHM" target="SWE">
      <data key="d0">6926082</data>
    </edge>
    <edge source="KHM" target="CHE">
      <data key="d0">1753123</data>
    </edge>
    <edge source="KHM" target="TUR">
      <data key="d0">420149</data>
    </edge>
    <edge source="KHM" target="GBR">
      <data key="d0">81266293</data>
    </edge>
    <edge source="KHM" target="USA">
      <data key="d0">742132919</data>
    </edge>
    <edge source="CAF" target="GBR">
      <data key="d0">13804</data>
    </edge>
    <edge source="MUS" target="ARG">
      <data key="d0">767176</data>
    </edge>
    <edge source="MUS" target="AUS">
      <data key="d0">560930</data>
    </edge>
    <edge source="MUS" target="AUT">
      <data key="d0">2047439</data>
    </edge>
    <edge source="MUS" target="BEL">
      <data key="d0">8710195</data>
    </edge>
    <edge source="MUS" target="BWA">
      <data key="d0">12213</data>
    </edge>
    <edge source="MUS" target="BRA">
      <data key="d0">99263</data>
    </edge>
    <edge source="MUS" target="CMR">
      <data key="d0">27198</data>
    </edge>
    <edge source="MUS" target="CAN">
      <data key="d0">10317629</data>
    </edge>
    <edge source="MUS" target="LKA">
      <data key="d0">376100</data>
    </edge>
    <edge source="MUS" target="CHL">
      <data key="d0">398803</data>
    </edge>
    <edge source="MUS" target="CHN">
      <data key="d0">13043</data>
    </edge>
    <edge source="MUS" target="CZE">
      <data key="d0">31260</data>
    </edge>
    <edge source="MUS" target="DNK">
      <data key="d0">1891858</data>
    </edge>
    <edge source="MUS" target="FIN">
      <data key="d0">140123</data>
    </edge>
    <edge source="MUS" target="FRA">
      <data key="d0">259574619</data>
    </edge>
    <edge source="MUS" target="DEU">
      <data key="d0">44416648</data>
    </edge>
    <edge source="MUS" target="GRC">
      <data key="d0">361188</data>
    </edge>
    <edge source="MUS" target="GTM">
      <data key="d0">12720</data>
    </edge>
    <edge source="MUS" target="HKG">
      <data key="d0">1911459</data>
    </edge>
    <edge source="MUS" target="HUN">
      <data key="d0">29677</data>
    </edge>
    <edge source="MUS" target="IRL">
      <data key="d0">3467556</data>
    </edge>
    <edge source="MUS" target="ISR">
      <data key="d0">71615</data>
    </edge>
    <edge source="MUS" target="ITA">
      <data key="d0">51719968</data>
    </edge>
    <edge source="MUS" target="JPN">
      <data key="d0">2398687</data>
    </edge>
    <edge source="MUS" target="KOR">
      <data key="d0">90670</data>
    </edge>
    <edge source="MUS" target="MDG">
      <data key="d0">2709552</data>
    </edge>
    <edge source="MUS" target="MYS">
      <data key="d0">21091</data>
    </edge>
    <edge source="MUS" target="MEX">
      <data key="d0">303077</data>
    </edge>
    <edge source="MUS" target="MOZ">
      <data key="d0">42188</data>
    </edge>
    <edge source="MUS" target="NLD">
      <data key="d0">22392035</data>
    </edge>
    <edge source="MUS" target="NZL">
      <data key="d0">20320</data>
    </edge>
    <edge source="MUS" target="NOR">
      <data key="d0">1339993</data>
    </edge>
    <edge source="MUS" target="PAN">
      <data key="d0">869791</data>
    </edge>
    <edge source="MUS" target="PHL">
      <data key="d0">10500</data>
    </edge>
    <edge source="MUS" target="POL">
      <data key="d0">96750</data>
    </edge>
    <edge source="MUS" target="PRT">
      <data key="d0">896072</data>
    </edge>
    <edge source="MUS" target="IND">
      <data key="d0">17030</data>
    </edge>
    <edge source="MUS" target="SGP">
      <data key="d0">256585</data>
    </edge>
    <edge source="MUS" target="ZAF">
      <data key="d0">418845</data>
    </edge>
    <edge source="MUS" target="ZWE">
      <data key="d0">877556</data>
    </edge>
    <edge source="MUS" target="ESP">
      <data key="d0">21839848</data>
    </edge>
    <edge source="MUS" target="SWE">
      <data key="d0">5159111</data>
    </edge>
    <edge source="MUS" target="CHE">
      <data key="d0">1899005</data>
    </edge>
    <edge source="MUS" target="ARE">
      <data key="d0">109075</data>
    </edge>
    <edge source="MUS" target="TUR">
      <data key="d0">21100</data>
    </edge>
    <edge source="MUS" target="GBR">
      <data key="d0">214527573</data>
    </edge>
    <edge source="MUS" target="TZA">
      <data key="d0">12664</data>
    </edge>
    <edge source="MUS" target="USA">
      <data key="d0">283210493</data>
    </edge>
    <edge source="ETH" target="ITA">
      <data key="d0">150111</data>
    </edge>
    <edge source="PSE" target="ISR">
      <data key="d0">9493560</data>
    </edge>
    <edge source="PSE" target="JOR">
      <data key="d0">14729</data>
    </edge>
    <edge source="JAM" target="BEL">
      <data key="d0">39100</data>
    </edge>
    <edge source="JAM" target="FRA">
      <data key="d0">50219</data>
    </edge>
    <edge source="JAM" target="MEX">
      <data key="d0">43043</data>
    </edge>
    <edge source="JAM" target="NLD">
      <data key="d0">324622</data>
    </edge>
    <edge source="JAM" target="USA">
      <data key="d0">147432859</data>
    </edge>
    <edge source="KGZ" target="CAN">
      <data key="d0">22956</data>
    </edge>
    <edge source="KGZ" target="DEU">
      <data key="d0">45747</data>
    </edge>
    <edge source="KGZ" target="KAZ">
      <data key="d0">202131</data>
    </edge>
    <edge source="KGZ" target="RUS">
      <data key="d0">1029530</data>
    </edge>
    <edge source="KGZ" target="ARE">
      <data key="d0">10798</data>
    </edge>
    <edge source="KGZ" target="USA">
      <data key="d0">1115654</data>
    </edge>
    <edge source="MWI" target="BEL">
      <data key="d0">571260</data>
    </edge>
    <edge source="MWI" target="BWA">
      <data key="d0">510399</data>
    </edge>
    <edge source="MWI" target="FRA">
      <data key="d0">109162</data>
    </edge>
    <edge source="MWI" target="IDN">
      <data key="d0">29990</data>
    </edge>
    <edge source="MWI" target="MOZ">
      <data key="d0">16641</data>
    </edge>
    <edge source="MWI" target="ZAF">
      <data key="d0">9188910</data>
    </edge>
    <edge source="MWI" target="ZWE">
      <data key="d0">125516</data>
    </edge>
    <edge source="MWI" target="USA">
      <data key="d0">2336417</data>
    </edge>
    <edge source="NIC" target="CRI">
      <data key="d0">44098</data>
    </edge>
    <edge source="NIC" target="SLV">
      <data key="d0">10350</data>
    </edge>
    <edge source="NIC" target="PAN">
      <data key="d0">21203</data>
    </edge>
    <edge source="NIC" target="USA">
      <data key="d0">289131</data>
    </edge>
    <edge source="BFA" target="AUS">
      <data key="d0">10881</data>
    </edge>
    <edge source="BFA" target="BEL">
      <data key="d0">63155</data>
    </edge>
    <edge source="BFA" target="DNK">
      <data key="d0">11303</data>
    </edge>
    <edge source="BFA" target="FRA">
      <data key="d0">121624</data>
    </edge>
    <edge source="BFA" target="NLD">
      <data key="d0">13412</data>
    </edge>
    <edge source="BFA" target="SEN">
      <data key="d0">10820</data>
    </edge>
  </graph>
</graphml>
