# Supplementary material for: Core-periphery structure in sectoral international trade networks: A new approach to an old theory
Source: PLoS One. 2020 Apr 2;15(4):e0229547. doi: 10.1371/journal.pone.0229547 (PMC7117750; doi:10.1371/journal.pone.0229547)
Supplement: S8 File — (ZIP) [file pone.0229547.s008.zip › S8_File/Networks 2000/85-FOOTWEAR.graphml]

<?xml version='1.0' encoding='utf-8'?>
<graphml xmlns="http://graphml.graphdrawing.org/xmlns" xmlns:xsi="http://www.w3.org/2001/XMLSchema-instance" xsi:schemaLocation="http://graphml.graphdrawing.org/xmlns http://graphml.graphdrawing.org/xmlns/1.0/graphml.xsd">
  <key attr.name="weight" attr.type="long" for="edge" id="d0" />
  <graph edgedefault="directed">
    <node id="ALB" />
    <node id="AUT" />
    <node id="GRC" />
    <node id="ITA" />
    <node id="PAN" />
    <node id="DZA" />
    <node id="ESP" />
    <node id="TUR" />
    <node id="ARG" />
    <node id="ARM" />
    <node id="BOL" />
    <node id="BRA" />
    <node id="CAN" />
    <node id="CHL" />
    <node id="CHN" />
    <node id="DEU" />
    <node id="JPN" />
    <node id="MEX" />
    <node id="PRY" />
    <node id="PER" />
    <node id="IND" />
    <node id="VNM" />
    <node id="CHE" />
    <node id="ARE" />
    <node id="GBR" />
    <node id="USA" />
    <node id="URY" />
    <node id="AUS" />
    <node id="BEL" />
    <node id="LKA" />
    <node id="DNK" />
    <node id="FRA" />
    <node id="GHA" />
    <node id="HKG" />
    <node id="IDN" />
    <node id="IRL" />
    <node id="ISR" />
    <node id="MYS" />
    <node id="MOZ" />
    <node id="NLD" />
    <node id="NZL" />
    <node id="PHL" />
    <node id="ROU" />
    <node id="SGP" />
    <node id="ZAF" />
    <node id="SWE" />
    <node id="THA" />
    <node id="TZA" />
    <node id="BGR" />
    <node id="BLR" />
    <node id="HRV" />
    <node id="CZE" />
    <node id="EST" />
    <node id="FIN" />
    <node id="HUN" />
    <node id="KAZ" />
    <node id="KOR" />
    <node id="LBN" />
    <node id="LVA" />
    <node id="LTU" />
    <node id="NOR" />
    <node id="POL" />
    <node id="PRT" />
    <node id="RUS" />
    <node id="SAU" />
    <node id="SVK" />
    <node id="SVN" />
    <node id="UKR" />
    <node id="MKD" />
    <node id="EGY" />
    <node id="SRB" />
    <node id="BDI" />
    <node id="CMR" />
    <node id="COL" />
    <node id="JOR" />
    <node id="MDG" />
    <node id="MAR" />
    <node id="PAK" />
    <node id="SEN" />
    <node id="TUN" />
    <node id="ECU" />
    <node id="NIC" />
    <node id="BWA" />
    <node id="NAM" />
    <node id="ZWE" />
    <node id="CRI" />
    <node id="BEN" />
    <node id="SLV" />
    <node id="GTM" />
    <node id="HND" />
    <node id="JAM" />
    <node id="MUS" />
    <node id="OMN" />
    <node id="GEO" />
    <node id="MDA" />
    <node id="KHM" />
    <node id="CAF" />
    <node id="NER" />
    <node id="ETH" />
    <node id="GMB" />
    <node id="PSE" />
    <node id="CIV" />
    <node id="KGZ" />
    <node id="MWI" />
    <node id="MRT" />
    <node id="TGO" />
    <node id="UGA" />
    <node id="BFA" />
    <node id="AZE" />
    <edge source="ALB" target="AUT">
      <data key="d0">303979</data>
    </edge>
    <edge source="ALB" target="GRC">
      <data key="d0">102847</data>
    </edge>
    <edge source="ALB" target="ITA">
      <data key="d0">69795453</data>
    </edge>
    <edge source="ALB" target="PAN">
      <data key="d0">15011</data>
    </edge>
    <edge source="AUT" target="ARG">
      <data key="d0">29040</data>
    </edge>
    <edge source="AUT" target="AUS">
      <data key="d0">108999</data>
    </edge>
    <edge source="AUT" target="BEL">
      <data key="d0">6229936</data>
    </edge>
    <edge source="AUT" target="BRA">
      <data key="d0">13985</data>
    </edge>
    <edge source="AUT" target="BGR">
      <data key="d0">49046</data>
    </edge>
    <edge source="AUT" target="BLR">
      <data key="d0">117363</data>
    </edge>
    <edge source="AUT" target="CAN">
      <data key="d0">2302093</data>
    </edge>
    <edge source="AUT" target="CHN">
      <data key="d0">490060</data>
    </edge>
    <edge source="AUT" target="HRV">
      <data key="d0">17965425</data>
    </edge>
    <edge source="AUT" target="CZE">
      <data key="d0">6630871</data>
    </edge>
    <edge source="AUT" target="DNK">
      <data key="d0">6049208</data>
    </edge>
    <edge source="AUT" target="EST">
      <data key="d0">255402</data>
    </edge>
    <edge source="AUT" target="FIN">
      <data key="d0">5720739</data>
    </edge>
    <edge source="AUT" target="FRA">
      <data key="d0">6175805</data>
    </edge>
    <edge source="AUT" target="DEU">
      <data key="d0">328957334</data>
    </edge>
    <edge source="AUT" target="GRC">
      <data key="d0">464500</data>
    </edge>
    <edge source="AUT" target="HKG">
      <data key="d0">135630</data>
    </edge>
    <edge source="AUT" target="HUN">
      <data key="d0">12634512</data>
    </edge>
    <edge source="AUT" target="IRL">
      <data key="d0">1050378</data>
    </edge>
    <edge source="AUT" target="ISR">
      <data key="d0">1715947</data>
    </edge>
    <edge source="AUT" target="ITA">
      <data key="d0">35243667</data>
    </edge>
    <edge source="AUT" target="JPN">
      <data key="d0">4729645</data>
    </edge>
    <edge source="AUT" target="KAZ">
      <data key="d0">38876</data>
    </edge>
    <edge source="AUT" target="KOR">
      <data key="d0">903975</data>
    </edge>
    <edge source="AUT" target="LBN">
      <data key="d0">48176</data>
    </edge>
    <edge source="AUT" target="LVA">
      <data key="d0">225960</data>
    </edge>
    <edge source="AUT" target="LTU">
      <data key="d0">264568</data>
    </edge>
    <edge source="AUT" target="MYS">
      <data key="d0">11174</data>
    </edge>
    <edge source="AUT" target="MEX">
      <data key="d0">101639</data>
    </edge>
    <edge source="AUT" target="NLD">
      <data key="d0">9788227</data>
    </edge>
    <edge source="AUT" target="NZL">
      <data key="d0">63098</data>
    </edge>
    <edge source="AUT" target="NOR">
      <data key="d0">5791866</data>
    </edge>
    <edge source="AUT" target="POL">
      <data key="d0">2704901</data>
    </edge>
    <edge source="AUT" target="PRT">
      <data key="d0">2923367</data>
    </edge>
    <edge source="AUT" target="ROU">
      <data key="d0">5890494</data>
    </edge>
    <edge source="AUT" target="RUS">
      <data key="d0">4367586</data>
    </edge>
    <edge source="AUT" target="SAU">
      <data key="d0">31649</data>
    </edge>
    <edge source="AUT" target="IND">
      <data key="d0">69655</data>
    </edge>
    <edge source="AUT" target="SVK">
      <data key="d0">7442575</data>
    </edge>
    <edge source="AUT" target="SVN">
      <data key="d0">9588764</data>
    </edge>
    <edge source="AUT" target="ZAF">
      <data key="d0">22884</data>
    </edge>
    <edge source="AUT" target="ESP">
      <data key="d0">1023212</data>
    </edge>
    <edge source="AUT" target="SWE">
      <data key="d0">2719220</data>
    </edge>
    <edge source="AUT" target="CHE">
      <data key="d0">32069449</data>
    </edge>
    <edge source="AUT" target="THA">
      <data key="d0">30445</data>
    </edge>
    <edge source="AUT" target="ARE">
      <data key="d0">197791</data>
    </edge>
    <edge source="AUT" target="TUR">
      <data key="d0">236399</data>
    </edge>
    <edge source="AUT" target="UKR">
      <data key="d0">1115684</data>
    </edge>
    <edge source="AUT" target="MKD">
      <data key="d0">37537</data>
    </edge>
    <edge source="AUT" target="EGY">
      <data key="d0">26162</data>
    </edge>
    <edge source="AUT" target="GBR">
      <data key="d0">3361504</data>
    </edge>
    <edge source="AUT" target="USA">
      <data key="d0">8135378</data>
    </edge>
    <edge source="AUT" target="SRB">
      <data key="d0">756168</data>
    </edge>
    <edge source="GRC" target="ALB">
      <data key="d0">54782</data>
    </edge>
    <edge source="GRC" target="AUS">
      <data key="d0">41515</data>
    </edge>
    <edge source="GRC" target="BEL">
      <data key="d0">202824</data>
    </edge>
    <edge source="GRC" target="BGR">
      <data key="d0">3774392</data>
    </edge>
    <edge source="GRC" target="CAN">
      <data key="d0">72849</data>
    </edge>
    <edge source="GRC" target="CHN">
      <data key="d0">94703</data>
    </edge>
    <edge source="GRC" target="CZE">
      <data key="d0">16786</data>
    </edge>
    <edge source="GRC" target="DNK">
      <data key="d0">15776</data>
    </edge>
    <edge source="GRC" target="FRA">
      <data key="d0">298179</data>
    </edge>
    <edge source="GRC" target="DEU">
      <data key="d0">1137604</data>
    </edge>
    <edge source="GRC" target="HUN">
      <data key="d0">44369</data>
    </edge>
    <edge source="GRC" target="ISR">
      <data key="d0">106167</data>
    </edge>
    <edge source="GRC" target="ITA">
      <data key="d0">1558292</data>
    </edge>
    <edge source="GRC" target="JPN">
      <data key="d0">101555</data>
    </edge>
    <edge source="GRC" target="LBN">
      <data key="d0">178820</data>
    </edge>
    <edge source="GRC" target="LVA">
      <data key="d0">10912</data>
    </edge>
    <edge source="GRC" target="LTU">
      <data key="d0">65888</data>
    </edge>
    <edge source="GRC" target="MAR">
      <data key="d0">44059</data>
    </edge>
    <edge source="GRC" target="OMN">
      <data key="d0">16332</data>
    </edge>
    <edge source="GRC" target="NLD">
      <data key="d0">236813</data>
    </edge>
    <edge source="GRC" target="PRT">
      <data key="d0">68068</data>
    </edge>
    <edge source="GRC" target="ROU">
      <data key="d0">485524</data>
    </edge>
    <edge source="GRC" target="RUS">
      <data key="d0">83996</data>
    </edge>
    <edge source="GRC" target="SAU">
      <data key="d0">3879959</data>
    </edge>
    <edge source="GRC" target="SGP">
      <data key="d0">12883</data>
    </edge>
    <edge source="GRC" target="VNM">
      <data key="d0">11715</data>
    </edge>
    <edge source="GRC" target="ZAF">
      <data key="d0">422937</data>
    </edge>
    <edge source="GRC" target="ESP">
      <data key="d0">1083398</data>
    </edge>
    <edge source="GRC" target="SWE">
      <data key="d0">18346</data>
    </edge>
    <edge source="GRC" target="CHE">
      <data key="d0">77440</data>
    </edge>
    <edge source="GRC" target="ARE">
      <data key="d0">377364</data>
    </edge>
    <edge source="GRC" target="TUN">
      <data key="d0">13482</data>
    </edge>
    <edge source="GRC" target="TUR">
      <data key="d0">488673</data>
    </edge>
    <edge source="GRC" target="MKD">
      <data key="d0">1283514</data>
    </edge>
    <edge source="GRC" target="EGY">
      <data key="d0">32728</data>
    </edge>
    <edge source="GRC" target="GBR">
      <data key="d0">135099</data>
    </edge>
    <edge source="GRC" target="USA">
      <data key="d0">1471590</data>
    </edge>
    <edge source="GRC" target="URY">
      <data key="d0">19487</data>
    </edge>
    <edge source="GRC" target="SRB">
      <data key="d0">1494196</data>
    </edge>
    <edge source="ITA" target="ALB">
      <data key="d0">27664671</data>
    </edge>
    <edge source="ITA" target="DZA">
      <data key="d0">1620389</data>
    </edge>
    <edge source="ITA" target="AZE">
      <data key="d0">2082307</data>
    </edge>
    <edge source="ITA" target="ARG">
      <data key="d0">1882593</data>
    </edge>
    <edge source="ITA" target="AUS">
      <data key="d0">48039547</data>
    </edge>
    <edge source="ITA" target="AUT">
      <data key="d0">184099649</data>
    </edge>
    <edge source="ITA" target="ARM">
      <data key="d0">2711628</data>
    </edge>
    <edge source="ITA" target="BEL">
      <data key="d0">199086900</data>
    </edge>
    <edge source="ITA" target="BOL">
      <data key="d0">38104</data>
    </edge>
    <edge source="ITA" target="BWA">
      <data key="d0">20566</data>
    </edge>
    <edge source="ITA" target="BRA">
      <data key="d0">5902119</data>
    </edge>
    <edge source="ITA" target="BGR">
      <data key="d0">41876415</data>
    </edge>
    <edge source="ITA" target="BDI">
      <data key="d0">48507</data>
    </edge>
    <edge source="ITA" target="BLR">
      <data key="d0">1711455</data>
    </edge>
    <edge source="ITA" target="CMR">
      <data key="d0">4451303</data>
    </edge>
    <edge source="ITA" target="CAN">
      <data key="d0">122672372</data>
    </edge>
    <edge source="ITA" target="CAF">
      <data key="d0">23444</data>
    </edge>
    <edge source="ITA" target="LKA">
      <data key="d0">6746672</data>
    </edge>
    <edge source="ITA" target="CHL">
      <data key="d0">7843556</data>
    </edge>
    <edge source="ITA" target="CHN">
      <data key="d0">5730169</data>
    </edge>
    <edge source="ITA" target="COL">
      <data key="d0">3379331</data>
    </edge>
    <edge source="ITA" target="CRI">
      <data key="d0">891376</data>
    </edge>
    <edge source="ITA" target="HRV">
      <data key="d0">61273470</data>
    </edge>
    <edge source="ITA" target="CZE">
      <data key="d0">45948452</data>
    </edge>
    <edge source="ITA" target="BEN">
      <data key="d0">319816</data>
    </edge>
    <edge source="ITA" target="DNK">
      <data key="d0">62854653</data>
    </edge>
    <edge source="ITA" target="ECU">
      <data key="d0">949116</data>
    </edge>
    <edge source="ITA" target="SLV">
      <data key="d0">574364</data>
    </edge>
    <edge source="ITA" target="ETH">
      <data key="d0">915353</data>
    </edge>
    <edge source="ITA" target="EST">
      <data key="d0">10926880</data>
    </edge>
    <edge source="ITA" target="FIN">
      <data key="d0">22624087</data>
    </edge>
    <edge source="ITA" target="FRA">
      <data key="d0">721266947</data>
    </edge>
    <edge source="ITA" target="GEO">
      <data key="d0">1549662</data>
    </edge>
    <edge source="ITA" target="GMB">
      <data key="d0">39391</data>
    </edge>
    <edge source="ITA" target="PSE">
      <data key="d0">18130</data>
    </edge>
    <edge source="ITA" target="DEU">
      <data key="d0">1193332338</data>
    </edge>
    <edge source="ITA" target="GHA">
      <data key="d0">2784642</data>
    </edge>
    <edge source="ITA" target="GRC">
      <data key="d0">116733850</data>
    </edge>
    <edge source="ITA" target="GTM">
      <data key="d0">1089947</data>
    </edge>
    <edge source="ITA" target="HND">
      <data key="d0">187989</data>
    </edge>
    <edge source="ITA" target="HKG">
      <data key="d0">93846770</data>
    </edge>
    <edge source="ITA" target="HUN">
      <data key="d0">63261902</data>
    </edge>
    <edge source="ITA" target="IDN">
      <data key="d0">3643134</data>
    </edge>
    <edge source="ITA" target="IRL">
      <data key="d0">21538804</data>
    </edge>
    <edge source="ITA" target="ISR">
      <data key="d0">40383921</data>
    </edge>
    <edge source="ITA" target="CIV">
      <data key="d0">901472</data>
    </edge>
    <edge source="ITA" target="JAM">
      <data key="d0">38270</data>
    </edge>
    <edge source="ITA" target="JPN">
      <data key="d0">212922419</data>
    </edge>
    <edge source="ITA" target="KAZ">
      <data key="d0">4456125</data>
    </edge>
    <edge source="ITA" target="JOR">
      <data key="d0">5014827</data>
    </edge>
    <edge source="ITA" target="KOR">
      <data key="d0">27872745</data>
    </edge>
    <edge source="ITA" target="KGZ">
      <data key="d0">398418</data>
    </edge>
    <edge source="ITA" target="LBN">
      <data key="d0">14206680</data>
    </edge>
    <edge source="ITA" target="LVA">
      <data key="d0">5499534</data>
    </edge>
    <edge source="ITA" target="LTU">
      <data key="d0">4088516</data>
    </edge>
    <edge source="ITA" target="MDG">
      <data key="d0">165040</data>
    </edge>
    <edge source="ITA" target="MYS">
      <data key="d0">1397160</data>
    </edge>
    <edge source="ITA" target="MRT">
      <data key="d0">1051214</data>
    </edge>
    <edge source="ITA" target="MUS">
      <data key="d0">288817</data>
    </edge>
    <edge source="ITA" target="MEX">
      <data key="d0">10140384</data>
    </edge>
    <edge source="ITA" target="MDA">
      <data key="d0">2070844</data>
    </edge>
    <edge source="ITA" target="MAR">
      <data key="d0">16944884</data>
    </edge>
    <edge source="ITA" target="OMN">
      <data key="d0">1892899</data>
    </edge>
    <edge source="ITA" target="NAM">
      <data key="d0">11420</data>
    </edge>
    <edge source="ITA" target="NLD">
      <data key="d0">247933038</data>
    </edge>
    <edge source="ITA" target="NZL">
      <data key="d0">5996992</data>
    </edge>
    <edge source="ITA" target="NIC">
      <data key="d0">76508</data>
    </edge>
    <edge source="ITA" target="NER">
      <data key="d0">119168</data>
    </edge>
    <edge source="ITA" target="NOR">
      <data key="d0">28420287</data>
    </edge>
    <edge source="ITA" target="PAK">
      <data key="d0">651638</data>
    </edge>
    <edge source="ITA" target="PAN">
      <data key="d0">2108362</data>
    </edge>
    <edge source="ITA" target="PRY">
      <data key="d0">28462</data>
    </edge>
    <edge source="ITA" target="PER">
      <data key="d0">726825</data>
    </edge>
    <edge source="ITA" target="PHL">
      <data key="d0">3230109</data>
    </edge>
    <edge source="ITA" target="POL">
      <data key="d0">74865499</data>
    </edge>
    <edge source="ITA" target="PRT">
      <data key="d0">55329961</data>
    </edge>
    <edge source="ITA" target="ROU">
      <data key="d0">265405019</data>
    </edge>
    <edge source="ITA" target="RUS">
      <data key="d0">210202528</data>
    </edge>
    <edge source="ITA" target="SAU">
      <data key="d0">30698139</data>
    </edge>
    <edge source="ITA" target="SEN">
      <data key="d0">465692</data>
    </edge>
    <edge source="ITA" target="IND">
      <data key="d0">11893819</data>
    </edge>
    <edge source="ITA" target="SGP">
      <data key="d0">12972692</data>
    </edge>
    <edge source="ITA" target="SVK">
      <data key="d0">27140072</data>
    </edge>
    <edge source="ITA" target="VNM">
      <data key="d0">1323027</data>
    </edge>
    <edge source="ITA" target="SVN">
      <data key="d0">38639321</data>
    </edge>
    <edge source="ITA" target="ZAF">
      <data key="d0">11775854</data>
    </edge>
    <edge source="ITA" target="ZWE">
      <data key="d0">227410</data>
    </edge>
    <edge source="ITA" target="ESP">
      <data key="d0">118079575</data>
    </edge>
    <edge source="ITA" target="SWE">
      <data key="d0">73060444</data>
    </edge>
    <edge source="ITA" target="CHE">
      <data key="d0">296866036</data>
    </edge>
    <edge source="ITA" target="THA">
      <data key="d0">2264954</data>
    </edge>
    <edge source="ITA" target="TGO">
      <data key="d0">157347</data>
    </edge>
    <edge source="ITA" target="ARE">
      <data key="d0">36336824</data>
    </edge>
    <edge source="ITA" target="TUN">
      <data key="d0">45943372</data>
    </edge>
    <edge source="ITA" target="TUR">
      <data key="d0">41286089</data>
    </edge>
    <edge source="ITA" target="UGA">
      <data key="d0">196356</data>
    </edge>
    <edge source="ITA" target="UKR">
      <data key="d0">39474933</data>
    </edge>
    <edge source="ITA" target="MKD">
      <data key="d0">14936750</data>
    </edge>
    <edge source="ITA" target="EGY">
      <data key="d0">16250289</data>
    </edge>
    <edge source="ITA" target="GBR">
      <data key="d0">560286217</data>
    </edge>
    <edge source="ITA" target="TZA">
      <data key="d0">183812</data>
    </edge>
    <edge source="ITA" target="USA">
      <data key="d0">1246488412</data>
    </edge>
    <edge source="ITA" target="BFA">
      <data key="d0">142819</data>
    </edge>
    <edge source="ITA" target="URY">
      <data key="d0">703331</data>
    </edge>
    <edge source="ITA" target="SRB">
      <data key="d0">26623441</data>
    </edge>
    <edge source="DZA" target="ITA">
      <data key="d0">21044</data>
    </edge>
    <edge source="DZA" target="ESP">
      <data key="d0">348692</data>
    </edge>
    <edge source="DZA" target="TUR">
      <data key="d0">19878</data>
    </edge>
    <edge source="ESP" target="DZA">
      <data key="d0">1436881</data>
    </edge>
    <edge source="ESP" target="AZE">
      <data key="d0">26329</data>
    </edge>
    <edge source="ESP" target="ARG">
      <data key="d0">1490925</data>
    </edge>
    <edge source="ESP" target="AUS">
      <data key="d0">7879513</data>
    </edge>
    <edge source="ESP" target="AUT">
      <data key="d0">16359780</data>
    </edge>
    <edge source="ESP" target="BEL">
      <data key="d0">50045623</data>
    </edge>
    <edge source="ESP" target="BOL">
      <data key="d0">108683</data>
    </edge>
    <edge source="ESP" target="BRA">
      <data key="d0">2145169</data>
    </edge>
    <edge source="ESP" target="BGR">
      <data key="d0">280915</data>
    </edge>
    <edge source="ESP" target="BLR">
      <data key="d0">446074</data>
    </edge>
    <edge source="ESP" target="CMR">
      <data key="d0">134106</data>
    </edge>
    <edge source="ESP" target="CAN">
      <data key="d0">23912171</data>
    </edge>
    <edge source="ESP" target="LKA">
      <data key="d0">51106</data>
    </edge>
    <edge source="ESP" target="CHL">
      <data key="d0">5141950</data>
    </edge>
    <edge source="ESP" target="CHN">
      <data key="d0">686156</data>
    </edge>
    <edge source="ESP" target="COL">
      <data key="d0">997129</data>
    </edge>
    <edge source="ESP" target="CRI">
      <data key="d0">465377</data>
    </edge>
    <edge source="ESP" target="HRV">
      <data key="d0">519625</data>
    </edge>
    <edge source="ESP" target="CZE">
      <data key="d0">5524182</data>
    </edge>
    <edge source="ESP" target="BEN">
      <data key="d0">114816</data>
    </edge>
    <edge source="ESP" target="DNK">
      <data key="d0">16379718</data>
    </edge>
    <edge source="ESP" target="ECU">
      <data key="d0">117112</data>
    </edge>
    <edge source="ESP" target="SLV">
      <data key="d0">223793</data>
    </edge>
    <edge source="ESP" target="EST">
      <data key="d0">282500</data>
    </edge>
    <edge source="ESP" target="FIN">
      <data key="d0">6718941</data>
    </edge>
    <edge source="ESP" target="FRA">
      <data key="d0">344339976</data>
    </edge>
    <edge source="ESP" target="GEO">
      <data key="d0">93798</data>
    </edge>
    <edge source="ESP" target="PSE">
      <data key="d0">92770</data>
    </edge>
    <edge source="ESP" target="DEU">
      <data key="d0">287174166</data>
    </edge>
    <edge source="ESP" target="GHA">
      <data key="d0">21836</data>
    </edge>
    <edge source="ESP" target="GRC">
      <data key="d0">35070273</data>
    </edge>
    <edge source="ESP" target="GTM">
      <data key="d0">960137</data>
    </edge>
    <edge source="ESP" target="HND">
      <data key="d0">455685</data>
    </edge>
    <edge source="ESP" target="HKG">
      <data key="d0">11364967</data>
    </edge>
    <edge source="ESP" target="HUN">
      <data key="d0">6200165</data>
    </edge>
    <edge source="ESP" target="IDN">
      <data key="d0">27823</data>
    </edge>
    <edge source="ESP" target="IRL">
      <data key="d0">10133112</data>
    </edge>
    <edge source="ESP" target="ISR">
      <data key="d0">20140087</data>
    </edge>
    <edge source="ESP" target="ITA">
      <data key="d0">77665849</data>
    </edge>
    <edge source="ESP" target="CIV">
      <data key="d0">301664</data>
    </edge>
    <edge source="ESP" target="JAM">
      <data key="d0">61153</data>
    </edge>
    <edge source="ESP" target="JPN">
      <data key="d0">34801604</data>
    </edge>
    <edge source="ESP" target="KAZ">
      <data key="d0">31855</data>
    </edge>
    <edge source="ESP" target="JOR">
      <data key="d0">213047</data>
    </edge>
    <edge source="ESP" target="KOR">
      <data key="d0">480114</data>
    </edge>
    <edge source="ESP" target="LBN">
      <data key="d0">2262034</data>
    </edge>
    <edge source="ESP" target="LVA">
      <data key="d0">607002</data>
    </edge>
    <edge source="ESP" target="LTU">
      <data key="d0">175079</data>
    </edge>
    <edge source="ESP" target="MYS">
      <data key="d0">212943</data>
    </edge>
    <edge source="ESP" target="MRT">
      <data key="d0">361054</data>
    </edge>
    <edge source="ESP" target="MUS">
      <data key="d0">13442</data>
    </edge>
    <edge source="ESP" target="MEX">
      <data key="d0">16299904</data>
    </edge>
    <edge source="ESP" target="MDA">
      <data key="d0">13137</data>
    </edge>
    <edge source="ESP" target="MAR">
      <data key="d0">9585045</data>
    </edge>
    <edge source="ESP" target="MOZ">
      <data key="d0">42804</data>
    </edge>
    <edge source="ESP" target="OMN">
      <data key="d0">132315</data>
    </edge>
    <edge source="ESP" target="NAM">
      <data key="d0">21806</data>
    </edge>
    <edge source="ESP" target="NLD">
      <data key="d0">71488170</data>
    </edge>
    <edge source="ESP" target="NZL">
      <data key="d0">1656016</data>
    </edge>
    <edge source="ESP" target="NOR">
      <data key="d0">5861193</data>
    </edge>
    <edge source="ESP" target="PAK">
      <data key="d0">38300</data>
    </edge>
    <edge source="ESP" target="PAN">
      <data key="d0">2196412</data>
    </edge>
    <edge source="ESP" target="PRY">
      <data key="d0">11715</data>
    </edge>
    <edge source="ESP" target="PER">
      <data key="d0">974640</data>
    </edge>
    <edge source="ESP" target="PHL">
      <data key="d0">414176</data>
    </edge>
    <edge source="ESP" target="POL">
      <data key="d0">8447173</data>
    </edge>
    <edge source="ESP" target="PRT">
      <data key="d0">106781453</data>
    </edge>
    <edge source="ESP" target="ROU">
      <data key="d0">939275</data>
    </edge>
    <edge source="ESP" target="RUS">
      <data key="d0">18771301</data>
    </edge>
    <edge source="ESP" target="SAU">
      <data key="d0">16043843</data>
    </edge>
    <edge source="ESP" target="SEN">
      <data key="d0">386325</data>
    </edge>
    <edge source="ESP" target="IND">
      <data key="d0">120255</data>
    </edge>
    <edge source="ESP" target="SGP">
      <data key="d0">2445192</data>
    </edge>
    <edge source="ESP" target="SVK">
      <data key="d0">1149028</data>
    </edge>
    <edge source="ESP" target="VNM">
      <data key="d0">238374</data>
    </edge>
    <edge source="ESP" target="SVN">
      <data key="d0">2120400</data>
    </edge>
    <edge source="ESP" target="ZAF">
      <data key="d0">1876769</data>
    </edge>
    <edge source="ESP" target="ZWE">
      <data key="d0">53692</data>
    </edge>
    <edge source="ESP" target="SWE">
      <data key="d0">20318242</data>
    </edge>
    <edge source="ESP" target="CHE">
      <data key="d0">18491837</data>
    </edge>
    <edge source="ESP" target="THA">
      <data key="d0">295140</data>
    </edge>
    <edge source="ESP" target="TGO">
      <data key="d0">23918</data>
    </edge>
    <edge source="ESP" target="ARE">
      <data key="d0">5475265</data>
    </edge>
    <edge source="ESP" target="TUN">
      <data key="d0">1732270</data>
    </edge>
    <edge source="ESP" target="TUR">
      <data key="d0">7181684</data>
    </edge>
    <edge source="ESP" target="UGA">
      <data key="d0">29835</data>
    </edge>
    <edge source="ESP" target="UKR">
      <data key="d0">398123</data>
    </edge>
    <edge source="ESP" target="EGY">
      <data key="d0">562807</data>
    </edge>
    <edge source="ESP" target="GBR">
      <data key="d0">211736394</data>
    </edge>
    <edge source="ESP" target="USA">
      <data key="d0">319736047</data>
    </edge>
    <edge source="ESP" target="URY">
      <data key="d0">422388</data>
    </edge>
    <edge source="ESP" target="SRB">
      <data key="d0">243825</data>
    </edge>
    <edge source="TUR" target="ALB">
      <data key="d0">703414</data>
    </edge>
    <edge source="TUR" target="DZA">
      <data key="d0">170057</data>
    </edge>
    <edge source="TUR" target="AZE">
      <data key="d0">2495226</data>
    </edge>
    <edge source="TUR" target="AUS">
      <data key="d0">11705</data>
    </edge>
    <edge source="TUR" target="AUT">
      <data key="d0">100381</data>
    </edge>
    <edge source="TUR" target="BEL">
      <data key="d0">1948182</data>
    </edge>
    <edge source="TUR" target="BGR">
      <data key="d0">701205</data>
    </edge>
    <edge source="TUR" target="CMR">
      <data key="d0">12600</data>
    </edge>
    <edge source="TUR" target="HRV">
      <data key="d0">449501</data>
    </edge>
    <edge source="TUR" target="CZE">
      <data key="d0">1188405</data>
    </edge>
    <edge source="TUR" target="DNK">
      <data key="d0">28796</data>
    </edge>
    <edge source="TUR" target="ETH">
      <data key="d0">438271</data>
    </edge>
    <edge source="TUR" target="FIN">
      <data key="d0">18212</data>
    </edge>
    <edge source="TUR" target="FRA">
      <data key="d0">5392321</data>
    </edge>
    <edge source="TUR" target="GEO">
      <data key="d0">102026</data>
    </edge>
    <edge source="TUR" target="DEU">
      <data key="d0">6400494</data>
    </edge>
    <edge source="TUR" target="GRC">
      <data key="d0">2382611</data>
    </edge>
    <edge source="TUR" target="HKG">
      <data key="d0">27227</data>
    </edge>
    <edge source="TUR" target="HUN">
      <data key="d0">3829620</data>
    </edge>
    <edge source="TUR" target="IRL">
      <data key="d0">43405</data>
    </edge>
    <edge source="TUR" target="ISR">
      <data key="d0">6552098</data>
    </edge>
    <edge source="TUR" target="ITA">
      <data key="d0">916221</data>
    </edge>
    <edge source="TUR" target="JPN">
      <data key="d0">78116</data>
    </edge>
    <edge source="TUR" target="KAZ">
      <data key="d0">3256864</data>
    </edge>
    <edge source="TUR" target="JOR">
      <data key="d0">868816</data>
    </edge>
    <edge source="TUR" target="KGZ">
      <data key="d0">350255</data>
    </edge>
    <edge source="TUR" target="LBN">
      <data key="d0">438164</data>
    </edge>
    <edge source="TUR" target="LVA">
      <data key="d0">88996</data>
    </edge>
    <edge source="TUR" target="LTU">
      <data key="d0">1233841</data>
    </edge>
    <edge source="TUR" target="MDA">
      <data key="d0">541564</data>
    </edge>
    <edge source="TUR" target="MAR">
      <data key="d0">111451</data>
    </edge>
    <edge source="TUR" target="OMN">
      <data key="d0">74649</data>
    </edge>
    <edge source="TUR" target="NLD">
      <data key="d0">3171072</data>
    </edge>
    <edge source="TUR" target="NOR">
      <data key="d0">10462</data>
    </edge>
    <edge source="TUR" target="POL">
      <data key="d0">5154322</data>
    </edge>
    <edge source="TUR" target="PRT">
      <data key="d0">224528</data>
    </edge>
    <edge source="TUR" target="ROU">
      <data key="d0">2108717</data>
    </edge>
    <edge source="TUR" target="RUS">
      <data key="d0">19372074</data>
    </edge>
    <edge source="TUR" target="SAU">
      <data key="d0">15700112</data>
    </edge>
    <edge source="TUR" target="SEN">
      <data key="d0">563810</data>
    </edge>
    <edge source="TUR" target="IND">
      <data key="d0">36990</data>
    </edge>
    <edge source="TUR" target="SVK">
      <data key="d0">277331</data>
    </edge>
    <edge source="TUR" target="SVN">
      <data key="d0">111812</data>
    </edge>
    <edge source="TUR" target="ZAF">
      <data key="d0">96937</data>
    </edge>
    <edge source="TUR" target="ESP">
      <data key="d0">338954</data>
    </edge>
    <edge source="TUR" target="SWE">
      <data key="d0">98747</data>
    </edge>
    <edge source="TUR" target="CHE">
      <data key="d0">136553</data>
    </edge>
    <edge source="TUR" target="ARE">
      <data key="d0">1223804</data>
    </edge>
    <edge source="TUR" target="TUN">
      <data key="d0">113944</data>
    </edge>
    <edge source="TUR" target="UKR">
      <data key="d0">4225725</data>
    </edge>
    <edge source="TUR" target="MKD">
      <data key="d0">1388444</data>
    </edge>
    <edge source="TUR" target="EGY">
      <data key="d0">3643460</data>
    </edge>
    <edge source="TUR" target="GBR">
      <data key="d0">1297053</data>
    </edge>
    <edge source="TUR" target="USA">
      <data key="d0">646064</data>
    </edge>
    <edge source="TUR" target="URY">
      <data key="d0">33375</data>
    </edge>
    <edge source="TUR" target="SRB">
      <data key="d0">116228</data>
    </edge>
    <edge source="ARG" target="DZA">
      <data key="d0">546450</data>
    </edge>
    <edge source="ARG" target="ARM">
      <data key="d0">10000</data>
    </edge>
    <edge source="ARG" target="BOL">
      <data key="d0">783025</data>
    </edge>
    <edge source="ARG" target="BRA">
      <data key="d0">628814</data>
    </edge>
    <edge source="ARG" target="CAN">
      <data key="d0">27727</data>
    </edge>
    <edge source="ARG" target="CHL">
      <data key="d0">1320283</data>
    </edge>
    <edge source="ARG" target="CHN">
      <data key="d0">155733</data>
    </edge>
    <edge source="ARG" target="DEU">
      <data key="d0">7422983</data>
    </edge>
    <edge source="ARG" target="ITA">
      <data key="d0">972478</data>
    </edge>
    <edge source="ARG" target="JPN">
      <data key="d0">107299</data>
    </edge>
    <edge source="ARG" target="MEX">
      <data key="d0">51130</data>
    </edge>
    <edge source="ARG" target="PRY">
      <data key="d0">2688381</data>
    </edge>
    <edge source="ARG" target="PER">
      <data key="d0">225219</data>
    </edge>
    <edge source="ARG" target="IND">
      <data key="d0">17336</data>
    </edge>
    <edge source="ARG" target="VNM">
      <data key="d0">15656</data>
    </edge>
    <edge source="ARG" target="ESP">
      <data key="d0">115573</data>
    </edge>
    <edge source="ARG" target="CHE">
      <data key="d0">4030727</data>
    </edge>
    <edge source="ARG" target="ARE">
      <data key="d0">17625</data>
    </edge>
    <edge source="ARG" target="GBR">
      <data key="d0">22120</data>
    </edge>
    <edge source="ARG" target="USA">
      <data key="d0">4173252</data>
    </edge>
    <edge source="ARG" target="URY">
      <data key="d0">3825809</data>
    </edge>
    <edge source="ARM" target="NZL">
      <data key="d0">21412</data>
    </edge>
    <edge source="ARM" target="RUS">
      <data key="d0">840300</data>
    </edge>
    <edge source="BOL" target="CHL">
      <data key="d0">92011</data>
    </edge>
    <edge source="BOL" target="COL">
      <data key="d0">54042</data>
    </edge>
    <edge source="BOL" target="ECU">
      <data key="d0">48027</data>
    </edge>
    <edge source="BOL" target="MEX">
      <data key="d0">115494</data>
    </edge>
    <edge source="BOL" target="NIC">
      <data key="d0">20400</data>
    </edge>
    <edge source="BOL" target="PRY">
      <data key="d0">12139</data>
    </edge>
    <edge source="BOL" target="PER">
      <data key="d0">179562</data>
    </edge>
    <edge source="BRA" target="ARG">
      <data key="d0">129216595</data>
    </edge>
    <edge source="BRA" target="AUS">
      <data key="d0">12182095</data>
    </edge>
    <edge source="BRA" target="AUT">
      <data key="d0">204091</data>
    </edge>
    <edge source="BRA" target="BEL">
      <data key="d0">719108</data>
    </edge>
    <edge source="BRA" target="BOL">
      <data key="d0">17719401</data>
    </edge>
    <edge source="BRA" target="BGR">
      <data key="d0">436493</data>
    </edge>
    <edge source="BRA" target="CAN">
      <data key="d0">33699779</data>
    </edge>
    <edge source="BRA" target="CHL">
      <data key="d0">21587102</data>
    </edge>
    <edge source="BRA" target="CHN">
      <data key="d0">337028</data>
    </edge>
    <edge source="BRA" target="COL">
      <data key="d0">2832276</data>
    </edge>
    <edge source="BRA" target="CRI">
      <data key="d0">2079029</data>
    </edge>
    <edge source="BRA" target="HRV">
      <data key="d0">59773</data>
    </edge>
    <edge source="BRA" target="CZE">
      <data key="d0">2236481</data>
    </edge>
    <edge source="BRA" target="BEN">
      <data key="d0">20387</data>
    </edge>
    <edge source="BRA" target="DNK">
      <data key="d0">3652636</data>
    </edge>
    <edge source="BRA" target="ECU">
      <data key="d0">2357158</data>
    </edge>
    <edge source="BRA" target="SLV">
      <data key="d0">705035</data>
    </edge>
    <edge source="BRA" target="EST">
      <data key="d0">64041</data>
    </edge>
    <edge source="BRA" target="FIN">
      <data key="d0">455048</data>
    </edge>
    <edge source="BRA" target="FRA">
      <data key="d0">9239600</data>
    </edge>
    <edge source="BRA" target="DEU">
      <data key="d0">34800074</data>
    </edge>
    <edge source="BRA" target="GRC">
      <data key="d0">1467676</data>
    </edge>
    <edge source="BRA" target="GTM">
      <data key="d0">743754</data>
    </edge>
    <edge source="BRA" target="HND">
      <data key="d0">32591</data>
    </edge>
    <edge source="BRA" target="HKG">
      <data key="d0">4762597</data>
    </edge>
    <edge source="BRA" target="HUN">
      <data key="d0">1498152</data>
    </edge>
    <edge source="BRA" target="IDN">
      <data key="d0">33754</data>
    </edge>
    <edge source="BRA" target="IRL">
      <data key="d0">224448</data>
    </edge>
    <edge source="BRA" target="ISR">
      <data key="d0">1323505</data>
    </edge>
    <edge source="BRA" target="ITA">
      <data key="d0">6327999</data>
    </edge>
    <edge source="BRA" target="JAM">
      <data key="d0">82717</data>
    </edge>
    <edge source="BRA" target="JPN">
      <data key="d0">10972085</data>
    </edge>
    <edge source="BRA" target="KOR">
      <data key="d0">573166</data>
    </edge>
    <edge source="BRA" target="LBN">
      <data key="d0">164278</data>
    </edge>
    <edge source="BRA" target="LVA">
      <data key="d0">177774</data>
    </edge>
    <edge source="BRA" target="LTU">
      <data key="d0">139976</data>
    </edge>
    <edge source="BRA" target="MYS">
      <data key="d0">134468</data>
    </edge>
    <edge source="BRA" target="MUS">
      <data key="d0">68614</data>
    </edge>
    <edge source="BRA" target="MEX">
      <data key="d0">9852648</data>
    </edge>
    <edge source="BRA" target="MOZ">
      <data key="d0">36696</data>
    </edge>
    <edge source="BRA" target="OMN">
      <data key="d0">29207</data>
    </edge>
    <edge source="BRA" target="NLD">
      <data key="d0">15567370</data>
    </edge>
    <edge source="BRA" target="NZL">
      <data key="d0">1058440</data>
    </edge>
    <edge source="BRA" target="NOR">
      <data key="d0">84584</data>
    </edge>
    <edge source="BRA" target="PAN">
      <data key="d0">4703383</data>
    </edge>
    <edge source="BRA" target="PRY">
      <data key="d0">21437097</data>
    </edge>
    <edge source="BRA" target="PER">
      <data key="d0">4392810</data>
    </edge>
    <edge source="BRA" target="PHL">
      <data key="d0">129883</data>
    </edge>
    <edge source="BRA" target="POL">
      <data key="d0">931076</data>
    </edge>
    <edge source="BRA" target="PRT">
      <data key="d0">3841559</data>
    </edge>
    <edge source="BRA" target="RUS">
      <data key="d0">1391495</data>
    </edge>
    <edge source="BRA" target="SAU">
      <data key="d0">3039756</data>
    </edge>
    <edge source="BRA" target="IND">
      <data key="d0">153816</data>
    </edge>
    <edge source="BRA" target="SGP">
      <data key="d0">784189</data>
    </edge>
    <edge source="BRA" target="SVK">
      <data key="d0">133716</data>
    </edge>
    <edge source="BRA" target="SVN">
      <data key="d0">23904</data>
    </edge>
    <edge source="BRA" target="ZAF">
      <data key="d0">2828512</data>
    </edge>
    <edge source="BRA" target="ZWE">
      <data key="d0">16835</data>
    </edge>
    <edge source="BRA" target="ESP">
      <data key="d0">2066441</data>
    </edge>
    <edge source="BRA" target="SWE">
      <data key="d0">4292813</data>
    </edge>
    <edge source="BRA" target="CHE">
      <data key="d0">830705</data>
    </edge>
    <edge source="BRA" target="THA">
      <data key="d0">188675</data>
    </edge>
    <edge source="BRA" target="ARE">
      <data key="d0">1096776</data>
    </edge>
    <edge source="BRA" target="TUN">
      <data key="d0">1189628</data>
    </edge>
    <edge source="BRA" target="TUR">
      <data key="d0">1000997</data>
    </edge>
    <edge source="BRA" target="UKR">
      <data key="d0">199314</data>
    </edge>
    <edge source="BRA" target="EGY">
      <data key="d0">130469</data>
    </edge>
    <edge source="BRA" target="GBR">
      <data key="d0">110800224</data>
    </edge>
    <edge source="BRA" target="TZA">
      <data key="d0">10386</data>
    </edge>
    <edge source="BRA" target="USA">
      <data key="d0">1090072283</data>
    </edge>
    <edge source="BRA" target="URY">
      <data key="d0">13323546</data>
    </edge>
    <edge source="CAN" target="AUS">
      <data key="d0">77705</data>
    </edge>
    <edge source="CAN" target="AUT">
      <data key="d0">43476</data>
    </edge>
    <edge source="CAN" target="BEL">
      <data key="d0">245074</data>
    </edge>
    <edge source="CAN" target="CHN">
      <data key="d0">43750</data>
    </edge>
    <edge source="CAN" target="CZE">
      <data key="d0">50884</data>
    </edge>
    <edge source="CAN" target="DNK">
      <data key="d0">552392</data>
    </edge>
    <edge source="CAN" target="SLV">
      <data key="d0">41574</data>
    </edge>
    <edge source="CAN" target="FIN">
      <data key="d0">144202</data>
    </edge>
    <edge source="CAN" target="FRA">
      <data key="d0">333705</data>
    </edge>
    <edge source="CAN" target="DEU">
      <data key="d0">752355</data>
    </edge>
    <edge source="CAN" target="HKG">
      <data key="d0">151058</data>
    </edge>
    <edge source="CAN" target="HUN">
      <data key="d0">73598</data>
    </edge>
    <edge source="CAN" target="IRL">
      <data key="d0">10843</data>
    </edge>
    <edge source="CAN" target="ISR">
      <data key="d0">281697</data>
    </edge>
    <edge source="CAN" target="ITA">
      <data key="d0">477654</data>
    </edge>
    <edge source="CAN" target="JPN">
      <data key="d0">421706</data>
    </edge>
    <edge source="CAN" target="MYS">
      <data key="d0">12192</data>
    </edge>
    <edge source="CAN" target="NLD">
      <data key="d0">239534</data>
    </edge>
    <edge source="CAN" target="NZL">
      <data key="d0">21544</data>
    </edge>
    <edge source="CAN" target="NOR">
      <data key="d0">158340</data>
    </edge>
    <edge source="CAN" target="PAK">
      <data key="d0">221342</data>
    </edge>
    <edge source="CAN" target="PAN">
      <data key="d0">35756</data>
    </edge>
    <edge source="CAN" target="PRT">
      <data key="d0">40723</data>
    </edge>
    <edge source="CAN" target="RUS">
      <data key="d0">322557</data>
    </edge>
    <edge source="CAN" target="SAU">
      <data key="d0">43560</data>
    </edge>
    <edge source="CAN" target="IND">
      <data key="d0">40410</data>
    </edge>
    <edge source="CAN" target="SGP">
      <data key="d0">22270</data>
    </edge>
    <edge source="CAN" target="SVN">
      <data key="d0">11629</data>
    </edge>
    <edge source="CAN" target="ZAF">
      <data key="d0">67254</data>
    </edge>
    <edge source="CAN" target="ESP">
      <data key="d0">34665</data>
    </edge>
    <edge source="CAN" target="SWE">
      <data key="d0">584806</data>
    </edge>
    <edge source="CAN" target="CHE">
      <data key="d0">672659</data>
    </edge>
    <edge source="CAN" target="TUN">
      <data key="d0">14209</data>
    </edge>
    <edge source="CAN" target="GBR">
      <data key="d0">1226466</data>
    </edge>
    <edge source="CAN" target="USA">
      <data key="d0">163002730</data>
    </edge>
    <edge source="CHL" target="ARG">
      <data key="d0">1341147</data>
    </edge>
    <edge source="CHL" target="BEL">
      <data key="d0">23585</data>
    </edge>
    <edge source="CHL" target="BOL">
      <data key="d0">1500507</data>
    </edge>
    <edge source="CHL" target="BRA">
      <data key="d0">27191</data>
    </edge>
    <edge source="CHL" target="CAN">
      <data key="d0">54401</data>
    </edge>
    <edge source="CHL" target="COL">
      <data key="d0">399360</data>
    </edge>
    <edge source="CHL" target="ECU">
      <data key="d0">209437</data>
    </edge>
    <edge source="CHL" target="ITA">
      <data key="d0">23013</data>
    </edge>
    <edge source="CHL" target="MEX">
      <data key="d0">1732739</data>
    </edge>
    <edge source="CHL" target="PAN">
      <data key="d0">85320</data>
    </edge>
    <edge source="CHL" target="PRY">
      <data key="d0">296017</data>
    </edge>
    <edge source="CHL" target="PER">
      <data key="d0">853783</data>
    </edge>
    <edge source="CHL" target="ZAF">
      <data key="d0">17822</data>
    </edge>
    <edge source="CHL" target="ESP">
      <data key="d0">13287</data>
    </edge>
    <edge source="CHL" target="CHE">
      <data key="d0">10850</data>
    </edge>
    <edge source="CHL" target="GBR">
      <data key="d0">12467</data>
    </edge>
    <edge source="CHL" target="USA">
      <data key="d0">1173210</data>
    </edge>
    <edge source="CHL" target="URY">
      <data key="d0">1105805</data>
    </edge>
    <edge source="CHN" target="ALB">
      <data key="d0">1067876</data>
    </edge>
    <edge source="CHN" target="DZA">
      <data key="d0">9947338</data>
    </edge>
    <edge source="CHN" target="ARG">
      <data key="d0">12447893</data>
    </edge>
    <edge source="CHN" target="AUS">
      <data key="d0">114676948</data>
    </edge>
    <edge source="CHN" target="AUT">
      <data key="d0">14037913</data>
    </edge>
    <edge source="CHN" target="ARM">
      <data key="d0">15808</data>
    </edge>
    <edge source="CHN" target="BEL">
      <data key="d0">161689974</data>
    </edge>
    <edge source="CHN" target="BOL">
      <data key="d0">836097</data>
    </edge>
    <edge source="CHN" target="BWA">
      <data key="d0">1668910</data>
    </edge>
    <edge source="CHN" target="BRA">
      <data key="d0">12995537</data>
    </edge>
    <edge source="CHN" target="BGR">
      <data key="d0">10587240</data>
    </edge>
    <edge source="CHN" target="BDI">
      <data key="d0">68928</data>
    </edge>
    <edge source="CHN" target="BLR">
      <data key="d0">128001</data>
    </edge>
    <edge source="CHN" target="KHM">
      <data key="d0">6401513</data>
    </edge>
    <edge source="CHN" target="CMR">
      <data key="d0">1940338</data>
    </edge>
    <edge source="CHN" target="CAN">
      <data key="d0">167269985</data>
    </edge>
    <edge source="CHN" target="CAF">
      <data key="d0">81840</data>
    </edge>
    <edge source="CHN" target="LKA">
      <data key="d0">1704879</data>
    </edge>
    <edge source="CHN" target="CHL">
      <data key="d0">69143032</data>
    </edge>
    <edge source="CHN" target="COL">
      <data key="d0">6435489</data>
    </edge>
    <edge source="CHN" target="CRI">
      <data key="d0">5007308</data>
    </edge>
    <edge source="CHN" target="HRV">
      <data key="d0">2607398</data>
    </edge>
    <edge source="CHN" target="CZE">
      <data key="d0">39997284</data>
    </edge>
    <edge source="CHN" target="BEN">
      <data key="d0">17351078</data>
    </edge>
    <edge source="CHN" target="DNK">
      <data key="d0">11653081</data>
    </edge>
    <edge source="CHN" target="ECU">
      <data key="d0">2602954</data>
    </edge>
    <edge source="CHN" target="SLV">
      <data key="d0">3117263</data>
    </edge>
    <edge source="CHN" target="ETH">
      <data key="d0">1430813</data>
    </edge>
    <edge source="CHN" target="EST">
      <data key="d0">856269</data>
    </edge>
    <edge source="CHN" target="FIN">
      <data key="d0">16004809</data>
    </edge>
    <edge source="CHN" target="FRA">
      <data key="d0">106349639</data>
    </edge>
    <edge source="CHN" target="GEO">
      <data key="d0">121908</data>
    </edge>
    <edge source="CHN" target="GMB">
      <data key="d0">5709937</data>
    </edge>
    <edge source="CHN" target="PSE">
      <data key="d0">95372</data>
    </edge>
    <edge source="CHN" target="DEU">
      <data key="d0">182806484</data>
    </edge>
    <edge source="CHN" target="GHA">
      <data key="d0">6239427</data>
    </edge>
    <edge source="CHN" target="GRC">
      <data key="d0">26737063</data>
    </edge>
    <edge source="CHN" target="GTM">
      <data key="d0">6890393</data>
    </edge>
    <edge source="CHN" target="HND">
      <data key="d0">703783</data>
    </edge>
    <edge source="CHN" target="HKG">
      <data key="d0">497409109</data>
    </edge>
    <edge source="CHN" target="HUN">
      <data key="d0">73993307</data>
    </edge>
    <edge source="CHN" target="IDN">
      <data key="d0">24142311</data>
    </edge>
    <edge source="CHN" target="IRL">
      <data key="d0">6820426</data>
    </edge>
    <edge source="CHN" target="ISR">
      <data key="d0">34527580</data>
    </edge>
    <edge source="CHN" target="ITA">
      <data key="d0">110568487</data>
    </edge>
    <edge source="CHN" target="CIV">
      <data key="d0">8803828</data>
    </edge>
    <edge source="CHN" target="JAM">
      <data key="d0">2279886</data>
    </edge>
    <edge source="CHN" target="JPN">
      <data key="d0">946073745</data>
    </edge>
    <edge source="CHN" target="KAZ">
      <data key="d0">210386756</data>
    </edge>
    <edge source="CHN" target="JOR">
      <data key="d0">20043806</data>
    </edge>
    <edge source="CHN" target="KOR">
      <data key="d0">163714072</data>
    </edge>
    <edge source="CHN" target="KGZ">
      <data key="d0">24511239</data>
    </edge>
    <edge source="CHN" target="LBN">
      <data key="d0">12270148</data>
    </edge>
    <edge source="CHN" target="LVA">
      <data key="d0">1991988</data>
    </edge>
    <edge source="CHN" target="LTU">
      <data key="d0">2141056</data>
    </edge>
    <edge source="CHN" target="MDG">
      <data key="d0">1369568</data>
    </edge>
    <edge source="CHN" target="MWI">
      <data key="d0">617169</data>
    </edge>
    <edge source="CHN" target="MYS">
      <data key="d0">35704208</data>
    </edge>
    <edge source="CHN" target="MRT">
      <data key="d0">2428073</data>
    </edge>
    <edge source="CHN" target="MUS">
      <data key="d0">1312287</data>
    </edge>
    <edge source="CHN" target="MEX">
      <data key="d0">4233160</data>
    </edge>
    <edge source="CHN" target="MDA">
      <data key="d0">24843</data>
    </edge>
    <edge source="CHN" target="MAR">
      <data key="d0">4167100</data>
    </edge>
    <edge source="CHN" target="MOZ">
      <data key="d0">3292719</data>
    </edge>
    <edge source="CHN" target="OMN">
      <data key="d0">348005</data>
    </edge>
    <edge source="CHN" target="NAM">
      <data key="d0">1174339</data>
    </edge>
    <edge source="CHN" target="NLD">
      <data key="d0">142362218</data>
    </edge>
    <edge source="CHN" target="NZL">
      <data key="d0">17938460</data>
    </edge>
    <edge source="CHN" target="NIC">
      <data key="d0">772328</data>
    </edge>
    <edge source="CHN" target="NER">
      <data key="d0">106091</data>
    </edge>
    <edge source="CHN" target="NOR">
      <data key="d0">12795343</data>
    </edge>
    <edge source="CHN" target="PAK">
      <data key="d0">3273300</data>
    </edge>
    <edge source="CHN" target="PAN">
      <data key="d0">115870877</data>
    </edge>
    <edge source="CHN" target="PRY">
      <data key="d0">3444334</data>
    </edge>
    <edge source="CHN" target="PER">
      <data key="d0">1047253</data>
    </edge>
    <edge source="CHN" target="PHL">
      <data key="d0">28446771</data>
    </edge>
    <edge source="CHN" target="POL">
      <data key="d0">113741980</data>
    </edge>
    <edge source="CHN" target="PRT">
      <data key="d0">14562080</data>
    </edge>
    <edge source="CHN" target="ROU">
      <data key="d0">41324668</data>
    </edge>
    <edge source="CHN" target="RUS">
      <data key="d0">344846048</data>
    </edge>
    <edge source="CHN" target="SAU">
      <data key="d0">71564191</data>
    </edge>
    <edge source="CHN" target="SEN">
      <data key="d0">3037415</data>
    </edge>
    <edge source="CHN" target="IND">
      <data key="d0">2847834</data>
    </edge>
    <edge source="CHN" target="SGP">
      <data key="d0">39016187</data>
    </edge>
    <edge source="CHN" target="SVK">
      <data key="d0">9051944</data>
    </edge>
    <edge source="CHN" target="VNM">
      <data key="d0">12411428</data>
    </edge>
    <edge source="CHN" target="SVN">
      <data key="d0">4784210</data>
    </edge>
    <edge source="CHN" target="ZAF">
      <data key="d0">69280882</data>
    </edge>
    <edge source="CHN" target="ZWE">
      <data key="d0">579454</data>
    </edge>
    <edge source="CHN" target="ESP">
      <data key="d0">93181636</data>
    </edge>
    <edge source="CHN" target="SWE">
      <data key="d0">23486694</data>
    </edge>
    <edge source="CHN" target="CHE">
      <data key="d0">17502139</data>
    </edge>
    <edge source="CHN" target="THA">
      <data key="d0">8989243</data>
    </edge>
    <edge source="CHN" target="TGO">
      <data key="d0">9019093</data>
    </edge>
    <edge source="CHN" target="ARE">
      <data key="d0">74319129</data>
    </edge>
    <edge source="CHN" target="TUN">
      <data key="d0">3116596</data>
    </edge>
    <edge source="CHN" target="TUR">
      <data key="d0">15494732</data>
    </edge>
    <edge source="CHN" target="UGA">
      <data key="d0">362185</data>
    </edge>
    <edge source="CHN" target="UKR">
      <data key="d0">19818252</data>
    </edge>
    <edge source="CHN" target="MKD">
      <data key="d0">259345</data>
    </edge>
    <edge source="CHN" target="EGY">
      <data key="d0">35177858</data>
    </edge>
    <edge source="CHN" target="GBR">
      <data key="d0">164827865</data>
    </edge>
    <edge source="CHN" target="TZA">
      <data key="d0">4553755</data>
    </edge>
    <edge source="CHN" target="USA">
      <data key="d0">4886500157</data>
    </edge>
    <edge source="CHN" target="BFA">
      <data key="d0">783245</data>
    </edge>
    <edge source="CHN" target="URY">
      <data key="d0">11607834</data>
    </edge>
    <edge source="CHN" target="SRB">
      <data key="d0">4625841</data>
    </edge>
    <edge source="DEU" target="DZA">
      <data key="d0">84000</data>
    </edge>
    <edge source="DEU" target="AZE">
      <data key="d0">139000</data>
    </edge>
    <edge source="DEU" target="ARG">
      <data key="d0">65000</data>
    </edge>
    <edge source="DEU" target="AUS">
      <data key="d0">6436000</data>
    </edge>
    <edge source="DEU" target="AUT">
      <data key="d0">231100000</data>
    </edge>
    <edge source="DEU" target="BEL">
      <data key="d0">65360000</data>
    </edge>
    <edge source="DEU" target="BOL">
      <data key="d0">28000</data>
    </edge>
    <edge source="DEU" target="BRA">
      <data key="d0">463000</data>
    </edge>
    <edge source="DEU" target="BGR">
      <data key="d0">1371000</data>
    </edge>
    <edge source="DEU" target="BDI">
      <data key="d0">18000</data>
    </edge>
    <edge source="DEU" target="BLR">
      <data key="d0">474000</data>
    </edge>
    <edge source="DEU" target="CMR">
      <data key="d0">102000</data>
    </edge>
    <edge source="DEU" target="CAN">
      <data key="d0">15104000</data>
    </edge>
    <edge source="DEU" target="LKA">
      <data key="d0">20000</data>
    </edge>
    <edge source="DEU" target="CHL">
      <data key="d0">292000</data>
    </edge>
    <edge source="DEU" target="CHN">
      <data key="d0">533000</data>
    </edge>
    <edge source="DEU" target="COL">
      <data key="d0">49000</data>
    </edge>
    <edge source="DEU" target="CRI">
      <data key="d0">20000</data>
    </edge>
    <edge source="DEU" target="HRV">
      <data key="d0">7299000</data>
    </edge>
    <edge source="DEU" target="CZE">
      <data key="d0">20370000</data>
    </edge>
    <edge source="DEU" target="BEN">
      <data key="d0">31000</data>
    </edge>
    <edge source="DEU" target="DNK">
      <data key="d0">39561000</data>
    </edge>
    <edge source="DEU" target="ECU">
      <data key="d0">53000</data>
    </edge>
    <edge source="DEU" target="ETH">
      <data key="d0">87000</data>
    </edge>
    <edge source="DEU" target="EST">
      <data key="d0">2547000</data>
    </edge>
    <edge source="DEU" target="FIN">
      <data key="d0">15170000</data>
    </edge>
    <edge source="DEU" target="FRA">
      <data key="d0">92492000</data>
    </edge>
    <edge source="DEU" target="GEO">
      <data key="d0">216000</data>
    </edge>
    <edge source="DEU" target="GHA">
      <data key="d0">70000</data>
    </edge>
    <edge source="DEU" target="GRC">
      <data key="d0">6817000</data>
    </edge>
    <edge source="DEU" target="GTM">
      <data key="d0">47000</data>
    </edge>
    <edge source="DEU" target="HKG">
      <data key="d0">8976000</data>
    </edge>
    <edge source="DEU" target="HUN">
      <data key="d0">32381000</data>
    </edge>
    <edge source="DEU" target="IDN">
      <data key="d0">6438000</data>
    </edge>
    <edge source="DEU" target="IRL">
      <data key="d0">12410000</data>
    </edge>
    <edge source="DEU" target="ISR">
      <data key="d0">3696000</data>
    </edge>
    <edge source="DEU" target="ITA">
      <data key="d0">29349000</data>
    </edge>
    <edge source="DEU" target="JAM">
      <data key="d0">83000</data>
    </edge>
    <edge source="DEU" target="JPN">
      <data key="d0">26978000</data>
    </edge>
    <edge source="DEU" target="KAZ">
      <data key="d0">1365000</data>
    </edge>
    <edge source="DEU" target="JOR">
      <data key="d0">202000</data>
    </edge>
    <edge source="DEU" target="KOR">
      <data key="d0">1773000</data>
    </edge>
    <edge source="DEU" target="KGZ">
      <data key="d0">294000</data>
    </edge>
    <edge source="DEU" target="LBN">
      <data key="d0">319000</data>
    </edge>
    <edge source="DEU" target="LVA">
      <data key="d0">3159000</data>
    </edge>
    <edge source="DEU" target="LTU">
      <data key="d0">4129000</data>
    </edge>
    <edge source="DEU" target="MYS">
      <data key="d0">315000</data>
    </edge>
    <edge source="DEU" target="MEX">
      <data key="d0">614000</data>
    </edge>
    <edge source="DEU" target="MDA">
      <data key="d0">501000</data>
    </edge>
    <edge source="DEU" target="MAR">
      <data key="d0">755000</data>
    </edge>
    <edge source="DEU" target="MOZ">
      <data key="d0">10000</data>
    </edge>
    <edge source="DEU" target="OMN">
      <data key="d0">520000</data>
    </edge>
    <edge source="DEU" target="NLD">
      <data key="d0">148463000</data>
    </edge>
    <edge source="DEU" target="NZL">
      <data key="d0">976000</data>
    </edge>
    <edge source="DEU" target="NER">
      <data key="d0">29000</data>
    </edge>
    <edge source="DEU" target="NOR">
      <data key="d0">20564000</data>
    </edge>
    <edge source="DEU" target="PAK">
      <data key="d0">85000</data>
    </edge>
    <edge source="DEU" target="PAN">
      <data key="d0">367000</data>
    </edge>
    <edge source="DEU" target="PRY">
      <data key="d0">55000</data>
    </edge>
    <edge source="DEU" target="PER">
      <data key="d0">34000</data>
    </edge>
    <edge source="DEU" target="PHL">
      <data key="d0">436000</data>
    </edge>
    <edge source="DEU" target="POL">
      <data key="d0">33882000</data>
    </edge>
    <edge source="DEU" target="PRT">
      <data key="d0">33036000</data>
    </edge>
    <edge source="DEU" target="ROU">
      <data key="d0">4361000</data>
    </edge>
    <edge source="DEU" target="RUS">
      <data key="d0">29608000</data>
    </edge>
    <edge source="DEU" target="SAU">
      <data key="d0">1817000</data>
    </edge>
    <edge source="DEU" target="IND">
      <data key="d0">1090000</data>
    </edge>
    <edge source="DEU" target="SGP">
      <data key="d0">1271000</data>
    </edge>
    <edge source="DEU" target="SVK">
      <data key="d0">7523000</data>
    </edge>
    <edge source="DEU" target="VNM">
      <data key="d0">2994000</data>
    </edge>
    <edge source="DEU" target="SVN">
      <data key="d0">3926000</data>
    </edge>
    <edge source="DEU" target="ZAF">
      <data key="d0">1215000</data>
    </edge>
    <edge source="DEU" target="ESP">
      <data key="d0">8660000</data>
    </edge>
    <edge source="DEU" target="SWE">
      <data key="d0">29501000</data>
    </edge>
    <edge source="DEU" target="CHE">
      <data key="d0">100535000</data>
    </edge>
    <edge source="DEU" target="THA">
      <data key="d0">933000</data>
    </edge>
    <edge source="DEU" target="ARE">
      <data key="d0">1950000</data>
    </edge>
    <edge source="DEU" target="TUN">
      <data key="d0">1719000</data>
    </edge>
    <edge source="DEU" target="TUR">
      <data key="d0">4369000</data>
    </edge>
    <edge source="DEU" target="UKR">
      <data key="d0">3551000</data>
    </edge>
    <edge source="DEU" target="MKD">
      <data key="d0">999000</data>
    </edge>
    <edge source="DEU" target="EGY">
      <data key="d0">241000</data>
    </edge>
    <edge source="DEU" target="GBR">
      <data key="d0">94456000</data>
    </edge>
    <edge source="DEU" target="USA">
      <data key="d0">100636000</data>
    </edge>
    <edge source="DEU" target="URY">
      <data key="d0">47000</data>
    </edge>
    <edge source="DEU" target="SRB">
      <data key="d0">978000</data>
    </edge>
    <edge source="JPN" target="ARG">
      <data key="d0">20951</data>
    </edge>
    <edge source="JPN" target="AUS">
      <data key="d0">47720</data>
    </edge>
    <edge source="JPN" target="AUT">
      <data key="d0">21897</data>
    </edge>
    <edge source="JPN" target="BEL">
      <data key="d0">72790</data>
    </edge>
    <edge source="JPN" target="BRA">
      <data key="d0">161883</data>
    </edge>
    <edge source="JPN" target="KHM">
      <data key="d0">12340</data>
    </edge>
    <edge source="JPN" target="CAN">
      <data key="d0">46968</data>
    </edge>
    <edge source="JPN" target="LKA">
      <data key="d0">16126</data>
    </edge>
    <edge source="JPN" target="CHL">
      <data key="d0">20663</data>
    </edge>
    <edge source="JPN" target="CHN">
      <data key="d0">6409346</data>
    </edge>
    <edge source="JPN" target="BEN">
      <data key="d0">22268</data>
    </edge>
    <edge source="JPN" target="FIN">
      <data key="d0">11403</data>
    </edge>
    <edge source="JPN" target="FRA">
      <data key="d0">246679</data>
    </edge>
    <edge source="JPN" target="DEU">
      <data key="d0">397353</data>
    </edge>
    <edge source="JPN" target="GRC">
      <data key="d0">133602</data>
    </edge>
    <edge source="JPN" target="HKG">
      <data key="d0">19560044</data>
    </edge>
    <edge source="JPN" target="IDN">
      <data key="d0">215763</data>
    </edge>
    <edge source="JPN" target="ISR">
      <data key="d0">22120</data>
    </edge>
    <edge source="JPN" target="ITA">
      <data key="d0">89120</data>
    </edge>
    <edge source="JPN" target="KOR">
      <data key="d0">3126218</data>
    </edge>
    <edge source="JPN" target="MDG">
      <data key="d0">23373</data>
    </edge>
    <edge source="JPN" target="MYS">
      <data key="d0">295967</data>
    </edge>
    <edge source="JPN" target="NLD">
      <data key="d0">70972</data>
    </edge>
    <edge source="JPN" target="PHL">
      <data key="d0">1048744</data>
    </edge>
    <edge source="JPN" target="RUS">
      <data key="d0">10132</data>
    </edge>
    <edge source="JPN" target="SAU">
      <data key="d0">158496</data>
    </edge>
    <edge source="JPN" target="SEN">
      <data key="d0">11682</data>
    </edge>
    <edge source="JPN" target="IND">
      <data key="d0">14855</data>
    </edge>
    <edge source="JPN" target="SGP">
      <data key="d0">2852724</data>
    </edge>
    <edge source="JPN" target="VNM">
      <data key="d0">1430927</data>
    </edge>
    <edge source="JPN" target="ZAF">
      <data key="d0">13751</data>
    </edge>
    <edge source="JPN" target="ESP">
      <data key="d0">104699</data>
    </edge>
    <edge source="JPN" target="SWE">
      <data key="d0">25405</data>
    </edge>
    <edge source="JPN" target="THA">
      <data key="d0">1173559</data>
    </edge>
    <edge source="JPN" target="ARE">
      <data key="d0">162959</data>
    </edge>
    <edge source="JPN" target="TUR">
      <data key="d0">83702</data>
    </edge>
    <edge source="JPN" target="GBR">
      <data key="d0">262852</data>
    </edge>
    <edge source="JPN" target="USA">
      <data key="d0">1547466</data>
    </edge>
    <edge source="MEX" target="AZE">
      <data key="d0">11693</data>
    </edge>
    <edge source="MEX" target="ARG">
      <data key="d0">100018</data>
    </edge>
    <edge source="MEX" target="AUS">
      <data key="d0">780192</data>
    </edge>
    <edge source="MEX" target="AUT">
      <data key="d0">938483</data>
    </edge>
    <edge source="MEX" target="BEL">
      <data key="d0">393241</data>
    </edge>
    <edge source="MEX" target="BOL">
      <data key="d0">94521</data>
    </edge>
    <edge source="MEX" target="CAN">
      <data key="d0">5615287</data>
    </edge>
    <edge source="MEX" target="CHL">
      <data key="d0">5093655</data>
    </edge>
    <edge source="MEX" target="COL">
      <data key="d0">312011</data>
    </edge>
    <edge source="MEX" target="CRI">
      <data key="d0">1817570</data>
    </edge>
    <edge source="MEX" target="DNK">
      <data key="d0">11123</data>
    </edge>
    <edge source="MEX" target="ECU">
      <data key="d0">69397</data>
    </edge>
    <edge source="MEX" target="SLV">
      <data key="d0">1370759</data>
    </edge>
    <edge source="MEX" target="FIN">
      <data key="d0">15175</data>
    </edge>
    <edge source="MEX" target="FRA">
      <data key="d0">1162446</data>
    </edge>
    <edge source="MEX" target="GEO">
      <data key="d0">25200</data>
    </edge>
    <edge source="MEX" target="DEU">
      <data key="d0">1072219</data>
    </edge>
    <edge source="MEX" target="GTM">
      <data key="d0">2080608</data>
    </edge>
    <edge source="MEX" target="HND">
      <data key="d0">367665</data>
    </edge>
    <edge source="MEX" target="HKG">
      <data key="d0">312851</data>
    </edge>
    <edge source="MEX" target="HUN">
      <data key="d0">15939</data>
    </edge>
    <edge source="MEX" target="ISR">
      <data key="d0">54044</data>
    </edge>
    <edge source="MEX" target="ITA">
      <data key="d0">456181</data>
    </edge>
    <edge source="MEX" target="JAM">
      <data key="d0">41569</data>
    </edge>
    <edge source="MEX" target="JPN">
      <data key="d0">651366</data>
    </edge>
    <edge source="MEX" target="NLD">
      <data key="d0">1971935</data>
    </edge>
    <edge source="MEX" target="NIC">
      <data key="d0">139017</data>
    </edge>
    <edge source="MEX" target="PAN">
      <data key="d0">2173238</data>
    </edge>
    <edge source="MEX" target="PER">
      <data key="d0">82698</data>
    </edge>
    <edge source="MEX" target="POL">
      <data key="d0">12693</data>
    </edge>
    <edge source="MEX" target="PRT">
      <data key="d0">10254</data>
    </edge>
    <edge source="MEX" target="SAU">
      <data key="d0">33058</data>
    </edge>
    <edge source="MEX" target="VNM">
      <data key="d0">51840</data>
    </edge>
    <edge source="MEX" target="ESP">
      <data key="d0">1193528</data>
    </edge>
    <edge source="MEX" target="SWE">
      <data key="d0">76175</data>
    </edge>
    <edge source="MEX" target="GBR">
      <data key="d0">556822</data>
    </edge>
    <edge source="MEX" target="USA">
      <data key="d0">370755412</data>
    </edge>
    <edge source="PRY" target="ARG">
      <data key="d0">74280</data>
    </edge>
    <edge source="PRY" target="CHL">
      <data key="d0">21777</data>
    </edge>
    <edge source="PRY" target="URY">
      <data key="d0">37493</data>
    </edge>
    <edge source="PER" target="BOL">
      <data key="d0">284648</data>
    </edge>
    <edge source="PER" target="CHL">
      <data key="d0">901515</data>
    </edge>
    <edge source="PER" target="COL">
      <data key="d0">17970</data>
    </edge>
    <edge source="PER" target="CRI">
      <data key="d0">78096</data>
    </edge>
    <edge source="PER" target="ECU">
      <data key="d0">506784</data>
    </edge>
    <edge source="PER" target="SLV">
      <data key="d0">20024</data>
    </edge>
    <edge source="PER" target="ITA">
      <data key="d0">10247</data>
    </edge>
    <edge source="PER" target="JPN">
      <data key="d0">11388</data>
    </edge>
    <edge source="PER" target="PAN">
      <data key="d0">11958</data>
    </edge>
    <edge source="PER" target="USA">
      <data key="d0">1305495</data>
    </edge>
    <edge source="IND" target="ARG">
      <data key="d0">49059</data>
    </edge>
    <edge source="IND" target="AUS">
      <data key="d0">11917131</data>
    </edge>
    <edge source="IND" target="AUT">
      <data key="d0">4307750</data>
    </edge>
    <edge source="IND" target="BEL">
      <data key="d0">5193685</data>
    </edge>
    <edge source="IND" target="BOL">
      <data key="d0">20427</data>
    </edge>
    <edge source="IND" target="BWA">
      <data key="d0">49587</data>
    </edge>
    <edge source="IND" target="BRA">
      <data key="d0">119952</data>
    </edge>
    <edge source="IND" target="BGR">
      <data key="d0">146417</data>
    </edge>
    <edge source="IND" target="BDI">
      <data key="d0">11829</data>
    </edge>
    <edge source="IND" target="KHM">
      <data key="d0">14384</data>
    </edge>
    <edge source="IND" target="CMR">
      <data key="d0">11042</data>
    </edge>
    <edge source="IND" target="CAN">
      <data key="d0">8168856</data>
    </edge>
    <edge source="IND" target="LKA">
      <data key="d0">954073</data>
    </edge>
    <edge source="IND" target="CHL">
      <data key="d0">1287979</data>
    </edge>
    <edge source="IND" target="CHN">
      <data key="d0">161830</data>
    </edge>
    <edge source="IND" target="CRI">
      <data key="d0">17979</data>
    </edge>
    <edge source="IND" target="HRV">
      <data key="d0">126347</data>
    </edge>
    <edge source="IND" target="CZE">
      <data key="d0">1342433</data>
    </edge>
    <edge source="IND" target="DNK">
      <data key="d0">5648583</data>
    </edge>
    <edge source="IND" target="SLV">
      <data key="d0">231129</data>
    </edge>
    <edge source="IND" target="ETH">
      <data key="d0">22251</data>
    </edge>
    <edge source="IND" target="EST">
      <data key="d0">186337</data>
    </edge>
    <edge source="IND" target="FIN">
      <data key="d0">780526</data>
    </edge>
    <edge source="IND" target="FRA">
      <data key="d0">30867266</data>
    </edge>
    <edge source="IND" target="DEU">
      <data key="d0">97018675</data>
    </edge>
    <edge source="IND" target="GHA">
      <data key="d0">288495</data>
    </edge>
    <edge source="IND" target="GRC">
      <data key="d0">1651600</data>
    </edge>
    <edge source="IND" target="GTM">
      <data key="d0">30657</data>
    </edge>
    <edge source="IND" target="HND">
      <data key="d0">111473</data>
    </edge>
    <edge source="IND" target="HKG">
      <data key="d0">2656241</data>
    </edge>
    <edge source="IND" target="HUN">
      <data key="d0">987490</data>
    </edge>
    <edge source="IND" target="IDN">
      <data key="d0">625090</data>
    </edge>
    <edge source="IND" target="IRL">
      <data key="d0">2008211</data>
    </edge>
    <edge source="IND" target="ISR">
      <data key="d0">3320263</data>
    </edge>
    <edge source="IND" target="ITA">
      <data key="d0">65128664</data>
    </edge>
    <edge source="IND" target="JPN">
      <data key="d0">2500180</data>
    </edge>
    <edge source="IND" target="KOR">
      <data key="d0">304380</data>
    </edge>
    <edge source="IND" target="LBN">
      <data key="d0">159610</data>
    </edge>
    <edge source="IND" target="LVA">
      <data key="d0">52989</data>
    </edge>
    <edge source="IND" target="MDG">
      <data key="d0">139940</data>
    </edge>
    <edge source="IND" target="MWI">
      <data key="d0">129998</data>
    </edge>
    <edge source="IND" target="MYS">
      <data key="d0">2768895</data>
    </edge>
    <edge source="IND" target="MRT">
      <data key="d0">13308</data>
    </edge>
    <edge source="IND" target="MUS">
      <data key="d0">338023</data>
    </edge>
    <edge source="IND" target="MEX">
      <data key="d0">374461</data>
    </edge>
    <edge source="IND" target="MAR">
      <data key="d0">62290</data>
    </edge>
    <edge source="IND" target="OMN">
      <data key="d0">1727003</data>
    </edge>
    <edge source="IND" target="NLD">
      <data key="d0">12371682</data>
    </edge>
    <edge source="IND" target="NZL">
      <data key="d0">2280557</data>
    </edge>
    <edge source="IND" target="NOR">
      <data key="d0">928373</data>
    </edge>
    <edge source="IND" target="PAN">
      <data key="d0">506919</data>
    </edge>
    <edge source="IND" target="PRY">
      <data key="d0">70415</data>
    </edge>
    <edge source="IND" target="PER">
      <data key="d0">17768</data>
    </edge>
    <edge source="IND" target="PHL">
      <data key="d0">182870</data>
    </edge>
    <edge source="IND" target="POL">
      <data key="d0">45530</data>
    </edge>
    <edge source="IND" target="PRT">
      <data key="d0">19348272</data>
    </edge>
    <edge source="IND" target="RUS">
      <data key="d0">9623843</data>
    </edge>
    <edge source="IND" target="SAU">
      <data key="d0">2886815</data>
    </edge>
    <edge source="IND" target="SGP">
      <data key="d0">1938816</data>
    </edge>
    <edge source="IND" target="SVK">
      <data key="d0">3553808</data>
    </edge>
    <edge source="IND" target="SVN">
      <data key="d0">67792</data>
    </edge>
    <edge source="IND" target="ZAF">
      <data key="d0">6926888</data>
    </edge>
    <edge source="IND" target="ZWE">
      <data key="d0">54638</data>
    </edge>
    <edge source="IND" target="ESP">
      <data key="d0">10239820</data>
    </edge>
    <edge source="IND" target="SWE">
      <data key="d0">5926965</data>
    </edge>
    <edge source="IND" target="CHE">
      <data key="d0">7908165</data>
    </edge>
    <edge source="IND" target="THA">
      <data key="d0">422315</data>
    </edge>
    <edge source="IND" target="TGO">
      <data key="d0">463682</data>
    </edge>
    <edge source="IND" target="ARE">
      <data key="d0">10491719</data>
    </edge>
    <edge source="IND" target="TUN">
      <data key="d0">1299088</data>
    </edge>
    <edge source="IND" target="TUR">
      <data key="d0">226895</data>
    </edge>
    <edge source="IND" target="UGA">
      <data key="d0">88690</data>
    </edge>
    <edge source="IND" target="EGY">
      <data key="d0">101591</data>
    </edge>
    <edge source="IND" target="GBR">
      <data key="d0">158578439</data>
    </edge>
    <edge source="IND" target="TZA">
      <data key="d0">207696</data>
    </edge>
    <edge source="IND" target="USA">
      <data key="d0">108560564</data>
    </edge>
    <edge source="VNM" target="ALB">
      <data key="d0">319000</data>
    </edge>
    <edge source="VNM" target="DZA">
      <data key="d0">165000</data>
    </edge>
    <edge source="VNM" target="AZE">
      <data key="d0">14000</data>
    </edge>
    <edge source="VNM" target="ARG">
      <data key="d0">3430000</data>
    </edge>
    <edge source="VNM" target="AUS">
      <data key="d0">19774000</data>
    </edge>
    <edge source="VNM" target="AUT">
      <data key="d0">3702000</data>
    </edge>
    <edge source="VNM" target="BEL">
      <data key="d0">155436000</data>
    </edge>
    <edge source="VNM" target="BOL">
      <data key="d0">351000</data>
    </edge>
    <edge source="VNM" target="BRA">
      <data key="d0">3508000</data>
    </edge>
    <edge source="VNM" target="BGR">
      <data key="d0">216000</data>
    </edge>
    <edge source="VNM" target="BDI">
      <data key="d0">40000</data>
    </edge>
    <edge source="VNM" target="BLR">
      <data key="d0">143000</data>
    </edge>
    <edge source="VNM" target="KHM">
      <data key="d0">398000</data>
    </edge>
    <edge source="VNM" target="CAN">
      <data key="d0">19307000</data>
    </edge>
    <edge source="VNM" target="LKA">
      <data key="d0">56000</data>
    </edge>
    <edge source="VNM" target="CHL">
      <data key="d0">6184000</data>
    </edge>
    <edge source="VNM" target="CHN">
      <data key="d0">2366000</data>
    </edge>
    <edge source="VNM" target="COL">
      <data key="d0">3890000</data>
    </edge>
    <edge source="VNM" target="CRI">
      <data key="d0">63000</data>
    </edge>
    <edge source="VNM" target="HRV">
      <data key="d0">180000</data>
    </edge>
    <edge source="VNM" target="CZE">
      <data key="d0">4559000</data>
    </edge>
    <edge source="VNM" target="DNK">
      <data key="d0">11948000</data>
    </edge>
    <edge source="VNM" target="ECU">
      <data key="d0">843000</data>
    </edge>
    <edge source="VNM" target="SLV">
      <data key="d0">123000</data>
    </edge>
    <edge source="VNM" target="ETH">
      <data key="d0">12000</data>
    </edge>
    <edge source="VNM" target="EST">
      <data key="d0">33000</data>
    </edge>
    <edge source="VNM" target="FIN">
      <data key="d0">6817000</data>
    </edge>
    <edge source="VNM" target="FRA">
      <data key="d0">140270000</data>
    </edge>
    <edge source="VNM" target="GEO">
      <data key="d0">1230000</data>
    </edge>
    <edge source="VNM" target="DEU">
      <data key="d0">210605000</data>
    </edge>
    <edge source="VNM" target="GRC">
      <data key="d0">8283000</data>
    </edge>
    <edge source="VNM" target="HND">
      <data key="d0">132000</data>
    </edge>
    <edge source="VNM" target="HKG">
      <data key="d0">10089000</data>
    </edge>
    <edge source="VNM" target="HUN">
      <data key="d0">2209000</data>
    </edge>
    <edge source="VNM" target="IDN">
      <data key="d0">2115000</data>
    </edge>
    <edge source="VNM" target="IRL">
      <data key="d0">6417000</data>
    </edge>
    <edge source="VNM" target="ISR">
      <data key="d0">6904000</data>
    </edge>
    <edge source="VNM" target="ITA">
      <data key="d0">86503000</data>
    </edge>
    <edge source="VNM" target="CIV">
      <data key="d0">10000</data>
    </edge>
    <edge source="VNM" target="JPN">
      <data key="d0">79817000</data>
    </edge>
    <edge source="VNM" target="KOR">
      <data key="d0">38812000</data>
    </edge>
    <edge source="VNM" target="LBN">
      <data key="d0">854000</data>
    </edge>
    <edge source="VNM" target="LVA">
      <data key="d0">229000</data>
    </edge>
    <edge source="VNM" target="MYS">
      <data key="d0">1591000</data>
    </edge>
    <edge source="VNM" target="MUS">
      <data key="d0">204000</data>
    </edge>
    <edge source="VNM" target="MEX">
      <data key="d0">10538000</data>
    </edge>
    <edge source="VNM" target="MAR">
      <data key="d0">257000</data>
    </edge>
    <edge source="VNM" target="NAM">
      <data key="d0">89000</data>
    </edge>
    <edge source="VNM" target="NLD">
      <data key="d0">132981000</data>
    </edge>
    <edge source="VNM" target="NZL">
      <data key="d0">5749000</data>
    </edge>
    <edge source="VNM" target="NIC">
      <data key="d0">33000</data>
    </edge>
    <edge source="VNM" target="NER">
      <data key="d0">975000</data>
    </edge>
    <edge source="VNM" target="NOR">
      <data key="d0">4838000</data>
    </edge>
    <edge source="VNM" target="PAK">
      <data key="d0">120000</data>
    </edge>
    <edge source="VNM" target="PAN">
      <data key="d0">9631000</data>
    </edge>
    <edge source="VNM" target="PRY">
      <data key="d0">592000</data>
    </edge>
    <edge source="VNM" target="PER">
      <data key="d0">197000</data>
    </edge>
    <edge source="VNM" target="PHL">
      <data key="d0">945000</data>
    </edge>
    <edge source="VNM" target="POL">
      <data key="d0">7307000</data>
    </edge>
    <edge source="VNM" target="PRT">
      <data key="d0">2212000</data>
    </edge>
    <edge source="VNM" target="ROU">
      <data key="d0">68000</data>
    </edge>
    <edge source="VNM" target="RUS">
      <data key="d0">10304000</data>
    </edge>
    <edge source="VNM" target="SAU">
      <data key="d0">2562000</data>
    </edge>
    <edge source="VNM" target="SEN">
      <data key="d0">198000</data>
    </edge>
    <edge source="VNM" target="IND">
      <data key="d0">285000</data>
    </edge>
    <edge source="VNM" target="SGP">
      <data key="d0">7039000</data>
    </edge>
    <edge source="VNM" target="SVK">
      <data key="d0">225000</data>
    </edge>
    <edge source="VNM" target="SVN">
      <data key="d0">151000</data>
    </edge>
    <edge source="VNM" target="ZAF">
      <data key="d0">6129000</data>
    </edge>
    <edge source="VNM" target="ZWE">
      <data key="d0">23000</data>
    </edge>
    <edge source="VNM" target="ESP">
      <data key="d0">39162000</data>
    </edge>
    <edge source="VNM" target="SWE">
      <data key="d0">22501000</data>
    </edge>
    <edge source="VNM" target="CHE">
      <data key="d0">7190000</data>
    </edge>
    <edge source="VNM" target="THA">
      <data key="d0">9066000</data>
    </edge>
    <edge source="VNM" target="ARE">
      <data key="d0">2769000</data>
    </edge>
    <edge source="VNM" target="TUN">
      <data key="d0">205000</data>
    </edge>
    <edge source="VNM" target="TUR">
      <data key="d0">4594000</data>
    </edge>
    <edge source="VNM" target="UGA">
      <data key="d0">26000</data>
    </edge>
    <edge source="VNM" target="UKR">
      <data key="d0">1828000</data>
    </edge>
    <edge source="VNM" target="EGY">
      <data key="d0">266000</data>
    </edge>
    <edge source="VNM" target="GBR">
      <data key="d0">219972000</data>
    </edge>
    <edge source="VNM" target="USA">
      <data key="d0">87393000</data>
    </edge>
    <edge source="VNM" target="BFA">
      <data key="d0">86000</data>
    </edge>
    <edge source="VNM" target="URY">
      <data key="d0">424000</data>
    </edge>
    <edge source="VNM" target="SRB">
      <data key="d0">86000</data>
    </edge>
    <edge source="CHE" target="DZA">
      <data key="d0">19682</data>
    </edge>
    <edge source="CHE" target="AUS">
      <data key="d0">799361</data>
    </edge>
    <edge source="CHE" target="AUT">
      <data key="d0">10131915</data>
    </edge>
    <edge source="CHE" target="BEL">
      <data key="d0">1995103</data>
    </edge>
    <edge source="CHE" target="BRA">
      <data key="d0">367764</data>
    </edge>
    <edge source="CHE" target="BGR">
      <data key="d0">150579</data>
    </edge>
    <edge source="CHE" target="CAN">
      <data key="d0">1371699</data>
    </edge>
    <edge source="CHE" target="CHN">
      <data key="d0">110320</data>
    </edge>
    <edge source="CHE" target="COL">
      <data key="d0">27924</data>
    </edge>
    <edge source="CHE" target="CRI">
      <data key="d0">51011</data>
    </edge>
    <edge source="CHE" target="HRV">
      <data key="d0">16318</data>
    </edge>
    <edge source="CHE" target="CZE">
      <data key="d0">1775272</data>
    </edge>
    <edge source="CHE" target="DNK">
      <data key="d0">399695</data>
    </edge>
    <edge source="CHE" target="ECU">
      <data key="d0">89591</data>
    </edge>
    <edge source="CHE" target="SLV">
      <data key="d0">67242</data>
    </edge>
    <edge source="CHE" target="EST">
      <data key="d0">47848</data>
    </edge>
    <edge source="CHE" target="FIN">
      <data key="d0">329603</data>
    </edge>
    <edge source="CHE" target="FRA">
      <data key="d0">5224385</data>
    </edge>
    <edge source="CHE" target="DEU">
      <data key="d0">19200501</data>
    </edge>
    <edge source="CHE" target="GRC">
      <data key="d0">335959</data>
    </edge>
    <edge source="CHE" target="HKG">
      <data key="d0">3027114</data>
    </edge>
    <edge source="CHE" target="HUN">
      <data key="d0">4267000</data>
    </edge>
    <edge source="CHE" target="IRL">
      <data key="d0">256723</data>
    </edge>
    <edge source="CHE" target="ISR">
      <data key="d0">751824</data>
    </edge>
    <edge source="CHE" target="ITA">
      <data key="d0">2889785</data>
    </edge>
    <edge source="CHE" target="JAM">
      <data key="d0">44882</data>
    </edge>
    <edge source="CHE" target="JPN">
      <data key="d0">2833962</data>
    </edge>
    <edge source="CHE" target="KAZ">
      <data key="d0">154840</data>
    </edge>
    <edge source="CHE" target="JOR">
      <data key="d0">183006</data>
    </edge>
    <edge source="CHE" target="KOR">
      <data key="d0">665944</data>
    </edge>
    <edge source="CHE" target="LBN">
      <data key="d0">199219</data>
    </edge>
    <edge source="CHE" target="LVA">
      <data key="d0">95932</data>
    </edge>
    <edge source="CHE" target="MWI">
      <data key="d0">28592</data>
    </edge>
    <edge source="CHE" target="MYS">
      <data key="d0">304560</data>
    </edge>
    <edge source="CHE" target="MEX">
      <data key="d0">115711</data>
    </edge>
    <edge source="CHE" target="MAR">
      <data key="d0">48578</data>
    </edge>
    <edge source="CHE" target="OMN">
      <data key="d0">11084</data>
    </edge>
    <edge source="CHE" target="NLD">
      <data key="d0">1572805</data>
    </edge>
    <edge source="CHE" target="NZL">
      <data key="d0">24550</data>
    </edge>
    <edge source="CHE" target="NOR">
      <data key="d0">326055</data>
    </edge>
    <edge source="CHE" target="PAK">
      <data key="d0">24981</data>
    </edge>
    <edge source="CHE" target="PAN">
      <data key="d0">260169</data>
    </edge>
    <edge source="CHE" target="PER">
      <data key="d0">100146</data>
    </edge>
    <edge source="CHE" target="PHL">
      <data key="d0">14846</data>
    </edge>
    <edge source="CHE" target="POL">
      <data key="d0">134936</data>
    </edge>
    <edge source="CHE" target="PRT">
      <data key="d0">140704</data>
    </edge>
    <edge source="CHE" target="ROU">
      <data key="d0">40203</data>
    </edge>
    <edge source="CHE" target="RUS">
      <data key="d0">1148581</data>
    </edge>
    <edge source="CHE" target="SAU">
      <data key="d0">1266536</data>
    </edge>
    <edge source="CHE" target="IND">
      <data key="d0">56136</data>
    </edge>
    <edge source="CHE" target="SGP">
      <data key="d0">600996</data>
    </edge>
    <edge source="CHE" target="SVK">
      <data key="d0">14110</data>
    </edge>
    <edge source="CHE" target="SVN">
      <data key="d0">46395</data>
    </edge>
    <edge source="CHE" target="ZAF">
      <data key="d0">14965</data>
    </edge>
    <edge source="CHE" target="ESP">
      <data key="d0">1178142</data>
    </edge>
    <edge source="CHE" target="SWE">
      <data key="d0">2535151</data>
    </edge>
    <edge source="CHE" target="THA">
      <data key="d0">181100</data>
    </edge>
    <edge source="CHE" target="ARE">
      <data key="d0">1399368</data>
    </edge>
    <edge source="CHE" target="TUN">
      <data key="d0">26479</data>
    </edge>
    <edge source="CHE" target="TUR">
      <data key="d0">430182</data>
    </edge>
    <edge source="CHE" target="UKR">
      <data key="d0">375375</data>
    </edge>
    <edge source="CHE" target="EGY">
      <data key="d0">15532</data>
    </edge>
    <edge source="CHE" target="GBR">
      <data key="d0">7026042</data>
    </edge>
    <edge source="CHE" target="USA">
      <data key="d0">6562500</data>
    </edge>
    <edge source="CHE" target="SRB">
      <data key="d0">23745</data>
    </edge>
    <edge source="ARE" target="DZA">
      <data key="d0">357415</data>
    </edge>
    <edge source="ARE" target="AZE">
      <data key="d0">335334</data>
    </edge>
    <edge source="ARE" target="ARG">
      <data key="d0">18431</data>
    </edge>
    <edge source="ARE" target="AUT">
      <data key="d0">28365</data>
    </edge>
    <edge source="ARE" target="ARM">
      <data key="d0">134140</data>
    </edge>
    <edge source="ARE" target="BEL">
      <data key="d0">128985</data>
    </edge>
    <edge source="ARE" target="BGR">
      <data key="d0">61464</data>
    </edge>
    <edge source="ARE" target="BDI">
      <data key="d0">15733</data>
    </edge>
    <edge source="ARE" target="CMR">
      <data key="d0">120746</data>
    </edge>
    <edge source="ARE" target="LKA">
      <data key="d0">103221</data>
    </edge>
    <edge source="ARE" target="CHN">
      <data key="d0">92884</data>
    </edge>
    <edge source="ARE" target="BEN">
      <data key="d0">90649</data>
    </edge>
    <edge source="ARE" target="DNK">
      <data key="d0">25385</data>
    </edge>
    <edge source="ARE" target="ETH">
      <data key="d0">140786</data>
    </edge>
    <edge source="ARE" target="EST">
      <data key="d0">46481</data>
    </edge>
    <edge source="ARE" target="FIN">
      <data key="d0">69914</data>
    </edge>
    <edge source="ARE" target="FRA">
      <data key="d0">68540</data>
    </edge>
    <edge source="ARE" target="GEO">
      <data key="d0">307207</data>
    </edge>
    <edge source="ARE" target="DEU">
      <data key="d0">616727</data>
    </edge>
    <edge source="ARE" target="GRC">
      <data key="d0">170222</data>
    </edge>
    <edge source="ARE" target="ITA">
      <data key="d0">576881</data>
    </edge>
    <edge source="ARE" target="CIV">
      <data key="d0">99896</data>
    </edge>
    <edge source="ARE" target="KAZ">
      <data key="d0">3153336</data>
    </edge>
    <edge source="ARE" target="JOR">
      <data key="d0">842780</data>
    </edge>
    <edge source="ARE" target="LBN">
      <data key="d0">406951</data>
    </edge>
    <edge source="ARE" target="LVA">
      <data key="d0">30247</data>
    </edge>
    <edge source="ARE" target="LTU">
      <data key="d0">377109</data>
    </edge>
    <edge source="ARE" target="MUS">
      <data key="d0">112462</data>
    </edge>
    <edge source="ARE" target="MDA">
      <data key="d0">86328</data>
    </edge>
    <edge source="ARE" target="MAR">
      <data key="d0">120135</data>
    </edge>
    <edge source="ARE" target="MOZ">
      <data key="d0">163261</data>
    </edge>
    <edge source="ARE" target="OMN">
      <data key="d0">615383</data>
    </edge>
    <edge source="ARE" target="NLD">
      <data key="d0">524740</data>
    </edge>
    <edge source="ARE" target="PAK">
      <data key="d0">504566</data>
    </edge>
    <edge source="ARE" target="PRY">
      <data key="d0">20885</data>
    </edge>
    <edge source="ARE" target="POL">
      <data key="d0">22543</data>
    </edge>
    <edge source="ARE" target="ROU">
      <data key="d0">721161</data>
    </edge>
    <edge source="ARE" target="RUS">
      <data key="d0">1228743</data>
    </edge>
    <edge source="ARE" target="SAU">
      <data key="d0">2471458</data>
    </edge>
    <edge source="ARE" target="SEN">
      <data key="d0">200601</data>
    </edge>
    <edge source="ARE" target="IND">
      <data key="d0">576764</data>
    </edge>
    <edge source="ARE" target="SGP">
      <data key="d0">84912</data>
    </edge>
    <edge source="ARE" target="ZAF">
      <data key="d0">53319</data>
    </edge>
    <edge source="ARE" target="ESP">
      <data key="d0">44056</data>
    </edge>
    <edge source="ARE" target="SWE">
      <data key="d0">21522</data>
    </edge>
    <edge source="ARE" target="CHE">
      <data key="d0">43394</data>
    </edge>
    <edge source="ARE" target="TGO">
      <data key="d0">44929</data>
    </edge>
    <edge source="ARE" target="TUN">
      <data key="d0">30055</data>
    </edge>
    <edge source="ARE" target="TUR">
      <data key="d0">85947</data>
    </edge>
    <edge source="ARE" target="UGA">
      <data key="d0">176124</data>
    </edge>
    <edge source="ARE" target="EGY">
      <data key="d0">158020</data>
    </edge>
    <edge source="ARE" target="GBR">
      <data key="d0">717524</data>
    </edge>
    <edge source="ARE" target="TZA">
      <data key="d0">1427875</data>
    </edge>
    <edge source="ARE" target="USA">
      <data key="d0">329746</data>
    </edge>
    <edge source="GBR" target="DZA">
      <data key="d0">83431</data>
    </edge>
    <edge source="GBR" target="AZE">
      <data key="d0">20947</data>
    </edge>
    <edge source="GBR" target="ARG">
      <data key="d0">125473</data>
    </edge>
    <edge source="GBR" target="AUS">
      <data key="d0">8029342</data>
    </edge>
    <edge source="GBR" target="AUT">
      <data key="d0">6777678</data>
    </edge>
    <edge source="GBR" target="BEL">
      <data key="d0">34228150</data>
    </edge>
    <edge source="GBR" target="BRA">
      <data key="d0">224777</data>
    </edge>
    <edge source="GBR" target="BGR">
      <data key="d0">194451</data>
    </edge>
    <edge source="GBR" target="CAN">
      <data key="d0">16564257</data>
    </edge>
    <edge source="GBR" target="LKA">
      <data key="d0">106354</data>
    </edge>
    <edge source="GBR" target="CHL">
      <data key="d0">81357</data>
    </edge>
    <edge source="GBR" target="CHN">
      <data key="d0">421725</data>
    </edge>
    <edge source="GBR" target="CRI">
      <data key="d0">47007</data>
    </edge>
    <edge source="GBR" target="HRV">
      <data key="d0">71195</data>
    </edge>
    <edge source="GBR" target="CZE">
      <data key="d0">724789</data>
    </edge>
    <edge source="GBR" target="DNK">
      <data key="d0">5983992</data>
    </edge>
    <edge source="GBR" target="ECU">
      <data key="d0">103997</data>
    </edge>
    <edge source="GBR" target="ETH">
      <data key="d0">30259</data>
    </edge>
    <edge source="GBR" target="EST">
      <data key="d0">205095</data>
    </edge>
    <edge source="GBR" target="FIN">
      <data key="d0">3321993</data>
    </edge>
    <edge source="GBR" target="FRA">
      <data key="d0">53757006</data>
    </edge>
    <edge source="GBR" target="GEO">
      <data key="d0">10691</data>
    </edge>
    <edge source="GBR" target="GMB">
      <data key="d0">53641</data>
    </edge>
    <edge source="GBR" target="DEU">
      <data key="d0">52100393</data>
    </edge>
    <edge source="GBR" target="GHA">
      <data key="d0">715353</data>
    </edge>
    <edge source="GBR" target="GRC">
      <data key="d0">6785815</data>
    </edge>
    <edge source="GBR" target="HKG">
      <data key="d0">18395712</data>
    </edge>
    <edge source="GBR" target="HUN">
      <data key="d0">901104</data>
    </edge>
    <edge source="GBR" target="IDN">
      <data key="d0">732194</data>
    </edge>
    <edge source="GBR" target="IRL">
      <data key="d0">148822703</data>
    </edge>
    <edge source="GBR" target="ISR">
      <data key="d0">2449046</data>
    </edge>
    <edge source="GBR" target="ITA">
      <data key="d0">43596937</data>
    </edge>
    <edge source="GBR" target="CIV">
      <data key="d0">12053</data>
    </edge>
    <edge source="GBR" target="JAM">
      <data key="d0">117047</data>
    </edge>
    <edge source="GBR" target="JPN">
      <data key="d0">31232345</data>
    </edge>
    <edge source="GBR" target="KAZ">
      <data key="d0">72930</data>
    </edge>
    <edge source="GBR" target="JOR">
      <data key="d0">82190</data>
    </edge>
    <edge source="GBR" target="KOR">
      <data key="d0">2366376</data>
    </edge>
    <edge source="GBR" target="LBN">
      <data key="d0">286303</data>
    </edge>
    <edge source="GBR" target="LVA">
      <data key="d0">105757</data>
    </edge>
    <edge source="GBR" target="LTU">
      <data key="d0">243080</data>
    </edge>
    <edge source="GBR" target="MWI">
      <data key="d0">13645</data>
    </edge>
    <edge source="GBR" target="MYS">
      <data key="d0">626919</data>
    </edge>
    <edge source="GBR" target="MRT">
      <data key="d0">22308</data>
    </edge>
    <edge source="GBR" target="MEX">
      <data key="d0">206539</data>
    </edge>
    <edge source="GBR" target="MAR">
      <data key="d0">82236</data>
    </edge>
    <edge source="GBR" target="OMN">
      <data key="d0">1376454</data>
    </edge>
    <edge source="GBR" target="NLD">
      <data key="d0">29254907</data>
    </edge>
    <edge source="GBR" target="NZL">
      <data key="d0">609330</data>
    </edge>
    <edge source="GBR" target="NOR">
      <data key="d0">5958044</data>
    </edge>
    <edge source="GBR" target="PAK">
      <data key="d0">721438</data>
    </edge>
    <edge source="GBR" target="PAN">
      <data key="d0">197372</data>
    </edge>
    <edge source="GBR" target="PHL">
      <data key="d0">540647</data>
    </edge>
    <edge source="GBR" target="POL">
      <data key="d0">1595678</data>
    </edge>
    <edge source="GBR" target="PRT">
      <data key="d0">21220934</data>
    </edge>
    <edge source="GBR" target="ROU">
      <data key="d0">279297</data>
    </edge>
    <edge source="GBR" target="RUS">
      <data key="d0">2166194</data>
    </edge>
    <edge source="GBR" target="SAU">
      <data key="d0">5353688</data>
    </edge>
    <edge source="GBR" target="IND">
      <data key="d0">1617875</data>
    </edge>
    <edge source="GBR" target="SGP">
      <data key="d0">4671156</data>
    </edge>
    <edge source="GBR" target="SVK">
      <data key="d0">90260</data>
    </edge>
    <edge source="GBR" target="VNM">
      <data key="d0">374854</data>
    </edge>
    <edge source="GBR" target="SVN">
      <data key="d0">803964</data>
    </edge>
    <edge source="GBR" target="ZAF">
      <data key="d0">2604763</data>
    </edge>
    <edge source="GBR" target="ZWE">
      <data key="d0">103132</data>
    </edge>
    <edge source="GBR" target="ESP">
      <data key="d0">29789131</data>
    </edge>
    <edge source="GBR" target="SWE">
      <data key="d0">10349899</data>
    </edge>
    <edge source="GBR" target="CHE">
      <data key="d0">6996432</data>
    </edge>
    <edge source="GBR" target="THA">
      <data key="d0">752864</data>
    </edge>
    <edge source="GBR" target="TGO">
      <data key="d0">83011</data>
    </edge>
    <edge source="GBR" target="ARE">
      <data key="d0">9873740</data>
    </edge>
    <edge source="GBR" target="TUN">
      <data key="d0">132492</data>
    </edge>
    <edge source="GBR" target="TUR">
      <data key="d0">3713386</data>
    </edge>
    <edge source="GBR" target="UGA">
      <data key="d0">515405</data>
    </edge>
    <edge source="GBR" target="UKR">
      <data key="d0">329564</data>
    </edge>
    <edge source="GBR" target="MKD">
      <data key="d0">17837</data>
    </edge>
    <edge source="GBR" target="EGY">
      <data key="d0">884735</data>
    </edge>
    <edge source="GBR" target="TZA">
      <data key="d0">475266</data>
    </edge>
    <edge source="GBR" target="USA">
      <data key="d0">178412407</data>
    </edge>
    <edge source="GBR" target="URY">
      <data key="d0">12467</data>
    </edge>
    <edge source="GBR" target="SRB">
      <data key="d0">87947</data>
    </edge>
    <edge source="USA" target="ARG">
      <data key="d0">198367</data>
    </edge>
    <edge source="USA" target="AUS">
      <data key="d0">5346611</data>
    </edge>
    <edge source="USA" target="AUT">
      <data key="d0">452882</data>
    </edge>
    <edge source="USA" target="ARM">
      <data key="d0">70674</data>
    </edge>
    <edge source="USA" target="BEL">
      <data key="d0">2577722</data>
    </edge>
    <edge source="USA" target="BOL">
      <data key="d0">593452</data>
    </edge>
    <edge source="USA" target="BRA">
      <data key="d0">1471491</data>
    </edge>
    <edge source="USA" target="BGR">
      <data key="d0">73128</data>
    </edge>
    <edge source="USA" target="CMR">
      <data key="d0">888421</data>
    </edge>
    <edge source="USA" target="CAN">
      <data key="d0">185809056</data>
    </edge>
    <edge source="USA" target="CHL">
      <data key="d0">4267739</data>
    </edge>
    <edge source="USA" target="CHN">
      <data key="d0">43627646</data>
    </edge>
    <edge source="USA" target="COL">
      <data key="d0">2597871</data>
    </edge>
    <edge source="USA" target="CRI">
      <data key="d0">3741069</data>
    </edge>
    <edge source="USA" target="HRV">
      <data key="d0">59280</data>
    </edge>
    <edge source="USA" target="CZE">
      <data key="d0">454983</data>
    </edge>
    <edge source="USA" target="BEN">
      <data key="d0">93117</data>
    </edge>
    <edge source="USA" target="DNK">
      <data key="d0">1723907</data>
    </edge>
    <edge source="USA" target="ECU">
      <data key="d0">1633622</data>
    </edge>
    <edge source="USA" target="SLV">
      <data key="d0">5336149</data>
    </edge>
    <edge source="USA" target="ETH">
      <data key="d0">29423</data>
    </edge>
    <edge source="USA" target="EST">
      <data key="d0">12953</data>
    </edge>
    <edge source="USA" target="FIN">
      <data key="d0">696210</data>
    </edge>
    <edge source="USA" target="FRA">
      <data key="d0">8436250</data>
    </edge>
    <edge source="USA" target="GEO">
      <data key="d0">45765</data>
    </edge>
    <edge source="USA" target="GMB">
      <data key="d0">74512</data>
    </edge>
    <edge source="USA" target="DEU">
      <data key="d0">4283820</data>
    </edge>
    <edge source="USA" target="GHA">
      <data key="d0">541790</data>
    </edge>
    <edge source="USA" target="GRC">
      <data key="d0">1713316</data>
    </edge>
    <edge source="USA" target="GTM">
      <data key="d0">2456707</data>
    </edge>
    <edge source="USA" target="HND">
      <data key="d0">4130053</data>
    </edge>
    <edge source="USA" target="HKG">
      <data key="d0">53431920</data>
    </edge>
    <edge source="USA" target="HUN">
      <data key="d0">437186</data>
    </edge>
    <edge source="USA" target="IDN">
      <data key="d0">14080560</data>
    </edge>
    <edge source="USA" target="IRL">
      <data key="d0">982257</data>
    </edge>
    <edge source="USA" target="ISR">
      <data key="d0">3903941</data>
    </edge>
    <edge source="USA" target="ITA">
      <data key="d0">7408064</data>
    </edge>
    <edge source="USA" target="CIV">
      <data key="d0">308939</data>
    </edge>
    <edge source="USA" target="JAM">
      <data key="d0">2570346</data>
    </edge>
    <edge source="USA" target="JPN">
      <data key="d0">96897158</data>
    </edge>
    <edge source="USA" target="KAZ">
      <data key="d0">436404</data>
    </edge>
    <edge source="USA" target="JOR">
      <data key="d0">133369</data>
    </edge>
    <edge source="USA" target="KOR">
      <data key="d0">10929532</data>
    </edge>
    <edge source="USA" target="LBN">
      <data key="d0">975398</data>
    </edge>
    <edge source="USA" target="LVA">
      <data key="d0">34012</data>
    </edge>
    <edge source="USA" target="MWI">
      <data key="d0">13358</data>
    </edge>
    <edge source="USA" target="MYS">
      <data key="d0">1530526</data>
    </edge>
    <edge source="USA" target="MEX">
      <data key="d0">160689636</data>
    </edge>
    <edge source="USA" target="MAR">
      <data key="d0">44472</data>
    </edge>
    <edge source="USA" target="MOZ">
      <data key="d0">152691</data>
    </edge>
    <edge source="USA" target="OMN">
      <data key="d0">83485</data>
    </edge>
    <edge source="USA" target="NLD">
      <data key="d0">23659104</data>
    </edge>
    <edge source="USA" target="NZL">
      <data key="d0">1299625</data>
    </edge>
    <edge source="USA" target="NIC">
      <data key="d0">4779247</data>
    </edge>
    <edge source="USA" target="NOR">
      <data key="d0">772828</data>
    </edge>
    <edge source="USA" target="PAK">
      <data key="d0">52142</data>
    </edge>
    <edge source="USA" target="PAN">
      <data key="d0">8014913</data>
    </edge>
    <edge source="USA" target="PRY">
      <data key="d0">293135</data>
    </edge>
    <edge source="USA" target="PER">
      <data key="d0">805016</data>
    </edge>
    <edge source="USA" target="PHL">
      <data key="d0">2026840</data>
    </edge>
    <edge source="USA" target="POL">
      <data key="d0">167667</data>
    </edge>
    <edge source="USA" target="PRT">
      <data key="d0">318814</data>
    </edge>
    <edge source="USA" target="ROU">
      <data key="d0">217454</data>
    </edge>
    <edge source="USA" target="RUS">
      <data key="d0">945522</data>
    </edge>
    <edge source="USA" target="SAU">
      <data key="d0">1848047</data>
    </edge>
    <edge source="USA" target="SEN">
      <data key="d0">97219</data>
    </edge>
    <edge source="USA" target="IND">
      <data key="d0">3818849</data>
    </edge>
    <edge source="USA" target="SGP">
      <data key="d0">6912083</data>
    </edge>
    <edge source="USA" target="SVK">
      <data key="d0">38732</data>
    </edge>
    <edge source="USA" target="VNM">
      <data key="d0">27471668</data>
    </edge>
    <edge source="USA" target="SVN">
      <data key="d0">328585</data>
    </edge>
    <edge source="USA" target="ZAF">
      <data key="d0">7926082</data>
    </edge>
    <edge source="USA" target="ESP">
      <data key="d0">3323327</data>
    </edge>
    <edge source="USA" target="SWE">
      <data key="d0">1791407</data>
    </edge>
    <edge source="USA" target="CHE">
      <data key="d0">2623044</data>
    </edge>
    <edge source="USA" target="THA">
      <data key="d0">7148715</data>
    </edge>
    <edge source="USA" target="TGO">
      <data key="d0">595955</data>
    </edge>
    <edge source="USA" target="ARE">
      <data key="d0">5043572</data>
    </edge>
    <edge source="USA" target="TUN">
      <data key="d0">103998</data>
    </edge>
    <edge source="USA" target="TUR">
      <data key="d0">953117</data>
    </edge>
    <edge source="USA" target="EGY">
      <data key="d0">583552</data>
    </edge>
    <edge source="USA" target="GBR">
      <data key="d0">18385834</data>
    </edge>
    <edge source="USA" target="TZA">
      <data key="d0">1105937</data>
    </edge>
    <edge source="USA" target="BFA">
      <data key="d0">65872</data>
    </edge>
    <edge source="USA" target="URY">
      <data key="d0">494943</data>
    </edge>
    <edge source="USA" target="SRB">
      <data key="d0">12000</data>
    </edge>
    <edge source="URY" target="ARG">
      <data key="d0">6499788</data>
    </edge>
    <edge source="URY" target="BRA">
      <data key="d0">292539</data>
    </edge>
    <edge source="URY" target="PRY">
      <data key="d0">15881</data>
    </edge>
    <edge source="URY" target="SWE">
      <data key="d0">41547</data>
    </edge>
    <edge source="URY" target="USA">
      <data key="d0">4875323</data>
    </edge>
    <edge source="AUS" target="BEL">
      <data key="d0">14457</data>
    </edge>
    <edge source="AUS" target="BRA">
      <data key="d0">260036</data>
    </edge>
    <edge source="AUS" target="CAN">
      <data key="d0">480314</data>
    </edge>
    <edge source="AUS" target="LKA">
      <data key="d0">23162</data>
    </edge>
    <edge source="AUS" target="CHN">
      <data key="d0">235490</data>
    </edge>
    <edge source="AUS" target="DNK">
      <data key="d0">92849</data>
    </edge>
    <edge source="AUS" target="FRA">
      <data key="d0">22253</data>
    </edge>
    <edge source="AUS" target="DEU">
      <data key="d0">253464</data>
    </edge>
    <edge source="AUS" target="GHA">
      <data key="d0">12811</data>
    </edge>
    <edge source="AUS" target="HKG">
      <data key="d0">673435</data>
    </edge>
    <edge source="AUS" target="IDN">
      <data key="d0">171600</data>
    </edge>
    <edge source="AUS" target="IRL">
      <data key="d0">10865</data>
    </edge>
    <edge source="AUS" target="ISR">
      <data key="d0">151385</data>
    </edge>
    <edge source="AUS" target="ITA">
      <data key="d0">246429</data>
    </edge>
    <edge source="AUS" target="JPN">
      <data key="d0">1017859</data>
    </edge>
    <edge source="AUS" target="MYS">
      <data key="d0">120553</data>
    </edge>
    <edge source="AUS" target="MOZ">
      <data key="d0">20962</data>
    </edge>
    <edge source="AUS" target="NLD">
      <data key="d0">37924</data>
    </edge>
    <edge source="AUS" target="NZL">
      <data key="d0">12536094</data>
    </edge>
    <edge source="AUS" target="PHL">
      <data key="d0">375295</data>
    </edge>
    <edge source="AUS" target="ROU">
      <data key="d0">22368</data>
    </edge>
    <edge source="AUS" target="IND">
      <data key="d0">279829</data>
    </edge>
    <edge source="AUS" target="SGP">
      <data key="d0">473865</data>
    </edge>
    <edge source="AUS" target="VNM">
      <data key="d0">38026</data>
    </edge>
    <edge source="AUS" target="ZAF">
      <data key="d0">236431</data>
    </edge>
    <edge source="AUS" target="ESP">
      <data key="d0">15891</data>
    </edge>
    <edge source="AUS" target="SWE">
      <data key="d0">213463</data>
    </edge>
    <edge source="AUS" target="CHE">
      <data key="d0">20303</data>
    </edge>
    <edge source="AUS" target="THA">
      <data key="d0">251178</data>
    </edge>
    <edge source="AUS" target="ARE">
      <data key="d0">32457</data>
    </edge>
    <edge source="AUS" target="GBR">
      <data key="d0">819188</data>
    </edge>
    <edge source="AUS" target="TZA">
      <data key="d0">13592</data>
    </edge>
    <edge source="AUS" target="USA">
      <data key="d0">6780787</data>
    </edge>
    <edge source="BEL" target="AUS">
      <data key="d0">155754</data>
    </edge>
    <edge source="BEL" target="AUT">
      <data key="d0">22514398</data>
    </edge>
    <edge source="BEL" target="BRA">
      <data key="d0">100679</data>
    </edge>
    <edge source="BEL" target="BGR">
      <data key="d0">21529</data>
    </edge>
    <edge source="BEL" target="BDI">
      <data key="d0">25577</data>
    </edge>
    <edge source="BEL" target="CMR">
      <data key="d0">71807</data>
    </edge>
    <edge source="BEL" target="CAN">
      <data key="d0">110818</data>
    </edge>
    <edge source="BEL" target="CHL">
      <data key="d0">10845</data>
    </edge>
    <edge source="BEL" target="CHN">
      <data key="d0">116933</data>
    </edge>
    <edge source="BEL" target="COL">
      <data key="d0">18637</data>
    </edge>
    <edge source="BEL" target="HRV">
      <data key="d0">50982</data>
    </edge>
    <edge source="BEL" target="CZE">
      <data key="d0">257982</data>
    </edge>
    <edge source="BEL" target="DNK">
      <data key="d0">17366794</data>
    </edge>
    <edge source="BEL" target="FIN">
      <data key="d0">9871362</data>
    </edge>
    <edge source="BEL" target="FRA">
      <data key="d0">322802126</data>
    </edge>
    <edge source="BEL" target="DEU">
      <data key="d0">119565070</data>
    </edge>
    <edge source="BEL" target="GHA">
      <data key="d0">13846</data>
    </edge>
    <edge source="BEL" target="GRC">
      <data key="d0">3209853</data>
    </edge>
    <edge source="BEL" target="HKG">
      <data key="d0">256871</data>
    </edge>
    <edge source="BEL" target="HUN">
      <data key="d0">52857</data>
    </edge>
    <edge source="BEL" target="IDN">
      <data key="d0">32498</data>
    </edge>
    <edge source="BEL" target="IRL">
      <data key="d0">26065325</data>
    </edge>
    <edge source="BEL" target="ISR">
      <data key="d0">159917</data>
    </edge>
    <edge source="BEL" target="ITA">
      <data key="d0">198268471</data>
    </edge>
    <edge source="BEL" target="JPN">
      <data key="d0">3620957</data>
    </edge>
    <edge source="BEL" target="JOR">
      <data key="d0">61274</data>
    </edge>
    <edge source="BEL" target="KOR">
      <data key="d0">31409</data>
    </edge>
    <edge source="BEL" target="LBN">
      <data key="d0">247991</data>
    </edge>
    <edge source="BEL" target="LVA">
      <data key="d0">87374</data>
    </edge>
    <edge source="BEL" target="MDG">
      <data key="d0">55110</data>
    </edge>
    <edge source="BEL" target="MAR">
      <data key="d0">40366</data>
    </edge>
    <edge source="BEL" target="NLD">
      <data key="d0">199722115</data>
    </edge>
    <edge source="BEL" target="NZL">
      <data key="d0">40016</data>
    </edge>
    <edge source="BEL" target="NOR">
      <data key="d0">390030</data>
    </edge>
    <edge source="BEL" target="PAK">
      <data key="d0">16671</data>
    </edge>
    <edge source="BEL" target="POL">
      <data key="d0">556746</data>
    </edge>
    <edge source="BEL" target="PRT">
      <data key="d0">21025197</data>
    </edge>
    <edge source="BEL" target="ROU">
      <data key="d0">27796</data>
    </edge>
    <edge source="BEL" target="RUS">
      <data key="d0">230762</data>
    </edge>
    <edge source="BEL" target="SAU">
      <data key="d0">174559</data>
    </edge>
    <edge source="BEL" target="SEN">
      <data key="d0">14881</data>
    </edge>
    <edge source="BEL" target="IND">
      <data key="d0">11356</data>
    </edge>
    <edge source="BEL" target="SGP">
      <data key="d0">17694</data>
    </edge>
    <edge source="BEL" target="SVN">
      <data key="d0">91447</data>
    </edge>
    <edge source="BEL" target="ZAF">
      <data key="d0">33839</data>
    </edge>
    <edge source="BEL" target="ESP">
      <data key="d0">120226790</data>
    </edge>
    <edge source="BEL" target="SWE">
      <data key="d0">24660273</data>
    </edge>
    <edge source="BEL" target="CHE">
      <data key="d0">2141218</data>
    </edge>
    <edge source="BEL" target="THA">
      <data key="d0">103316</data>
    </edge>
    <edge source="BEL" target="ARE">
      <data key="d0">450022</data>
    </edge>
    <edge source="BEL" target="TUN">
      <data key="d0">513205</data>
    </edge>
    <edge source="BEL" target="TUR">
      <data key="d0">1779340</data>
    </edge>
    <edge source="BEL" target="UKR">
      <data key="d0">177510</data>
    </edge>
    <edge source="BEL" target="MKD">
      <data key="d0">15072</data>
    </edge>
    <edge source="BEL" target="EGY">
      <data key="d0">39871</data>
    </edge>
    <edge source="BEL" target="GBR">
      <data key="d0">312796068</data>
    </edge>
    <edge source="BEL" target="USA">
      <data key="d0">1248213</data>
    </edge>
    <edge source="LKA" target="AUS">
      <data key="d0">97641</data>
    </edge>
    <edge source="LKA" target="BEL">
      <data key="d0">158598</data>
    </edge>
    <edge source="LKA" target="CAN">
      <data key="d0">1071139</data>
    </edge>
    <edge source="LKA" target="DNK">
      <data key="d0">103729</data>
    </edge>
    <edge source="LKA" target="FIN">
      <data key="d0">18843</data>
    </edge>
    <edge source="LKA" target="FRA">
      <data key="d0">3044620</data>
    </edge>
    <edge source="LKA" target="DEU">
      <data key="d0">1598023</data>
    </edge>
    <edge source="LKA" target="GRC">
      <data key="d0">248205</data>
    </edge>
    <edge source="LKA" target="HKG">
      <data key="d0">58568</data>
    </edge>
    <edge source="LKA" target="HUN">
      <data key="d0">14916</data>
    </edge>
    <edge source="LKA" target="IRL">
      <data key="d0">46036</data>
    </edge>
    <edge source="LKA" target="ITA">
      <data key="d0">4669657</data>
    </edge>
    <edge source="LKA" target="JPN">
      <data key="d0">228702</data>
    </edge>
    <edge source="LKA" target="KOR">
      <data key="d0">87513</data>
    </edge>
    <edge source="LKA" target="NLD">
      <data key="d0">431289</data>
    </edge>
    <edge source="LKA" target="NZL">
      <data key="d0">75191</data>
    </edge>
    <edge source="LKA" target="NER">
      <data key="d0">125463</data>
    </edge>
    <edge source="LKA" target="PRT">
      <data key="d0">95981</data>
    </edge>
    <edge source="LKA" target="SAU">
      <data key="d0">108825</data>
    </edge>
    <edge source="LKA" target="IND">
      <data key="d0">13403</data>
    </edge>
    <edge source="LKA" target="SGP">
      <data key="d0">44124</data>
    </edge>
    <edge source="LKA" target="ZAF">
      <data key="d0">589806</data>
    </edge>
    <edge source="LKA" target="ESP">
      <data key="d0">29834</data>
    </edge>
    <edge source="LKA" target="SWE">
      <data key="d0">517105</data>
    </edge>
    <edge source="LKA" target="CHE">
      <data key="d0">100503</data>
    </edge>
    <edge source="LKA" target="ARE">
      <data key="d0">21857</data>
    </edge>
    <edge source="LKA" target="GBR">
      <data key="d0">21833539</data>
    </edge>
    <edge source="LKA" target="USA">
      <data key="d0">18920500</data>
    </edge>
    <edge source="DNK" target="AZE">
      <data key="d0">19649</data>
    </edge>
    <edge source="DNK" target="AUS">
      <data key="d0">1921882</data>
    </edge>
    <edge source="DNK" target="AUT">
      <data key="d0">1930802</data>
    </edge>
    <edge source="DNK" target="BEL">
      <data key="d0">1631447</data>
    </edge>
    <edge source="DNK" target="CAN">
      <data key="d0">6414362</data>
    </edge>
    <edge source="DNK" target="LKA">
      <data key="d0">11734</data>
    </edge>
    <edge source="DNK" target="CHN">
      <data key="d0">1569693</data>
    </edge>
    <edge source="DNK" target="HRV">
      <data key="d0">12876</data>
    </edge>
    <edge source="DNK" target="CZE">
      <data key="d0">828252</data>
    </edge>
    <edge source="DNK" target="ETH">
      <data key="d0">33599</data>
    </edge>
    <edge source="DNK" target="EST">
      <data key="d0">737925</data>
    </edge>
    <edge source="DNK" target="FIN">
      <data key="d0">8282359</data>
    </edge>
    <edge source="DNK" target="FRA">
      <data key="d0">2531025</data>
    </edge>
    <edge source="DNK" target="DEU">
      <data key="d0">18229256</data>
    </edge>
    <edge source="DNK" target="GRC">
      <data key="d0">140677</data>
    </edge>
    <edge source="DNK" target="HKG">
      <data key="d0">168335</data>
    </edge>
    <edge source="DNK" target="HUN">
      <data key="d0">275239</data>
    </edge>
    <edge source="DNK" target="IDN">
      <data key="d0">215423</data>
    </edge>
    <edge source="DNK" target="IRL">
      <data key="d0">6247001</data>
    </edge>
    <edge source="DNK" target="ISR">
      <data key="d0">1181299</data>
    </edge>
    <edge source="DNK" target="ITA">
      <data key="d0">3141262</data>
    </edge>
    <edge source="DNK" target="JPN">
      <data key="d0">723266</data>
    </edge>
    <edge source="DNK" target="KOR">
      <data key="d0">10883</data>
    </edge>
    <edge source="DNK" target="LBN">
      <data key="d0">27951</data>
    </edge>
    <edge source="DNK" target="LVA">
      <data key="d0">604509</data>
    </edge>
    <edge source="DNK" target="LTU">
      <data key="d0">1618949</data>
    </edge>
    <edge source="DNK" target="MYS">
      <data key="d0">25420</data>
    </edge>
    <edge source="DNK" target="OMN">
      <data key="d0">90287</data>
    </edge>
    <edge source="DNK" target="NLD">
      <data key="d0">47818962</data>
    </edge>
    <edge source="DNK" target="NZL">
      <data key="d0">1088093</data>
    </edge>
    <edge source="DNK" target="NOR">
      <data key="d0">43575245</data>
    </edge>
    <edge source="DNK" target="PHL">
      <data key="d0">80113</data>
    </edge>
    <edge source="DNK" target="POL">
      <data key="d0">7965097</data>
    </edge>
    <edge source="DNK" target="PRT">
      <data key="d0">2179749</data>
    </edge>
    <edge source="DNK" target="ROU">
      <data key="d0">22323</data>
    </edge>
    <edge source="DNK" target="RUS">
      <data key="d0">10512255</data>
    </edge>
    <edge source="DNK" target="SAU">
      <data key="d0">509861</data>
    </edge>
    <edge source="DNK" target="IND">
      <data key="d0">301737</data>
    </edge>
    <edge source="DNK" target="SGP">
      <data key="d0">57234</data>
    </edge>
    <edge source="DNK" target="SVK">
      <data key="d0">550752</data>
    </edge>
    <edge source="DNK" target="SVN">
      <data key="d0">229907</data>
    </edge>
    <edge source="DNK" target="ESP">
      <data key="d0">762509</data>
    </edge>
    <edge source="DNK" target="SWE">
      <data key="d0">38702329</data>
    </edge>
    <edge source="DNK" target="CHE">
      <data key="d0">1380617</data>
    </edge>
    <edge source="DNK" target="THA">
      <data key="d0">88887</data>
    </edge>
    <edge source="DNK" target="ARE">
      <data key="d0">88747</data>
    </edge>
    <edge source="DNK" target="TUN">
      <data key="d0">22230</data>
    </edge>
    <edge source="DNK" target="TUR">
      <data key="d0">458392</data>
    </edge>
    <edge source="DNK" target="UKR">
      <data key="d0">2169230</data>
    </edge>
    <edge source="DNK" target="GBR">
      <data key="d0">27492969</data>
    </edge>
    <edge source="DNK" target="USA">
      <data key="d0">12546652</data>
    </edge>
    <edge source="DNK" target="SRB">
      <data key="d0">171199</data>
    </edge>
    <edge source="FRA" target="DZA">
      <data key="d0">8412410</data>
    </edge>
    <edge source="FRA" target="AZE">
      <data key="d0">38906</data>
    </edge>
    <edge source="FRA" target="ARG">
      <data key="d0">118965</data>
    </edge>
    <edge source="FRA" target="AUS">
      <data key="d0">2948290</data>
    </edge>
    <edge source="FRA" target="AUT">
      <data key="d0">14030329</data>
    </edge>
    <edge source="FRA" target="ARM">
      <data key="d0">33709</data>
    </edge>
    <edge source="FRA" target="BEL">
      <data key="d0">99854218</data>
    </edge>
    <edge source="FRA" target="BRA">
      <data key="d0">611260</data>
    </edge>
    <edge source="FRA" target="BGR">
      <data key="d0">1996989</data>
    </edge>
    <edge source="FRA" target="BDI">
      <data key="d0">30619</data>
    </edge>
    <edge source="FRA" target="BLR">
      <data key="d0">43962</data>
    </edge>
    <edge source="FRA" target="CMR">
      <data key="d0">6411348</data>
    </edge>
    <edge source="FRA" target="CAN">
      <data key="d0">11904823</data>
    </edge>
    <edge source="FRA" target="CAF">
      <data key="d0">94948</data>
    </edge>
    <edge source="FRA" target="LKA">
      <data key="d0">104358</data>
    </edge>
    <edge source="FRA" target="CHL">
      <data key="d0">533167</data>
    </edge>
    <edge source="FRA" target="CHN">
      <data key="d0">1273646</data>
    </edge>
    <edge source="FRA" target="COL">
      <data key="d0">29215</data>
    </edge>
    <edge source="FRA" target="HRV">
      <data key="d0">4739653</data>
    </edge>
    <edge source="FRA" target="CZE">
      <data key="d0">4721675</data>
    </edge>
    <edge source="FRA" target="BEN">
      <data key="d0">719691</data>
    </edge>
    <edge source="FRA" target="DNK">
      <data key="d0">8662420</data>
    </edge>
    <edge source="FRA" target="EST">
      <data key="d0">447911</data>
    </edge>
    <edge source="FRA" target="FIN">
      <data key="d0">6060492</data>
    </edge>
    <edge source="FRA" target="GMB">
      <data key="d0">39749</data>
    </edge>
    <edge source="FRA" target="DEU">
      <data key="d0">130157660</data>
    </edge>
    <edge source="FRA" target="GHA">
      <data key="d0">52811</data>
    </edge>
    <edge source="FRA" target="GRC">
      <data key="d0">7263770</data>
    </edge>
    <edge source="FRA" target="HKG">
      <data key="d0">7358858</data>
    </edge>
    <edge source="FRA" target="HUN">
      <data key="d0">3588484</data>
    </edge>
    <edge source="FRA" target="IDN">
      <data key="d0">41013</data>
    </edge>
    <edge source="FRA" target="IRL">
      <data key="d0">4775750</data>
    </edge>
    <edge source="FRA" target="ISR">
      <data key="d0">4349469</data>
    </edge>
    <edge source="FRA" target="ITA">
      <data key="d0">59702916</data>
    </edge>
    <edge source="FRA" target="CIV">
      <data key="d0">2837893</data>
    </edge>
    <edge source="FRA" target="JAM">
      <data key="d0">13624</data>
    </edge>
    <edge source="FRA" target="JPN">
      <data key="d0">43191310</data>
    </edge>
    <edge source="FRA" target="KAZ">
      <data key="d0">191019</data>
    </edge>
    <edge source="FRA" target="JOR">
      <data key="d0">196216</data>
    </edge>
    <edge source="FRA" target="KOR">
      <data key="d0">1852039</data>
    </edge>
    <edge source="FRA" target="LBN">
      <data key="d0">2612743</data>
    </edge>
    <edge source="FRA" target="LVA">
      <data key="d0">430354</data>
    </edge>
    <edge source="FRA" target="LTU">
      <data key="d0">387937</data>
    </edge>
    <edge source="FRA" target="MDG">
      <data key="d0">896805</data>
    </edge>
    <edge source="FRA" target="MYS">
      <data key="d0">255207</data>
    </edge>
    <edge source="FRA" target="MRT">
      <data key="d0">108010</data>
    </edge>
    <edge source="FRA" target="MUS">
      <data key="d0">503391</data>
    </edge>
    <edge source="FRA" target="MEX">
      <data key="d0">641739</data>
    </edge>
    <edge source="FRA" target="MDA">
      <data key="d0">60677</data>
    </edge>
    <edge source="FRA" target="MAR">
      <data key="d0">22914387</data>
    </edge>
    <edge source="FRA" target="OMN">
      <data key="d0">592158</data>
    </edge>
    <edge source="FRA" target="NLD">
      <data key="d0">34115531</data>
    </edge>
    <edge source="FRA" target="NZL">
      <data key="d0">940487</data>
    </edge>
    <edge source="FRA" target="NER">
      <data key="d0">96914</data>
    </edge>
    <edge source="FRA" target="NOR">
      <data key="d0">4691056</data>
    </edge>
    <edge source="FRA" target="PAK">
      <data key="d0">18119</data>
    </edge>
    <edge source="FRA" target="PAN">
      <data key="d0">59272</data>
    </edge>
    <edge source="FRA" target="PER">
      <data key="d0">28934</data>
    </edge>
    <edge source="FRA" target="PHL">
      <data key="d0">215458</data>
    </edge>
    <edge source="FRA" target="POL">
      <data key="d0">11850748</data>
    </edge>
    <edge source="FRA" target="PRT">
      <data key="d0">25483730</data>
    </edge>
    <edge source="FRA" target="ROU">
      <data key="d0">3189311</data>
    </edge>
    <edge source="FRA" target="RUS">
      <data key="d0">5616233</data>
    </edge>
    <edge source="FRA" target="SAU">
      <data key="d0">5456114</data>
    </edge>
    <edge source="FRA" target="SEN">
      <data key="d0">1737990</data>
    </edge>
    <edge source="FRA" target="IND">
      <data key="d0">437658</data>
    </edge>
    <edge source="FRA" target="SGP">
      <data key="d0">855230</data>
    </edge>
    <edge source="FRA" target="SVK">
      <data key="d0">1622255</data>
    </edge>
    <edge source="FRA" target="VNM">
      <data key="d0">203519</data>
    </edge>
    <edge source="FRA" target="SVN">
      <data key="d0">5772840</data>
    </edge>
    <edge source="FRA" target="ZAF">
      <data key="d0">664492</data>
    </edge>
    <edge source="FRA" target="ESP">
      <data key="d0">57225431</data>
    </edge>
    <edge source="FRA" target="SWE">
      <data key="d0">11502420</data>
    </edge>
    <edge source="FRA" target="CHE">
      <data key="d0">47708061</data>
    </edge>
    <edge source="FRA" target="THA">
      <data key="d0">307035</data>
    </edge>
    <edge source="FRA" target="TGO">
      <data key="d0">297062</data>
    </edge>
    <edge source="FRA" target="ARE">
      <data key="d0">3613064</data>
    </edge>
    <edge source="FRA" target="TUN">
      <data key="d0">26409328</data>
    </edge>
    <edge source="FRA" target="TUR">
      <data key="d0">5334059</data>
    </edge>
    <edge source="FRA" target="UKR">
      <data key="d0">594827</data>
    </edge>
    <edge source="FRA" target="MKD">
      <data key="d0">189193</data>
    </edge>
    <edge source="FRA" target="EGY">
      <data key="d0">302400</data>
    </edge>
    <edge source="FRA" target="GBR">
      <data key="d0">62129837</data>
    </edge>
    <edge source="FRA" target="TZA">
      <data key="d0">27248</data>
    </edge>
    <edge source="FRA" target="USA">
      <data key="d0">97666351</data>
    </edge>
    <edge source="FRA" target="BFA">
      <data key="d0">189333</data>
    </edge>
    <edge source="FRA" target="SRB">
      <data key="d0">197058</data>
    </edge>
    <edge source="GHA" target="CAN">
      <data key="d0">30792</data>
    </edge>
    <edge source="GHA" target="CHN">
      <data key="d0">48882</data>
    </edge>
    <edge source="GHA" target="IDN">
      <data key="d0">17904</data>
    </edge>
    <edge source="GHA" target="CIV">
      <data key="d0">12825</data>
    </edge>
    <edge source="GHA" target="SGP">
      <data key="d0">56688</data>
    </edge>
    <edge source="GHA" target="TGO">
      <data key="d0">206574</data>
    </edge>
    <edge source="HKG" target="DZA">
      <data key="d0">163133</data>
    </edge>
    <edge source="HKG" target="ARG">
      <data key="d0">18358926</data>
    </edge>
    <edge source="HKG" target="AUS">
      <data key="d0">151827818</data>
    </edge>
    <edge source="HKG" target="AUT">
      <data key="d0">17603798</data>
    </edge>
    <edge source="HKG" target="BEL">
      <data key="d0">16457555</data>
    </edge>
    <edge source="HKG" target="BOL">
      <data key="d0">765675</data>
    </edge>
    <edge source="HKG" target="BWA">
      <data key="d0">300790</data>
    </edge>
    <edge source="HKG" target="BRA">
      <data key="d0">9894205</data>
    </edge>
    <edge source="HKG" target="BGR">
      <data key="d0">376693</data>
    </edge>
    <edge source="HKG" target="BLR">
      <data key="d0">19713</data>
    </edge>
    <edge source="HKG" target="KHM">
      <data key="d0">2416378</data>
    </edge>
    <edge source="HKG" target="CMR">
      <data key="d0">225248</data>
    </edge>
    <edge source="HKG" target="CAN">
      <data key="d0">239787815</data>
    </edge>
    <edge source="HKG" target="LKA">
      <data key="d0">123496</data>
    </edge>
    <edge source="HKG" target="CHL">
      <data key="d0">58195809</data>
    </edge>
    <edge source="HKG" target="CHN">
      <data key="d0">168186805</data>
    </edge>
    <edge source="HKG" target="COL">
      <data key="d0">9617584</data>
    </edge>
    <edge source="HKG" target="CRI">
      <data key="d0">5595113</data>
    </edge>
    <edge source="HKG" target="HRV">
      <data key="d0">2410984</data>
    </edge>
    <edge source="HKG" target="CZE">
      <data key="d0">9558460</data>
    </edge>
    <edge source="HKG" target="BEN">
      <data key="d0">2083500</data>
    </edge>
    <edge source="HKG" target="DNK">
      <data key="d0">15577574</data>
    </edge>
    <edge source="HKG" target="ECU">
      <data key="d0">3092026</data>
    </edge>
    <edge source="HKG" target="SLV">
      <data key="d0">6518630</data>
    </edge>
    <edge source="HKG" target="EST">
      <data key="d0">341611</data>
    </edge>
    <edge source="HKG" target="FIN">
      <data key="d0">15702375</data>
    </edge>
    <edge source="HKG" target="FRA">
      <data key="d0">96713541</data>
    </edge>
    <edge source="HKG" target="GEO">
      <data key="d0">95658</data>
    </edge>
    <edge source="HKG" target="GMB">
      <data key="d0">2336525</data>
    </edge>
    <edge source="HKG" target="DEU">
      <data key="d0">118329833</data>
    </edge>
    <edge source="HKG" target="GHA">
      <data key="d0">2140709</data>
    </edge>
    <edge source="HKG" target="GRC">
      <data key="d0">14237676</data>
    </edge>
    <edge source="HKG" target="GTM">
      <data key="d0">1515429</data>
    </edge>
    <edge source="HKG" target="HND">
      <data key="d0">1181604</data>
    </edge>
    <edge source="HKG" target="HUN">
      <data key="d0">6819639</data>
    </edge>
    <edge source="HKG" target="IDN">
      <data key="d0">12420476</data>
    </edge>
    <edge source="HKG" target="IRL">
      <data key="d0">8965656</data>
    </edge>
    <edge source="HKG" target="ISR">
      <data key="d0">22474700</data>
    </edge>
    <edge source="HKG" target="ITA">
      <data key="d0">81064188</data>
    </edge>
    <edge source="HKG" target="CIV">
      <data key="d0">970964</data>
    </edge>
    <edge source="HKG" target="JAM">
      <data key="d0">945978</data>
    </edge>
    <edge source="HKG" target="JPN">
      <data key="d0">767083978</data>
    </edge>
    <edge source="HKG" target="KAZ">
      <data key="d0">11487</data>
    </edge>
    <edge source="HKG" target="JOR">
      <data key="d0">360960</data>
    </edge>
    <edge source="HKG" target="KOR">
      <data key="d0">18213947</data>
    </edge>
    <edge source="HKG" target="LBN">
      <data key="d0">4434971</data>
    </edge>
    <edge source="HKG" target="LVA">
      <data key="d0">887744</data>
    </edge>
    <edge source="HKG" target="MDG">
      <data key="d0">289430</data>
    </edge>
    <edge source="HKG" target="MWI">
      <data key="d0">823558</data>
    </edge>
    <edge source="HKG" target="MYS">
      <data key="d0">8768160</data>
    </edge>
    <edge source="HKG" target="MRT">
      <data key="d0">777903</data>
    </edge>
    <edge source="HKG" target="MUS">
      <data key="d0">1566069</data>
    </edge>
    <edge source="HKG" target="MEX">
      <data key="d0">4255592</data>
    </edge>
    <edge source="HKG" target="MDA">
      <data key="d0">106252</data>
    </edge>
    <edge source="HKG" target="MAR">
      <data key="d0">1096146</data>
    </edge>
    <edge source="HKG" target="MOZ">
      <data key="d0">556932</data>
    </edge>
    <edge source="HKG" target="OMN">
      <data key="d0">68010</data>
    </edge>
    <edge source="HKG" target="NAM">
      <data key="d0">88872</data>
    </edge>
    <edge source="HKG" target="NLD">
      <data key="d0">145503045</data>
    </edge>
    <edge source="HKG" target="NZL">
      <data key="d0">16835262</data>
    </edge>
    <edge source="HKG" target="NIC">
      <data key="d0">62422</data>
    </edge>
    <edge source="HKG" target="NOR">
      <data key="d0">14450228</data>
    </edge>
    <edge source="HKG" target="PAK">
      <data key="d0">155888</data>
    </edge>
    <edge source="HKG" target="PAN">
      <data key="d0">127111162</data>
    </edge>
    <edge source="HKG" target="PRY">
      <data key="d0">1014266</data>
    </edge>
    <edge source="HKG" target="PER">
      <data key="d0">2359657</data>
    </edge>
    <edge source="HKG" target="PHL">
      <data key="d0">30089834</data>
    </edge>
    <edge source="HKG" target="POL">
      <data key="d0">4487132</data>
    </edge>
    <edge source="HKG" target="PRT">
      <data key="d0">10750909</data>
    </edge>
    <edge source="HKG" target="ROU">
      <data key="d0">5370769</data>
    </edge>
    <edge source="HKG" target="RUS">
      <data key="d0">22226897</data>
    </edge>
    <edge source="HKG" target="SAU">
      <data key="d0">21409678</data>
    </edge>
    <edge source="HKG" target="SEN">
      <data key="d0">1657392</data>
    </edge>
    <edge source="HKG" target="IND">
      <data key="d0">1585642</data>
    </edge>
    <edge source="HKG" target="SGP">
      <data key="d0">53787773</data>
    </edge>
    <edge source="HKG" target="SVK">
      <data key="d0">3288796</data>
    </edge>
    <edge source="HKG" target="VNM">
      <data key="d0">18044012</data>
    </edge>
    <edge source="HKG" target="SVN">
      <data key="d0">2916035</data>
    </edge>
    <edge source="HKG" target="ZAF">
      <data key="d0">82969374</data>
    </edge>
    <edge source="HKG" target="ZWE">
      <data key="d0">222524</data>
    </edge>
    <edge source="HKG" target="ESP">
      <data key="d0">52237144</data>
    </edge>
    <edge source="HKG" target="SWE">
      <data key="d0">28564636</data>
    </edge>
    <edge source="HKG" target="CHE">
      <data key="d0">15381562</data>
    </edge>
    <edge source="HKG" target="THA">
      <data key="d0">13524644</data>
    </edge>
    <edge source="HKG" target="TGO">
      <data key="d0">5892437</data>
    </edge>
    <edge source="HKG" target="ARE">
      <data key="d0">16105145</data>
    </edge>
    <edge source="HKG" target="TUN">
      <data key="d0">545415</data>
    </edge>
    <edge source="HKG" target="TUR">
      <data key="d0">10142552</data>
    </edge>
    <edge source="HKG" target="UGA">
      <data key="d0">45742</data>
    </edge>
    <edge source="HKG" target="UKR">
      <data key="d0">2603273</data>
    </edge>
    <edge source="HKG" target="MKD">
      <data key="d0">53454</data>
    </edge>
    <edge source="HKG" target="EGY">
      <data key="d0">2530161</data>
    </edge>
    <edge source="HKG" target="GBR">
      <data key="d0">218562595</data>
    </edge>
    <edge source="HKG" target="TZA">
      <data key="d0">285055</data>
    </edge>
    <edge source="HKG" target="USA">
      <data key="d0">3474563216</data>
    </edge>
    <edge source="HKG" target="BFA">
      <data key="d0">43573</data>
    </edge>
    <edge source="HKG" target="URY">
      <data key="d0">4735191</data>
    </edge>
    <edge source="HKG" target="SRB">
      <data key="d0">1814528</data>
    </edge>
    <edge source="IDN" target="DZA">
      <data key="d0">314353</data>
    </edge>
    <edge source="IDN" target="ARG">
      <data key="d0">5833786</data>
    </edge>
    <edge source="IDN" target="AUS">
      <data key="d0">50591293</data>
    </edge>
    <edge source="IDN" target="AUT">
      <data key="d0">1794148</data>
    </edge>
    <edge source="IDN" target="BEL">
      <data key="d0">119503990</data>
    </edge>
    <edge source="IDN" target="BOL">
      <data key="d0">190140</data>
    </edge>
    <edge source="IDN" target="BWA">
      <data key="d0">15405</data>
    </edge>
    <edge source="IDN" target="BRA">
      <data key="d0">5416056</data>
    </edge>
    <edge source="IDN" target="BGR">
      <data key="d0">434672</data>
    </edge>
    <edge source="IDN" target="BDI">
      <data key="d0">35465</data>
    </edge>
    <edge source="IDN" target="KHM">
      <data key="d0">235649</data>
    </edge>
    <edge source="IDN" target="CMR">
      <data key="d0">12501</data>
    </edge>
    <edge source="IDN" target="CAN">
      <data key="d0">27405907</data>
    </edge>
    <edge source="IDN" target="CAF">
      <data key="d0">72724</data>
    </edge>
    <edge source="IDN" target="LKA">
      <data key="d0">116549</data>
    </edge>
    <edge source="IDN" target="CHL">
      <data key="d0">9853007</data>
    </edge>
    <edge source="IDN" target="CHN">
      <data key="d0">3141309</data>
    </edge>
    <edge source="IDN" target="COL">
      <data key="d0">440795</data>
    </edge>
    <edge source="IDN" target="CRI">
      <data key="d0">375845</data>
    </edge>
    <edge source="IDN" target="HRV">
      <data key="d0">43653</data>
    </edge>
    <edge source="IDN" target="CZE">
      <data key="d0">1677684</data>
    </edge>
    <edge source="IDN" target="BEN">
      <data key="d0">158564</data>
    </edge>
    <edge source="IDN" target="DNK">
      <data key="d0">17912027</data>
    </edge>
    <edge source="IDN" target="ECU">
      <data key="d0">791232</data>
    </edge>
    <edge source="IDN" target="SLV">
      <data key="d0">599845</data>
    </edge>
    <edge source="IDN" target="ETH">
      <data key="d0">49573</data>
    </edge>
    <edge source="IDN" target="FIN">
      <data key="d0">3484720</data>
    </edge>
    <edge source="IDN" target="FRA">
      <data key="d0">64704797</data>
    </edge>
    <edge source="IDN" target="GEO">
      <data key="d0">73510</data>
    </edge>
    <edge source="IDN" target="GMB">
      <data key="d0">212304</data>
    </edge>
    <edge source="IDN" target="PSE">
      <data key="d0">106800</data>
    </edge>
    <edge source="IDN" target="DEU">
      <data key="d0">80175459</data>
    </edge>
    <edge source="IDN" target="GHA">
      <data key="d0">298860</data>
    </edge>
    <edge source="IDN" target="GRC">
      <data key="d0">6273291</data>
    </edge>
    <edge source="IDN" target="HKG">
      <data key="d0">16125961</data>
    </edge>
    <edge source="IDN" target="HUN">
      <data key="d0">1095343</data>
    </edge>
    <edge source="IDN" target="IRL">
      <data key="d0">2215069</data>
    </edge>
    <edge source="IDN" target="ISR">
      <data key="d0">19342</data>
    </edge>
    <edge source="IDN" target="ITA">
      <data key="d0">49411750</data>
    </edge>
    <edge source="IDN" target="CIV">
      <data key="d0">185911</data>
    </edge>
    <edge source="IDN" target="JPN">
      <data key="d0">67537412</data>
    </edge>
    <edge source="IDN" target="JOR">
      <data key="d0">316367</data>
    </edge>
    <edge source="IDN" target="KOR">
      <data key="d0">12437298</data>
    </edge>
    <edge source="IDN" target="LBN">
      <data key="d0">1922012</data>
    </edge>
    <edge source="IDN" target="LTU">
      <data key="d0">22371</data>
    </edge>
    <edge source="IDN" target="MDG">
      <data key="d0">819306</data>
    </edge>
    <edge source="IDN" target="MYS">
      <data key="d0">7751515</data>
    </edge>
    <edge source="IDN" target="MRT">
      <data key="d0">129358</data>
    </edge>
    <edge source="IDN" target="MUS">
      <data key="d0">668799</data>
    </edge>
    <edge source="IDN" target="MEX">
      <data key="d0">15452058</data>
    </edge>
    <edge source="IDN" target="MAR">
      <data key="d0">120361</data>
    </edge>
    <edge source="IDN" target="MOZ">
      <data key="d0">140635</data>
    </edge>
    <edge source="IDN" target="NAM">
      <data key="d0">13842</data>
    </edge>
    <edge source="IDN" target="NLD">
      <data key="d0">66184793</data>
    </edge>
    <edge source="IDN" target="NZL">
      <data key="d0">4330941</data>
    </edge>
    <edge source="IDN" target="NER">
      <data key="d0">136909</data>
    </edge>
    <edge source="IDN" target="NOR">
      <data key="d0">3970537</data>
    </edge>
    <edge source="IDN" target="PAK">
      <data key="d0">21517</data>
    </edge>
    <edge source="IDN" target="PAN">
      <data key="d0">14693461</data>
    </edge>
    <edge source="IDN" target="PRY">
      <data key="d0">269399</data>
    </edge>
    <edge source="IDN" target="PER">
      <data key="d0">260446</data>
    </edge>
    <edge source="IDN" target="PHL">
      <data key="d0">5192704</data>
    </edge>
    <edge source="IDN" target="POL">
      <data key="d0">4860587</data>
    </edge>
    <edge source="IDN" target="PRT">
      <data key="d0">26513862</data>
    </edge>
    <edge source="IDN" target="ROU">
      <data key="d0">28761</data>
    </edge>
    <edge source="IDN" target="RUS">
      <data key="d0">552758</data>
    </edge>
    <edge source="IDN" target="SAU">
      <data key="d0">3322352</data>
    </edge>
    <edge source="IDN" target="SEN">
      <data key="d0">170629</data>
    </edge>
    <edge source="IDN" target="IND">
      <data key="d0">917971</data>
    </edge>
    <edge source="IDN" target="SGP">
      <data key="d0">15164845</data>
    </edge>
    <edge source="IDN" target="SVK">
      <data key="d0">5920979</data>
    </edge>
    <edge source="IDN" target="VNM">
      <data key="d0">1249616</data>
    </edge>
    <edge source="IDN" target="SVN">
      <data key="d0">292762</data>
    </edge>
    <edge source="IDN" target="ZAF">
      <data key="d0">9890773</data>
    </edge>
    <edge source="IDN" target="ZWE">
      <data key="d0">88350</data>
    </edge>
    <edge source="IDN" target="ESP">
      <data key="d0">27863769</data>
    </edge>
    <edge source="IDN" target="SWE">
      <data key="d0">8154770</data>
    </edge>
    <edge source="IDN" target="CHE">
      <data key="d0">4817557</data>
    </edge>
    <edge source="IDN" target="THA">
      <data key="d0">3212969</data>
    </edge>
    <edge source="IDN" target="TGO">
      <data key="d0">153976</data>
    </edge>
    <edge source="IDN" target="ARE">
      <data key="d0">5275949</data>
    </edge>
    <edge source="IDN" target="TUN">
      <data key="d0">44594</data>
    </edge>
    <edge source="IDN" target="TUR">
      <data key="d0">2279000</data>
    </edge>
    <edge source="IDN" target="UGA">
      <data key="d0">13103</data>
    </edge>
    <edge source="IDN" target="UKR">
      <data key="d0">514595</data>
    </edge>
    <edge source="IDN" target="EGY">
      <data key="d0">1772330</data>
    </edge>
    <edge source="IDN" target="GBR">
      <data key="d0">151570926</data>
    </edge>
    <edge source="IDN" target="TZA">
      <data key="d0">766999</data>
    </edge>
    <edge source="IDN" target="USA">
      <data key="d0">692340201</data>
    </edge>
    <edge source="IDN" target="BFA">
      <data key="d0">15880</data>
    </edge>
    <edge source="IDN" target="URY">
      <data key="d0">1618381</data>
    </edge>
    <edge source="IDN" target="SRB">
      <data key="d0">196215</data>
    </edge>
    <edge source="IRL" target="AUS">
      <data key="d0">51458</data>
    </edge>
    <edge source="IRL" target="AUT">
      <data key="d0">100893</data>
    </edge>
    <edge source="IRL" target="BEL">
      <data key="d0">190410</data>
    </edge>
    <edge source="IRL" target="BRA">
      <data key="d0">554226</data>
    </edge>
    <edge source="IRL" target="CAN">
      <data key="d0">41258</data>
    </edge>
    <edge source="IRL" target="DNK">
      <data key="d0">99530</data>
    </edge>
    <edge source="IRL" target="FIN">
      <data key="d0">27062</data>
    </edge>
    <edge source="IRL" target="FRA">
      <data key="d0">639757</data>
    </edge>
    <edge source="IRL" target="DEU">
      <data key="d0">93168</data>
    </edge>
    <edge source="IRL" target="ITA">
      <data key="d0">112420</data>
    </edge>
    <edge source="IRL" target="JPN">
      <data key="d0">896778</data>
    </edge>
    <edge source="IRL" target="NLD">
      <data key="d0">886684</data>
    </edge>
    <edge source="IRL" target="PRT">
      <data key="d0">62153</data>
    </edge>
    <edge source="IRL" target="VNM">
      <data key="d0">108488</data>
    </edge>
    <edge source="IRL" target="ESP">
      <data key="d0">630279</data>
    </edge>
    <edge source="IRL" target="SWE">
      <data key="d0">65230</data>
    </edge>
    <edge source="IRL" target="ARE">
      <data key="d0">18669</data>
    </edge>
    <edge source="IRL" target="GBR">
      <data key="d0">24660909</data>
    </edge>
    <edge source="IRL" target="USA">
      <data key="d0">688838</data>
    </edge>
    <edge source="ISR" target="ARG">
      <data key="d0">39000</data>
    </edge>
    <edge source="ISR" target="AUS">
      <data key="d0">504000</data>
    </edge>
    <edge source="ISR" target="AUT">
      <data key="d0">122000</data>
    </edge>
    <edge source="ISR" target="BEL">
      <data key="d0">157000</data>
    </edge>
    <edge source="ISR" target="BRA">
      <data key="d0">29000</data>
    </edge>
    <edge source="ISR" target="CAN">
      <data key="d0">2200000</data>
    </edge>
    <edge source="ISR" target="DNK">
      <data key="d0">882000</data>
    </edge>
    <edge source="ISR" target="FRA">
      <data key="d0">1278000</data>
    </edge>
    <edge source="ISR" target="DEU">
      <data key="d0">4340000</data>
    </edge>
    <edge source="ISR" target="GRC">
      <data key="d0">63000</data>
    </edge>
    <edge source="ISR" target="HKG">
      <data key="d0">17000</data>
    </edge>
    <edge source="ISR" target="ITA">
      <data key="d0">184000</data>
    </edge>
    <edge source="ISR" target="JPN">
      <data key="d0">308000</data>
    </edge>
    <edge source="ISR" target="NLD">
      <data key="d0">377000</data>
    </edge>
    <edge source="ISR" target="NOR">
      <data key="d0">244000</data>
    </edge>
    <edge source="ISR" target="RUS">
      <data key="d0">15000</data>
    </edge>
    <edge source="ISR" target="IND">
      <data key="d0">16000</data>
    </edge>
    <edge source="ISR" target="ZAF">
      <data key="d0">57000</data>
    </edge>
    <edge source="ISR" target="ESP">
      <data key="d0">66000</data>
    </edge>
    <edge source="ISR" target="SWE">
      <data key="d0">417000</data>
    </edge>
    <edge source="ISR" target="CHE">
      <data key="d0">904000</data>
    </edge>
    <edge source="ISR" target="TUR">
      <data key="d0">12000</data>
    </edge>
    <edge source="ISR" target="UKR">
      <data key="d0">23000</data>
    </edge>
    <edge source="ISR" target="GBR">
      <data key="d0">815000</data>
    </edge>
    <edge source="ISR" target="USA">
      <data key="d0">15306000</data>
    </edge>
    <edge source="MYS" target="ARG">
      <data key="d0">32294</data>
    </edge>
    <edge source="MYS" target="AUS">
      <data key="d0">1573760</data>
    </edge>
    <edge source="MYS" target="BEL">
      <data key="d0">2395036</data>
    </edge>
    <edge source="MYS" target="BRA">
      <data key="d0">24715</data>
    </edge>
    <edge source="MYS" target="CAN">
      <data key="d0">2142903</data>
    </edge>
    <edge source="MYS" target="LKA">
      <data key="d0">48090</data>
    </edge>
    <edge source="MYS" target="CHN">
      <data key="d0">73006</data>
    </edge>
    <edge source="MYS" target="COL">
      <data key="d0">24739</data>
    </edge>
    <edge source="MYS" target="CZE">
      <data key="d0">103671</data>
    </edge>
    <edge source="MYS" target="DNK">
      <data key="d0">570518</data>
    </edge>
    <edge source="MYS" target="FIN">
      <data key="d0">132903</data>
    </edge>
    <edge source="MYS" target="FRA">
      <data key="d0">3891805</data>
    </edge>
    <edge source="MYS" target="DEU">
      <data key="d0">1789983</data>
    </edge>
    <edge source="MYS" target="GRC">
      <data key="d0">903765</data>
    </edge>
    <edge source="MYS" target="HKG">
      <data key="d0">3055822</data>
    </edge>
    <edge source="MYS" target="IDN">
      <data key="d0">2300395</data>
    </edge>
    <edge source="MYS" target="IRL">
      <data key="d0">30143</data>
    </edge>
    <edge source="MYS" target="ITA">
      <data key="d0">9808062</data>
    </edge>
    <edge source="MYS" target="JPN">
      <data key="d0">2735661</data>
    </edge>
    <edge source="MYS" target="JOR">
      <data key="d0">29045</data>
    </edge>
    <edge source="MYS" target="KOR">
      <data key="d0">73932</data>
    </edge>
    <edge source="MYS" target="LBN">
      <data key="d0">154496</data>
    </edge>
    <edge source="MYS" target="LVA">
      <data key="d0">27725</data>
    </edge>
    <edge source="MYS" target="MDG">
      <data key="d0">26368</data>
    </edge>
    <edge source="MYS" target="MUS">
      <data key="d0">308994</data>
    </edge>
    <edge source="MYS" target="MEX">
      <data key="d0">792487</data>
    </edge>
    <edge source="MYS" target="MAR">
      <data key="d0">22396</data>
    </edge>
    <edge source="MYS" target="OMN">
      <data key="d0">12770</data>
    </edge>
    <edge source="MYS" target="NLD">
      <data key="d0">4022331</data>
    </edge>
    <edge source="MYS" target="NZL">
      <data key="d0">1399500</data>
    </edge>
    <edge source="MYS" target="NOR">
      <data key="d0">2302420</data>
    </edge>
    <edge source="MYS" target="PHL">
      <data key="d0">662613</data>
    </edge>
    <edge source="MYS" target="POL">
      <data key="d0">31860</data>
    </edge>
    <edge source="MYS" target="PRT">
      <data key="d0">392352</data>
    </edge>
    <edge source="MYS" target="RUS">
      <data key="d0">131423</data>
    </edge>
    <edge source="MYS" target="SAU">
      <data key="d0">489039</data>
    </edge>
    <edge source="MYS" target="IND">
      <data key="d0">156761</data>
    </edge>
    <edge source="MYS" target="SGP">
      <data key="d0">35481482</data>
    </edge>
    <edge source="MYS" target="VNM">
      <data key="d0">622732</data>
    </edge>
    <edge source="MYS" target="ZAF">
      <data key="d0">325419</data>
    </edge>
    <edge source="MYS" target="ESP">
      <data key="d0">498164</data>
    </edge>
    <edge source="MYS" target="SWE">
      <data key="d0">1986742</data>
    </edge>
    <edge source="MYS" target="CHE">
      <data key="d0">436833</data>
    </edge>
    <edge source="MYS" target="THA">
      <data key="d0">1345236</data>
    </edge>
    <edge source="MYS" target="TGO">
      <data key="d0">101452</data>
    </edge>
    <edge source="MYS" target="ARE">
      <data key="d0">1630133</data>
    </edge>
    <edge source="MYS" target="TUR">
      <data key="d0">178508</data>
    </edge>
    <edge source="MYS" target="GBR">
      <data key="d0">2238814</data>
    </edge>
    <edge source="MYS" target="USA">
      <data key="d0">1417373</data>
    </edge>
    <edge source="MYS" target="URY">
      <data key="d0">69245</data>
    </edge>
    <edge source="MYS" target="SRB">
      <data key="d0">50098</data>
    </edge>
    <edge source="MOZ" target="PRT">
      <data key="d0">444173</data>
    </edge>
    <edge source="NLD" target="AUS">
      <data key="d0">196990</data>
    </edge>
    <edge source="NLD" target="AUT">
      <data key="d0">17943572</data>
    </edge>
    <edge source="NLD" target="ARM">
      <data key="d0">903944</data>
    </edge>
    <edge source="NLD" target="BEL">
      <data key="d0">94166701</data>
    </edge>
    <edge source="NLD" target="BWA">
      <data key="d0">333226</data>
    </edge>
    <edge source="NLD" target="BGR">
      <data key="d0">628711</data>
    </edge>
    <edge source="NLD" target="CMR">
      <data key="d0">57072</data>
    </edge>
    <edge source="NLD" target="CAN">
      <data key="d0">4184655</data>
    </edge>
    <edge source="NLD" target="CHL">
      <data key="d0">37741</data>
    </edge>
    <edge source="NLD" target="CHN">
      <data key="d0">367285</data>
    </edge>
    <edge source="NLD" target="HRV">
      <data key="d0">180421</data>
    </edge>
    <edge source="NLD" target="CZE">
      <data key="d0">2838864</data>
    </edge>
    <edge source="NLD" target="DNK">
      <data key="d0">15109310</data>
    </edge>
    <edge source="NLD" target="EST">
      <data key="d0">3193262</data>
    </edge>
    <edge source="NLD" target="FIN">
      <data key="d0">4007916</data>
    </edge>
    <edge source="NLD" target="FRA">
      <data key="d0">99814973</data>
    </edge>
    <edge source="NLD" target="GEO">
      <data key="d0">928798</data>
    </edge>
    <edge source="NLD" target="DEU">
      <data key="d0">226233709</data>
    </edge>
    <edge source="NLD" target="GHA">
      <data key="d0">197910</data>
    </edge>
    <edge source="NLD" target="GRC">
      <data key="d0">5473374</data>
    </edge>
    <edge source="NLD" target="HKG">
      <data key="d0">722603</data>
    </edge>
    <edge source="NLD" target="HUN">
      <data key="d0">719842</data>
    </edge>
    <edge source="NLD" target="IDN">
      <data key="d0">12887</data>
    </edge>
    <edge source="NLD" target="IRL">
      <data key="d0">13451465</data>
    </edge>
    <edge source="NLD" target="ISR">
      <data key="d0">663690</data>
    </edge>
    <edge source="NLD" target="ITA">
      <data key="d0">57932524</data>
    </edge>
    <edge source="NLD" target="CIV">
      <data key="d0">27615</data>
    </edge>
    <edge source="NLD" target="JPN">
      <data key="d0">1757260</data>
    </edge>
    <edge source="NLD" target="KAZ">
      <data key="d0">151885</data>
    </edge>
    <edge source="NLD" target="JOR">
      <data key="d0">30377</data>
    </edge>
    <edge source="NLD" target="KOR">
      <data key="d0">440006</data>
    </edge>
    <edge source="NLD" target="KGZ">
      <data key="d0">204354</data>
    </edge>
    <edge source="NLD" target="LBN">
      <data key="d0">300087</data>
    </edge>
    <edge source="NLD" target="LVA">
      <data key="d0">61674</data>
    </edge>
    <edge source="NLD" target="LTU">
      <data key="d0">122428</data>
    </edge>
    <edge source="NLD" target="MYS">
      <data key="d0">31297</data>
    </edge>
    <edge source="NLD" target="MEX">
      <data key="d0">104018</data>
    </edge>
    <edge source="NLD" target="MAR">
      <data key="d0">88369</data>
    </edge>
    <edge source="NLD" target="OMN">
      <data key="d0">25774</data>
    </edge>
    <edge source="NLD" target="NZL">
      <data key="d0">139918</data>
    </edge>
    <edge source="NLD" target="NOR">
      <data key="d0">4719473</data>
    </edge>
    <edge source="NLD" target="PHL">
      <data key="d0">33138</data>
    </edge>
    <edge source="NLD" target="POL">
      <data key="d0">2475261</data>
    </edge>
    <edge source="NLD" target="PRT">
      <data key="d0">6818244</data>
    </edge>
    <edge source="NLD" target="ROU">
      <data key="d0">574400</data>
    </edge>
    <edge source="NLD" target="RUS">
      <data key="d0">764026</data>
    </edge>
    <edge source="NLD" target="SAU">
      <data key="d0">295485</data>
    </edge>
    <edge source="NLD" target="IND">
      <data key="d0">723524</data>
    </edge>
    <edge source="NLD" target="SGP">
      <data key="d0">85608</data>
    </edge>
    <edge source="NLD" target="SVK">
      <data key="d0">197910</data>
    </edge>
    <edge source="NLD" target="VNM">
      <data key="d0">20251</data>
    </edge>
    <edge source="NLD" target="SVN">
      <data key="d0">619506</data>
    </edge>
    <edge source="NLD" target="ZAF">
      <data key="d0">651724</data>
    </edge>
    <edge source="NLD" target="ZWE">
      <data key="d0">51549</data>
    </edge>
    <edge source="NLD" target="ESP">
      <data key="d0">18264831</data>
    </edge>
    <edge source="NLD" target="SWE">
      <data key="d0">12758319</data>
    </edge>
    <edge source="NLD" target="CHE">
      <data key="d0">7967045</data>
    </edge>
    <edge source="NLD" target="THA">
      <data key="d0">22092</data>
    </edge>
    <edge source="NLD" target="TGO">
      <data key="d0">26695</data>
    </edge>
    <edge source="NLD" target="ARE">
      <data key="d0">844111</data>
    </edge>
    <edge source="NLD" target="TUN">
      <data key="d0">753901</data>
    </edge>
    <edge source="NLD" target="TUR">
      <data key="d0">3254016</data>
    </edge>
    <edge source="NLD" target="UKR">
      <data key="d0">13808</data>
    </edge>
    <edge source="NLD" target="MKD">
      <data key="d0">24854</data>
    </edge>
    <edge source="NLD" target="EGY">
      <data key="d0">92051</data>
    </edge>
    <edge source="NLD" target="GBR">
      <data key="d0">95787726</data>
    </edge>
    <edge source="NLD" target="TZA">
      <data key="d0">18410</data>
    </edge>
    <edge source="NLD" target="USA">
      <data key="d0">45116213</data>
    </edge>
    <edge source="NLD" target="URY">
      <data key="d0">23013</data>
    </edge>
    <edge source="NLD" target="SRB">
      <data key="d0">90210</data>
    </edge>
    <edge source="NZL" target="AUS">
      <data key="d0">18040569</data>
    </edge>
    <edge source="NZL" target="AUT">
      <data key="d0">38314</data>
    </edge>
    <edge source="NZL" target="CAN">
      <data key="d0">280605</data>
    </edge>
    <edge source="NZL" target="DNK">
      <data key="d0">112755</data>
    </edge>
    <edge source="NZL" target="DEU">
      <data key="d0">29164</data>
    </edge>
    <edge source="NZL" target="HKG">
      <data key="d0">43122</data>
    </edge>
    <edge source="NZL" target="ITA">
      <data key="d0">12841</data>
    </edge>
    <edge source="NZL" target="JPN">
      <data key="d0">99146</data>
    </edge>
    <edge source="NZL" target="KOR">
      <data key="d0">31967</data>
    </edge>
    <edge source="NZL" target="NLD">
      <data key="d0">47465</data>
    </edge>
    <edge source="NZL" target="RUS">
      <data key="d0">12596</data>
    </edge>
    <edge source="NZL" target="SGP">
      <data key="d0">10799</data>
    </edge>
    <edge source="NZL" target="ZAF">
      <data key="d0">22099</data>
    </edge>
    <edge source="NZL" target="SWE">
      <data key="d0">25443</data>
    </edge>
    <edge source="NZL" target="GBR">
      <data key="d0">227817</data>
    </edge>
    <edge source="NZL" target="USA">
      <data key="d0">2578112</data>
    </edge>
    <edge source="PHL" target="DZA">
      <data key="d0">13086</data>
    </edge>
    <edge source="PHL" target="ARG">
      <data key="d0">63406</data>
    </edge>
    <edge source="PHL" target="AUS">
      <data key="d0">1282237</data>
    </edge>
    <edge source="PHL" target="AUT">
      <data key="d0">799480</data>
    </edge>
    <edge source="PHL" target="BEL">
      <data key="d0">1634952</data>
    </edge>
    <edge source="PHL" target="BOL">
      <data key="d0">82066</data>
    </edge>
    <edge source="PHL" target="BRA">
      <data key="d0">147095</data>
    </edge>
    <edge source="PHL" target="CAN">
      <data key="d0">309954</data>
    </edge>
    <edge source="PHL" target="CHL">
      <data key="d0">276026</data>
    </edge>
    <edge source="PHL" target="DNK">
      <data key="d0">266430</data>
    </edge>
    <edge source="PHL" target="ECU">
      <data key="d0">18380</data>
    </edge>
    <edge source="PHL" target="FIN">
      <data key="d0">614896</data>
    </edge>
    <edge source="PHL" target="FRA">
      <data key="d0">2999393</data>
    </edge>
    <edge source="PHL" target="DEU">
      <data key="d0">7469891</data>
    </edge>
    <edge source="PHL" target="GRC">
      <data key="d0">524595</data>
    </edge>
    <edge source="PHL" target="HKG">
      <data key="d0">2876407</data>
    </edge>
    <edge source="PHL" target="HUN">
      <data key="d0">26181</data>
    </edge>
    <edge source="PHL" target="IDN">
      <data key="d0">85003</data>
    </edge>
    <edge source="PHL" target="ISR">
      <data key="d0">486770</data>
    </edge>
    <edge source="PHL" target="ITA">
      <data key="d0">2199185</data>
    </edge>
    <edge source="PHL" target="JAM">
      <data key="d0">80857</data>
    </edge>
    <edge source="PHL" target="JPN">
      <data key="d0">9295123</data>
    </edge>
    <edge source="PHL" target="KOR">
      <data key="d0">394924</data>
    </edge>
    <edge source="PHL" target="LBN">
      <data key="d0">22410</data>
    </edge>
    <edge source="PHL" target="MYS">
      <data key="d0">277062</data>
    </edge>
    <edge source="PHL" target="MUS">
      <data key="d0">20323</data>
    </edge>
    <edge source="PHL" target="MEX">
      <data key="d0">663745</data>
    </edge>
    <edge source="PHL" target="NLD">
      <data key="d0">10700051</data>
    </edge>
    <edge source="PHL" target="NZL">
      <data key="d0">234408</data>
    </edge>
    <edge source="PHL" target="NOR">
      <data key="d0">125993</data>
    </edge>
    <edge source="PHL" target="PAN">
      <data key="d0">412917</data>
    </edge>
    <edge source="PHL" target="PRY">
      <data key="d0">49417</data>
    </edge>
    <edge source="PHL" target="PRT">
      <data key="d0">76630</data>
    </edge>
    <edge source="PHL" target="SAU">
      <data key="d0">45950</data>
    </edge>
    <edge source="PHL" target="IND">
      <data key="d0">161398</data>
    </edge>
    <edge source="PHL" target="SGP">
      <data key="d0">2797101</data>
    </edge>
    <edge source="PHL" target="SVN">
      <data key="d0">13099</data>
    </edge>
    <edge source="PHL" target="ESP">
      <data key="d0">847576</data>
    </edge>
    <edge source="PHL" target="SWE">
      <data key="d0">1600309</data>
    </edge>
    <edge source="PHL" target="CHE">
      <data key="d0">485268</data>
    </edge>
    <edge source="PHL" target="THA">
      <data key="d0">62753</data>
    </edge>
    <edge source="PHL" target="ARE">
      <data key="d0">45332</data>
    </edge>
    <edge source="PHL" target="TUR">
      <data key="d0">758777</data>
    </edge>
    <edge source="PHL" target="GBR">
      <data key="d0">3815218</data>
    </edge>
    <edge source="PHL" target="TZA">
      <data key="d0">42600</data>
    </edge>
    <edge source="PHL" target="USA">
      <data key="d0">17338477</data>
    </edge>
    <edge source="PHL" target="URY">
      <data key="d0">20948</data>
    </edge>
    <edge source="ROU" target="AUT">
      <data key="d0">12072000</data>
    </edge>
    <edge source="ROU" target="BEL">
      <data key="d0">333000</data>
    </edge>
    <edge source="ROU" target="BGR">
      <data key="d0">369000</data>
    </edge>
    <edge source="ROU" target="BDI">
      <data key="d0">471000</data>
    </edge>
    <edge source="ROU" target="CMR">
      <data key="d0">33000</data>
    </edge>
    <edge source="ROU" target="CAN">
      <data key="d0">187000</data>
    </edge>
    <edge source="ROU" target="HRV">
      <data key="d0">231000</data>
    </edge>
    <edge source="ROU" target="CZE">
      <data key="d0">235000</data>
    </edge>
    <edge source="ROU" target="DNK">
      <data key="d0">425000</data>
    </edge>
    <edge source="ROU" target="FIN">
      <data key="d0">53000</data>
    </edge>
    <edge source="ROU" target="FRA">
      <data key="d0">55006000</data>
    </edge>
    <edge source="ROU" target="GMB">
      <data key="d0">37000</data>
    </edge>
    <edge source="ROU" target="DEU">
      <data key="d0">45308000</data>
    </edge>
    <edge source="ROU" target="GRC">
      <data key="d0">4064000</data>
    </edge>
    <edge source="ROU" target="HUN">
      <data key="d0">6705000</data>
    </edge>
    <edge source="ROU" target="IRL">
      <data key="d0">49000</data>
    </edge>
    <edge source="ROU" target="ITA">
      <data key="d0">599276032</data>
    </edge>
    <edge source="ROU" target="JPN">
      <data key="d0">111000</data>
    </edge>
    <edge source="ROU" target="JOR">
      <data key="d0">14000</data>
    </edge>
    <edge source="ROU" target="LVA">
      <data key="d0">39000</data>
    </edge>
    <edge source="ROU" target="MDA">
      <data key="d0">225000</data>
    </edge>
    <edge source="ROU" target="NLD">
      <data key="d0">37675000</data>
    </edge>
    <edge source="ROU" target="NOR">
      <data key="d0">147000</data>
    </edge>
    <edge source="ROU" target="PRT">
      <data key="d0">10000</data>
    </edge>
    <edge source="ROU" target="RUS">
      <data key="d0">84000</data>
    </edge>
    <edge source="ROU" target="SVK">
      <data key="d0">25000</data>
    </edge>
    <edge source="ROU" target="SVN">
      <data key="d0">224000</data>
    </edge>
    <edge source="ROU" target="ZAF">
      <data key="d0">17000</data>
    </edge>
    <edge source="ROU" target="ESP">
      <data key="d0">1650000</data>
    </edge>
    <edge source="ROU" target="SWE">
      <data key="d0">528000</data>
    </edge>
    <edge source="ROU" target="CHE">
      <data key="d0">805000</data>
    </edge>
    <edge source="ROU" target="UKR">
      <data key="d0">6720000</data>
    </edge>
    <edge source="ROU" target="GBR">
      <data key="d0">9831000</data>
    </edge>
    <edge source="ROU" target="USA">
      <data key="d0">1366000</data>
    </edge>
    <edge source="ROU" target="URY">
      <data key="d0">24000</data>
    </edge>
    <edge source="ROU" target="SRB">
      <data key="d0">47000</data>
    </edge>
    <edge source="SGP" target="AUS">
      <data key="d0">1841604</data>
    </edge>
    <edge source="SGP" target="AUT">
      <data key="d0">74888</data>
    </edge>
    <edge source="SGP" target="BEL">
      <data key="d0">13314877</data>
    </edge>
    <edge source="SGP" target="BRA">
      <data key="d0">145932</data>
    </edge>
    <edge source="SGP" target="KHM">
      <data key="d0">13926</data>
    </edge>
    <edge source="SGP" target="LKA">
      <data key="d0">1093298</data>
    </edge>
    <edge source="SGP" target="CHL">
      <data key="d0">10085</data>
    </edge>
    <edge source="SGP" target="CHN">
      <data key="d0">820594</data>
    </edge>
    <edge source="SGP" target="DNK">
      <data key="d0">1724525</data>
    </edge>
    <edge source="SGP" target="FIN">
      <data key="d0">16564</data>
    </edge>
    <edge source="SGP" target="FRA">
      <data key="d0">3639157</data>
    </edge>
    <edge source="SGP" target="DEU">
      <data key="d0">10850198</data>
    </edge>
    <edge source="SGP" target="GRC">
      <data key="d0">3330937</data>
    </edge>
    <edge source="SGP" target="HKG">
      <data key="d0">16302381</data>
    </edge>
    <edge source="SGP" target="HUN">
      <data key="d0">35126</data>
    </edge>
    <edge source="SGP" target="ISR">
      <data key="d0">3195445</data>
    </edge>
    <edge source="SGP" target="ITA">
      <data key="d0">1847091</data>
    </edge>
    <edge source="SGP" target="JPN">
      <data key="d0">21012311</data>
    </edge>
    <edge source="SGP" target="KOR">
      <data key="d0">890732</data>
    </edge>
    <edge source="SGP" target="LBN">
      <data key="d0">577096</data>
    </edge>
    <edge source="SGP" target="LVA">
      <data key="d0">22220</data>
    </edge>
    <edge source="SGP" target="MDG">
      <data key="d0">215373</data>
    </edge>
    <edge source="SGP" target="MYS">
      <data key="d0">15703263</data>
    </edge>
    <edge source="SGP" target="MUS">
      <data key="d0">649936</data>
    </edge>
    <edge source="SGP" target="MEX">
      <data key="d0">207579</data>
    </edge>
    <edge source="SGP" target="OMN">
      <data key="d0">20149</data>
    </edge>
    <edge source="SGP" target="NLD">
      <data key="d0">3266823</data>
    </edge>
    <edge source="SGP" target="NZL">
      <data key="d0">144200</data>
    </edge>
    <edge source="SGP" target="PAK">
      <data key="d0">41227</data>
    </edge>
    <edge source="SGP" target="PAN">
      <data key="d0">64478</data>
    </edge>
    <edge source="SGP" target="PER">
      <data key="d0">67990</data>
    </edge>
    <edge source="SGP" target="PHL">
      <data key="d0">1073584</data>
    </edge>
    <edge source="SGP" target="POL">
      <data key="d0">30500</data>
    </edge>
    <edge source="SGP" target="PRT">
      <data key="d0">1564214</data>
    </edge>
    <edge source="SGP" target="SAU">
      <data key="d0">409564</data>
    </edge>
    <edge source="SGP" target="IND">
      <data key="d0">701548</data>
    </edge>
    <edge source="SGP" target="VNM">
      <data key="d0">850267</data>
    </edge>
    <edge source="SGP" target="ZAF">
      <data key="d0">7527635</data>
    </edge>
    <edge source="SGP" target="ZWE">
      <data key="d0">55563</data>
    </edge>
    <edge source="SGP" target="ESP">
      <data key="d0">5962704</data>
    </edge>
    <edge source="SGP" target="SWE">
      <data key="d0">1764666</data>
    </edge>
    <edge source="SGP" target="CHE">
      <data key="d0">18388</data>
    </edge>
    <edge source="SGP" target="THA">
      <data key="d0">5382907</data>
    </edge>
    <edge source="SGP" target="ARE">
      <data key="d0">2564357</data>
    </edge>
    <edge source="SGP" target="TUN">
      <data key="d0">28744</data>
    </edge>
    <edge source="SGP" target="TUR">
      <data key="d0">384641</data>
    </edge>
    <edge source="SGP" target="UGA">
      <data key="d0">195636</data>
    </edge>
    <edge source="SGP" target="MKD">
      <data key="d0">31528</data>
    </edge>
    <edge source="SGP" target="EGY">
      <data key="d0">29496</data>
    </edge>
    <edge source="SGP" target="GBR">
      <data key="d0">2145673</data>
    </edge>
    <edge source="SGP" target="TZA">
      <data key="d0">55407</data>
    </edge>
    <edge source="SGP" target="USA">
      <data key="d0">1037518</data>
    </edge>
    <edge source="SGP" target="SRB">
      <data key="d0">119694</data>
    </edge>
    <edge source="ZAF" target="DZA">
      <data key="d0">63903</data>
    </edge>
    <edge source="ZAF" target="AUS">
      <data key="d0">535285</data>
    </edge>
    <edge source="ZAF" target="BEL">
      <data key="d0">47861</data>
    </edge>
    <edge source="ZAF" target="BRA">
      <data key="d0">30905</data>
    </edge>
    <edge source="ZAF" target="CAN">
      <data key="d0">44835</data>
    </edge>
    <edge source="ZAF" target="CHN">
      <data key="d0">14528</data>
    </edge>
    <edge source="ZAF" target="ECU">
      <data key="d0">17163</data>
    </edge>
    <edge source="ZAF" target="FRA">
      <data key="d0">545386</data>
    </edge>
    <edge source="ZAF" target="DEU">
      <data key="d0">555102</data>
    </edge>
    <edge source="ZAF" target="GHA">
      <data key="d0">745912</data>
    </edge>
    <edge source="ZAF" target="HKG">
      <data key="d0">103451</data>
    </edge>
    <edge source="ZAF" target="IDN">
      <data key="d0">18565</data>
    </edge>
    <edge source="ZAF" target="ITA">
      <data key="d0">23175</data>
    </edge>
    <edge source="ZAF" target="CIV">
      <data key="d0">77443</data>
    </edge>
    <edge source="ZAF" target="JPN">
      <data key="d0">205061</data>
    </edge>
    <edge source="ZAF" target="LBN">
      <data key="d0">24018</data>
    </edge>
    <edge source="ZAF" target="MDG">
      <data key="d0">26083</data>
    </edge>
    <edge source="ZAF" target="MWI">
      <data key="d0">1068175</data>
    </edge>
    <edge source="ZAF" target="MYS">
      <data key="d0">15634</data>
    </edge>
    <edge source="ZAF" target="MUS">
      <data key="d0">383272</data>
    </edge>
    <edge source="ZAF" target="MAR">
      <data key="d0">13604</data>
    </edge>
    <edge source="ZAF" target="MOZ">
      <data key="d0">1952881</data>
    </edge>
    <edge source="ZAF" target="NLD">
      <data key="d0">282641</data>
    </edge>
    <edge source="ZAF" target="NZL">
      <data key="d0">139421</data>
    </edge>
    <edge source="ZAF" target="PRT">
      <data key="d0">148713</data>
    </edge>
    <edge source="ZAF" target="IND">
      <data key="d0">47206</data>
    </edge>
    <edge source="ZAF" target="SGP">
      <data key="d0">433083</data>
    </edge>
    <edge source="ZAF" target="ZWE">
      <data key="d0">950241</data>
    </edge>
    <edge source="ZAF" target="ESP">
      <data key="d0">38968</data>
    </edge>
    <edge source="ZAF" target="SWE">
      <data key="d0">54340</data>
    </edge>
    <edge source="ZAF" target="CHE">
      <data key="d0">18400</data>
    </edge>
    <edge source="ZAF" target="THA">
      <data key="d0">34632</data>
    </edge>
    <edge source="ZAF" target="ARE">
      <data key="d0">284630</data>
    </edge>
    <edge source="ZAF" target="TUR">
      <data key="d0">28199</data>
    </edge>
    <edge source="ZAF" target="UGA">
      <data key="d0">77077</data>
    </edge>
    <edge source="ZAF" target="EGY">
      <data key="d0">50987</data>
    </edge>
    <edge source="ZAF" target="GBR">
      <data key="d0">2838233</data>
    </edge>
    <edge source="ZAF" target="TZA">
      <data key="d0">151674</data>
    </edge>
    <edge source="ZAF" target="USA">
      <data key="d0">385597</data>
    </edge>
    <edge source="ZAF" target="URY">
      <data key="d0">27731</data>
    </edge>
    <edge source="SWE" target="AUS">
      <data key="d0">17133</data>
    </edge>
    <edge source="SWE" target="AUT">
      <data key="d0">149175</data>
    </edge>
    <edge source="SWE" target="BEL">
      <data key="d0">259938</data>
    </edge>
    <edge source="SWE" target="BLR">
      <data key="d0">48561</data>
    </edge>
    <edge source="SWE" target="CAN">
      <data key="d0">59364</data>
    </edge>
    <edge source="SWE" target="CHN">
      <data key="d0">13422</data>
    </edge>
    <edge source="SWE" target="HRV">
      <data key="d0">32520</data>
    </edge>
    <edge source="SWE" target="CZE">
      <data key="d0">107489</data>
    </edge>
    <edge source="SWE" target="DNK">
      <data key="d0">9062028</data>
    </edge>
    <edge source="SWE" target="EST">
      <data key="d0">2808135</data>
    </edge>
    <edge source="SWE" target="FIN">
      <data key="d0">17864882</data>
    </edge>
    <edge source="SWE" target="FRA">
      <data key="d0">815934</data>
    </edge>
    <edge source="SWE" target="GMB">
      <data key="d0">16369</data>
    </edge>
    <edge source="SWE" target="DEU">
      <data key="d0">1397575</data>
    </edge>
    <edge source="SWE" target="HKG">
      <data key="d0">54999</data>
    </edge>
    <edge source="SWE" target="HUN">
      <data key="d0">398309</data>
    </edge>
    <edge source="SWE" target="IRL">
      <data key="d0">28918</data>
    </edge>
    <edge source="SWE" target="ITA">
      <data key="d0">175693</data>
    </edge>
    <edge source="SWE" target="JPN">
      <data key="d0">141754</data>
    </edge>
    <edge source="SWE" target="LVA">
      <data key="d0">1304272</data>
    </edge>
    <edge source="SWE" target="LTU">
      <data key="d0">150703</data>
    </edge>
    <edge source="SWE" target="NLD">
      <data key="d0">513110</data>
    </edge>
    <edge source="SWE" target="NZL">
      <data key="d0">16151</data>
    </edge>
    <edge source="SWE" target="NOR">
      <data key="d0">18127439</data>
    </edge>
    <edge source="SWE" target="POL">
      <data key="d0">2962657</data>
    </edge>
    <edge source="SWE" target="PRT">
      <data key="d0">337417</data>
    </edge>
    <edge source="SWE" target="ROU">
      <data key="d0">49434</data>
    </edge>
    <edge source="SWE" target="RUS">
      <data key="d0">180276</data>
    </edge>
    <edge source="SWE" target="SAU">
      <data key="d0">34811</data>
    </edge>
    <edge source="SWE" target="IND">
      <data key="d0">90793</data>
    </edge>
    <edge source="SWE" target="SGP">
      <data key="d0">59692</data>
    </edge>
    <edge source="SWE" target="SVK">
      <data key="d0">20079</data>
    </edge>
    <edge source="SWE" target="ZAF">
      <data key="d0">16151</data>
    </edge>
    <edge source="SWE" target="ESP">
      <data key="d0">75188</data>
    </edge>
    <edge source="SWE" target="CHE">
      <data key="d0">611978</data>
    </edge>
    <edge source="SWE" target="THA">
      <data key="d0">21061</data>
    </edge>
    <edge source="SWE" target="ARE">
      <data key="d0">22807</data>
    </edge>
    <edge source="SWE" target="TUN">
      <data key="d0">148302</data>
    </edge>
    <edge source="SWE" target="TUR">
      <data key="d0">148629</data>
    </edge>
    <edge source="SWE" target="UKR">
      <data key="d0">71041</data>
    </edge>
    <edge source="SWE" target="GBR">
      <data key="d0">1292486</data>
    </edge>
    <edge source="SWE" target="USA">
      <data key="d0">1190236</data>
    </edge>
    <edge source="SWE" target="SRB">
      <data key="d0">125167</data>
    </edge>
    <edge source="THA" target="ARG">
      <data key="d0">2982271</data>
    </edge>
    <edge source="THA" target="AUS">
      <data key="d0">7838236</data>
    </edge>
    <edge source="THA" target="AUT">
      <data key="d0">257872</data>
    </edge>
    <edge source="THA" target="BEL">
      <data key="d0">58769610</data>
    </edge>
    <edge source="THA" target="BWA">
      <data key="d0">99878</data>
    </edge>
    <edge source="THA" target="BRA">
      <data key="d0">3373934</data>
    </edge>
    <edge source="THA" target="BGR">
      <data key="d0">67002</data>
    </edge>
    <edge source="THA" target="BDI">
      <data key="d0">83035</data>
    </edge>
    <edge source="THA" target="KHM">
      <data key="d0">2029707</data>
    </edge>
    <edge source="THA" target="CMR">
      <data key="d0">97408</data>
    </edge>
    <edge source="THA" target="CAN">
      <data key="d0">11090388</data>
    </edge>
    <edge source="THA" target="LKA">
      <data key="d0">1107482</data>
    </edge>
    <edge source="THA" target="CHL">
      <data key="d0">2334847</data>
    </edge>
    <edge source="THA" target="CHN">
      <data key="d0">1878047</data>
    </edge>
    <edge source="THA" target="COL">
      <data key="d0">40302</data>
    </edge>
    <edge source="THA" target="CRI">
      <data key="d0">31478</data>
    </edge>
    <edge source="THA" target="HRV">
      <data key="d0">13947</data>
    </edge>
    <edge source="THA" target="CZE">
      <data key="d0">357535</data>
    </edge>
    <edge source="THA" target="BEN">
      <data key="d0">314928</data>
    </edge>
    <edge source="THA" target="DNK">
      <data key="d0">52996874</data>
    </edge>
    <edge source="THA" target="ECU">
      <data key="d0">527559</data>
    </edge>
    <edge source="THA" target="SLV">
      <data key="d0">152807</data>
    </edge>
    <edge source="THA" target="ETH">
      <data key="d0">47422</data>
    </edge>
    <edge source="THA" target="EST">
      <data key="d0">46063</data>
    </edge>
    <edge source="THA" target="FIN">
      <data key="d0">1890660</data>
    </edge>
    <edge source="THA" target="FRA">
      <data key="d0">26113556</data>
    </edge>
    <edge source="THA" target="GMB">
      <data key="d0">94329</data>
    </edge>
    <edge source="THA" target="DEU">
      <data key="d0">7242931</data>
    </edge>
    <edge source="THA" target="GHA">
      <data key="d0">423119</data>
    </edge>
    <edge source="THA" target="GRC">
      <data key="d0">4301646</data>
    </edge>
    <edge source="THA" target="HKG">
      <data key="d0">6501935</data>
    </edge>
    <edge source="THA" target="HUN">
      <data key="d0">323860</data>
    </edge>
    <edge source="THA" target="IDN">
      <data key="d0">800019</data>
    </edge>
    <edge source="THA" target="IRL">
      <data key="d0">315142</data>
    </edge>
    <edge source="THA" target="ISR">
      <data key="d0">1988126</data>
    </edge>
    <edge source="THA" target="ITA">
      <data key="d0">18038767</data>
    </edge>
    <edge source="THA" target="CIV">
      <data key="d0">522856</data>
    </edge>
    <edge source="THA" target="JAM">
      <data key="d0">246554</data>
    </edge>
    <edge source="THA" target="JPN">
      <data key="d0">31687818</data>
    </edge>
    <edge source="THA" target="JOR">
      <data key="d0">419454</data>
    </edge>
    <edge source="THA" target="KOR">
      <data key="d0">4712852</data>
    </edge>
    <edge source="THA" target="LBN">
      <data key="d0">1201965</data>
    </edge>
    <edge source="THA" target="MDG">
      <data key="d0">45534</data>
    </edge>
    <edge source="THA" target="MWI">
      <data key="d0">63074</data>
    </edge>
    <edge source="THA" target="MYS">
      <data key="d0">2198195</data>
    </edge>
    <edge source="THA" target="MRT">
      <data key="d0">112113</data>
    </edge>
    <edge source="THA" target="MUS">
      <data key="d0">988183</data>
    </edge>
    <edge source="THA" target="MEX">
      <data key="d0">6295189</data>
    </edge>
    <edge source="THA" target="MOZ">
      <data key="d0">707197</data>
    </edge>
    <edge source="THA" target="OMN">
      <data key="d0">558487</data>
    </edge>
    <edge source="THA" target="NLD">
      <data key="d0">20874536</data>
    </edge>
    <edge source="THA" target="NZL">
      <data key="d0">1052756</data>
    </edge>
    <edge source="THA" target="NOR">
      <data key="d0">1752370</data>
    </edge>
    <edge source="THA" target="PAK">
      <data key="d0">876677</data>
    </edge>
    <edge source="THA" target="PAN">
      <data key="d0">7549328</data>
    </edge>
    <edge source="THA" target="PRY">
      <data key="d0">146222</data>
    </edge>
    <edge source="THA" target="PER">
      <data key="d0">82294</data>
    </edge>
    <edge source="THA" target="PHL">
      <data key="d0">1418219</data>
    </edge>
    <edge source="THA" target="POL">
      <data key="d0">114677</data>
    </edge>
    <edge source="THA" target="PRT">
      <data key="d0">1309921</data>
    </edge>
    <edge source="THA" target="ROU">
      <data key="d0">16623</data>
    </edge>
    <edge source="THA" target="RUS">
      <data key="d0">64585</data>
    </edge>
    <edge source="THA" target="SAU">
      <data key="d0">4853083</data>
    </edge>
    <edge source="THA" target="SEN">
      <data key="d0">184005</data>
    </edge>
    <edge source="THA" target="IND">
      <data key="d0">2198131</data>
    </edge>
    <edge source="THA" target="SGP">
      <data key="d0">9185364</data>
    </edge>
    <edge source="THA" target="SVK">
      <data key="d0">832208</data>
    </edge>
    <edge source="THA" target="VNM">
      <data key="d0">774314</data>
    </edge>
    <edge source="THA" target="SVN">
      <data key="d0">65010</data>
    </edge>
    <edge source="THA" target="ZAF">
      <data key="d0">6287669</data>
    </edge>
    <edge source="THA" target="ZWE">
      <data key="d0">23080</data>
    </edge>
    <edge source="THA" target="ESP">
      <data key="d0">10167342</data>
    </edge>
    <edge source="THA" target="SWE">
      <data key="d0">3392536</data>
    </edge>
    <edge source="THA" target="CHE">
      <data key="d0">465340</data>
    </edge>
    <edge source="THA" target="TGO">
      <data key="d0">532121</data>
    </edge>
    <edge source="THA" target="ARE">
      <data key="d0">33380262</data>
    </edge>
    <edge source="THA" target="TUN">
      <data key="d0">39992</data>
    </edge>
    <edge source="THA" target="TUR">
      <data key="d0">866855</data>
    </edge>
    <edge source="THA" target="UGA">
      <data key="d0">1493464</data>
    </edge>
    <edge source="THA" target="UKR">
      <data key="d0">37588</data>
    </edge>
    <edge source="THA" target="EGY">
      <data key="d0">399395</data>
    </edge>
    <edge source="THA" target="GBR">
      <data key="d0">92772521</data>
    </edge>
    <edge source="THA" target="TZA">
      <data key="d0">2178696</data>
    </edge>
    <edge source="THA" target="USA">
      <data key="d0">330913243</data>
    </edge>
    <edge source="THA" target="URY">
      <data key="d0">424879</data>
    </edge>
    <edge source="THA" target="SRB">
      <data key="d0">14210</data>
    </edge>
    <edge source="TZA" target="BDI">
      <data key="d0">29734</data>
    </edge>
    <edge source="TZA" target="MWI">
      <data key="d0">17314</data>
    </edge>
    <edge source="TZA" target="MOZ">
      <data key="d0">31783</data>
    </edge>
    <edge source="TZA" target="UGA">
      <data key="d0">52111</data>
    </edge>
    <edge source="BGR" target="ALB">
      <data key="d0">503397</data>
    </edge>
    <edge source="BGR" target="AUT">
      <data key="d0">60600</data>
    </edge>
    <edge source="BGR" target="BEL">
      <data key="d0">45020</data>
    </edge>
    <edge source="BGR" target="CAN">
      <data key="d0">192434</data>
    </edge>
    <edge source="BGR" target="CZE">
      <data key="d0">125022</data>
    </edge>
    <edge source="BGR" target="DNK">
      <data key="d0">1062996</data>
    </edge>
    <edge source="BGR" target="FIN">
      <data key="d0">67553</data>
    </edge>
    <edge source="BGR" target="FRA">
      <data key="d0">2700447</data>
    </edge>
    <edge source="BGR" target="GEO">
      <data key="d0">65615</data>
    </edge>
    <edge source="BGR" target="DEU">
      <data key="d0">3735311</data>
    </edge>
    <edge source="BGR" target="GRC">
      <data key="d0">1937560</data>
    </edge>
    <edge source="BGR" target="HUN">
      <data key="d0">776276</data>
    </edge>
    <edge source="BGR" target="ITA">
      <data key="d0">99433424</data>
    </edge>
    <edge source="BGR" target="JPN">
      <data key="d0">242425</data>
    </edge>
    <edge source="BGR" target="JOR">
      <data key="d0">10608</data>
    </edge>
    <edge source="BGR" target="LBN">
      <data key="d0">45919</data>
    </edge>
    <edge source="BGR" target="MDA">
      <data key="d0">155558</data>
    </edge>
    <edge source="BGR" target="NLD">
      <data key="d0">1981477</data>
    </edge>
    <edge source="BGR" target="POL">
      <data key="d0">127412</data>
    </edge>
    <edge source="BGR" target="ROU">
      <data key="d0">603634</data>
    </edge>
    <edge source="BGR" target="RUS">
      <data key="d0">154674</data>
    </edge>
    <edge source="BGR" target="SVN">
      <data key="d0">123991</data>
    </edge>
    <edge source="BGR" target="ESP">
      <data key="d0">16747</data>
    </edge>
    <edge source="BGR" target="SWE">
      <data key="d0">1038908</data>
    </edge>
    <edge source="BGR" target="CHE">
      <data key="d0">110837</data>
    </edge>
    <edge source="BGR" target="ARE">
      <data key="d0">33345</data>
    </edge>
    <edge source="BGR" target="TUR">
      <data key="d0">181477</data>
    </edge>
    <edge source="BGR" target="UKR">
      <data key="d0">164022</data>
    </edge>
    <edge source="BGR" target="MKD">
      <data key="d0">181349</data>
    </edge>
    <edge source="BGR" target="GBR">
      <data key="d0">573104</data>
    </edge>
    <edge source="BGR" target="USA">
      <data key="d0">721681</data>
    </edge>
    <edge source="BGR" target="SRB">
      <data key="d0">248895</data>
    </edge>
    <edge source="BLR" target="BEL">
      <data key="d0">18700</data>
    </edge>
    <edge source="BLR" target="EST">
      <data key="d0">30200</data>
    </edge>
    <edge source="BLR" target="DEU">
      <data key="d0">226000</data>
    </edge>
    <edge source="BLR" target="ITA">
      <data key="d0">19000</data>
    </edge>
    <edge source="BLR" target="LVA">
      <data key="d0">843400</data>
    </edge>
    <edge source="BLR" target="LTU">
      <data key="d0">83000</data>
    </edge>
    <edge source="BLR" target="MDA">
      <data key="d0">195800</data>
    </edge>
    <edge source="BLR" target="POL">
      <data key="d0">183800</data>
    </edge>
    <edge source="BLR" target="RUS">
      <data key="d0">89989500</data>
    </edge>
    <edge source="BLR" target="ESP">
      <data key="d0">107000</data>
    </edge>
    <edge source="BLR" target="UKR">
      <data key="d0">225300</data>
    </edge>
    <edge source="BLR" target="USA">
      <data key="d0">55600</data>
    </edge>
    <edge source="HRV" target="AUT">
      <data key="d0">47554027</data>
    </edge>
    <edge source="HRV" target="CZE">
      <data key="d0">81769</data>
    </edge>
    <edge source="HRV" target="DNK">
      <data key="d0">129466</data>
    </edge>
    <edge source="HRV" target="FRA">
      <data key="d0">9615220</data>
    </edge>
    <edge source="HRV" target="DEU">
      <data key="d0">34112646</data>
    </edge>
    <edge source="HRV" target="HUN">
      <data key="d0">45184</data>
    </edge>
    <edge source="HRV" target="ITA">
      <data key="d0">58001845</data>
    </edge>
    <edge source="HRV" target="NLD">
      <data key="d0">320214</data>
    </edge>
    <edge source="HRV" target="SVN">
      <data key="d0">3306650</data>
    </edge>
    <edge source="HRV" target="CHE">
      <data key="d0">40128</data>
    </edge>
    <edge source="HRV" target="MKD">
      <data key="d0">163647</data>
    </edge>
    <edge source="HRV" target="SRB">
      <data key="d0">325337</data>
    </edge>
    <edge source="CZE" target="AUS">
      <data key="d0">50252</data>
    </edge>
    <edge source="CZE" target="AUT">
      <data key="d0">14637673</data>
    </edge>
    <edge source="CZE" target="BEL">
      <data key="d0">433899</data>
    </edge>
    <edge source="CZE" target="BGR">
      <data key="d0">323560</data>
    </edge>
    <edge source="CZE" target="CAN">
      <data key="d0">745528</data>
    </edge>
    <edge source="CZE" target="CHN">
      <data key="d0">18752</data>
    </edge>
    <edge source="CZE" target="DNK">
      <data key="d0">395253</data>
    </edge>
    <edge source="CZE" target="EST">
      <data key="d0">76323</data>
    </edge>
    <edge source="CZE" target="FIN">
      <data key="d0">1161084</data>
    </edge>
    <edge source="CZE" target="FRA">
      <data key="d0">14548503</data>
    </edge>
    <edge source="CZE" target="DEU">
      <data key="d0">49990222</data>
    </edge>
    <edge source="CZE" target="GRC">
      <data key="d0">384478</data>
    </edge>
    <edge source="CZE" target="HKG">
      <data key="d0">13944</data>
    </edge>
    <edge source="CZE" target="HUN">
      <data key="d0">2116687</data>
    </edge>
    <edge source="CZE" target="ISR">
      <data key="d0">163602</data>
    </edge>
    <edge source="CZE" target="ITA">
      <data key="d0">31163498</data>
    </edge>
    <edge source="CZE" target="JPN">
      <data key="d0">151896</data>
    </edge>
    <edge source="CZE" target="KAZ">
      <data key="d0">298020</data>
    </edge>
    <edge source="CZE" target="LBN">
      <data key="d0">128583</data>
    </edge>
    <edge source="CZE" target="LVA">
      <data key="d0">621920</data>
    </edge>
    <edge source="CZE" target="LTU">
      <data key="d0">995030</data>
    </edge>
    <edge source="CZE" target="NAM">
      <data key="d0">23672</data>
    </edge>
    <edge source="CZE" target="NLD">
      <data key="d0">6472274</data>
    </edge>
    <edge source="CZE" target="NZL">
      <data key="d0">107406</data>
    </edge>
    <edge source="CZE" target="NOR">
      <data key="d0">1898159</data>
    </edge>
    <edge source="CZE" target="PAN">
      <data key="d0">27262</data>
    </edge>
    <edge source="CZE" target="PRY">
      <data key="d0">11948</data>
    </edge>
    <edge source="CZE" target="POL">
      <data key="d0">896301</data>
    </edge>
    <edge source="CZE" target="PRT">
      <data key="d0">24622</data>
    </edge>
    <edge source="CZE" target="ROU">
      <data key="d0">518201</data>
    </edge>
    <edge source="CZE" target="RUS">
      <data key="d0">337469</data>
    </edge>
    <edge source="CZE" target="SGP">
      <data key="d0">33357</data>
    </edge>
    <edge source="CZE" target="SVK">
      <data key="d0">9391116</data>
    </edge>
    <edge source="CZE" target="SVN">
      <data key="d0">237673</data>
    </edge>
    <edge source="CZE" target="ZAF">
      <data key="d0">18638</data>
    </edge>
    <edge source="CZE" target="ESP">
      <data key="d0">772844</data>
    </edge>
    <edge source="CZE" target="SWE">
      <data key="d0">4164056</data>
    </edge>
    <edge source="CZE" target="CHE">
      <data key="d0">4695915</data>
    </edge>
    <edge source="CZE" target="ARE">
      <data key="d0">11398</data>
    </edge>
    <edge source="CZE" target="UKR">
      <data key="d0">280102</data>
    </edge>
    <edge source="CZE" target="GBR">
      <data key="d0">2161544</data>
    </edge>
    <edge source="CZE" target="USA">
      <data key="d0">18795630</data>
    </edge>
    <edge source="CZE" target="SRB">
      <data key="d0">50988</data>
    </edge>
    <edge source="EST" target="AUS">
      <data key="d0">13638</data>
    </edge>
    <edge source="EST" target="AUT">
      <data key="d0">4328642</data>
    </edge>
    <edge source="EST" target="CAN">
      <data key="d0">770020</data>
    </edge>
    <edge source="EST" target="CHN">
      <data key="d0">16741</data>
    </edge>
    <edge source="EST" target="CZE">
      <data key="d0">540209</data>
    </edge>
    <edge source="EST" target="DNK">
      <data key="d0">1442928</data>
    </edge>
    <edge source="EST" target="FIN">
      <data key="d0">14755401</data>
    </edge>
    <edge source="EST" target="FRA">
      <data key="d0">2386238</data>
    </edge>
    <edge source="EST" target="DEU">
      <data key="d0">485237</data>
    </edge>
    <edge source="EST" target="HUN">
      <data key="d0">49249</data>
    </edge>
    <edge source="EST" target="ITA">
      <data key="d0">3870041</data>
    </edge>
    <edge source="EST" target="JPN">
      <data key="d0">1288315</data>
    </edge>
    <edge source="EST" target="KOR">
      <data key="d0">63855</data>
    </edge>
    <edge source="EST" target="LBN">
      <data key="d0">21590</data>
    </edge>
    <edge source="EST" target="LVA">
      <data key="d0">3314559</data>
    </edge>
    <edge source="EST" target="LTU">
      <data key="d0">2500965</data>
    </edge>
    <edge source="EST" target="NLD">
      <data key="d0">441210</data>
    </edge>
    <edge source="EST" target="NOR">
      <data key="d0">2260041</data>
    </edge>
    <edge source="EST" target="POL">
      <data key="d0">251788</data>
    </edge>
    <edge source="EST" target="ROU">
      <data key="d0">16094</data>
    </edge>
    <edge source="EST" target="RUS">
      <data key="d0">280753</data>
    </edge>
    <edge source="EST" target="SVN">
      <data key="d0">81635</data>
    </edge>
    <edge source="EST" target="ESP">
      <data key="d0">11395</data>
    </edge>
    <edge source="EST" target="SWE">
      <data key="d0">1773688</data>
    </edge>
    <edge source="EST" target="CHE">
      <data key="d0">841900</data>
    </edge>
    <edge source="EST" target="TUR">
      <data key="d0">35774</data>
    </edge>
    <edge source="EST" target="UKR">
      <data key="d0">11381</data>
    </edge>
    <edge source="EST" target="GBR">
      <data key="d0">175743</data>
    </edge>
    <edge source="EST" target="USA">
      <data key="d0">1356287</data>
    </edge>
    <edge source="FIN" target="AUT">
      <data key="d0">124419</data>
    </edge>
    <edge source="FIN" target="BEL">
      <data key="d0">360777</data>
    </edge>
    <edge source="FIN" target="CAN">
      <data key="d0">407324</data>
    </edge>
    <edge source="FIN" target="CHN">
      <data key="d0">305416</data>
    </edge>
    <edge source="FIN" target="CZE">
      <data key="d0">108127</data>
    </edge>
    <edge source="FIN" target="DNK">
      <data key="d0">1946148</data>
    </edge>
    <edge source="FIN" target="EST">
      <data key="d0">8827827</data>
    </edge>
    <edge source="FIN" target="FRA">
      <data key="d0">154288</data>
    </edge>
    <edge source="FIN" target="DEU">
      <data key="d0">2595523</data>
    </edge>
    <edge source="FIN" target="HKG">
      <data key="d0">1436609</data>
    </edge>
    <edge source="FIN" target="HUN">
      <data key="d0">161089</data>
    </edge>
    <edge source="FIN" target="ITA">
      <data key="d0">79769</data>
    </edge>
    <edge source="FIN" target="JPN">
      <data key="d0">53690</data>
    </edge>
    <edge source="FIN" target="KOR">
      <data key="d0">732527</data>
    </edge>
    <edge source="FIN" target="LVA">
      <data key="d0">1004005</data>
    </edge>
    <edge source="FIN" target="LTU">
      <data key="d0">141252</data>
    </edge>
    <edge source="FIN" target="NLD">
      <data key="d0">644121</data>
    </edge>
    <edge source="FIN" target="NOR">
      <data key="d0">8707482</data>
    </edge>
    <edge source="FIN" target="PRT">
      <data key="d0">21321</data>
    </edge>
    <edge source="FIN" target="RUS">
      <data key="d0">12840466</data>
    </edge>
    <edge source="FIN" target="SVK">
      <data key="d0">29897</data>
    </edge>
    <edge source="FIN" target="ESP">
      <data key="d0">91062</data>
    </edge>
    <edge source="FIN" target="SWE">
      <data key="d0">24170230</data>
    </edge>
    <edge source="FIN" target="CHE">
      <data key="d0">141836</data>
    </edge>
    <edge source="FIN" target="GBR">
      <data key="d0">712625</data>
    </edge>
    <edge source="FIN" target="USA">
      <data key="d0">140342</data>
    </edge>
    <edge source="HUN" target="AUT">
      <data key="d0">38437000</data>
    </edge>
    <edge source="HUN" target="BEL">
      <data key="d0">51000</data>
    </edge>
    <edge source="HUN" target="BGR">
      <data key="d0">779000</data>
    </edge>
    <edge source="HUN" target="CAN">
      <data key="d0">156000</data>
    </edge>
    <edge source="HUN" target="HRV">
      <data key="d0">847000</data>
    </edge>
    <edge source="HUN" target="CZE">
      <data key="d0">1181000</data>
    </edge>
    <edge source="HUN" target="DNK">
      <data key="d0">1514000</data>
    </edge>
    <edge source="HUN" target="FIN">
      <data key="d0">28000</data>
    </edge>
    <edge source="HUN" target="FRA">
      <data key="d0">2528000</data>
    </edge>
    <edge source="HUN" target="DEU">
      <data key="d0">167359000</data>
    </edge>
    <edge source="HUN" target="IRL">
      <data key="d0">50000</data>
    </edge>
    <edge source="HUN" target="ISR">
      <data key="d0">31000</data>
    </edge>
    <edge source="HUN" target="ITA">
      <data key="d0">82751000</data>
    </edge>
    <edge source="HUN" target="JPN">
      <data key="d0">1132000</data>
    </edge>
    <edge source="HUN" target="KAZ">
      <data key="d0">10000</data>
    </edge>
    <edge source="HUN" target="LVA">
      <data key="d0">26000</data>
    </edge>
    <edge source="HUN" target="LTU">
      <data key="d0">18000</data>
    </edge>
    <edge source="HUN" target="MEX">
      <data key="d0">16000</data>
    </edge>
    <edge source="HUN" target="MDA">
      <data key="d0">201000</data>
    </edge>
    <edge source="HUN" target="NLD">
      <data key="d0">2616000</data>
    </edge>
    <edge source="HUN" target="NOR">
      <data key="d0">409000</data>
    </edge>
    <edge source="HUN" target="POL">
      <data key="d0">565000</data>
    </edge>
    <edge source="HUN" target="PRT">
      <data key="d0">60000</data>
    </edge>
    <edge source="HUN" target="ROU">
      <data key="d0">3169000</data>
    </edge>
    <edge source="HUN" target="RUS">
      <data key="d0">236000</data>
    </edge>
    <edge source="HUN" target="SVK">
      <data key="d0">1206000</data>
    </edge>
    <edge source="HUN" target="SVN">
      <data key="d0">360000</data>
    </edge>
    <edge source="HUN" target="ZAF">
      <data key="d0">18000</data>
    </edge>
    <edge source="HUN" target="ESP">
      <data key="d0">29000</data>
    </edge>
    <edge source="HUN" target="SWE">
      <data key="d0">379000</data>
    </edge>
    <edge source="HUN" target="CHE">
      <data key="d0">2434000</data>
    </edge>
    <edge source="HUN" target="ARE">
      <data key="d0">40000</data>
    </edge>
    <edge source="HUN" target="TUR">
      <data key="d0">36000</data>
    </edge>
    <edge source="HUN" target="UKR">
      <data key="d0">374000</data>
    </edge>
    <edge source="HUN" target="MKD">
      <data key="d0">79000</data>
    </edge>
    <edge source="HUN" target="GBR">
      <data key="d0">676000</data>
    </edge>
    <edge source="HUN" target="USA">
      <data key="d0">6922000</data>
    </edge>
    <edge source="HUN" target="SRB">
      <data key="d0">921000</data>
    </edge>
    <edge source="KOR" target="ARG">
      <data key="d0">1271627</data>
    </edge>
    <edge source="KOR" target="AUS">
      <data key="d0">10611229</data>
    </edge>
    <edge source="KOR" target="AUT">
      <data key="d0">2391477</data>
    </edge>
    <edge source="KOR" target="BEL">
      <data key="d0">8143123</data>
    </edge>
    <edge source="KOR" target="BOL">
      <data key="d0">373578</data>
    </edge>
    <edge source="KOR" target="BRA">
      <data key="d0">464812</data>
    </edge>
    <edge source="KOR" target="KHM">
      <data key="d0">212219</data>
    </edge>
    <edge source="KOR" target="CMR">
      <data key="d0">14452</data>
    </edge>
    <edge source="KOR" target="CAN">
      <data key="d0">7495677</data>
    </edge>
    <edge source="KOR" target="LKA">
      <data key="d0">223683</data>
    </edge>
    <edge source="KOR" target="CHL">
      <data key="d0">975845</data>
    </edge>
    <edge source="KOR" target="CHN">
      <data key="d0">204075195</data>
    </edge>
    <edge source="KOR" target="COL">
      <data key="d0">133151</data>
    </edge>
    <edge source="KOR" target="CRI">
      <data key="d0">337080</data>
    </edge>
    <edge source="KOR" target="HRV">
      <data key="d0">25315</data>
    </edge>
    <edge source="KOR" target="CZE">
      <data key="d0">150120</data>
    </edge>
    <edge source="KOR" target="DNK">
      <data key="d0">1047464</data>
    </edge>
    <edge source="KOR" target="ECU">
      <data key="d0">59376</data>
    </edge>
    <edge source="KOR" target="FIN">
      <data key="d0">1562932</data>
    </edge>
    <edge source="KOR" target="FRA">
      <data key="d0">11882892</data>
    </edge>
    <edge source="KOR" target="DEU">
      <data key="d0">31073988</data>
    </edge>
    <edge source="KOR" target="GRC">
      <data key="d0">551289</data>
    </edge>
    <edge source="KOR" target="GTM">
      <data key="d0">20496</data>
    </edge>
    <edge source="KOR" target="HKG">
      <data key="d0">18183104</data>
    </edge>
    <edge source="KOR" target="HUN">
      <data key="d0">425488</data>
    </edge>
    <edge source="KOR" target="IDN">
      <data key="d0">35523523</data>
    </edge>
    <edge source="KOR" target="IRL">
      <data key="d0">163568</data>
    </edge>
    <edge source="KOR" target="ISR">
      <data key="d0">496685</data>
    </edge>
    <edge source="KOR" target="ITA">
      <data key="d0">4245848</data>
    </edge>
    <edge source="KOR" target="JAM">
      <data key="d0">83891</data>
    </edge>
    <edge source="KOR" target="JPN">
      <data key="d0">166637983</data>
    </edge>
    <edge source="KOR" target="KAZ">
      <data key="d0">10825</data>
    </edge>
    <edge source="KOR" target="LBN">
      <data key="d0">56399</data>
    </edge>
    <edge source="KOR" target="LTU">
      <data key="d0">11133</data>
    </edge>
    <edge source="KOR" target="MYS">
      <data key="d0">155587</data>
    </edge>
    <edge source="KOR" target="MEX">
      <data key="d0">6450529</data>
    </edge>
    <edge source="KOR" target="MAR">
      <data key="d0">19354</data>
    </edge>
    <edge source="KOR" target="OMN">
      <data key="d0">142771</data>
    </edge>
    <edge source="KOR" target="NLD">
      <data key="d0">13790109</data>
    </edge>
    <edge source="KOR" target="NZL">
      <data key="d0">2221429</data>
    </edge>
    <edge source="KOR" target="NOR">
      <data key="d0">2285743</data>
    </edge>
    <edge source="KOR" target="PAK">
      <data key="d0">168335</data>
    </edge>
    <edge source="KOR" target="PAN">
      <data key="d0">413754</data>
    </edge>
    <edge source="KOR" target="PER">
      <data key="d0">100229</data>
    </edge>
    <edge source="KOR" target="PHL">
      <data key="d0">7845713</data>
    </edge>
    <edge source="KOR" target="POL">
      <data key="d0">912445</data>
    </edge>
    <edge source="KOR" target="PRT">
      <data key="d0">1274284</data>
    </edge>
    <edge source="KOR" target="RUS">
      <data key="d0">105269</data>
    </edge>
    <edge source="KOR" target="SAU">
      <data key="d0">101465</data>
    </edge>
    <edge source="KOR" target="IND">
      <data key="d0">599755</data>
    </edge>
    <edge source="KOR" target="SGP">
      <data key="d0">2633786</data>
    </edge>
    <edge source="KOR" target="SVK">
      <data key="d0">58056</data>
    </edge>
    <edge source="KOR" target="VNM">
      <data key="d0">58554528</data>
    </edge>
    <edge source="KOR" target="SVN">
      <data key="d0">297335</data>
    </edge>
    <edge source="KOR" target="ZAF">
      <data key="d0">1557795</data>
    </edge>
    <edge source="KOR" target="ZWE">
      <data key="d0">11892</data>
    </edge>
    <edge source="KOR" target="ESP">
      <data key="d0">6611471</data>
    </edge>
    <edge source="KOR" target="SWE">
      <data key="d0">1619246</data>
    </edge>
    <edge source="KOR" target="CHE">
      <data key="d0">2512609</data>
    </edge>
    <edge source="KOR" target="THA">
      <data key="d0">8040241</data>
    </edge>
    <edge source="KOR" target="TGO">
      <data key="d0">31872</data>
    </edge>
    <edge source="KOR" target="ARE">
      <data key="d0">1250390</data>
    </edge>
    <edge source="KOR" target="TUR">
      <data key="d0">27002</data>
    </edge>
    <edge source="KOR" target="EGY">
      <data key="d0">490708</data>
    </edge>
    <edge source="KOR" target="GBR">
      <data key="d0">12449689</data>
    </edge>
    <edge source="KOR" target="USA">
      <data key="d0">139433524</data>
    </edge>
    <edge source="KOR" target="URY">
      <data key="d0">134524</data>
    </edge>
    <edge source="LBN" target="AUS">
      <data key="d0">24370</data>
    </edge>
    <edge source="LBN" target="FRA">
      <data key="d0">21984</data>
    </edge>
    <edge source="LBN" target="IDN">
      <data key="d0">12599</data>
    </edge>
    <edge source="LBN" target="ITA">
      <data key="d0">27461</data>
    </edge>
    <edge source="LBN" target="JOR">
      <data key="d0">76628</data>
    </edge>
    <edge source="LBN" target="MDA">
      <data key="d0">21618</data>
    </edge>
    <edge source="LBN" target="OMN">
      <data key="d0">17132</data>
    </edge>
    <edge source="LBN" target="SAU">
      <data key="d0">4237842</data>
    </edge>
    <edge source="LBN" target="ZAF">
      <data key="d0">17425</data>
    </edge>
    <edge source="LBN" target="ESP">
      <data key="d0">65768</data>
    </edge>
    <edge source="LBN" target="ARE">
      <data key="d0">1670061</data>
    </edge>
    <edge source="LBN" target="EGY">
      <data key="d0">154932</data>
    </edge>
    <edge source="LBN" target="USA">
      <data key="d0">36488</data>
    </edge>
    <edge source="LVA" target="AUS">
      <data key="d0">33306</data>
    </edge>
    <edge source="LVA" target="BLR">
      <data key="d0">94712</data>
    </edge>
    <edge source="LVA" target="DNK">
      <data key="d0">502040</data>
    </edge>
    <edge source="LVA" target="EST">
      <data key="d0">258821</data>
    </edge>
    <edge source="LVA" target="FIN">
      <data key="d0">124102</data>
    </edge>
    <edge source="LVA" target="FRA">
      <data key="d0">16408</data>
    </edge>
    <edge source="LVA" target="DEU">
      <data key="d0">1471037</data>
    </edge>
    <edge source="LVA" target="GRC">
      <data key="d0">13778</data>
    </edge>
    <edge source="LVA" target="ITA">
      <data key="d0">232062</data>
    </edge>
    <edge source="LVA" target="JPN">
      <data key="d0">15534</data>
    </edge>
    <edge source="LVA" target="LTU">
      <data key="d0">272060</data>
    </edge>
    <edge source="LVA" target="RUS">
      <data key="d0">130158</data>
    </edge>
    <edge source="LVA" target="SAU">
      <data key="d0">18991</data>
    </edge>
    <edge source="LVA" target="UKR">
      <data key="d0">23100</data>
    </edge>
    <edge source="LVA" target="USA">
      <data key="d0">170025</data>
    </edge>
    <edge source="LTU" target="AUT">
      <data key="d0">27006</data>
    </edge>
    <edge source="LTU" target="BLR">
      <data key="d0">15031</data>
    </edge>
    <edge source="LTU" target="CZE">
      <data key="d0">49723</data>
    </edge>
    <edge source="LTU" target="DNK">
      <data key="d0">1763410</data>
    </edge>
    <edge source="LTU" target="EST">
      <data key="d0">1964594</data>
    </edge>
    <edge source="LTU" target="FIN">
      <data key="d0">201784</data>
    </edge>
    <edge source="LTU" target="DEU">
      <data key="d0">2114398</data>
    </edge>
    <edge source="LTU" target="ITA">
      <data key="d0">142967</data>
    </edge>
    <edge source="LTU" target="LVA">
      <data key="d0">1255768</data>
    </edge>
    <edge source="LTU" target="NLD">
      <data key="d0">54618</data>
    </edge>
    <edge source="LTU" target="NOR">
      <data key="d0">223713</data>
    </edge>
    <edge source="LTU" target="POL">
      <data key="d0">57450</data>
    </edge>
    <edge source="LTU" target="RUS">
      <data key="d0">256487</data>
    </edge>
    <edge source="LTU" target="SWE">
      <data key="d0">894886</data>
    </edge>
    <edge source="LTU" target="UKR">
      <data key="d0">13053</data>
    </edge>
    <edge source="LTU" target="GBR">
      <data key="d0">3634216</data>
    </edge>
    <edge source="LTU" target="USA">
      <data key="d0">219759</data>
    </edge>
    <edge source="NOR" target="CAN">
      <data key="d0">12538</data>
    </edge>
    <edge source="NOR" target="CZE">
      <data key="d0">506912</data>
    </edge>
    <edge source="NOR" target="DNK">
      <data key="d0">581774</data>
    </edge>
    <edge source="NOR" target="EST">
      <data key="d0">1214009</data>
    </edge>
    <edge source="NOR" target="FIN">
      <data key="d0">1167444</data>
    </edge>
    <edge source="NOR" target="FRA">
      <data key="d0">119637</data>
    </edge>
    <edge source="NOR" target="DEU">
      <data key="d0">213234</data>
    </edge>
    <edge source="NOR" target="GRC">
      <data key="d0">57777</data>
    </edge>
    <edge source="NOR" target="ITA">
      <data key="d0">101945</data>
    </edge>
    <edge source="NOR" target="LVA">
      <data key="d0">374003</data>
    </edge>
    <edge source="NOR" target="LTU">
      <data key="d0">17441</data>
    </edge>
    <edge source="NOR" target="NLD">
      <data key="d0">102526</data>
    </edge>
    <edge source="NOR" target="POL">
      <data key="d0">13524</data>
    </edge>
    <edge source="NOR" target="PRT">
      <data key="d0">108520</data>
    </edge>
    <edge source="NOR" target="RUS">
      <data key="d0">73283</data>
    </edge>
    <edge source="NOR" target="IND">
      <data key="d0">30732</data>
    </edge>
    <edge source="NOR" target="SVK">
      <data key="d0">162941</data>
    </edge>
    <edge source="NOR" target="ESP">
      <data key="d0">46488</data>
    </edge>
    <edge source="NOR" target="SWE">
      <data key="d0">4977361</data>
    </edge>
    <edge source="NOR" target="CHE">
      <data key="d0">14891</data>
    </edge>
    <edge source="NOR" target="GBR">
      <data key="d0">288236</data>
    </edge>
    <edge source="NOR" target="USA">
      <data key="d0">212157</data>
    </edge>
    <edge source="POL" target="AUS">
      <data key="d0">64000</data>
    </edge>
    <edge source="POL" target="AUT">
      <data key="d0">1233000</data>
    </edge>
    <edge source="POL" target="BEL">
      <data key="d0">888000</data>
    </edge>
    <edge source="POL" target="BLR">
      <data key="d0">5001000</data>
    </edge>
    <edge source="POL" target="CAN">
      <data key="d0">268000</data>
    </edge>
    <edge source="POL" target="CHN">
      <data key="d0">72000</data>
    </edge>
    <edge source="POL" target="CRI">
      <data key="d0">65000</data>
    </edge>
    <edge source="POL" target="CZE">
      <data key="d0">7124000</data>
    </edge>
    <edge source="POL" target="DNK">
      <data key="d0">13768000</data>
    </edge>
    <edge source="POL" target="FIN">
      <data key="d0">180000</data>
    </edge>
    <edge source="POL" target="FRA">
      <data key="d0">4090000</data>
    </edge>
    <edge source="POL" target="GEO">
      <data key="d0">220000</data>
    </edge>
    <edge source="POL" target="DEU">
      <data key="d0">73583000</data>
    </edge>
    <edge source="POL" target="GRC">
      <data key="d0">125000</data>
    </edge>
    <edge source="POL" target="HUN">
      <data key="d0">1727000</data>
    </edge>
    <edge source="POL" target="IRL">
      <data key="d0">67000</data>
    </edge>
    <edge source="POL" target="ITA">
      <data key="d0">25998000</data>
    </edge>
    <edge source="POL" target="LVA">
      <data key="d0">2804000</data>
    </edge>
    <edge source="POL" target="LTU">
      <data key="d0">6071000</data>
    </edge>
    <edge source="POL" target="MDA">
      <data key="d0">1672000</data>
    </edge>
    <edge source="POL" target="NLD">
      <data key="d0">10208000</data>
    </edge>
    <edge source="POL" target="NOR">
      <data key="d0">171000</data>
    </edge>
    <edge source="POL" target="PRT">
      <data key="d0">1302000</data>
    </edge>
    <edge source="POL" target="ROU">
      <data key="d0">678000</data>
    </edge>
    <edge source="POL" target="RUS">
      <data key="d0">23423000</data>
    </edge>
    <edge source="POL" target="SAU">
      <data key="d0">100000</data>
    </edge>
    <edge source="POL" target="IND">
      <data key="d0">52000</data>
    </edge>
    <edge source="POL" target="SVK">
      <data key="d0">3246000</data>
    </edge>
    <edge source="POL" target="ESP">
      <data key="d0">193000</data>
    </edge>
    <edge source="POL" target="SWE">
      <data key="d0">1761000</data>
    </edge>
    <edge source="POL" target="CHE">
      <data key="d0">281000</data>
    </edge>
    <edge source="POL" target="UKR">
      <data key="d0">51204000</data>
    </edge>
    <edge source="POL" target="GBR">
      <data key="d0">6089000</data>
    </edge>
    <edge source="POL" target="USA">
      <data key="d0">6999000</data>
    </edge>
    <edge source="PRT" target="ARG">
      <data key="d0">154327</data>
    </edge>
    <edge source="PRT" target="AUS">
      <data key="d0">1435357</data>
    </edge>
    <edge source="PRT" target="AUT">
      <data key="d0">8163199</data>
    </edge>
    <edge source="PRT" target="BEL">
      <data key="d0">21172005</data>
    </edge>
    <edge source="PRT" target="BRA">
      <data key="d0">87056</data>
    </edge>
    <edge source="PRT" target="BGR">
      <data key="d0">223987</data>
    </edge>
    <edge source="PRT" target="CMR">
      <data key="d0">159485</data>
    </edge>
    <edge source="PRT" target="CAN">
      <data key="d0">9003543</data>
    </edge>
    <edge source="PRT" target="LKA">
      <data key="d0">147065</data>
    </edge>
    <edge source="PRT" target="CHL">
      <data key="d0">343237</data>
    </edge>
    <edge source="PRT" target="CHN">
      <data key="d0">90740</data>
    </edge>
    <edge source="PRT" target="COL">
      <data key="d0">116062</data>
    </edge>
    <edge source="PRT" target="HRV">
      <data key="d0">66067</data>
    </edge>
    <edge source="PRT" target="CZE">
      <data key="d0">448645</data>
    </edge>
    <edge source="PRT" target="DNK">
      <data key="d0">76700462</data>
    </edge>
    <edge source="PRT" target="ECU">
      <data key="d0">31267</data>
    </edge>
    <edge source="PRT" target="EST">
      <data key="d0">204670</data>
    </edge>
    <edge source="PRT" target="FIN">
      <data key="d0">6451629</data>
    </edge>
    <edge source="PRT" target="FRA">
      <data key="d0">277444646</data>
    </edge>
    <edge source="PRT" target="GMB">
      <data key="d0">27755</data>
    </edge>
    <edge source="PRT" target="DEU">
      <data key="d0">413987409</data>
    </edge>
    <edge source="PRT" target="GHA">
      <data key="d0">16011</data>
    </edge>
    <edge source="PRT" target="GRC">
      <data key="d0">7508352</data>
    </edge>
    <edge source="PRT" target="HND">
      <data key="d0">13875</data>
    </edge>
    <edge source="PRT" target="HKG">
      <data key="d0">3218811</data>
    </edge>
    <edge source="PRT" target="HUN">
      <data key="d0">434199</data>
    </edge>
    <edge source="PRT" target="IDN">
      <data key="d0">180711</data>
    </edge>
    <edge source="PRT" target="IRL">
      <data key="d0">11417537</data>
    </edge>
    <edge source="PRT" target="ISR">
      <data key="d0">1819781</data>
    </edge>
    <edge source="PRT" target="ITA">
      <data key="d0">13156789</data>
    </edge>
    <edge source="PRT" target="CIV">
      <data key="d0">15676</data>
    </edge>
    <edge source="PRT" target="JPN">
      <data key="d0">4766536</data>
    </edge>
    <edge source="PRT" target="JOR">
      <data key="d0">13221</data>
    </edge>
    <edge source="PRT" target="KOR">
      <data key="d0">666981</data>
    </edge>
    <edge source="PRT" target="LBN">
      <data key="d0">162877</data>
    </edge>
    <edge source="PRT" target="LVA">
      <data key="d0">76167</data>
    </edge>
    <edge source="PRT" target="LTU">
      <data key="d0">17779</data>
    </edge>
    <edge source="PRT" target="MYS">
      <data key="d0">33916</data>
    </edge>
    <edge source="PRT" target="MUS">
      <data key="d0">33931</data>
    </edge>
    <edge source="PRT" target="MEX">
      <data key="d0">80425</data>
    </edge>
    <edge source="PRT" target="MAR">
      <data key="d0">1572128</data>
    </edge>
    <edge source="PRT" target="MOZ">
      <data key="d0">902928</data>
    </edge>
    <edge source="PRT" target="NLD">
      <data key="d0">130210619</data>
    </edge>
    <edge source="PRT" target="NZL">
      <data key="d0">446920</data>
    </edge>
    <edge source="PRT" target="NOR">
      <data key="d0">18631524</data>
    </edge>
    <edge source="PRT" target="PAK">
      <data key="d0">97828</data>
    </edge>
    <edge source="PRT" target="PAN">
      <data key="d0">152789</data>
    </edge>
    <edge source="PRT" target="PER">
      <data key="d0">137912</data>
    </edge>
    <edge source="PRT" target="PHL">
      <data key="d0">671100</data>
    </edge>
    <edge source="PRT" target="POL">
      <data key="d0">2536258</data>
    </edge>
    <edge source="PRT" target="ROU">
      <data key="d0">651483</data>
    </edge>
    <edge source="PRT" target="RUS">
      <data key="d0">2447188</data>
    </edge>
    <edge source="PRT" target="SAU">
      <data key="d0">2111412</data>
    </edge>
    <edge source="PRT" target="SEN">
      <data key="d0">342956</data>
    </edge>
    <edge source="PRT" target="IND">
      <data key="d0">331347</data>
    </edge>
    <edge source="PRT" target="SGP">
      <data key="d0">443197</data>
    </edge>
    <edge source="PRT" target="SVK">
      <data key="d0">578443</data>
    </edge>
    <edge source="PRT" target="SVN">
      <data key="d0">121414</data>
    </edge>
    <edge source="PRT" target="ZAF">
      <data key="d0">932835</data>
    </edge>
    <edge source="PRT" target="ZWE">
      <data key="d0">43672</data>
    </edge>
    <edge source="PRT" target="ESP">
      <data key="d0">47148276</data>
    </edge>
    <edge source="PRT" target="SWE">
      <data key="d0">40328518</data>
    </edge>
    <edge source="PRT" target="CHE">
      <data key="d0">9879144</data>
    </edge>
    <edge source="PRT" target="THA">
      <data key="d0">385166</data>
    </edge>
    <edge source="PRT" target="ARE">
      <data key="d0">673232</data>
    </edge>
    <edge source="PRT" target="TUR">
      <data key="d0">288373</data>
    </edge>
    <edge source="PRT" target="UGA">
      <data key="d0">18934</data>
    </edge>
    <edge source="PRT" target="UKR">
      <data key="d0">35089</data>
    </edge>
    <edge source="PRT" target="EGY">
      <data key="d0">952207</data>
    </edge>
    <edge source="PRT" target="GBR">
      <data key="d0">301311718</data>
    </edge>
    <edge source="PRT" target="USA">
      <data key="d0">43486340</data>
    </edge>
    <edge source="RUS" target="ARM">
      <data key="d0">476627</data>
    </edge>
    <edge source="RUS" target="HRV">
      <data key="d0">29453</data>
    </edge>
    <edge source="RUS" target="CZE">
      <data key="d0">128565</data>
    </edge>
    <edge source="RUS" target="DNK">
      <data key="d0">166122</data>
    </edge>
    <edge source="RUS" target="EST">
      <data key="d0">678530</data>
    </edge>
    <edge source="RUS" target="FIN">
      <data key="d0">822433</data>
    </edge>
    <edge source="RUS" target="FRA">
      <data key="d0">19491</data>
    </edge>
    <edge source="RUS" target="GEO">
      <data key="d0">62881</data>
    </edge>
    <edge source="RUS" target="DEU">
      <data key="d0">114528</data>
    </edge>
    <edge source="RUS" target="HUN">
      <data key="d0">22511</data>
    </edge>
    <edge source="RUS" target="ISR">
      <data key="d0">47276</data>
    </edge>
    <edge source="RUS" target="ITA">
      <data key="d0">3758481</data>
    </edge>
    <edge source="RUS" target="JPN">
      <data key="d0">105080</data>
    </edge>
    <edge source="RUS" target="KAZ">
      <data key="d0">2619093</data>
    </edge>
    <edge source="RUS" target="KOR">
      <data key="d0">84682</data>
    </edge>
    <edge source="RUS" target="KGZ">
      <data key="d0">2165625</data>
    </edge>
    <edge source="RUS" target="LVA">
      <data key="d0">566402</data>
    </edge>
    <edge source="RUS" target="LTU">
      <data key="d0">1072390</data>
    </edge>
    <edge source="RUS" target="MDA">
      <data key="d0">434500</data>
    </edge>
    <edge source="RUS" target="NLD">
      <data key="d0">14063</data>
    </edge>
    <edge source="RUS" target="POL">
      <data key="d0">42379</data>
    </edge>
    <edge source="RUS" target="PRT">
      <data key="d0">19294</data>
    </edge>
    <edge source="RUS" target="ROU">
      <data key="d0">38220</data>
    </edge>
    <edge source="RUS" target="SVK">
      <data key="d0">52968</data>
    </edge>
    <edge source="RUS" target="UKR">
      <data key="d0">6943483</data>
    </edge>
    <edge source="RUS" target="GBR">
      <data key="d0">58748</data>
    </edge>
    <edge source="RUS" target="USA">
      <data key="d0">479290</data>
    </edge>
    <edge source="RUS" target="SRB">
      <data key="d0">156888</data>
    </edge>
    <edge source="SAU" target="HKG">
      <data key="d0">26667</data>
    </edge>
    <edge source="SAU" target="JOR">
      <data key="d0">86400</data>
    </edge>
    <edge source="SAU" target="KOR">
      <data key="d0">65333</data>
    </edge>
    <edge source="SAU" target="NLD">
      <data key="d0">138134</data>
    </edge>
    <edge source="SAU" target="ARE">
      <data key="d0">60000</data>
    </edge>
    <edge source="SAU" target="EGY">
      <data key="d0">29867</data>
    </edge>
    <edge source="SAU" target="GBR">
      <data key="d0">74933</data>
    </edge>
    <edge source="SVK" target="AUS">
      <data key="d0">11178</data>
    </edge>
    <edge source="SVK" target="AUT">
      <data key="d0">22617223</data>
    </edge>
    <edge source="SVK" target="BEL">
      <data key="d0">636388</data>
    </edge>
    <edge source="SVK" target="BGR">
      <data key="d0">82046</data>
    </edge>
    <edge source="SVK" target="CAN">
      <data key="d0">84915</data>
    </edge>
    <edge source="SVK" target="CZE">
      <data key="d0">11537059</data>
    </edge>
    <edge source="SVK" target="DNK">
      <data key="d0">17605812</data>
    </edge>
    <edge source="SVK" target="FIN">
      <data key="d0">608299</data>
    </edge>
    <edge source="SVK" target="FRA">
      <data key="d0">16682879</data>
    </edge>
    <edge source="SVK" target="DEU">
      <data key="d0">77096925</data>
    </edge>
    <edge source="SVK" target="HKG">
      <data key="d0">129285</data>
    </edge>
    <edge source="SVK" target="HUN">
      <data key="d0">794884</data>
    </edge>
    <edge source="SVK" target="IDN">
      <data key="d0">55084</data>
    </edge>
    <edge source="SVK" target="ITA">
      <data key="d0">39672937</data>
    </edge>
    <edge source="SVK" target="JPN">
      <data key="d0">2231748</data>
    </edge>
    <edge source="SVK" target="LTU">
      <data key="d0">39953</data>
    </edge>
    <edge source="SVK" target="NLD">
      <data key="d0">11895580</data>
    </edge>
    <edge source="SVK" target="NOR">
      <data key="d0">840631</data>
    </edge>
    <edge source="SVK" target="POL">
      <data key="d0">778781</data>
    </edge>
    <edge source="SVK" target="PRT">
      <data key="d0">68597</data>
    </edge>
    <edge source="SVK" target="ROU">
      <data key="d0">581853</data>
    </edge>
    <edge source="SVK" target="RUS">
      <data key="d0">1313369</data>
    </edge>
    <edge source="SVK" target="SVN">
      <data key="d0">318217</data>
    </edge>
    <edge source="SVK" target="ZAF">
      <data key="d0">323299</data>
    </edge>
    <edge source="SVK" target="SWE">
      <data key="d0">52845</data>
    </edge>
    <edge source="SVK" target="CHE">
      <data key="d0">1490113</data>
    </edge>
    <edge source="SVK" target="ARE">
      <data key="d0">26608</data>
    </edge>
    <edge source="SVK" target="UKR">
      <data key="d0">699586</data>
    </edge>
    <edge source="SVK" target="GBR">
      <data key="d0">708143</data>
    </edge>
    <edge source="SVK" target="USA">
      <data key="d0">1402684</data>
    </edge>
    <edge source="SVK" target="SRB">
      <data key="d0">20670</data>
    </edge>
    <edge source="SVN" target="AUS">
      <data key="d0">13894</data>
    </edge>
    <edge source="SVN" target="AUT">
      <data key="d0">5700604</data>
    </edge>
    <edge source="SVN" target="BEL">
      <data key="d0">917638</data>
    </edge>
    <edge source="SVN" target="BGR">
      <data key="d0">51338</data>
    </edge>
    <edge source="SVN" target="BLR">
      <data key="d0">557963</data>
    </edge>
    <edge source="SVN" target="CAN">
      <data key="d0">587720</data>
    </edge>
    <edge source="SVN" target="CHL">
      <data key="d0">33240</data>
    </edge>
    <edge source="SVN" target="HRV">
      <data key="d0">8716954</data>
    </edge>
    <edge source="SVN" target="CZE">
      <data key="d0">1694481</data>
    </edge>
    <edge source="SVN" target="DNK">
      <data key="d0">174561</data>
    </edge>
    <edge source="SVN" target="EST">
      <data key="d0">63744</data>
    </edge>
    <edge source="SVN" target="FIN">
      <data key="d0">127375</data>
    </edge>
    <edge source="SVN" target="FRA">
      <data key="d0">9198645</data>
    </edge>
    <edge source="SVN" target="DEU">
      <data key="d0">23484197</data>
    </edge>
    <edge source="SVN" target="HUN">
      <data key="d0">1066475</data>
    </edge>
    <edge source="SVN" target="IRL">
      <data key="d0">174725</data>
    </edge>
    <edge source="SVN" target="ISR">
      <data key="d0">61409</data>
    </edge>
    <edge source="SVN" target="ITA">
      <data key="d0">9683260</data>
    </edge>
    <edge source="SVN" target="JPN">
      <data key="d0">276783</data>
    </edge>
    <edge source="SVN" target="KAZ">
      <data key="d0">14539</data>
    </edge>
    <edge source="SVN" target="KOR">
      <data key="d0">33124</data>
    </edge>
    <edge source="SVN" target="LVA">
      <data key="d0">58527</data>
    </edge>
    <edge source="SVN" target="LTU">
      <data key="d0">29434</data>
    </edge>
    <edge source="SVN" target="NLD">
      <data key="d0">301100</data>
    </edge>
    <edge source="SVN" target="NOR">
      <data key="d0">2294686</data>
    </edge>
    <edge source="SVN" target="POL">
      <data key="d0">1119436</data>
    </edge>
    <edge source="SVN" target="ROU">
      <data key="d0">10165</data>
    </edge>
    <edge source="SVN" target="RUS">
      <data key="d0">558339</data>
    </edge>
    <edge source="SVN" target="IND">
      <data key="d0">2399491</data>
    </edge>
    <edge source="SVN" target="SVK">
      <data key="d0">304410</data>
    </edge>
    <edge source="SVN" target="ESP">
      <data key="d0">16709</data>
    </edge>
    <edge source="SVN" target="SWE">
      <data key="d0">1612742</data>
    </edge>
    <edge source="SVN" target="CHE">
      <data key="d0">1011927</data>
    </edge>
    <edge source="SVN" target="ARE">
      <data key="d0">93786</data>
    </edge>
    <edge source="SVN" target="UKR">
      <data key="d0">33760</data>
    </edge>
    <edge source="SVN" target="MKD">
      <data key="d0">1733854</data>
    </edge>
    <edge source="SVN" target="EGY">
      <data key="d0">44162</data>
    </edge>
    <edge source="SVN" target="GBR">
      <data key="d0">780415</data>
    </edge>
    <edge source="SVN" target="USA">
      <data key="d0">3959052</data>
    </edge>
    <edge source="SVN" target="SRB">
      <data key="d0">792747</data>
    </edge>
    <edge source="UKR" target="AUS">
      <data key="d0">15660</data>
    </edge>
    <edge source="UKR" target="AUT">
      <data key="d0">1640530</data>
    </edge>
    <edge source="UKR" target="ARM">
      <data key="d0">158510</data>
    </edge>
    <edge source="UKR" target="BEL">
      <data key="d0">205730</data>
    </edge>
    <edge source="UKR" target="BLR">
      <data key="d0">108360</data>
    </edge>
    <edge source="UKR" target="CAN">
      <data key="d0">10200</data>
    </edge>
    <edge source="UKR" target="CRI">
      <data key="d0">14840</data>
    </edge>
    <edge source="UKR" target="CZE">
      <data key="d0">1641280</data>
    </edge>
    <edge source="UKR" target="DNK">
      <data key="d0">81860</data>
    </edge>
    <edge source="UKR" target="EST">
      <data key="d0">10610</data>
    </edge>
    <edge source="UKR" target="FIN">
      <data key="d0">43450</data>
    </edge>
    <edge source="UKR" target="FRA">
      <data key="d0">182300</data>
    </edge>
    <edge source="UKR" target="DEU">
      <data key="d0">11703940</data>
    </edge>
    <edge source="UKR" target="GRC">
      <data key="d0">129960</data>
    </edge>
    <edge source="UKR" target="HUN">
      <data key="d0">3243890</data>
    </edge>
    <edge source="UKR" target="ITA">
      <data key="d0">25612740</data>
    </edge>
    <edge source="UKR" target="LVA">
      <data key="d0">2366090</data>
    </edge>
    <edge source="UKR" target="MDA">
      <data key="d0">160900</data>
    </edge>
    <edge source="UKR" target="NLD">
      <data key="d0">115710</data>
    </edge>
    <edge source="UKR" target="POL">
      <data key="d0">337650</data>
    </edge>
    <edge source="UKR" target="RUS">
      <data key="d0">8345150</data>
    </edge>
    <edge source="UKR" target="SAU">
      <data key="d0">115760</data>
    </edge>
    <edge source="UKR" target="SVK">
      <data key="d0">460670</data>
    </edge>
    <edge source="UKR" target="CHE">
      <data key="d0">210000</data>
    </edge>
    <edge source="UKR" target="GBR">
      <data key="d0">120300</data>
    </edge>
    <edge source="UKR" target="USA">
      <data key="d0">895200</data>
    </edge>
    <edge source="MKD" target="AUT">
      <data key="d0">157571</data>
    </edge>
    <edge source="MKD" target="BEL">
      <data key="d0">24238</data>
    </edge>
    <edge source="MKD" target="BGR">
      <data key="d0">78952</data>
    </edge>
    <edge source="MKD" target="HRV">
      <data key="d0">728927</data>
    </edge>
    <edge source="MKD" target="CZE">
      <data key="d0">19639</data>
    </edge>
    <edge source="MKD" target="DEU">
      <data key="d0">4839731</data>
    </edge>
    <edge source="MKD" target="GRC">
      <data key="d0">60600</data>
    </edge>
    <edge source="MKD" target="HUN">
      <data key="d0">10572</data>
    </edge>
    <edge source="MKD" target="ITA">
      <data key="d0">8871034</data>
    </edge>
    <edge source="MKD" target="NLD">
      <data key="d0">2674337</data>
    </edge>
    <edge source="MKD" target="ROU">
      <data key="d0">53740</data>
    </edge>
    <edge source="MKD" target="RUS">
      <data key="d0">225905</data>
    </edge>
    <edge source="MKD" target="SVN">
      <data key="d0">132472</data>
    </edge>
    <edge source="MKD" target="SWE">
      <data key="d0">1673943</data>
    </edge>
    <edge source="MKD" target="UKR">
      <data key="d0">50704</data>
    </edge>
    <edge source="MKD" target="GBR">
      <data key="d0">240815</data>
    </edge>
    <edge source="MKD" target="USA">
      <data key="d0">16906471</data>
    </edge>
    <edge source="MKD" target="SRB">
      <data key="d0">1527875</data>
    </edge>
    <edge source="EGY" target="AUS">
      <data key="d0">13722</data>
    </edge>
    <edge source="EGY" target="BDI">
      <data key="d0">12692</data>
    </edge>
    <edge source="EGY" target="ETH">
      <data key="d0">10024</data>
    </edge>
    <edge source="EGY" target="PSE">
      <data key="d0">48414</data>
    </edge>
    <edge source="EGY" target="OMN">
      <data key="d0">103480</data>
    </edge>
    <edge source="EGY" target="SAU">
      <data key="d0">467609</data>
    </edge>
    <edge source="EGY" target="ZAF">
      <data key="d0">30058</data>
    </edge>
    <edge source="EGY" target="ARE">
      <data key="d0">96683</data>
    </edge>
    <edge source="EGY" target="UGA">
      <data key="d0">33718</data>
    </edge>
    <edge source="SRB" target="AUT">
      <data key="d0">41000</data>
    </edge>
    <edge source="SRB" target="BEL">
      <data key="d0">38000</data>
    </edge>
    <edge source="SRB" target="BGR">
      <data key="d0">41000</data>
    </edge>
    <edge source="SRB" target="DNK">
      <data key="d0">170000</data>
    </edge>
    <edge source="SRB" target="FIN">
      <data key="d0">43000</data>
    </edge>
    <edge source="SRB" target="FRA">
      <data key="d0">146000</data>
    </edge>
    <edge source="SRB" target="DEU">
      <data key="d0">2393000</data>
    </edge>
    <edge source="SRB" target="GRC">
      <data key="d0">487000</data>
    </edge>
    <edge source="SRB" target="HUN">
      <data key="d0">405000</data>
    </edge>
    <edge source="SRB" target="ISR">
      <data key="d0">25000</data>
    </edge>
    <edge source="SRB" target="ITA">
      <data key="d0">41672000</data>
    </edge>
    <edge source="SRB" target="NLD">
      <data key="d0">2017000</data>
    </edge>
    <edge source="SRB" target="POL">
      <data key="d0">27000</data>
    </edge>
    <edge source="SRB" target="RUS">
      <data key="d0">1251000</data>
    </edge>
    <edge source="SRB" target="SWE">
      <data key="d0">474000</data>
    </edge>
    <edge source="SRB" target="CHE">
      <data key="d0">173000</data>
    </edge>
    <edge source="SRB" target="UKR">
      <data key="d0">15000</data>
    </edge>
    <edge source="SRB" target="MKD">
      <data key="d0">1372000</data>
    </edge>
    <edge source="SRB" target="GBR">
      <data key="d0">107000</data>
    </edge>
    <edge source="SRB" target="USA">
      <data key="d0">15000</data>
    </edge>
    <edge source="CMR" target="CAF">
      <data key="d0">27281</data>
    </edge>
    <edge source="COL" target="BOL">
      <data key="d0">104592</data>
    </edge>
    <edge source="COL" target="CAN">
      <data key="d0">85693</data>
    </edge>
    <edge source="COL" target="CAF">
      <data key="d0">21060</data>
    </edge>
    <edge source="COL" target="CHL">
      <data key="d0">594811</data>
    </edge>
    <edge source="COL" target="CRI">
      <data key="d0">1039260</data>
    </edge>
    <edge source="COL" target="ECU">
      <data key="d0">2793185</data>
    </edge>
    <edge source="COL" target="SLV">
      <data key="d0">62904</data>
    </edge>
    <edge source="COL" target="FRA">
      <data key="d0">105221</data>
    </edge>
    <edge source="COL" target="DEU">
      <data key="d0">4758908</data>
    </edge>
    <edge source="COL" target="GTM">
      <data key="d0">448769</data>
    </edge>
    <edge source="COL" target="HND">
      <data key="d0">250564</data>
    </edge>
    <edge source="COL" target="IRL">
      <data key="d0">253814</data>
    </edge>
    <edge source="COL" target="JAM">
      <data key="d0">118715</data>
    </edge>
    <edge source="COL" target="MEX">
      <data key="d0">1076732</data>
    </edge>
    <edge source="COL" target="NLD">
      <data key="d0">73813</data>
    </edge>
    <edge source="COL" target="NIC">
      <data key="d0">13240</data>
    </edge>
    <edge source="COL" target="PAN">
      <data key="d0">2549406</data>
    </edge>
    <edge source="COL" target="PER">
      <data key="d0">47038</data>
    </edge>
    <edge source="COL" target="GBR">
      <data key="d0">120014</data>
    </edge>
    <edge source="COL" target="USA">
      <data key="d0">4110997</data>
    </edge>
    <edge source="JOR" target="AUS">
      <data key="d0">21784</data>
    </edge>
    <edge source="JOR" target="PSE">
      <data key="d0">85078</data>
    </edge>
    <edge source="JOR" target="DEU">
      <data key="d0">62059</data>
    </edge>
    <edge source="JOR" target="ISR">
      <data key="d0">90316</data>
    </edge>
    <edge source="JOR" target="OMN">
      <data key="d0">18298</data>
    </edge>
    <edge source="JOR" target="SAU">
      <data key="d0">1620322</data>
    </edge>
    <edge source="JOR" target="ARE">
      <data key="d0">428459</data>
    </edge>
    <edge source="JOR" target="USA">
      <data key="d0">13890</data>
    </edge>
    <edge source="MDG" target="FRA">
      <data key="d0">19687</data>
    </edge>
    <edge source="MDG" target="MUS">
      <data key="d0">20624</data>
    </edge>
    <edge source="MDG" target="TUN">
      <data key="d0">78812</data>
    </edge>
    <edge source="MAR" target="BEL">
      <data key="d0">145342</data>
    </edge>
    <edge source="MAR" target="CMR">
      <data key="d0">212175</data>
    </edge>
    <edge source="MAR" target="CZE">
      <data key="d0">76875</data>
    </edge>
    <edge source="MAR" target="BEN">
      <data key="d0">98759</data>
    </edge>
    <edge source="MAR" target="DNK">
      <data key="d0">57023</data>
    </edge>
    <edge source="MAR" target="FRA">
      <data key="d0">85758016</data>
    </edge>
    <edge source="MAR" target="DEU">
      <data key="d0">14224214</data>
    </edge>
    <edge source="MAR" target="GRC">
      <data key="d0">28432</data>
    </edge>
    <edge source="MAR" target="IRL">
      <data key="d0">200242</data>
    </edge>
    <edge source="MAR" target="ITA">
      <data key="d0">24929478</data>
    </edge>
    <edge source="MAR" target="CIV">
      <data key="d0">646534</data>
    </edge>
    <edge source="MAR" target="JPN">
      <data key="d0">15724</data>
    </edge>
    <edge source="MAR" target="LBN">
      <data key="d0">23533</data>
    </edge>
    <edge source="MAR" target="MRT">
      <data key="d0">149627</data>
    </edge>
    <edge source="MAR" target="NLD">
      <data key="d0">1107037</data>
    </edge>
    <edge source="MAR" target="NER">
      <data key="d0">123895</data>
    </edge>
    <edge source="MAR" target="PRT">
      <data key="d0">298524</data>
    </edge>
    <edge source="MAR" target="SEN">
      <data key="d0">610879</data>
    </edge>
    <edge source="MAR" target="ESP">
      <data key="d0">9724423</data>
    </edge>
    <edge source="MAR" target="CHE">
      <data key="d0">183517</data>
    </edge>
    <edge source="MAR" target="TGO">
      <data key="d0">145280</data>
    </edge>
    <edge source="MAR" target="ARE">
      <data key="d0">256844</data>
    </edge>
    <edge source="MAR" target="TUN">
      <data key="d0">11957</data>
    </edge>
    <edge source="MAR" target="GBR">
      <data key="d0">86149</data>
    </edge>
    <edge source="MAR" target="USA">
      <data key="d0">73454</data>
    </edge>
    <edge source="MAR" target="BFA">
      <data key="d0">44781</data>
    </edge>
    <edge source="PAK" target="AUS">
      <data key="d0">334426</data>
    </edge>
    <edge source="PAK" target="AUT">
      <data key="d0">122067</data>
    </edge>
    <edge source="PAK" target="BEL">
      <data key="d0">784270</data>
    </edge>
    <edge source="PAK" target="CAN">
      <data key="d0">88361</data>
    </edge>
    <edge source="PAK" target="LKA">
      <data key="d0">312573</data>
    </edge>
    <edge source="PAK" target="CZE">
      <data key="d0">14712</data>
    </edge>
    <edge source="PAK" target="DNK">
      <data key="d0">302384</data>
    </edge>
    <edge source="PAK" target="FIN">
      <data key="d0">24115</data>
    </edge>
    <edge source="PAK" target="FRA">
      <data key="d0">5969315</data>
    </edge>
    <edge source="PAK" target="DEU">
      <data key="d0">3670538</data>
    </edge>
    <edge source="PAK" target="GRC">
      <data key="d0">622094</data>
    </edge>
    <edge source="PAK" target="HKG">
      <data key="d0">158689</data>
    </edge>
    <edge source="PAK" target="ITA">
      <data key="d0">1238507</data>
    </edge>
    <edge source="PAK" target="KAZ">
      <data key="d0">10647</data>
    </edge>
    <edge source="PAK" target="JOR">
      <data key="d0">59025</data>
    </edge>
    <edge source="PAK" target="KOR">
      <data key="d0">38465</data>
    </edge>
    <edge source="PAK" target="LBN">
      <data key="d0">38864</data>
    </edge>
    <edge source="PAK" target="MYS">
      <data key="d0">91673</data>
    </edge>
    <edge source="PAK" target="MUS">
      <data key="d0">14996</data>
    </edge>
    <edge source="PAK" target="MEX">
      <data key="d0">20334</data>
    </edge>
    <edge source="PAK" target="MAR">
      <data key="d0">25954</data>
    </edge>
    <edge source="PAK" target="OMN">
      <data key="d0">596821</data>
    </edge>
    <edge source="PAK" target="NLD">
      <data key="d0">1728576</data>
    </edge>
    <edge source="PAK" target="NZL">
      <data key="d0">93173</data>
    </edge>
    <edge source="PAK" target="NER">
      <data key="d0">17026</data>
    </edge>
    <edge source="PAK" target="PAN">
      <data key="d0">34459</data>
    </edge>
    <edge source="PAK" target="PRY">
      <data key="d0">34474</data>
    </edge>
    <edge source="PAK" target="PRT">
      <data key="d0">41094</data>
    </edge>
    <edge source="PAK" target="SAU">
      <data key="d0">3036570</data>
    </edge>
    <edge source="PAK" target="SGP">
      <data key="d0">184182</data>
    </edge>
    <edge source="PAK" target="ZAF">
      <data key="d0">671702</data>
    </edge>
    <edge source="PAK" target="ESP">
      <data key="d0">509873</data>
    </edge>
    <edge source="PAK" target="SWE">
      <data key="d0">70348</data>
    </edge>
    <edge source="PAK" target="CHE">
      <data key="d0">80278</data>
    </edge>
    <edge source="PAK" target="THA">
      <data key="d0">150424</data>
    </edge>
    <edge source="PAK" target="ARE">
      <data key="d0">9917695</data>
    </edge>
    <edge source="PAK" target="UGA">
      <data key="d0">68016</data>
    </edge>
    <edge source="PAK" target="GBR">
      <data key="d0">6338309</data>
    </edge>
    <edge source="PAK" target="USA">
      <data key="d0">941372</data>
    </edge>
    <edge source="TUN" target="DZA">
      <data key="d0">271916</data>
    </edge>
    <edge source="TUN" target="AUS">
      <data key="d0">78976</data>
    </edge>
    <edge source="TUN" target="AUT">
      <data key="d0">277473</data>
    </edge>
    <edge source="TUN" target="BEL">
      <data key="d0">1388268</data>
    </edge>
    <edge source="TUN" target="CMR">
      <data key="d0">34535</data>
    </edge>
    <edge source="TUN" target="DNK">
      <data key="d0">140837</data>
    </edge>
    <edge source="TUN" target="FRA">
      <data key="d0">91139117</data>
    </edge>
    <edge source="TUN" target="DEU">
      <data key="d0">31723885</data>
    </edge>
    <edge source="TUN" target="ITA">
      <data key="d0">125765753</data>
    </edge>
    <edge source="TUN" target="MAR">
      <data key="d0">12849</data>
    </edge>
    <edge source="TUN" target="NLD">
      <data key="d0">623749</data>
    </edge>
    <edge source="TUN" target="NER">
      <data key="d0">45089</data>
    </edge>
    <edge source="TUN" target="SAU">
      <data key="d0">161601</data>
    </edge>
    <edge source="TUN" target="SEN">
      <data key="d0">179363</data>
    </edge>
    <edge source="TUN" target="SGP">
      <data key="d0">37793</data>
    </edge>
    <edge source="TUN" target="CHE">
      <data key="d0">531171</data>
    </edge>
    <edge source="TUN" target="ARE">
      <data key="d0">23230</data>
    </edge>
    <edge source="TUN" target="GBR">
      <data key="d0">7645864</data>
    </edge>
    <edge source="TUN" target="USA">
      <data key="d0">1687943</data>
    </edge>
    <edge source="ECU" target="BOL">
      <data key="d0">12849</data>
    </edge>
    <edge source="ECU" target="CAN">
      <data key="d0">11211</data>
    </edge>
    <edge source="ECU" target="CHL">
      <data key="d0">25609</data>
    </edge>
    <edge source="ECU" target="COL">
      <data key="d0">8824974</data>
    </edge>
    <edge source="ECU" target="CRI">
      <data key="d0">11074</data>
    </edge>
    <edge source="ECU" target="NIC">
      <data key="d0">18738</data>
    </edge>
    <edge source="ECU" target="PER">
      <data key="d0">1376962</data>
    </edge>
    <edge source="NIC" target="CRI">
      <data key="d0">2137585</data>
    </edge>
    <edge source="NIC" target="SLV">
      <data key="d0">223847</data>
    </edge>
    <edge source="NIC" target="GTM">
      <data key="d0">193899</data>
    </edge>
    <edge source="NIC" target="HND">
      <data key="d0">36950</data>
    </edge>
    <edge source="NIC" target="PAN">
      <data key="d0">24661</data>
    </edge>
    <edge source="NIC" target="USA">
      <data key="d0">74308</data>
    </edge>
    <edge source="BWA" target="NAM">
      <data key="d0">220066</data>
    </edge>
    <edge source="BWA" target="NZL">
      <data key="d0">77445</data>
    </edge>
    <edge source="BWA" target="ZAF">
      <data key="d0">1309024</data>
    </edge>
    <edge source="BWA" target="ZWE">
      <data key="d0">392157</data>
    </edge>
    <edge source="NAM" target="GHA">
      <data key="d0">10828</data>
    </edge>
    <edge source="NAM" target="ZAF">
      <data key="d0">345080</data>
    </edge>
    <edge source="NAM" target="TUR">
      <data key="d0">13197</data>
    </edge>
    <edge source="ZWE" target="DZA">
      <data key="d0">18589</data>
    </edge>
    <edge source="ZWE" target="AUS">
      <data key="d0">11482</data>
    </edge>
    <edge source="ZWE" target="BWA">
      <data key="d0">520410</data>
    </edge>
    <edge source="ZWE" target="DEU">
      <data key="d0">43571</data>
    </edge>
    <edge source="ZWE" target="MWI">
      <data key="d0">220969</data>
    </edge>
    <edge source="ZWE" target="MEX">
      <data key="d0">30669</data>
    </edge>
    <edge source="ZWE" target="MAR">
      <data key="d0">78147</data>
    </edge>
    <edge source="ZWE" target="MOZ">
      <data key="d0">361031</data>
    </edge>
    <edge source="ZWE" target="NLD">
      <data key="d0">45754</data>
    </edge>
    <edge source="ZWE" target="ZAF">
      <data key="d0">3202027</data>
    </edge>
    <edge source="ZWE" target="TUN">
      <data key="d0">75482</data>
    </edge>
    <edge source="ZWE" target="UGA">
      <data key="d0">16351</data>
    </edge>
    <edge source="ZWE" target="GBR">
      <data key="d0">49079</data>
    </edge>
    <edge source="ZWE" target="TZA">
      <data key="d0">320720</data>
    </edge>
    <edge source="ZWE" target="USA">
      <data key="d0">105209</data>
    </edge>
    <edge source="CRI" target="CAN">
      <data key="d0">75965</data>
    </edge>
    <edge source="CRI" target="SLV">
      <data key="d0">1459355</data>
    </edge>
    <edge source="CRI" target="GTM">
      <data key="d0">382536</data>
    </edge>
    <edge source="CRI" target="HND">
      <data key="d0">46036</data>
    </edge>
    <edge source="CRI" target="JAM">
      <data key="d0">17191</data>
    </edge>
    <edge source="CRI" target="JPN">
      <data key="d0">71280</data>
    </edge>
    <edge source="CRI" target="KOR">
      <data key="d0">16197</data>
    </edge>
    <edge source="CRI" target="NLD">
      <data key="d0">130586</data>
    </edge>
    <edge source="CRI" target="NIC">
      <data key="d0">71187</data>
    </edge>
    <edge source="CRI" target="PAN">
      <data key="d0">317315</data>
    </edge>
    <edge source="CRI" target="ESP">
      <data key="d0">29980</data>
    </edge>
    <edge source="CRI" target="USA">
      <data key="d0">5203780</data>
    </edge>
    <edge source="SLV" target="BEL">
      <data key="d0">25203</data>
    </edge>
    <edge source="SLV" target="BRA">
      <data key="d0">14327</data>
    </edge>
    <edge source="SLV" target="CHN">
      <data key="d0">14087</data>
    </edge>
    <edge source="SLV" target="CRI">
      <data key="d0">3582012</data>
    </edge>
    <edge source="SLV" target="GTM">
      <data key="d0">5753681</data>
    </edge>
    <edge source="SLV" target="HND">
      <data key="d0">1271353</data>
    </edge>
    <edge source="SLV" target="HKG">
      <data key="d0">61976</data>
    </edge>
    <edge source="SLV" target="ITA">
      <data key="d0">48681</data>
    </edge>
    <edge source="SLV" target="MEX">
      <data key="d0">48147</data>
    </edge>
    <edge source="SLV" target="NLD">
      <data key="d0">136060</data>
    </edge>
    <edge source="SLV" target="NIC">
      <data key="d0">1444610</data>
    </edge>
    <edge source="SLV" target="NOR">
      <data key="d0">31462</data>
    </edge>
    <edge source="SLV" target="PAN">
      <data key="d0">87748</data>
    </edge>
    <edge source="SLV" target="SWE">
      <data key="d0">37998</data>
    </edge>
    <edge source="SLV" target="GBR">
      <data key="d0">260290</data>
    </edge>
    <edge source="SLV" target="USA">
      <data key="d0">5977509</data>
    </edge>
    <edge source="GTM" target="CHN">
      <data key="d0">12422</data>
    </edge>
    <edge source="GTM" target="CRI">
      <data key="d0">3270997</data>
    </edge>
    <edge source="GTM" target="SLV">
      <data key="d0">8806438</data>
    </edge>
    <edge source="GTM" target="HND">
      <data key="d0">970003</data>
    </edge>
    <edge source="GTM" target="NIC">
      <data key="d0">2608522</data>
    </edge>
    <edge source="GTM" target="PAN">
      <data key="d0">416701</data>
    </edge>
    <edge source="GTM" target="USA">
      <data key="d0">497475</data>
    </edge>
    <edge source="HND" target="CRI">
      <data key="d0">162921</data>
    </edge>
    <edge source="HND" target="SLV">
      <data key="d0">271497</data>
    </edge>
    <edge source="HND" target="GTM">
      <data key="d0">420396</data>
    </edge>
    <edge source="HND" target="NIC">
      <data key="d0">365205</data>
    </edge>
    <edge source="HND" target="PAN">
      <data key="d0">39303</data>
    </edge>
    <edge source="HND" target="USA">
      <data key="d0">23758</data>
    </edge>
    <edge source="MUS" target="FRA">
      <data key="d0">420572</data>
    </edge>
    <edge source="MUS" target="MDG">
      <data key="d0">29051</data>
    </edge>
    <edge source="MUS" target="ZWE">
      <data key="d0">189819</data>
    </edge>
    <edge source="MUS" target="TZA">
      <data key="d0">10529</data>
    </edge>
    <edge source="OMN" target="SAU">
      <data key="d0">289501</data>
    </edge>
    <edge source="OMN" target="ARE">
      <data key="d0">583768</data>
    </edge>
    <edge source="OMN" target="USA">
      <data key="d0">43420</data>
    </edge>
    <edge source="GEO" target="AZE">
      <data key="d0">41469</data>
    </edge>
    <edge source="GEO" target="ARM">
      <data key="d0">16686</data>
    </edge>
    <edge source="GEO" target="ITA">
      <data key="d0">88393</data>
    </edge>
    <edge source="GEO" target="RUS">
      <data key="d0">1374901</data>
    </edge>
    <edge source="MDA" target="ITA">
      <data key="d0">3107537</data>
    </edge>
    <edge source="MDA" target="ROU">
      <data key="d0">163263</data>
    </edge>
    <edge source="MDA" target="RUS">
      <data key="d0">381766</data>
    </edge>
    <edge source="MDA" target="USA">
      <data key="d0">19656</data>
    </edge>
    <edge source="KHM" target="AUS">
      <data key="d0">84333</data>
    </edge>
    <edge source="KHM" target="AUT">
      <data key="d0">157220</data>
    </edge>
    <edge source="KHM" target="BEL">
      <data key="d0">694903</data>
    </edge>
    <edge source="KHM" target="CAN">
      <data key="d0">50797</data>
    </edge>
    <edge source="KHM" target="CZE">
      <data key="d0">53208</data>
    </edge>
    <edge source="KHM" target="DNK">
      <data key="d0">500975</data>
    </edge>
    <edge source="KHM" target="FIN">
      <data key="d0">138593</data>
    </edge>
    <edge source="KHM" target="FRA">
      <data key="d0">4711970</data>
    </edge>
    <edge source="KHM" target="DEU">
      <data key="d0">10205123</data>
    </edge>
    <edge source="KHM" target="GRC">
      <data key="d0">236268</data>
    </edge>
    <edge source="KHM" target="HKG">
      <data key="d0">10259</data>
    </edge>
    <edge source="KHM" target="HUN">
      <data key="d0">15055</data>
    </edge>
    <edge source="KHM" target="IDN">
      <data key="d0">135392</data>
    </edge>
    <edge source="KHM" target="IRL">
      <data key="d0">71140</data>
    </edge>
    <edge source="KHM" target="ITA">
      <data key="d0">201864</data>
    </edge>
    <edge source="KHM" target="JPN">
      <data key="d0">7317722</data>
    </edge>
    <edge source="KHM" target="LBN">
      <data key="d0">14271</data>
    </edge>
    <edge source="KHM" target="MYS">
      <data key="d0">57959</data>
    </edge>
    <edge source="KHM" target="NLD">
      <data key="d0">1370449</data>
    </edge>
    <edge source="KHM" target="NOR">
      <data key="d0">29917</data>
    </edge>
    <edge source="KHM" target="PRT">
      <data key="d0">28050</data>
    </edge>
    <edge source="KHM" target="ESP">
      <data key="d0">51297</data>
    </edge>
    <edge source="KHM" target="SWE">
      <data key="d0">873758</data>
    </edge>
    <edge source="KHM" target="CHE">
      <data key="d0">197971</data>
    </edge>
    <edge source="KHM" target="THA">
      <data key="d0">75314</data>
    </edge>
    <edge source="KHM" target="ARE">
      <data key="d0">18709</data>
    </edge>
    <edge source="KHM" target="TUR">
      <data key="d0">22997</data>
    </edge>
    <edge source="KHM" target="GBR">
      <data key="d0">1246952</data>
    </edge>
    <edge source="KHM" target="USA">
      <data key="d0">126416</data>
    </edge>
    <edge source="NER" target="BEN">
      <data key="d0">27231</data>
    </edge>
    <edge source="ETH" target="ITA">
      <data key="d0">71245</data>
    </edge>
    <edge source="PSE" target="ISR">
      <data key="d0">18003549</data>
    </edge>
    <edge source="PSE" target="JOR">
      <data key="d0">78499</data>
    </edge>
    <edge source="PSE" target="SAU">
      <data key="d0">258247</data>
    </edge>
    <edge source="PSE" target="ARE">
      <data key="d0">75675</data>
    </edge>
    <edge source="PSE" target="USA">
      <data key="d0">30188</data>
    </edge>
    <edge source="CIV" target="CMR">
      <data key="d0">613923</data>
    </edge>
    <edge source="CIV" target="CAF">
      <data key="d0">445908</data>
    </edge>
    <edge source="CIV" target="BEN">
      <data key="d0">65231</data>
    </edge>
    <edge source="CIV" target="DNK">
      <data key="d0">15247</data>
    </edge>
    <edge source="CIV" target="FRA">
      <data key="d0">22712</data>
    </edge>
    <edge source="CIV" target="GMB">
      <data key="d0">186969</data>
    </edge>
    <edge source="CIV" target="GHA">
      <data key="d0">13072604</data>
    </edge>
    <edge source="CIV" target="LBN">
      <data key="d0">12826</data>
    </edge>
    <edge source="CIV" target="MOZ">
      <data key="d0">10611</data>
    </edge>
    <edge source="CIV" target="NER">
      <data key="d0">447326</data>
    </edge>
    <edge source="CIV" target="SEN">
      <data key="d0">397821</data>
    </edge>
    <edge source="CIV" target="TGO">
      <data key="d0">733782</data>
    </edge>
    <edge source="CIV" target="TZA">
      <data key="d0">57018</data>
    </edge>
    <edge source="CIV" target="BFA">
      <data key="d0">2850428</data>
    </edge>
    <edge source="KGZ" target="RUS">
      <data key="d0">78283</data>
    </edge>
    <edge source="MWI" target="MOZ">
      <data key="d0">16609</data>
    </edge>
    <edge source="TGO" target="FRA">
      <data key="d0">33491</data>
    </edge>
    <edge source="TGO" target="GHA">
      <data key="d0">28279</data>
    </edge>
  </graph>
</graphml>
