# Supplementary material for: Core-periphery structure in sectoral international trade networks: A new approach to an old theory
Source: PLoS One. 2020 Apr 2;15(4):e0229547. doi: 10.1371/journal.pone.0229547 (PMC7117750; doi:10.1371/journal.pone.0229547)
Supplement: S8 File — (ZIP) [file pone.0229547.s008.zip › S8_File/Networks 2000/87-SCIENTIFIC EQUIPMENT NES.graphml]

<?xml version='1.0' encoding='utf-8'?>
<graphml xmlns="http://graphml.graphdrawing.org/xmlns" xmlns:xsi="http://www.w3.org/2001/XMLSchema-instance" xsi:schemaLocation="http://graphml.graphdrawing.org/xmlns http://graphml.graphdrawing.org/xmlns/1.0/graphml.xsd">
  <key attr.name="weight" attr.type="long" for="edge" id="d0" />
  <graph edgedefault="directed">
    <node id="ALB" />
    <node id="AUS" />
    <node id="ITA" />
    <node id="NLD" />
    <node id="DZA" />
    <node id="BEL" />
    <node id="FRA" />
    <node id="DEU" />
    <node id="NER" />
    <node id="ZAF" />
    <node id="TUN" />
    <node id="GBR" />
    <node id="USA" />
    <node id="AZE" />
    <node id="CAN" />
    <node id="GEO" />
    <node id="KAZ" />
    <node id="RUS" />
    <node id="CHE" />
    <node id="TUR" />
    <node id="UKR" />
    <node id="ARG" />
    <node id="BOL" />
    <node id="BRA" />
    <node id="CHL" />
    <node id="CHN" />
    <node id="COL" />
    <node id="CRI" />
    <node id="DNK" />
    <node id="ECU" />
    <node id="GTM" />
    <node id="HKG" />
    <node id="IDN" />
    <node id="ISR" />
    <node id="JAM" />
    <node id="JPN" />
    <node id="MYS" />
    <node id="MEX" />
    <node id="NZL" />
    <node id="PAK" />
    <node id="PAN" />
    <node id="PRY" />
    <node id="PER" />
    <node id="PHL" />
    <node id="PRT" />
    <node id="ROU" />
    <node id="SAU" />
    <node id="IND" />
    <node id="SGP" />
    <node id="ESP" />
    <node id="SWE" />
    <node id="THA" />
    <node id="ARE" />
    <node id="URY" />
    <node id="AUT" />
    <node id="BGR" />
    <node id="KHM" />
    <node id="CAF" />
    <node id="LKA" />
    <node id="HRV" />
    <node id="CZE" />
    <node id="SLV" />
    <node id="ETH" />
    <node id="FIN" />
    <node id="GHA" />
    <node id="GRC" />
    <node id="HUN" />
    <node id="IRL" />
    <node id="CIV" />
    <node id="JOR" />
    <node id="KOR" />
    <node id="LBN" />
    <node id="MDG" />
    <node id="MWI" />
    <node id="MUS" />
    <node id="MAR" />
    <node id="OMN" />
    <node id="NAM" />
    <node id="NIC" />
    <node id="NOR" />
    <node id="POL" />
    <node id="SEN" />
    <node id="VNM" />
    <node id="SVN" />
    <node id="ZWE" />
    <node id="UGA" />
    <node id="EGY" />
    <node id="TZA" />
    <node id="SRB" />
    <node id="ARM" />
    <node id="BLR" />
    <node id="CMR" />
    <node id="EST" />
    <node id="HND" />
    <node id="KGZ" />
    <node id="LVA" />
    <node id="LTU" />
    <node id="MDA" />
    <node id="SVK" />
    <node id="MKD" />
    <node id="BFA" />
    <node id="BWA" />
    <node id="BDI" />
    <node id="BEN" />
    <node id="GMB" />
    <node id="MRT" />
    <node id="MOZ" />
    <node id="TGO" />
    <node id="PSE" />
    <edge source="ALB" target="AUS">
      <data key="d0">22288</data>
    </edge>
    <edge source="ALB" target="ITA">
      <data key="d0">362260</data>
    </edge>
    <edge source="ALB" target="NLD">
      <data key="d0">29932</data>
    </edge>
    <edge source="AUS" target="AZE">
      <data key="d0">15339</data>
    </edge>
    <edge source="AUS" target="ARG">
      <data key="d0">956333</data>
    </edge>
    <edge source="AUS" target="AUT">
      <data key="d0">1548160</data>
    </edge>
    <edge source="AUS" target="BEL">
      <data key="d0">3265061</data>
    </edge>
    <edge source="AUS" target="BOL">
      <data key="d0">18414</data>
    </edge>
    <edge source="AUS" target="BRA">
      <data key="d0">13551166</data>
    </edge>
    <edge source="AUS" target="BGR">
      <data key="d0">82012</data>
    </edge>
    <edge source="AUS" target="KHM">
      <data key="d0">72054</data>
    </edge>
    <edge source="AUS" target="CAN">
      <data key="d0">9551986</data>
    </edge>
    <edge source="AUS" target="CAF">
      <data key="d0">12240</data>
    </edge>
    <edge source="AUS" target="LKA">
      <data key="d0">840951</data>
    </edge>
    <edge source="AUS" target="CHL">
      <data key="d0">1092018</data>
    </edge>
    <edge source="AUS" target="CHN">
      <data key="d0">20595182</data>
    </edge>
    <edge source="AUS" target="COL">
      <data key="d0">256029</data>
    </edge>
    <edge source="AUS" target="CRI">
      <data key="d0">54411</data>
    </edge>
    <edge source="AUS" target="HRV">
      <data key="d0">55361</data>
    </edge>
    <edge source="AUS" target="CZE">
      <data key="d0">567836</data>
    </edge>
    <edge source="AUS" target="DNK">
      <data key="d0">2192184</data>
    </edge>
    <edge source="AUS" target="SLV">
      <data key="d0">84067</data>
    </edge>
    <edge source="AUS" target="ETH">
      <data key="d0">36485</data>
    </edge>
    <edge source="AUS" target="FIN">
      <data key="d0">1291945</data>
    </edge>
    <edge source="AUS" target="FRA">
      <data key="d0">21546564</data>
    </edge>
    <edge source="AUS" target="GEO">
      <data key="d0">19093</data>
    </edge>
    <edge source="AUS" target="DEU">
      <data key="d0">38909083</data>
    </edge>
    <edge source="AUS" target="GHA">
      <data key="d0">390604</data>
    </edge>
    <edge source="AUS" target="GRC">
      <data key="d0">891485</data>
    </edge>
    <edge source="AUS" target="GTM">
      <data key="d0">44531</data>
    </edge>
    <edge source="AUS" target="HKG">
      <data key="d0">24252863</data>
    </edge>
    <edge source="AUS" target="HUN">
      <data key="d0">88363</data>
    </edge>
    <edge source="AUS" target="IDN">
      <data key="d0">4637695</data>
    </edge>
    <edge source="AUS" target="IRL">
      <data key="d0">2635775</data>
    </edge>
    <edge source="AUS" target="ISR">
      <data key="d0">1398366</data>
    </edge>
    <edge source="AUS" target="ITA">
      <data key="d0">6853229</data>
    </edge>
    <edge source="AUS" target="CIV">
      <data key="d0">12918</data>
    </edge>
    <edge source="AUS" target="JPN">
      <data key="d0">48045094</data>
    </edge>
    <edge source="AUS" target="KAZ">
      <data key="d0">28959</data>
    </edge>
    <edge source="AUS" target="JOR">
      <data key="d0">248652</data>
    </edge>
    <edge source="AUS" target="KOR">
      <data key="d0">10120449</data>
    </edge>
    <edge source="AUS" target="LBN">
      <data key="d0">211465</data>
    </edge>
    <edge source="AUS" target="MDG">
      <data key="d0">60508</data>
    </edge>
    <edge source="AUS" target="MWI">
      <data key="d0">19686</data>
    </edge>
    <edge source="AUS" target="MYS">
      <data key="d0">5599894</data>
    </edge>
    <edge source="AUS" target="MUS">
      <data key="d0">43123</data>
    </edge>
    <edge source="AUS" target="MEX">
      <data key="d0">1677416</data>
    </edge>
    <edge source="AUS" target="MAR">
      <data key="d0">68607</data>
    </edge>
    <edge source="AUS" target="OMN">
      <data key="d0">39180</data>
    </edge>
    <edge source="AUS" target="NAM">
      <data key="d0">7265658</data>
    </edge>
    <edge source="AUS" target="NLD">
      <data key="d0">20332605</data>
    </edge>
    <edge source="AUS" target="NZL">
      <data key="d0">75433505</data>
    </edge>
    <edge source="AUS" target="NIC">
      <data key="d0">21399</data>
    </edge>
    <edge source="AUS" target="NOR">
      <data key="d0">1171484</data>
    </edge>
    <edge source="AUS" target="PAK">
      <data key="d0">879997</data>
    </edge>
    <edge source="AUS" target="PRY">
      <data key="d0">31721</data>
    </edge>
    <edge source="AUS" target="PER">
      <data key="d0">84447</data>
    </edge>
    <edge source="AUS" target="PHL">
      <data key="d0">4522751</data>
    </edge>
    <edge source="AUS" target="POL">
      <data key="d0">1233909</data>
    </edge>
    <edge source="AUS" target="PRT">
      <data key="d0">895389</data>
    </edge>
    <edge source="AUS" target="ROU">
      <data key="d0">490416</data>
    </edge>
    <edge source="AUS" target="RUS">
      <data key="d0">309429</data>
    </edge>
    <edge source="AUS" target="SAU">
      <data key="d0">3014851</data>
    </edge>
    <edge source="AUS" target="SEN">
      <data key="d0">30036</data>
    </edge>
    <edge source="AUS" target="IND">
      <data key="d0">7519208</data>
    </edge>
    <edge source="AUS" target="SGP">
      <data key="d0">21295635</data>
    </edge>
    <edge source="AUS" target="VNM">
      <data key="d0">1244944</data>
    </edge>
    <edge source="AUS" target="SVN">
      <data key="d0">263056</data>
    </edge>
    <edge source="AUS" target="ZAF">
      <data key="d0">6521456</data>
    </edge>
    <edge source="AUS" target="ZWE">
      <data key="d0">78149</data>
    </edge>
    <edge source="AUS" target="ESP">
      <data key="d0">5291197</data>
    </edge>
    <edge source="AUS" target="SWE">
      <data key="d0">3272565</data>
    </edge>
    <edge source="AUS" target="CHE">
      <data key="d0">8526247</data>
    </edge>
    <edge source="AUS" target="THA">
      <data key="d0">3002906</data>
    </edge>
    <edge source="AUS" target="ARE">
      <data key="d0">2120616</data>
    </edge>
    <edge source="AUS" target="TUN">
      <data key="d0">19023</data>
    </edge>
    <edge source="AUS" target="TUR">
      <data key="d0">1038447</data>
    </edge>
    <edge source="AUS" target="UGA">
      <data key="d0">48394</data>
    </edge>
    <edge source="AUS" target="UKR">
      <data key="d0">198810</data>
    </edge>
    <edge source="AUS" target="EGY">
      <data key="d0">304382</data>
    </edge>
    <edge source="AUS" target="GBR">
      <data key="d0">45081211</data>
    </edge>
    <edge source="AUS" target="TZA">
      <data key="d0">347318</data>
    </edge>
    <edge source="AUS" target="USA">
      <data key="d0">181742560</data>
    </edge>
    <edge source="AUS" target="URY">
      <data key="d0">32935</data>
    </edge>
    <edge source="AUS" target="SRB">
      <data key="d0">99221</data>
    </edge>
    <edge source="ITA" target="ALB">
      <data key="d0">3277086</data>
    </edge>
    <edge source="ITA" target="DZA">
      <data key="d0">17346687</data>
    </edge>
    <edge source="ITA" target="AZE">
      <data key="d0">764821</data>
    </edge>
    <edge source="ITA" target="ARG">
      <data key="d0">18383967</data>
    </edge>
    <edge source="ITA" target="AUS">
      <data key="d0">22271238</data>
    </edge>
    <edge source="ITA" target="AUT">
      <data key="d0">37786791</data>
    </edge>
    <edge source="ITA" target="ARM">
      <data key="d0">201012</data>
    </edge>
    <edge source="ITA" target="BEL">
      <data key="d0">65642332</data>
    </edge>
    <edge source="ITA" target="BOL">
      <data key="d0">351161</data>
    </edge>
    <edge source="ITA" target="BRA">
      <data key="d0">45934569</data>
    </edge>
    <edge source="ITA" target="BGR">
      <data key="d0">7129793</data>
    </edge>
    <edge source="ITA" target="BDI">
      <data key="d0">43426</data>
    </edge>
    <edge source="ITA" target="BLR">
      <data key="d0">1408453</data>
    </edge>
    <edge source="ITA" target="KHM">
      <data key="d0">137058</data>
    </edge>
    <edge source="ITA" target="CMR">
      <data key="d0">414860</data>
    </edge>
    <edge source="ITA" target="CAN">
      <data key="d0">19245902</data>
    </edge>
    <edge source="ITA" target="LKA">
      <data key="d0">1231938</data>
    </edge>
    <edge source="ITA" target="CHL">
      <data key="d0">4327347</data>
    </edge>
    <edge source="ITA" target="CHN">
      <data key="d0">34402693</data>
    </edge>
    <edge source="ITA" target="COL">
      <data key="d0">4055158</data>
    </edge>
    <edge source="ITA" target="CRI">
      <data key="d0">1112862</data>
    </edge>
    <edge source="ITA" target="HRV">
      <data key="d0">9933777</data>
    </edge>
    <edge source="ITA" target="CZE">
      <data key="d0">25298062</data>
    </edge>
    <edge source="ITA" target="BEN">
      <data key="d0">225247</data>
    </edge>
    <edge source="ITA" target="DNK">
      <data key="d0">15691270</data>
    </edge>
    <edge source="ITA" target="ECU">
      <data key="d0">1008783</data>
    </edge>
    <edge source="ITA" target="SLV">
      <data key="d0">213725</data>
    </edge>
    <edge source="ITA" target="ETH">
      <data key="d0">1615041</data>
    </edge>
    <edge source="ITA" target="EST">
      <data key="d0">1677349</data>
    </edge>
    <edge source="ITA" target="FIN">
      <data key="d0">11978927</data>
    </edge>
    <edge source="ITA" target="FRA">
      <data key="d0">311941991</data>
    </edge>
    <edge source="ITA" target="GEO">
      <data key="d0">276014</data>
    </edge>
    <edge source="ITA" target="GMB">
      <data key="d0">238165</data>
    </edge>
    <edge source="ITA" target="DEU">
      <data key="d0">354858412</data>
    </edge>
    <edge source="ITA" target="GHA">
      <data key="d0">778106</data>
    </edge>
    <edge source="ITA" target="GRC">
      <data key="d0">63628194</data>
    </edge>
    <edge source="ITA" target="GTM">
      <data key="d0">763825</data>
    </edge>
    <edge source="ITA" target="HND">
      <data key="d0">156405</data>
    </edge>
    <edge source="ITA" target="HKG">
      <data key="d0">32351909</data>
    </edge>
    <edge source="ITA" target="HUN">
      <data key="d0">18820327</data>
    </edge>
    <edge source="ITA" target="IDN">
      <data key="d0">4077057</data>
    </edge>
    <edge source="ITA" target="IRL">
      <data key="d0">6127470</data>
    </edge>
    <edge source="ITA" target="ISR">
      <data key="d0">23189314</data>
    </edge>
    <edge source="ITA" target="CIV">
      <data key="d0">1021387</data>
    </edge>
    <edge source="ITA" target="JAM">
      <data key="d0">39088</data>
    </edge>
    <edge source="ITA" target="JPN">
      <data key="d0">54497841</data>
    </edge>
    <edge source="ITA" target="KAZ">
      <data key="d0">548671</data>
    </edge>
    <edge source="ITA" target="JOR">
      <data key="d0">5790421</data>
    </edge>
    <edge source="ITA" target="KOR">
      <data key="d0">23644653</data>
    </edge>
    <edge source="ITA" target="KGZ">
      <data key="d0">14817</data>
    </edge>
    <edge source="ITA" target="LBN">
      <data key="d0">4115361</data>
    </edge>
    <edge source="ITA" target="LVA">
      <data key="d0">2366179</data>
    </edge>
    <edge source="ITA" target="LTU">
      <data key="d0">2730128</data>
    </edge>
    <edge source="ITA" target="MDG">
      <data key="d0">109251</data>
    </edge>
    <edge source="ITA" target="MWI">
      <data key="d0">23339</data>
    </edge>
    <edge source="ITA" target="MYS">
      <data key="d0">14931694</data>
    </edge>
    <edge source="ITA" target="MRT">
      <data key="d0">301407</data>
    </edge>
    <edge source="ITA" target="MUS">
      <data key="d0">2200499</data>
    </edge>
    <edge source="ITA" target="MEX">
      <data key="d0">19744378</data>
    </edge>
    <edge source="ITA" target="MDA">
      <data key="d0">360165</data>
    </edge>
    <edge source="ITA" target="MAR">
      <data key="d0">7492935</data>
    </edge>
    <edge source="ITA" target="MOZ">
      <data key="d0">161076</data>
    </edge>
    <edge source="ITA" target="OMN">
      <data key="d0">803986</data>
    </edge>
    <edge source="ITA" target="NLD">
      <data key="d0">62509774</data>
    </edge>
    <edge source="ITA" target="NZL">
      <data key="d0">1932315</data>
    </edge>
    <edge source="ITA" target="NIC">
      <data key="d0">146124</data>
    </edge>
    <edge source="ITA" target="NER">
      <data key="d0">208147</data>
    </edge>
    <edge source="ITA" target="NOR">
      <data key="d0">9439451</data>
    </edge>
    <edge source="ITA" target="PAK">
      <data key="d0">7847549</data>
    </edge>
    <edge source="ITA" target="PAN">
      <data key="d0">2195067</data>
    </edge>
    <edge source="ITA" target="PRY">
      <data key="d0">658531</data>
    </edge>
    <edge source="ITA" target="PER">
      <data key="d0">1958543</data>
    </edge>
    <edge source="ITA" target="PHL">
      <data key="d0">6317671</data>
    </edge>
    <edge source="ITA" target="POL">
      <data key="d0">52870356</data>
    </edge>
    <edge source="ITA" target="PRT">
      <data key="d0">49046649</data>
    </edge>
    <edge source="ITA" target="ROU">
      <data key="d0">22789307</data>
    </edge>
    <edge source="ITA" target="RUS">
      <data key="d0">26588329</data>
    </edge>
    <edge source="ITA" target="SAU">
      <data key="d0">17342497</data>
    </edge>
    <edge source="ITA" target="SEN">
      <data key="d0">1000373</data>
    </edge>
    <edge source="ITA" target="IND">
      <data key="d0">19712526</data>
    </edge>
    <edge source="ITA" target="SGP">
      <data key="d0">26007461</data>
    </edge>
    <edge source="ITA" target="SVK">
      <data key="d0">10725134</data>
    </edge>
    <edge source="ITA" target="VNM">
      <data key="d0">3263532</data>
    </edge>
    <edge source="ITA" target="SVN">
      <data key="d0">20858671</data>
    </edge>
    <edge source="ITA" target="ZAF">
      <data key="d0">18401971</data>
    </edge>
    <edge source="ITA" target="ZWE">
      <data key="d0">360916</data>
    </edge>
    <edge source="ITA" target="ESP">
      <data key="d0">197524165</data>
    </edge>
    <edge source="ITA" target="SWE">
      <data key="d0">41380497</data>
    </edge>
    <edge source="ITA" target="CHE">
      <data key="d0">60655227</data>
    </edge>
    <edge source="ITA" target="THA">
      <data key="d0">13755651</data>
    </edge>
    <edge source="ITA" target="TGO">
      <data key="d0">135173</data>
    </edge>
    <edge source="ITA" target="ARE">
      <data key="d0">18515510</data>
    </edge>
    <edge source="ITA" target="TUN">
      <data key="d0">9552519</data>
    </edge>
    <edge source="ITA" target="TUR">
      <data key="d0">55535081</data>
    </edge>
    <edge source="ITA" target="UGA">
      <data key="d0">303371</data>
    </edge>
    <edge source="ITA" target="UKR">
      <data key="d0">4982162</data>
    </edge>
    <edge source="ITA" target="MKD">
      <data key="d0">1445789</data>
    </edge>
    <edge source="ITA" target="EGY">
      <data key="d0">22847580</data>
    </edge>
    <edge source="ITA" target="GBR">
      <data key="d0">179479561</data>
    </edge>
    <edge source="ITA" target="TZA">
      <data key="d0">353212</data>
    </edge>
    <edge source="ITA" target="USA">
      <data key="d0">285513963</data>
    </edge>
    <edge source="ITA" target="BFA">
      <data key="d0">542051</data>
    </edge>
    <edge source="ITA" target="URY">
      <data key="d0">4278396</data>
    </edge>
    <edge source="ITA" target="SRB">
      <data key="d0">5758369</data>
    </edge>
    <edge source="NLD" target="ALB">
      <data key="d0">480508</data>
    </edge>
    <edge source="NLD" target="DZA">
      <data key="d0">747457</data>
    </edge>
    <edge source="NLD" target="AZE">
      <data key="d0">507203</data>
    </edge>
    <edge source="NLD" target="ARG">
      <data key="d0">9728908</data>
    </edge>
    <edge source="NLD" target="AUS">
      <data key="d0">30490172</data>
    </edge>
    <edge source="NLD" target="AUT">
      <data key="d0">73019742</data>
    </edge>
    <edge source="NLD" target="ARM">
      <data key="d0">57072</data>
    </edge>
    <edge source="NLD" target="BEL">
      <data key="d0">181379843</data>
    </edge>
    <edge source="NLD" target="BOL">
      <data key="d0">97574</data>
    </edge>
    <edge source="NLD" target="BWA">
      <data key="d0">194228</data>
    </edge>
    <edge source="NLD" target="BRA">
      <data key="d0">22280111</data>
    </edge>
    <edge source="NLD" target="BGR">
      <data key="d0">3145395</data>
    </edge>
    <edge source="NLD" target="BDI">
      <data key="d0">134395</data>
    </edge>
    <edge source="NLD" target="BLR">
      <data key="d0">1297004</data>
    </edge>
    <edge source="NLD" target="KHM">
      <data key="d0">259585</data>
    </edge>
    <edge source="NLD" target="CMR">
      <data key="d0">146362</data>
    </edge>
    <edge source="NLD" target="CAN">
      <data key="d0">41628387</data>
    </edge>
    <edge source="NLD" target="CAF">
      <data key="d0">24854</data>
    </edge>
    <edge source="NLD" target="LKA">
      <data key="d0">234731</data>
    </edge>
    <edge source="NLD" target="CHL">
      <data key="d0">3274267</data>
    </edge>
    <edge source="NLD" target="CHN">
      <data key="d0">11415289</data>
    </edge>
    <edge source="NLD" target="COL">
      <data key="d0">2716436</data>
    </edge>
    <edge source="NLD" target="CRI">
      <data key="d0">496157</data>
    </edge>
    <edge source="NLD" target="HRV">
      <data key="d0">2749574</data>
    </edge>
    <edge source="NLD" target="CZE">
      <data key="d0">21813411</data>
    </edge>
    <edge source="NLD" target="BEN">
      <data key="d0">29456</data>
    </edge>
    <edge source="NLD" target="DNK">
      <data key="d0">44282228</data>
    </edge>
    <edge source="NLD" target="ECU">
      <data key="d0">142680</data>
    </edge>
    <edge source="NLD" target="SLV">
      <data key="d0">24854</data>
    </edge>
    <edge source="NLD" target="ETH">
      <data key="d0">1506881</data>
    </edge>
    <edge source="NLD" target="EST">
      <data key="d0">1117504</data>
    </edge>
    <edge source="NLD" target="FIN">
      <data key="d0">54080175</data>
    </edge>
    <edge source="NLD" target="FRA">
      <data key="d0">400215384</data>
    </edge>
    <edge source="NLD" target="GEO">
      <data key="d0">77323</data>
    </edge>
    <edge source="NLD" target="GMB">
      <data key="d0">21172</data>
    </edge>
    <edge source="NLD" target="PSE">
      <data key="d0">370046</data>
    </edge>
    <edge source="NLD" target="DEU">
      <data key="d0">642993485</data>
    </edge>
    <edge source="NLD" target="GHA">
      <data key="d0">5708105</data>
    </edge>
    <edge source="NLD" target="GRC">
      <data key="d0">23104892</data>
    </edge>
    <edge source="NLD" target="GTM">
      <data key="d0">660008</data>
    </edge>
    <edge source="NLD" target="HND">
      <data key="d0">49708</data>
    </edge>
    <edge source="NLD" target="HKG">
      <data key="d0">17052515</data>
    </edge>
    <edge source="NLD" target="HUN">
      <data key="d0">19802089</data>
    </edge>
    <edge source="NLD" target="IDN">
      <data key="d0">3792516</data>
    </edge>
    <edge source="NLD" target="IRL">
      <data key="d0">31147419</data>
    </edge>
    <edge source="NLD" target="ISR">
      <data key="d0">23303723</data>
    </edge>
    <edge source="NLD" target="ITA">
      <data key="d0">306520906</data>
    </edge>
    <edge source="NLD" target="CIV">
      <data key="d0">138998</data>
    </edge>
    <edge source="NLD" target="JPN">
      <data key="d0">201802358</data>
    </edge>
    <edge source="NLD" target="KAZ">
      <data key="d0">5911538</data>
    </edge>
    <edge source="NLD" target="JOR">
      <data key="d0">4803240</data>
    </edge>
    <edge source="NLD" target="KOR">
      <data key="d0">18183826</data>
    </edge>
    <edge source="NLD" target="KGZ">
      <data key="d0">182262</data>
    </edge>
    <edge source="NLD" target="LBN">
      <data key="d0">3623142</data>
    </edge>
    <edge source="NLD" target="LVA">
      <data key="d0">1192986</data>
    </edge>
    <edge source="NLD" target="LTU">
      <data key="d0">1199429</data>
    </edge>
    <edge source="NLD" target="MDG">
      <data key="d0">165692</data>
    </edge>
    <edge source="NLD" target="MWI">
      <data key="d0">95733</data>
    </edge>
    <edge source="NLD" target="MYS">
      <data key="d0">5863672</data>
    </edge>
    <edge source="NLD" target="MRT">
      <data key="d0">295485</data>
    </edge>
    <edge source="NLD" target="MUS">
      <data key="d0">471303</data>
    </edge>
    <edge source="NLD" target="MEX">
      <data key="d0">5391448</data>
    </edge>
    <edge source="NLD" target="MDA">
      <data key="d0">352557</data>
    </edge>
    <edge source="NLD" target="MAR">
      <data key="d0">924196</data>
    </edge>
    <edge source="NLD" target="MOZ">
      <data key="d0">986791</data>
    </edge>
    <edge source="NLD" target="OMN">
      <data key="d0">1920191</data>
    </edge>
    <edge source="NLD" target="NAM">
      <data key="d0">310213</data>
    </edge>
    <edge source="NLD" target="NZL">
      <data key="d0">1566714</data>
    </edge>
    <edge source="NLD" target="NER">
      <data key="d0">22092</data>
    </edge>
    <edge source="NLD" target="NOR">
      <data key="d0">36174344</data>
    </edge>
    <edge source="NLD" target="PAK">
      <data key="d0">3109495</data>
    </edge>
    <edge source="NLD" target="PAN">
      <data key="d0">492475</data>
    </edge>
    <edge source="NLD" target="PRY">
      <data key="d0">134395</data>
    </edge>
    <edge source="NLD" target="PER">
      <data key="d0">359000</data>
    </edge>
    <edge source="NLD" target="PHL">
      <data key="d0">7261932</data>
    </edge>
    <edge source="NLD" target="POL">
      <data key="d0">29480369</data>
    </edge>
    <edge source="NLD" target="PRT">
      <data key="d0">35622036</data>
    </edge>
    <edge source="NLD" target="ROU">
      <data key="d0">13535232</data>
    </edge>
    <edge source="NLD" target="RUS">
      <data key="d0">24927509</data>
    </edge>
    <edge source="NLD" target="SAU">
      <data key="d0">15244626</data>
    </edge>
    <edge source="NLD" target="SEN">
      <data key="d0">98495</data>
    </edge>
    <edge source="NLD" target="IND">
      <data key="d0">26679246</data>
    </edge>
    <edge source="NLD" target="SGP">
      <data key="d0">33082339</data>
    </edge>
    <edge source="NLD" target="SVK">
      <data key="d0">2792838</data>
    </edge>
    <edge source="NLD" target="VNM">
      <data key="d0">746537</data>
    </edge>
    <edge source="NLD" target="SVN">
      <data key="d0">5504671</data>
    </edge>
    <edge source="NLD" target="ZAF">
      <data key="d0">25679568</data>
    </edge>
    <edge source="NLD" target="ZWE">
      <data key="d0">196990</data>
    </edge>
    <edge source="NLD" target="ESP">
      <data key="d0">174420760</data>
    </edge>
    <edge source="NLD" target="SWE">
      <data key="d0">118736130</data>
    </edge>
    <edge source="NLD" target="CHE">
      <data key="d0">78081646</data>
    </edge>
    <edge source="NLD" target="THA">
      <data key="d0">6168362</data>
    </edge>
    <edge source="NLD" target="ARE">
      <data key="d0">11289179</data>
    </edge>
    <edge source="NLD" target="TUN">
      <data key="d0">1302527</data>
    </edge>
    <edge source="NLD" target="TUR">
      <data key="d0">46970127</data>
    </edge>
    <edge source="NLD" target="UGA">
      <data key="d0">313895</data>
    </edge>
    <edge source="NLD" target="UKR">
      <data key="d0">1331983</data>
    </edge>
    <edge source="NLD" target="MKD">
      <data key="d0">683021</data>
    </edge>
    <edge source="NLD" target="EGY">
      <data key="d0">8542366</data>
    </edge>
    <edge source="NLD" target="GBR">
      <data key="d0">465874700</data>
    </edge>
    <edge source="NLD" target="TZA">
      <data key="d0">405026</data>
    </edge>
    <edge source="NLD" target="USA">
      <data key="d0">343958195</data>
    </edge>
    <edge source="NLD" target="BFA">
      <data key="d0">77323</data>
    </edge>
    <edge source="NLD" target="URY">
      <data key="d0">3281631</data>
    </edge>
    <edge source="NLD" target="SRB">
      <data key="d0">1093570</data>
    </edge>
    <edge source="DZA" target="BEL">
      <data key="d0">121215</data>
    </edge>
    <edge source="DZA" target="FRA">
      <data key="d0">3998128</data>
    </edge>
    <edge source="DZA" target="DEU">
      <data key="d0">584222</data>
    </edge>
    <edge source="DZA" target="ITA">
      <data key="d0">162963</data>
    </edge>
    <edge source="DZA" target="NER">
      <data key="d0">24023</data>
    </edge>
    <edge source="DZA" target="ZAF">
      <data key="d0">693210</data>
    </edge>
    <edge source="DZA" target="TUN">
      <data key="d0">481926</data>
    </edge>
    <edge source="DZA" target="GBR">
      <data key="d0">1335765</data>
    </edge>
    <edge source="DZA" target="USA">
      <data key="d0">133246</data>
    </edge>
    <edge source="BEL" target="ALB">
      <data key="d0">10574</data>
    </edge>
    <edge source="BEL" target="DZA">
      <data key="d0">8928877</data>
    </edge>
    <edge source="BEL" target="AZE">
      <data key="d0">89590</data>
    </edge>
    <edge source="BEL" target="ARG">
      <data key="d0">2103123</data>
    </edge>
    <edge source="BEL" target="AUS">
      <data key="d0">5737939</data>
    </edge>
    <edge source="BEL" target="AUT">
      <data key="d0">25115730</data>
    </edge>
    <edge source="BEL" target="ARM">
      <data key="d0">270282</data>
    </edge>
    <edge source="BEL" target="BOL">
      <data key="d0">43279</data>
    </edge>
    <edge source="BEL" target="BWA">
      <data key="d0">217879</data>
    </edge>
    <edge source="BEL" target="BRA">
      <data key="d0">4602923</data>
    </edge>
    <edge source="BEL" target="BGR">
      <data key="d0">913824</data>
    </edge>
    <edge source="BEL" target="BDI">
      <data key="d0">546380</data>
    </edge>
    <edge source="BEL" target="BLR">
      <data key="d0">379164</data>
    </edge>
    <edge source="BEL" target="KHM">
      <data key="d0">44062</data>
    </edge>
    <edge source="BEL" target="CMR">
      <data key="d0">105963</data>
    </edge>
    <edge source="BEL" target="CAN">
      <data key="d0">4268638</data>
    </edge>
    <edge source="BEL" target="CAF">
      <data key="d0">136488</data>
    </edge>
    <edge source="BEL" target="LKA">
      <data key="d0">219262</data>
    </edge>
    <edge source="BEL" target="CHL">
      <data key="d0">1228481</data>
    </edge>
    <edge source="BEL" target="CHN">
      <data key="d0">8767298</data>
    </edge>
    <edge source="BEL" target="COL">
      <data key="d0">844468</data>
    </edge>
    <edge source="BEL" target="CRI">
      <data key="d0">38871</data>
    </edge>
    <edge source="BEL" target="HRV">
      <data key="d0">2436837</data>
    </edge>
    <edge source="BEL" target="CZE">
      <data key="d0">8117919</data>
    </edge>
    <edge source="BEL" target="BEN">
      <data key="d0">272581</data>
    </edge>
    <edge source="BEL" target="DNK">
      <data key="d0">14791279</data>
    </edge>
    <edge source="BEL" target="ECU">
      <data key="d0">318775</data>
    </edge>
    <edge source="BEL" target="ETH">
      <data key="d0">747892</data>
    </edge>
    <edge source="BEL" target="EST">
      <data key="d0">619253</data>
    </edge>
    <edge source="BEL" target="FIN">
      <data key="d0">12981360</data>
    </edge>
    <edge source="BEL" target="FRA">
      <data key="d0">308327962</data>
    </edge>
    <edge source="BEL" target="GEO">
      <data key="d0">198131</data>
    </edge>
    <edge source="BEL" target="GMB">
      <data key="d0">50888</data>
    </edge>
    <edge source="BEL" target="DEU">
      <data key="d0">292630124</data>
    </edge>
    <edge source="BEL" target="GHA">
      <data key="d0">407916</data>
    </edge>
    <edge source="BEL" target="GRC">
      <data key="d0">17030404</data>
    </edge>
    <edge source="BEL" target="GTM">
      <data key="d0">29257</data>
    </edge>
    <edge source="BEL" target="HND">
      <data key="d0">10600</data>
    </edge>
    <edge source="BEL" target="HKG">
      <data key="d0">5901024</data>
    </edge>
    <edge source="BEL" target="HUN">
      <data key="d0">11527912</data>
    </edge>
    <edge source="BEL" target="IDN">
      <data key="d0">1685419</data>
    </edge>
    <edge source="BEL" target="IRL">
      <data key="d0">30049187</data>
    </edge>
    <edge source="BEL" target="ISR">
      <data key="d0">12084543</data>
    </edge>
    <edge source="BEL" target="ITA">
      <data key="d0">127853724</data>
    </edge>
    <edge source="BEL" target="CIV">
      <data key="d0">671786</data>
    </edge>
    <edge source="BEL" target="JAM">
      <data key="d0">13172</data>
    </edge>
    <edge source="BEL" target="JPN">
      <data key="d0">17366023</data>
    </edge>
    <edge source="BEL" target="KAZ">
      <data key="d0">1332167</data>
    </edge>
    <edge source="BEL" target="JOR">
      <data key="d0">1410268</data>
    </edge>
    <edge source="BEL" target="KOR">
      <data key="d0">3023068</data>
    </edge>
    <edge source="BEL" target="LBN">
      <data key="d0">1994900</data>
    </edge>
    <edge source="BEL" target="LVA">
      <data key="d0">787792</data>
    </edge>
    <edge source="BEL" target="LTU">
      <data key="d0">1688963</data>
    </edge>
    <edge source="BEL" target="MDG">
      <data key="d0">105148</data>
    </edge>
    <edge source="BEL" target="MYS">
      <data key="d0">3844391</data>
    </edge>
    <edge source="BEL" target="MRT">
      <data key="d0">92929</data>
    </edge>
    <edge source="BEL" target="MUS">
      <data key="d0">291310</data>
    </edge>
    <edge source="BEL" target="MEX">
      <data key="d0">3152462</data>
    </edge>
    <edge source="BEL" target="MDA">
      <data key="d0">381269</data>
    </edge>
    <edge source="BEL" target="MAR">
      <data key="d0">3395957</data>
    </edge>
    <edge source="BEL" target="MOZ">
      <data key="d0">32305</data>
    </edge>
    <edge source="BEL" target="OMN">
      <data key="d0">1325661</data>
    </edge>
    <edge source="BEL" target="NAM">
      <data key="d0">58663</data>
    </edge>
    <edge source="BEL" target="NLD">
      <data key="d0">316931776</data>
    </edge>
    <edge source="BEL" target="NZL">
      <data key="d0">440559</data>
    </edge>
    <edge source="BEL" target="NER">
      <data key="d0">80846</data>
    </edge>
    <edge source="BEL" target="NOR">
      <data key="d0">7410327</data>
    </edge>
    <edge source="BEL" target="PAK">
      <data key="d0">1999049</data>
    </edge>
    <edge source="BEL" target="PAN">
      <data key="d0">55900</data>
    </edge>
    <edge source="BEL" target="PRY">
      <data key="d0">36210</data>
    </edge>
    <edge source="BEL" target="PER">
      <data key="d0">610403</data>
    </edge>
    <edge source="BEL" target="PHL">
      <data key="d0">1065497</data>
    </edge>
    <edge source="BEL" target="POL">
      <data key="d0">22664767</data>
    </edge>
    <edge source="BEL" target="PRT">
      <data key="d0">16694448</data>
    </edge>
    <edge source="BEL" target="ROU">
      <data key="d0">9149853</data>
    </edge>
    <edge source="BEL" target="RUS">
      <data key="d0">12922600</data>
    </edge>
    <edge source="BEL" target="SAU">
      <data key="d0">9616706</data>
    </edge>
    <edge source="BEL" target="SEN">
      <data key="d0">655524</data>
    </edge>
    <edge source="BEL" target="IND">
      <data key="d0">6579714</data>
    </edge>
    <edge source="BEL" target="SGP">
      <data key="d0">10603533</data>
    </edge>
    <edge source="BEL" target="SVK">
      <data key="d0">3021611</data>
    </edge>
    <edge source="BEL" target="VNM">
      <data key="d0">473787</data>
    </edge>
    <edge source="BEL" target="SVN">
      <data key="d0">3716512</data>
    </edge>
    <edge source="BEL" target="ZAF">
      <data key="d0">13048940</data>
    </edge>
    <edge source="BEL" target="ZWE">
      <data key="d0">36205</data>
    </edge>
    <edge source="BEL" target="ESP">
      <data key="d0">84045989</data>
    </edge>
    <edge source="BEL" target="SWE">
      <data key="d0">45266357</data>
    </edge>
    <edge source="BEL" target="CHE">
      <data key="d0">24994620</data>
    </edge>
    <edge source="BEL" target="THA">
      <data key="d0">2441579</data>
    </edge>
    <edge source="BEL" target="TGO">
      <data key="d0">31817</data>
    </edge>
    <edge source="BEL" target="ARE">
      <data key="d0">6908359</data>
    </edge>
    <edge source="BEL" target="TUN">
      <data key="d0">5288948</data>
    </edge>
    <edge source="BEL" target="TUR">
      <data key="d0">21714813</data>
    </edge>
    <edge source="BEL" target="UGA">
      <data key="d0">68831</data>
    </edge>
    <edge source="BEL" target="UKR">
      <data key="d0">5769651</data>
    </edge>
    <edge source="BEL" target="MKD">
      <data key="d0">499182</data>
    </edge>
    <edge source="BEL" target="EGY">
      <data key="d0">4928676</data>
    </edge>
    <edge source="BEL" target="GBR">
      <data key="d0">169777785</data>
    </edge>
    <edge source="BEL" target="TZA">
      <data key="d0">40235</data>
    </edge>
    <edge source="BEL" target="USA">
      <data key="d0">81925167</data>
    </edge>
    <edge source="BEL" target="BFA">
      <data key="d0">458702</data>
    </edge>
    <edge source="BEL" target="URY">
      <data key="d0">58359</data>
    </edge>
    <edge source="BEL" target="SRB">
      <data key="d0">1782099</data>
    </edge>
    <edge source="FRA" target="ALB">
      <data key="d0">1678577</data>
    </edge>
    <edge source="FRA" target="DZA">
      <data key="d0">51490654</data>
    </edge>
    <edge source="FRA" target="AZE">
      <data key="d0">1665936</data>
    </edge>
    <edge source="FRA" target="ARG">
      <data key="d0">19044571</data>
    </edge>
    <edge source="FRA" target="AUS">
      <data key="d0">21979097</data>
    </edge>
    <edge source="FRA" target="AUT">
      <data key="d0">45303050</data>
    </edge>
    <edge source="FRA" target="ARM">
      <data key="d0">656627</data>
    </edge>
    <edge source="FRA" target="BEL">
      <data key="d0">199801558</data>
    </edge>
    <edge source="FRA" target="BOL">
      <data key="d0">325153</data>
    </edge>
    <edge source="FRA" target="BWA">
      <data key="d0">187788</data>
    </edge>
    <edge source="FRA" target="BRA">
      <data key="d0">48840690</data>
    </edge>
    <edge source="FRA" target="BGR">
      <data key="d0">1634615</data>
    </edge>
    <edge source="FRA" target="BDI">
      <data key="d0">485412</data>
    </edge>
    <edge source="FRA" target="BLR">
      <data key="d0">2251072</data>
    </edge>
    <edge source="FRA" target="KHM">
      <data key="d0">927565</data>
    </edge>
    <edge source="FRA" target="CMR">
      <data key="d0">5743204</data>
    </edge>
    <edge source="FRA" target="CAN">
      <data key="d0">94591370</data>
    </edge>
    <edge source="FRA" target="CAF">
      <data key="d0">571511</data>
    </edge>
    <edge source="FRA" target="LKA">
      <data key="d0">3874591</data>
    </edge>
    <edge source="FRA" target="CHL">
      <data key="d0">4257893</data>
    </edge>
    <edge source="FRA" target="CHN">
      <data key="d0">77762757</data>
    </edge>
    <edge source="FRA" target="COL">
      <data key="d0">5146692</data>
    </edge>
    <edge source="FRA" target="CRI">
      <data key="d0">830229</data>
    </edge>
    <edge source="FRA" target="HRV">
      <data key="d0">1932239</data>
    </edge>
    <edge source="FRA" target="CZE">
      <data key="d0">24637067</data>
    </edge>
    <edge source="FRA" target="BEN">
      <data key="d0">4648217</data>
    </edge>
    <edge source="FRA" target="DNK">
      <data key="d0">34842104</data>
    </edge>
    <edge source="FRA" target="ECU">
      <data key="d0">358160</data>
    </edge>
    <edge source="FRA" target="SLV">
      <data key="d0">415185</data>
    </edge>
    <edge source="FRA" target="ETH">
      <data key="d0">697780</data>
    </edge>
    <edge source="FRA" target="EST">
      <data key="d0">590754</data>
    </edge>
    <edge source="FRA" target="FIN">
      <data key="d0">17442542</data>
    </edge>
    <edge source="FRA" target="GEO">
      <data key="d0">185681</data>
    </edge>
    <edge source="FRA" target="GMB">
      <data key="d0">31602</data>
    </edge>
    <edge source="FRA" target="PSE">
      <data key="d0">164332</data>
    </edge>
    <edge source="FRA" target="DEU">
      <data key="d0">741007870</data>
    </edge>
    <edge source="FRA" target="GHA">
      <data key="d0">824471</data>
    </edge>
    <edge source="FRA" target="GRC">
      <data key="d0">24767831</data>
    </edge>
    <edge source="FRA" target="GTM">
      <data key="d0">573759</data>
    </edge>
    <edge source="FRA" target="HND">
      <data key="d0">515891</data>
    </edge>
    <edge source="FRA" target="HKG">
      <data key="d0">32626427</data>
    </edge>
    <edge source="FRA" target="HUN">
      <data key="d0">17707440</data>
    </edge>
    <edge source="FRA" target="IDN">
      <data key="d0">13793521</data>
    </edge>
    <edge source="FRA" target="IRL">
      <data key="d0">19529422</data>
    </edge>
    <edge source="FRA" target="ISR">
      <data key="d0">37242901</data>
    </edge>
    <edge source="FRA" target="ITA">
      <data key="d0">405664170</data>
    </edge>
    <edge source="FRA" target="CIV">
      <data key="d0">8143299</data>
    </edge>
    <edge source="FRA" target="JAM">
      <data key="d0">115594</data>
    </edge>
    <edge source="FRA" target="JPN">
      <data key="d0">101736877</data>
    </edge>
    <edge source="FRA" target="KAZ">
      <data key="d0">2755586</data>
    </edge>
    <edge source="FRA" target="JOR">
      <data key="d0">5559770</data>
    </edge>
    <edge source="FRA" target="KOR">
      <data key="d0">41820750</data>
    </edge>
    <edge source="FRA" target="KGZ">
      <data key="d0">109414</data>
    </edge>
    <edge source="FRA" target="LBN">
      <data key="d0">5418613</data>
    </edge>
    <edge source="FRA" target="LVA">
      <data key="d0">613929</data>
    </edge>
    <edge source="FRA" target="LTU">
      <data key="d0">3946223</data>
    </edge>
    <edge source="FRA" target="MDG">
      <data key="d0">3929088</data>
    </edge>
    <edge source="FRA" target="MWI">
      <data key="d0">17136</data>
    </edge>
    <edge source="FRA" target="MYS">
      <data key="d0">10509965</data>
    </edge>
    <edge source="FRA" target="MRT">
      <data key="d0">2669066</data>
    </edge>
    <edge source="FRA" target="MUS">
      <data key="d0">3221475</data>
    </edge>
    <edge source="FRA" target="MEX">
      <data key="d0">19422114</data>
    </edge>
    <edge source="FRA" target="MDA">
      <data key="d0">74160</data>
    </edge>
    <edge source="FRA" target="MAR">
      <data key="d0">35132846</data>
    </edge>
    <edge source="FRA" target="MOZ">
      <data key="d0">628115</data>
    </edge>
    <edge source="FRA" target="OMN">
      <data key="d0">2166518</data>
    </edge>
    <edge source="FRA" target="NAM">
      <data key="d0">603254</data>
    </edge>
    <edge source="FRA" target="NLD">
      <data key="d0">183345291</data>
    </edge>
    <edge source="FRA" target="NZL">
      <data key="d0">1926902</data>
    </edge>
    <edge source="FRA" target="NIC">
      <data key="d0">314198</data>
    </edge>
    <edge source="FRA" target="NER">
      <data key="d0">1879007</data>
    </edge>
    <edge source="FRA" target="NOR">
      <data key="d0">26453712</data>
    </edge>
    <edge source="FRA" target="PAK">
      <data key="d0">50564072</data>
    </edge>
    <edge source="FRA" target="PAN">
      <data key="d0">659717</data>
    </edge>
    <edge source="FRA" target="PRY">
      <data key="d0">1097375</data>
    </edge>
    <edge source="FRA" target="PER">
      <data key="d0">1244431</data>
    </edge>
    <edge source="FRA" target="PHL">
      <data key="d0">7133427</data>
    </edge>
    <edge source="FRA" target="POL">
      <data key="d0">30428307</data>
    </edge>
    <edge source="FRA" target="PRT">
      <data key="d0">57099864</data>
    </edge>
    <edge source="FRA" target="ROU">
      <data key="d0">12553304</data>
    </edge>
    <edge source="FRA" target="RUS">
      <data key="d0">36753837</data>
    </edge>
    <edge source="FRA" target="SAU">
      <data key="d0">35781888</data>
    </edge>
    <edge source="FRA" target="SEN">
      <data key="d0">6864877</data>
    </edge>
    <edge source="FRA" target="IND">
      <data key="d0">45369064</data>
    </edge>
    <edge source="FRA" target="SGP">
      <data key="d0">65660876</data>
    </edge>
    <edge source="FRA" target="SVK">
      <data key="d0">2730304</data>
    </edge>
    <edge source="FRA" target="VNM">
      <data key="d0">8857512</data>
    </edge>
    <edge source="FRA" target="SVN">
      <data key="d0">16409917</data>
    </edge>
    <edge source="FRA" target="ZAF">
      <data key="d0">21787376</data>
    </edge>
    <edge source="FRA" target="ZWE">
      <data key="d0">219812</data>
    </edge>
    <edge source="FRA" target="ESP">
      <data key="d0">370394661</data>
    </edge>
    <edge source="FRA" target="SWE">
      <data key="d0">64447485</data>
    </edge>
    <edge source="FRA" target="CHE">
      <data key="d0">132360837</data>
    </edge>
    <edge source="FRA" target="THA">
      <data key="d0">11791757</data>
    </edge>
    <edge source="FRA" target="TGO">
      <data key="d0">806914</data>
    </edge>
    <edge source="FRA" target="ARE">
      <data key="d0">55285888</data>
    </edge>
    <edge source="FRA" target="TUN">
      <data key="d0">51548802</data>
    </edge>
    <edge source="FRA" target="TUR">
      <data key="d0">71831063</data>
    </edge>
    <edge source="FRA" target="UGA">
      <data key="d0">80762</data>
    </edge>
    <edge source="FRA" target="UKR">
      <data key="d0">5132646</data>
    </edge>
    <edge source="FRA" target="MKD">
      <data key="d0">591737</data>
    </edge>
    <edge source="FRA" target="EGY">
      <data key="d0">22456503</data>
    </edge>
    <edge source="FRA" target="GBR">
      <data key="d0">365209485</data>
    </edge>
    <edge source="FRA" target="TZA">
      <data key="d0">348047</data>
    </edge>
    <edge source="FRA" target="USA">
      <data key="d0">568979036</data>
    </edge>
    <edge source="FRA" target="BFA">
      <data key="d0">4844854</data>
    </edge>
    <edge source="FRA" target="URY">
      <data key="d0">1690937</data>
    </edge>
    <edge source="FRA" target="SRB">
      <data key="d0">1905412</data>
    </edge>
    <edge source="DEU" target="ALB">
      <data key="d0">826000</data>
    </edge>
    <edge source="DEU" target="DZA">
      <data key="d0">12890000</data>
    </edge>
    <edge source="DEU" target="AZE">
      <data key="d0">6630000</data>
    </edge>
    <edge source="DEU" target="ARG">
      <data key="d0">40984000</data>
    </edge>
    <edge source="DEU" target="AUS">
      <data key="d0">138750000</data>
    </edge>
    <edge source="DEU" target="AUT">
      <data key="d0">495048000</data>
    </edge>
    <edge source="DEU" target="ARM">
      <data key="d0">629000</data>
    </edge>
    <edge source="DEU" target="BEL">
      <data key="d0">437674000</data>
    </edge>
    <edge source="DEU" target="BOL">
      <data key="d0">2008000</data>
    </edge>
    <edge source="DEU" target="BWA">
      <data key="d0">1057000</data>
    </edge>
    <edge source="DEU" target="BRA">
      <data key="d0">201020000</data>
    </edge>
    <edge source="DEU" target="BGR">
      <data key="d0">19459000</data>
    </edge>
    <edge source="DEU" target="BDI">
      <data key="d0">903000</data>
    </edge>
    <edge source="DEU" target="BLR">
      <data key="d0">14854000</data>
    </edge>
    <edge source="DEU" target="KHM">
      <data key="d0">445000</data>
    </edge>
    <edge source="DEU" target="CMR">
      <data key="d0">874000</data>
    </edge>
    <edge source="DEU" target="CAN">
      <data key="d0">120750000</data>
    </edge>
    <edge source="DEU" target="CAF">
      <data key="d0">169000</data>
    </edge>
    <edge source="DEU" target="LKA">
      <data key="d0">4441000</data>
    </edge>
    <edge source="DEU" target="CHL">
      <data key="d0">31791000</data>
    </edge>
    <edge source="DEU" target="CHN">
      <data key="d0">264998000</data>
    </edge>
    <edge source="DEU" target="COL">
      <data key="d0">17247000</data>
    </edge>
    <edge source="DEU" target="CRI">
      <data key="d0">3373000</data>
    </edge>
    <edge source="DEU" target="HRV">
      <data key="d0">26213000</data>
    </edge>
    <edge source="DEU" target="CZE">
      <data key="d0">258905000</data>
    </edge>
    <edge source="DEU" target="BEN">
      <data key="d0">354000</data>
    </edge>
    <edge source="DEU" target="DNK">
      <data key="d0">157641000</data>
    </edge>
    <edge source="DEU" target="ECU">
      <data key="d0">3000000</data>
    </edge>
    <edge source="DEU" target="SLV">
      <data key="d0">1530000</data>
    </edge>
    <edge source="DEU" target="ETH">
      <data key="d0">3760000</data>
    </edge>
    <edge source="DEU" target="EST">
      <data key="d0">9671000</data>
    </edge>
    <edge source="DEU" target="FIN">
      <data key="d0">136320000</data>
    </edge>
    <edge source="DEU" target="FRA">
      <data key="d0">1483604000</data>
    </edge>
    <edge source="DEU" target="GEO">
      <data key="d0">1502000</data>
    </edge>
    <edge source="DEU" target="GMB">
      <data key="d0">94000</data>
    </edge>
    <edge source="DEU" target="PSE">
      <data key="d0">1406000</data>
    </edge>
    <edge source="DEU" target="GHA">
      <data key="d0">2593000</data>
    </edge>
    <edge source="DEU" target="GRC">
      <data key="d0">90099000</data>
    </edge>
    <edge source="DEU" target="GTM">
      <data key="d0">2409000</data>
    </edge>
    <edge source="DEU" target="HND">
      <data key="d0">688000</data>
    </edge>
    <edge source="DEU" target="HKG">
      <data key="d0">135459000</data>
    </edge>
    <edge source="DEU" target="HUN">
      <data key="d0">159504000</data>
    </edge>
    <edge source="DEU" target="IDN">
      <data key="d0">25489000</data>
    </edge>
    <edge source="DEU" target="IRL">
      <data key="d0">44789000</data>
    </edge>
    <edge source="DEU" target="ISR">
      <data key="d0">126971000</data>
    </edge>
    <edge source="DEU" target="ITA">
      <data key="d0">1021301000</data>
    </edge>
    <edge source="DEU" target="CIV">
      <data key="d0">608000</data>
    </edge>
    <edge source="DEU" target="JAM">
      <data key="d0">376000</data>
    </edge>
    <edge source="DEU" target="JPN">
      <data key="d0">618619000</data>
    </edge>
    <edge source="DEU" target="KAZ">
      <data key="d0">8233000</data>
    </edge>
    <edge source="DEU" target="JOR">
      <data key="d0">16669000</data>
    </edge>
    <edge source="DEU" target="KOR">
      <data key="d0">260463000</data>
    </edge>
    <edge source="DEU" target="KGZ">
      <data key="d0">282000</data>
    </edge>
    <edge source="DEU" target="LBN">
      <data key="d0">9715000</data>
    </edge>
    <edge source="DEU" target="LVA">
      <data key="d0">12620000</data>
    </edge>
    <edge source="DEU" target="LTU">
      <data key="d0">14679000</data>
    </edge>
    <edge source="DEU" target="MDG">
      <data key="d0">680000</data>
    </edge>
    <edge source="DEU" target="MWI">
      <data key="d0">78000</data>
    </edge>
    <edge source="DEU" target="MYS">
      <data key="d0">74343000</data>
    </edge>
    <edge source="DEU" target="MRT">
      <data key="d0">183000</data>
    </edge>
    <edge source="DEU" target="MUS">
      <data key="d0">885000</data>
    </edge>
    <edge source="DEU" target="MEX">
      <data key="d0">188384000</data>
    </edge>
    <edge source="DEU" target="MDA">
      <data key="d0">2282000</data>
    </edge>
    <edge source="DEU" target="MAR">
      <data key="d0">12835000</data>
    </edge>
    <edge source="DEU" target="MOZ">
      <data key="d0">1167000</data>
    </edge>
    <edge source="DEU" target="OMN">
      <data key="d0">5716000</data>
    </edge>
    <edge source="DEU" target="NAM">
      <data key="d0">917000</data>
    </edge>
    <edge source="DEU" target="NLD">
      <data key="d0">543370000</data>
    </edge>
    <edge source="DEU" target="NZL">
      <data key="d0">13257000</data>
    </edge>
    <edge source="DEU" target="NIC">
      <data key="d0">494000</data>
    </edge>
    <edge source="DEU" target="NER">
      <data key="d0">97000</data>
    </edge>
    <edge source="DEU" target="NOR">
      <data key="d0">122905000</data>
    </edge>
    <edge source="DEU" target="PAK">
      <data key="d0">11302000</data>
    </edge>
    <edge source="DEU" target="PAN">
      <data key="d0">2628000</data>
    </edge>
    <edge source="DEU" target="PRY">
      <data key="d0">1426000</data>
    </edge>
    <edge source="DEU" target="PER">
      <data key="d0">9726000</data>
    </edge>
    <edge source="DEU" target="PHL">
      <data key="d0">21706000</data>
    </edge>
    <edge source="DEU" target="POL">
      <data key="d0">236780000</data>
    </edge>
    <edge source="DEU" target="PRT">
      <data key="d0">129567000</data>
    </edge>
    <edge source="DEU" target="ROU">
      <data key="d0">62812000</data>
    </edge>
    <edge source="DEU" target="RUS">
      <data key="d0">215244000</data>
    </edge>
    <edge source="DEU" target="SAU">
      <data key="d0">66498000</data>
    </edge>
    <edge source="DEU" target="SEN">
      <data key="d0">912000</data>
    </edge>
    <edge source="DEU" target="IND">
      <data key="d0">112389000</data>
    </edge>
    <edge source="DEU" target="SGP">
      <data key="d0">165880000</data>
    </edge>
    <edge source="DEU" target="SVK">
      <data key="d0">95267000</data>
    </edge>
    <edge source="DEU" target="VNM">
      <data key="d0">9429000</data>
    </edge>
    <edge source="DEU" target="SVN">
      <data key="d0">42918000</data>
    </edge>
    <edge source="DEU" target="ZAF">
      <data key="d0">125494000</data>
    </edge>
    <edge source="DEU" target="ZWE">
      <data key="d0">1479000</data>
    </edge>
    <edge source="DEU" target="ESP">
      <data key="d0">633991000</data>
    </edge>
    <edge source="DEU" target="SWE">
      <data key="d0">364541000</data>
    </edge>
    <edge source="DEU" target="CHE">
      <data key="d0">629104000</data>
    </edge>
    <edge source="DEU" target="THA">
      <data key="d0">52045000</data>
    </edge>
    <edge source="DEU" target="TGO">
      <data key="d0">256000</data>
    </edge>
    <edge source="DEU" target="ARE">
      <data key="d0">44290000</data>
    </edge>
    <edge source="DEU" target="TUN">
      <data key="d0">17188000</data>
    </edge>
    <edge source="DEU" target="TUR">
      <data key="d0">196888000</data>
    </edge>
    <edge source="DEU" target="UGA">
      <data key="d0">1103000</data>
    </edge>
    <edge source="DEU" target="UKR">
      <data key="d0">20107000</data>
    </edge>
    <edge source="DEU" target="MKD">
      <data key="d0">5050000</data>
    </edge>
    <edge source="DEU" target="EGY">
      <data key="d0">63140000</data>
    </edge>
    <edge source="DEU" target="GBR">
      <data key="d0">986589000</data>
    </edge>
    <edge source="DEU" target="TZA">
      <data key="d0">2223000</data>
    </edge>
    <edge source="DEU" target="USA">
      <data key="d0">2241154000</data>
    </edge>
    <edge source="DEU" target="BFA">
      <data key="d0">237000</data>
    </edge>
    <edge source="DEU" target="URY">
      <data key="d0">3407000</data>
    </edge>
    <edge source="DEU" target="SRB">
      <data key="d0">11282000</data>
    </edge>
    <edge source="NER" target="CAN">
      <data key="d0">15380</data>
    </edge>
    <edge source="NER" target="FRA">
      <data key="d0">62367</data>
    </edge>
    <edge source="NER" target="SEN">
      <data key="d0">19752</data>
    </edge>
    <edge source="NER" target="EGY">
      <data key="d0">90019</data>
    </edge>
    <edge source="NER" target="USA">
      <data key="d0">85103</data>
    </edge>
    <edge source="NER" target="BFA">
      <data key="d0">20004</data>
    </edge>
    <edge source="ZAF" target="DZA">
      <data key="d0">652540</data>
    </edge>
    <edge source="ZAF" target="AZE">
      <data key="d0">12694</data>
    </edge>
    <edge source="ZAF" target="ARG">
      <data key="d0">1050457</data>
    </edge>
    <edge source="ZAF" target="AUS">
      <data key="d0">1448680</data>
    </edge>
    <edge source="ZAF" target="AUT">
      <data key="d0">297691</data>
    </edge>
    <edge source="ZAF" target="BEL">
      <data key="d0">1077807</data>
    </edge>
    <edge source="ZAF" target="BOL">
      <data key="d0">28094</data>
    </edge>
    <edge source="ZAF" target="BRA">
      <data key="d0">1311703</data>
    </edge>
    <edge source="ZAF" target="BDI">
      <data key="d0">181473</data>
    </edge>
    <edge source="ZAF" target="CMR">
      <data key="d0">134180</data>
    </edge>
    <edge source="ZAF" target="CAN">
      <data key="d0">1414006</data>
    </edge>
    <edge source="ZAF" target="LKA">
      <data key="d0">69435</data>
    </edge>
    <edge source="ZAF" target="CHL">
      <data key="d0">193625</data>
    </edge>
    <edge source="ZAF" target="CHN">
      <data key="d0">221098</data>
    </edge>
    <edge source="ZAF" target="COL">
      <data key="d0">122796</data>
    </edge>
    <edge source="ZAF" target="CZE">
      <data key="d0">117902</data>
    </edge>
    <edge source="ZAF" target="BEN">
      <data key="d0">540610</data>
    </edge>
    <edge source="ZAF" target="DNK">
      <data key="d0">326365</data>
    </edge>
    <edge source="ZAF" target="ECU">
      <data key="d0">14610</data>
    </edge>
    <edge source="ZAF" target="ETH">
      <data key="d0">179340</data>
    </edge>
    <edge source="ZAF" target="FIN">
      <data key="d0">144013</data>
    </edge>
    <edge source="ZAF" target="FRA">
      <data key="d0">4488118</data>
    </edge>
    <edge source="ZAF" target="GMB">
      <data key="d0">149445</data>
    </edge>
    <edge source="ZAF" target="DEU">
      <data key="d0">11354909</data>
    </edge>
    <edge source="ZAF" target="GHA">
      <data key="d0">1485216</data>
    </edge>
    <edge source="ZAF" target="GRC">
      <data key="d0">148526</data>
    </edge>
    <edge source="ZAF" target="HKG">
      <data key="d0">361158</data>
    </edge>
    <edge source="ZAF" target="HUN">
      <data key="d0">11157</data>
    </edge>
    <edge source="ZAF" target="IDN">
      <data key="d0">52715</data>
    </edge>
    <edge source="ZAF" target="IRL">
      <data key="d0">786970</data>
    </edge>
    <edge source="ZAF" target="ISR">
      <data key="d0">1005158</data>
    </edge>
    <edge source="ZAF" target="ITA">
      <data key="d0">273380</data>
    </edge>
    <edge source="ZAF" target="CIV">
      <data key="d0">185639</data>
    </edge>
    <edge source="ZAF" target="JPN">
      <data key="d0">165348</data>
    </edge>
    <edge source="ZAF" target="JOR">
      <data key="d0">66140</data>
    </edge>
    <edge source="ZAF" target="KOR">
      <data key="d0">132747</data>
    </edge>
    <edge source="ZAF" target="LBN">
      <data key="d0">97957</data>
    </edge>
    <edge source="ZAF" target="MDG">
      <data key="d0">236455</data>
    </edge>
    <edge source="ZAF" target="MWI">
      <data key="d0">2505069</data>
    </edge>
    <edge source="ZAF" target="MYS">
      <data key="d0">3129032</data>
    </edge>
    <edge source="ZAF" target="MRT">
      <data key="d0">18605</data>
    </edge>
    <edge source="ZAF" target="MUS">
      <data key="d0">1345732</data>
    </edge>
    <edge source="ZAF" target="MEX">
      <data key="d0">41017</data>
    </edge>
    <edge source="ZAF" target="MAR">
      <data key="d0">71303</data>
    </edge>
    <edge source="ZAF" target="MOZ">
      <data key="d0">4740419</data>
    </edge>
    <edge source="ZAF" target="OMN">
      <data key="d0">46521</data>
    </edge>
    <edge source="ZAF" target="NLD">
      <data key="d0">1249811</data>
    </edge>
    <edge source="ZAF" target="NZL">
      <data key="d0">1019225</data>
    </edge>
    <edge source="ZAF" target="NER">
      <data key="d0">25089</data>
    </edge>
    <edge source="ZAF" target="NOR">
      <data key="d0">38896</data>
    </edge>
    <edge source="ZAF" target="PAK">
      <data key="d0">1802178</data>
    </edge>
    <edge source="ZAF" target="PER">
      <data key="d0">135535</data>
    </edge>
    <edge source="ZAF" target="PHL">
      <data key="d0">254724</data>
    </edge>
    <edge source="ZAF" target="POL">
      <data key="d0">447083</data>
    </edge>
    <edge source="ZAF" target="PRT">
      <data key="d0">90694</data>
    </edge>
    <edge source="ZAF" target="ROU">
      <data key="d0">126467</data>
    </edge>
    <edge source="ZAF" target="SAU">
      <data key="d0">2328856</data>
    </edge>
    <edge source="ZAF" target="SEN">
      <data key="d0">14089</data>
    </edge>
    <edge source="ZAF" target="IND">
      <data key="d0">820287</data>
    </edge>
    <edge source="ZAF" target="SGP">
      <data key="d0">4393404</data>
    </edge>
    <edge source="ZAF" target="VNM">
      <data key="d0">29234</data>
    </edge>
    <edge source="ZAF" target="ZWE">
      <data key="d0">7273406</data>
    </edge>
    <edge source="ZAF" target="ESP">
      <data key="d0">157515</data>
    </edge>
    <edge source="ZAF" target="SWE">
      <data key="d0">467252</data>
    </edge>
    <edge source="ZAF" target="CHE">
      <data key="d0">852777</data>
    </edge>
    <edge source="ZAF" target="THA">
      <data key="d0">311662</data>
    </edge>
    <edge source="ZAF" target="TGO">
      <data key="d0">17653</data>
    </edge>
    <edge source="ZAF" target="ARE">
      <data key="d0">1177778</data>
    </edge>
    <edge source="ZAF" target="TUN">
      <data key="d0">58197</data>
    </edge>
    <edge source="ZAF" target="TUR">
      <data key="d0">250206</data>
    </edge>
    <edge source="ZAF" target="UGA">
      <data key="d0">1356084</data>
    </edge>
    <edge source="ZAF" target="EGY">
      <data key="d0">210511</data>
    </edge>
    <edge source="ZAF" target="GBR">
      <data key="d0">10502636</data>
    </edge>
    <edge source="ZAF" target="TZA">
      <data key="d0">2427417</data>
    </edge>
    <edge source="ZAF" target="USA">
      <data key="d0">7667351</data>
    </edge>
    <edge source="ZAF" target="BFA">
      <data key="d0">12479</data>
    </edge>
    <edge source="TUN" target="DZA">
      <data key="d0">1688382</data>
    </edge>
    <edge source="TUN" target="BEL">
      <data key="d0">264196</data>
    </edge>
    <edge source="TUN" target="CMR">
      <data key="d0">172187</data>
    </edge>
    <edge source="TUN" target="CAN">
      <data key="d0">422037</data>
    </edge>
    <edge source="TUN" target="CHN">
      <data key="d0">37409</data>
    </edge>
    <edge source="TUN" target="DNK">
      <data key="d0">149324</data>
    </edge>
    <edge source="TUN" target="FRA">
      <data key="d0">7758258</data>
    </edge>
    <edge source="TUN" target="DEU">
      <data key="d0">722203</data>
    </edge>
    <edge source="TUN" target="HKG">
      <data key="d0">97608</data>
    </edge>
    <edge source="TUN" target="HUN">
      <data key="d0">104680</data>
    </edge>
    <edge source="TUN" target="ITA">
      <data key="d0">902966</data>
    </edge>
    <edge source="TUN" target="JPN">
      <data key="d0">154995</data>
    </edge>
    <edge source="TUN" target="KOR">
      <data key="d0">79278</data>
    </edge>
    <edge source="TUN" target="MYS">
      <data key="d0">16232</data>
    </edge>
    <edge source="TUN" target="MRT">
      <data key="d0">184497</data>
    </edge>
    <edge source="TUN" target="MAR">
      <data key="d0">15689</data>
    </edge>
    <edge source="TUN" target="NLD">
      <data key="d0">229348</data>
    </edge>
    <edge source="TUN" target="NER">
      <data key="d0">169100</data>
    </edge>
    <edge source="TUN" target="NOR">
      <data key="d0">126764</data>
    </edge>
    <edge source="TUN" target="SAU">
      <data key="d0">23963</data>
    </edge>
    <edge source="TUN" target="SEN">
      <data key="d0">617672</data>
    </edge>
    <edge source="TUN" target="SGP">
      <data key="d0">12451</data>
    </edge>
    <edge source="TUN" target="SVN">
      <data key="d0">265945</data>
    </edge>
    <edge source="TUN" target="ZAF">
      <data key="d0">368703</data>
    </edge>
    <edge source="TUN" target="ESP">
      <data key="d0">604530</data>
    </edge>
    <edge source="TUN" target="CHE">
      <data key="d0">40356</data>
    </edge>
    <edge source="TUN" target="ARE">
      <data key="d0">16595</data>
    </edge>
    <edge source="TUN" target="TUR">
      <data key="d0">40798</data>
    </edge>
    <edge source="TUN" target="EGY">
      <data key="d0">60007</data>
    </edge>
    <edge source="TUN" target="GBR">
      <data key="d0">1358544</data>
    </edge>
    <edge source="TUN" target="USA">
      <data key="d0">1254350</data>
    </edge>
    <edge source="GBR" target="ALB">
      <data key="d0">334380</data>
    </edge>
    <edge source="GBR" target="DZA">
      <data key="d0">12742760</data>
    </edge>
    <edge source="GBR" target="AZE">
      <data key="d0">4290693</data>
    </edge>
    <edge source="GBR" target="ARG">
      <data key="d0">15237721</data>
    </edge>
    <edge source="GBR" target="AUS">
      <data key="d0">122435086</data>
    </edge>
    <edge source="GBR" target="AUT">
      <data key="d0">52807070</data>
    </edge>
    <edge source="GBR" target="ARM">
      <data key="d0">46545</data>
    </edge>
    <edge source="GBR" target="BEL">
      <data key="d0">283987565</data>
    </edge>
    <edge source="GBR" target="BOL">
      <data key="d0">206501</data>
    </edge>
    <edge source="GBR" target="BWA">
      <data key="d0">1269020</data>
    </edge>
    <edge source="GBR" target="BRA">
      <data key="d0">65632452</data>
    </edge>
    <edge source="GBR" target="BGR">
      <data key="d0">3179278</data>
    </edge>
    <edge source="GBR" target="BDI">
      <data key="d0">41125</data>
    </edge>
    <edge source="GBR" target="BLR">
      <data key="d0">582330</data>
    </edge>
    <edge source="GBR" target="KHM">
      <data key="d0">129890</data>
    </edge>
    <edge source="GBR" target="CMR">
      <data key="d0">1887524</data>
    </edge>
    <edge source="GBR" target="CAN">
      <data key="d0">212724434</data>
    </edge>
    <edge source="GBR" target="LKA">
      <data key="d0">4620051</data>
    </edge>
    <edge source="GBR" target="CHL">
      <data key="d0">5811491</data>
    </edge>
    <edge source="GBR" target="CHN">
      <data key="d0">101283768</data>
    </edge>
    <edge source="GBR" target="COL">
      <data key="d0">3813309</data>
    </edge>
    <edge source="GBR" target="CRI">
      <data key="d0">1568227</data>
    </edge>
    <edge source="GBR" target="HRV">
      <data key="d0">2656167</data>
    </edge>
    <edge source="GBR" target="CZE">
      <data key="d0">43769541</data>
    </edge>
    <edge source="GBR" target="BEN">
      <data key="d0">100681</data>
    </edge>
    <edge source="GBR" target="DNK">
      <data key="d0">99543359</data>
    </edge>
    <edge source="GBR" target="ECU">
      <data key="d0">311609</data>
    </edge>
    <edge source="GBR" target="SLV">
      <data key="d0">568618</data>
    </edge>
    <edge source="GBR" target="ETH">
      <data key="d0">7340957</data>
    </edge>
    <edge source="GBR" target="EST">
      <data key="d0">1995860</data>
    </edge>
    <edge source="GBR" target="FIN">
      <data key="d0">72652885</data>
    </edge>
    <edge source="GBR" target="FRA">
      <data key="d0">605522729</data>
    </edge>
    <edge source="GBR" target="GEO">
      <data key="d0">452255</data>
    </edge>
    <edge source="GBR" target="GMB">
      <data key="d0">532891</data>
    </edge>
    <edge source="GBR" target="DEU">
      <data key="d0">916160181</data>
    </edge>
    <edge source="GBR" target="GHA">
      <data key="d0">3303543</data>
    </edge>
    <edge source="GBR" target="GRC">
      <data key="d0">45048541</data>
    </edge>
    <edge source="GBR" target="GTM">
      <data key="d0">688243</data>
    </edge>
    <edge source="GBR" target="HND">
      <data key="d0">361834</data>
    </edge>
    <edge source="GBR" target="HKG">
      <data key="d0">130558829</data>
    </edge>
    <edge source="GBR" target="HUN">
      <data key="d0">32321751</data>
    </edge>
    <edge source="GBR" target="IDN">
      <data key="d0">11959753</data>
    </edge>
    <edge source="GBR" target="IRL">
      <data key="d0">260772104</data>
    </edge>
    <edge source="GBR" target="ISR">
      <data key="d0">52921707</data>
    </edge>
    <edge source="GBR" target="ITA">
      <data key="d0">326758629</data>
    </edge>
    <edge source="GBR" target="CIV">
      <data key="d0">1590015</data>
    </edge>
    <edge source="GBR" target="JAM">
      <data key="d0">1303006</data>
    </edge>
    <edge source="GBR" target="JPN">
      <data key="d0">324239315</data>
    </edge>
    <edge source="GBR" target="KAZ">
      <data key="d0">4299262</data>
    </edge>
    <edge source="GBR" target="JOR">
      <data key="d0">7389146</data>
    </edge>
    <edge source="GBR" target="KOR">
      <data key="d0">128048282</data>
    </edge>
    <edge source="GBR" target="KGZ">
      <data key="d0">66132</data>
    </edge>
    <edge source="GBR" target="LBN">
      <data key="d0">6421760</data>
    </edge>
    <edge source="GBR" target="LVA">
      <data key="d0">1524207</data>
    </edge>
    <edge source="GBR" target="LTU">
      <data key="d0">5084149</data>
    </edge>
    <edge source="GBR" target="MDG">
      <data key="d0">39966</data>
    </edge>
    <edge source="GBR" target="MWI">
      <data key="d0">707092</data>
    </edge>
    <edge source="GBR" target="MYS">
      <data key="d0">39353589</data>
    </edge>
    <edge source="GBR" target="MRT">
      <data key="d0">246966</data>
    </edge>
    <edge source="GBR" target="MUS">
      <data key="d0">2628499</data>
    </edge>
    <edge source="GBR" target="MEX">
      <data key="d0">27502026</data>
    </edge>
    <edge source="GBR" target="MDA">
      <data key="d0">161185</data>
    </edge>
    <edge source="GBR" target="MAR">
      <data key="d0">5347956</data>
    </edge>
    <edge source="GBR" target="MOZ">
      <data key="d0">554054</data>
    </edge>
    <edge source="GBR" target="OMN">
      <data key="d0">26534860</data>
    </edge>
    <edge source="GBR" target="NAM">
      <data key="d0">616931</data>
    </edge>
    <edge source="GBR" target="NLD">
      <data key="d0">305135645</data>
    </edge>
    <edge source="GBR" target="NZL">
      <data key="d0">17461691</data>
    </edge>
    <edge source="GBR" target="NIC">
      <data key="d0">543072</data>
    </edge>
    <edge source="GBR" target="NER">
      <data key="d0">338050</data>
    </edge>
    <edge source="GBR" target="NOR">
      <data key="d0">153449319</data>
    </edge>
    <edge source="GBR" target="PAK">
      <data key="d0">7805493</data>
    </edge>
    <edge source="GBR" target="PAN">
      <data key="d0">724235</data>
    </edge>
    <edge source="GBR" target="PRY">
      <data key="d0">94920</data>
    </edge>
    <edge source="GBR" target="PER">
      <data key="d0">1948011</data>
    </edge>
    <edge source="GBR" target="PHL">
      <data key="d0">7317184</data>
    </edge>
    <edge source="GBR" target="POL">
      <data key="d0">57012715</data>
    </edge>
    <edge source="GBR" target="PRT">
      <data key="d0">38303967</data>
    </edge>
    <edge source="GBR" target="ROU">
      <data key="d0">25268648</data>
    </edge>
    <edge source="GBR" target="RUS">
      <data key="d0">28543058</data>
    </edge>
    <edge source="GBR" target="SAU">
      <data key="d0">193647821</data>
    </edge>
    <edge source="GBR" target="SEN">
      <data key="d0">621902</data>
    </edge>
    <edge source="GBR" target="IND">
      <data key="d0">120744068</data>
    </edge>
    <edge source="GBR" target="SGP">
      <data key="d0">117647798</data>
    </edge>
    <edge source="GBR" target="SVK">
      <data key="d0">3996139</data>
    </edge>
    <edge source="GBR" target="VNM">
      <data key="d0">6267015</data>
    </edge>
    <edge source="GBR" target="SVN">
      <data key="d0">7553736</data>
    </edge>
    <edge source="GBR" target="ZAF">
      <data key="d0">65539952</data>
    </edge>
    <edge source="GBR" target="ZWE">
      <data key="d0">1464407</data>
    </edge>
    <edge source="GBR" target="ESP">
      <data key="d0">195768179</data>
    </edge>
    <edge source="GBR" target="SWE">
      <data key="d0">203385490</data>
    </edge>
    <edge source="GBR" target="CHE">
      <data key="d0">145294566</data>
    </edge>
    <edge source="GBR" target="THA">
      <data key="d0">31235007</data>
    </edge>
    <edge source="GBR" target="TGO">
      <data key="d0">305803</data>
    </edge>
    <edge source="GBR" target="ARE">
      <data key="d0">86488650</data>
    </edge>
    <edge source="GBR" target="TUN">
      <data key="d0">8042014</data>
    </edge>
    <edge source="GBR" target="TUR">
      <data key="d0">55829459</data>
    </edge>
    <edge source="GBR" target="UGA">
      <data key="d0">4337976</data>
    </edge>
    <edge source="GBR" target="UKR">
      <data key="d0">6841918</data>
    </edge>
    <edge source="GBR" target="MKD">
      <data key="d0">1475255</data>
    </edge>
    <edge source="GBR" target="EGY">
      <data key="d0">28471251</data>
    </edge>
    <edge source="GBR" target="TZA">
      <data key="d0">2097671</data>
    </edge>
    <edge source="GBR" target="USA">
      <data key="d0">1958720515</data>
    </edge>
    <edge source="GBR" target="BFA">
      <data key="d0">371490</data>
    </edge>
    <edge source="GBR" target="URY">
      <data key="d0">1310705</data>
    </edge>
    <edge source="GBR" target="SRB">
      <data key="d0">1060648</data>
    </edge>
    <edge source="USA" target="ALB">
      <data key="d0">490314</data>
    </edge>
    <edge source="USA" target="DZA">
      <data key="d0">6795584</data>
    </edge>
    <edge source="USA" target="AZE">
      <data key="d0">2158824</data>
    </edge>
    <edge source="USA" target="ARG">
      <data key="d0">163506208</data>
    </edge>
    <edge source="USA" target="AUS">
      <data key="d0">490872216</data>
    </edge>
    <edge source="USA" target="AUT">
      <data key="d0">160111815</data>
    </edge>
    <edge source="USA" target="ARM">
      <data key="d0">1548857</data>
    </edge>
    <edge source="USA" target="BEL">
      <data key="d0">576131470</data>
    </edge>
    <edge source="USA" target="BOL">
      <data key="d0">7453436</data>
    </edge>
    <edge source="USA" target="BWA">
      <data key="d0">768038</data>
    </edge>
    <edge source="USA" target="BRA">
      <data key="d0">565013264</data>
    </edge>
    <edge source="USA" target="BGR">
      <data key="d0">2927968</data>
    </edge>
    <edge source="USA" target="BDI">
      <data key="d0">14836</data>
    </edge>
    <edge source="USA" target="BLR">
      <data key="d0">1652319</data>
    </edge>
    <edge source="USA" target="KHM">
      <data key="d0">80471</data>
    </edge>
    <edge source="USA" target="CMR">
      <data key="d0">363653</data>
    </edge>
    <edge source="USA" target="CAN">
      <data key="d0">4948783116</data>
    </edge>
    <edge source="USA" target="CAF">
      <data key="d0">38776</data>
    </edge>
    <edge source="USA" target="LKA">
      <data key="d0">4402157</data>
    </edge>
    <edge source="USA" target="CHL">
      <data key="d0">95936502</data>
    </edge>
    <edge source="USA" target="CHN">
      <data key="d0">583797942</data>
    </edge>
    <edge source="USA" target="COL">
      <data key="d0">84966900</data>
    </edge>
    <edge source="USA" target="CRI">
      <data key="d0">93514048</data>
    </edge>
    <edge source="USA" target="HRV">
      <data key="d0">3274366</data>
    </edge>
    <edge source="USA" target="CZE">
      <data key="d0">53208319</data>
    </edge>
    <edge source="USA" target="BEN">
      <data key="d0">13636</data>
    </edge>
    <edge source="USA" target="DNK">
      <data key="d0">119301808</data>
    </edge>
    <edge source="USA" target="ECU">
      <data key="d0">11184151</data>
    </edge>
    <edge source="USA" target="SLV">
      <data key="d0">12620438</data>
    </edge>
    <edge source="USA" target="ETH">
      <data key="d0">1101793</data>
    </edge>
    <edge source="USA" target="EST">
      <data key="d0">1429145</data>
    </edge>
    <edge source="USA" target="FIN">
      <data key="d0">110792599</data>
    </edge>
    <edge source="USA" target="FRA">
      <data key="d0">1568972129</data>
    </edge>
    <edge source="USA" target="GEO">
      <data key="d0">1468883</data>
    </edge>
    <edge source="USA" target="GMB">
      <data key="d0">356743</data>
    </edge>
    <edge source="USA" target="PSE">
      <data key="d0">182203</data>
    </edge>
    <edge source="USA" target="DEU">
      <data key="d0">2229621485</data>
    </edge>
    <edge source="USA" target="GHA">
      <data key="d0">5643231</data>
    </edge>
    <edge source="USA" target="GRC">
      <data key="d0">58926156</data>
    </edge>
    <edge source="USA" target="GTM">
      <data key="d0">16336131</data>
    </edge>
    <edge source="USA" target="HND">
      <data key="d0">12903694</data>
    </edge>
    <edge source="USA" target="HKG">
      <data key="d0">521796128</data>
    </edge>
    <edge source="USA" target="HUN">
      <data key="d0">17225721</data>
    </edge>
    <edge source="USA" target="IDN">
      <data key="d0">25488896</data>
    </edge>
    <edge source="USA" target="IRL">
      <data key="d0">384051486</data>
    </edge>
    <edge source="USA" target="ISR">
      <data key="d0">347707037</data>
    </edge>
    <edge source="USA" target="ITA">
      <data key="d0">783438538</data>
    </edge>
    <edge source="USA" target="CIV">
      <data key="d0">937969</data>
    </edge>
    <edge source="USA" target="JAM">
      <data key="d0">13114438</data>
    </edge>
    <edge source="USA" target="JPN">
      <data key="d0">4151146158</data>
    </edge>
    <edge source="USA" target="KAZ">
      <data key="d0">13537906</data>
    </edge>
    <edge source="USA" target="JOR">
      <data key="d0">10537374</data>
    </edge>
    <edge source="USA" target="KOR">
      <data key="d0">1183653696</data>
    </edge>
    <edge source="USA" target="KGZ">
      <data key="d0">543370</data>
    </edge>
    <edge source="USA" target="LBN">
      <data key="d0">6883953</data>
    </edge>
    <edge source="USA" target="LVA">
      <data key="d0">2258461</data>
    </edge>
    <edge source="USA" target="LTU">
      <data key="d0">1754257</data>
    </edge>
    <edge source="USA" target="MDG">
      <data key="d0">408330</data>
    </edge>
    <edge source="USA" target="MWI">
      <data key="d0">83148</data>
    </edge>
    <edge source="USA" target="MYS">
      <data key="d0">585525484</data>
    </edge>
    <edge source="USA" target="MRT">
      <data key="d0">65328</data>
    </edge>
    <edge source="USA" target="MUS">
      <data key="d0">927354</data>
    </edge>
    <edge source="USA" target="MEX">
      <data key="d0">2328490343</data>
    </edge>
    <edge source="USA" target="MDA">
      <data key="d0">137893</data>
    </edge>
    <edge source="USA" target="MAR">
      <data key="d0">4536279</data>
    </edge>
    <edge source="USA" target="MOZ">
      <data key="d0">1067595</data>
    </edge>
    <edge source="USA" target="OMN">
      <data key="d0">9253125</data>
    </edge>
    <edge source="USA" target="NAM">
      <data key="d0">1536506</data>
    </edge>
    <edge source="USA" target="NLD">
      <data key="d0">1609575999</data>
    </edge>
    <edge source="USA" target="NZL">
      <data key="d0">61387344</data>
    </edge>
    <edge source="USA" target="NIC">
      <data key="d0">6932374</data>
    </edge>
    <edge source="USA" target="NER">
      <data key="d0">614214</data>
    </edge>
    <edge source="USA" target="NOR">
      <data key="d0">77971808</data>
    </edge>
    <edge source="USA" target="PAK">
      <data key="d0">15838679</data>
    </edge>
    <edge source="USA" target="PAN">
      <data key="d0">27725368</data>
    </edge>
    <edge source="USA" target="PRY">
      <data key="d0">6220978</data>
    </edge>
    <edge source="USA" target="PER">
      <data key="d0">35412070</data>
    </edge>
    <edge source="USA" target="PHL">
      <data key="d0">363660389</data>
    </edge>
    <edge source="USA" target="POL">
      <data key="d0">51637319</data>
    </edge>
    <edge source="USA" target="PRT">
      <data key="d0">41947113</data>
    </edge>
    <edge source="USA" target="ROU">
      <data key="d0">9456491</data>
    </edge>
    <edge source="USA" target="RUS">
      <data key="d0">66934651</data>
    </edge>
    <edge source="USA" target="SAU">
      <data key="d0">146461131</data>
    </edge>
    <edge source="USA" target="SEN">
      <data key="d0">1215821</data>
    </edge>
    <edge source="USA" target="IND">
      <data key="d0">166950796</data>
    </edge>
    <edge source="USA" target="SGP">
      <data key="d0">1155476054</data>
    </edge>
    <edge source="USA" target="SVK">
      <data key="d0">4673186</data>
    </edge>
    <edge source="USA" target="VNM">
      <data key="d0">10767611</data>
    </edge>
    <edge source="USA" target="SVN">
      <data key="d0">7639163</data>
    </edge>
    <edge source="USA" target="ZAF">
      <data key="d0">109375289</data>
    </edge>
    <edge source="USA" target="ZWE">
      <data key="d0">1225855</data>
    </edge>
    <edge source="USA" target="ESP">
      <data key="d0">308253745</data>
    </edge>
    <edge source="USA" target="SWE">
      <data key="d0">312753955</data>
    </edge>
    <edge source="USA" target="CHE">
      <data key="d0">284668417</data>
    </edge>
    <edge source="USA" target="THA">
      <data key="d0">211162572</data>
    </edge>
    <edge source="USA" target="TGO">
      <data key="d0">156535</data>
    </edge>
    <edge source="USA" target="ARE">
      <data key="d0">99041590</data>
    </edge>
    <edge source="USA" target="TUN">
      <data key="d0">3684685</data>
    </edge>
    <edge source="USA" target="TUR">
      <data key="d0">137021321</data>
    </edge>
    <edge source="USA" target="UGA">
      <data key="d0">427456</data>
    </edge>
    <edge source="USA" target="UKR">
      <data key="d0">5331800</data>
    </edge>
    <edge source="USA" target="MKD">
      <data key="d0">1446528</data>
    </edge>
    <edge source="USA" target="EGY">
      <data key="d0">56724809</data>
    </edge>
    <edge source="USA" target="GBR">
      <data key="d0">2247711145</data>
    </edge>
    <edge source="USA" target="TZA">
      <data key="d0">1974561</data>
    </edge>
    <edge source="USA" target="BFA">
      <data key="d0">34628</data>
    </edge>
    <edge source="USA" target="URY">
      <data key="d0">13414127</data>
    </edge>
    <edge source="USA" target="SRB">
      <data key="d0">386987</data>
    </edge>
    <edge source="AZE" target="CAN">
      <data key="d0">13142</data>
    </edge>
    <edge source="AZE" target="FRA">
      <data key="d0">14500</data>
    </edge>
    <edge source="AZE" target="GEO">
      <data key="d0">440098</data>
    </edge>
    <edge source="AZE" target="DEU">
      <data key="d0">31000</data>
    </edge>
    <edge source="AZE" target="KAZ">
      <data key="d0">1038104</data>
    </edge>
    <edge source="AZE" target="NLD">
      <data key="d0">27711</data>
    </edge>
    <edge source="AZE" target="RUS">
      <data key="d0">642377</data>
    </edge>
    <edge source="AZE" target="CHE">
      <data key="d0">68970</data>
    </edge>
    <edge source="AZE" target="TUR">
      <data key="d0">130205</data>
    </edge>
    <edge source="AZE" target="UKR">
      <data key="d0">28960</data>
    </edge>
    <edge source="AZE" target="GBR">
      <data key="d0">186660</data>
    </edge>
    <edge source="AZE" target="USA">
      <data key="d0">62589</data>
    </edge>
    <edge source="CAN" target="DZA">
      <data key="d0">692906</data>
    </edge>
    <edge source="CAN" target="ARG">
      <data key="d0">6028496</data>
    </edge>
    <edge source="CAN" target="AUS">
      <data key="d0">18852678</data>
    </edge>
    <edge source="CAN" target="AUT">
      <data key="d0">2035447</data>
    </edge>
    <edge source="CAN" target="BEL">
      <data key="d0">4065657</data>
    </edge>
    <edge source="CAN" target="BOL">
      <data key="d0">342858</data>
    </edge>
    <edge source="CAN" target="BWA">
      <data key="d0">73820</data>
    </edge>
    <edge source="CAN" target="BRA">
      <data key="d0">4302330</data>
    </edge>
    <edge source="CAN" target="BGR">
      <data key="d0">759917</data>
    </edge>
    <edge source="CAN" target="CMR">
      <data key="d0">139830</data>
    </edge>
    <edge source="CAN" target="LKA">
      <data key="d0">77428</data>
    </edge>
    <edge source="CAN" target="CHL">
      <data key="d0">2340131</data>
    </edge>
    <edge source="CAN" target="CHN">
      <data key="d0">38503788</data>
    </edge>
    <edge source="CAN" target="COL">
      <data key="d0">922417</data>
    </edge>
    <edge source="CAN" target="CRI">
      <data key="d0">188291</data>
    </edge>
    <edge source="CAN" target="HRV">
      <data key="d0">70529</data>
    </edge>
    <edge source="CAN" target="CZE">
      <data key="d0">2189744</data>
    </edge>
    <edge source="CAN" target="BEN">
      <data key="d0">21552</data>
    </edge>
    <edge source="CAN" target="DNK">
      <data key="d0">4616376</data>
    </edge>
    <edge source="CAN" target="ECU">
      <data key="d0">408976</data>
    </edge>
    <edge source="CAN" target="SLV">
      <data key="d0">66283</data>
    </edge>
    <edge source="CAN" target="ETH">
      <data key="d0">103984</data>
    </edge>
    <edge source="CAN" target="EST">
      <data key="d0">153503</data>
    </edge>
    <edge source="CAN" target="FIN">
      <data key="d0">2167318</data>
    </edge>
    <edge source="CAN" target="FRA">
      <data key="d0">37774351</data>
    </edge>
    <edge source="CAN" target="DEU">
      <data key="d0">109650312</data>
    </edge>
    <edge source="CAN" target="GHA">
      <data key="d0">79698</data>
    </edge>
    <edge source="CAN" target="GRC">
      <data key="d0">814775</data>
    </edge>
    <edge source="CAN" target="GTM">
      <data key="d0">68954</data>
    </edge>
    <edge source="CAN" target="HND">
      <data key="d0">32868</data>
    </edge>
    <edge source="CAN" target="HKG">
      <data key="d0">12312997</data>
    </edge>
    <edge source="CAN" target="HUN">
      <data key="d0">1133908</data>
    </edge>
    <edge source="CAN" target="IDN">
      <data key="d0">431142</data>
    </edge>
    <edge source="CAN" target="IRL">
      <data key="d0">2650753</data>
    </edge>
    <edge source="CAN" target="ISR">
      <data key="d0">7310220</data>
    </edge>
    <edge source="CAN" target="ITA">
      <data key="d0">53940945</data>
    </edge>
    <edge source="CAN" target="JAM">
      <data key="d0">394560</data>
    </edge>
    <edge source="CAN" target="JPN">
      <data key="d0">54862392</data>
    </edge>
    <edge source="CAN" target="KAZ">
      <data key="d0">1915512</data>
    </edge>
    <edge source="CAN" target="JOR">
      <data key="d0">219275</data>
    </edge>
    <edge source="CAN" target="KOR">
      <data key="d0">13061062</data>
    </edge>
    <edge source="CAN" target="LBN">
      <data key="d0">121895</data>
    </edge>
    <edge source="CAN" target="LVA">
      <data key="d0">77400</data>
    </edge>
    <edge source="CAN" target="LTU">
      <data key="d0">147817</data>
    </edge>
    <edge source="CAN" target="MDG">
      <data key="d0">141076</data>
    </edge>
    <edge source="CAN" target="MYS">
      <data key="d0">3952400</data>
    </edge>
    <edge source="CAN" target="MRT">
      <data key="d0">33947</data>
    </edge>
    <edge source="CAN" target="MEX">
      <data key="d0">6385828</data>
    </edge>
    <edge source="CAN" target="MAR">
      <data key="d0">406152</data>
    </edge>
    <edge source="CAN" target="OMN">
      <data key="d0">300996</data>
    </edge>
    <edge source="CAN" target="NLD">
      <data key="d0">41028581</data>
    </edge>
    <edge source="CAN" target="NZL">
      <data key="d0">1813393</data>
    </edge>
    <edge source="CAN" target="NOR">
      <data key="d0">4442647</data>
    </edge>
    <edge source="CAN" target="PAK">
      <data key="d0">120064</data>
    </edge>
    <edge source="CAN" target="PAN">
      <data key="d0">930777</data>
    </edge>
    <edge source="CAN" target="PER">
      <data key="d0">1872966</data>
    </edge>
    <edge source="CAN" target="PHL">
      <data key="d0">2134941</data>
    </edge>
    <edge source="CAN" target="POL">
      <data key="d0">2705447</data>
    </edge>
    <edge source="CAN" target="PRT">
      <data key="d0">2294735</data>
    </edge>
    <edge source="CAN" target="ROU">
      <data key="d0">170994</data>
    </edge>
    <edge source="CAN" target="RUS">
      <data key="d0">5183726</data>
    </edge>
    <edge source="CAN" target="SAU">
      <data key="d0">4198729</data>
    </edge>
    <edge source="CAN" target="IND">
      <data key="d0">4764164</data>
    </edge>
    <edge source="CAN" target="SGP">
      <data key="d0">8438465</data>
    </edge>
    <edge source="CAN" target="SVK">
      <data key="d0">388896</data>
    </edge>
    <edge source="CAN" target="VNM">
      <data key="d0">1667063</data>
    </edge>
    <edge source="CAN" target="SVN">
      <data key="d0">562019</data>
    </edge>
    <edge source="CAN" target="ZAF">
      <data key="d0">3499918</data>
    </edge>
    <edge source="CAN" target="ZWE">
      <data key="d0">115127</data>
    </edge>
    <edge source="CAN" target="ESP">
      <data key="d0">5436471</data>
    </edge>
    <edge source="CAN" target="SWE">
      <data key="d0">5403672</data>
    </edge>
    <edge source="CAN" target="CHE">
      <data key="d0">5716026</data>
    </edge>
    <edge source="CAN" target="THA">
      <data key="d0">4238907</data>
    </edge>
    <edge source="CAN" target="ARE">
      <data key="d0">3957676</data>
    </edge>
    <edge source="CAN" target="TUN">
      <data key="d0">88442</data>
    </edge>
    <edge source="CAN" target="TUR">
      <data key="d0">1723220</data>
    </edge>
    <edge source="CAN" target="MKD">
      <data key="d0">34328</data>
    </edge>
    <edge source="CAN" target="EGY">
      <data key="d0">1595856</data>
    </edge>
    <edge source="CAN" target="GBR">
      <data key="d0">176265442</data>
    </edge>
    <edge source="CAN" target="TZA">
      <data key="d0">357716</data>
    </edge>
    <edge source="CAN" target="USA">
      <data key="d0">2368586650</data>
    </edge>
    <edge source="CAN" target="URY">
      <data key="d0">14343</data>
    </edge>
    <edge source="GEO" target="AZE">
      <data key="d0">52918</data>
    </edge>
    <edge source="GEO" target="ARM">
      <data key="d0">24407</data>
    </edge>
    <edge source="GEO" target="ITA">
      <data key="d0">20400</data>
    </edge>
    <edge source="GEO" target="RUS">
      <data key="d0">24141</data>
    </edge>
    <edge source="GEO" target="CHE">
      <data key="d0">12347</data>
    </edge>
    <edge source="GEO" target="TUR">
      <data key="d0">58438</data>
    </edge>
    <edge source="KAZ" target="KGZ">
      <data key="d0">38400</data>
    </edge>
    <edge source="KAZ" target="RUS">
      <data key="d0">407700</data>
    </edge>
    <edge source="RUS" target="DZA">
      <data key="d0">2369933</data>
    </edge>
    <edge source="RUS" target="AZE">
      <data key="d0">315956</data>
    </edge>
    <edge source="RUS" target="ARG">
      <data key="d0">27648</data>
    </edge>
    <edge source="RUS" target="AUS">
      <data key="d0">30109</data>
    </edge>
    <edge source="RUS" target="AUT">
      <data key="d0">330845</data>
    </edge>
    <edge source="RUS" target="ARM">
      <data key="d0">195403</data>
    </edge>
    <edge source="RUS" target="BEL">
      <data key="d0">46058</data>
    </edge>
    <edge source="RUS" target="BRA">
      <data key="d0">1363525</data>
    </edge>
    <edge source="RUS" target="BGR">
      <data key="d0">2069785</data>
    </edge>
    <edge source="RUS" target="CAN">
      <data key="d0">2049456</data>
    </edge>
    <edge source="RUS" target="LKA">
      <data key="d0">45826</data>
    </edge>
    <edge source="RUS" target="CHL">
      <data key="d0">34190</data>
    </edge>
    <edge source="RUS" target="CHN">
      <data key="d0">46371279</data>
    </edge>
    <edge source="RUS" target="COL">
      <data key="d0">169400</data>
    </edge>
    <edge source="RUS" target="CZE">
      <data key="d0">1481765</data>
    </edge>
    <edge source="RUS" target="DNK">
      <data key="d0">150345</data>
    </edge>
    <edge source="RUS" target="ECU">
      <data key="d0">85467</data>
    </edge>
    <edge source="RUS" target="ETH">
      <data key="d0">1838227</data>
    </edge>
    <edge source="RUS" target="EST">
      <data key="d0">669904</data>
    </edge>
    <edge source="RUS" target="FIN">
      <data key="d0">86888474</data>
    </edge>
    <edge source="RUS" target="FRA">
      <data key="d0">1785995</data>
    </edge>
    <edge source="RUS" target="GEO">
      <data key="d0">680864</data>
    </edge>
    <edge source="RUS" target="DEU">
      <data key="d0">17154538</data>
    </edge>
    <edge source="RUS" target="GRC">
      <data key="d0">187725</data>
    </edge>
    <edge source="RUS" target="HKG">
      <data key="d0">87644</data>
    </edge>
    <edge source="RUS" target="HUN">
      <data key="d0">4556478</data>
    </edge>
    <edge source="RUS" target="IRL">
      <data key="d0">279190</data>
    </edge>
    <edge source="RUS" target="ISR">
      <data key="d0">2124517</data>
    </edge>
    <edge source="RUS" target="ITA">
      <data key="d0">1015075</data>
    </edge>
    <edge source="RUS" target="JPN">
      <data key="d0">1763309</data>
    </edge>
    <edge source="RUS" target="KAZ">
      <data key="d0">19944616</data>
    </edge>
    <edge source="RUS" target="JOR">
      <data key="d0">597169</data>
    </edge>
    <edge source="RUS" target="KOR">
      <data key="d0">3156240</data>
    </edge>
    <edge source="RUS" target="KGZ">
      <data key="d0">1177979</data>
    </edge>
    <edge source="RUS" target="LVA">
      <data key="d0">76115545</data>
    </edge>
    <edge source="RUS" target="LTU">
      <data key="d0">110613665</data>
    </edge>
    <edge source="RUS" target="MYS">
      <data key="d0">2220360</data>
    </edge>
    <edge source="RUS" target="MEX">
      <data key="d0">170710</data>
    </edge>
    <edge source="RUS" target="MDA">
      <data key="d0">742828</data>
    </edge>
    <edge source="RUS" target="NAM">
      <data key="d0">28889</data>
    </edge>
    <edge source="RUS" target="NLD">
      <data key="d0">4389479</data>
    </edge>
    <edge source="RUS" target="NZL">
      <data key="d0">75769</data>
    </edge>
    <edge source="RUS" target="NOR">
      <data key="d0">262024</data>
    </edge>
    <edge source="RUS" target="PAK">
      <data key="d0">120190</data>
    </edge>
    <edge source="RUS" target="PER">
      <data key="d0">21358</data>
    </edge>
    <edge source="RUS" target="POL">
      <data key="d0">4523816</data>
    </edge>
    <edge source="RUS" target="PRT">
      <data key="d0">42094</data>
    </edge>
    <edge source="RUS" target="ROU">
      <data key="d0">954182</data>
    </edge>
    <edge source="RUS" target="IND">
      <data key="d0">31007388</data>
    </edge>
    <edge source="RUS" target="SGP">
      <data key="d0">871835</data>
    </edge>
    <edge source="RUS" target="SVK">
      <data key="d0">1866531</data>
    </edge>
    <edge source="RUS" target="VNM">
      <data key="d0">654512</data>
    </edge>
    <edge source="RUS" target="SVN">
      <data key="d0">16864</data>
    </edge>
    <edge source="RUS" target="ZAF">
      <data key="d0">88029</data>
    </edge>
    <edge source="RUS" target="ZWE">
      <data key="d0">293379</data>
    </edge>
    <edge source="RUS" target="ESP">
      <data key="d0">618087</data>
    </edge>
    <edge source="RUS" target="SWE">
      <data key="d0">342946</data>
    </edge>
    <edge source="RUS" target="CHE">
      <data key="d0">1341666</data>
    </edge>
    <edge source="RUS" target="ARE">
      <data key="d0">8746575</data>
    </edge>
    <edge source="RUS" target="TUR">
      <data key="d0">803575</data>
    </edge>
    <edge source="RUS" target="UKR">
      <data key="d0">47029810</data>
    </edge>
    <edge source="RUS" target="EGY">
      <data key="d0">1807241</data>
    </edge>
    <edge source="RUS" target="GBR">
      <data key="d0">4980991</data>
    </edge>
    <edge source="RUS" target="USA">
      <data key="d0">47485600</data>
    </edge>
    <edge source="RUS" target="SRB">
      <data key="d0">3867798</data>
    </edge>
    <edge source="CHE" target="ALB">
      <data key="d0">322143</data>
    </edge>
    <edge source="CHE" target="DZA">
      <data key="d0">3690421</data>
    </edge>
    <edge source="CHE" target="AZE">
      <data key="d0">500038</data>
    </edge>
    <edge source="CHE" target="ARG">
      <data key="d0">5559909</data>
    </edge>
    <edge source="CHE" target="AUS">
      <data key="d0">17797557</data>
    </edge>
    <edge source="CHE" target="AUT">
      <data key="d0">72261862</data>
    </edge>
    <edge source="CHE" target="ARM">
      <data key="d0">298900</data>
    </edge>
    <edge source="CHE" target="BEL">
      <data key="d0">36672004</data>
    </edge>
    <edge source="CHE" target="BOL">
      <data key="d0">274933</data>
    </edge>
    <edge source="CHE" target="BWA">
      <data key="d0">70876</data>
    </edge>
    <edge source="CHE" target="BRA">
      <data key="d0">20329725</data>
    </edge>
    <edge source="CHE" target="BGR">
      <data key="d0">2486089</data>
    </edge>
    <edge source="CHE" target="BLR">
      <data key="d0">678185</data>
    </edge>
    <edge source="CHE" target="KHM">
      <data key="d0">83597</data>
    </edge>
    <edge source="CHE" target="CMR">
      <data key="d0">237760</data>
    </edge>
    <edge source="CHE" target="CAN">
      <data key="d0">23913724</data>
    </edge>
    <edge source="CHE" target="LKA">
      <data key="d0">654779</data>
    </edge>
    <edge source="CHE" target="CHL">
      <data key="d0">3099823</data>
    </edge>
    <edge source="CHE" target="CHN">
      <data key="d0">36762905</data>
    </edge>
    <edge source="CHE" target="COL">
      <data key="d0">3363191</data>
    </edge>
    <edge source="CHE" target="CRI">
      <data key="d0">441296</data>
    </edge>
    <edge source="CHE" target="HRV">
      <data key="d0">3992608</data>
    </edge>
    <edge source="CHE" target="CZE">
      <data key="d0">18448230</data>
    </edge>
    <edge source="CHE" target="BEN">
      <data key="d0">25262</data>
    </edge>
    <edge source="CHE" target="DNK">
      <data key="d0">24609897</data>
    </edge>
    <edge source="CHE" target="ECU">
      <data key="d0">555467</data>
    </edge>
    <edge source="CHE" target="SLV">
      <data key="d0">181512</data>
    </edge>
    <edge source="CHE" target="ETH">
      <data key="d0">396202</data>
    </edge>
    <edge source="CHE" target="EST">
      <data key="d0">1489287</data>
    </edge>
    <edge source="CHE" target="FIN">
      <data key="d0">22711613</data>
    </edge>
    <edge source="CHE" target="FRA">
      <data key="d0">210592635</data>
    </edge>
    <edge source="CHE" target="GEO">
      <data key="d0">486825</data>
    </edge>
    <edge source="CHE" target="GMB">
      <data key="d0">19770</data>
    </edge>
    <edge source="CHE" target="DEU">
      <data key="d0">793834798</data>
    </edge>
    <edge source="CHE" target="GHA">
      <data key="d0">100805</data>
    </edge>
    <edge source="CHE" target="GRC">
      <data key="d0">19764428</data>
    </edge>
    <edge source="CHE" target="GTM">
      <data key="d0">385282</data>
    </edge>
    <edge source="CHE" target="HND">
      <data key="d0">152813</data>
    </edge>
    <edge source="CHE" target="HKG">
      <data key="d0">22867979</data>
    </edge>
    <edge source="CHE" target="HUN">
      <data key="d0">9390612</data>
    </edge>
    <edge source="CHE" target="IDN">
      <data key="d0">4614173</data>
    </edge>
    <edge source="CHE" target="IRL">
      <data key="d0">7834171</data>
    </edge>
    <edge source="CHE" target="ISR">
      <data key="d0">8474690</data>
    </edge>
    <edge source="CHE" target="ITA">
      <data key="d0">149374869</data>
    </edge>
    <edge source="CHE" target="CIV">
      <data key="d0">150053</data>
    </edge>
    <edge source="CHE" target="JAM">
      <data key="d0">169623</data>
    </edge>
    <edge source="CHE" target="JPN">
      <data key="d0">109750282</data>
    </edge>
    <edge source="CHE" target="KAZ">
      <data key="d0">700886</data>
    </edge>
    <edge source="CHE" target="JOR">
      <data key="d0">2274762</data>
    </edge>
    <edge source="CHE" target="KOR">
      <data key="d0">28214738</data>
    </edge>
    <edge source="CHE" target="KGZ">
      <data key="d0">27906</data>
    </edge>
    <edge source="CHE" target="LBN">
      <data key="d0">1840062</data>
    </edge>
    <edge source="CHE" target="LVA">
      <data key="d0">682258</data>
    </edge>
    <edge source="CHE" target="LTU">
      <data key="d0">889674</data>
    </edge>
    <edge source="CHE" target="MDG">
      <data key="d0">68061</data>
    </edge>
    <edge source="CHE" target="MYS">
      <data key="d0">6216607</data>
    </edge>
    <edge source="CHE" target="MRT">
      <data key="d0">41034</data>
    </edge>
    <edge source="CHE" target="MUS">
      <data key="d0">241702</data>
    </edge>
    <edge source="CHE" target="MEX">
      <data key="d0">14048595</data>
    </edge>
    <edge source="CHE" target="MDA">
      <data key="d0">68397</data>
    </edge>
    <edge source="CHE" target="MAR">
      <data key="d0">2184743</data>
    </edge>
    <edge source="CHE" target="MOZ">
      <data key="d0">16290</data>
    </edge>
    <edge source="CHE" target="OMN">
      <data key="d0">1929908</data>
    </edge>
    <edge source="CHE" target="NAM">
      <data key="d0">10134</data>
    </edge>
    <edge source="CHE" target="NLD">
      <data key="d0">87201308</data>
    </edge>
    <edge source="CHE" target="NZL">
      <data key="d0">2153057</data>
    </edge>
    <edge source="CHE" target="NIC">
      <data key="d0">71194</data>
    </edge>
    <edge source="CHE" target="NOR">
      <data key="d0">17605024</data>
    </edge>
    <edge source="CHE" target="PAK">
      <data key="d0">3019701</data>
    </edge>
    <edge source="CHE" target="PAN">
      <data key="d0">338272</data>
    </edge>
    <edge source="CHE" target="PRY">
      <data key="d0">269460</data>
    </edge>
    <edge source="CHE" target="PER">
      <data key="d0">1674101</data>
    </edge>
    <edge source="CHE" target="PHL">
      <data key="d0">2539224</data>
    </edge>
    <edge source="CHE" target="POL">
      <data key="d0">20060686</data>
    </edge>
    <edge source="CHE" target="PRT">
      <data key="d0">11363334</data>
    </edge>
    <edge source="CHE" target="ROU">
      <data key="d0">6664861</data>
    </edge>
    <edge source="CHE" target="RUS">
      <data key="d0">12162097</data>
    </edge>
    <edge source="CHE" target="SAU">
      <data key="d0">22965884</data>
    </edge>
    <edge source="CHE" target="SEN">
      <data key="d0">134998</data>
    </edge>
    <edge source="CHE" target="IND">
      <data key="d0">24150351</data>
    </edge>
    <edge source="CHE" target="SGP">
      <data key="d0">32914716</data>
    </edge>
    <edge source="CHE" target="SVK">
      <data key="d0">4090498</data>
    </edge>
    <edge source="CHE" target="VNM">
      <data key="d0">2118315</data>
    </edge>
    <edge source="CHE" target="SVN">
      <data key="d0">4400784</data>
    </edge>
    <edge source="CHE" target="ZAF">
      <data key="d0">13200256</data>
    </edge>
    <edge source="CHE" target="ZWE">
      <data key="d0">134467</data>
    </edge>
    <edge source="CHE" target="ESP">
      <data key="d0">72032315</data>
    </edge>
    <edge source="CHE" target="SWE">
      <data key="d0">53868163</data>
    </edge>
    <edge source="CHE" target="THA">
      <data key="d0">11131386</data>
    </edge>
    <edge source="CHE" target="TGO">
      <data key="d0">15414</data>
    </edge>
    <edge source="CHE" target="ARE">
      <data key="d0">8920837</data>
    </edge>
    <edge source="CHE" target="TUN">
      <data key="d0">2153485</data>
    </edge>
    <edge source="CHE" target="TUR">
      <data key="d0">19965297</data>
    </edge>
    <edge source="CHE" target="UGA">
      <data key="d0">139783</data>
    </edge>
    <edge source="CHE" target="UKR">
      <data key="d0">1942526</data>
    </edge>
    <edge source="CHE" target="MKD">
      <data key="d0">215279</data>
    </edge>
    <edge source="CHE" target="EGY">
      <data key="d0">5960863</data>
    </edge>
    <edge source="CHE" target="GBR">
      <data key="d0">122589515</data>
    </edge>
    <edge source="CHE" target="TZA">
      <data key="d0">94865</data>
    </edge>
    <edge source="CHE" target="USA">
      <data key="d0">418308550</data>
    </edge>
    <edge source="CHE" target="BFA">
      <data key="d0">73318</data>
    </edge>
    <edge source="CHE" target="URY">
      <data key="d0">953675</data>
    </edge>
    <edge source="CHE" target="SRB">
      <data key="d0">1245904</data>
    </edge>
    <edge source="TUR" target="ALB">
      <data key="d0">276552</data>
    </edge>
    <edge source="TUR" target="DZA">
      <data key="d0">327451</data>
    </edge>
    <edge source="TUR" target="AZE">
      <data key="d0">1655362</data>
    </edge>
    <edge source="TUR" target="ARG">
      <data key="d0">215630</data>
    </edge>
    <edge source="TUR" target="AUS">
      <data key="d0">19426</data>
    </edge>
    <edge source="TUR" target="AUT">
      <data key="d0">92054</data>
    </edge>
    <edge source="TUR" target="BEL">
      <data key="d0">602714</data>
    </edge>
    <edge source="TUR" target="BRA">
      <data key="d0">19934</data>
    </edge>
    <edge source="TUR" target="BGR">
      <data key="d0">471847</data>
    </edge>
    <edge source="TUR" target="BLR">
      <data key="d0">23897</data>
    </edge>
    <edge source="TUR" target="CAN">
      <data key="d0">94505</data>
    </edge>
    <edge source="TUR" target="LKA">
      <data key="d0">28780</data>
    </edge>
    <edge source="TUR" target="CHL">
      <data key="d0">52519</data>
    </edge>
    <edge source="TUR" target="COL">
      <data key="d0">44187</data>
    </edge>
    <edge source="TUR" target="CRI">
      <data key="d0">130852</data>
    </edge>
    <edge source="TUR" target="HRV">
      <data key="d0">54248</data>
    </edge>
    <edge source="TUR" target="CZE">
      <data key="d0">26944</data>
    </edge>
    <edge source="TUR" target="DNK">
      <data key="d0">95080</data>
    </edge>
    <edge source="TUR" target="ETH">
      <data key="d0">76528</data>
    </edge>
    <edge source="TUR" target="FIN">
      <data key="d0">23061</data>
    </edge>
    <edge source="TUR" target="FRA">
      <data key="d0">3537741</data>
    </edge>
    <edge source="TUR" target="GEO">
      <data key="d0">356548</data>
    </edge>
    <edge source="TUR" target="DEU">
      <data key="d0">7684081</data>
    </edge>
    <edge source="TUR" target="GRC">
      <data key="d0">137303</data>
    </edge>
    <edge source="TUR" target="HKG">
      <data key="d0">139176</data>
    </edge>
    <edge source="TUR" target="HUN">
      <data key="d0">121623</data>
    </edge>
    <edge source="TUR" target="IDN">
      <data key="d0">133881</data>
    </edge>
    <edge source="TUR" target="IRL">
      <data key="d0">364605</data>
    </edge>
    <edge source="TUR" target="ISR">
      <data key="d0">1244895</data>
    </edge>
    <edge source="TUR" target="ITA">
      <data key="d0">1308998</data>
    </edge>
    <edge source="TUR" target="JPN">
      <data key="d0">218789</data>
    </edge>
    <edge source="TUR" target="KAZ">
      <data key="d0">773837</data>
    </edge>
    <edge source="TUR" target="JOR">
      <data key="d0">297605</data>
    </edge>
    <edge source="TUR" target="KOR">
      <data key="d0">650323</data>
    </edge>
    <edge source="TUR" target="KGZ">
      <data key="d0">97456</data>
    </edge>
    <edge source="TUR" target="LBN">
      <data key="d0">107702</data>
    </edge>
    <edge source="TUR" target="LTU">
      <data key="d0">26146</data>
    </edge>
    <edge source="TUR" target="MYS">
      <data key="d0">59150</data>
    </edge>
    <edge source="TUR" target="MEX">
      <data key="d0">51984</data>
    </edge>
    <edge source="TUR" target="MDA">
      <data key="d0">19368</data>
    </edge>
    <edge source="TUR" target="MAR">
      <data key="d0">109450</data>
    </edge>
    <edge source="TUR" target="NLD">
      <data key="d0">697097</data>
    </edge>
    <edge source="TUR" target="NOR">
      <data key="d0">10614</data>
    </edge>
    <edge source="TUR" target="PAK">
      <data key="d0">196056</data>
    </edge>
    <edge source="TUR" target="PHL">
      <data key="d0">78237</data>
    </edge>
    <edge source="TUR" target="POL">
      <data key="d0">170585</data>
    </edge>
    <edge source="TUR" target="PRT">
      <data key="d0">416459</data>
    </edge>
    <edge source="TUR" target="ROU">
      <data key="d0">881546</data>
    </edge>
    <edge source="TUR" target="RUS">
      <data key="d0">1594234</data>
    </edge>
    <edge source="TUR" target="SAU">
      <data key="d0">144471</data>
    </edge>
    <edge source="TUR" target="SEN">
      <data key="d0">15546</data>
    </edge>
    <edge source="TUR" target="IND">
      <data key="d0">480666</data>
    </edge>
    <edge source="TUR" target="SGP">
      <data key="d0">16874</data>
    </edge>
    <edge source="TUR" target="SVK">
      <data key="d0">11232</data>
    </edge>
    <edge source="TUR" target="VNM">
      <data key="d0">16711</data>
    </edge>
    <edge source="TUR" target="ZAF">
      <data key="d0">107614</data>
    </edge>
    <edge source="TUR" target="ESP">
      <data key="d0">1229667</data>
    </edge>
    <edge source="TUR" target="SWE">
      <data key="d0">118632</data>
    </edge>
    <edge source="TUR" target="CHE">
      <data key="d0">406748</data>
    </edge>
    <edge source="TUR" target="THA">
      <data key="d0">52528</data>
    </edge>
    <edge source="TUR" target="ARE">
      <data key="d0">76705</data>
    </edge>
    <edge source="TUR" target="TUN">
      <data key="d0">172449</data>
    </edge>
    <edge source="TUR" target="UKR">
      <data key="d0">54663</data>
    </edge>
    <edge source="TUR" target="MKD">
      <data key="d0">116582</data>
    </edge>
    <edge source="TUR" target="EGY">
      <data key="d0">489818</data>
    </edge>
    <edge source="TUR" target="GBR">
      <data key="d0">1197223</data>
    </edge>
    <edge source="TUR" target="TZA">
      <data key="d0">13991</data>
    </edge>
    <edge source="TUR" target="USA">
      <data key="d0">12121969</data>
    </edge>
    <edge source="TUR" target="URY">
      <data key="d0">58943</data>
    </edge>
    <edge source="TUR" target="SRB">
      <data key="d0">500870</data>
    </edge>
    <edge source="UKR" target="DZA">
      <data key="d0">573830</data>
    </edge>
    <edge source="UKR" target="AZE">
      <data key="d0">84060</data>
    </edge>
    <edge source="UKR" target="AUT">
      <data key="d0">201500</data>
    </edge>
    <edge source="UKR" target="BGR">
      <data key="d0">111680</data>
    </edge>
    <edge source="UKR" target="BLR">
      <data key="d0">1688020</data>
    </edge>
    <edge source="UKR" target="CAN">
      <data key="d0">29400</data>
    </edge>
    <edge source="UKR" target="CHN">
      <data key="d0">2346900</data>
    </edge>
    <edge source="UKR" target="CZE">
      <data key="d0">135370</data>
    </edge>
    <edge source="UKR" target="DNK">
      <data key="d0">15100</data>
    </edge>
    <edge source="UKR" target="ETH">
      <data key="d0">4670690</data>
    </edge>
    <edge source="UKR" target="EST">
      <data key="d0">2389380</data>
    </edge>
    <edge source="UKR" target="FIN">
      <data key="d0">92440</data>
    </edge>
    <edge source="UKR" target="FRA">
      <data key="d0">139610</data>
    </edge>
    <edge source="UKR" target="GEO">
      <data key="d0">203960</data>
    </edge>
    <edge source="UKR" target="DEU">
      <data key="d0">656850</data>
    </edge>
    <edge source="UKR" target="HUN">
      <data key="d0">78270</data>
    </edge>
    <edge source="UKR" target="ISR">
      <data key="d0">22480</data>
    </edge>
    <edge source="UKR" target="ITA">
      <data key="d0">206270</data>
    </edge>
    <edge source="UKR" target="KAZ">
      <data key="d0">956530</data>
    </edge>
    <edge source="UKR" target="KOR">
      <data key="d0">88330</data>
    </edge>
    <edge source="UKR" target="KGZ">
      <data key="d0">207800</data>
    </edge>
    <edge source="UKR" target="LVA">
      <data key="d0">37170</data>
    </edge>
    <edge source="UKR" target="LTU">
      <data key="d0">251380</data>
    </edge>
    <edge source="UKR" target="MEX">
      <data key="d0">51520</data>
    </edge>
    <edge source="UKR" target="MDA">
      <data key="d0">714560</data>
    </edge>
    <edge source="UKR" target="NZL">
      <data key="d0">10270</data>
    </edge>
    <edge source="UKR" target="PAN">
      <data key="d0">16110</data>
    </edge>
    <edge source="UKR" target="POL">
      <data key="d0">192020</data>
    </edge>
    <edge source="UKR" target="ROU">
      <data key="d0">10280</data>
    </edge>
    <edge source="UKR" target="RUS">
      <data key="d0">35498080</data>
    </edge>
    <edge source="UKR" target="IND">
      <data key="d0">330580</data>
    </edge>
    <edge source="UKR" target="SVK">
      <data key="d0">188700</data>
    </edge>
    <edge source="UKR" target="VNM">
      <data key="d0">71430</data>
    </edge>
    <edge source="UKR" target="SVN">
      <data key="d0">71090</data>
    </edge>
    <edge source="UKR" target="ESP">
      <data key="d0">116990</data>
    </edge>
    <edge source="UKR" target="SWE">
      <data key="d0">24470</data>
    </edge>
    <edge source="UKR" target="CHE">
      <data key="d0">39170</data>
    </edge>
    <edge source="UKR" target="TUR">
      <data key="d0">21080</data>
    </edge>
    <edge source="UKR" target="EGY">
      <data key="d0">23890</data>
    </edge>
    <edge source="UKR" target="GBR">
      <data key="d0">154730</data>
    </edge>
    <edge source="UKR" target="USA">
      <data key="d0">1638430</data>
    </edge>
    <edge source="ARG" target="AUS">
      <data key="d0">1780779</data>
    </edge>
    <edge source="ARG" target="BEL">
      <data key="d0">37054</data>
    </edge>
    <edge source="ARG" target="BOL">
      <data key="d0">859837</data>
    </edge>
    <edge source="ARG" target="BRA">
      <data key="d0">42738364</data>
    </edge>
    <edge source="ARG" target="CAN">
      <data key="d0">464006</data>
    </edge>
    <edge source="ARG" target="CHL">
      <data key="d0">3992362</data>
    </edge>
    <edge source="ARG" target="CHN">
      <data key="d0">152900</data>
    </edge>
    <edge source="ARG" target="COL">
      <data key="d0">1415147</data>
    </edge>
    <edge source="ARG" target="CRI">
      <data key="d0">145827</data>
    </edge>
    <edge source="ARG" target="DNK">
      <data key="d0">28020</data>
    </edge>
    <edge source="ARG" target="ECU">
      <data key="d0">59262</data>
    </edge>
    <edge source="ARG" target="FRA">
      <data key="d0">623071</data>
    </edge>
    <edge source="ARG" target="DEU">
      <data key="d0">309721</data>
    </edge>
    <edge source="ARG" target="GTM">
      <data key="d0">130463</data>
    </edge>
    <edge source="ARG" target="HKG">
      <data key="d0">23877</data>
    </edge>
    <edge source="ARG" target="IDN">
      <data key="d0">17301</data>
    </edge>
    <edge source="ARG" target="ISR">
      <data key="d0">419844</data>
    </edge>
    <edge source="ARG" target="ITA">
      <data key="d0">528918</data>
    </edge>
    <edge source="ARG" target="JAM">
      <data key="d0">15949</data>
    </edge>
    <edge source="ARG" target="JPN">
      <data key="d0">86003</data>
    </edge>
    <edge source="ARG" target="MYS">
      <data key="d0">24256</data>
    </edge>
    <edge source="ARG" target="MEX">
      <data key="d0">3599575</data>
    </edge>
    <edge source="ARG" target="NLD">
      <data key="d0">258315</data>
    </edge>
    <edge source="ARG" target="NZL">
      <data key="d0">45735</data>
    </edge>
    <edge source="ARG" target="PAK">
      <data key="d0">85055</data>
    </edge>
    <edge source="ARG" target="PAN">
      <data key="d0">369811</data>
    </edge>
    <edge source="ARG" target="PRY">
      <data key="d0">1302961</data>
    </edge>
    <edge source="ARG" target="PER">
      <data key="d0">2261514</data>
    </edge>
    <edge source="ARG" target="PHL">
      <data key="d0">46229</data>
    </edge>
    <edge source="ARG" target="PRT">
      <data key="d0">13113</data>
    </edge>
    <edge source="ARG" target="ROU">
      <data key="d0">52110</data>
    </edge>
    <edge source="ARG" target="SAU">
      <data key="d0">40709</data>
    </edge>
    <edge source="ARG" target="IND">
      <data key="d0">1760892</data>
    </edge>
    <edge source="ARG" target="SGP">
      <data key="d0">22232</data>
    </edge>
    <edge source="ARG" target="ZAF">
      <data key="d0">52389</data>
    </edge>
    <edge source="ARG" target="ESP">
      <data key="d0">755182</data>
    </edge>
    <edge source="ARG" target="SWE">
      <data key="d0">11287</data>
    </edge>
    <edge source="ARG" target="CHE">
      <data key="d0">96006</data>
    </edge>
    <edge source="ARG" target="THA">
      <data key="d0">30996</data>
    </edge>
    <edge source="ARG" target="ARE">
      <data key="d0">10838</data>
    </edge>
    <edge source="ARG" target="TUN">
      <data key="d0">14000</data>
    </edge>
    <edge source="ARG" target="TUR">
      <data key="d0">24589</data>
    </edge>
    <edge source="ARG" target="GBR">
      <data key="d0">573726</data>
    </edge>
    <edge source="ARG" target="USA">
      <data key="d0">6619678</data>
    </edge>
    <edge source="ARG" target="URY">
      <data key="d0">3688431</data>
    </edge>
    <edge source="BOL" target="ARG">
      <data key="d0">2512711</data>
    </edge>
    <edge source="BOL" target="BRA">
      <data key="d0">1472116</data>
    </edge>
    <edge source="BOL" target="CHL">
      <data key="d0">150632</data>
    </edge>
    <edge source="BOL" target="COL">
      <data key="d0">19038</data>
    </edge>
    <edge source="BOL" target="DNK">
      <data key="d0">75028</data>
    </edge>
    <edge source="BOL" target="FRA">
      <data key="d0">96084</data>
    </edge>
    <edge source="BOL" target="DEU">
      <data key="d0">41201</data>
    </edge>
    <edge source="BOL" target="ISR">
      <data key="d0">253758</data>
    </edge>
    <edge source="BOL" target="PER">
      <data key="d0">54350</data>
    </edge>
    <edge source="BOL" target="CHE">
      <data key="d0">284806</data>
    </edge>
    <edge source="BOL" target="GBR">
      <data key="d0">57322</data>
    </edge>
    <edge source="BOL" target="USA">
      <data key="d0">1693800</data>
    </edge>
    <edge source="BRA" target="ARG">
      <data key="d0">36415839</data>
    </edge>
    <edge source="BRA" target="AUS">
      <data key="d0">838382</data>
    </edge>
    <edge source="BRA" target="AUT">
      <data key="d0">257263</data>
    </edge>
    <edge source="BRA" target="BEL">
      <data key="d0">565870</data>
    </edge>
    <edge source="BRA" target="BOL">
      <data key="d0">3916611</data>
    </edge>
    <edge source="BRA" target="BGR">
      <data key="d0">53504</data>
    </edge>
    <edge source="BRA" target="KHM">
      <data key="d0">19778</data>
    </edge>
    <edge source="BRA" target="CAN">
      <data key="d0">1070671</data>
    </edge>
    <edge source="BRA" target="LKA">
      <data key="d0">40783</data>
    </edge>
    <edge source="BRA" target="CHL">
      <data key="d0">8770994</data>
    </edge>
    <edge source="BRA" target="CHN">
      <data key="d0">1049091</data>
    </edge>
    <edge source="BRA" target="COL">
      <data key="d0">4253255</data>
    </edge>
    <edge source="BRA" target="CRI">
      <data key="d0">693296</data>
    </edge>
    <edge source="BRA" target="CZE">
      <data key="d0">263541</data>
    </edge>
    <edge source="BRA" target="DNK">
      <data key="d0">552423</data>
    </edge>
    <edge source="BRA" target="ECU">
      <data key="d0">2845901</data>
    </edge>
    <edge source="BRA" target="SLV">
      <data key="d0">2637354</data>
    </edge>
    <edge source="BRA" target="EST">
      <data key="d0">28867</data>
    </edge>
    <edge source="BRA" target="FIN">
      <data key="d0">297223</data>
    </edge>
    <edge source="BRA" target="FRA">
      <data key="d0">5572899</data>
    </edge>
    <edge source="BRA" target="DEU">
      <data key="d0">7867290</data>
    </edge>
    <edge source="BRA" target="GRC">
      <data key="d0">210864</data>
    </edge>
    <edge source="BRA" target="GTM">
      <data key="d0">4512020</data>
    </edge>
    <edge source="BRA" target="HND">
      <data key="d0">249437</data>
    </edge>
    <edge source="BRA" target="HKG">
      <data key="d0">149749</data>
    </edge>
    <edge source="BRA" target="HUN">
      <data key="d0">11780</data>
    </edge>
    <edge source="BRA" target="IDN">
      <data key="d0">1920799</data>
    </edge>
    <edge source="BRA" target="IRL">
      <data key="d0">20849</data>
    </edge>
    <edge source="BRA" target="ISR">
      <data key="d0">484035</data>
    </edge>
    <edge source="BRA" target="ITA">
      <data key="d0">1868057</data>
    </edge>
    <edge source="BRA" target="JAM">
      <data key="d0">499097</data>
    </edge>
    <edge source="BRA" target="JPN">
      <data key="d0">1319603</data>
    </edge>
    <edge source="BRA" target="KAZ">
      <data key="d0">77577</data>
    </edge>
    <edge source="BRA" target="JOR">
      <data key="d0">109785</data>
    </edge>
    <edge source="BRA" target="KOR">
      <data key="d0">115556</data>
    </edge>
    <edge source="BRA" target="LBN">
      <data key="d0">104217</data>
    </edge>
    <edge source="BRA" target="LVA">
      <data key="d0">40300</data>
    </edge>
    <edge source="BRA" target="MYS">
      <data key="d0">114775</data>
    </edge>
    <edge source="BRA" target="MUS">
      <data key="d0">90842</data>
    </edge>
    <edge source="BRA" target="MEX">
      <data key="d0">6695535</data>
    </edge>
    <edge source="BRA" target="MAR">
      <data key="d0">316163</data>
    </edge>
    <edge source="BRA" target="MOZ">
      <data key="d0">191118</data>
    </edge>
    <edge source="BRA" target="NLD">
      <data key="d0">1238025</data>
    </edge>
    <edge source="BRA" target="NZL">
      <data key="d0">18701</data>
    </edge>
    <edge source="BRA" target="NIC">
      <data key="d0">108219</data>
    </edge>
    <edge source="BRA" target="NOR">
      <data key="d0">14649</data>
    </edge>
    <edge source="BRA" target="PAK">
      <data key="d0">652222</data>
    </edge>
    <edge source="BRA" target="PAN">
      <data key="d0">296795</data>
    </edge>
    <edge source="BRA" target="PRY">
      <data key="d0">3541631</data>
    </edge>
    <edge source="BRA" target="PER">
      <data key="d0">7984956</data>
    </edge>
    <edge source="BRA" target="PHL">
      <data key="d0">584068</data>
    </edge>
    <edge source="BRA" target="POL">
      <data key="d0">737197</data>
    </edge>
    <edge source="BRA" target="PRT">
      <data key="d0">1003209</data>
    </edge>
    <edge source="BRA" target="ROU">
      <data key="d0">115048</data>
    </edge>
    <edge source="BRA" target="RUS">
      <data key="d0">928798</data>
    </edge>
    <edge source="BRA" target="SAU">
      <data key="d0">371702</data>
    </edge>
    <edge source="BRA" target="IND">
      <data key="d0">4295246</data>
    </edge>
    <edge source="BRA" target="SGP">
      <data key="d0">633944</data>
    </edge>
    <edge source="BRA" target="SVK">
      <data key="d0">38927</data>
    </edge>
    <edge source="BRA" target="VNM">
      <data key="d0">60502</data>
    </edge>
    <edge source="BRA" target="ZAF">
      <data key="d0">477570</data>
    </edge>
    <edge source="BRA" target="ESP">
      <data key="d0">1591021</data>
    </edge>
    <edge source="BRA" target="SWE">
      <data key="d0">184895</data>
    </edge>
    <edge source="BRA" target="CHE">
      <data key="d0">716847</data>
    </edge>
    <edge source="BRA" target="THA">
      <data key="d0">2536849</data>
    </edge>
    <edge source="BRA" target="ARE">
      <data key="d0">80293</data>
    </edge>
    <edge source="BRA" target="TUN">
      <data key="d0">38162</data>
    </edge>
    <edge source="BRA" target="TUR">
      <data key="d0">4018622</data>
    </edge>
    <edge source="BRA" target="UKR">
      <data key="d0">45565</data>
    </edge>
    <edge source="BRA" target="EGY">
      <data key="d0">1332667</data>
    </edge>
    <edge source="BRA" target="GBR">
      <data key="d0">2054401</data>
    </edge>
    <edge source="BRA" target="USA">
      <data key="d0">119012394</data>
    </edge>
    <edge source="BRA" target="URY">
      <data key="d0">1965859</data>
    </edge>
    <edge source="CHL" target="ARG">
      <data key="d0">1625826</data>
    </edge>
    <edge source="CHL" target="AUS">
      <data key="d0">100737</data>
    </edge>
    <edge source="CHL" target="BOL">
      <data key="d0">172408</data>
    </edge>
    <edge source="CHL" target="BRA">
      <data key="d0">965687</data>
    </edge>
    <edge source="CHL" target="CAN">
      <data key="d0">21601</data>
    </edge>
    <edge source="CHL" target="COL">
      <data key="d0">110779</data>
    </edge>
    <edge source="CHL" target="CRI">
      <data key="d0">15365</data>
    </edge>
    <edge source="CHL" target="ECU">
      <data key="d0">100473</data>
    </edge>
    <edge source="CHL" target="SLV">
      <data key="d0">42769</data>
    </edge>
    <edge source="CHL" target="FIN">
      <data key="d0">12363</data>
    </edge>
    <edge source="CHL" target="FRA">
      <data key="d0">28121</data>
    </edge>
    <edge source="CHL" target="DEU">
      <data key="d0">160756</data>
    </edge>
    <edge source="CHL" target="GRC">
      <data key="d0">32670</data>
    </edge>
    <edge source="CHL" target="GTM">
      <data key="d0">14601</data>
    </edge>
    <edge source="CHL" target="IDN">
      <data key="d0">321280</data>
    </edge>
    <edge source="CHL" target="ITA">
      <data key="d0">10497</data>
    </edge>
    <edge source="CHL" target="JPN">
      <data key="d0">18593</data>
    </edge>
    <edge source="CHL" target="MEX">
      <data key="d0">1219997</data>
    </edge>
    <edge source="CHL" target="NLD">
      <data key="d0">11172</data>
    </edge>
    <edge source="CHL" target="PRY">
      <data key="d0">107598</data>
    </edge>
    <edge source="CHL" target="PER">
      <data key="d0">653884</data>
    </edge>
    <edge source="CHL" target="VNM">
      <data key="d0">27879</data>
    </edge>
    <edge source="CHL" target="ESP">
      <data key="d0">91044</data>
    </edge>
    <edge source="CHL" target="SWE">
      <data key="d0">24000</data>
    </edge>
    <edge source="CHL" target="CHE">
      <data key="d0">10862</data>
    </edge>
    <edge source="CHL" target="THA">
      <data key="d0">17300</data>
    </edge>
    <edge source="CHL" target="EGY">
      <data key="d0">88775</data>
    </edge>
    <edge source="CHL" target="GBR">
      <data key="d0">27844</data>
    </edge>
    <edge source="CHL" target="USA">
      <data key="d0">1149510</data>
    </edge>
    <edge source="CHL" target="URY">
      <data key="d0">115629</data>
    </edge>
    <edge source="CHN" target="ALB">
      <data key="d0">170163</data>
    </edge>
    <edge source="CHN" target="DZA">
      <data key="d0">1079885</data>
    </edge>
    <edge source="CHN" target="AZE">
      <data key="d0">50581</data>
    </edge>
    <edge source="CHN" target="ARG">
      <data key="d0">5674086</data>
    </edge>
    <edge source="CHN" target="AUS">
      <data key="d0">12464819</data>
    </edge>
    <edge source="CHN" target="AUT">
      <data key="d0">1407327</data>
    </edge>
    <edge source="CHN" target="BEL">
      <data key="d0">9031929</data>
    </edge>
    <edge source="CHN" target="BOL">
      <data key="d0">161104</data>
    </edge>
    <edge source="CHN" target="BRA">
      <data key="d0">26951088</data>
    </edge>
    <edge source="CHN" target="BGR">
      <data key="d0">1677972</data>
    </edge>
    <edge source="CHN" target="BDI">
      <data key="d0">15704</data>
    </edge>
    <edge source="CHN" target="BLR">
      <data key="d0">262354</data>
    </edge>
    <edge source="CHN" target="KHM">
      <data key="d0">194046</data>
    </edge>
    <edge source="CHN" target="CMR">
      <data key="d0">370496</data>
    </edge>
    <edge source="CHN" target="CAN">
      <data key="d0">18813599</data>
    </edge>
    <edge source="CHN" target="CAF">
      <data key="d0">11467</data>
    </edge>
    <edge source="CHN" target="LKA">
      <data key="d0">2014022</data>
    </edge>
    <edge source="CHN" target="CHL">
      <data key="d0">6120017</data>
    </edge>
    <edge source="CHN" target="COL">
      <data key="d0">1003638</data>
    </edge>
    <edge source="CHN" target="CRI">
      <data key="d0">663394</data>
    </edge>
    <edge source="CHN" target="HRV">
      <data key="d0">75438</data>
    </edge>
    <edge source="CHN" target="CZE">
      <data key="d0">828292</data>
    </edge>
    <edge source="CHN" target="BEN">
      <data key="d0">766942</data>
    </edge>
    <edge source="CHN" target="DNK">
      <data key="d0">3560313</data>
    </edge>
    <edge source="CHN" target="ECU">
      <data key="d0">1560562</data>
    </edge>
    <edge source="CHN" target="SLV">
      <data key="d0">154809</data>
    </edge>
    <edge source="CHN" target="ETH">
      <data key="d0">374840</data>
    </edge>
    <edge source="CHN" target="EST">
      <data key="d0">60659</data>
    </edge>
    <edge source="CHN" target="FIN">
      <data key="d0">27206394</data>
    </edge>
    <edge source="CHN" target="FRA">
      <data key="d0">28534273</data>
    </edge>
    <edge source="CHN" target="GEO">
      <data key="d0">83976</data>
    </edge>
    <edge source="CHN" target="GMB">
      <data key="d0">14051</data>
    </edge>
    <edge source="CHN" target="PSE">
      <data key="d0">51040</data>
    </edge>
    <edge source="CHN" target="DEU">
      <data key="d0">159237383</data>
    </edge>
    <edge source="CHN" target="GHA">
      <data key="d0">3285921</data>
    </edge>
    <edge source="CHN" target="GRC">
      <data key="d0">3854827</data>
    </edge>
    <edge source="CHN" target="GTM">
      <data key="d0">346552</data>
    </edge>
    <edge source="CHN" target="HND">
      <data key="d0">221858</data>
    </edge>
    <edge source="CHN" target="HKG">
      <data key="d0">410994639</data>
    </edge>
    <edge source="CHN" target="HUN">
      <data key="d0">4522211</data>
    </edge>
    <edge source="CHN" target="IDN">
      <data key="d0">19361371</data>
    </edge>
    <edge source="CHN" target="IRL">
      <data key="d0">3856106</data>
    </edge>
    <edge source="CHN" target="ISR">
      <data key="d0">7029797</data>
    </edge>
    <edge source="CHN" target="ITA">
      <data key="d0">31896655</data>
    </edge>
    <edge source="CHN" target="CIV">
      <data key="d0">258303</data>
    </edge>
    <edge source="CHN" target="JAM">
      <data key="d0">111765</data>
    </edge>
    <edge source="CHN" target="JPN">
      <data key="d0">670247765</data>
    </edge>
    <edge source="CHN" target="KAZ">
      <data key="d0">3511301</data>
    </edge>
    <edge source="CHN" target="JOR">
      <data key="d0">1519669</data>
    </edge>
    <edge source="CHN" target="KOR">
      <data key="d0">81122333</data>
    </edge>
    <edge source="CHN" target="KGZ">
      <data key="d0">524180</data>
    </edge>
    <edge source="CHN" target="LBN">
      <data key="d0">904227</data>
    </edge>
    <edge source="CHN" target="LVA">
      <data key="d0">169548</data>
    </edge>
    <edge source="CHN" target="LTU">
      <data key="d0">135826</data>
    </edge>
    <edge source="CHN" target="MDG">
      <data key="d0">62437</data>
    </edge>
    <edge source="CHN" target="MWI">
      <data key="d0">38047</data>
    </edge>
    <edge source="CHN" target="MYS">
      <data key="d0">10881079</data>
    </edge>
    <edge source="CHN" target="MUS">
      <data key="d0">609130</data>
    </edge>
    <edge source="CHN" target="MEX">
      <data key="d0">5989370</data>
    </edge>
    <edge source="CHN" target="MDA">
      <data key="d0">27464</data>
    </edge>
    <edge source="CHN" target="MAR">
      <data key="d0">2176745</data>
    </edge>
    <edge source="CHN" target="MOZ">
      <data key="d0">127130</data>
    </edge>
    <edge source="CHN" target="OMN">
      <data key="d0">216057</data>
    </edge>
    <edge source="CHN" target="NAM">
      <data key="d0">66818</data>
    </edge>
    <edge source="CHN" target="NLD">
      <data key="d0">59646697</data>
    </edge>
    <edge source="CHN" target="NZL">
      <data key="d0">874931</data>
    </edge>
    <edge source="CHN" target="NIC">
      <data key="d0">90202</data>
    </edge>
    <edge source="CHN" target="NER">
      <data key="d0">11014</data>
    </edge>
    <edge source="CHN" target="NOR">
      <data key="d0">1268687</data>
    </edge>
    <edge source="CHN" target="PAK">
      <data key="d0">18721451</data>
    </edge>
    <edge source="CHN" target="PAN">
      <data key="d0">2870255</data>
    </edge>
    <edge source="CHN" target="PRY">
      <data key="d0">805015</data>
    </edge>
    <edge source="CHN" target="PER">
      <data key="d0">1483602</data>
    </edge>
    <edge source="CHN" target="PHL">
      <data key="d0">8626908</data>
    </edge>
    <edge source="CHN" target="POL">
      <data key="d0">5641189</data>
    </edge>
    <edge source="CHN" target="PRT">
      <data key="d0">859525</data>
    </edge>
    <edge source="CHN" target="ROU">
      <data key="d0">793297</data>
    </edge>
    <edge source="CHN" target="RUS">
      <data key="d0">6612622</data>
    </edge>
    <edge source="CHN" target="SAU">
      <data key="d0">4332850</data>
    </edge>
    <edge source="CHN" target="SEN">
      <data key="d0">115283</data>
    </edge>
    <edge source="CHN" target="IND">
      <data key="d0">9213266</data>
    </edge>
    <edge source="CHN" target="SGP">
      <data key="d0">46653939</data>
    </edge>
    <edge source="CHN" target="SVK">
      <data key="d0">76040</data>
    </edge>
    <edge source="CHN" target="VNM">
      <data key="d0">5604750</data>
    </edge>
    <edge source="CHN" target="SVN">
      <data key="d0">242602</data>
    </edge>
    <edge source="CHN" target="ZAF">
      <data key="d0">5676965</data>
    </edge>
    <edge source="CHN" target="ZWE">
      <data key="d0">247176</data>
    </edge>
    <edge source="CHN" target="ESP">
      <data key="d0">15921942</data>
    </edge>
    <edge source="CHN" target="SWE">
      <data key="d0">5151527</data>
    </edge>
    <edge source="CHN" target="CHE">
      <data key="d0">3734955</data>
    </edge>
    <edge source="CHN" target="THA">
      <data key="d0">13899725</data>
    </edge>
    <edge source="CHN" target="TGO">
      <data key="d0">131090</data>
    </edge>
    <edge source="CHN" target="ARE">
      <data key="d0">10943986</data>
    </edge>
    <edge source="CHN" target="TUN">
      <data key="d0">889382</data>
    </edge>
    <edge source="CHN" target="TUR">
      <data key="d0">7617537</data>
    </edge>
    <edge source="CHN" target="UGA">
      <data key="d0">202266</data>
    </edge>
    <edge source="CHN" target="UKR">
      <data key="d0">664277</data>
    </edge>
    <edge source="CHN" target="EGY">
      <data key="d0">9211340</data>
    </edge>
    <edge source="CHN" target="GBR">
      <data key="d0">61418321</data>
    </edge>
    <edge source="CHN" target="TZA">
      <data key="d0">68001</data>
    </edge>
    <edge source="CHN" target="USA">
      <data key="d0">614299664</data>
    </edge>
    <edge source="CHN" target="BFA">
      <data key="d0">31039</data>
    </edge>
    <edge source="CHN" target="URY">
      <data key="d0">2323785</data>
    </edge>
    <edge source="CHN" target="SRB">
      <data key="d0">804637</data>
    </edge>
    <edge source="COL" target="ARG">
      <data key="d0">200357</data>
    </edge>
    <edge source="COL" target="BOL">
      <data key="d0">68091</data>
    </edge>
    <edge source="COL" target="BRA">
      <data key="d0">4210142</data>
    </edge>
    <edge source="COL" target="CHL">
      <data key="d0">1127955</data>
    </edge>
    <edge source="COL" target="CRI">
      <data key="d0">1052391</data>
    </edge>
    <edge source="COL" target="ECU">
      <data key="d0">2034419</data>
    </edge>
    <edge source="COL" target="SLV">
      <data key="d0">156265</data>
    </edge>
    <edge source="COL" target="FRA">
      <data key="d0">368867</data>
    </edge>
    <edge source="COL" target="DEU">
      <data key="d0">230810</data>
    </edge>
    <edge source="COL" target="GTM">
      <data key="d0">172273</data>
    </edge>
    <edge source="COL" target="HND">
      <data key="d0">54744</data>
    </edge>
    <edge source="COL" target="ITA">
      <data key="d0">25444</data>
    </edge>
    <edge source="COL" target="JPN">
      <data key="d0">188094</data>
    </edge>
    <edge source="COL" target="MEX">
      <data key="d0">1004089</data>
    </edge>
    <edge source="COL" target="PAN">
      <data key="d0">233535</data>
    </edge>
    <edge source="COL" target="PRY">
      <data key="d0">21888</data>
    </edge>
    <edge source="COL" target="PER">
      <data key="d0">1554761</data>
    </edge>
    <edge source="COL" target="ESP">
      <data key="d0">68533</data>
    </edge>
    <edge source="COL" target="EGY">
      <data key="d0">35616</data>
    </edge>
    <edge source="COL" target="GBR">
      <data key="d0">33886</data>
    </edge>
    <edge source="COL" target="USA">
      <data key="d0">1225916</data>
    </edge>
    <edge source="CRI" target="ARG">
      <data key="d0">100000</data>
    </edge>
    <edge source="CRI" target="AUS">
      <data key="d0">466861</data>
    </edge>
    <edge source="CRI" target="BRA">
      <data key="d0">287866</data>
    </edge>
    <edge source="CRI" target="CAN">
      <data key="d0">569026</data>
    </edge>
    <edge source="CRI" target="CHN">
      <data key="d0">197500</data>
    </edge>
    <edge source="CRI" target="COL">
      <data key="d0">155889</data>
    </edge>
    <edge source="CRI" target="ECU">
      <data key="d0">13312</data>
    </edge>
    <edge source="CRI" target="SLV">
      <data key="d0">195932</data>
    </edge>
    <edge source="CRI" target="FRA">
      <data key="d0">89500</data>
    </edge>
    <edge source="CRI" target="GTM">
      <data key="d0">412074</data>
    </edge>
    <edge source="CRI" target="HND">
      <data key="d0">523132</data>
    </edge>
    <edge source="CRI" target="IRL">
      <data key="d0">32890</data>
    </edge>
    <edge source="CRI" target="ISR">
      <data key="d0">144610</data>
    </edge>
    <edge source="CRI" target="ITA">
      <data key="d0">954667</data>
    </edge>
    <edge source="CRI" target="JPN">
      <data key="d0">14310</data>
    </edge>
    <edge source="CRI" target="KOR">
      <data key="d0">1658752</data>
    </edge>
    <edge source="CRI" target="MYS">
      <data key="d0">1850571</data>
    </edge>
    <edge source="CRI" target="MEX">
      <data key="d0">618095</data>
    </edge>
    <edge source="CRI" target="NLD">
      <data key="d0">86100</data>
    </edge>
    <edge source="CRI" target="NIC">
      <data key="d0">136830</data>
    </edge>
    <edge source="CRI" target="NOR">
      <data key="d0">86500</data>
    </edge>
    <edge source="CRI" target="PAK">
      <data key="d0">100000</data>
    </edge>
    <edge source="CRI" target="PAN">
      <data key="d0">184736</data>
    </edge>
    <edge source="CRI" target="PHL">
      <data key="d0">199387</data>
    </edge>
    <edge source="CRI" target="ROU">
      <data key="d0">287305</data>
    </edge>
    <edge source="CRI" target="SGP">
      <data key="d0">12500</data>
    </edge>
    <edge source="CRI" target="ZAF">
      <data key="d0">248940</data>
    </edge>
    <edge source="CRI" target="ESP">
      <data key="d0">288860</data>
    </edge>
    <edge source="CRI" target="CHE">
      <data key="d0">49333</data>
    </edge>
    <edge source="CRI" target="EGY">
      <data key="d0">270501</data>
    </edge>
    <edge source="CRI" target="GBR">
      <data key="d0">16661</data>
    </edge>
    <edge source="CRI" target="USA">
      <data key="d0">179726239</data>
    </edge>
    <edge source="DNK" target="ALB">
      <data key="d0">122162</data>
    </edge>
    <edge source="DNK" target="DZA">
      <data key="d0">154674</data>
    </edge>
    <edge source="DNK" target="AZE">
      <data key="d0">857516</data>
    </edge>
    <edge source="DNK" target="ARG">
      <data key="d0">2134597</data>
    </edge>
    <edge source="DNK" target="AUS">
      <data key="d0">15365949</data>
    </edge>
    <edge source="DNK" target="AUT">
      <data key="d0">15603494</data>
    </edge>
    <edge source="DNK" target="BEL">
      <data key="d0">16747642</data>
    </edge>
    <edge source="DNK" target="BOL">
      <data key="d0">75744</data>
    </edge>
    <edge source="DNK" target="BWA">
      <data key="d0">18138</data>
    </edge>
    <edge source="DNK" target="BRA">
      <data key="d0">10234379</data>
    </edge>
    <edge source="DNK" target="BGR">
      <data key="d0">3652579</data>
    </edge>
    <edge source="DNK" target="BLR">
      <data key="d0">755975</data>
    </edge>
    <edge source="DNK" target="CMR">
      <data key="d0">19943</data>
    </edge>
    <edge source="DNK" target="CAN">
      <data key="d0">9541473</data>
    </edge>
    <edge source="DNK" target="LKA">
      <data key="d0">198004</data>
    </edge>
    <edge source="DNK" target="CHL">
      <data key="d0">1220793</data>
    </edge>
    <edge source="DNK" target="CHN">
      <data key="d0">15325227</data>
    </edge>
    <edge source="DNK" target="COL">
      <data key="d0">630330</data>
    </edge>
    <edge source="DNK" target="CRI">
      <data key="d0">159661</data>
    </edge>
    <edge source="DNK" target="HRV">
      <data key="d0">851110</data>
    </edge>
    <edge source="DNK" target="CZE">
      <data key="d0">5448122</data>
    </edge>
    <edge source="DNK" target="BEN">
      <data key="d0">30478</data>
    </edge>
    <edge source="DNK" target="ECU">
      <data key="d0">68336</data>
    </edge>
    <edge source="DNK" target="ETH">
      <data key="d0">285261</data>
    </edge>
    <edge source="DNK" target="EST">
      <data key="d0">1990411</data>
    </edge>
    <edge source="DNK" target="FIN">
      <data key="d0">23932888</data>
    </edge>
    <edge source="DNK" target="FRA">
      <data key="d0">63292056</data>
    </edge>
    <edge source="DNK" target="GEO">
      <data key="d0">202047</data>
    </edge>
    <edge source="DNK" target="DEU">
      <data key="d0">145223245</data>
    </edge>
    <edge source="DNK" target="GHA">
      <data key="d0">1600906</data>
    </edge>
    <edge source="DNK" target="GRC">
      <data key="d0">7831301</data>
    </edge>
    <edge source="DNK" target="GTM">
      <data key="d0">110239</data>
    </edge>
    <edge source="DNK" target="HND">
      <data key="d0">34723</data>
    </edge>
    <edge source="DNK" target="HKG">
      <data key="d0">12742316</data>
    </edge>
    <edge source="DNK" target="HUN">
      <data key="d0">3563429</data>
    </edge>
    <edge source="DNK" target="IDN">
      <data key="d0">581505</data>
    </edge>
    <edge source="DNK" target="IRL">
      <data key="d0">5884937</data>
    </edge>
    <edge source="DNK" target="ISR">
      <data key="d0">5948885</data>
    </edge>
    <edge source="DNK" target="ITA">
      <data key="d0">53278679</data>
    </edge>
    <edge source="DNK" target="JAM">
      <data key="d0">138354</data>
    </edge>
    <edge source="DNK" target="JPN">
      <data key="d0">42976081</data>
    </edge>
    <edge source="DNK" target="KAZ">
      <data key="d0">516778</data>
    </edge>
    <edge source="DNK" target="JOR">
      <data key="d0">1121353</data>
    </edge>
    <edge source="DNK" target="KOR">
      <data key="d0">19763623</data>
    </edge>
    <edge source="DNK" target="KGZ">
      <data key="d0">266186</data>
    </edge>
    <edge source="DNK" target="LBN">
      <data key="d0">1148941</data>
    </edge>
    <edge source="DNK" target="LVA">
      <data key="d0">1369325</data>
    </edge>
    <edge source="DNK" target="LTU">
      <data key="d0">2256101</data>
    </edge>
    <edge source="DNK" target="MWI">
      <data key="d0">324128</data>
    </edge>
    <edge source="DNK" target="MYS">
      <data key="d0">3345792</data>
    </edge>
    <edge source="DNK" target="MRT">
      <data key="d0">41177</data>
    </edge>
    <edge source="DNK" target="MUS">
      <data key="d0">17127</data>
    </edge>
    <edge source="DNK" target="MEX">
      <data key="d0">6109260</data>
    </edge>
    <edge source="DNK" target="MDA">
      <data key="d0">197689</data>
    </edge>
    <edge source="DNK" target="MAR">
      <data key="d0">3919337</data>
    </edge>
    <edge source="DNK" target="MOZ">
      <data key="d0">47140</data>
    </edge>
    <edge source="DNK" target="OMN">
      <data key="d0">319839</data>
    </edge>
    <edge source="DNK" target="NLD">
      <data key="d0">47731314</data>
    </edge>
    <edge source="DNK" target="NZL">
      <data key="d0">2148550</data>
    </edge>
    <edge source="DNK" target="NOR">
      <data key="d0">43882467</data>
    </edge>
    <edge source="DNK" target="PAK">
      <data key="d0">370030</data>
    </edge>
    <edge source="DNK" target="PAN">
      <data key="d0">254925</data>
    </edge>
    <edge source="DNK" target="PRY">
      <data key="d0">124196</data>
    </edge>
    <edge source="DNK" target="PER">
      <data key="d0">264072</data>
    </edge>
    <edge source="DNK" target="PHL">
      <data key="d0">1315130</data>
    </edge>
    <edge source="DNK" target="POL">
      <data key="d0">26070730</data>
    </edge>
    <edge source="DNK" target="PRT">
      <data key="d0">5793963</data>
    </edge>
    <edge source="DNK" target="ROU">
      <data key="d0">1859303</data>
    </edge>
    <edge source="DNK" target="RUS">
      <data key="d0">10712467</data>
    </edge>
    <edge source="DNK" target="SAU">
      <data key="d0">4789689</data>
    </edge>
    <edge source="DNK" target="SEN">
      <data key="d0">10227</data>
    </edge>
    <edge source="DNK" target="IND">
      <data key="d0">4737432</data>
    </edge>
    <edge source="DNK" target="SGP">
      <data key="d0">8044969</data>
    </edge>
    <edge source="DNK" target="SVK">
      <data key="d0">1270481</data>
    </edge>
    <edge source="DNK" target="VNM">
      <data key="d0">1021699</data>
    </edge>
    <edge source="DNK" target="SVN">
      <data key="d0">3382629</data>
    </edge>
    <edge source="DNK" target="ZAF">
      <data key="d0">5639498</data>
    </edge>
    <edge source="DNK" target="ZWE">
      <data key="d0">50940</data>
    </edge>
    <edge source="DNK" target="ESP">
      <data key="d0">28559335</data>
    </edge>
    <edge source="DNK" target="SWE">
      <data key="d0">79500959</data>
    </edge>
    <edge source="DNK" target="CHE">
      <data key="d0">20555055</data>
    </edge>
    <edge source="DNK" target="THA">
      <data key="d0">31081567</data>
    </edge>
    <edge source="DNK" target="ARE">
      <data key="d0">2864090</data>
    </edge>
    <edge source="DNK" target="TUN">
      <data key="d0">955574</data>
    </edge>
    <edge source="DNK" target="TUR">
      <data key="d0">8195045</data>
    </edge>
    <edge source="DNK" target="UGA">
      <data key="d0">251391</data>
    </edge>
    <edge source="DNK" target="UKR">
      <data key="d0">2101161</data>
    </edge>
    <edge source="DNK" target="MKD">
      <data key="d0">231123</data>
    </edge>
    <edge source="DNK" target="EGY">
      <data key="d0">3098682</data>
    </edge>
    <edge source="DNK" target="GBR">
      <data key="d0">69063684</data>
    </edge>
    <edge source="DNK" target="TZA">
      <data key="d0">315465</data>
    </edge>
    <edge source="DNK" target="USA">
      <data key="d0">139371212</data>
    </edge>
    <edge source="DNK" target="BFA">
      <data key="d0">101780</data>
    </edge>
    <edge source="DNK" target="URY">
      <data key="d0">1007424</data>
    </edge>
    <edge source="DNK" target="SRB">
      <data key="d0">306322</data>
    </edge>
    <edge source="ECU" target="COL">
      <data key="d0">12378</data>
    </edge>
    <edge source="ECU" target="ITA">
      <data key="d0">11761</data>
    </edge>
    <edge source="ECU" target="PER">
      <data key="d0">31767</data>
    </edge>
    <edge source="ECU" target="USA">
      <data key="d0">70122</data>
    </edge>
    <edge source="GTM" target="ARG">
      <data key="d0">25225</data>
    </edge>
    <edge source="GTM" target="COL">
      <data key="d0">30666</data>
    </edge>
    <edge source="GTM" target="CRI">
      <data key="d0">89972</data>
    </edge>
    <edge source="GTM" target="SLV">
      <data key="d0">164925</data>
    </edge>
    <edge source="GTM" target="FIN">
      <data key="d0">49846</data>
    </edge>
    <edge source="GTM" target="DEU">
      <data key="d0">30119</data>
    </edge>
    <edge source="GTM" target="HND">
      <data key="d0">152309</data>
    </edge>
    <edge source="GTM" target="MEX">
      <data key="d0">81953</data>
    </edge>
    <edge source="GTM" target="NIC">
      <data key="d0">57508</data>
    </edge>
    <edge source="GTM" target="PAN">
      <data key="d0">186842</data>
    </edge>
    <edge source="GTM" target="USA">
      <data key="d0">39943</data>
    </edge>
    <edge source="HKG" target="DZA">
      <data key="d0">23991</data>
    </edge>
    <edge source="HKG" target="ARG">
      <data key="d0">2224808</data>
    </edge>
    <edge source="HKG" target="AUS">
      <data key="d0">24523893</data>
    </edge>
    <edge source="HKG" target="AUT">
      <data key="d0">7341697</data>
    </edge>
    <edge source="HKG" target="BEL">
      <data key="d0">16179722</data>
    </edge>
    <edge source="HKG" target="BRA">
      <data key="d0">13199261</data>
    </edge>
    <edge source="HKG" target="BGR">
      <data key="d0">280336</data>
    </edge>
    <edge source="HKG" target="KHM">
      <data key="d0">42668</data>
    </edge>
    <edge source="HKG" target="CMR">
      <data key="d0">39653</data>
    </edge>
    <edge source="HKG" target="CAN">
      <data key="d0">17895734</data>
    </edge>
    <edge source="HKG" target="LKA">
      <data key="d0">571556</data>
    </edge>
    <edge source="HKG" target="CHL">
      <data key="d0">2000104</data>
    </edge>
    <edge source="HKG" target="CHN">
      <data key="d0">1709182541</data>
    </edge>
    <edge source="HKG" target="COL">
      <data key="d0">183903</data>
    </edge>
    <edge source="HKG" target="CRI">
      <data key="d0">135976</data>
    </edge>
    <edge source="HKG" target="HRV">
      <data key="d0">17288</data>
    </edge>
    <edge source="HKG" target="CZE">
      <data key="d0">969724</data>
    </edge>
    <edge source="HKG" target="BEN">
      <data key="d0">137697</data>
    </edge>
    <edge source="HKG" target="DNK">
      <data key="d0">7937946</data>
    </edge>
    <edge source="HKG" target="ECU">
      <data key="d0">190219</data>
    </edge>
    <edge source="HKG" target="SLV">
      <data key="d0">33091</data>
    </edge>
    <edge source="HKG" target="ETH">
      <data key="d0">12886</data>
    </edge>
    <edge source="HKG" target="EST">
      <data key="d0">20664</data>
    </edge>
    <edge source="HKG" target="FIN">
      <data key="d0">53476920</data>
    </edge>
    <edge source="HKG" target="FRA">
      <data key="d0">121982544</data>
    </edge>
    <edge source="HKG" target="DEU">
      <data key="d0">334298704</data>
    </edge>
    <edge source="HKG" target="GHA">
      <data key="d0">113774</data>
    </edge>
    <edge source="HKG" target="GRC">
      <data key="d0">969189</data>
    </edge>
    <edge source="HKG" target="GTM">
      <data key="d0">201307</data>
    </edge>
    <edge source="HKG" target="HND">
      <data key="d0">26589</data>
    </edge>
    <edge source="HKG" target="HUN">
      <data key="d0">18890024</data>
    </edge>
    <edge source="HKG" target="IDN">
      <data key="d0">3041869</data>
    </edge>
    <edge source="HKG" target="IRL">
      <data key="d0">8366770</data>
    </edge>
    <edge source="HKG" target="ISR">
      <data key="d0">4075938</data>
    </edge>
    <edge source="HKG" target="ITA">
      <data key="d0">43226375</data>
    </edge>
    <edge source="HKG" target="JAM">
      <data key="d0">28795</data>
    </edge>
    <edge source="HKG" target="JPN">
      <data key="d0">184094543</data>
    </edge>
    <edge source="HKG" target="KAZ">
      <data key="d0">10140</data>
    </edge>
    <edge source="HKG" target="JOR">
      <data key="d0">38784</data>
    </edge>
    <edge source="HKG" target="KOR">
      <data key="d0">86114042</data>
    </edge>
    <edge source="HKG" target="LBN">
      <data key="d0">129687</data>
    </edge>
    <edge source="HKG" target="LVA">
      <data key="d0">33745</data>
    </edge>
    <edge source="HKG" target="LTU">
      <data key="d0">109462</data>
    </edge>
    <edge source="HKG" target="MDG">
      <data key="d0">83282</data>
    </edge>
    <edge source="HKG" target="MYS">
      <data key="d0">54535422</data>
    </edge>
    <edge source="HKG" target="MUS">
      <data key="d0">113660</data>
    </edge>
    <edge source="HKG" target="MEX">
      <data key="d0">34845894</data>
    </edge>
    <edge source="HKG" target="MAR">
      <data key="d0">183455</data>
    </edge>
    <edge source="HKG" target="OMN">
      <data key="d0">74278</data>
    </edge>
    <edge source="HKG" target="NLD">
      <data key="d0">35747624</data>
    </edge>
    <edge source="HKG" target="NZL">
      <data key="d0">2334439</data>
    </edge>
    <edge source="HKG" target="NIC">
      <data key="d0">76086</data>
    </edge>
    <edge source="HKG" target="NOR">
      <data key="d0">2967179</data>
    </edge>
    <edge source="HKG" target="PAK">
      <data key="d0">1328208</data>
    </edge>
    <edge source="HKG" target="PAN">
      <data key="d0">1558322</data>
    </edge>
    <edge source="HKG" target="PRY">
      <data key="d0">855048</data>
    </edge>
    <edge source="HKG" target="PER">
      <data key="d0">108458</data>
    </edge>
    <edge source="HKG" target="PHL">
      <data key="d0">18398524</data>
    </edge>
    <edge source="HKG" target="POL">
      <data key="d0">1710773</data>
    </edge>
    <edge source="HKG" target="PRT">
      <data key="d0">1599562</data>
    </edge>
    <edge source="HKG" target="ROU">
      <data key="d0">70204</data>
    </edge>
    <edge source="HKG" target="RUS">
      <data key="d0">2956888</data>
    </edge>
    <edge source="HKG" target="SAU">
      <data key="d0">1330506</data>
    </edge>
    <edge source="HKG" target="IND">
      <data key="d0">20694598</data>
    </edge>
    <edge source="HKG" target="SGP">
      <data key="d0">58704398</data>
    </edge>
    <edge source="HKG" target="SVK">
      <data key="d0">25508</data>
    </edge>
    <edge source="HKG" target="VNM">
      <data key="d0">7658959</data>
    </edge>
    <edge source="HKG" target="SVN">
      <data key="d0">720682</data>
    </edge>
    <edge source="HKG" target="ZAF">
      <data key="d0">6849181</data>
    </edge>
    <edge source="HKG" target="ZWE">
      <data key="d0">40726</data>
    </edge>
    <edge source="HKG" target="ESP">
      <data key="d0">18977414</data>
    </edge>
    <edge source="HKG" target="SWE">
      <data key="d0">46033424</data>
    </edge>
    <edge source="HKG" target="CHE">
      <data key="d0">25135630</data>
    </edge>
    <edge source="HKG" target="THA">
      <data key="d0">19722575</data>
    </edge>
    <edge source="HKG" target="ARE">
      <data key="d0">1598563</data>
    </edge>
    <edge source="HKG" target="TUN">
      <data key="d0">189020</data>
    </edge>
    <edge source="HKG" target="TUR">
      <data key="d0">1977624</data>
    </edge>
    <edge source="HKG" target="UGA">
      <data key="d0">30021</data>
    </edge>
    <edge source="HKG" target="UKR">
      <data key="d0">24872</data>
    </edge>
    <edge source="HKG" target="EGY">
      <data key="d0">648077</data>
    </edge>
    <edge source="HKG" target="GBR">
      <data key="d0">140061165</data>
    </edge>
    <edge source="HKG" target="TZA">
      <data key="d0">29380</data>
    </edge>
    <edge source="HKG" target="USA">
      <data key="d0">639162491</data>
    </edge>
    <edge source="HKG" target="URY">
      <data key="d0">68587</data>
    </edge>
    <edge source="HKG" target="SRB">
      <data key="d0">12475</data>
    </edge>
    <edge source="IDN" target="AZE">
      <data key="d0">319695</data>
    </edge>
    <edge source="IDN" target="AUS">
      <data key="d0">602137</data>
    </edge>
    <edge source="IDN" target="AUT">
      <data key="d0">25835</data>
    </edge>
    <edge source="IDN" target="KHM">
      <data key="d0">102787</data>
    </edge>
    <edge source="IDN" target="CAN">
      <data key="d0">106373</data>
    </edge>
    <edge source="IDN" target="LKA">
      <data key="d0">4097370</data>
    </edge>
    <edge source="IDN" target="CHN">
      <data key="d0">509814</data>
    </edge>
    <edge source="IDN" target="COL">
      <data key="d0">31668</data>
    </edge>
    <edge source="IDN" target="CRI">
      <data key="d0">26306</data>
    </edge>
    <edge source="IDN" target="CZE">
      <data key="d0">11594</data>
    </edge>
    <edge source="IDN" target="BEN">
      <data key="d0">68615</data>
    </edge>
    <edge source="IDN" target="DNK">
      <data key="d0">29114</data>
    </edge>
    <edge source="IDN" target="ETH">
      <data key="d0">49950</data>
    </edge>
    <edge source="IDN" target="FIN">
      <data key="d0">29620</data>
    </edge>
    <edge source="IDN" target="FRA">
      <data key="d0">279786</data>
    </edge>
    <edge source="IDN" target="GEO">
      <data key="d0">4192400</data>
    </edge>
    <edge source="IDN" target="DEU">
      <data key="d0">1788089</data>
    </edge>
    <edge source="IDN" target="GHA">
      <data key="d0">13445</data>
    </edge>
    <edge source="IDN" target="HKG">
      <data key="d0">3090751</data>
    </edge>
    <edge source="IDN" target="HUN">
      <data key="d0">30728</data>
    </edge>
    <edge source="IDN" target="IRL">
      <data key="d0">18090</data>
    </edge>
    <edge source="IDN" target="ITA">
      <data key="d0">24107</data>
    </edge>
    <edge source="IDN" target="CIV">
      <data key="d0">309911</data>
    </edge>
    <edge source="IDN" target="JPN">
      <data key="d0">13222570</data>
    </edge>
    <edge source="IDN" target="JOR">
      <data key="d0">930843</data>
    </edge>
    <edge source="IDN" target="KOR">
      <data key="d0">1534470</data>
    </edge>
    <edge source="IDN" target="MDG">
      <data key="d0">58783</data>
    </edge>
    <edge source="IDN" target="MYS">
      <data key="d0">2306069</data>
    </edge>
    <edge source="IDN" target="MEX">
      <data key="d0">173406</data>
    </edge>
    <edge source="IDN" target="MAR">
      <data key="d0">1104344</data>
    </edge>
    <edge source="IDN" target="MOZ">
      <data key="d0">156250</data>
    </edge>
    <edge source="IDN" target="OMN">
      <data key="d0">49625</data>
    </edge>
    <edge source="IDN" target="NLD">
      <data key="d0">430975</data>
    </edge>
    <edge source="IDN" target="NOR">
      <data key="d0">20176</data>
    </edge>
    <edge source="IDN" target="PAK">
      <data key="d0">137995</data>
    </edge>
    <edge source="IDN" target="PHL">
      <data key="d0">1605639</data>
    </edge>
    <edge source="IDN" target="POL">
      <data key="d0">202068</data>
    </edge>
    <edge source="IDN" target="RUS">
      <data key="d0">38025</data>
    </edge>
    <edge source="IDN" target="SAU">
      <data key="d0">199600</data>
    </edge>
    <edge source="IDN" target="SEN">
      <data key="d0">397792</data>
    </edge>
    <edge source="IDN" target="IND">
      <data key="d0">1765112</data>
    </edge>
    <edge source="IDN" target="SGP">
      <data key="d0">17549179</data>
    </edge>
    <edge source="IDN" target="VNM">
      <data key="d0">139969</data>
    </edge>
    <edge source="IDN" target="ZAF">
      <data key="d0">1300302</data>
    </edge>
    <edge source="IDN" target="ESP">
      <data key="d0">44687</data>
    </edge>
    <edge source="IDN" target="SWE">
      <data key="d0">62383</data>
    </edge>
    <edge source="IDN" target="CHE">
      <data key="d0">356434</data>
    </edge>
    <edge source="IDN" target="THA">
      <data key="d0">198385</data>
    </edge>
    <edge source="IDN" target="TGO">
      <data key="d0">196166</data>
    </edge>
    <edge source="IDN" target="ARE">
      <data key="d0">118933</data>
    </edge>
    <edge source="IDN" target="EGY">
      <data key="d0">10770</data>
    </edge>
    <edge source="IDN" target="GBR">
      <data key="d0">98212</data>
    </edge>
    <edge source="IDN" target="USA">
      <data key="d0">4410600</data>
    </edge>
    <edge source="IDN" target="BFA">
      <data key="d0">225153</data>
    </edge>
    <edge source="ISR" target="ARG">
      <data key="d0">654000</data>
    </edge>
    <edge source="ISR" target="AUS">
      <data key="d0">9753000</data>
    </edge>
    <edge source="ISR" target="AUT">
      <data key="d0">2563000</data>
    </edge>
    <edge source="ISR" target="BEL">
      <data key="d0">4996000</data>
    </edge>
    <edge source="ISR" target="BRA">
      <data key="d0">4379000</data>
    </edge>
    <edge source="ISR" target="BGR">
      <data key="d0">46000</data>
    </edge>
    <edge source="ISR" target="BLR">
      <data key="d0">18000</data>
    </edge>
    <edge source="ISR" target="CAN">
      <data key="d0">6817000</data>
    </edge>
    <edge source="ISR" target="LKA">
      <data key="d0">2816000</data>
    </edge>
    <edge source="ISR" target="CHL">
      <data key="d0">669000</data>
    </edge>
    <edge source="ISR" target="CHN">
      <data key="d0">5453000</data>
    </edge>
    <edge source="ISR" target="COL">
      <data key="d0">675000</data>
    </edge>
    <edge source="ISR" target="CRI">
      <data key="d0">983000</data>
    </edge>
    <edge source="ISR" target="HRV">
      <data key="d0">111000</data>
    </edge>
    <edge source="ISR" target="CZE">
      <data key="d0">776000</data>
    </edge>
    <edge source="ISR" target="DNK">
      <data key="d0">1014000</data>
    </edge>
    <edge source="ISR" target="ECU">
      <data key="d0">74000</data>
    </edge>
    <edge source="ISR" target="SLV">
      <data key="d0">1137000</data>
    </edge>
    <edge source="ISR" target="EST">
      <data key="d0">139000</data>
    </edge>
    <edge source="ISR" target="FIN">
      <data key="d0">1890000</data>
    </edge>
    <edge source="ISR" target="FRA">
      <data key="d0">20639000</data>
    </edge>
    <edge source="ISR" target="DEU">
      <data key="d0">46290000</data>
    </edge>
    <edge source="ISR" target="GRC">
      <data key="d0">6274000</data>
    </edge>
    <edge source="ISR" target="GTM">
      <data key="d0">511000</data>
    </edge>
    <edge source="ISR" target="HKG">
      <data key="d0">2428000</data>
    </edge>
    <edge source="ISR" target="HUN">
      <data key="d0">1477000</data>
    </edge>
    <edge source="ISR" target="IDN">
      <data key="d0">60000</data>
    </edge>
    <edge source="ISR" target="IRL">
      <data key="d0">22524000</data>
    </edge>
    <edge source="ISR" target="ITA">
      <data key="d0">17811000</data>
    </edge>
    <edge source="ISR" target="JPN">
      <data key="d0">33014000</data>
    </edge>
    <edge source="ISR" target="KAZ">
      <data key="d0">24000</data>
    </edge>
    <edge source="ISR" target="JOR">
      <data key="d0">197000</data>
    </edge>
    <edge source="ISR" target="KOR">
      <data key="d0">22447000</data>
    </edge>
    <edge source="ISR" target="LVA">
      <data key="d0">83000</data>
    </edge>
    <edge source="ISR" target="LTU">
      <data key="d0">46000</data>
    </edge>
    <edge source="ISR" target="MYS">
      <data key="d0">81000</data>
    </edge>
    <edge source="ISR" target="MUS">
      <data key="d0">14000</data>
    </edge>
    <edge source="ISR" target="MEX">
      <data key="d0">5936000</data>
    </edge>
    <edge source="ISR" target="MAR">
      <data key="d0">300000</data>
    </edge>
    <edge source="ISR" target="NAM">
      <data key="d0">26000</data>
    </edge>
    <edge source="ISR" target="NLD">
      <data key="d0">24804000</data>
    </edge>
    <edge source="ISR" target="NZL">
      <data key="d0">361000</data>
    </edge>
    <edge source="ISR" target="NOR">
      <data key="d0">632000</data>
    </edge>
    <edge source="ISR" target="PAN">
      <data key="d0">414000</data>
    </edge>
    <edge source="ISR" target="PRY">
      <data key="d0">13000</data>
    </edge>
    <edge source="ISR" target="PER">
      <data key="d0">291000</data>
    </edge>
    <edge source="ISR" target="PHL">
      <data key="d0">1382000</data>
    </edge>
    <edge source="ISR" target="POL">
      <data key="d0">6256000</data>
    </edge>
    <edge source="ISR" target="PRT">
      <data key="d0">1199000</data>
    </edge>
    <edge source="ISR" target="ROU">
      <data key="d0">2634000</data>
    </edge>
    <edge source="ISR" target="RUS">
      <data key="d0">6587000</data>
    </edge>
    <edge source="ISR" target="IND">
      <data key="d0">3479000</data>
    </edge>
    <edge source="ISR" target="SGP">
      <data key="d0">15803000</data>
    </edge>
    <edge source="ISR" target="SVK">
      <data key="d0">117000</data>
    </edge>
    <edge source="ISR" target="VNM">
      <data key="d0">66000</data>
    </edge>
    <edge source="ISR" target="SVN">
      <data key="d0">186000</data>
    </edge>
    <edge source="ISR" target="ZAF">
      <data key="d0">5236000</data>
    </edge>
    <edge source="ISR" target="ZWE">
      <data key="d0">55000</data>
    </edge>
    <edge source="ISR" target="ESP">
      <data key="d0">7455000</data>
    </edge>
    <edge source="ISR" target="SWE">
      <data key="d0">6097000</data>
    </edge>
    <edge source="ISR" target="CHE">
      <data key="d0">1997000</data>
    </edge>
    <edge source="ISR" target="THA">
      <data key="d0">1796000</data>
    </edge>
    <edge source="ISR" target="TUR">
      <data key="d0">11567000</data>
    </edge>
    <edge source="ISR" target="UGA">
      <data key="d0">20000</data>
    </edge>
    <edge source="ISR" target="UKR">
      <data key="d0">77000</data>
    </edge>
    <edge source="ISR" target="MKD">
      <data key="d0">145000</data>
    </edge>
    <edge source="ISR" target="EGY">
      <data key="d0">73000</data>
    </edge>
    <edge source="ISR" target="GBR">
      <data key="d0">19742000</data>
    </edge>
    <edge source="ISR" target="USA">
      <data key="d0">329233000</data>
    </edge>
    <edge source="ISR" target="URY">
      <data key="d0">623000</data>
    </edge>
    <edge source="JAM" target="DEU">
      <data key="d0">18906</data>
    </edge>
    <edge source="JAM" target="USA">
      <data key="d0">562913</data>
    </edge>
    <edge source="JPN" target="DZA">
      <data key="d0">2225421</data>
    </edge>
    <edge source="JPN" target="AZE">
      <data key="d0">51004</data>
    </edge>
    <edge source="JPN" target="ARG">
      <data key="d0">18645755</data>
    </edge>
    <edge source="JPN" target="AUS">
      <data key="d0">101292763</data>
    </edge>
    <edge source="JPN" target="AUT">
      <data key="d0">18684326</data>
    </edge>
    <edge source="JPN" target="BEL">
      <data key="d0">156533618</data>
    </edge>
    <edge source="JPN" target="BOL">
      <data key="d0">2320665</data>
    </edge>
    <edge source="JPN" target="BRA">
      <data key="d0">114235046</data>
    </edge>
    <edge source="JPN" target="BGR">
      <data key="d0">218473</data>
    </edge>
    <edge source="JPN" target="BLR">
      <data key="d0">134316</data>
    </edge>
    <edge source="JPN" target="KHM">
      <data key="d0">168610</data>
    </edge>
    <edge source="JPN" target="CMR">
      <data key="d0">130159</data>
    </edge>
    <edge source="JPN" target="CAN">
      <data key="d0">135704066</data>
    </edge>
    <edge source="JPN" target="LKA">
      <data key="d0">11407789</data>
    </edge>
    <edge source="JPN" target="CHL">
      <data key="d0">7756293</data>
    </edge>
    <edge source="JPN" target="CHN">
      <data key="d0">823705645</data>
    </edge>
    <edge source="JPN" target="COL">
      <data key="d0">8604092</data>
    </edge>
    <edge source="JPN" target="CRI">
      <data key="d0">1299738</data>
    </edge>
    <edge source="JPN" target="HRV">
      <data key="d0">146749</data>
    </edge>
    <edge source="JPN" target="CZE">
      <data key="d0">4050315</data>
    </edge>
    <edge source="JPN" target="BEN">
      <data key="d0">43424</data>
    </edge>
    <edge source="JPN" target="DNK">
      <data key="d0">27877643</data>
    </edge>
    <edge source="JPN" target="ECU">
      <data key="d0">1090433</data>
    </edge>
    <edge source="JPN" target="SLV">
      <data key="d0">381432</data>
    </edge>
    <edge source="JPN" target="ETH">
      <data key="d0">708185</data>
    </edge>
    <edge source="JPN" target="EST">
      <data key="d0">8016631</data>
    </edge>
    <edge source="JPN" target="FIN">
      <data key="d0">22984317</data>
    </edge>
    <edge source="JPN" target="FRA">
      <data key="d0">155281600</data>
    </edge>
    <edge source="JPN" target="GEO">
      <data key="d0">11357</data>
    </edge>
    <edge source="JPN" target="DEU">
      <data key="d0">888388435</data>
    </edge>
    <edge source="JPN" target="GHA">
      <data key="d0">94966</data>
    </edge>
    <edge source="JPN" target="GRC">
      <data key="d0">6845382</data>
    </edge>
    <edge source="JPN" target="GTM">
      <data key="d0">5741468</data>
    </edge>
    <edge source="JPN" target="HND">
      <data key="d0">229904</data>
    </edge>
    <edge source="JPN" target="HKG">
      <data key="d0">514505908</data>
    </edge>
    <edge source="JPN" target="HUN">
      <data key="d0">16233121</data>
    </edge>
    <edge source="JPN" target="IDN">
      <data key="d0">143358184</data>
    </edge>
    <edge source="JPN" target="IRL">
      <data key="d0">64539733</data>
    </edge>
    <edge source="JPN" target="ISR">
      <data key="d0">28591951</data>
    </edge>
    <edge source="JPN" target="ITA">
      <data key="d0">208134521</data>
    </edge>
    <edge source="JPN" target="CIV">
      <data key="d0">76863</data>
    </edge>
    <edge source="JPN" target="JAM">
      <data key="d0">172711</data>
    </edge>
    <edge source="JPN" target="KAZ">
      <data key="d0">3163871</data>
    </edge>
    <edge source="JPN" target="JOR">
      <data key="d0">3963236</data>
    </edge>
    <edge source="JPN" target="KOR">
      <data key="d0">1341277860</data>
    </edge>
    <edge source="JPN" target="KGZ">
      <data key="d0">181349</data>
    </edge>
    <edge source="JPN" target="LBN">
      <data key="d0">2064401</data>
    </edge>
    <edge source="JPN" target="LVA">
      <data key="d0">156733</data>
    </edge>
    <edge source="JPN" target="LTU">
      <data key="d0">435061</data>
    </edge>
    <edge source="JPN" target="MDG">
      <data key="d0">185756</data>
    </edge>
    <edge source="JPN" target="MWI">
      <data key="d0">20060</data>
    </edge>
    <edge source="JPN" target="MYS">
      <data key="d0">411759634</data>
    </edge>
    <edge source="JPN" target="MRT">
      <data key="d0">140486</data>
    </edge>
    <edge source="JPN" target="MUS">
      <data key="d0">449239</data>
    </edge>
    <edge source="JPN" target="MEX">
      <data key="d0">121854927</data>
    </edge>
    <edge source="JPN" target="MAR">
      <data key="d0">1998087</data>
    </edge>
    <edge source="JPN" target="MOZ">
      <data key="d0">57703</data>
    </edge>
    <edge source="JPN" target="OMN">
      <data key="d0">1779615</data>
    </edge>
    <edge source="JPN" target="NAM">
      <data key="d0">68763</data>
    </edge>
    <edge source="JPN" target="NLD">
      <data key="d0">306700024</data>
    </edge>
    <edge source="JPN" target="NZL">
      <data key="d0">10050450</data>
    </edge>
    <edge source="JPN" target="NIC">
      <data key="d0">294872</data>
    </edge>
    <edge source="JPN" target="NER">
      <data key="d0">14308</data>
    </edge>
    <edge source="JPN" target="NOR">
      <data key="d0">16574052</data>
    </edge>
    <edge source="JPN" target="PAK">
      <data key="d0">8001470</data>
    </edge>
    <edge source="JPN" target="PAN">
      <data key="d0">2669584</data>
    </edge>
    <edge source="JPN" target="PRY">
      <data key="d0">643949</data>
    </edge>
    <edge source="JPN" target="PER">
      <data key="d0">2625363</data>
    </edge>
    <edge source="JPN" target="PHL">
      <data key="d0">261306215</data>
    </edge>
    <edge source="JPN" target="POL">
      <data key="d0">7113421</data>
    </edge>
    <edge source="JPN" target="PRT">
      <data key="d0">27780663</data>
    </edge>
    <edge source="JPN" target="ROU">
      <data key="d0">1111077</data>
    </edge>
    <edge source="JPN" target="RUS">
      <data key="d0">16405702</data>
    </edge>
    <edge source="JPN" target="SAU">
      <data key="d0">28003534</data>
    </edge>
    <edge source="JPN" target="SEN">
      <data key="d0">292163</data>
    </edge>
    <edge source="JPN" target="IND">
      <data key="d0">77334738</data>
    </edge>
    <edge source="JPN" target="SGP">
      <data key="d0">661494368</data>
    </edge>
    <edge source="JPN" target="SVK">
      <data key="d0">299817</data>
    </edge>
    <edge source="JPN" target="VNM">
      <data key="d0">24178205</data>
    </edge>
    <edge source="JPN" target="SVN">
      <data key="d0">450315</data>
    </edge>
    <edge source="JPN" target="ZAF">
      <data key="d0">39177030</data>
    </edge>
    <edge source="JPN" target="ZWE">
      <data key="d0">340597</data>
    </edge>
    <edge source="JPN" target="ESP">
      <data key="d0">62623001</data>
    </edge>
    <edge source="JPN" target="SWE">
      <data key="d0">116099523</data>
    </edge>
    <edge source="JPN" target="CHE">
      <data key="d0">40965877</data>
    </edge>
    <edge source="JPN" target="THA">
      <data key="d0">352835059</data>
    </edge>
    <edge source="JPN" target="ARE">
      <data key="d0">25354956</data>
    </edge>
    <edge source="JPN" target="TUN">
      <data key="d0">1489261</data>
    </edge>
    <edge source="JPN" target="TUR">
      <data key="d0">29767792</data>
    </edge>
    <edge source="JPN" target="UGA">
      <data key="d0">10828</data>
    </edge>
    <edge source="JPN" target="UKR">
      <data key="d0">1635593</data>
    </edge>
    <edge source="JPN" target="MKD">
      <data key="d0">124546</data>
    </edge>
    <edge source="JPN" target="EGY">
      <data key="d0">12105052</data>
    </edge>
    <edge source="JPN" target="GBR">
      <data key="d0">403251500</data>
    </edge>
    <edge source="JPN" target="TZA">
      <data key="d0">560860</data>
    </edge>
    <edge source="JPN" target="USA">
      <data key="d0">4263454549</data>
    </edge>
    <edge source="JPN" target="BFA">
      <data key="d0">61665</data>
    </edge>
    <edge source="JPN" target="URY">
      <data key="d0">1350389</data>
    </edge>
    <edge source="JPN" target="SRB">
      <data key="d0">140152</data>
    </edge>
    <edge source="MYS" target="DZA">
      <data key="d0">108405</data>
    </edge>
    <edge source="MYS" target="ARG">
      <data key="d0">289339</data>
    </edge>
    <edge source="MYS" target="AUS">
      <data key="d0">17458032</data>
    </edge>
    <edge source="MYS" target="AUT">
      <data key="d0">374457</data>
    </edge>
    <edge source="MYS" target="BEL">
      <data key="d0">6347350</data>
    </edge>
    <edge source="MYS" target="BWA">
      <data key="d0">49492</data>
    </edge>
    <edge source="MYS" target="BRA">
      <data key="d0">4138687</data>
    </edge>
    <edge source="MYS" target="BGR">
      <data key="d0">65402</data>
    </edge>
    <edge source="MYS" target="KHM">
      <data key="d0">1174468</data>
    </edge>
    <edge source="MYS" target="CAN">
      <data key="d0">2713783</data>
    </edge>
    <edge source="MYS" target="LKA">
      <data key="d0">1450391</data>
    </edge>
    <edge source="MYS" target="CHL">
      <data key="d0">307253</data>
    </edge>
    <edge source="MYS" target="CHN">
      <data key="d0">22723446</data>
    </edge>
    <edge source="MYS" target="COL">
      <data key="d0">55568</data>
    </edge>
    <edge source="MYS" target="CRI">
      <data key="d0">2436879</data>
    </edge>
    <edge source="MYS" target="CZE">
      <data key="d0">641434</data>
    </edge>
    <edge source="MYS" target="DNK">
      <data key="d0">1774411</data>
    </edge>
    <edge source="MYS" target="FIN">
      <data key="d0">7522262</data>
    </edge>
    <edge source="MYS" target="FRA">
      <data key="d0">5442859</data>
    </edge>
    <edge source="MYS" target="GEO">
      <data key="d0">55874</data>
    </edge>
    <edge source="MYS" target="DEU">
      <data key="d0">100561805</data>
    </edge>
    <edge source="MYS" target="GHA">
      <data key="d0">19287</data>
    </edge>
    <edge source="MYS" target="GRC">
      <data key="d0">669857</data>
    </edge>
    <edge source="MYS" target="HKG">
      <data key="d0">18893536</data>
    </edge>
    <edge source="MYS" target="HUN">
      <data key="d0">893545</data>
    </edge>
    <edge source="MYS" target="IDN">
      <data key="d0">12792855</data>
    </edge>
    <edge source="MYS" target="IRL">
      <data key="d0">1400152</data>
    </edge>
    <edge source="MYS" target="ITA">
      <data key="d0">3599097</data>
    </edge>
    <edge source="MYS" target="JAM">
      <data key="d0">49259</data>
    </edge>
    <edge source="MYS" target="JPN">
      <data key="d0">121442155</data>
    </edge>
    <edge source="MYS" target="JOR">
      <data key="d0">159918</data>
    </edge>
    <edge source="MYS" target="KOR">
      <data key="d0">10583703</data>
    </edge>
    <edge source="MYS" target="LBN">
      <data key="d0">316181</data>
    </edge>
    <edge source="MYS" target="MUS">
      <data key="d0">69452</data>
    </edge>
    <edge source="MYS" target="MEX">
      <data key="d0">4099769</data>
    </edge>
    <edge source="MYS" target="MAR">
      <data key="d0">44666</data>
    </edge>
    <edge source="MYS" target="MOZ">
      <data key="d0">12715</data>
    </edge>
    <edge source="MYS" target="OMN">
      <data key="d0">55857</data>
    </edge>
    <edge source="MYS" target="NLD">
      <data key="d0">29527366</data>
    </edge>
    <edge source="MYS" target="NZL">
      <data key="d0">477964</data>
    </edge>
    <edge source="MYS" target="NOR">
      <data key="d0">326456</data>
    </edge>
    <edge source="MYS" target="PAK">
      <data key="d0">1684200</data>
    </edge>
    <edge source="MYS" target="PAN">
      <data key="d0">15134</data>
    </edge>
    <edge source="MYS" target="PER">
      <data key="d0">108291</data>
    </edge>
    <edge source="MYS" target="PHL">
      <data key="d0">17773503</data>
    </edge>
    <edge source="MYS" target="POL">
      <data key="d0">411157</data>
    </edge>
    <edge source="MYS" target="PRT">
      <data key="d0">1393722</data>
    </edge>
    <edge source="MYS" target="ROU">
      <data key="d0">15557</data>
    </edge>
    <edge source="MYS" target="RUS">
      <data key="d0">701046</data>
    </edge>
    <edge source="MYS" target="SAU">
      <data key="d0">2826196</data>
    </edge>
    <edge source="MYS" target="IND">
      <data key="d0">9564292</data>
    </edge>
    <edge source="MYS" target="SGP">
      <data key="d0">88713419</data>
    </edge>
    <edge source="MYS" target="VNM">
      <data key="d0">1730702</data>
    </edge>
    <edge source="MYS" target="ZAF">
      <data key="d0">922291</data>
    </edge>
    <edge source="MYS" target="ZWE">
      <data key="d0">10643</data>
    </edge>
    <edge source="MYS" target="ESP">
      <data key="d0">2924480</data>
    </edge>
    <edge source="MYS" target="SWE">
      <data key="d0">769086</data>
    </edge>
    <edge source="MYS" target="CHE">
      <data key="d0">3115675</data>
    </edge>
    <edge source="MYS" target="THA">
      <data key="d0">13783187</data>
    </edge>
    <edge source="MYS" target="ARE">
      <data key="d0">521809</data>
    </edge>
    <edge source="MYS" target="TUN">
      <data key="d0">72083</data>
    </edge>
    <edge source="MYS" target="TUR">
      <data key="d0">583703</data>
    </edge>
    <edge source="MYS" target="UGA">
      <data key="d0">138452</data>
    </edge>
    <edge source="MYS" target="EGY">
      <data key="d0">2467181</data>
    </edge>
    <edge source="MYS" target="GBR">
      <data key="d0">20329892</data>
    </edge>
    <edge source="MYS" target="TZA">
      <data key="d0">33146</data>
    </edge>
    <edge source="MYS" target="USA">
      <data key="d0">275900256</data>
    </edge>
    <edge source="MYS" target="URY">
      <data key="d0">234458</data>
    </edge>
    <edge source="MEX" target="DZA">
      <data key="d0">346701</data>
    </edge>
    <edge source="MEX" target="ARG">
      <data key="d0">1666848</data>
    </edge>
    <edge source="MEX" target="AUS">
      <data key="d0">1752338</data>
    </edge>
    <edge source="MEX" target="AUT">
      <data key="d0">149757</data>
    </edge>
    <edge source="MEX" target="BEL">
      <data key="d0">588583</data>
    </edge>
    <edge source="MEX" target="BOL">
      <data key="d0">112063</data>
    </edge>
    <edge source="MEX" target="BRA">
      <data key="d0">9606088</data>
    </edge>
    <edge source="MEX" target="BGR">
      <data key="d0">179305</data>
    </edge>
    <edge source="MEX" target="CAN">
      <data key="d0">13251673</data>
    </edge>
    <edge source="MEX" target="CHL">
      <data key="d0">1312409</data>
    </edge>
    <edge source="MEX" target="CHN">
      <data key="d0">631083</data>
    </edge>
    <edge source="MEX" target="COL">
      <data key="d0">5639441</data>
    </edge>
    <edge source="MEX" target="CRI">
      <data key="d0">2294763</data>
    </edge>
    <edge source="MEX" target="CZE">
      <data key="d0">237517</data>
    </edge>
    <edge source="MEX" target="DNK">
      <data key="d0">1374711</data>
    </edge>
    <edge source="MEX" target="ECU">
      <data key="d0">1714690</data>
    </edge>
    <edge source="MEX" target="SLV">
      <data key="d0">3526632</data>
    </edge>
    <edge source="MEX" target="FIN">
      <data key="d0">519945</data>
    </edge>
    <edge source="MEX" target="FRA">
      <data key="d0">20935679</data>
    </edge>
    <edge source="MEX" target="DEU">
      <data key="d0">56120401</data>
    </edge>
    <edge source="MEX" target="GTM">
      <data key="d0">3851714</data>
    </edge>
    <edge source="MEX" target="HND">
      <data key="d0">806971</data>
    </edge>
    <edge source="MEX" target="HKG">
      <data key="d0">565182</data>
    </edge>
    <edge source="MEX" target="HUN">
      <data key="d0">136007</data>
    </edge>
    <edge source="MEX" target="IDN">
      <data key="d0">15339</data>
    </edge>
    <edge source="MEX" target="IRL">
      <data key="d0">436088</data>
    </edge>
    <edge source="MEX" target="ISR">
      <data key="d0">198024</data>
    </edge>
    <edge source="MEX" target="ITA">
      <data key="d0">783118</data>
    </edge>
    <edge source="MEX" target="JAM">
      <data key="d0">43877</data>
    </edge>
    <edge source="MEX" target="JPN">
      <data key="d0">9166074</data>
    </edge>
    <edge source="MEX" target="KOR">
      <data key="d0">183512</data>
    </edge>
    <edge source="MEX" target="LBN">
      <data key="d0">100067</data>
    </edge>
    <edge source="MEX" target="MYS">
      <data key="d0">217937</data>
    </edge>
    <edge source="MEX" target="NLD">
      <data key="d0">14671589</data>
    </edge>
    <edge source="MEX" target="NZL">
      <data key="d0">194745</data>
    </edge>
    <edge source="MEX" target="NIC">
      <data key="d0">840572</data>
    </edge>
    <edge source="MEX" target="NOR">
      <data key="d0">73652</data>
    </edge>
    <edge source="MEX" target="PAK">
      <data key="d0">16773</data>
    </edge>
    <edge source="MEX" target="PAN">
      <data key="d0">1202048</data>
    </edge>
    <edge source="MEX" target="PRY">
      <data key="d0">72484</data>
    </edge>
    <edge source="MEX" target="PER">
      <data key="d0">376245</data>
    </edge>
    <edge source="MEX" target="PHL">
      <data key="d0">106002</data>
    </edge>
    <edge source="MEX" target="POL">
      <data key="d0">1100790</data>
    </edge>
    <edge source="MEX" target="PRT">
      <data key="d0">42555</data>
    </edge>
    <edge source="MEX" target="IND">
      <data key="d0">270895</data>
    </edge>
    <edge source="MEX" target="SGP">
      <data key="d0">194368</data>
    </edge>
    <edge source="MEX" target="ZAF">
      <data key="d0">75517</data>
    </edge>
    <edge source="MEX" target="ESP">
      <data key="d0">2298180</data>
    </edge>
    <edge source="MEX" target="SWE">
      <data key="d0">988338</data>
    </edge>
    <edge source="MEX" target="CHE">
      <data key="d0">779190</data>
    </edge>
    <edge source="MEX" target="THA">
      <data key="d0">83374</data>
    </edge>
    <edge source="MEX" target="ARE">
      <data key="d0">36080</data>
    </edge>
    <edge source="MEX" target="TUR">
      <data key="d0">272512</data>
    </edge>
    <edge source="MEX" target="EGY">
      <data key="d0">488348</data>
    </edge>
    <edge source="MEX" target="GBR">
      <data key="d0">1050636</data>
    </edge>
    <edge source="MEX" target="USA">
      <data key="d0">3160418939</data>
    </edge>
    <edge source="MEX" target="URY">
      <data key="d0">147166</data>
    </edge>
    <edge source="NZL" target="ARG">
      <data key="d0">179404</data>
    </edge>
    <edge source="NZL" target="AUS">
      <data key="d0">34166380</data>
    </edge>
    <edge source="NZL" target="AUT">
      <data key="d0">134063</data>
    </edge>
    <edge source="NZL" target="BEL">
      <data key="d0">357904</data>
    </edge>
    <edge source="NZL" target="BRA">
      <data key="d0">478562</data>
    </edge>
    <edge source="NZL" target="BGR">
      <data key="d0">10597</data>
    </edge>
    <edge source="NZL" target="CAN">
      <data key="d0">1100062</data>
    </edge>
    <edge source="NZL" target="LKA">
      <data key="d0">44203</data>
    </edge>
    <edge source="NZL" target="CHL">
      <data key="d0">96466</data>
    </edge>
    <edge source="NZL" target="CHN">
      <data key="d0">177924</data>
    </edge>
    <edge source="NZL" target="COL">
      <data key="d0">36905</data>
    </edge>
    <edge source="NZL" target="CRI">
      <data key="d0">25795</data>
    </edge>
    <edge source="NZL" target="CZE">
      <data key="d0">54428</data>
    </edge>
    <edge source="NZL" target="DNK">
      <data key="d0">302397</data>
    </edge>
    <edge source="NZL" target="SLV">
      <data key="d0">27794</data>
    </edge>
    <edge source="NZL" target="EST">
      <data key="d0">11346</data>
    </edge>
    <edge source="NZL" target="FIN">
      <data key="d0">293514</data>
    </edge>
    <edge source="NZL" target="FRA">
      <data key="d0">3417142</data>
    </edge>
    <edge source="NZL" target="DEU">
      <data key="d0">3995386</data>
    </edge>
    <edge source="NZL" target="GHA">
      <data key="d0">38869</data>
    </edge>
    <edge source="NZL" target="GRC">
      <data key="d0">78132</data>
    </edge>
    <edge source="NZL" target="HKG">
      <data key="d0">2226935</data>
    </edge>
    <edge source="NZL" target="HUN">
      <data key="d0">128534</data>
    </edge>
    <edge source="NZL" target="IDN">
      <data key="d0">86499</data>
    </edge>
    <edge source="NZL" target="IRL">
      <data key="d0">104298</data>
    </edge>
    <edge source="NZL" target="ISR">
      <data key="d0">38261</data>
    </edge>
    <edge source="NZL" target="ITA">
      <data key="d0">1390359</data>
    </edge>
    <edge source="NZL" target="JPN">
      <data key="d0">6520691</data>
    </edge>
    <edge source="NZL" target="JOR">
      <data key="d0">35293</data>
    </edge>
    <edge source="NZL" target="KOR">
      <data key="d0">643153</data>
    </edge>
    <edge source="NZL" target="LBN">
      <data key="d0">15627</data>
    </edge>
    <edge source="NZL" target="LVA">
      <data key="d0">12918</data>
    </edge>
    <edge source="NZL" target="MYS">
      <data key="d0">1099783</data>
    </edge>
    <edge source="NZL" target="MEX">
      <data key="d0">1489229</data>
    </edge>
    <edge source="NZL" target="OMN">
      <data key="d0">53878</data>
    </edge>
    <edge source="NZL" target="NLD">
      <data key="d0">1022290</data>
    </edge>
    <edge source="NZL" target="NOR">
      <data key="d0">252722</data>
    </edge>
    <edge source="NZL" target="PAK">
      <data key="d0">300174</data>
    </edge>
    <edge source="NZL" target="PAN">
      <data key="d0">34125</data>
    </edge>
    <edge source="NZL" target="PER">
      <data key="d0">61950</data>
    </edge>
    <edge source="NZL" target="PHL">
      <data key="d0">475689</data>
    </edge>
    <edge source="NZL" target="POL">
      <data key="d0">111674</data>
    </edge>
    <edge source="NZL" target="PRT">
      <data key="d0">21770</data>
    </edge>
    <edge source="NZL" target="RUS">
      <data key="d0">83371</data>
    </edge>
    <edge source="NZL" target="SAU">
      <data key="d0">344683</data>
    </edge>
    <edge source="NZL" target="IND">
      <data key="d0">385575</data>
    </edge>
    <edge source="NZL" target="SGP">
      <data key="d0">1838831</data>
    </edge>
    <edge source="NZL" target="SVK">
      <data key="d0">20044</data>
    </edge>
    <edge source="NZL" target="VNM">
      <data key="d0">180119</data>
    </edge>
    <edge source="NZL" target="SVN">
      <data key="d0">39706</data>
    </edge>
    <edge source="NZL" target="ZAF">
      <data key="d0">1064774</data>
    </edge>
    <edge source="NZL" target="ZWE">
      <data key="d0">16102</data>
    </edge>
    <edge source="NZL" target="ESP">
      <data key="d0">443275</data>
    </edge>
    <edge source="NZL" target="SWE">
      <data key="d0">977020</data>
    </edge>
    <edge source="NZL" target="CHE">
      <data key="d0">1072977</data>
    </edge>
    <edge source="NZL" target="THA">
      <data key="d0">308139</data>
    </edge>
    <edge source="NZL" target="ARE">
      <data key="d0">92716</data>
    </edge>
    <edge source="NZL" target="TUR">
      <data key="d0">137545</data>
    </edge>
    <edge source="NZL" target="EGY">
      <data key="d0">44758</data>
    </edge>
    <edge source="NZL" target="GBR">
      <data key="d0">7658066</data>
    </edge>
    <edge source="NZL" target="USA">
      <data key="d0">33163316</data>
    </edge>
    <edge source="NZL" target="URY">
      <data key="d0">26145</data>
    </edge>
    <edge source="NZL" target="SRB">
      <data key="d0">24432</data>
    </edge>
    <edge source="PAK" target="DZA">
      <data key="d0">68636</data>
    </edge>
    <edge source="PAK" target="AZE">
      <data key="d0">18455</data>
    </edge>
    <edge source="PAK" target="ARG">
      <data key="d0">757531</data>
    </edge>
    <edge source="PAK" target="AUS">
      <data key="d0">1665472</data>
    </edge>
    <edge source="PAK" target="AUT">
      <data key="d0">103687</data>
    </edge>
    <edge source="PAK" target="BEL">
      <data key="d0">1054890</data>
    </edge>
    <edge source="PAK" target="BOL">
      <data key="d0">116462</data>
    </edge>
    <edge source="PAK" target="BRA">
      <data key="d0">2882330</data>
    </edge>
    <edge source="PAK" target="BGR">
      <data key="d0">90736</data>
    </edge>
    <edge source="PAK" target="KHM">
      <data key="d0">22716</data>
    </edge>
    <edge source="PAK" target="CAN">
      <data key="d0">1859183</data>
    </edge>
    <edge source="PAK" target="LKA">
      <data key="d0">111980</data>
    </edge>
    <edge source="PAK" target="CHL">
      <data key="d0">257068</data>
    </edge>
    <edge source="PAK" target="CHN">
      <data key="d0">1616781</data>
    </edge>
    <edge source="PAK" target="COL">
      <data key="d0">236747</data>
    </edge>
    <edge source="PAK" target="CRI">
      <data key="d0">12646</data>
    </edge>
    <edge source="PAK" target="CZE">
      <data key="d0">182004</data>
    </edge>
    <edge source="PAK" target="DNK">
      <data key="d0">1168893</data>
    </edge>
    <edge source="PAK" target="ECU">
      <data key="d0">86059</data>
    </edge>
    <edge source="PAK" target="SLV">
      <data key="d0">30901</data>
    </edge>
    <edge source="PAK" target="ETH">
      <data key="d0">32564</data>
    </edge>
    <edge source="PAK" target="FIN">
      <data key="d0">67574</data>
    </edge>
    <edge source="PAK" target="FRA">
      <data key="d0">5044693</data>
    </edge>
    <edge source="PAK" target="DEU">
      <data key="d0">18803700</data>
    </edge>
    <edge source="PAK" target="GRC">
      <data key="d0">453947</data>
    </edge>
    <edge source="PAK" target="GTM">
      <data key="d0">76553</data>
    </edge>
    <edge source="PAK" target="HKG">
      <data key="d0">385768</data>
    </edge>
    <edge source="PAK" target="HUN">
      <data key="d0">57694</data>
    </edge>
    <edge source="PAK" target="IDN">
      <data key="d0">237238</data>
    </edge>
    <edge source="PAK" target="IRL">
      <data key="d0">120376</data>
    </edge>
    <edge source="PAK" target="ITA">
      <data key="d0">5687122</data>
    </edge>
    <edge source="PAK" target="JPN">
      <data key="d0">9692145</data>
    </edge>
    <edge source="PAK" target="KAZ">
      <data key="d0">134703</data>
    </edge>
    <edge source="PAK" target="JOR">
      <data key="d0">106750</data>
    </edge>
    <edge source="PAK" target="KOR">
      <data key="d0">2590762</data>
    </edge>
    <edge source="PAK" target="KGZ">
      <data key="d0">32029</data>
    </edge>
    <edge source="PAK" target="LBN">
      <data key="d0">26211</data>
    </edge>
    <edge source="PAK" target="MDG">
      <data key="d0">18809</data>
    </edge>
    <edge source="PAK" target="MWI">
      <data key="d0">15888</data>
    </edge>
    <edge source="PAK" target="MYS">
      <data key="d0">331896</data>
    </edge>
    <edge source="PAK" target="MUS">
      <data key="d0">20474</data>
    </edge>
    <edge source="PAK" target="MEX">
      <data key="d0">3527536</data>
    </edge>
    <edge source="PAK" target="MDA">
      <data key="d0">15876</data>
    </edge>
    <edge source="PAK" target="MAR">
      <data key="d0">308868</data>
    </edge>
    <edge source="PAK" target="OMN">
      <data key="d0">106324</data>
    </edge>
    <edge source="PAK" target="NLD">
      <data key="d0">1938527</data>
    </edge>
    <edge source="PAK" target="NZL">
      <data key="d0">122973</data>
    </edge>
    <edge source="PAK" target="NER">
      <data key="d0">11851</data>
    </edge>
    <edge source="PAK" target="NOR">
      <data key="d0">51058</data>
    </edge>
    <edge source="PAK" target="PAN">
      <data key="d0">81879</data>
    </edge>
    <edge source="PAK" target="PRY">
      <data key="d0">75082</data>
    </edge>
    <edge source="PAK" target="PER">
      <data key="d0">229951</data>
    </edge>
    <edge source="PAK" target="PHL">
      <data key="d0">554330</data>
    </edge>
    <edge source="PAK" target="POL">
      <data key="d0">506171</data>
    </edge>
    <edge source="PAK" target="PRT">
      <data key="d0">363230</data>
    </edge>
    <edge source="PAK" target="ROU">
      <data key="d0">114214</data>
    </edge>
    <edge source="PAK" target="RUS">
      <data key="d0">273005</data>
    </edge>
    <edge source="PAK" target="SAU">
      <data key="d0">573868</data>
    </edge>
    <edge source="PAK" target="SEN">
      <data key="d0">33764</data>
    </edge>
    <edge source="PAK" target="IND">
      <data key="d0">119696</data>
    </edge>
    <edge source="PAK" target="SGP">
      <data key="d0">1685921</data>
    </edge>
    <edge source="PAK" target="SVK">
      <data key="d0">27630</data>
    </edge>
    <edge source="PAK" target="VNM">
      <data key="d0">442316</data>
    </edge>
    <edge source="PAK" target="SVN">
      <data key="d0">11878</data>
    </edge>
    <edge source="PAK" target="ZAF">
      <data key="d0">533485</data>
    </edge>
    <edge source="PAK" target="ESP">
      <data key="d0">1963846</data>
    </edge>
    <edge source="PAK" target="SWE">
      <data key="d0">895291</data>
    </edge>
    <edge source="PAK" target="CHE">
      <data key="d0">399918</data>
    </edge>
    <edge source="PAK" target="THA">
      <data key="d0">860844</data>
    </edge>
    <edge source="PAK" target="ARE">
      <data key="d0">2786477</data>
    </edge>
    <edge source="PAK" target="TUN">
      <data key="d0">42329</data>
    </edge>
    <edge source="PAK" target="TUR">
      <data key="d0">1201241</data>
    </edge>
    <edge source="PAK" target="UGA">
      <data key="d0">26455</data>
    </edge>
    <edge source="PAK" target="UKR">
      <data key="d0">74558</data>
    </edge>
    <edge source="PAK" target="EGY">
      <data key="d0">532816</data>
    </edge>
    <edge source="PAK" target="GBR">
      <data key="d0">8142829</data>
    </edge>
    <edge source="PAK" target="TZA">
      <data key="d0">30923</data>
    </edge>
    <edge source="PAK" target="USA">
      <data key="d0">46197608</data>
    </edge>
    <edge source="PAK" target="URY">
      <data key="d0">72959</data>
    </edge>
    <edge source="PAK" target="SRB">
      <data key="d0">13929</data>
    </edge>
    <edge source="PRY" target="ARG">
      <data key="d0">52689</data>
    </edge>
    <edge source="PRY" target="BRA">
      <data key="d0">14224</data>
    </edge>
    <edge source="PRY" target="FIN">
      <data key="d0">12600</data>
    </edge>
    <edge source="PRY" target="PER">
      <data key="d0">17425</data>
    </edge>
    <edge source="PRY" target="USA">
      <data key="d0">181519</data>
    </edge>
    <edge source="PER" target="BOL">
      <data key="d0">226042</data>
    </edge>
    <edge source="PER" target="BRA">
      <data key="d0">21874</data>
    </edge>
    <edge source="PER" target="CAN">
      <data key="d0">21039</data>
    </edge>
    <edge source="PER" target="CHL">
      <data key="d0">113806</data>
    </edge>
    <edge source="PER" target="COL">
      <data key="d0">18892</data>
    </edge>
    <edge source="PER" target="CRI">
      <data key="d0">53537</data>
    </edge>
    <edge source="PER" target="ECU">
      <data key="d0">199800</data>
    </edge>
    <edge source="PER" target="FRA">
      <data key="d0">41173</data>
    </edge>
    <edge source="PER" target="DEU">
      <data key="d0">145894</data>
    </edge>
    <edge source="PER" target="GTM">
      <data key="d0">28000</data>
    </edge>
    <edge source="PER" target="ITA">
      <data key="d0">12174</data>
    </edge>
    <edge source="PER" target="JPN">
      <data key="d0">18490</data>
    </edge>
    <edge source="PER" target="NLD">
      <data key="d0">84300</data>
    </edge>
    <edge source="PER" target="NIC">
      <data key="d0">17578</data>
    </edge>
    <edge source="PER" target="PRY">
      <data key="d0">29359</data>
    </edge>
    <edge source="PER" target="USA">
      <data key="d0">496232</data>
    </edge>
    <edge source="PER" target="URY">
      <data key="d0">10800</data>
    </edge>
    <edge source="PHL" target="ARG">
      <data key="d0">23700</data>
    </edge>
    <edge source="PHL" target="AUS">
      <data key="d0">305717</data>
    </edge>
    <edge source="PHL" target="BEL">
      <data key="d0">97592</data>
    </edge>
    <edge source="PHL" target="BRA">
      <data key="d0">29372</data>
    </edge>
    <edge source="PHL" target="CAN">
      <data key="d0">1156699</data>
    </edge>
    <edge source="PHL" target="LKA">
      <data key="d0">13793</data>
    </edge>
    <edge source="PHL" target="CHN">
      <data key="d0">2088290</data>
    </edge>
    <edge source="PHL" target="FIN">
      <data key="d0">119132</data>
    </edge>
    <edge source="PHL" target="FRA">
      <data key="d0">1344157</data>
    </edge>
    <edge source="PHL" target="DEU">
      <data key="d0">7040637</data>
    </edge>
    <edge source="PHL" target="HKG">
      <data key="d0">2015264</data>
    </edge>
    <edge source="PHL" target="HUN">
      <data key="d0">34914</data>
    </edge>
    <edge source="PHL" target="IDN">
      <data key="d0">2422596</data>
    </edge>
    <edge source="PHL" target="IRL">
      <data key="d0">294089</data>
    </edge>
    <edge source="PHL" target="ISR">
      <data key="d0">4559914</data>
    </edge>
    <edge source="PHL" target="ITA">
      <data key="d0">386343</data>
    </edge>
    <edge source="PHL" target="JPN">
      <data key="d0">28980312</data>
    </edge>
    <edge source="PHL" target="KOR">
      <data key="d0">13373246</data>
    </edge>
    <edge source="PHL" target="MYS">
      <data key="d0">5199498</data>
    </edge>
    <edge source="PHL" target="MEX">
      <data key="d0">29659</data>
    </edge>
    <edge source="PHL" target="NLD">
      <data key="d0">2870752</data>
    </edge>
    <edge source="PHL" target="NZL">
      <data key="d0">57311</data>
    </edge>
    <edge source="PHL" target="NOR">
      <data key="d0">34069</data>
    </edge>
    <edge source="PHL" target="SAU">
      <data key="d0">15695</data>
    </edge>
    <edge source="PHL" target="IND">
      <data key="d0">158224</data>
    </edge>
    <edge source="PHL" target="SGP">
      <data key="d0">7621225</data>
    </edge>
    <edge source="PHL" target="VNM">
      <data key="d0">221635</data>
    </edge>
    <edge source="PHL" target="ZAF">
      <data key="d0">13893</data>
    </edge>
    <edge source="PHL" target="ESP">
      <data key="d0">152466</data>
    </edge>
    <edge source="PHL" target="SWE">
      <data key="d0">15945</data>
    </edge>
    <edge source="PHL" target="CHE">
      <data key="d0">174020</data>
    </edge>
    <edge source="PHL" target="THA">
      <data key="d0">5925618</data>
    </edge>
    <edge source="PHL" target="GBR">
      <data key="d0">1401082</data>
    </edge>
    <edge source="PHL" target="USA">
      <data key="d0">27862720</data>
    </edge>
    <edge source="PRT" target="ARG">
      <data key="d0">22229</data>
    </edge>
    <edge source="PRT" target="AUS">
      <data key="d0">103825</data>
    </edge>
    <edge source="PRT" target="AUT">
      <data key="d0">1227167</data>
    </edge>
    <edge source="PRT" target="BEL">
      <data key="d0">9978673</data>
    </edge>
    <edge source="PRT" target="BWA">
      <data key="d0">57043</data>
    </edge>
    <edge source="PRT" target="BRA">
      <data key="d0">428064</data>
    </edge>
    <edge source="PRT" target="CAN">
      <data key="d0">609894</data>
    </edge>
    <edge source="PRT" target="CHL">
      <data key="d0">12180</data>
    </edge>
    <edge source="PRT" target="CHN">
      <data key="d0">38962</data>
    </edge>
    <edge source="PRT" target="HRV">
      <data key="d0">30842</data>
    </edge>
    <edge source="PRT" target="CZE">
      <data key="d0">62387</data>
    </edge>
    <edge source="PRT" target="DNK">
      <data key="d0">833519</data>
    </edge>
    <edge source="PRT" target="ETH">
      <data key="d0">230950</data>
    </edge>
    <edge source="PRT" target="FIN">
      <data key="d0">297643</data>
    </edge>
    <edge source="PRT" target="FRA">
      <data key="d0">22755169</data>
    </edge>
    <edge source="PRT" target="DEU">
      <data key="d0">20575382</data>
    </edge>
    <edge source="PRT" target="GRC">
      <data key="d0">151737</data>
    </edge>
    <edge source="PRT" target="HKG">
      <data key="d0">30843</data>
    </edge>
    <edge source="PRT" target="HUN">
      <data key="d0">279192</data>
    </edge>
    <edge source="PRT" target="IRL">
      <data key="d0">544080</data>
    </edge>
    <edge source="PRT" target="ISR">
      <data key="d0">74753</data>
    </edge>
    <edge source="PRT" target="ITA">
      <data key="d0">26121599</data>
    </edge>
    <edge source="PRT" target="JPN">
      <data key="d0">320517</data>
    </edge>
    <edge source="PRT" target="KOR">
      <data key="d0">126913</data>
    </edge>
    <edge source="PRT" target="LVA">
      <data key="d0">2332879</data>
    </edge>
    <edge source="PRT" target="LTU">
      <data key="d0">197817</data>
    </edge>
    <edge source="PRT" target="MWI">
      <data key="d0">40051</data>
    </edge>
    <edge source="PRT" target="MYS">
      <data key="d0">22605</data>
    </edge>
    <edge source="PRT" target="MUS">
      <data key="d0">1363940</data>
    </edge>
    <edge source="PRT" target="MEX">
      <data key="d0">137847</data>
    </edge>
    <edge source="PRT" target="MAR">
      <data key="d0">309293</data>
    </edge>
    <edge source="PRT" target="MOZ">
      <data key="d0">1568022</data>
    </edge>
    <edge source="PRT" target="NLD">
      <data key="d0">5943712</data>
    </edge>
    <edge source="PRT" target="NZL">
      <data key="d0">103123</data>
    </edge>
    <edge source="PRT" target="NER">
      <data key="d0">12819</data>
    </edge>
    <edge source="PRT" target="NOR">
      <data key="d0">800862</data>
    </edge>
    <edge source="PRT" target="POL">
      <data key="d0">99590</data>
    </edge>
    <edge source="PRT" target="ROU">
      <data key="d0">485236</data>
    </edge>
    <edge source="PRT" target="RUS">
      <data key="d0">26054</data>
    </edge>
    <edge source="PRT" target="SEN">
      <data key="d0">13896</data>
    </edge>
    <edge source="PRT" target="IND">
      <data key="d0">206180</data>
    </edge>
    <edge source="PRT" target="SGP">
      <data key="d0">203608</data>
    </edge>
    <edge source="PRT" target="SVK">
      <data key="d0">23228</data>
    </edge>
    <edge source="PRT" target="SVN">
      <data key="d0">22818</data>
    </edge>
    <edge source="PRT" target="ZAF">
      <data key="d0">96706</data>
    </edge>
    <edge source="PRT" target="ESP">
      <data key="d0">12004759</data>
    </edge>
    <edge source="PRT" target="SWE">
      <data key="d0">1403276</data>
    </edge>
    <edge source="PRT" target="CHE">
      <data key="d0">2262386</data>
    </edge>
    <edge source="PRT" target="ARE">
      <data key="d0">73847</data>
    </edge>
    <edge source="PRT" target="TUN">
      <data key="d0">121656</data>
    </edge>
    <edge source="PRT" target="TUR">
      <data key="d0">447968</data>
    </edge>
    <edge source="PRT" target="UGA">
      <data key="d0">164482</data>
    </edge>
    <edge source="PRT" target="EGY">
      <data key="d0">18125</data>
    </edge>
    <edge source="PRT" target="GBR">
      <data key="d0">8630449</data>
    </edge>
    <edge source="PRT" target="USA">
      <data key="d0">5694082</data>
    </edge>
    <edge source="ROU" target="ARG">
      <data key="d0">42000</data>
    </edge>
    <edge source="ROU" target="AUS">
      <data key="d0">171000</data>
    </edge>
    <edge source="ROU" target="AUT">
      <data key="d0">491000</data>
    </edge>
    <edge source="ROU" target="BEL">
      <data key="d0">153000</data>
    </edge>
    <edge source="ROU" target="BGR">
      <data key="d0">127000</data>
    </edge>
    <edge source="ROU" target="COL">
      <data key="d0">159000</data>
    </edge>
    <edge source="ROU" target="CZE">
      <data key="d0">70000</data>
    </edge>
    <edge source="ROU" target="FRA">
      <data key="d0">460000</data>
    </edge>
    <edge source="ROU" target="DEU">
      <data key="d0">7973000</data>
    </edge>
    <edge source="ROU" target="GRC">
      <data key="d0">322000</data>
    </edge>
    <edge source="ROU" target="HUN">
      <data key="d0">1348000</data>
    </edge>
    <edge source="ROU" target="IRL">
      <data key="d0">10000</data>
    </edge>
    <edge source="ROU" target="ISR">
      <data key="d0">87000</data>
    </edge>
    <edge source="ROU" target="ITA">
      <data key="d0">5773000</data>
    </edge>
    <edge source="ROU" target="KOR">
      <data key="d0">698000</data>
    </edge>
    <edge source="ROU" target="MDA">
      <data key="d0">452000</data>
    </edge>
    <edge source="ROU" target="NLD">
      <data key="d0">729000</data>
    </edge>
    <edge source="ROU" target="NOR">
      <data key="d0">17000</data>
    </edge>
    <edge source="ROU" target="PAK">
      <data key="d0">56000</data>
    </edge>
    <edge source="ROU" target="PHL">
      <data key="d0">11000</data>
    </edge>
    <edge source="ROU" target="RUS">
      <data key="d0">15000</data>
    </edge>
    <edge source="ROU" target="ESP">
      <data key="d0">47000</data>
    </edge>
    <edge source="ROU" target="SWE">
      <data key="d0">84000</data>
    </edge>
    <edge source="ROU" target="CHE">
      <data key="d0">194000</data>
    </edge>
    <edge source="ROU" target="ARE">
      <data key="d0">480000</data>
    </edge>
    <edge source="ROU" target="TUR">
      <data key="d0">220000</data>
    </edge>
    <edge source="ROU" target="EGY">
      <data key="d0">272000</data>
    </edge>
    <edge source="ROU" target="GBR">
      <data key="d0">704000</data>
    </edge>
    <edge source="ROU" target="USA">
      <data key="d0">1009000</data>
    </edge>
    <edge source="ROU" target="SRB">
      <data key="d0">22000</data>
    </edge>
    <edge source="SAU" target="DZA">
      <data key="d0">43200</data>
    </edge>
    <edge source="SAU" target="AUT">
      <data key="d0">75733</data>
    </edge>
    <edge source="SAU" target="FRA">
      <data key="d0">496534</data>
    </edge>
    <edge source="SAU" target="DEU">
      <data key="d0">1433068</data>
    </edge>
    <edge source="SAU" target="ITA">
      <data key="d0">501067</data>
    </edge>
    <edge source="SAU" target="JOR">
      <data key="d0">382934</data>
    </edge>
    <edge source="SAU" target="MAR">
      <data key="d0">32000</data>
    </edge>
    <edge source="SAU" target="OMN">
      <data key="d0">130933</data>
    </edge>
    <edge source="SAU" target="NLD">
      <data key="d0">608801</data>
    </edge>
    <edge source="SAU" target="CHE">
      <data key="d0">44000</data>
    </edge>
    <edge source="SAU" target="ARE">
      <data key="d0">2468803</data>
    </edge>
    <edge source="SAU" target="TUR">
      <data key="d0">207734</data>
    </edge>
    <edge source="SAU" target="EGY">
      <data key="d0">161067</data>
    </edge>
    <edge source="SAU" target="GBR">
      <data key="d0">904534</data>
    </edge>
    <edge source="SAU" target="USA">
      <data key="d0">4345072</data>
    </edge>
    <edge source="IND" target="AZE">
      <data key="d0">48888</data>
    </edge>
    <edge source="IND" target="ARG">
      <data key="d0">161245</data>
    </edge>
    <edge source="IND" target="AUS">
      <data key="d0">1361692</data>
    </edge>
    <edge source="IND" target="AUT">
      <data key="d0">360381</data>
    </edge>
    <edge source="IND" target="ARM">
      <data key="d0">21606</data>
    </edge>
    <edge source="IND" target="BEL">
      <data key="d0">981130</data>
    </edge>
    <edge source="IND" target="BOL">
      <data key="d0">20421</data>
    </edge>
    <edge source="IND" target="BWA">
      <data key="d0">59565</data>
    </edge>
    <edge source="IND" target="BRA">
      <data key="d0">1134753</data>
    </edge>
    <edge source="IND" target="BGR">
      <data key="d0">167200</data>
    </edge>
    <edge source="IND" target="BDI">
      <data key="d0">12973</data>
    </edge>
    <edge source="IND" target="KHM">
      <data key="d0">172552</data>
    </edge>
    <edge source="IND" target="CMR">
      <data key="d0">10394</data>
    </edge>
    <edge source="IND" target="CAN">
      <data key="d0">557438</data>
    </edge>
    <edge source="IND" target="LKA">
      <data key="d0">5642315</data>
    </edge>
    <edge source="IND" target="CHL">
      <data key="d0">104186</data>
    </edge>
    <edge source="IND" target="CHN">
      <data key="d0">570131</data>
    </edge>
    <edge source="IND" target="COL">
      <data key="d0">340161</data>
    </edge>
    <edge source="IND" target="CRI">
      <data key="d0">150820</data>
    </edge>
    <edge source="IND" target="HRV">
      <data key="d0">27293</data>
    </edge>
    <edge source="IND" target="CZE">
      <data key="d0">118085</data>
    </edge>
    <edge source="IND" target="BEN">
      <data key="d0">21423</data>
    </edge>
    <edge source="IND" target="DNK">
      <data key="d0">701620</data>
    </edge>
    <edge source="IND" target="ECU">
      <data key="d0">26494</data>
    </edge>
    <edge source="IND" target="SLV">
      <data key="d0">56395</data>
    </edge>
    <edge source="IND" target="ETH">
      <data key="d0">247154</data>
    </edge>
    <edge source="IND" target="EST">
      <data key="d0">12700</data>
    </edge>
    <edge source="IND" target="FIN">
      <data key="d0">91320</data>
    </edge>
    <edge source="IND" target="FRA">
      <data key="d0">2610798</data>
    </edge>
    <edge source="IND" target="GMB">
      <data key="d0">28116</data>
    </edge>
    <edge source="IND" target="DEU">
      <data key="d0">7508109</data>
    </edge>
    <edge source="IND" target="GHA">
      <data key="d0">423360</data>
    </edge>
    <edge source="IND" target="GRC">
      <data key="d0">289622</data>
    </edge>
    <edge source="IND" target="HND">
      <data key="d0">67431</data>
    </edge>
    <edge source="IND" target="HKG">
      <data key="d0">3232183</data>
    </edge>
    <edge source="IND" target="HUN">
      <data key="d0">71787</data>
    </edge>
    <edge source="IND" target="IDN">
      <data key="d0">334237</data>
    </edge>
    <edge source="IND" target="IRL">
      <data key="d0">245240</data>
    </edge>
    <edge source="IND" target="ISR">
      <data key="d0">1001765</data>
    </edge>
    <edge source="IND" target="ITA">
      <data key="d0">1364952</data>
    </edge>
    <edge source="IND" target="CIV">
      <data key="d0">39111</data>
    </edge>
    <edge source="IND" target="JAM">
      <data key="d0">18672</data>
    </edge>
    <edge source="IND" target="JPN">
      <data key="d0">1227325</data>
    </edge>
    <edge source="IND" target="KAZ">
      <data key="d0">616666</data>
    </edge>
    <edge source="IND" target="JOR">
      <data key="d0">630863</data>
    </edge>
    <edge source="IND" target="KOR">
      <data key="d0">294455</data>
    </edge>
    <edge source="IND" target="KGZ">
      <data key="d0">56236</data>
    </edge>
    <edge source="IND" target="LBN">
      <data key="d0">88615</data>
    </edge>
    <edge source="IND" target="LVA">
      <data key="d0">107660</data>
    </edge>
    <edge source="IND" target="LTU">
      <data key="d0">58049</data>
    </edge>
    <edge source="IND" target="MDG">
      <data key="d0">187724</data>
    </edge>
    <edge source="IND" target="MWI">
      <data key="d0">74048</data>
    </edge>
    <edge source="IND" target="MYS">
      <data key="d0">3130283</data>
    </edge>
    <edge source="IND" target="MUS">
      <data key="d0">586645</data>
    </edge>
    <edge source="IND" target="MEX">
      <data key="d0">1024934</data>
    </edge>
    <edge source="IND" target="MAR">
      <data key="d0">360694</data>
    </edge>
    <edge source="IND" target="MOZ">
      <data key="d0">98298</data>
    </edge>
    <edge source="IND" target="OMN">
      <data key="d0">308975</data>
    </edge>
    <edge source="IND" target="NLD">
      <data key="d0">1732269</data>
    </edge>
    <edge source="IND" target="NZL">
      <data key="d0">52987</data>
    </edge>
    <edge source="IND" target="NIC">
      <data key="d0">10796</data>
    </edge>
    <edge source="IND" target="NOR">
      <data key="d0">157861</data>
    </edge>
    <edge source="IND" target="PAK">
      <data key="d0">218290</data>
    </edge>
    <edge source="IND" target="PAN">
      <data key="d0">68654</data>
    </edge>
    <edge source="IND" target="PRY">
      <data key="d0">52326</data>
    </edge>
    <edge source="IND" target="PER">
      <data key="d0">146232</data>
    </edge>
    <edge source="IND" target="PHL">
      <data key="d0">656968</data>
    </edge>
    <edge source="IND" target="POL">
      <data key="d0">224571</data>
    </edge>
    <edge source="IND" target="PRT">
      <data key="d0">295395</data>
    </edge>
    <edge source="IND" target="ROU">
      <data key="d0">439739</data>
    </edge>
    <edge source="IND" target="RUS">
      <data key="d0">6211174</data>
    </edge>
    <edge source="IND" target="SAU">
      <data key="d0">957032</data>
    </edge>
    <edge source="IND" target="SEN">
      <data key="d0">43446</data>
    </edge>
    <edge source="IND" target="SGP">
      <data key="d0">4484432</data>
    </edge>
    <edge source="IND" target="SVK">
      <data key="d0">66158</data>
    </edge>
    <edge source="IND" target="VNM">
      <data key="d0">609992</data>
    </edge>
    <edge source="IND" target="ZAF">
      <data key="d0">1156143</data>
    </edge>
    <edge source="IND" target="ZWE">
      <data key="d0">144300</data>
    </edge>
    <edge source="IND" target="ESP">
      <data key="d0">1567919</data>
    </edge>
    <edge source="IND" target="SWE">
      <data key="d0">486339</data>
    </edge>
    <edge source="IND" target="CHE">
      <data key="d0">1053412</data>
    </edge>
    <edge source="IND" target="THA">
      <data key="d0">537865</data>
    </edge>
    <edge source="IND" target="TGO">
      <data key="d0">158749</data>
    </edge>
    <edge source="IND" target="ARE">
      <data key="d0">7849765</data>
    </edge>
    <edge source="IND" target="TUN">
      <data key="d0">256334</data>
    </edge>
    <edge source="IND" target="TUR">
      <data key="d0">3370769</data>
    </edge>
    <edge source="IND" target="UGA">
      <data key="d0">930030</data>
    </edge>
    <edge source="IND" target="UKR">
      <data key="d0">64729</data>
    </edge>
    <edge source="IND" target="EGY">
      <data key="d0">1526151</data>
    </edge>
    <edge source="IND" target="GBR">
      <data key="d0">9174408</data>
    </edge>
    <edge source="IND" target="TZA">
      <data key="d0">830291</data>
    </edge>
    <edge source="IND" target="USA">
      <data key="d0">16745901</data>
    </edge>
    <edge source="IND" target="URY">
      <data key="d0">33404</data>
    </edge>
    <edge source="SGP" target="DZA">
      <data key="d0">296148</data>
    </edge>
    <edge source="SGP" target="ARG">
      <data key="d0">988504</data>
    </edge>
    <edge source="SGP" target="AUS">
      <data key="d0">46105172</data>
    </edge>
    <edge source="SGP" target="AUT">
      <data key="d0">581575</data>
    </edge>
    <edge source="SGP" target="BEL">
      <data key="d0">24276264</data>
    </edge>
    <edge source="SGP" target="BRA">
      <data key="d0">7167264</data>
    </edge>
    <edge source="SGP" target="BGR">
      <data key="d0">18149</data>
    </edge>
    <edge source="SGP" target="KHM">
      <data key="d0">280056</data>
    </edge>
    <edge source="SGP" target="CAN">
      <data key="d0">4995040</data>
    </edge>
    <edge source="SGP" target="LKA">
      <data key="d0">5073433</data>
    </edge>
    <edge source="SGP" target="CHL">
      <data key="d0">704467</data>
    </edge>
    <edge source="SGP" target="CHN">
      <data key="d0">107620103</data>
    </edge>
    <edge source="SGP" target="COL">
      <data key="d0">67432</data>
    </edge>
    <edge source="SGP" target="CRI">
      <data key="d0">3768011</data>
    </edge>
    <edge source="SGP" target="CZE">
      <data key="d0">627733</data>
    </edge>
    <edge source="SGP" target="DNK">
      <data key="d0">948643</data>
    </edge>
    <edge source="SGP" target="ETH">
      <data key="d0">666502</data>
    </edge>
    <edge source="SGP" target="FIN">
      <data key="d0">3592378</data>
    </edge>
    <edge source="SGP" target="FRA">
      <data key="d0">40035162</data>
    </edge>
    <edge source="SGP" target="DEU">
      <data key="d0">54257419</data>
    </edge>
    <edge source="SGP" target="GRC">
      <data key="d0">139970</data>
    </edge>
    <edge source="SGP" target="HND">
      <data key="d0">14948</data>
    </edge>
    <edge source="SGP" target="HKG">
      <data key="d0">58598837</data>
    </edge>
    <edge source="SGP" target="HUN">
      <data key="d0">619593</data>
    </edge>
    <edge source="SGP" target="IRL">
      <data key="d0">3337226</data>
    </edge>
    <edge source="SGP" target="ISR">
      <data key="d0">2189397</data>
    </edge>
    <edge source="SGP" target="ITA">
      <data key="d0">2477642</data>
    </edge>
    <edge source="SGP" target="CIV">
      <data key="d0">33795</data>
    </edge>
    <edge source="SGP" target="JPN">
      <data key="d0">183920115</data>
    </edge>
    <edge source="SGP" target="JOR">
      <data key="d0">652737</data>
    </edge>
    <edge source="SGP" target="KOR">
      <data key="d0">63180105</data>
    </edge>
    <edge source="SGP" target="LBN">
      <data key="d0">257718</data>
    </edge>
    <edge source="SGP" target="LVA">
      <data key="d0">22197</data>
    </edge>
    <edge source="SGP" target="MDG">
      <data key="d0">17303</data>
    </edge>
    <edge source="SGP" target="MYS">
      <data key="d0">324826748</data>
    </edge>
    <edge source="SGP" target="MUS">
      <data key="d0">345125</data>
    </edge>
    <edge source="SGP" target="MEX">
      <data key="d0">4942028</data>
    </edge>
    <edge source="SGP" target="MAR">
      <data key="d0">407912</data>
    </edge>
    <edge source="SGP" target="OMN">
      <data key="d0">91478</data>
    </edge>
    <edge source="SGP" target="NLD">
      <data key="d0">23956142</data>
    </edge>
    <edge source="SGP" target="NZL">
      <data key="d0">4969331</data>
    </edge>
    <edge source="SGP" target="NOR">
      <data key="d0">484469</data>
    </edge>
    <edge source="SGP" target="PAK">
      <data key="d0">12751234</data>
    </edge>
    <edge source="SGP" target="PAN">
      <data key="d0">25678</data>
    </edge>
    <edge source="SGP" target="PER">
      <data key="d0">172352</data>
    </edge>
    <edge source="SGP" target="PHL">
      <data key="d0">49548601</data>
    </edge>
    <edge source="SGP" target="POL">
      <data key="d0">772408</data>
    </edge>
    <edge source="SGP" target="PRT">
      <data key="d0">71835</data>
    </edge>
    <edge source="SGP" target="ROU">
      <data key="d0">43122</data>
    </edge>
    <edge source="SGP" target="RUS">
      <data key="d0">1773901</data>
    </edge>
    <edge source="SGP" target="SAU">
      <data key="d0">1421535</data>
    </edge>
    <edge source="SGP" target="IND">
      <data key="d0">61445132</data>
    </edge>
    <edge source="SGP" target="VNM">
      <data key="d0">21688908</data>
    </edge>
    <edge source="SGP" target="ZAF">
      <data key="d0">2023236</data>
    </edge>
    <edge source="SGP" target="ZWE">
      <data key="d0">126621</data>
    </edge>
    <edge source="SGP" target="ESP">
      <data key="d0">4249817</data>
    </edge>
    <edge source="SGP" target="SWE">
      <data key="d0">401699</data>
    </edge>
    <edge source="SGP" target="CHE">
      <data key="d0">36128397</data>
    </edge>
    <edge source="SGP" target="THA">
      <data key="d0">109105386</data>
    </edge>
    <edge source="SGP" target="ARE">
      <data key="d0">11682361</data>
    </edge>
    <edge source="SGP" target="TUN">
      <data key="d0">673611</data>
    </edge>
    <edge source="SGP" target="TUR">
      <data key="d0">1962425</data>
    </edge>
    <edge source="SGP" target="UKR">
      <data key="d0">40160</data>
    </edge>
    <edge source="SGP" target="EGY">
      <data key="d0">3788634</data>
    </edge>
    <edge source="SGP" target="GBR">
      <data key="d0">29733128</data>
    </edge>
    <edge source="SGP" target="TZA">
      <data key="d0">16480</data>
    </edge>
    <edge source="SGP" target="USA">
      <data key="d0">610624394</data>
    </edge>
    <edge source="SGP" target="URY">
      <data key="d0">142299</data>
    </edge>
    <edge source="SGP" target="SRB">
      <data key="d0">17633</data>
    </edge>
    <edge source="ESP" target="ALB">
      <data key="d0">15372</data>
    </edge>
    <edge source="ESP" target="DZA">
      <data key="d0">2785673</data>
    </edge>
    <edge source="ESP" target="ARG">
      <data key="d0">12905587</data>
    </edge>
    <edge source="ESP" target="AUS">
      <data key="d0">1472229</data>
    </edge>
    <edge source="ESP" target="AUT">
      <data key="d0">2732369</data>
    </edge>
    <edge source="ESP" target="BEL">
      <data key="d0">84412777</data>
    </edge>
    <edge source="ESP" target="BOL">
      <data key="d0">3510312</data>
    </edge>
    <edge source="ESP" target="BWA">
      <data key="d0">12339</data>
    </edge>
    <edge source="ESP" target="BRA">
      <data key="d0">10215889</data>
    </edge>
    <edge source="ESP" target="BGR">
      <data key="d0">1112681</data>
    </edge>
    <edge source="ESP" target="BLR">
      <data key="d0">375096</data>
    </edge>
    <edge source="ESP" target="CAN">
      <data key="d0">2073496</data>
    </edge>
    <edge source="ESP" target="LKA">
      <data key="d0">134126</data>
    </edge>
    <edge source="ESP" target="CHL">
      <data key="d0">4040308</data>
    </edge>
    <edge source="ESP" target="CHN">
      <data key="d0">13217957</data>
    </edge>
    <edge source="ESP" target="COL">
      <data key="d0">7403810</data>
    </edge>
    <edge source="ESP" target="CRI">
      <data key="d0">5095698</data>
    </edge>
    <edge source="ESP" target="HRV">
      <data key="d0">112151</data>
    </edge>
    <edge source="ESP" target="CZE">
      <data key="d0">2022581</data>
    </edge>
    <edge source="ESP" target="BEN">
      <data key="d0">25468</data>
    </edge>
    <edge source="ESP" target="DNK">
      <data key="d0">1579365</data>
    </edge>
    <edge source="ESP" target="ECU">
      <data key="d0">439913</data>
    </edge>
    <edge source="ESP" target="SLV">
      <data key="d0">1407731</data>
    </edge>
    <edge source="ESP" target="ETH">
      <data key="d0">33827</data>
    </edge>
    <edge source="ESP" target="EST">
      <data key="d0">378893</data>
    </edge>
    <edge source="ESP" target="FIN">
      <data key="d0">876321</data>
    </edge>
    <edge source="ESP" target="FRA">
      <data key="d0">67800423</data>
    </edge>
    <edge source="ESP" target="GEO">
      <data key="d0">51966</data>
    </edge>
    <edge source="ESP" target="DEU">
      <data key="d0">166138116</data>
    </edge>
    <edge source="ESP" target="GHA">
      <data key="d0">70110</data>
    </edge>
    <edge source="ESP" target="GRC">
      <data key="d0">3986633</data>
    </edge>
    <edge source="ESP" target="GTM">
      <data key="d0">559236</data>
    </edge>
    <edge source="ESP" target="HND">
      <data key="d0">623928</data>
    </edge>
    <edge source="ESP" target="HKG">
      <data key="d0">3648111</data>
    </edge>
    <edge source="ESP" target="HUN">
      <data key="d0">1180407</data>
    </edge>
    <edge source="ESP" target="IDN">
      <data key="d0">34471362</data>
    </edge>
    <edge source="ESP" target="IRL">
      <data key="d0">1770048</data>
    </edge>
    <edge source="ESP" target="ISR">
      <data key="d0">2907137</data>
    </edge>
    <edge source="ESP" target="ITA">
      <data key="d0">58251635</data>
    </edge>
    <edge source="ESP" target="CIV">
      <data key="d0">5061624</data>
    </edge>
    <edge source="ESP" target="JAM">
      <data key="d0">21076</data>
    </edge>
    <edge source="ESP" target="JPN">
      <data key="d0">2861862</data>
    </edge>
    <edge source="ESP" target="KAZ">
      <data key="d0">84318</data>
    </edge>
    <edge source="ESP" target="JOR">
      <data key="d0">864342</data>
    </edge>
    <edge source="ESP" target="KOR">
      <data key="d0">2669499</data>
    </edge>
    <edge source="ESP" target="LBN">
      <data key="d0">582467</data>
    </edge>
    <edge source="ESP" target="LVA">
      <data key="d0">834077</data>
    </edge>
    <edge source="ESP" target="LTU">
      <data key="d0">227993</data>
    </edge>
    <edge source="ESP" target="MDG">
      <data key="d0">37628</data>
    </edge>
    <edge source="ESP" target="MYS">
      <data key="d0">733571</data>
    </edge>
    <edge source="ESP" target="MRT">
      <data key="d0">52573</data>
    </edge>
    <edge source="ESP" target="MUS">
      <data key="d0">36899</data>
    </edge>
    <edge source="ESP" target="MEX">
      <data key="d0">21246412</data>
    </edge>
    <edge source="ESP" target="MDA">
      <data key="d0">36762</data>
    </edge>
    <edge source="ESP" target="MAR">
      <data key="d0">4264018</data>
    </edge>
    <edge source="ESP" target="MOZ">
      <data key="d0">173317</data>
    </edge>
    <edge source="ESP" target="OMN">
      <data key="d0">80249</data>
    </edge>
    <edge source="ESP" target="NAM">
      <data key="d0">30265</data>
    </edge>
    <edge source="ESP" target="NLD">
      <data key="d0">18815974</data>
    </edge>
    <edge source="ESP" target="NZL">
      <data key="d0">133075</data>
    </edge>
    <edge source="ESP" target="NIC">
      <data key="d0">176036</data>
    </edge>
    <edge source="ESP" target="NOR">
      <data key="d0">5240152</data>
    </edge>
    <edge source="ESP" target="PAK">
      <data key="d0">255469</data>
    </edge>
    <edge source="ESP" target="PAN">
      <data key="d0">17783240</data>
    </edge>
    <edge source="ESP" target="PRY">
      <data key="d0">1997845</data>
    </edge>
    <edge source="ESP" target="PER">
      <data key="d0">1011821</data>
    </edge>
    <edge source="ESP" target="PHL">
      <data key="d0">594610</data>
    </edge>
    <edge source="ESP" target="POL">
      <data key="d0">1705039</data>
    </edge>
    <edge source="ESP" target="PRT">
      <data key="d0">106035724</data>
    </edge>
    <edge source="ESP" target="ROU">
      <data key="d0">1066200</data>
    </edge>
    <edge source="ESP" target="RUS">
      <data key="d0">3090084</data>
    </edge>
    <edge source="ESP" target="SAU">
      <data key="d0">8907900</data>
    </edge>
    <edge source="ESP" target="SEN">
      <data key="d0">590558</data>
    </edge>
    <edge source="ESP" target="IND">
      <data key="d0">1532799</data>
    </edge>
    <edge source="ESP" target="SGP">
      <data key="d0">3504262</data>
    </edge>
    <edge source="ESP" target="SVK">
      <data key="d0">129199</data>
    </edge>
    <edge source="ESP" target="VNM">
      <data key="d0">751154</data>
    </edge>
    <edge source="ESP" target="SVN">
      <data key="d0">967181</data>
    </edge>
    <edge source="ESP" target="ZAF">
      <data key="d0">3943178</data>
    </edge>
    <edge source="ESP" target="ZWE">
      <data key="d0">1802524</data>
    </edge>
    <edge source="ESP" target="SWE">
      <data key="d0">5226104</data>
    </edge>
    <edge source="ESP" target="CHE">
      <data key="d0">9338803</data>
    </edge>
    <edge source="ESP" target="THA">
      <data key="d0">911013</data>
    </edge>
    <edge source="ESP" target="TGO">
      <data key="d0">14743</data>
    </edge>
    <edge source="ESP" target="ARE">
      <data key="d0">933447</data>
    </edge>
    <edge source="ESP" target="TUN">
      <data key="d0">1288335</data>
    </edge>
    <edge source="ESP" target="TUR">
      <data key="d0">12248356</data>
    </edge>
    <edge source="ESP" target="UGA">
      <data key="d0">42562</data>
    </edge>
    <edge source="ESP" target="UKR">
      <data key="d0">467570</data>
    </edge>
    <edge source="ESP" target="EGY">
      <data key="d0">2152072</data>
    </edge>
    <edge source="ESP" target="GBR">
      <data key="d0">104383319</data>
    </edge>
    <edge source="ESP" target="TZA">
      <data key="d0">64003</data>
    </edge>
    <edge source="ESP" target="USA">
      <data key="d0">48014407</data>
    </edge>
    <edge source="ESP" target="BFA">
      <data key="d0">25719</data>
    </edge>
    <edge source="ESP" target="URY">
      <data key="d0">1237998</data>
    </edge>
    <edge source="ESP" target="SRB">
      <data key="d0">610071</data>
    </edge>
    <edge source="SWE" target="ALB">
      <data key="d0">10476</data>
    </edge>
    <edge source="SWE" target="DZA">
      <data key="d0">1347049</data>
    </edge>
    <edge source="SWE" target="AZE">
      <data key="d0">187042</data>
    </edge>
    <edge source="SWE" target="ARG">
      <data key="d0">4371363</data>
    </edge>
    <edge source="SWE" target="AUS">
      <data key="d0">19557424</data>
    </edge>
    <edge source="SWE" target="AUT">
      <data key="d0">16009634</data>
    </edge>
    <edge source="SWE" target="ARM">
      <data key="d0">90029</data>
    </edge>
    <edge source="SWE" target="BEL">
      <data key="d0">90502970</data>
    </edge>
    <edge source="SWE" target="BOL">
      <data key="d0">199155</data>
    </edge>
    <edge source="SWE" target="BWA">
      <data key="d0">84136</data>
    </edge>
    <edge source="SWE" target="BRA">
      <data key="d0">15503181</data>
    </edge>
    <edge source="SWE" target="BGR">
      <data key="d0">739546</data>
    </edge>
    <edge source="SWE" target="BLR">
      <data key="d0">982351</data>
    </edge>
    <edge source="SWE" target="KHM">
      <data key="d0">15059</data>
    </edge>
    <edge source="SWE" target="CMR">
      <data key="d0">89811</data>
    </edge>
    <edge source="SWE" target="CAN">
      <data key="d0">31339413</data>
    </edge>
    <edge source="SWE" target="LKA">
      <data key="d0">295949</data>
    </edge>
    <edge source="SWE" target="CHL">
      <data key="d0">2774743</data>
    </edge>
    <edge source="SWE" target="CHN">
      <data key="d0">16047173</data>
    </edge>
    <edge source="SWE" target="COL">
      <data key="d0">907381</data>
    </edge>
    <edge source="SWE" target="CRI">
      <data key="d0">109671</data>
    </edge>
    <edge source="SWE" target="HRV">
      <data key="d0">1347049</data>
    </edge>
    <edge source="SWE" target="CZE">
      <data key="d0">18305751</data>
    </edge>
    <edge source="SWE" target="DNK">
      <data key="d0">80249615</data>
    </edge>
    <edge source="SWE" target="ECU">
      <data key="d0">115892</data>
    </edge>
    <edge source="SWE" target="SLV">
      <data key="d0">329451</data>
    </edge>
    <edge source="SWE" target="ETH">
      <data key="d0">182677</data>
    </edge>
    <edge source="SWE" target="EST">
      <data key="d0">8397561</data>
    </edge>
    <edge source="SWE" target="FIN">
      <data key="d0">65242520</data>
    </edge>
    <edge source="SWE" target="FRA">
      <data key="d0">74549208</data>
    </edge>
    <edge source="SWE" target="GEO">
      <data key="d0">330979</data>
    </edge>
    <edge source="SWE" target="DEU">
      <data key="d0">191079346</data>
    </edge>
    <edge source="SWE" target="GHA">
      <data key="d0">56964</data>
    </edge>
    <edge source="SWE" target="GRC">
      <data key="d0">11972742</data>
    </edge>
    <edge source="SWE" target="GTM">
      <data key="d0">214869</data>
    </edge>
    <edge source="SWE" target="HND">
      <data key="d0">19861</data>
    </edge>
    <edge source="SWE" target="HKG">
      <data key="d0">38626073</data>
    </edge>
    <edge source="SWE" target="HUN">
      <data key="d0">3790595</data>
    </edge>
    <edge source="SWE" target="IDN">
      <data key="d0">940556</data>
    </edge>
    <edge source="SWE" target="IRL">
      <data key="d0">3537096</data>
    </edge>
    <edge source="SWE" target="ISR">
      <data key="d0">19135107</data>
    </edge>
    <edge source="SWE" target="ITA">
      <data key="d0">71515837</data>
    </edge>
    <edge source="SWE" target="CIV">
      <data key="d0">147756</data>
    </edge>
    <edge source="SWE" target="JAM">
      <data key="d0">327268</data>
    </edge>
    <edge source="SWE" target="JPN">
      <data key="d0">85198690</data>
    </edge>
    <edge source="SWE" target="KAZ">
      <data key="d0">574984</data>
    </edge>
    <edge source="SWE" target="JOR">
      <data key="d0">1120504</data>
    </edge>
    <edge source="SWE" target="KOR">
      <data key="d0">33603120</data>
    </edge>
    <edge source="SWE" target="KGZ">
      <data key="d0">41359</data>
    </edge>
    <edge source="SWE" target="LBN">
      <data key="d0">891231</data>
    </edge>
    <edge source="SWE" target="LVA">
      <data key="d0">4333387</data>
    </edge>
    <edge source="SWE" target="LTU">
      <data key="d0">3786230</data>
    </edge>
    <edge source="SWE" target="MDG">
      <data key="d0">13532</data>
    </edge>
    <edge source="SWE" target="MYS">
      <data key="d0">3549427</data>
    </edge>
    <edge source="SWE" target="MRT">
      <data key="d0">45942</data>
    </edge>
    <edge source="SWE" target="MUS">
      <data key="d0">29027</data>
    </edge>
    <edge source="SWE" target="MEX">
      <data key="d0">6113993</data>
    </edge>
    <edge source="SWE" target="MDA">
      <data key="d0">193807</data>
    </edge>
    <edge source="SWE" target="MAR">
      <data key="d0">1382843</data>
    </edge>
    <edge source="SWE" target="MOZ">
      <data key="d0">312646</data>
    </edge>
    <edge source="SWE" target="OMN">
      <data key="d0">851509</data>
    </edge>
    <edge source="SWE" target="NAM">
      <data key="d0">36666</data>
    </edge>
    <edge source="SWE" target="NLD">
      <data key="d0">52441186</data>
    </edge>
    <edge source="SWE" target="NZL">
      <data key="d0">3606827</data>
    </edge>
    <edge source="SWE" target="NIC">
      <data key="d0">124403</data>
    </edge>
    <edge source="SWE" target="NOR">
      <data key="d0">109446561</data>
    </edge>
    <edge source="SWE" target="PAK">
      <data key="d0">965873</data>
    </edge>
    <edge source="SWE" target="PAN">
      <data key="d0">435630</data>
    </edge>
    <edge source="SWE" target="PRY">
      <data key="d0">40595</data>
    </edge>
    <edge source="SWE" target="PER">
      <data key="d0">872570</data>
    </edge>
    <edge source="SWE" target="PHL">
      <data key="d0">2144868</data>
    </edge>
    <edge source="SWE" target="POL">
      <data key="d0">17057351</data>
    </edge>
    <edge source="SWE" target="PRT">
      <data key="d0">6754344</data>
    </edge>
    <edge source="SWE" target="ROU">
      <data key="d0">1864415</data>
    </edge>
    <edge source="SWE" target="RUS">
      <data key="d0">21176961</data>
    </edge>
    <edge source="SWE" target="SAU">
      <data key="d0">15817245</data>
    </edge>
    <edge source="SWE" target="SEN">
      <data key="d0">70932</data>
    </edge>
    <edge source="SWE" target="IND">
      <data key="d0">11275100</data>
    </edge>
    <edge source="SWE" target="SGP">
      <data key="d0">10016006</data>
    </edge>
    <edge source="SWE" target="SVK">
      <data key="d0">1630340</data>
    </edge>
    <edge source="SWE" target="VNM">
      <data key="d0">2163529</data>
    </edge>
    <edge source="SWE" target="SVN">
      <data key="d0">3122418</data>
    </edge>
    <edge source="SWE" target="ZAF">
      <data key="d0">6586836</data>
    </edge>
    <edge source="SWE" target="ZWE">
      <data key="d0">270741</data>
    </edge>
    <edge source="SWE" target="ESP">
      <data key="d0">26845939</data>
    </edge>
    <edge source="SWE" target="CHE">
      <data key="d0">29952424</data>
    </edge>
    <edge source="SWE" target="THA">
      <data key="d0">4244995</data>
    </edge>
    <edge source="SWE" target="ARE">
      <data key="d0">3692164</data>
    </edge>
    <edge source="SWE" target="TUN">
      <data key="d0">3526511</data>
    </edge>
    <edge source="SWE" target="TUR">
      <data key="d0">10286966</data>
    </edge>
    <edge source="SWE" target="UGA">
      <data key="d0">165107</data>
    </edge>
    <edge source="SWE" target="UKR">
      <data key="d0">3936169</data>
    </edge>
    <edge source="SWE" target="MKD">
      <data key="d0">177111</data>
    </edge>
    <edge source="SWE" target="EGY">
      <data key="d0">2783473</data>
    </edge>
    <edge source="SWE" target="GBR">
      <data key="d0">112453414</data>
    </edge>
    <edge source="SWE" target="TZA">
      <data key="d0">222508</data>
    </edge>
    <edge source="SWE" target="USA">
      <data key="d0">318475470</data>
    </edge>
    <edge source="SWE" target="BFA">
      <data key="d0">43869</data>
    </edge>
    <edge source="SWE" target="URY">
      <data key="d0">730161</data>
    </edge>
    <edge source="SWE" target="SRB">
      <data key="d0">770865</data>
    </edge>
    <edge source="THA" target="ARG">
      <data key="d0">831051</data>
    </edge>
    <edge source="THA" target="AUS">
      <data key="d0">4068784</data>
    </edge>
    <edge source="THA" target="AUT">
      <data key="d0">46146</data>
    </edge>
    <edge source="THA" target="BEL">
      <data key="d0">3355116</data>
    </edge>
    <edge source="THA" target="BRA">
      <data key="d0">329646</data>
    </edge>
    <edge source="THA" target="BGR">
      <data key="d0">56996</data>
    </edge>
    <edge source="THA" target="KHM">
      <data key="d0">1597271</data>
    </edge>
    <edge source="THA" target="CAN">
      <data key="d0">1516460</data>
    </edge>
    <edge source="THA" target="LKA">
      <data key="d0">330529</data>
    </edge>
    <edge source="THA" target="CHL">
      <data key="d0">125317</data>
    </edge>
    <edge source="THA" target="CHN">
      <data key="d0">2804640</data>
    </edge>
    <edge source="THA" target="COL">
      <data key="d0">460317</data>
    </edge>
    <edge source="THA" target="CRI">
      <data key="d0">192785</data>
    </edge>
    <edge source="THA" target="CZE">
      <data key="d0">16708</data>
    </edge>
    <edge source="THA" target="DNK">
      <data key="d0">183396</data>
    </edge>
    <edge source="THA" target="ECU">
      <data key="d0">69766</data>
    </edge>
    <edge source="THA" target="SLV">
      <data key="d0">204932</data>
    </edge>
    <edge source="THA" target="FIN">
      <data key="d0">48427</data>
    </edge>
    <edge source="THA" target="FRA">
      <data key="d0">1829046</data>
    </edge>
    <edge source="THA" target="DEU">
      <data key="d0">6267254</data>
    </edge>
    <edge source="THA" target="GRC">
      <data key="d0">117918</data>
    </edge>
    <edge source="THA" target="GTM">
      <data key="d0">67893</data>
    </edge>
    <edge source="THA" target="HND">
      <data key="d0">11623</data>
    </edge>
    <edge source="THA" target="HKG">
      <data key="d0">3835461</data>
    </edge>
    <edge source="THA" target="HUN">
      <data key="d0">21229</data>
    </edge>
    <edge source="THA" target="IDN">
      <data key="d0">4110142</data>
    </edge>
    <edge source="THA" target="ISR">
      <data key="d0">272528</data>
    </edge>
    <edge source="THA" target="ITA">
      <data key="d0">2110789</data>
    </edge>
    <edge source="THA" target="JPN">
      <data key="d0">100443870</data>
    </edge>
    <edge source="THA" target="KAZ">
      <data key="d0">57639</data>
    </edge>
    <edge source="THA" target="JOR">
      <data key="d0">188757</data>
    </edge>
    <edge source="THA" target="KOR">
      <data key="d0">2943554</data>
    </edge>
    <edge source="THA" target="KGZ">
      <data key="d0">53020</data>
    </edge>
    <edge source="THA" target="LBN">
      <data key="d0">35072</data>
    </edge>
    <edge source="THA" target="MYS">
      <data key="d0">6193483</data>
    </edge>
    <edge source="THA" target="MUS">
      <data key="d0">112956</data>
    </edge>
    <edge source="THA" target="MEX">
      <data key="d0">539530</data>
    </edge>
    <edge source="THA" target="MAR">
      <data key="d0">15280</data>
    </edge>
    <edge source="THA" target="OMN">
      <data key="d0">95707</data>
    </edge>
    <edge source="THA" target="NLD">
      <data key="d0">5220730</data>
    </edge>
    <edge source="THA" target="NZL">
      <data key="d0">317603</data>
    </edge>
    <edge source="THA" target="NIC">
      <data key="d0">219593</data>
    </edge>
    <edge source="THA" target="NOR">
      <data key="d0">34425</data>
    </edge>
    <edge source="THA" target="PAK">
      <data key="d0">1143172</data>
    </edge>
    <edge source="THA" target="PAN">
      <data key="d0">195728</data>
    </edge>
    <edge source="THA" target="PER">
      <data key="d0">184561</data>
    </edge>
    <edge source="THA" target="PHL">
      <data key="d0">4390670</data>
    </edge>
    <edge source="THA" target="PRT">
      <data key="d0">73691</data>
    </edge>
    <edge source="THA" target="RUS">
      <data key="d0">496481</data>
    </edge>
    <edge source="THA" target="SAU">
      <data key="d0">1243757</data>
    </edge>
    <edge source="THA" target="IND">
      <data key="d0">3024764</data>
    </edge>
    <edge source="THA" target="SGP">
      <data key="d0">31997354</data>
    </edge>
    <edge source="THA" target="VNM">
      <data key="d0">3823732</data>
    </edge>
    <edge source="THA" target="ZAF">
      <data key="d0">1392272</data>
    </edge>
    <edge source="THA" target="ZWE">
      <data key="d0">11625</data>
    </edge>
    <edge source="THA" target="ESP">
      <data key="d0">433723</data>
    </edge>
    <edge source="THA" target="SWE">
      <data key="d0">431552</data>
    </edge>
    <edge source="THA" target="CHE">
      <data key="d0">530011</data>
    </edge>
    <edge source="THA" target="ARE">
      <data key="d0">2395353</data>
    </edge>
    <edge source="THA" target="TUN">
      <data key="d0">85668</data>
    </edge>
    <edge source="THA" target="TUR">
      <data key="d0">2042936</data>
    </edge>
    <edge source="THA" target="EGY">
      <data key="d0">787819</data>
    </edge>
    <edge source="THA" target="GBR">
      <data key="d0">5433328</data>
    </edge>
    <edge source="THA" target="USA">
      <data key="d0">85935003</data>
    </edge>
    <edge source="THA" target="URY">
      <data key="d0">34988</data>
    </edge>
    <edge source="ARE" target="DZA">
      <data key="d0">153235</data>
    </edge>
    <edge source="ARE" target="AZE">
      <data key="d0">149515</data>
    </edge>
    <edge source="ARE" target="ARG">
      <data key="d0">18351</data>
    </edge>
    <edge source="ARE" target="AUS">
      <data key="d0">12299</data>
    </edge>
    <edge source="ARE" target="ARM">
      <data key="d0">49688</data>
    </edge>
    <edge source="ARE" target="CAN">
      <data key="d0">179795</data>
    </edge>
    <edge source="ARE" target="LKA">
      <data key="d0">64338</data>
    </edge>
    <edge source="ARE" target="CHN">
      <data key="d0">15030</data>
    </edge>
    <edge source="ARE" target="DNK">
      <data key="d0">16772</data>
    </edge>
    <edge source="ARE" target="FIN">
      <data key="d0">59137</data>
    </edge>
    <edge source="ARE" target="FRA">
      <data key="d0">155826</data>
    </edge>
    <edge source="ARE" target="DEU">
      <data key="d0">376620</data>
    </edge>
    <edge source="ARE" target="GRC">
      <data key="d0">74688</data>
    </edge>
    <edge source="ARE" target="HKG">
      <data key="d0">63728</data>
    </edge>
    <edge source="ARE" target="HUN">
      <data key="d0">17326</data>
    </edge>
    <edge source="ARE" target="ITA">
      <data key="d0">262172</data>
    </edge>
    <edge source="ARE" target="JPN">
      <data key="d0">257427</data>
    </edge>
    <edge source="ARE" target="KAZ">
      <data key="d0">141330</data>
    </edge>
    <edge source="ARE" target="JOR">
      <data key="d0">416836</data>
    </edge>
    <edge source="ARE" target="LBN">
      <data key="d0">34871</data>
    </edge>
    <edge source="ARE" target="LTU">
      <data key="d0">14721</data>
    </edge>
    <edge source="ARE" target="MAR">
      <data key="d0">29686</data>
    </edge>
    <edge source="ARE" target="OMN">
      <data key="d0">174936</data>
    </edge>
    <edge source="ARE" target="NLD">
      <data key="d0">375052</data>
    </edge>
    <edge source="ARE" target="NZL">
      <data key="d0">20068</data>
    </edge>
    <edge source="ARE" target="PAK">
      <data key="d0">536529</data>
    </edge>
    <edge source="ARE" target="PRY">
      <data key="d0">23200</data>
    </edge>
    <edge source="ARE" target="ROU">
      <data key="d0">19366</data>
    </edge>
    <edge source="ARE" target="RUS">
      <data key="d0">296183</data>
    </edge>
    <edge source="ARE" target="SAU">
      <data key="d0">2462881</data>
    </edge>
    <edge source="ARE" target="IND">
      <data key="d0">868635</data>
    </edge>
    <edge source="ARE" target="SGP">
      <data key="d0">172695</data>
    </edge>
    <edge source="ARE" target="ZAF">
      <data key="d0">23658</data>
    </edge>
    <edge source="ARE" target="ESP">
      <data key="d0">33608</data>
    </edge>
    <edge source="ARE" target="SWE">
      <data key="d0">40301</data>
    </edge>
    <edge source="ARE" target="CHE">
      <data key="d0">607746</data>
    </edge>
    <edge source="ARE" target="THA">
      <data key="d0">22079</data>
    </edge>
    <edge source="ARE" target="TUR">
      <data key="d0">162427</data>
    </edge>
    <edge source="ARE" target="UGA">
      <data key="d0">24193</data>
    </edge>
    <edge source="ARE" target="EGY">
      <data key="d0">524348</data>
    </edge>
    <edge source="ARE" target="GBR">
      <data key="d0">3685889</data>
    </edge>
    <edge source="ARE" target="TZA">
      <data key="d0">200781</data>
    </edge>
    <edge source="ARE" target="USA">
      <data key="d0">2117946</data>
    </edge>
    <edge source="URY" target="ARG">
      <data key="d0">1214316</data>
    </edge>
    <edge source="URY" target="BOL">
      <data key="d0">30730</data>
    </edge>
    <edge source="URY" target="BRA">
      <data key="d0">1583929</data>
    </edge>
    <edge source="URY" target="CHL">
      <data key="d0">656872</data>
    </edge>
    <edge source="URY" target="CHN">
      <data key="d0">97113</data>
    </edge>
    <edge source="URY" target="COL">
      <data key="d0">39163</data>
    </edge>
    <edge source="URY" target="FRA">
      <data key="d0">32413</data>
    </edge>
    <edge source="URY" target="DEU">
      <data key="d0">1313985</data>
    </edge>
    <edge source="URY" target="PRY">
      <data key="d0">119215</data>
    </edge>
    <edge source="URY" target="USA">
      <data key="d0">537802</data>
    </edge>
    <edge source="AUT" target="ALB">
      <data key="d0">182468</data>
    </edge>
    <edge source="AUT" target="DZA">
      <data key="d0">207091</data>
    </edge>
    <edge source="AUT" target="AZE">
      <data key="d0">106925</data>
    </edge>
    <edge source="AUT" target="ARG">
      <data key="d0">2324441</data>
    </edge>
    <edge source="AUT" target="AUS">
      <data key="d0">5203513</data>
    </edge>
    <edge source="AUT" target="ARM">
      <data key="d0">20876</data>
    </edge>
    <edge source="AUT" target="BEL">
      <data key="d0">11023950</data>
    </edge>
    <edge source="AUT" target="BOL">
      <data key="d0">30043</data>
    </edge>
    <edge source="AUT" target="BRA">
      <data key="d0">7843308</data>
    </edge>
    <edge source="AUT" target="BGR">
      <data key="d0">3441329</data>
    </edge>
    <edge source="AUT" target="BLR">
      <data key="d0">2906371</data>
    </edge>
    <edge source="AUT" target="KHM">
      <data key="d0">15590</data>
    </edge>
    <edge source="AUT" target="CMR">
      <data key="d0">10505</data>
    </edge>
    <edge source="AUT" target="CAN">
      <data key="d0">7529694</data>
    </edge>
    <edge source="AUT" target="LKA">
      <data key="d0">80227</data>
    </edge>
    <edge source="AUT" target="CHL">
      <data key="d0">622077</data>
    </edge>
    <edge source="AUT" target="CHN">
      <data key="d0">15181702</data>
    </edge>
    <edge source="AUT" target="COL">
      <data key="d0">812909</data>
    </edge>
    <edge source="AUT" target="CRI">
      <data key="d0">114820</data>
    </edge>
    <edge source="AUT" target="HRV">
      <data key="d0">7863850</data>
    </edge>
    <edge source="AUT" target="CZE">
      <data key="d0">25375615</data>
    </edge>
    <edge source="AUT" target="DNK">
      <data key="d0">4990065</data>
    </edge>
    <edge source="AUT" target="ECU">
      <data key="d0">145533</data>
    </edge>
    <edge source="AUT" target="SLV">
      <data key="d0">409499</data>
    </edge>
    <edge source="AUT" target="ETH">
      <data key="d0">47373</data>
    </edge>
    <edge source="AUT" target="EST">
      <data key="d0">320841</data>
    </edge>
    <edge source="AUT" target="FIN">
      <data key="d0">3270504</data>
    </edge>
    <edge source="AUT" target="FRA">
      <data key="d0">30415462</data>
    </edge>
    <edge source="AUT" target="GEO">
      <data key="d0">36868</data>
    </edge>
    <edge source="AUT" target="DEU">
      <data key="d0">214742345</data>
    </edge>
    <edge source="AUT" target="GHA">
      <data key="d0">69722</data>
    </edge>
    <edge source="AUT" target="GRC">
      <data key="d0">2386803</data>
    </edge>
    <edge source="AUT" target="GTM">
      <data key="d0">126530</data>
    </edge>
    <edge source="AUT" target="HND">
      <data key="d0">18200</data>
    </edge>
    <edge source="AUT" target="HKG">
      <data key="d0">6933244</data>
    </edge>
    <edge source="AUT" target="HUN">
      <data key="d0">50760463</data>
    </edge>
    <edge source="AUT" target="IDN">
      <data key="d0">14109110</data>
    </edge>
    <edge source="AUT" target="IRL">
      <data key="d0">1506313</data>
    </edge>
    <edge source="AUT" target="ISR">
      <data key="d0">4213155</data>
    </edge>
    <edge source="AUT" target="ITA">
      <data key="d0">46775075</data>
    </edge>
    <edge source="AUT" target="CIV">
      <data key="d0">86517</data>
    </edge>
    <edge source="AUT" target="JPN">
      <data key="d0">23392757</data>
    </edge>
    <edge source="AUT" target="KAZ">
      <data key="d0">264368</data>
    </edge>
    <edge source="AUT" target="JOR">
      <data key="d0">626292</data>
    </edge>
    <edge source="AUT" target="KOR">
      <data key="d0">6799956</data>
    </edge>
    <edge source="AUT" target="KGZ">
      <data key="d0">55470</data>
    </edge>
    <edge source="AUT" target="LBN">
      <data key="d0">154432</data>
    </edge>
    <edge source="AUT" target="LVA">
      <data key="d0">732883</data>
    </edge>
    <edge source="AUT" target="LTU">
      <data key="d0">739373</data>
    </edge>
    <edge source="AUT" target="MYS">
      <data key="d0">1885702</data>
    </edge>
    <edge source="AUT" target="MEX">
      <data key="d0">3074855</data>
    </edge>
    <edge source="AUT" target="MDA">
      <data key="d0">172163</data>
    </edge>
    <edge source="AUT" target="MAR">
      <data key="d0">207091</data>
    </edge>
    <edge source="AUT" target="OMN">
      <data key="d0">157911</data>
    </edge>
    <edge source="AUT" target="NAM">
      <data key="d0">38073</data>
    </edge>
    <edge source="AUT" target="NLD">
      <data key="d0">12863751</data>
    </edge>
    <edge source="AUT" target="NZL">
      <data key="d0">432383</data>
    </edge>
    <edge source="AUT" target="NIC">
      <data key="d0">120642</data>
    </edge>
    <edge source="AUT" target="NOR">
      <data key="d0">3392216</data>
    </edge>
    <edge source="AUT" target="PAK">
      <data key="d0">244562</data>
    </edge>
    <edge source="AUT" target="PAN">
      <data key="d0">85245</data>
    </edge>
    <edge source="AUT" target="PRY">
      <data key="d0">45901</data>
    </edge>
    <edge source="AUT" target="PER">
      <data key="d0">914414</data>
    </edge>
    <edge source="AUT" target="PHL">
      <data key="d0">823347</data>
    </edge>
    <edge source="AUT" target="POL">
      <data key="d0">22248368</data>
    </edge>
    <edge source="AUT" target="PRT">
      <data key="d0">2981179</data>
    </edge>
    <edge source="AUT" target="ROU">
      <data key="d0">9548216</data>
    </edge>
    <edge source="AUT" target="RUS">
      <data key="d0">11480957</data>
    </edge>
    <edge source="AUT" target="SAU">
      <data key="d0">1528997</data>
    </edge>
    <edge source="AUT" target="IND">
      <data key="d0">7476031</data>
    </edge>
    <edge source="AUT" target="SGP">
      <data key="d0">3539087</data>
    </edge>
    <edge source="AUT" target="SVK">
      <data key="d0">11656533</data>
    </edge>
    <edge source="AUT" target="VNM">
      <data key="d0">598591</data>
    </edge>
    <edge source="AUT" target="SVN">
      <data key="d0">10954095</data>
    </edge>
    <edge source="AUT" target="ZAF">
      <data key="d0">2953209</data>
    </edge>
    <edge source="AUT" target="ZWE">
      <data key="d0">24021</data>
    </edge>
    <edge source="AUT" target="ESP">
      <data key="d0">11068380</data>
    </edge>
    <edge source="AUT" target="SWE">
      <data key="d0">19775784</data>
    </edge>
    <edge source="AUT" target="CHE">
      <data key="d0">73018332</data>
    </edge>
    <edge source="AUT" target="THA">
      <data key="d0">1607417</data>
    </edge>
    <edge source="AUT" target="ARE">
      <data key="d0">1025955</data>
    </edge>
    <edge source="AUT" target="TUN">
      <data key="d0">520171</data>
    </edge>
    <edge source="AUT" target="TUR">
      <data key="d0">4683744</data>
    </edge>
    <edge source="AUT" target="UGA">
      <data key="d0">24757</data>
    </edge>
    <edge source="AUT" target="UKR">
      <data key="d0">1821333</data>
    </edge>
    <edge source="AUT" target="MKD">
      <data key="d0">1061619</data>
    </edge>
    <edge source="AUT" target="EGY">
      <data key="d0">1438532</data>
    </edge>
    <edge source="AUT" target="GBR">
      <data key="d0">28022235</data>
    </edge>
    <edge source="AUT" target="TZA">
      <data key="d0">69789</data>
    </edge>
    <edge source="AUT" target="USA">
      <data key="d0">81520720</data>
    </edge>
    <edge source="AUT" target="BFA">
      <data key="d0">37270</data>
    </edge>
    <edge source="AUT" target="URY">
      <data key="d0">205352</data>
    </edge>
    <edge source="AUT" target="SRB">
      <data key="d0">2731264</data>
    </edge>
    <edge source="BGR" target="ALB">
      <data key="d0">179423</data>
    </edge>
    <edge source="BGR" target="AZE">
      <data key="d0">15508</data>
    </edge>
    <edge source="BGR" target="AUT">
      <data key="d0">516731</data>
    </edge>
    <edge source="BGR" target="BEL">
      <data key="d0">1205465</data>
    </edge>
    <edge source="BGR" target="BLR">
      <data key="d0">19751</data>
    </edge>
    <edge source="BGR" target="CAN">
      <data key="d0">95442</data>
    </edge>
    <edge source="BGR" target="CHN">
      <data key="d0">32882</data>
    </edge>
    <edge source="BGR" target="COL">
      <data key="d0">27646</data>
    </edge>
    <edge source="BGR" target="HRV">
      <data key="d0">44151</data>
    </edge>
    <edge source="BGR" target="DNK">
      <data key="d0">72724</data>
    </edge>
    <edge source="BGR" target="FRA">
      <data key="d0">326660</data>
    </edge>
    <edge source="BGR" target="GEO">
      <data key="d0">586817</data>
    </edge>
    <edge source="BGR" target="DEU">
      <data key="d0">3382104</data>
    </edge>
    <edge source="BGR" target="GRC">
      <data key="d0">56473</data>
    </edge>
    <edge source="BGR" target="HUN">
      <data key="d0">27441</data>
    </edge>
    <edge source="BGR" target="IRL">
      <data key="d0">177857</data>
    </edge>
    <edge source="BGR" target="ISR">
      <data key="d0">24737</data>
    </edge>
    <edge source="BGR" target="ITA">
      <data key="d0">2991017</data>
    </edge>
    <edge source="BGR" target="KAZ">
      <data key="d0">17712</data>
    </edge>
    <edge source="BGR" target="MYS">
      <data key="d0">12200</data>
    </edge>
    <edge source="BGR" target="MDA">
      <data key="d0">191777</data>
    </edge>
    <edge source="BGR" target="NLD">
      <data key="d0">224602</data>
    </edge>
    <edge source="BGR" target="POL">
      <data key="d0">51897</data>
    </edge>
    <edge source="BGR" target="ROU">
      <data key="d0">533463</data>
    </edge>
    <edge source="BGR" target="RUS">
      <data key="d0">163943</data>
    </edge>
    <edge source="BGR" target="ESP">
      <data key="d0">121958</data>
    </edge>
    <edge source="BGR" target="SWE">
      <data key="d0">224076</data>
    </edge>
    <edge source="BGR" target="CHE">
      <data key="d0">345318</data>
    </edge>
    <edge source="BGR" target="THA">
      <data key="d0">17815</data>
    </edge>
    <edge source="BGR" target="ARE">
      <data key="d0">279027</data>
    </edge>
    <edge source="BGR" target="TUR">
      <data key="d0">350390</data>
    </edge>
    <edge source="BGR" target="UKR">
      <data key="d0">57125</data>
    </edge>
    <edge source="BGR" target="MKD">
      <data key="d0">199713</data>
    </edge>
    <edge source="BGR" target="EGY">
      <data key="d0">11791</data>
    </edge>
    <edge source="BGR" target="GBR">
      <data key="d0">347816</data>
    </edge>
    <edge source="BGR" target="USA">
      <data key="d0">1109959</data>
    </edge>
    <edge source="BGR" target="SRB">
      <data key="d0">121229</data>
    </edge>
    <edge source="KHM" target="HRV">
      <data key="d0">186594</data>
    </edge>
    <edge source="KHM" target="MYS">
      <data key="d0">48651</data>
    </edge>
    <edge source="KHM" target="SGP">
      <data key="d0">11367</data>
    </edge>
    <edge source="KHM" target="SWE">
      <data key="d0">37664</data>
    </edge>
    <edge source="KHM" target="THA">
      <data key="d0">15090</data>
    </edge>
    <edge source="LKA" target="DNK">
      <data key="d0">325406</data>
    </edge>
    <edge source="LKA" target="FRA">
      <data key="d0">92602</data>
    </edge>
    <edge source="LKA" target="DEU">
      <data key="d0">68651</data>
    </edge>
    <edge source="LKA" target="GRC">
      <data key="d0">19604</data>
    </edge>
    <edge source="LKA" target="HKG">
      <data key="d0">334202</data>
    </edge>
    <edge source="LKA" target="ITA">
      <data key="d0">16719</data>
    </edge>
    <edge source="LKA" target="JPN">
      <data key="d0">3261433</data>
    </edge>
    <edge source="LKA" target="MYS">
      <data key="d0">78964</data>
    </edge>
    <edge source="LKA" target="IND">
      <data key="d0">52513</data>
    </edge>
    <edge source="LKA" target="SGP">
      <data key="d0">40375</data>
    </edge>
    <edge source="LKA" target="CHE">
      <data key="d0">61086</data>
    </edge>
    <edge source="LKA" target="ARE">
      <data key="d0">22477</data>
    </edge>
    <edge source="LKA" target="GBR">
      <data key="d0">113239</data>
    </edge>
    <edge source="LKA" target="USA">
      <data key="d0">320821</data>
    </edge>
    <edge source="HRV" target="AUT">
      <data key="d0">3993184</data>
    </edge>
    <edge source="HRV" target="BEL">
      <data key="d0">25530</data>
    </edge>
    <edge source="HRV" target="CZE">
      <data key="d0">38544</data>
    </edge>
    <edge source="HRV" target="DNK">
      <data key="d0">50781</data>
    </edge>
    <edge source="HRV" target="FRA">
      <data key="d0">70902</data>
    </edge>
    <edge source="HRV" target="DEU">
      <data key="d0">12097408</data>
    </edge>
    <edge source="HRV" target="HUN">
      <data key="d0">53863</data>
    </edge>
    <edge source="HRV" target="ITA">
      <data key="d0">3136582</data>
    </edge>
    <edge source="HRV" target="NLD">
      <data key="d0">39585</data>
    </edge>
    <edge source="HRV" target="NOR">
      <data key="d0">32161</data>
    </edge>
    <edge source="HRV" target="PAK">
      <data key="d0">11287</data>
    </edge>
    <edge source="HRV" target="RUS">
      <data key="d0">10452</data>
    </edge>
    <edge source="HRV" target="SVN">
      <data key="d0">3757239</data>
    </edge>
    <edge source="HRV" target="ESP">
      <data key="d0">18893</data>
    </edge>
    <edge source="HRV" target="SWE">
      <data key="d0">11145</data>
    </edge>
    <edge source="HRV" target="CHE">
      <data key="d0">25693</data>
    </edge>
    <edge source="HRV" target="UKR">
      <data key="d0">152506</data>
    </edge>
    <edge source="HRV" target="MKD">
      <data key="d0">107557</data>
    </edge>
    <edge source="HRV" target="EGY">
      <data key="d0">13856</data>
    </edge>
    <edge source="HRV" target="GBR">
      <data key="d0">115323</data>
    </edge>
    <edge source="HRV" target="USA">
      <data key="d0">5388008</data>
    </edge>
    <edge source="HRV" target="SRB">
      <data key="d0">317262</data>
    </edge>
    <edge source="CZE" target="DZA">
      <data key="d0">140064</data>
    </edge>
    <edge source="CZE" target="ARG">
      <data key="d0">228514</data>
    </edge>
    <edge source="CZE" target="AUS">
      <data key="d0">293531</data>
    </edge>
    <edge source="CZE" target="AUT">
      <data key="d0">7811877</data>
    </edge>
    <edge source="CZE" target="BEL">
      <data key="d0">2013978</data>
    </edge>
    <edge source="CZE" target="BRA">
      <data key="d0">43284</data>
    </edge>
    <edge source="CZE" target="BGR">
      <data key="d0">628131</data>
    </edge>
    <edge source="CZE" target="BDI">
      <data key="d0">28528</data>
    </edge>
    <edge source="CZE" target="BLR">
      <data key="d0">479279</data>
    </edge>
    <edge source="CZE" target="CAN">
      <data key="d0">875520</data>
    </edge>
    <edge source="CZE" target="CHL">
      <data key="d0">93657</data>
    </edge>
    <edge source="CZE" target="CHN">
      <data key="d0">61370</data>
    </edge>
    <edge source="CZE" target="COL">
      <data key="d0">25979</data>
    </edge>
    <edge source="CZE" target="HRV">
      <data key="d0">347994</data>
    </edge>
    <edge source="CZE" target="DNK">
      <data key="d0">629089</data>
    </edge>
    <edge source="CZE" target="ECU">
      <data key="d0">58820</data>
    </edge>
    <edge source="CZE" target="SLV">
      <data key="d0">988910</data>
    </edge>
    <edge source="CZE" target="EST">
      <data key="d0">80619</data>
    </edge>
    <edge source="CZE" target="FIN">
      <data key="d0">319307</data>
    </edge>
    <edge source="CZE" target="FRA">
      <data key="d0">3317248</data>
    </edge>
    <edge source="CZE" target="GEO">
      <data key="d0">97705</data>
    </edge>
    <edge source="CZE" target="DEU">
      <data key="d0">120417307</data>
    </edge>
    <edge source="CZE" target="GHA">
      <data key="d0">86216</data>
    </edge>
    <edge source="CZE" target="GRC">
      <data key="d0">168456</data>
    </edge>
    <edge source="CZE" target="HKG">
      <data key="d0">284158</data>
    </edge>
    <edge source="CZE" target="HUN">
      <data key="d0">3218226</data>
    </edge>
    <edge source="CZE" target="IRL">
      <data key="d0">350718</data>
    </edge>
    <edge source="CZE" target="ISR">
      <data key="d0">267903</data>
    </edge>
    <edge source="CZE" target="ITA">
      <data key="d0">15823131</data>
    </edge>
    <edge source="CZE" target="JPN">
      <data key="d0">424452</data>
    </edge>
    <edge source="CZE" target="KAZ">
      <data key="d0">384462</data>
    </edge>
    <edge source="CZE" target="KOR">
      <data key="d0">383469</data>
    </edge>
    <edge source="CZE" target="LBN">
      <data key="d0">11335</data>
    </edge>
    <edge source="CZE" target="LVA">
      <data key="d0">134036</data>
    </edge>
    <edge source="CZE" target="LTU">
      <data key="d0">777565</data>
    </edge>
    <edge source="CZE" target="MYS">
      <data key="d0">95075</data>
    </edge>
    <edge source="CZE" target="MEX">
      <data key="d0">384660</data>
    </edge>
    <edge source="CZE" target="MDA">
      <data key="d0">102739</data>
    </edge>
    <edge source="CZE" target="MAR">
      <data key="d0">205993</data>
    </edge>
    <edge source="CZE" target="NLD">
      <data key="d0">21547456</data>
    </edge>
    <edge source="CZE" target="NZL">
      <data key="d0">11007</data>
    </edge>
    <edge source="CZE" target="NOR">
      <data key="d0">926568</data>
    </edge>
    <edge source="CZE" target="PAK">
      <data key="d0">38668</data>
    </edge>
    <edge source="CZE" target="PER">
      <data key="d0">27675</data>
    </edge>
    <edge source="CZE" target="PHL">
      <data key="d0">37410</data>
    </edge>
    <edge source="CZE" target="POL">
      <data key="d0">16964797</data>
    </edge>
    <edge source="CZE" target="PRT">
      <data key="d0">123262</data>
    </edge>
    <edge source="CZE" target="ROU">
      <data key="d0">1399940</data>
    </edge>
    <edge source="CZE" target="RUS">
      <data key="d0">2325500</data>
    </edge>
    <edge source="CZE" target="SAU">
      <data key="d0">184494</data>
    </edge>
    <edge source="CZE" target="IND">
      <data key="d0">375450</data>
    </edge>
    <edge source="CZE" target="SGP">
      <data key="d0">21533</data>
    </edge>
    <edge source="CZE" target="SVK">
      <data key="d0">22737990</data>
    </edge>
    <edge source="CZE" target="VNM">
      <data key="d0">142133</data>
    </edge>
    <edge source="CZE" target="SVN">
      <data key="d0">523123</data>
    </edge>
    <edge source="CZE" target="ZAF">
      <data key="d0">98760</data>
    </edge>
    <edge source="CZE" target="ESP">
      <data key="d0">752205</data>
    </edge>
    <edge source="CZE" target="SWE">
      <data key="d0">814056</data>
    </edge>
    <edge source="CZE" target="CHE">
      <data key="d0">5608646</data>
    </edge>
    <edge source="CZE" target="THA">
      <data key="d0">113776</data>
    </edge>
    <edge source="CZE" target="ARE">
      <data key="d0">1251224</data>
    </edge>
    <edge source="CZE" target="TUN">
      <data key="d0">516876</data>
    </edge>
    <edge source="CZE" target="TUR">
      <data key="d0">428847</data>
    </edge>
    <edge source="CZE" target="UKR">
      <data key="d0">1346674</data>
    </edge>
    <edge source="CZE" target="MKD">
      <data key="d0">24679</data>
    </edge>
    <edge source="CZE" target="EGY">
      <data key="d0">272580</data>
    </edge>
    <edge source="CZE" target="GBR">
      <data key="d0">5398752</data>
    </edge>
    <edge source="CZE" target="USA">
      <data key="d0">10166160</data>
    </edge>
    <edge source="CZE" target="URY">
      <data key="d0">26842</data>
    </edge>
    <edge source="CZE" target="SRB">
      <data key="d0">281435</data>
    </edge>
    <edge source="SLV" target="AUT">
      <data key="d0">69925</data>
    </edge>
    <edge source="SLV" target="COL">
      <data key="d0">62000</data>
    </edge>
    <edge source="SLV" target="FRA">
      <data key="d0">78635</data>
    </edge>
    <edge source="SLV" target="GTM">
      <data key="d0">178016</data>
    </edge>
    <edge source="SLV" target="HND">
      <data key="d0">63303</data>
    </edge>
    <edge source="SLV" target="ITA">
      <data key="d0">28384</data>
    </edge>
    <edge source="SLV" target="LBN">
      <data key="d0">16158</data>
    </edge>
    <edge source="SLV" target="MEX">
      <data key="d0">30848</data>
    </edge>
    <edge source="SLV" target="NIC">
      <data key="d0">49944</data>
    </edge>
    <edge source="SLV" target="PAN">
      <data key="d0">65003</data>
    </edge>
    <edge source="SLV" target="USA">
      <data key="d0">748368</data>
    </edge>
    <edge source="FIN" target="ALB">
      <data key="d0">32632</data>
    </edge>
    <edge source="FIN" target="DZA">
      <data key="d0">517828</data>
    </edge>
    <edge source="FIN" target="ARG">
      <data key="d0">1930055</data>
    </edge>
    <edge source="FIN" target="AUS">
      <data key="d0">11013714</data>
    </edge>
    <edge source="FIN" target="AUT">
      <data key="d0">4973145</data>
    </edge>
    <edge source="FIN" target="ARM">
      <data key="d0">13483</data>
    </edge>
    <edge source="FIN" target="BEL">
      <data key="d0">6190834</data>
    </edge>
    <edge source="FIN" target="BOL">
      <data key="d0">75851</data>
    </edge>
    <edge source="FIN" target="BWA">
      <data key="d0">215692</data>
    </edge>
    <edge source="FIN" target="BRA">
      <data key="d0">9114035</data>
    </edge>
    <edge source="FIN" target="BGR">
      <data key="d0">529055</data>
    </edge>
    <edge source="FIN" target="BLR">
      <data key="d0">806051</data>
    </edge>
    <edge source="FIN" target="CMR">
      <data key="d0">110192</data>
    </edge>
    <edge source="FIN" target="CAN">
      <data key="d0">17180942</data>
    </edge>
    <edge source="FIN" target="LKA">
      <data key="d0">205405</data>
    </edge>
    <edge source="FIN" target="CHL">
      <data key="d0">2111638</data>
    </edge>
    <edge source="FIN" target="CHN">
      <data key="d0">21916867</data>
    </edge>
    <edge source="FIN" target="COL">
      <data key="d0">466717</data>
    </edge>
    <edge source="FIN" target="CRI">
      <data key="d0">156943</data>
    </edge>
    <edge source="FIN" target="HRV">
      <data key="d0">280887</data>
    </edge>
    <edge source="FIN" target="CZE">
      <data key="d0">6874385</data>
    </edge>
    <edge source="FIN" target="DNK">
      <data key="d0">10351212</data>
    </edge>
    <edge source="FIN" target="ECU">
      <data key="d0">28324</data>
    </edge>
    <edge source="FIN" target="SLV">
      <data key="d0">10635</data>
    </edge>
    <edge source="FIN" target="ETH">
      <data key="d0">99952</data>
    </edge>
    <edge source="FIN" target="EST">
      <data key="d0">20418202</data>
    </edge>
    <edge source="FIN" target="FRA">
      <data key="d0">36684075</data>
    </edge>
    <edge source="FIN" target="GEO">
      <data key="d0">43877</data>
    </edge>
    <edge source="FIN" target="DEU">
      <data key="d0">70877180</data>
    </edge>
    <edge source="FIN" target="GRC">
      <data key="d0">3175028</data>
    </edge>
    <edge source="FIN" target="GTM">
      <data key="d0">38182</data>
    </edge>
    <edge source="FIN" target="HKG">
      <data key="d0">6833976</data>
    </edge>
    <edge source="FIN" target="HUN">
      <data key="d0">10943803</data>
    </edge>
    <edge source="FIN" target="IDN">
      <data key="d0">1247643</data>
    </edge>
    <edge source="FIN" target="IRL">
      <data key="d0">2313664</data>
    </edge>
    <edge source="FIN" target="ISR">
      <data key="d0">1880628</data>
    </edge>
    <edge source="FIN" target="ITA">
      <data key="d0">16904619</data>
    </edge>
    <edge source="FIN" target="CIV">
      <data key="d0">79029</data>
    </edge>
    <edge source="FIN" target="JAM">
      <data key="d0">11224</data>
    </edge>
    <edge source="FIN" target="JPN">
      <data key="d0">27565694</data>
    </edge>
    <edge source="FIN" target="KAZ">
      <data key="d0">254133</data>
    </edge>
    <edge source="FIN" target="JOR">
      <data key="d0">166981</data>
    </edge>
    <edge source="FIN" target="KOR">
      <data key="d0">8521147</data>
    </edge>
    <edge source="FIN" target="LBN">
      <data key="d0">75245</data>
    </edge>
    <edge source="FIN" target="LVA">
      <data key="d0">3607065</data>
    </edge>
    <edge source="FIN" target="LTU">
      <data key="d0">2000080</data>
    </edge>
    <edge source="FIN" target="MDG">
      <data key="d0">70774</data>
    </edge>
    <edge source="FIN" target="MYS">
      <data key="d0">2921581</data>
    </edge>
    <edge source="FIN" target="MRT">
      <data key="d0">52378</data>
    </edge>
    <edge source="FIN" target="MUS">
      <data key="d0">33796</data>
    </edge>
    <edge source="FIN" target="MEX">
      <data key="d0">3488804</data>
    </edge>
    <edge source="FIN" target="MDA">
      <data key="d0">183872</data>
    </edge>
    <edge source="FIN" target="MAR">
      <data key="d0">338089</data>
    </edge>
    <edge source="FIN" target="MOZ">
      <data key="d0">126091</data>
    </edge>
    <edge source="FIN" target="OMN">
      <data key="d0">269257</data>
    </edge>
    <edge source="FIN" target="NAM">
      <data key="d0">16022</data>
    </edge>
    <edge source="FIN" target="NLD">
      <data key="d0">22166126</data>
    </edge>
    <edge source="FIN" target="NZL">
      <data key="d0">1840593</data>
    </edge>
    <edge source="FIN" target="NIC">
      <data key="d0">23352</data>
    </edge>
    <edge source="FIN" target="NOR">
      <data key="d0">23131541</data>
    </edge>
    <edge source="FIN" target="PAK">
      <data key="d0">332207</data>
    </edge>
    <edge source="FIN" target="PAN">
      <data key="d0">27182</data>
    </edge>
    <edge source="FIN" target="PRY">
      <data key="d0">13563</data>
    </edge>
    <edge source="FIN" target="PER">
      <data key="d0">940016</data>
    </edge>
    <edge source="FIN" target="PHL">
      <data key="d0">845332</data>
    </edge>
    <edge source="FIN" target="POL">
      <data key="d0">6951870</data>
    </edge>
    <edge source="FIN" target="PRT">
      <data key="d0">4770303</data>
    </edge>
    <edge source="FIN" target="ROU">
      <data key="d0">1184675</data>
    </edge>
    <edge source="FIN" target="RUS">
      <data key="d0">33172529</data>
    </edge>
    <edge source="FIN" target="SAU">
      <data key="d0">2210430</data>
    </edge>
    <edge source="FIN" target="SEN">
      <data key="d0">232066</data>
    </edge>
    <edge source="FIN" target="IND">
      <data key="d0">9739859</data>
    </edge>
    <edge source="FIN" target="SGP">
      <data key="d0">3495328</data>
    </edge>
    <edge source="FIN" target="SVK">
      <data key="d0">667137</data>
    </edge>
    <edge source="FIN" target="VNM">
      <data key="d0">699063</data>
    </edge>
    <edge source="FIN" target="SVN">
      <data key="d0">960648</data>
    </edge>
    <edge source="FIN" target="ZAF">
      <data key="d0">5849411</data>
    </edge>
    <edge source="FIN" target="ZWE">
      <data key="d0">56618</data>
    </edge>
    <edge source="FIN" target="ESP">
      <data key="d0">9018904</data>
    </edge>
    <edge source="FIN" target="SWE">
      <data key="d0">60316662</data>
    </edge>
    <edge source="FIN" target="CHE">
      <data key="d0">7906399</data>
    </edge>
    <edge source="FIN" target="THA">
      <data key="d0">1692401</data>
    </edge>
    <edge source="FIN" target="ARE">
      <data key="d0">1440377</data>
    </edge>
    <edge source="FIN" target="TUN">
      <data key="d0">226894</data>
    </edge>
    <edge source="FIN" target="TUR">
      <data key="d0">7628234</data>
    </edge>
    <edge source="FIN" target="UGA">
      <data key="d0">136481</data>
    </edge>
    <edge source="FIN" target="UKR">
      <data key="d0">384952</data>
    </edge>
    <edge source="FIN" target="MKD">
      <data key="d0">43852</data>
    </edge>
    <edge source="FIN" target="EGY">
      <data key="d0">2628164</data>
    </edge>
    <edge source="FIN" target="GBR">
      <data key="d0">33594626</data>
    </edge>
    <edge source="FIN" target="TZA">
      <data key="d0">127699</data>
    </edge>
    <edge source="FIN" target="USA">
      <data key="d0">125343505</data>
    </edge>
    <edge source="FIN" target="BFA">
      <data key="d0">60555</data>
    </edge>
    <edge source="FIN" target="URY">
      <data key="d0">97224</data>
    </edge>
    <edge source="FIN" target="SRB">
      <data key="d0">11310</data>
    </edge>
    <edge source="GHA" target="ZAF">
      <data key="d0">19091</data>
    </edge>
    <edge source="GHA" target="USA">
      <data key="d0">41071</data>
    </edge>
    <edge source="GRC" target="ALB">
      <data key="d0">704826</data>
    </edge>
    <edge source="GRC" target="ARG">
      <data key="d0">955444</data>
    </edge>
    <edge source="GRC" target="AUS">
      <data key="d0">706859</data>
    </edge>
    <edge source="GRC" target="AUT">
      <data key="d0">843692</data>
    </edge>
    <edge source="GRC" target="ARM">
      <data key="d0">159893</data>
    </edge>
    <edge source="GRC" target="BEL">
      <data key="d0">376297</data>
    </edge>
    <edge source="GRC" target="BGR">
      <data key="d0">548734</data>
    </edge>
    <edge source="GRC" target="KHM">
      <data key="d0">21149</data>
    </edge>
    <edge source="GRC" target="CAN">
      <data key="d0">239859</data>
    </edge>
    <edge source="GRC" target="LKA">
      <data key="d0">12412</data>
    </edge>
    <edge source="GRC" target="CHL">
      <data key="d0">56786</data>
    </edge>
    <edge source="GRC" target="CHN">
      <data key="d0">169475</data>
    </edge>
    <edge source="GRC" target="COL">
      <data key="d0">41893</data>
    </edge>
    <edge source="GRC" target="HRV">
      <data key="d0">115879</data>
    </edge>
    <edge source="GRC" target="CZE">
      <data key="d0">1756316</data>
    </edge>
    <edge source="GRC" target="DNK">
      <data key="d0">56681</data>
    </edge>
    <edge source="GRC" target="SLV">
      <data key="d0">15196</data>
    </edge>
    <edge source="GRC" target="ETH">
      <data key="d0">81040</data>
    </edge>
    <edge source="GRC" target="FRA">
      <data key="d0">2287372</data>
    </edge>
    <edge source="GRC" target="GEO">
      <data key="d0">177886</data>
    </edge>
    <edge source="GRC" target="DEU">
      <data key="d0">4683947</data>
    </edge>
    <edge source="GRC" target="HKG">
      <data key="d0">639618</data>
    </edge>
    <edge source="GRC" target="HUN">
      <data key="d0">1814983</data>
    </edge>
    <edge source="GRC" target="IDN">
      <data key="d0">2745079</data>
    </edge>
    <edge source="GRC" target="IRL">
      <data key="d0">333700</data>
    </edge>
    <edge source="GRC" target="ISR">
      <data key="d0">2081419</data>
    </edge>
    <edge source="GRC" target="ITA">
      <data key="d0">1224654</data>
    </edge>
    <edge source="GRC" target="JPN">
      <data key="d0">101046</data>
    </edge>
    <edge source="GRC" target="JOR">
      <data key="d0">180956</data>
    </edge>
    <edge source="GRC" target="KOR">
      <data key="d0">23233</data>
    </edge>
    <edge source="GRC" target="LBN">
      <data key="d0">135468</data>
    </edge>
    <edge source="GRC" target="LVA">
      <data key="d0">277292</data>
    </edge>
    <edge source="GRC" target="LTU">
      <data key="d0">183780</data>
    </edge>
    <edge source="GRC" target="MAR">
      <data key="d0">39376</data>
    </edge>
    <edge source="GRC" target="NLD">
      <data key="d0">2550247</data>
    </edge>
    <edge source="GRC" target="NIC">
      <data key="d0">140950</data>
    </edge>
    <edge source="GRC" target="NOR">
      <data key="d0">350041</data>
    </edge>
    <edge source="GRC" target="PAK">
      <data key="d0">38024</data>
    </edge>
    <edge source="GRC" target="PAN">
      <data key="d0">400985</data>
    </edge>
    <edge source="GRC" target="POL">
      <data key="d0">292661</data>
    </edge>
    <edge source="GRC" target="PRT">
      <data key="d0">34025</data>
    </edge>
    <edge source="GRC" target="ROU">
      <data key="d0">2519621</data>
    </edge>
    <edge source="GRC" target="RUS">
      <data key="d0">419000</data>
    </edge>
    <edge source="GRC" target="SAU">
      <data key="d0">2663698</data>
    </edge>
    <edge source="GRC" target="IND">
      <data key="d0">739396</data>
    </edge>
    <edge source="GRC" target="SGP">
      <data key="d0">792033</data>
    </edge>
    <edge source="GRC" target="SVK">
      <data key="d0">81165</data>
    </edge>
    <edge source="GRC" target="VNM">
      <data key="d0">57506</data>
    </edge>
    <edge source="GRC" target="SVN">
      <data key="d0">29947</data>
    </edge>
    <edge source="GRC" target="ZAF">
      <data key="d0">104590</data>
    </edge>
    <edge source="GRC" target="ESP">
      <data key="d0">2451472</data>
    </edge>
    <edge source="GRC" target="SWE">
      <data key="d0">208774</data>
    </edge>
    <edge source="GRC" target="CHE">
      <data key="d0">1821180</data>
    </edge>
    <edge source="GRC" target="ARE">
      <data key="d0">329711</data>
    </edge>
    <edge source="GRC" target="TUR">
      <data key="d0">671184</data>
    </edge>
    <edge source="GRC" target="UKR">
      <data key="d0">161123</data>
    </edge>
    <edge source="GRC" target="MKD">
      <data key="d0">443366</data>
    </edge>
    <edge source="GRC" target="EGY">
      <data key="d0">173788</data>
    </edge>
    <edge source="GRC" target="GBR">
      <data key="d0">356402</data>
    </edge>
    <edge source="GRC" target="USA">
      <data key="d0">2806375</data>
    </edge>
    <edge source="GRC" target="URY">
      <data key="d0">143581</data>
    </edge>
    <edge source="GRC" target="SRB">
      <data key="d0">648726</data>
    </edge>
    <edge source="HUN" target="DZA">
      <data key="d0">10000</data>
    </edge>
    <edge source="HUN" target="AZE">
      <data key="d0">20000</data>
    </edge>
    <edge source="HUN" target="ARG">
      <data key="d0">513000</data>
    </edge>
    <edge source="HUN" target="AUS">
      <data key="d0">77000</data>
    </edge>
    <edge source="HUN" target="AUT">
      <data key="d0">21981000</data>
    </edge>
    <edge source="HUN" target="BEL">
      <data key="d0">900000</data>
    </edge>
    <edge source="HUN" target="BRA">
      <data key="d0">13984000</data>
    </edge>
    <edge source="HUN" target="BGR">
      <data key="d0">688000</data>
    </edge>
    <edge source="HUN" target="BLR">
      <data key="d0">849000</data>
    </edge>
    <edge source="HUN" target="CAN">
      <data key="d0">150000</data>
    </edge>
    <edge source="HUN" target="LKA">
      <data key="d0">13000</data>
    </edge>
    <edge source="HUN" target="CHL">
      <data key="d0">41000</data>
    </edge>
    <edge source="HUN" target="CHN">
      <data key="d0">289000</data>
    </edge>
    <edge source="HUN" target="HRV">
      <data key="d0">312000</data>
    </edge>
    <edge source="HUN" target="CZE">
      <data key="d0">1391000</data>
    </edge>
    <edge source="HUN" target="DNK">
      <data key="d0">130000</data>
    </edge>
    <edge source="HUN" target="ETH">
      <data key="d0">285000</data>
    </edge>
    <edge source="HUN" target="EST">
      <data key="d0">240000</data>
    </edge>
    <edge source="HUN" target="FIN">
      <data key="d0">471000</data>
    </edge>
    <edge source="HUN" target="FRA">
      <data key="d0">3943000</data>
    </edge>
    <edge source="HUN" target="DEU">
      <data key="d0">132872000</data>
    </edge>
    <edge source="HUN" target="GRC">
      <data key="d0">229000</data>
    </edge>
    <edge source="HUN" target="HKG">
      <data key="d0">620000</data>
    </edge>
    <edge source="HUN" target="IDN">
      <data key="d0">1556000</data>
    </edge>
    <edge source="HUN" target="IRL">
      <data key="d0">175000</data>
    </edge>
    <edge source="HUN" target="ISR">
      <data key="d0">377000</data>
    </edge>
    <edge source="HUN" target="ITA">
      <data key="d0">7790000</data>
    </edge>
    <edge source="HUN" target="JPN">
      <data key="d0">1504000</data>
    </edge>
    <edge source="HUN" target="KAZ">
      <data key="d0">790000</data>
    </edge>
    <edge source="HUN" target="KOR">
      <data key="d0">394000</data>
    </edge>
    <edge source="HUN" target="LVA">
      <data key="d0">10000</data>
    </edge>
    <edge source="HUN" target="LTU">
      <data key="d0">227000</data>
    </edge>
    <edge source="HUN" target="MYS">
      <data key="d0">1460000</data>
    </edge>
    <edge source="HUN" target="MEX">
      <data key="d0">39000</data>
    </edge>
    <edge source="HUN" target="MDA">
      <data key="d0">108000</data>
    </edge>
    <edge source="HUN" target="MAR">
      <data key="d0">2119000</data>
    </edge>
    <edge source="HUN" target="NLD">
      <data key="d0">7185000</data>
    </edge>
    <edge source="HUN" target="NZL">
      <data key="d0">42000</data>
    </edge>
    <edge source="HUN" target="NOR">
      <data key="d0">251000</data>
    </edge>
    <edge source="HUN" target="PAK">
      <data key="d0">48000</data>
    </edge>
    <edge source="HUN" target="PER">
      <data key="d0">396000</data>
    </edge>
    <edge source="HUN" target="PHL">
      <data key="d0">18000</data>
    </edge>
    <edge source="HUN" target="POL">
      <data key="d0">1619000</data>
    </edge>
    <edge source="HUN" target="PRT">
      <data key="d0">751000</data>
    </edge>
    <edge source="HUN" target="ROU">
      <data key="d0">5076000</data>
    </edge>
    <edge source="HUN" target="RUS">
      <data key="d0">6073000</data>
    </edge>
    <edge source="HUN" target="SAU">
      <data key="d0">18000</data>
    </edge>
    <edge source="HUN" target="IND">
      <data key="d0">546000</data>
    </edge>
    <edge source="HUN" target="SGP">
      <data key="d0">413000</data>
    </edge>
    <edge source="HUN" target="SVK">
      <data key="d0">3049000</data>
    </edge>
    <edge source="HUN" target="VNM">
      <data key="d0">24000</data>
    </edge>
    <edge source="HUN" target="SVN">
      <data key="d0">495000</data>
    </edge>
    <edge source="HUN" target="ZAF">
      <data key="d0">585000</data>
    </edge>
    <edge source="HUN" target="ESP">
      <data key="d0">622000</data>
    </edge>
    <edge source="HUN" target="SWE">
      <data key="d0">1067000</data>
    </edge>
    <edge source="HUN" target="CHE">
      <data key="d0">2858000</data>
    </edge>
    <edge source="HUN" target="THA">
      <data key="d0">80000</data>
    </edge>
    <edge source="HUN" target="ARE">
      <data key="d0">52000</data>
    </edge>
    <edge source="HUN" target="TUN">
      <data key="d0">100000</data>
    </edge>
    <edge source="HUN" target="TUR">
      <data key="d0">1067000</data>
    </edge>
    <edge source="HUN" target="UKR">
      <data key="d0">2065000</data>
    </edge>
    <edge source="HUN" target="MKD">
      <data key="d0">77000</data>
    </edge>
    <edge source="HUN" target="EGY">
      <data key="d0">189000</data>
    </edge>
    <edge source="HUN" target="GBR">
      <data key="d0">5697000</data>
    </edge>
    <edge source="HUN" target="USA">
      <data key="d0">7755000</data>
    </edge>
    <edge source="HUN" target="URY">
      <data key="d0">229000</data>
    </edge>
    <edge source="HUN" target="SRB">
      <data key="d0">661000</data>
    </edge>
    <edge source="IRL" target="ARG">
      <data key="d0">924903</data>
    </edge>
    <edge source="IRL" target="AUS">
      <data key="d0">17873073</data>
    </edge>
    <edge source="IRL" target="AUT">
      <data key="d0">7959583</data>
    </edge>
    <edge source="IRL" target="BEL">
      <data key="d0">84286489</data>
    </edge>
    <edge source="IRL" target="BOL">
      <data key="d0">33976</data>
    </edge>
    <edge source="IRL" target="BRA">
      <data key="d0">5026381</data>
    </edge>
    <edge source="IRL" target="BGR">
      <data key="d0">26556</data>
    </edge>
    <edge source="IRL" target="CAN">
      <data key="d0">13181276</data>
    </edge>
    <edge source="IRL" target="CHL">
      <data key="d0">204079</data>
    </edge>
    <edge source="IRL" target="CHN">
      <data key="d0">826990</data>
    </edge>
    <edge source="IRL" target="COL">
      <data key="d0">883553</data>
    </edge>
    <edge source="IRL" target="CRI">
      <data key="d0">247750</data>
    </edge>
    <edge source="IRL" target="HRV">
      <data key="d0">239051</data>
    </edge>
    <edge source="IRL" target="CZE">
      <data key="d0">1800699</data>
    </edge>
    <edge source="IRL" target="DNK">
      <data key="d0">2632455</data>
    </edge>
    <edge source="IRL" target="EST">
      <data key="d0">28981</data>
    </edge>
    <edge source="IRL" target="FIN">
      <data key="d0">7291854</data>
    </edge>
    <edge source="IRL" target="FRA">
      <data key="d0">53467053</data>
    </edge>
    <edge source="IRL" target="DEU">
      <data key="d0">69386751</data>
    </edge>
    <edge source="IRL" target="GHA">
      <data key="d0">40034</data>
    </edge>
    <edge source="IRL" target="GRC">
      <data key="d0">2323478</data>
    </edge>
    <edge source="IRL" target="HND">
      <data key="d0">143219</data>
    </edge>
    <edge source="IRL" target="HKG">
      <data key="d0">11921857</data>
    </edge>
    <edge source="IRL" target="HUN">
      <data key="d0">431335</data>
    </edge>
    <edge source="IRL" target="IDN">
      <data key="d0">159241</data>
    </edge>
    <edge source="IRL" target="ISR">
      <data key="d0">16756367</data>
    </edge>
    <edge source="IRL" target="ITA">
      <data key="d0">49532072</data>
    </edge>
    <edge source="IRL" target="CIV">
      <data key="d0">128490</data>
    </edge>
    <edge source="IRL" target="JAM">
      <data key="d0">50528</data>
    </edge>
    <edge source="IRL" target="JPN">
      <data key="d0">217324550</data>
    </edge>
    <edge source="IRL" target="JOR">
      <data key="d0">46597</data>
    </edge>
    <edge source="IRL" target="KOR">
      <data key="d0">6625958</data>
    </edge>
    <edge source="IRL" target="LBN">
      <data key="d0">531809</data>
    </edge>
    <edge source="IRL" target="LVA">
      <data key="d0">67152</data>
    </edge>
    <edge source="IRL" target="LTU">
      <data key="d0">10621</data>
    </edge>
    <edge source="IRL" target="MYS">
      <data key="d0">5377036</data>
    </edge>
    <edge source="IRL" target="MRT">
      <data key="d0">24030</data>
    </edge>
    <edge source="IRL" target="MEX">
      <data key="d0">3650675</data>
    </edge>
    <edge source="IRL" target="MDA">
      <data key="d0">30117</data>
    </edge>
    <edge source="IRL" target="MAR">
      <data key="d0">95804</data>
    </edge>
    <edge source="IRL" target="OMN">
      <data key="d0">51957</data>
    </edge>
    <edge source="IRL" target="NLD">
      <data key="d0">245478698</data>
    </edge>
    <edge source="IRL" target="NZL">
      <data key="d0">2799295</data>
    </edge>
    <edge source="IRL" target="NOR">
      <data key="d0">3851747</data>
    </edge>
    <edge source="IRL" target="PAK">
      <data key="d0">21333</data>
    </edge>
    <edge source="IRL" target="PER">
      <data key="d0">107062</data>
    </edge>
    <edge source="IRL" target="PHL">
      <data key="d0">310143</data>
    </edge>
    <edge source="IRL" target="POL">
      <data key="d0">1576031</data>
    </edge>
    <edge source="IRL" target="PRT">
      <data key="d0">1947455</data>
    </edge>
    <edge source="IRL" target="ROU">
      <data key="d0">582929</data>
    </edge>
    <edge source="IRL" target="RUS">
      <data key="d0">1355510</data>
    </edge>
    <edge source="IRL" target="SAU">
      <data key="d0">1597893</data>
    </edge>
    <edge source="IRL" target="IND">
      <data key="d0">4327130</data>
    </edge>
    <edge source="IRL" target="SGP">
      <data key="d0">1917242</data>
    </edge>
    <edge source="IRL" target="SVK">
      <data key="d0">470329</data>
    </edge>
    <edge source="IRL" target="VNM">
      <data key="d0">61502</data>
    </edge>
    <edge source="IRL" target="SVN">
      <data key="d0">90621</data>
    </edge>
    <edge source="IRL" target="ZAF">
      <data key="d0">4242296</data>
    </edge>
    <edge source="IRL" target="ESP">
      <data key="d0">21319002</data>
    </edge>
    <edge source="IRL" target="SWE">
      <data key="d0">32268052</data>
    </edge>
    <edge source="IRL" target="CHE">
      <data key="d0">8226006</data>
    </edge>
    <edge source="IRL" target="THA">
      <data key="d0">773604</data>
    </edge>
    <edge source="IRL" target="ARE">
      <data key="d0">534009</data>
    </edge>
    <edge source="IRL" target="TUR">
      <data key="d0">4374158</data>
    </edge>
    <edge source="IRL" target="UKR">
      <data key="d0">220264</data>
    </edge>
    <edge source="IRL" target="MKD">
      <data key="d0">23818</data>
    </edge>
    <edge source="IRL" target="EGY">
      <data key="d0">100939</data>
    </edge>
    <edge source="IRL" target="GBR">
      <data key="d0">149877378</data>
    </edge>
    <edge source="IRL" target="TZA">
      <data key="d0">18512</data>
    </edge>
    <edge source="IRL" target="USA">
      <data key="d0">484706678</data>
    </edge>
    <edge source="IRL" target="URY">
      <data key="d0">72289</data>
    </edge>
    <edge source="CIV" target="FRA">
      <data key="d0">224004</data>
    </edge>
    <edge source="CIV" target="DEU">
      <data key="d0">73382</data>
    </edge>
    <edge source="CIV" target="MAR">
      <data key="d0">11685</data>
    </edge>
    <edge source="CIV" target="NLD">
      <data key="d0">188049</data>
    </edge>
    <edge source="CIV" target="ZAF">
      <data key="d0">33304</data>
    </edge>
    <edge source="CIV" target="CHE">
      <data key="d0">42779</data>
    </edge>
    <edge source="CIV" target="GBR">
      <data key="d0">224308</data>
    </edge>
    <edge source="CIV" target="USA">
      <data key="d0">106391</data>
    </edge>
    <edge source="CIV" target="BFA">
      <data key="d0">22719</data>
    </edge>
    <edge source="JOR" target="BRA">
      <data key="d0">57561</data>
    </edge>
    <edge source="JOR" target="FRA">
      <data key="d0">69350</data>
    </edge>
    <edge source="JOR" target="PSE">
      <data key="d0">38220</data>
    </edge>
    <edge source="JOR" target="DEU">
      <data key="d0">536931</data>
    </edge>
    <edge source="JOR" target="ISR">
      <data key="d0">277667</data>
    </edge>
    <edge source="JOR" target="ITA">
      <data key="d0">11023</data>
    </edge>
    <edge source="JOR" target="JPN">
      <data key="d0">35965</data>
    </edge>
    <edge source="JOR" target="LBN">
      <data key="d0">18954</data>
    </edge>
    <edge source="JOR" target="OMN">
      <data key="d0">14580</data>
    </edge>
    <edge source="JOR" target="NLD">
      <data key="d0">127109</data>
    </edge>
    <edge source="JOR" target="NER">
      <data key="d0">17660</data>
    </edge>
    <edge source="JOR" target="RUS">
      <data key="d0">34675</data>
    </edge>
    <edge source="JOR" target="SAU">
      <data key="d0">619800</data>
    </edge>
    <edge source="JOR" target="ZAF">
      <data key="d0">49193</data>
    </edge>
    <edge source="JOR" target="CHE">
      <data key="d0">74122</data>
    </edge>
    <edge source="JOR" target="ARE">
      <data key="d0">97869</data>
    </edge>
    <edge source="JOR" target="UKR">
      <data key="d0">51819</data>
    </edge>
    <edge source="JOR" target="EGY">
      <data key="d0">30282</data>
    </edge>
    <edge source="JOR" target="GBR">
      <data key="d0">133483</data>
    </edge>
    <edge source="JOR" target="USA">
      <data key="d0">425543</data>
    </edge>
    <edge source="KOR" target="DZA">
      <data key="d0">130607</data>
    </edge>
    <edge source="KOR" target="AZE">
      <data key="d0">136529</data>
    </edge>
    <edge source="KOR" target="ARG">
      <data key="d0">2375700</data>
    </edge>
    <edge source="KOR" target="AUS">
      <data key="d0">4026483</data>
    </edge>
    <edge source="KOR" target="AUT">
      <data key="d0">879077</data>
    </edge>
    <edge source="KOR" target="ARM">
      <data key="d0">12601</data>
    </edge>
    <edge source="KOR" target="BEL">
      <data key="d0">3550105</data>
    </edge>
    <edge source="KOR" target="BOL">
      <data key="d0">19612</data>
    </edge>
    <edge source="KOR" target="BRA">
      <data key="d0">8465311</data>
    </edge>
    <edge source="KOR" target="BGR">
      <data key="d0">348316</data>
    </edge>
    <edge source="KOR" target="BLR">
      <data key="d0">15050</data>
    </edge>
    <edge source="KOR" target="KHM">
      <data key="d0">532192</data>
    </edge>
    <edge source="KOR" target="CMR">
      <data key="d0">337481</data>
    </edge>
    <edge source="KOR" target="CAN">
      <data key="d0">7643728</data>
    </edge>
    <edge source="KOR" target="LKA">
      <data key="d0">707618</data>
    </edge>
    <edge source="KOR" target="CHL">
      <data key="d0">887480</data>
    </edge>
    <edge source="KOR" target="CHN">
      <data key="d0">48812723</data>
    </edge>
    <edge source="KOR" target="COL">
      <data key="d0">870833</data>
    </edge>
    <edge source="KOR" target="CRI">
      <data key="d0">363773</data>
    </edge>
    <edge source="KOR" target="HRV">
      <data key="d0">97343</data>
    </edge>
    <edge source="KOR" target="CZE">
      <data key="d0">1291836</data>
    </edge>
    <edge source="KOR" target="DNK">
      <data key="d0">1932029</data>
    </edge>
    <edge source="KOR" target="ECU">
      <data key="d0">1144138</data>
    </edge>
    <edge source="KOR" target="SLV">
      <data key="d0">198162</data>
    </edge>
    <edge source="KOR" target="ETH">
      <data key="d0">31800</data>
    </edge>
    <edge source="KOR" target="EST">
      <data key="d0">11082242</data>
    </edge>
    <edge source="KOR" target="FIN">
      <data key="d0">1834401</data>
    </edge>
    <edge source="KOR" target="FRA">
      <data key="d0">12450006</data>
    </edge>
    <edge source="KOR" target="DEU">
      <data key="d0">79146955</data>
    </edge>
    <edge source="KOR" target="GHA">
      <data key="d0">310606</data>
    </edge>
    <edge source="KOR" target="GRC">
      <data key="d0">589839</data>
    </edge>
    <edge source="KOR" target="GTM">
      <data key="d0">1137406</data>
    </edge>
    <edge source="KOR" target="HND">
      <data key="d0">674245</data>
    </edge>
    <edge source="KOR" target="HKG">
      <data key="d0">53906450</data>
    </edge>
    <edge source="KOR" target="HUN">
      <data key="d0">540421</data>
    </edge>
    <edge source="KOR" target="IDN">
      <data key="d0">8631180</data>
    </edge>
    <edge source="KOR" target="IRL">
      <data key="d0">279163</data>
    </edge>
    <edge source="KOR" target="ISR">
      <data key="d0">4046788</data>
    </edge>
    <edge source="KOR" target="ITA">
      <data key="d0">6861446</data>
    </edge>
    <edge source="KOR" target="CIV">
      <data key="d0">44173</data>
    </edge>
    <edge source="KOR" target="JAM">
      <data key="d0">128105</data>
    </edge>
    <edge source="KOR" target="JPN">
      <data key="d0">115507856</data>
    </edge>
    <edge source="KOR" target="KAZ">
      <data key="d0">172263</data>
    </edge>
    <edge source="KOR" target="JOR">
      <data key="d0">525678</data>
    </edge>
    <edge source="KOR" target="KGZ">
      <data key="d0">48451</data>
    </edge>
    <edge source="KOR" target="LBN">
      <data key="d0">675166</data>
    </edge>
    <edge source="KOR" target="LVA">
      <data key="d0">195221</data>
    </edge>
    <edge source="KOR" target="LTU">
      <data key="d0">104962</data>
    </edge>
    <edge source="KOR" target="MWI">
      <data key="d0">46681</data>
    </edge>
    <edge source="KOR" target="MYS">
      <data key="d0">11642251</data>
    </edge>
    <edge source="KOR" target="MUS">
      <data key="d0">57489</data>
    </edge>
    <edge source="KOR" target="MEX">
      <data key="d0">32027510</data>
    </edge>
    <edge source="KOR" target="MAR">
      <data key="d0">431738</data>
    </edge>
    <edge source="KOR" target="MOZ">
      <data key="d0">213200</data>
    </edge>
    <edge source="KOR" target="OMN">
      <data key="d0">126927</data>
    </edge>
    <edge source="KOR" target="NLD">
      <data key="d0">6711173</data>
    </edge>
    <edge source="KOR" target="NZL">
      <data key="d0">488239</data>
    </edge>
    <edge source="KOR" target="NIC">
      <data key="d0">55191</data>
    </edge>
    <edge source="KOR" target="NOR">
      <data key="d0">755684</data>
    </edge>
    <edge source="KOR" target="PAK">
      <data key="d0">3095637</data>
    </edge>
    <edge source="KOR" target="PAN">
      <data key="d0">445175</data>
    </edge>
    <edge source="KOR" target="PRY">
      <data key="d0">208736</data>
    </edge>
    <edge source="KOR" target="PER">
      <data key="d0">794968</data>
    </edge>
    <edge source="KOR" target="PHL">
      <data key="d0">10913656</data>
    </edge>
    <edge source="KOR" target="POL">
      <data key="d0">2062243</data>
    </edge>
    <edge source="KOR" target="PRT">
      <data key="d0">864419</data>
    </edge>
    <edge source="KOR" target="ROU">
      <data key="d0">541656</data>
    </edge>
    <edge source="KOR" target="RUS">
      <data key="d0">5345655</data>
    </edge>
    <edge source="KOR" target="SAU">
      <data key="d0">2635112</data>
    </edge>
    <edge source="KOR" target="IND">
      <data key="d0">14367371</data>
    </edge>
    <edge source="KOR" target="SGP">
      <data key="d0">23643194</data>
    </edge>
    <edge source="KOR" target="SVK">
      <data key="d0">109725</data>
    </edge>
    <edge source="KOR" target="VNM">
      <data key="d0">5363492</data>
    </edge>
    <edge source="KOR" target="SVN">
      <data key="d0">196341</data>
    </edge>
    <edge source="KOR" target="ZAF">
      <data key="d0">3767460</data>
    </edge>
    <edge source="KOR" target="ZWE">
      <data key="d0">15071</data>
    </edge>
    <edge source="KOR" target="ESP">
      <data key="d0">6171010</data>
    </edge>
    <edge source="KOR" target="SWE">
      <data key="d0">13148462</data>
    </edge>
    <edge source="KOR" target="CHE">
      <data key="d0">1482712</data>
    </edge>
    <edge source="KOR" target="THA">
      <data key="d0">5986334</data>
    </edge>
    <edge source="KOR" target="ARE">
      <data key="d0">4089272</data>
    </edge>
    <edge source="KOR" target="TUN">
      <data key="d0">108396</data>
    </edge>
    <edge source="KOR" target="TUR">
      <data key="d0">3829279</data>
    </edge>
    <edge source="KOR" target="UKR">
      <data key="d0">145640</data>
    </edge>
    <edge source="KOR" target="EGY">
      <data key="d0">3252103</data>
    </edge>
    <edge source="KOR" target="GBR">
      <data key="d0">16454702</data>
    </edge>
    <edge source="KOR" target="TZA">
      <data key="d0">736455</data>
    </edge>
    <edge source="KOR" target="USA">
      <data key="d0">201154220</data>
    </edge>
    <edge source="KOR" target="URY">
      <data key="d0">265018</data>
    </edge>
    <edge source="KOR" target="SRB">
      <data key="d0">38416</data>
    </edge>
    <edge source="LBN" target="BEL">
      <data key="d0">55850</data>
    </edge>
    <edge source="LBN" target="FRA">
      <data key="d0">299797</data>
    </edge>
    <edge source="LBN" target="DEU">
      <data key="d0">292668</data>
    </edge>
    <edge source="LBN" target="ITA">
      <data key="d0">74939</data>
    </edge>
    <edge source="LBN" target="KAZ">
      <data key="d0">37969</data>
    </edge>
    <edge source="LBN" target="JOR">
      <data key="d0">54710</data>
    </edge>
    <edge source="LBN" target="NLD">
      <data key="d0">501715</data>
    </edge>
    <edge source="LBN" target="SAU">
      <data key="d0">145712</data>
    </edge>
    <edge source="LBN" target="SEN">
      <data key="d0">12564</data>
    </edge>
    <edge source="LBN" target="ESP">
      <data key="d0">17159</data>
    </edge>
    <edge source="LBN" target="SWE">
      <data key="d0">109480</data>
    </edge>
    <edge source="LBN" target="CHE">
      <data key="d0">86109</data>
    </edge>
    <edge source="LBN" target="ARE">
      <data key="d0">92420</data>
    </edge>
    <edge source="LBN" target="EGY">
      <data key="d0">39598</data>
    </edge>
    <edge source="LBN" target="GBR">
      <data key="d0">43345</data>
    </edge>
    <edge source="LBN" target="USA">
      <data key="d0">107482</data>
    </edge>
    <edge source="MDG" target="CAN">
      <data key="d0">207783</data>
    </edge>
    <edge source="MDG" target="FRA">
      <data key="d0">2150055</data>
    </edge>
    <edge source="MDG" target="ZAF">
      <data key="d0">20759</data>
    </edge>
    <edge source="MDG" target="GBR">
      <data key="d0">53145</data>
    </edge>
    <edge source="MDG" target="USA">
      <data key="d0">635777</data>
    </edge>
    <edge source="MWI" target="FRA">
      <data key="d0">33045</data>
    </edge>
    <edge source="MWI" target="DEU">
      <data key="d0">83531</data>
    </edge>
    <edge source="MWI" target="ZAF">
      <data key="d0">14898</data>
    </edge>
    <edge source="MUS" target="BEL">
      <data key="d0">13954</data>
    </edge>
    <edge source="MUS" target="FRA">
      <data key="d0">547693</data>
    </edge>
    <edge source="MUS" target="DEU">
      <data key="d0">71532</data>
    </edge>
    <edge source="MUS" target="ITA">
      <data key="d0">381700</data>
    </edge>
    <edge source="MUS" target="MDG">
      <data key="d0">53022</data>
    </edge>
    <edge source="MUS" target="IND">
      <data key="d0">136338</data>
    </edge>
    <edge source="MUS" target="SGP">
      <data key="d0">21540</data>
    </edge>
    <edge source="MUS" target="ZAF">
      <data key="d0">177823</data>
    </edge>
    <edge source="MUS" target="ESP">
      <data key="d0">7750052</data>
    </edge>
    <edge source="MUS" target="GBR">
      <data key="d0">44368</data>
    </edge>
    <edge source="MUS" target="TZA">
      <data key="d0">20561</data>
    </edge>
    <edge source="MUS" target="USA">
      <data key="d0">161566</data>
    </edge>
    <edge source="MAR" target="BEL">
      <data key="d0">707307</data>
    </edge>
    <edge source="MAR" target="FRA">
      <data key="d0">39699752</data>
    </edge>
    <edge source="MAR" target="DEU">
      <data key="d0">12175</data>
    </edge>
    <edge source="MAR" target="ITA">
      <data key="d0">30132</data>
    </edge>
    <edge source="MAR" target="PRT">
      <data key="d0">18681</data>
    </edge>
    <edge source="MAR" target="ESP">
      <data key="d0">753803</data>
    </edge>
    <edge source="MAR" target="CHE">
      <data key="d0">96661</data>
    </edge>
    <edge source="MAR" target="TUN">
      <data key="d0">55934</data>
    </edge>
    <edge source="MAR" target="USA">
      <data key="d0">32854</data>
    </edge>
    <edge source="OMN" target="CAN">
      <data key="d0">12112</data>
    </edge>
    <edge source="OMN" target="FRA">
      <data key="d0">54718</data>
    </edge>
    <edge source="OMN" target="DEU">
      <data key="d0">694640</data>
    </edge>
    <edge source="OMN" target="GRC">
      <data key="d0">22468</data>
    </edge>
    <edge source="OMN" target="ITA">
      <data key="d0">126445</data>
    </edge>
    <edge source="OMN" target="JPN">
      <data key="d0">94528</data>
    </edge>
    <edge source="OMN" target="NLD">
      <data key="d0">13012</data>
    </edge>
    <edge source="OMN" target="PAK">
      <data key="d0">100224</data>
    </edge>
    <edge source="OMN" target="SAU">
      <data key="d0">72047</data>
    </edge>
    <edge source="OMN" target="IND">
      <data key="d0">10304</data>
    </edge>
    <edge source="OMN" target="ZAF">
      <data key="d0">59826</data>
    </edge>
    <edge source="OMN" target="SWE">
      <data key="d0">51246</data>
    </edge>
    <edge source="OMN" target="ARE">
      <data key="d0">458031</data>
    </edge>
    <edge source="OMN" target="TUN">
      <data key="d0">11235</data>
    </edge>
    <edge source="OMN" target="EGY">
      <data key="d0">24614</data>
    </edge>
    <edge source="OMN" target="GBR">
      <data key="d0">92377</data>
    </edge>
    <edge source="OMN" target="TZA">
      <data key="d0">26562</data>
    </edge>
    <edge source="OMN" target="USA">
      <data key="d0">57623</data>
    </edge>
    <edge source="NAM" target="AUS">
      <data key="d0">3155469</data>
    </edge>
    <edge source="NAM" target="AUT">
      <data key="d0">92050</data>
    </edge>
    <edge source="NAM" target="BWA">
      <data key="d0">253499</data>
    </edge>
    <edge source="NAM" target="DEU">
      <data key="d0">134188</data>
    </edge>
    <edge source="NAM" target="NLD">
      <data key="d0">55070</data>
    </edge>
    <edge source="NAM" target="NOR">
      <data key="d0">46040</data>
    </edge>
    <edge source="NAM" target="PAN">
      <data key="d0">1524641</data>
    </edge>
    <edge source="NAM" target="ZAF">
      <data key="d0">805068</data>
    </edge>
    <edge source="NAM" target="ESP">
      <data key="d0">306305</data>
    </edge>
    <edge source="NAM" target="GBR">
      <data key="d0">262614</data>
    </edge>
    <edge source="NAM" target="USA">
      <data key="d0">146913</data>
    </edge>
    <edge source="NIC" target="CRI">
      <data key="d0">42050</data>
    </edge>
    <edge source="NIC" target="NLD">
      <data key="d0">10245</data>
    </edge>
    <edge source="NIC" target="USA">
      <data key="d0">17365</data>
    </edge>
    <edge source="NOR" target="ALB">
      <data key="d0">2176070</data>
    </edge>
    <edge source="NOR" target="DZA">
      <data key="d0">305089</data>
    </edge>
    <edge source="NOR" target="AZE">
      <data key="d0">549983</data>
    </edge>
    <edge source="NOR" target="ARG">
      <data key="d0">657031</data>
    </edge>
    <edge source="NOR" target="AUS">
      <data key="d0">4518081</data>
    </edge>
    <edge source="NOR" target="AUT">
      <data key="d0">3960922</data>
    </edge>
    <edge source="NOR" target="BEL">
      <data key="d0">4321692</data>
    </edge>
    <edge source="NOR" target="BOL">
      <data key="d0">13476</data>
    </edge>
    <edge source="NOR" target="BWA">
      <data key="d0">15422</data>
    </edge>
    <edge source="NOR" target="BRA">
      <data key="d0">4381736</data>
    </edge>
    <edge source="NOR" target="BGR">
      <data key="d0">205455</data>
    </edge>
    <edge source="NOR" target="BLR">
      <data key="d0">17315</data>
    </edge>
    <edge source="NOR" target="CAN">
      <data key="d0">3540283</data>
    </edge>
    <edge source="NOR" target="LKA">
      <data key="d0">22234</data>
    </edge>
    <edge source="NOR" target="CHL">
      <data key="d0">1199638</data>
    </edge>
    <edge source="NOR" target="CHN">
      <data key="d0">8639853</data>
    </edge>
    <edge source="NOR" target="COL">
      <data key="d0">164436</data>
    </edge>
    <edge source="NOR" target="CRI">
      <data key="d0">34005</data>
    </edge>
    <edge source="NOR" target="HRV">
      <data key="d0">1436446</data>
    </edge>
    <edge source="NOR" target="CZE">
      <data key="d0">876112</data>
    </edge>
    <edge source="NOR" target="DNK">
      <data key="d0">17524107</data>
    </edge>
    <edge source="NOR" target="ECU">
      <data key="d0">25595</data>
    </edge>
    <edge source="NOR" target="EST">
      <data key="d0">270763</data>
    </edge>
    <edge source="NOR" target="FIN">
      <data key="d0">11064668</data>
    </edge>
    <edge source="NOR" target="FRA">
      <data key="d0">20951611</data>
    </edge>
    <edge source="NOR" target="DEU">
      <data key="d0">34379522</data>
    </edge>
    <edge source="NOR" target="GHA">
      <data key="d0">41829</data>
    </edge>
    <edge source="NOR" target="GRC">
      <data key="d0">4011431</data>
    </edge>
    <edge source="NOR" target="GTM">
      <data key="d0">12478</data>
    </edge>
    <edge source="NOR" target="HKG">
      <data key="d0">1814781</data>
    </edge>
    <edge source="NOR" target="HUN">
      <data key="d0">321758</data>
    </edge>
    <edge source="NOR" target="IDN">
      <data key="d0">535607</data>
    </edge>
    <edge source="NOR" target="IRL">
      <data key="d0">2277516</data>
    </edge>
    <edge source="NOR" target="ISR">
      <data key="d0">5103190</data>
    </edge>
    <edge source="NOR" target="ITA">
      <data key="d0">8121550</data>
    </edge>
    <edge source="NOR" target="CIV">
      <data key="d0">125748</data>
    </edge>
    <edge source="NOR" target="JPN">
      <data key="d0">19237199</data>
    </edge>
    <edge source="NOR" target="KAZ">
      <data key="d0">168902</data>
    </edge>
    <edge source="NOR" target="JOR">
      <data key="d0">14070</data>
    </edge>
    <edge source="NOR" target="KOR">
      <data key="d0">38250732</data>
    </edge>
    <edge source="NOR" target="LBN">
      <data key="d0">127758</data>
    </edge>
    <edge source="NOR" target="LVA">
      <data key="d0">105169</data>
    </edge>
    <edge source="NOR" target="LTU">
      <data key="d0">96390</data>
    </edge>
    <edge source="NOR" target="MYS">
      <data key="d0">1308902</data>
    </edge>
    <edge source="NOR" target="MRT">
      <data key="d0">239918</data>
    </edge>
    <edge source="NOR" target="MEX">
      <data key="d0">621311</data>
    </edge>
    <edge source="NOR" target="MAR">
      <data key="d0">212183</data>
    </edge>
    <edge source="NOR" target="OMN">
      <data key="d0">362879</data>
    </edge>
    <edge source="NOR" target="NAM">
      <data key="d0">142276</data>
    </edge>
    <edge source="NOR" target="NLD">
      <data key="d0">11953166</data>
    </edge>
    <edge source="NOR" target="NZL">
      <data key="d0">3290273</data>
    </edge>
    <edge source="NOR" target="PAK">
      <data key="d0">12936</data>
    </edge>
    <edge source="NOR" target="PAN">
      <data key="d0">4103196</data>
    </edge>
    <edge source="NOR" target="PER">
      <data key="d0">158570</data>
    </edge>
    <edge source="NOR" target="PHL">
      <data key="d0">1316933</data>
    </edge>
    <edge source="NOR" target="POL">
      <data key="d0">6291045</data>
    </edge>
    <edge source="NOR" target="PRT">
      <data key="d0">1387673</data>
    </edge>
    <edge source="NOR" target="ROU">
      <data key="d0">129330</data>
    </edge>
    <edge source="NOR" target="RUS">
      <data key="d0">2542930</data>
    </edge>
    <edge source="NOR" target="SAU">
      <data key="d0">713840</data>
    </edge>
    <edge source="NOR" target="SEN">
      <data key="d0">596127</data>
    </edge>
    <edge source="NOR" target="IND">
      <data key="d0">1965330</data>
    </edge>
    <edge source="NOR" target="SGP">
      <data key="d0">13710290</data>
    </edge>
    <edge source="NOR" target="SVK">
      <data key="d0">206100</data>
    </edge>
    <edge source="NOR" target="VNM">
      <data key="d0">195718</data>
    </edge>
    <edge source="NOR" target="SVN">
      <data key="d0">280106</data>
    </edge>
    <edge source="NOR" target="ZAF">
      <data key="d0">2395645</data>
    </edge>
    <edge source="NOR" target="ZWE">
      <data key="d0">86627</data>
    </edge>
    <edge source="NOR" target="ESP">
      <data key="d0">13694931</data>
    </edge>
    <edge source="NOR" target="SWE">
      <data key="d0">20125080</data>
    </edge>
    <edge source="NOR" target="CHE">
      <data key="d0">2786962</data>
    </edge>
    <edge source="NOR" target="THA">
      <data key="d0">509051</data>
    </edge>
    <edge source="NOR" target="TGO">
      <data key="d0">20473</data>
    </edge>
    <edge source="NOR" target="ARE">
      <data key="d0">11051907</data>
    </edge>
    <edge source="NOR" target="TUR">
      <data key="d0">1913871</data>
    </edge>
    <edge source="NOR" target="UKR">
      <data key="d0">360308</data>
    </edge>
    <edge source="NOR" target="MKD">
      <data key="d0">37073</data>
    </edge>
    <edge source="NOR" target="EGY">
      <data key="d0">1353278</data>
    </edge>
    <edge source="NOR" target="GBR">
      <data key="d0">48783864</data>
    </edge>
    <edge source="NOR" target="TZA">
      <data key="d0">82987</data>
    </edge>
    <edge source="NOR" target="USA">
      <data key="d0">64842516</data>
    </edge>
    <edge source="NOR" target="URY">
      <data key="d0">58196</data>
    </edge>
    <edge source="NOR" target="SRB">
      <data key="d0">1594935</data>
    </edge>
    <edge source="POL" target="AUS">
      <data key="d0">172000</data>
    </edge>
    <edge source="POL" target="AUT">
      <data key="d0">5060000</data>
    </edge>
    <edge source="POL" target="BEL">
      <data key="d0">3729000</data>
    </edge>
    <edge source="POL" target="BRA">
      <data key="d0">98000</data>
    </edge>
    <edge source="POL" target="BGR">
      <data key="d0">65000</data>
    </edge>
    <edge source="POL" target="BLR">
      <data key="d0">1426000</data>
    </edge>
    <edge source="POL" target="CAN">
      <data key="d0">744000</data>
    </edge>
    <edge source="POL" target="CHN">
      <data key="d0">1178000</data>
    </edge>
    <edge source="POL" target="COL">
      <data key="d0">75000</data>
    </edge>
    <edge source="POL" target="CZE">
      <data key="d0">1114000</data>
    </edge>
    <edge source="POL" target="DNK">
      <data key="d0">14834000</data>
    </edge>
    <edge source="POL" target="ETH">
      <data key="d0">405000</data>
    </edge>
    <edge source="POL" target="FIN">
      <data key="d0">277000</data>
    </edge>
    <edge source="POL" target="FRA">
      <data key="d0">6013000</data>
    </edge>
    <edge source="POL" target="DEU">
      <data key="d0">60500000</data>
    </edge>
    <edge source="POL" target="HUN">
      <data key="d0">239000</data>
    </edge>
    <edge source="POL" target="IRL">
      <data key="d0">57000</data>
    </edge>
    <edge source="POL" target="ITA">
      <data key="d0">3643000</data>
    </edge>
    <edge source="POL" target="JPN">
      <data key="d0">2622000</data>
    </edge>
    <edge source="POL" target="KAZ">
      <data key="d0">169000</data>
    </edge>
    <edge source="POL" target="LVA">
      <data key="d0">650000</data>
    </edge>
    <edge source="POL" target="LTU">
      <data key="d0">4300000</data>
    </edge>
    <edge source="POL" target="MEX">
      <data key="d0">278000</data>
    </edge>
    <edge source="POL" target="MAR">
      <data key="d0">59000</data>
    </edge>
    <edge source="POL" target="NLD">
      <data key="d0">2419000</data>
    </edge>
    <edge source="POL" target="NOR">
      <data key="d0">490000</data>
    </edge>
    <edge source="POL" target="PAK">
      <data key="d0">408000</data>
    </edge>
    <edge source="POL" target="PAN">
      <data key="d0">133000</data>
    </edge>
    <edge source="POL" target="ROU">
      <data key="d0">662000</data>
    </edge>
    <edge source="POL" target="RUS">
      <data key="d0">4733000</data>
    </edge>
    <edge source="POL" target="IND">
      <data key="d0">291000</data>
    </edge>
    <edge source="POL" target="SVK">
      <data key="d0">390000</data>
    </edge>
    <edge source="POL" target="ESP">
      <data key="d0">917000</data>
    </edge>
    <edge source="POL" target="SWE">
      <data key="d0">3579000</data>
    </edge>
    <edge source="POL" target="CHE">
      <data key="d0">890000</data>
    </edge>
    <edge source="POL" target="TUR">
      <data key="d0">869000</data>
    </edge>
    <edge source="POL" target="UKR">
      <data key="d0">3357000</data>
    </edge>
    <edge source="POL" target="EGY">
      <data key="d0">1507000</data>
    </edge>
    <edge source="POL" target="GBR">
      <data key="d0">2535000</data>
    </edge>
    <edge source="POL" target="USA">
      <data key="d0">7708000</data>
    </edge>
    <edge source="SEN" target="DZA">
      <data key="d0">229118</data>
    </edge>
    <edge source="SEN" target="CAN">
      <data key="d0">113552</data>
    </edge>
    <edge source="SEN" target="FRA">
      <data key="d0">222313</data>
    </edge>
    <edge source="SEN" target="GMB">
      <data key="d0">64518</data>
    </edge>
    <edge source="SEN" target="DEU">
      <data key="d0">66909</data>
    </edge>
    <edge source="SEN" target="EGY">
      <data key="d0">11347</data>
    </edge>
    <edge source="SEN" target="GBR">
      <data key="d0">39965</data>
    </edge>
    <edge source="VNM" target="AUS">
      <data key="d0">403000</data>
    </edge>
    <edge source="VNM" target="BEL">
      <data key="d0">524000</data>
    </edge>
    <edge source="VNM" target="JPN">
      <data key="d0">12492000</data>
    </edge>
    <edge source="VNM" target="NZL">
      <data key="d0">104000</data>
    </edge>
    <edge source="VNM" target="NIC">
      <data key="d0">125000</data>
    </edge>
    <edge source="VNM" target="SGP">
      <data key="d0">571000</data>
    </edge>
    <edge source="VNM" target="ZAF">
      <data key="d0">153000</data>
    </edge>
    <edge source="VNM" target="CHE">
      <data key="d0">22000</data>
    </edge>
    <edge source="SVN" target="ARG">
      <data key="d0">552280</data>
    </edge>
    <edge source="SVN" target="AUS">
      <data key="d0">862812</data>
    </edge>
    <edge source="SVN" target="AUT">
      <data key="d0">3408975</data>
    </edge>
    <edge source="SVN" target="BEL">
      <data key="d0">3410479</data>
    </edge>
    <edge source="SVN" target="BOL">
      <data key="d0">55588</data>
    </edge>
    <edge source="SVN" target="BRA">
      <data key="d0">63268</data>
    </edge>
    <edge source="SVN" target="BGR">
      <data key="d0">26630</data>
    </edge>
    <edge source="SVN" target="CAN">
      <data key="d0">94156</data>
    </edge>
    <edge source="SVN" target="LKA">
      <data key="d0">694479</data>
    </edge>
    <edge source="SVN" target="CHN">
      <data key="d0">48524</data>
    </edge>
    <edge source="SVN" target="COL">
      <data key="d0">1709692</data>
    </edge>
    <edge source="SVN" target="HRV">
      <data key="d0">6691577</data>
    </edge>
    <edge source="SVN" target="CZE">
      <data key="d0">1085647</data>
    </edge>
    <edge source="SVN" target="DNK">
      <data key="d0">8354062</data>
    </edge>
    <edge source="SVN" target="EST">
      <data key="d0">659419</data>
    </edge>
    <edge source="SVN" target="FIN">
      <data key="d0">244495</data>
    </edge>
    <edge source="SVN" target="FRA">
      <data key="d0">1979937</data>
    </edge>
    <edge source="SVN" target="GEO">
      <data key="d0">274975</data>
    </edge>
    <edge source="SVN" target="DEU">
      <data key="d0">46050959</data>
    </edge>
    <edge source="SVN" target="GHA">
      <data key="d0">224774</data>
    </edge>
    <edge source="SVN" target="GRC">
      <data key="d0">168315</data>
    </edge>
    <edge source="SVN" target="HKG">
      <data key="d0">2565562</data>
    </edge>
    <edge source="SVN" target="HUN">
      <data key="d0">2765986</data>
    </edge>
    <edge source="SVN" target="IRL">
      <data key="d0">1112634</data>
    </edge>
    <edge source="SVN" target="ISR">
      <data key="d0">2338240</data>
    </edge>
    <edge source="SVN" target="ITA">
      <data key="d0">28150167</data>
    </edge>
    <edge source="SVN" target="JPN">
      <data key="d0">73458</data>
    </edge>
    <edge source="SVN" target="JOR">
      <data key="d0">279669</data>
    </edge>
    <edge source="SVN" target="KOR">
      <data key="d0">285034</data>
    </edge>
    <edge source="SVN" target="LTU">
      <data key="d0">16222</data>
    </edge>
    <edge source="SVN" target="MYS">
      <data key="d0">3268858</data>
    </edge>
    <edge source="SVN" target="MEX">
      <data key="d0">13103</data>
    </edge>
    <edge source="SVN" target="OMN">
      <data key="d0">541105</data>
    </edge>
    <edge source="SVN" target="NLD">
      <data key="d0">655966</data>
    </edge>
    <edge source="SVN" target="NZL">
      <data key="d0">547927</data>
    </edge>
    <edge source="SVN" target="NOR">
      <data key="d0">951126</data>
    </edge>
    <edge source="SVN" target="PAK">
      <data key="d0">430899</data>
    </edge>
    <edge source="SVN" target="POL">
      <data key="d0">745718</data>
    </edge>
    <edge source="SVN" target="PRT">
      <data key="d0">328895</data>
    </edge>
    <edge source="SVN" target="ROU">
      <data key="d0">373892</data>
    </edge>
    <edge source="SVN" target="RUS">
      <data key="d0">472230</data>
    </edge>
    <edge source="SVN" target="SAU">
      <data key="d0">4365677</data>
    </edge>
    <edge source="SVN" target="IND">
      <data key="d0">2918760</data>
    </edge>
    <edge source="SVN" target="SGP">
      <data key="d0">86435</data>
    </edge>
    <edge source="SVN" target="SVK">
      <data key="d0">144939</data>
    </edge>
    <edge source="SVN" target="ZAF">
      <data key="d0">616183</data>
    </edge>
    <edge source="SVN" target="ESP">
      <data key="d0">10472066</data>
    </edge>
    <edge source="SVN" target="SWE">
      <data key="d0">1809389</data>
    </edge>
    <edge source="SVN" target="CHE">
      <data key="d0">4396534</data>
    </edge>
    <edge source="SVN" target="ARE">
      <data key="d0">895082</data>
    </edge>
    <edge source="SVN" target="TUN">
      <data key="d0">1520936</data>
    </edge>
    <edge source="SVN" target="TUR">
      <data key="d0">684330</data>
    </edge>
    <edge source="SVN" target="UKR">
      <data key="d0">104479</data>
    </edge>
    <edge source="SVN" target="MKD">
      <data key="d0">1714028</data>
    </edge>
    <edge source="SVN" target="EGY">
      <data key="d0">311239</data>
    </edge>
    <edge source="SVN" target="GBR">
      <data key="d0">3516859</data>
    </edge>
    <edge source="SVN" target="USA">
      <data key="d0">1363806</data>
    </edge>
    <edge source="SVN" target="URY">
      <data key="d0">450134</data>
    </edge>
    <edge source="SVN" target="SRB">
      <data key="d0">2043858</data>
    </edge>
    <edge source="ZWE" target="MWI">
      <data key="d0">16534</data>
    </edge>
    <edge source="ZWE" target="MOZ">
      <data key="d0">58952</data>
    </edge>
    <edge source="ZWE" target="ZAF">
      <data key="d0">179367</data>
    </edge>
    <edge source="ZWE" target="SWE">
      <data key="d0">10092</data>
    </edge>
    <edge source="ZWE" target="GBR">
      <data key="d0">17243</data>
    </edge>
    <edge source="UGA" target="EGY">
      <data key="d0">13904</data>
    </edge>
    <edge source="UGA" target="TZA">
      <data key="d0">253844</data>
    </edge>
    <edge source="EGY" target="DZA">
      <data key="d0">12606</data>
    </edge>
    <edge source="EGY" target="CHN">
      <data key="d0">25223</data>
    </edge>
    <edge source="EGY" target="PSE">
      <data key="d0">99444</data>
    </edge>
    <edge source="EGY" target="DEU">
      <data key="d0">74739</data>
    </edge>
    <edge source="EGY" target="GRC">
      <data key="d0">53234</data>
    </edge>
    <edge source="EGY" target="ISR">
      <data key="d0">24731</data>
    </edge>
    <edge source="EGY" target="JOR">
      <data key="d0">110460</data>
    </edge>
    <edge source="EGY" target="LBN">
      <data key="d0">53640</data>
    </edge>
    <edge source="EGY" target="OMN">
      <data key="d0">20981</data>
    </edge>
    <edge source="EGY" target="NLD">
      <data key="d0">27391</data>
    </edge>
    <edge source="EGY" target="SAU">
      <data key="d0">81786</data>
    </edge>
    <edge source="EGY" target="IND">
      <data key="d0">69537</data>
    </edge>
    <edge source="EGY" target="ARE">
      <data key="d0">106185</data>
    </edge>
    <edge source="EGY" target="TUR">
      <data key="d0">29890</data>
    </edge>
    <edge source="EGY" target="UGA">
      <data key="d0">13726</data>
    </edge>
    <edge source="EGY" target="GBR">
      <data key="d0">40796</data>
    </edge>
    <edge source="EGY" target="USA">
      <data key="d0">82262</data>
    </edge>
    <edge source="SRB" target="AUS">
      <data key="d0">33000</data>
    </edge>
    <edge source="SRB" target="AUT">
      <data key="d0">29000</data>
    </edge>
    <edge source="SRB" target="CHN">
      <data key="d0">87000</data>
    </edge>
    <edge source="SRB" target="CZE">
      <data key="d0">21000</data>
    </edge>
    <edge source="SRB" target="FRA">
      <data key="d0">54000</data>
    </edge>
    <edge source="SRB" target="DEU">
      <data key="d0">221000</data>
    </edge>
    <edge source="SRB" target="IDN">
      <data key="d0">141000</data>
    </edge>
    <edge source="SRB" target="ITA">
      <data key="d0">86000</data>
    </edge>
    <edge source="SRB" target="PAN">
      <data key="d0">24000</data>
    </edge>
    <edge source="SRB" target="POL">
      <data key="d0">10000</data>
    </edge>
    <edge source="SRB" target="ROU">
      <data key="d0">42000</data>
    </edge>
    <edge source="SRB" target="RUS">
      <data key="d0">553000</data>
    </edge>
    <edge source="SRB" target="ESP">
      <data key="d0">18000</data>
    </edge>
    <edge source="SRB" target="SWE">
      <data key="d0">1022000</data>
    </edge>
    <edge source="SRB" target="MKD">
      <data key="d0">2052000</data>
    </edge>
    <edge source="SRB" target="EGY">
      <data key="d0">60000</data>
    </edge>
    <edge source="ARM" target="BEL">
      <data key="d0">18926</data>
    </edge>
    <edge source="ARM" target="BLR">
      <data key="d0">95640</data>
    </edge>
    <edge source="ARM" target="GEO">
      <data key="d0">12363</data>
    </edge>
    <edge source="ARM" target="KAZ">
      <data key="d0">47056</data>
    </edge>
    <edge source="ARM" target="RUS">
      <data key="d0">816462</data>
    </edge>
    <edge source="ARM" target="CHE">
      <data key="d0">15826</data>
    </edge>
    <edge source="ARM" target="UKR">
      <data key="d0">11159</data>
    </edge>
    <edge source="BLR" target="DZA">
      <data key="d0">5485000</data>
    </edge>
    <edge source="BLR" target="AZE">
      <data key="d0">95300</data>
    </edge>
    <edge source="BLR" target="AUT">
      <data key="d0">57000</data>
    </edge>
    <edge source="BLR" target="ARM">
      <data key="d0">102500</data>
    </edge>
    <edge source="BLR" target="BGR">
      <data key="d0">55800</data>
    </edge>
    <edge source="BLR" target="CAN">
      <data key="d0">139400</data>
    </edge>
    <edge source="BLR" target="CHN">
      <data key="d0">977300</data>
    </edge>
    <edge source="BLR" target="CZE">
      <data key="d0">112400</data>
    </edge>
    <edge source="BLR" target="DNK">
      <data key="d0">3181900</data>
    </edge>
    <edge source="BLR" target="ETH">
      <data key="d0">151800</data>
    </edge>
    <edge source="BLR" target="EST">
      <data key="d0">103800</data>
    </edge>
    <edge source="BLR" target="FIN">
      <data key="d0">30700</data>
    </edge>
    <edge source="BLR" target="DEU">
      <data key="d0">23692400</data>
    </edge>
    <edge source="BLR" target="ITA">
      <data key="d0">10800</data>
    </edge>
    <edge source="BLR" target="JPN">
      <data key="d0">895100</data>
    </edge>
    <edge source="BLR" target="KAZ">
      <data key="d0">139200</data>
    </edge>
    <edge source="BLR" target="KOR">
      <data key="d0">84100</data>
    </edge>
    <edge source="BLR" target="LVA">
      <data key="d0">138800</data>
    </edge>
    <edge source="BLR" target="LTU">
      <data key="d0">247300</data>
    </edge>
    <edge source="BLR" target="MDA">
      <data key="d0">235500</data>
    </edge>
    <edge source="BLR" target="NLD">
      <data key="d0">37200</data>
    </edge>
    <edge source="BLR" target="POL">
      <data key="d0">278000</data>
    </edge>
    <edge source="BLR" target="PRT">
      <data key="d0">17300</data>
    </edge>
    <edge source="BLR" target="RUS">
      <data key="d0">31929100</data>
    </edge>
    <edge source="BLR" target="IND">
      <data key="d0">692600</data>
    </edge>
    <edge source="BLR" target="SGP">
      <data key="d0">32400</data>
    </edge>
    <edge source="BLR" target="VNM">
      <data key="d0">12600</data>
    </edge>
    <edge source="BLR" target="ESP">
      <data key="d0">121900</data>
    </edge>
    <edge source="BLR" target="SWE">
      <data key="d0">15000</data>
    </edge>
    <edge source="BLR" target="CHE">
      <data key="d0">54000</data>
    </edge>
    <edge source="BLR" target="ARE">
      <data key="d0">10528900</data>
    </edge>
    <edge source="BLR" target="TUN">
      <data key="d0">10000</data>
    </edge>
    <edge source="BLR" target="TUR">
      <data key="d0">14300</data>
    </edge>
    <edge source="BLR" target="UKR">
      <data key="d0">1182300</data>
    </edge>
    <edge source="BLR" target="EGY">
      <data key="d0">29100</data>
    </edge>
    <edge source="BLR" target="GBR">
      <data key="d0">349000</data>
    </edge>
    <edge source="BLR" target="USA">
      <data key="d0">1059800</data>
    </edge>
    <edge source="BLR" target="SRB">
      <data key="d0">19100</data>
    </edge>
    <edge source="CMR" target="FRA">
      <data key="d0">15799</data>
    </edge>
    <edge source="CMR" target="DEU">
      <data key="d0">74780</data>
    </edge>
    <edge source="CMR" target="GBR">
      <data key="d0">75090</data>
    </edge>
    <edge source="EST" target="AUT">
      <data key="d0">92135</data>
    </edge>
    <edge source="EST" target="BEL">
      <data key="d0">27446</data>
    </edge>
    <edge source="EST" target="BGR">
      <data key="d0">10388</data>
    </edge>
    <edge source="EST" target="BLR">
      <data key="d0">342299</data>
    </edge>
    <edge source="EST" target="CAN">
      <data key="d0">254221</data>
    </edge>
    <edge source="EST" target="DNK">
      <data key="d0">267858</data>
    </edge>
    <edge source="EST" target="FIN">
      <data key="d0">27630287</data>
    </edge>
    <edge source="EST" target="FRA">
      <data key="d0">73559</data>
    </edge>
    <edge source="EST" target="DEU">
      <data key="d0">1950117</data>
    </edge>
    <edge source="EST" target="GRC">
      <data key="d0">93588</data>
    </edge>
    <edge source="EST" target="HKG">
      <data key="d0">21197</data>
    </edge>
    <edge source="EST" target="HUN">
      <data key="d0">8936364</data>
    </edge>
    <edge source="EST" target="ITA">
      <data key="d0">58571</data>
    </edge>
    <edge source="EST" target="JPN">
      <data key="d0">152107</data>
    </edge>
    <edge source="EST" target="KAZ">
      <data key="d0">339308</data>
    </edge>
    <edge source="EST" target="KOR">
      <data key="d0">29014</data>
    </edge>
    <edge source="EST" target="LVA">
      <data key="d0">1655827</data>
    </edge>
    <edge source="EST" target="LTU">
      <data key="d0">558041</data>
    </edge>
    <edge source="EST" target="MDA">
      <data key="d0">16381</data>
    </edge>
    <edge source="EST" target="NLD">
      <data key="d0">218989</data>
    </edge>
    <edge source="EST" target="NOR">
      <data key="d0">50764</data>
    </edge>
    <edge source="EST" target="POL">
      <data key="d0">62264</data>
    </edge>
    <edge source="EST" target="RUS">
      <data key="d0">2803402</data>
    </edge>
    <edge source="EST" target="SGP">
      <data key="d0">43094</data>
    </edge>
    <edge source="EST" target="SWE">
      <data key="d0">4439957</data>
    </edge>
    <edge source="EST" target="CHE">
      <data key="d0">68326</data>
    </edge>
    <edge source="EST" target="TUR">
      <data key="d0">20798</data>
    </edge>
    <edge source="EST" target="UKR">
      <data key="d0">484375</data>
    </edge>
    <edge source="EST" target="GBR">
      <data key="d0">351164</data>
    </edge>
    <edge source="EST" target="USA">
      <data key="d0">873530</data>
    </edge>
    <edge source="HND" target="COL">
      <data key="d0">14210</data>
    </edge>
    <edge source="HND" target="SLV">
      <data key="d0">27631</data>
    </edge>
    <edge source="HND" target="DEU">
      <data key="d0">63397</data>
    </edge>
    <edge source="HND" target="GTM">
      <data key="d0">24877</data>
    </edge>
    <edge source="HND" target="MEX">
      <data key="d0">15497</data>
    </edge>
    <edge source="HND" target="USA">
      <data key="d0">589070</data>
    </edge>
    <edge source="KGZ" target="CAN">
      <data key="d0">20948</data>
    </edge>
    <edge source="KGZ" target="FRA">
      <data key="d0">45151</data>
    </edge>
    <edge source="KGZ" target="DEU">
      <data key="d0">12440</data>
    </edge>
    <edge source="KGZ" target="KAZ">
      <data key="d0">118647</data>
    </edge>
    <edge source="KGZ" target="RUS">
      <data key="d0">230875</data>
    </edge>
    <edge source="KGZ" target="SVN">
      <data key="d0">60356</data>
    </edge>
    <edge source="KGZ" target="CHE">
      <data key="d0">20142</data>
    </edge>
    <edge source="KGZ" target="GBR">
      <data key="d0">11360</data>
    </edge>
    <edge source="KGZ" target="USA">
      <data key="d0">469488</data>
    </edge>
    <edge source="LVA" target="AUS">
      <data key="d0">14975</data>
    </edge>
    <edge source="LVA" target="AUT">
      <data key="d0">110506</data>
    </edge>
    <edge source="LVA" target="BEL">
      <data key="d0">24559</data>
    </edge>
    <edge source="LVA" target="BLR">
      <data key="d0">401145</data>
    </edge>
    <edge source="LVA" target="LKA">
      <data key="d0">13794</data>
    </edge>
    <edge source="LVA" target="CHN">
      <data key="d0">11012</data>
    </edge>
    <edge source="LVA" target="CZE">
      <data key="d0">19160</data>
    </edge>
    <edge source="LVA" target="DNK">
      <data key="d0">71172</data>
    </edge>
    <edge source="LVA" target="EST">
      <data key="d0">9626905</data>
    </edge>
    <edge source="LVA" target="FIN">
      <data key="d0">239776</data>
    </edge>
    <edge source="LVA" target="FRA">
      <data key="d0">72312</data>
    </edge>
    <edge source="LVA" target="DEU">
      <data key="d0">603587</data>
    </edge>
    <edge source="LVA" target="HKG">
      <data key="d0">29176</data>
    </edge>
    <edge source="LVA" target="HUN">
      <data key="d0">16601</data>
    </edge>
    <edge source="LVA" target="ISR">
      <data key="d0">21117</data>
    </edge>
    <edge source="LVA" target="ITA">
      <data key="d0">114741</data>
    </edge>
    <edge source="LVA" target="JPN">
      <data key="d0">68918</data>
    </edge>
    <edge source="LVA" target="KAZ">
      <data key="d0">231805</data>
    </edge>
    <edge source="LVA" target="KOR">
      <data key="d0">78742</data>
    </edge>
    <edge source="LVA" target="LTU">
      <data key="d0">636702</data>
    </edge>
    <edge source="LVA" target="MEX">
      <data key="d0">27608</data>
    </edge>
    <edge source="LVA" target="MDA">
      <data key="d0">13158</data>
    </edge>
    <edge source="LVA" target="NLD">
      <data key="d0">14941</data>
    </edge>
    <edge source="LVA" target="POL">
      <data key="d0">50436</data>
    </edge>
    <edge source="LVA" target="ROU">
      <data key="d0">10734</data>
    </edge>
    <edge source="LVA" target="RUS">
      <data key="d0">2419054</data>
    </edge>
    <edge source="LVA" target="IND">
      <data key="d0">12583</data>
    </edge>
    <edge source="LVA" target="SGP">
      <data key="d0">14391</data>
    </edge>
    <edge source="LVA" target="ESP">
      <data key="d0">27567</data>
    </edge>
    <edge source="LVA" target="SWE">
      <data key="d0">214268</data>
    </edge>
    <edge source="LVA" target="CHE">
      <data key="d0">100973</data>
    </edge>
    <edge source="LVA" target="UKR">
      <data key="d0">1149559</data>
    </edge>
    <edge source="LVA" target="GBR">
      <data key="d0">19834</data>
    </edge>
    <edge source="LVA" target="USA">
      <data key="d0">343800</data>
    </edge>
    <edge source="LTU" target="ARG">
      <data key="d0">41390</data>
    </edge>
    <edge source="LTU" target="AUT">
      <data key="d0">104815</data>
    </edge>
    <edge source="LTU" target="BEL">
      <data key="d0">105756</data>
    </edge>
    <edge source="LTU" target="BGR">
      <data key="d0">42213</data>
    </edge>
    <edge source="LTU" target="BLR">
      <data key="d0">456097</data>
    </edge>
    <edge source="LTU" target="CAN">
      <data key="d0">12000</data>
    </edge>
    <edge source="LTU" target="LKA">
      <data key="d0">23900</data>
    </edge>
    <edge source="LTU" target="CHN">
      <data key="d0">13020</data>
    </edge>
    <edge source="LTU" target="COL">
      <data key="d0">466834</data>
    </edge>
    <edge source="LTU" target="CZE">
      <data key="d0">120637</data>
    </edge>
    <edge source="LTU" target="DNK">
      <data key="d0">808527</data>
    </edge>
    <edge source="LTU" target="EST">
      <data key="d0">388888</data>
    </edge>
    <edge source="LTU" target="FIN">
      <data key="d0">365059</data>
    </edge>
    <edge source="LTU" target="FRA">
      <data key="d0">2332176</data>
    </edge>
    <edge source="LTU" target="DEU">
      <data key="d0">4715383</data>
    </edge>
    <edge source="LTU" target="GRC">
      <data key="d0">12249</data>
    </edge>
    <edge source="LTU" target="HKG">
      <data key="d0">90880</data>
    </edge>
    <edge source="LTU" target="HUN">
      <data key="d0">24794</data>
    </edge>
    <edge source="LTU" target="ISR">
      <data key="d0">545979</data>
    </edge>
    <edge source="LTU" target="ITA">
      <data key="d0">825109</data>
    </edge>
    <edge source="LTU" target="JPN">
      <data key="d0">504881</data>
    </edge>
    <edge source="LTU" target="KAZ">
      <data key="d0">566900</data>
    </edge>
    <edge source="LTU" target="JOR">
      <data key="d0">62332</data>
    </edge>
    <edge source="LTU" target="KOR">
      <data key="d0">110337</data>
    </edge>
    <edge source="LTU" target="KGZ">
      <data key="d0">20378</data>
    </edge>
    <edge source="LTU" target="LVA">
      <data key="d0">2208886</data>
    </edge>
    <edge source="LTU" target="MYS">
      <data key="d0">22627</data>
    </edge>
    <edge source="LTU" target="MEX">
      <data key="d0">241820</data>
    </edge>
    <edge source="LTU" target="MDA">
      <data key="d0">37500</data>
    </edge>
    <edge source="LTU" target="NLD">
      <data key="d0">981120</data>
    </edge>
    <edge source="LTU" target="NOR">
      <data key="d0">30133</data>
    </edge>
    <edge source="LTU" target="PAK">
      <data key="d0">1653773</data>
    </edge>
    <edge source="LTU" target="PER">
      <data key="d0">531803</data>
    </edge>
    <edge source="LTU" target="POL">
      <data key="d0">1081419</data>
    </edge>
    <edge source="LTU" target="PRT">
      <data key="d0">233854</data>
    </edge>
    <edge source="LTU" target="ROU">
      <data key="d0">19932</data>
    </edge>
    <edge source="LTU" target="RUS">
      <data key="d0">2061074</data>
    </edge>
    <edge source="LTU" target="SAU">
      <data key="d0">10540</data>
    </edge>
    <edge source="LTU" target="IND">
      <data key="d0">833358</data>
    </edge>
    <edge source="LTU" target="SGP">
      <data key="d0">55538</data>
    </edge>
    <edge source="LTU" target="VNM">
      <data key="d0">19274</data>
    </edge>
    <edge source="LTU" target="SVN">
      <data key="d0">22695</data>
    </edge>
    <edge source="LTU" target="ZAF">
      <data key="d0">32202</data>
    </edge>
    <edge source="LTU" target="ESP">
      <data key="d0">587570</data>
    </edge>
    <edge source="LTU" target="SWE">
      <data key="d0">489013</data>
    </edge>
    <edge source="LTU" target="CHE">
      <data key="d0">946708</data>
    </edge>
    <edge source="LTU" target="ARE">
      <data key="d0">217335</data>
    </edge>
    <edge source="LTU" target="TUN">
      <data key="d0">53963</data>
    </edge>
    <edge source="LTU" target="TUR">
      <data key="d0">135620</data>
    </edge>
    <edge source="LTU" target="UKR">
      <data key="d0">1182435</data>
    </edge>
    <edge source="LTU" target="EGY">
      <data key="d0">117614</data>
    </edge>
    <edge source="LTU" target="GBR">
      <data key="d0">3850170</data>
    </edge>
    <edge source="LTU" target="USA">
      <data key="d0">3300304</data>
    </edge>
    <edge source="MDA" target="BLR">
      <data key="d0">116158</data>
    </edge>
    <edge source="MDA" target="CHN">
      <data key="d0">985000</data>
    </edge>
    <edge source="MDA" target="DEU">
      <data key="d0">85978</data>
    </edge>
    <edge source="MDA" target="ISR">
      <data key="d0">24914</data>
    </edge>
    <edge source="MDA" target="ITA">
      <data key="d0">15023</data>
    </edge>
    <edge source="MDA" target="KAZ">
      <data key="d0">141780</data>
    </edge>
    <edge source="MDA" target="LTU">
      <data key="d0">17087</data>
    </edge>
    <edge source="MDA" target="ROU">
      <data key="d0">12825</data>
    </edge>
    <edge source="MDA" target="RUS">
      <data key="d0">1367188</data>
    </edge>
    <edge source="MDA" target="IND">
      <data key="d0">75387</data>
    </edge>
    <edge source="MDA" target="CHE">
      <data key="d0">18038</data>
    </edge>
    <edge source="MDA" target="UKR">
      <data key="d0">144759</data>
    </edge>
    <edge source="MDA" target="USA">
      <data key="d0">48821</data>
    </edge>
    <edge source="SVK" target="ARG">
      <data key="d0">320842</data>
    </edge>
    <edge source="SVK" target="AUT">
      <data key="d0">3801541</data>
    </edge>
    <edge source="SVK" target="ARM">
      <data key="d0">137579</data>
    </edge>
    <edge source="SVK" target="BEL">
      <data key="d0">954655</data>
    </edge>
    <edge source="SVK" target="BRA">
      <data key="d0">11765</data>
    </edge>
    <edge source="SVK" target="BGR">
      <data key="d0">171588</data>
    </edge>
    <edge source="SVK" target="BLR">
      <data key="d0">588450</data>
    </edge>
    <edge source="SVK" target="CAN">
      <data key="d0">108532</data>
    </edge>
    <edge source="SVK" target="CHL">
      <data key="d0">13622</data>
    </edge>
    <edge source="SVK" target="CHN">
      <data key="d0">52035</data>
    </edge>
    <edge source="SVK" target="COL">
      <data key="d0">1988879</data>
    </edge>
    <edge source="SVK" target="CRI">
      <data key="d0">40699</data>
    </edge>
    <edge source="SVK" target="HRV">
      <data key="d0">102491</data>
    </edge>
    <edge source="SVK" target="CZE">
      <data key="d0">10003615</data>
    </edge>
    <edge source="SVK" target="DNK">
      <data key="d0">271940</data>
    </edge>
    <edge source="SVK" target="ECU">
      <data key="d0">456865</data>
    </edge>
    <edge source="SVK" target="ETH">
      <data key="d0">18082</data>
    </edge>
    <edge source="SVK" target="EST">
      <data key="d0">87454</data>
    </edge>
    <edge source="SVK" target="FIN">
      <data key="d0">19520</data>
    </edge>
    <edge source="SVK" target="FRA">
      <data key="d0">1526831</data>
    </edge>
    <edge source="SVK" target="DEU">
      <data key="d0">24125132</data>
    </edge>
    <edge source="SVK" target="GRC">
      <data key="d0">44901</data>
    </edge>
    <edge source="SVK" target="HUN">
      <data key="d0">895214</data>
    </edge>
    <edge source="SVK" target="IRL">
      <data key="d0">10466</data>
    </edge>
    <edge source="SVK" target="ITA">
      <data key="d0">1937854</data>
    </edge>
    <edge source="SVK" target="JPN">
      <data key="d0">87410</data>
    </edge>
    <edge source="SVK" target="KAZ">
      <data key="d0">436992</data>
    </edge>
    <edge source="SVK" target="KOR">
      <data key="d0">54323</data>
    </edge>
    <edge source="SVK" target="KGZ">
      <data key="d0">32559</data>
    </edge>
    <edge source="SVK" target="LVA">
      <data key="d0">466705</data>
    </edge>
    <edge source="SVK" target="LTU">
      <data key="d0">506149</data>
    </edge>
    <edge source="SVK" target="MYS">
      <data key="d0">3221059</data>
    </edge>
    <edge source="SVK" target="MDA">
      <data key="d0">618420</data>
    </edge>
    <edge source="SVK" target="OMN">
      <data key="d0">428817</data>
    </edge>
    <edge source="SVK" target="NLD">
      <data key="d0">671189</data>
    </edge>
    <edge source="SVK" target="NOR">
      <data key="d0">96959</data>
    </edge>
    <edge source="SVK" target="POL">
      <data key="d0">2415161</data>
    </edge>
    <edge source="SVK" target="ROU">
      <data key="d0">283191</data>
    </edge>
    <edge source="SVK" target="RUS">
      <data key="d0">7658192</data>
    </edge>
    <edge source="SVK" target="SVN">
      <data key="d0">148655</data>
    </edge>
    <edge source="SVK" target="ESP">
      <data key="d0">489662</data>
    </edge>
    <edge source="SVK" target="SWE">
      <data key="d0">173663</data>
    </edge>
    <edge source="SVK" target="CHE">
      <data key="d0">466442</data>
    </edge>
    <edge source="SVK" target="ARE">
      <data key="d0">237997</data>
    </edge>
    <edge source="SVK" target="TUN">
      <data key="d0">10270</data>
    </edge>
    <edge source="SVK" target="TUR">
      <data key="d0">36973</data>
    </edge>
    <edge source="SVK" target="UKR">
      <data key="d0">3780241</data>
    </edge>
    <edge source="SVK" target="EGY">
      <data key="d0">1050243</data>
    </edge>
    <edge source="SVK" target="GBR">
      <data key="d0">932557</data>
    </edge>
    <edge source="SVK" target="USA">
      <data key="d0">625527</data>
    </edge>
    <edge source="SVK" target="BFA">
      <data key="d0">14394</data>
    </edge>
    <edge source="SVK" target="SRB">
      <data key="d0">163274</data>
    </edge>
    <edge source="MKD" target="DEU">
      <data key="d0">14618</data>
    </edge>
    <edge source="MKD" target="ITA">
      <data key="d0">17514</data>
    </edge>
    <edge source="MKD" target="SVN">
      <data key="d0">21194</data>
    </edge>
    <edge source="MKD" target="GBR">
      <data key="d0">24326</data>
    </edge>
    <edge source="MKD" target="USA">
      <data key="d0">12743</data>
    </edge>
    <edge source="MKD" target="SRB">
      <data key="d0">1064547</data>
    </edge>
    <edge source="BFA" target="DNK">
      <data key="d0">103013</data>
    </edge>
    <edge source="BFA" target="FRA">
      <data key="d0">1641700</data>
    </edge>
    <edge source="BWA" target="FRA">
      <data key="d0">29312</data>
    </edge>
    <edge source="BWA" target="ZAF">
      <data key="d0">635393</data>
    </edge>
    <edge source="BWA" target="UGA">
      <data key="d0">11815</data>
    </edge>
    <edge source="BWA" target="TZA">
      <data key="d0">16834</data>
    </edge>
    <edge source="MOZ" target="NLD">
      <data key="d0">17443</data>
    </edge>
    <edge source="MOZ" target="PRT">
      <data key="d0">137613</data>
    </edge>
    <edge source="MOZ" target="ZAF">
      <data key="d0">76746</data>
    </edge>
    <edge source="MOZ" target="ESP">
      <data key="d0">56932</data>
    </edge>
    <edge source="MOZ" target="GBR">
      <data key="d0">16820</data>
    </edge>
    <edge source="TGO" target="FRA">
      <data key="d0">11855</data>
    </edge>
    <edge source="PSE" target="ISR">
      <data key="d0">1121346</data>
    </edge>
  </graph>
</graphml>
