# Supplementary material for: Core-periphery structure in sectoral international trade networks: A new approach to an old theory
Source: PLoS One. 2020 Apr 2;15(4):e0229547. doi: 10.1371/journal.pone.0229547 (PMC7117750; doi:10.1371/journal.pone.0229547)
Supplement: S8 File — (ZIP) [file pone.0229547.s008.zip › S8_File/Networks 2000/88-PHOTO.APPARAT.NES;CLOCKS.graphml]

<?xml version='1.0' encoding='utf-8'?>
<graphml xmlns="http://graphml.graphdrawing.org/xmlns" xmlns:xsi="http://www.w3.org/2001/XMLSchema-instance" xsi:schemaLocation="http://graphml.graphdrawing.org/xmlns http://graphml.graphdrawing.org/xmlns/1.0/graphml.xsd">
  <key attr.name="weight" attr.type="long" for="edge" id="d0" />
  <graph edgedefault="directed">
    <node id="ALB" />
    <node id="GRC" />
    <node id="ITA" />
    <node id="TUR" />
    <node id="DZA" />
    <node id="FRA" />
    <node id="DEU" />
    <node id="CHE" />
    <node id="AZE" />
    <node id="RUS" />
    <node id="ARG" />
    <node id="BEL" />
    <node id="BOL" />
    <node id="BRA" />
    <node id="CHL" />
    <node id="CHN" />
    <node id="COL" />
    <node id="ECU" />
    <node id="HKG" />
    <node id="IRL" />
    <node id="JPN" />
    <node id="JOR" />
    <node id="KOR" />
    <node id="LBN" />
    <node id="MEX" />
    <node id="PAN" />
    <node id="PRY" />
    <node id="PER" />
    <node id="PHL" />
    <node id="SAU" />
    <node id="IND" />
    <node id="SGP" />
    <node id="ZAF" />
    <node id="ESP" />
    <node id="THA" />
    <node id="ARE" />
    <node id="EGY" />
    <node id="USA" />
    <node id="URY" />
    <node id="AUS" />
    <node id="AUT" />
    <node id="BGR" />
    <node id="CAN" />
    <node id="LKA" />
    <node id="CZE" />
    <node id="DNK" />
    <node id="GHA" />
    <node id="GTM" />
    <node id="IDN" />
    <node id="ISR" />
    <node id="MYS" />
    <node id="MAR" />
    <node id="OMN" />
    <node id="NLD" />
    <node id="NZL" />
    <node id="NIC" />
    <node id="NOR" />
    <node id="PAK" />
    <node id="PRT" />
    <node id="VNM" />
    <node id="SVN" />
    <node id="ZWE" />
    <node id="SWE" />
    <node id="TUN" />
    <node id="UKR" />
    <node id="GBR" />
    <node id="TZA" />
    <node id="BLR" />
    <node id="CMR" />
    <node id="CRI" />
    <node id="HRV" />
    <node id="SLV" />
    <node id="ETH" />
    <node id="EST" />
    <node id="FIN" />
    <node id="GEO" />
    <node id="HND" />
    <node id="HUN" />
    <node id="KAZ" />
    <node id="LVA" />
    <node id="LTU" />
    <node id="MUS" />
    <node id="MDA" />
    <node id="NAM" />
    <node id="POL" />
    <node id="ROU" />
    <node id="SVK" />
    <node id="MKD" />
    <node id="SRB" />
    <node id="ARM" />
    <node id="BDI" />
    <node id="BEN" />
    <node id="CIV" />
    <node id="JAM" />
    <node id="MDG" />
    <node id="MRT" />
    <node id="SEN" />
    <node id="TGO" />
    <node id="UGA" />
    <node id="BFA" />
    <node id="BWA" />
    <node id="MOZ" />
    <node id="KHM" />
    <node id="GMB" />
    <node id="KGZ" />
    <node id="NER" />
    <node id="CAF" />
    <node id="MWI" />
    <node id="PSE" />
    <edge source="ALB" target="GRC">
      <data key="d0">11525</data>
    </edge>
    <edge source="ALB" target="ITA">
      <data key="d0">82804</data>
    </edge>
    <edge source="ALB" target="TUR">
      <data key="d0">12157</data>
    </edge>
    <edge source="GRC" target="ALB">
      <data key="d0">2038369</data>
    </edge>
    <edge source="GRC" target="ARG">
      <data key="d0">46066</data>
    </edge>
    <edge source="GRC" target="AUS">
      <data key="d0">54943</data>
    </edge>
    <edge source="GRC" target="BEL">
      <data key="d0">671198</data>
    </edge>
    <edge source="GRC" target="BGR">
      <data key="d0">32255177</data>
    </edge>
    <edge source="GRC" target="CHN">
      <data key="d0">17996</data>
    </edge>
    <edge source="GRC" target="HRV">
      <data key="d0">60016</data>
    </edge>
    <edge source="GRC" target="CZE">
      <data key="d0">35777</data>
    </edge>
    <edge source="GRC" target="ETH">
      <data key="d0">42112</data>
    </edge>
    <edge source="GRC" target="EST">
      <data key="d0">10787</data>
    </edge>
    <edge source="GRC" target="FRA">
      <data key="d0">1255340</data>
    </edge>
    <edge source="GRC" target="DEU">
      <data key="d0">2082651</data>
    </edge>
    <edge source="GRC" target="HKG">
      <data key="d0">1213536</data>
    </edge>
    <edge source="GRC" target="IRL">
      <data key="d0">15151</data>
    </edge>
    <edge source="GRC" target="ISR">
      <data key="d0">1312040</data>
    </edge>
    <edge source="GRC" target="ITA">
      <data key="d0">672836</data>
    </edge>
    <edge source="GRC" target="JPN">
      <data key="d0">244161</data>
    </edge>
    <edge source="GRC" target="JOR">
      <data key="d0">200219</data>
    </edge>
    <edge source="GRC" target="KOR">
      <data key="d0">58099</data>
    </edge>
    <edge source="GRC" target="LBN">
      <data key="d0">70448</data>
    </edge>
    <edge source="GRC" target="NLD">
      <data key="d0">81573</data>
    </edge>
    <edge source="GRC" target="POL">
      <data key="d0">35650</data>
    </edge>
    <edge source="GRC" target="ROU">
      <data key="d0">1326997</data>
    </edge>
    <edge source="GRC" target="RUS">
      <data key="d0">178041</data>
    </edge>
    <edge source="GRC" target="SGP">
      <data key="d0">637442</data>
    </edge>
    <edge source="GRC" target="SVK">
      <data key="d0">30460</data>
    </edge>
    <edge source="GRC" target="ESP">
      <data key="d0">88752</data>
    </edge>
    <edge source="GRC" target="SWE">
      <data key="d0">14443</data>
    </edge>
    <edge source="GRC" target="CHE">
      <data key="d0">349048</data>
    </edge>
    <edge source="GRC" target="ARE">
      <data key="d0">61420</data>
    </edge>
    <edge source="GRC" target="TUR">
      <data key="d0">109186</data>
    </edge>
    <edge source="GRC" target="MKD">
      <data key="d0">490532</data>
    </edge>
    <edge source="GRC" target="EGY">
      <data key="d0">105831</data>
    </edge>
    <edge source="GRC" target="GBR">
      <data key="d0">677743</data>
    </edge>
    <edge source="GRC" target="USA">
      <data key="d0">1653080</data>
    </edge>
    <edge source="GRC" target="SRB">
      <data key="d0">1432963</data>
    </edge>
    <edge source="ITA" target="ALB">
      <data key="d0">733819</data>
    </edge>
    <edge source="ITA" target="DZA">
      <data key="d0">690311</data>
    </edge>
    <edge source="ITA" target="AZE">
      <data key="d0">203261</data>
    </edge>
    <edge source="ITA" target="ARG">
      <data key="d0">11310810</data>
    </edge>
    <edge source="ITA" target="AUS">
      <data key="d0">28363305</data>
    </edge>
    <edge source="ITA" target="AUT">
      <data key="d0">33557522</data>
    </edge>
    <edge source="ITA" target="ARM">
      <data key="d0">93041</data>
    </edge>
    <edge source="ITA" target="BEL">
      <data key="d0">27055561</data>
    </edge>
    <edge source="ITA" target="BOL">
      <data key="d0">144313</data>
    </edge>
    <edge source="ITA" target="BRA">
      <data key="d0">35373549</data>
    </edge>
    <edge source="ITA" target="BGR">
      <data key="d0">1841561</data>
    </edge>
    <edge source="ITA" target="BLR">
      <data key="d0">257882</data>
    </edge>
    <edge source="ITA" target="CMR">
      <data key="d0">39227</data>
    </edge>
    <edge source="ITA" target="CAN">
      <data key="d0">44114980</data>
    </edge>
    <edge source="ITA" target="LKA">
      <data key="d0">206785</data>
    </edge>
    <edge source="ITA" target="CHL">
      <data key="d0">5848119</data>
    </edge>
    <edge source="ITA" target="CHN">
      <data key="d0">14801918</data>
    </edge>
    <edge source="ITA" target="COL">
      <data key="d0">2266205</data>
    </edge>
    <edge source="ITA" target="CRI">
      <data key="d0">1507723</data>
    </edge>
    <edge source="ITA" target="HRV">
      <data key="d0">6609266</data>
    </edge>
    <edge source="ITA" target="CZE">
      <data key="d0">8137101</data>
    </edge>
    <edge source="ITA" target="BEN">
      <data key="d0">43809</data>
    </edge>
    <edge source="ITA" target="DNK">
      <data key="d0">10727781</data>
    </edge>
    <edge source="ITA" target="ECU">
      <data key="d0">152528</data>
    </edge>
    <edge source="ITA" target="SLV">
      <data key="d0">101585</data>
    </edge>
    <edge source="ITA" target="ETH">
      <data key="d0">102162</data>
    </edge>
    <edge source="ITA" target="EST">
      <data key="d0">228572</data>
    </edge>
    <edge source="ITA" target="FIN">
      <data key="d0">11353406</data>
    </edge>
    <edge source="ITA" target="FRA">
      <data key="d0">202440227</data>
    </edge>
    <edge source="ITA" target="GEO">
      <data key="d0">119785</data>
    </edge>
    <edge source="ITA" target="DEU">
      <data key="d0">207638268</data>
    </edge>
    <edge source="ITA" target="GHA">
      <data key="d0">235362</data>
    </edge>
    <edge source="ITA" target="GRC">
      <data key="d0">42950245</data>
    </edge>
    <edge source="ITA" target="GTM">
      <data key="d0">213994</data>
    </edge>
    <edge source="ITA" target="HND">
      <data key="d0">89045</data>
    </edge>
    <edge source="ITA" target="HKG">
      <data key="d0">83346440</data>
    </edge>
    <edge source="ITA" target="HUN">
      <data key="d0">6956469</data>
    </edge>
    <edge source="ITA" target="IDN">
      <data key="d0">1076475</data>
    </edge>
    <edge source="ITA" target="IRL">
      <data key="d0">1831284</data>
    </edge>
    <edge source="ITA" target="ISR">
      <data key="d0">16706401</data>
    </edge>
    <edge source="ITA" target="CIV">
      <data key="d0">395680</data>
    </edge>
    <edge source="ITA" target="JAM">
      <data key="d0">555458</data>
    </edge>
    <edge source="ITA" target="JPN">
      <data key="d0">58432081</data>
    </edge>
    <edge source="ITA" target="KAZ">
      <data key="d0">271182</data>
    </edge>
    <edge source="ITA" target="JOR">
      <data key="d0">1557913</data>
    </edge>
    <edge source="ITA" target="KOR">
      <data key="d0">17592360</data>
    </edge>
    <edge source="ITA" target="LBN">
      <data key="d0">5535182</data>
    </edge>
    <edge source="ITA" target="LVA">
      <data key="d0">805333</data>
    </edge>
    <edge source="ITA" target="LTU">
      <data key="d0">445170</data>
    </edge>
    <edge source="ITA" target="MDG">
      <data key="d0">86312</data>
    </edge>
    <edge source="ITA" target="MYS">
      <data key="d0">2587611</data>
    </edge>
    <edge source="ITA" target="MUS">
      <data key="d0">312615</data>
    </edge>
    <edge source="ITA" target="MEX">
      <data key="d0">26905015</data>
    </edge>
    <edge source="ITA" target="MDA">
      <data key="d0">82798</data>
    </edge>
    <edge source="ITA" target="MAR">
      <data key="d0">3381654</data>
    </edge>
    <edge source="ITA" target="MOZ">
      <data key="d0">11038</data>
    </edge>
    <edge source="ITA" target="OMN">
      <data key="d0">742080</data>
    </edge>
    <edge source="ITA" target="NLD">
      <data key="d0">40752576</data>
    </edge>
    <edge source="ITA" target="NZL">
      <data key="d0">1925949</data>
    </edge>
    <edge source="ITA" target="NIC">
      <data key="d0">42557</data>
    </edge>
    <edge source="ITA" target="NER">
      <data key="d0">53511</data>
    </edge>
    <edge source="ITA" target="NOR">
      <data key="d0">6345612</data>
    </edge>
    <edge source="ITA" target="PAK">
      <data key="d0">612736</data>
    </edge>
    <edge source="ITA" target="PAN">
      <data key="d0">2357180</data>
    </edge>
    <edge source="ITA" target="PRY">
      <data key="d0">948875</data>
    </edge>
    <edge source="ITA" target="PER">
      <data key="d0">1527385</data>
    </edge>
    <edge source="ITA" target="PHL">
      <data key="d0">3683541</data>
    </edge>
    <edge source="ITA" target="POL">
      <data key="d0">11767797</data>
    </edge>
    <edge source="ITA" target="PRT">
      <data key="d0">28750020</data>
    </edge>
    <edge source="ITA" target="ROU">
      <data key="d0">4219072</data>
    </edge>
    <edge source="ITA" target="RUS">
      <data key="d0">12545006</data>
    </edge>
    <edge source="ITA" target="SAU">
      <data key="d0">16113434</data>
    </edge>
    <edge source="ITA" target="SEN">
      <data key="d0">67915</data>
    </edge>
    <edge source="ITA" target="IND">
      <data key="d0">3780607</data>
    </edge>
    <edge source="ITA" target="SGP">
      <data key="d0">19597464</data>
    </edge>
    <edge source="ITA" target="SVK">
      <data key="d0">6378396</data>
    </edge>
    <edge source="ITA" target="VNM">
      <data key="d0">374962</data>
    </edge>
    <edge source="ITA" target="SVN">
      <data key="d0">10293913</data>
    </edge>
    <edge source="ITA" target="ZAF">
      <data key="d0">12720665</data>
    </edge>
    <edge source="ITA" target="ESP">
      <data key="d0">159011405</data>
    </edge>
    <edge source="ITA" target="SWE">
      <data key="d0">23714038</data>
    </edge>
    <edge source="ITA" target="CHE">
      <data key="d0">270110680</data>
    </edge>
    <edge source="ITA" target="THA">
      <data key="d0">3650826</data>
    </edge>
    <edge source="ITA" target="TGO">
      <data key="d0">43378</data>
    </edge>
    <edge source="ITA" target="ARE">
      <data key="d0">19854513</data>
    </edge>
    <edge source="ITA" target="TUN">
      <data key="d0">5474170</data>
    </edge>
    <edge source="ITA" target="TUR">
      <data key="d0">40742776</data>
    </edge>
    <edge source="ITA" target="UGA">
      <data key="d0">128953</data>
    </edge>
    <edge source="ITA" target="UKR">
      <data key="d0">2067222</data>
    </edge>
    <edge source="ITA" target="MKD">
      <data key="d0">818664</data>
    </edge>
    <edge source="ITA" target="EGY">
      <data key="d0">7717762</data>
    </edge>
    <edge source="ITA" target="GBR">
      <data key="d0">147349052</data>
    </edge>
    <edge source="ITA" target="TZA">
      <data key="d0">968385</data>
    </edge>
    <edge source="ITA" target="USA">
      <data key="d0">615892897</data>
    </edge>
    <edge source="ITA" target="BFA">
      <data key="d0">10068</data>
    </edge>
    <edge source="ITA" target="URY">
      <data key="d0">1931075</data>
    </edge>
    <edge source="ITA" target="SRB">
      <data key="d0">2584068</data>
    </edge>
    <edge source="TUR" target="ALB">
      <data key="d0">79716</data>
    </edge>
    <edge source="TUR" target="DZA">
      <data key="d0">12907</data>
    </edge>
    <edge source="TUR" target="AZE">
      <data key="d0">504110</data>
    </edge>
    <edge source="TUR" target="AUS">
      <data key="d0">216632</data>
    </edge>
    <edge source="TUR" target="AUT">
      <data key="d0">15464</data>
    </edge>
    <edge source="TUR" target="BEL">
      <data key="d0">74103</data>
    </edge>
    <edge source="TUR" target="BGR">
      <data key="d0">104775</data>
    </edge>
    <edge source="TUR" target="CAN">
      <data key="d0">27893</data>
    </edge>
    <edge source="TUR" target="HRV">
      <data key="d0">17866</data>
    </edge>
    <edge source="TUR" target="CZE">
      <data key="d0">67971</data>
    </edge>
    <edge source="TUR" target="DNK">
      <data key="d0">1917811</data>
    </edge>
    <edge source="TUR" target="FRA">
      <data key="d0">892401</data>
    </edge>
    <edge source="TUR" target="GEO">
      <data key="d0">122050</data>
    </edge>
    <edge source="TUR" target="DEU">
      <data key="d0">2547995</data>
    </edge>
    <edge source="TUR" target="GRC">
      <data key="d0">175522</data>
    </edge>
    <edge source="TUR" target="HKG">
      <data key="d0">524026</data>
    </edge>
    <edge source="TUR" target="IRL">
      <data key="d0">13115</data>
    </edge>
    <edge source="TUR" target="ISR">
      <data key="d0">60425</data>
    </edge>
    <edge source="TUR" target="ITA">
      <data key="d0">508225</data>
    </edge>
    <edge source="TUR" target="JPN">
      <data key="d0">71128</data>
    </edge>
    <edge source="TUR" target="KAZ">
      <data key="d0">72329</data>
    </edge>
    <edge source="TUR" target="JOR">
      <data key="d0">93095</data>
    </edge>
    <edge source="TUR" target="KOR">
      <data key="d0">284172</data>
    </edge>
    <edge source="TUR" target="KGZ">
      <data key="d0">47341</data>
    </edge>
    <edge source="TUR" target="LBN">
      <data key="d0">187605</data>
    </edge>
    <edge source="TUR" target="MYS">
      <data key="d0">621976</data>
    </edge>
    <edge source="TUR" target="MEX">
      <data key="d0">80662</data>
    </edge>
    <edge source="TUR" target="MAR">
      <data key="d0">48859</data>
    </edge>
    <edge source="TUR" target="NLD">
      <data key="d0">126952</data>
    </edge>
    <edge source="TUR" target="PER">
      <data key="d0">36715</data>
    </edge>
    <edge source="TUR" target="POL">
      <data key="d0">39728</data>
    </edge>
    <edge source="TUR" target="PRT">
      <data key="d0">55883</data>
    </edge>
    <edge source="TUR" target="ROU">
      <data key="d0">189333</data>
    </edge>
    <edge source="TUR" target="RUS">
      <data key="d0">30855</data>
    </edge>
    <edge source="TUR" target="SAU">
      <data key="d0">50054</data>
    </edge>
    <edge source="TUR" target="SGP">
      <data key="d0">103112</data>
    </edge>
    <edge source="TUR" target="ZAF">
      <data key="d0">30062</data>
    </edge>
    <edge source="TUR" target="ESP">
      <data key="d0">152669</data>
    </edge>
    <edge source="TUR" target="SWE">
      <data key="d0">12485</data>
    </edge>
    <edge source="TUR" target="CHE">
      <data key="d0">175732</data>
    </edge>
    <edge source="TUR" target="THA">
      <data key="d0">51949</data>
    </edge>
    <edge source="TUR" target="ARE">
      <data key="d0">172898</data>
    </edge>
    <edge source="TUR" target="TUN">
      <data key="d0">46746</data>
    </edge>
    <edge source="TUR" target="MKD">
      <data key="d0">50927</data>
    </edge>
    <edge source="TUR" target="EGY">
      <data key="d0">14523</data>
    </edge>
    <edge source="TUR" target="GBR">
      <data key="d0">266306</data>
    </edge>
    <edge source="TUR" target="USA">
      <data key="d0">2617609</data>
    </edge>
    <edge source="TUR" target="SRB">
      <data key="d0">49308</data>
    </edge>
    <edge source="DZA" target="FRA">
      <data key="d0">21039</data>
    </edge>
    <edge source="DZA" target="DEU">
      <data key="d0">18183</data>
    </edge>
    <edge source="DZA" target="CHE">
      <data key="d0">12706</data>
    </edge>
    <edge source="FRA" target="ALB">
      <data key="d0">211806</data>
    </edge>
    <edge source="FRA" target="DZA">
      <data key="d0">13301227</data>
    </edge>
    <edge source="FRA" target="AZE">
      <data key="d0">21490</data>
    </edge>
    <edge source="FRA" target="ARG">
      <data key="d0">2535353</data>
    </edge>
    <edge source="FRA" target="AUS">
      <data key="d0">12772133</data>
    </edge>
    <edge source="FRA" target="AUT">
      <data key="d0">34534648</data>
    </edge>
    <edge source="FRA" target="ARM">
      <data key="d0">111240</data>
    </edge>
    <edge source="FRA" target="BEL">
      <data key="d0">173362875</data>
    </edge>
    <edge source="FRA" target="BOL">
      <data key="d0">61519</data>
    </edge>
    <edge source="FRA" target="BRA">
      <data key="d0">9090667</data>
    </edge>
    <edge source="FRA" target="BGR">
      <data key="d0">2510492</data>
    </edge>
    <edge source="FRA" target="BLR">
      <data key="d0">97476</data>
    </edge>
    <edge source="FRA" target="KHM">
      <data key="d0">56182</data>
    </edge>
    <edge source="FRA" target="CMR">
      <data key="d0">2979050</data>
    </edge>
    <edge source="FRA" target="CAN">
      <data key="d0">13236898</data>
    </edge>
    <edge source="FRA" target="CAF">
      <data key="d0">67137</data>
    </edge>
    <edge source="FRA" target="LKA">
      <data key="d0">251555</data>
    </edge>
    <edge source="FRA" target="CHL">
      <data key="d0">13650538</data>
    </edge>
    <edge source="FRA" target="CHN">
      <data key="d0">10959561</data>
    </edge>
    <edge source="FRA" target="COL">
      <data key="d0">682752</data>
    </edge>
    <edge source="FRA" target="CRI">
      <data key="d0">65592</data>
    </edge>
    <edge source="FRA" target="HRV">
      <data key="d0">1629559</data>
    </edge>
    <edge source="FRA" target="CZE">
      <data key="d0">7284838</data>
    </edge>
    <edge source="FRA" target="BEN">
      <data key="d0">1500200</data>
    </edge>
    <edge source="FRA" target="DNK">
      <data key="d0">9833253</data>
    </edge>
    <edge source="FRA" target="ECU">
      <data key="d0">86520</data>
    </edge>
    <edge source="FRA" target="SLV">
      <data key="d0">35676</data>
    </edge>
    <edge source="FRA" target="ETH">
      <data key="d0">70368</data>
    </edge>
    <edge source="FRA" target="EST">
      <data key="d0">1547252</data>
    </edge>
    <edge source="FRA" target="FIN">
      <data key="d0">21467420</data>
    </edge>
    <edge source="FRA" target="GEO">
      <data key="d0">35676</data>
    </edge>
    <edge source="FRA" target="GMB">
      <data key="d0">125145</data>
    </edge>
    <edge source="FRA" target="DEU">
      <data key="d0">352886246</data>
    </edge>
    <edge source="FRA" target="GHA">
      <data key="d0">262089</data>
    </edge>
    <edge source="FRA" target="GRC">
      <data key="d0">17106573</data>
    </edge>
    <edge source="FRA" target="GTM">
      <data key="d0">56042</data>
    </edge>
    <edge source="FRA" target="HKG">
      <data key="d0">67902116</data>
    </edge>
    <edge source="FRA" target="HUN">
      <data key="d0">13850125</data>
    </edge>
    <edge source="FRA" target="IDN">
      <data key="d0">6291540</data>
    </edge>
    <edge source="FRA" target="IRL">
      <data key="d0">9929745</data>
    </edge>
    <edge source="FRA" target="ISR">
      <data key="d0">11006473</data>
    </edge>
    <edge source="FRA" target="ITA">
      <data key="d0">238282429</data>
    </edge>
    <edge source="FRA" target="CIV">
      <data key="d0">2634935</data>
    </edge>
    <edge source="FRA" target="JAM">
      <data key="d0">71351</data>
    </edge>
    <edge source="FRA" target="JPN">
      <data key="d0">61718866</data>
    </edge>
    <edge source="FRA" target="KAZ">
      <data key="d0">1037400</data>
    </edge>
    <edge source="FRA" target="JOR">
      <data key="d0">494261</data>
    </edge>
    <edge source="FRA" target="KOR">
      <data key="d0">13206560</data>
    </edge>
    <edge source="FRA" target="KGZ">
      <data key="d0">48176</data>
    </edge>
    <edge source="FRA" target="LBN">
      <data key="d0">3569382</data>
    </edge>
    <edge source="FRA" target="LVA">
      <data key="d0">415747</data>
    </edge>
    <edge source="FRA" target="LTU">
      <data key="d0">246920</data>
    </edge>
    <edge source="FRA" target="MDG">
      <data key="d0">2734799</data>
    </edge>
    <edge source="FRA" target="MWI">
      <data key="d0">28372</data>
    </edge>
    <edge source="FRA" target="MYS">
      <data key="d0">2606563</data>
    </edge>
    <edge source="FRA" target="MRT">
      <data key="d0">319395</data>
    </edge>
    <edge source="FRA" target="MUS">
      <data key="d0">7497908</data>
    </edge>
    <edge source="FRA" target="MEX">
      <data key="d0">3449434</data>
    </edge>
    <edge source="FRA" target="MAR">
      <data key="d0">14055751</data>
    </edge>
    <edge source="FRA" target="OMN">
      <data key="d0">1074059</data>
    </edge>
    <edge source="FRA" target="NAM">
      <data key="d0">11096</data>
    </edge>
    <edge source="FRA" target="NLD">
      <data key="d0">120005153</data>
    </edge>
    <edge source="FRA" target="NZL">
      <data key="d0">856073</data>
    </edge>
    <edge source="FRA" target="NER">
      <data key="d0">291304</data>
    </edge>
    <edge source="FRA" target="NOR">
      <data key="d0">9607120</data>
    </edge>
    <edge source="FRA" target="PAK">
      <data key="d0">2624682</data>
    </edge>
    <edge source="FRA" target="PAN">
      <data key="d0">411954</data>
    </edge>
    <edge source="FRA" target="PRY">
      <data key="d0">55058</data>
    </edge>
    <edge source="FRA" target="PER">
      <data key="d0">225711</data>
    </edge>
    <edge source="FRA" target="PHL">
      <data key="d0">16435901</data>
    </edge>
    <edge source="FRA" target="POL">
      <data key="d0">12001035</data>
    </edge>
    <edge source="FRA" target="PRT">
      <data key="d0">26950501</data>
    </edge>
    <edge source="FRA" target="ROU">
      <data key="d0">2701511</data>
    </edge>
    <edge source="FRA" target="RUS">
      <data key="d0">9932695</data>
    </edge>
    <edge source="FRA" target="SAU">
      <data key="d0">15403978</data>
    </edge>
    <edge source="FRA" target="SEN">
      <data key="d0">2480856</data>
    </edge>
    <edge source="FRA" target="IND">
      <data key="d0">15302289</data>
    </edge>
    <edge source="FRA" target="SGP">
      <data key="d0">21964490</data>
    </edge>
    <edge source="FRA" target="SVK">
      <data key="d0">548336</data>
    </edge>
    <edge source="FRA" target="VNM">
      <data key="d0">436394</data>
    </edge>
    <edge source="FRA" target="SVN">
      <data key="d0">8369291</data>
    </edge>
    <edge source="FRA" target="ZAF">
      <data key="d0">9600379</data>
    </edge>
    <edge source="FRA" target="ZWE">
      <data key="d0">21771</data>
    </edge>
    <edge source="FRA" target="ESP">
      <data key="d0">182729677</data>
    </edge>
    <edge source="FRA" target="SWE">
      <data key="d0">42450831</data>
    </edge>
    <edge source="FRA" target="CHE">
      <data key="d0">271737681</data>
    </edge>
    <edge source="FRA" target="THA">
      <data key="d0">4927582</data>
    </edge>
    <edge source="FRA" target="TGO">
      <data key="d0">323749</data>
    </edge>
    <edge source="FRA" target="ARE">
      <data key="d0">22756515</data>
    </edge>
    <edge source="FRA" target="TUN">
      <data key="d0">10875007</data>
    </edge>
    <edge source="FRA" target="TUR">
      <data key="d0">16374241</data>
    </edge>
    <edge source="FRA" target="UKR">
      <data key="d0">1963561</data>
    </edge>
    <edge source="FRA" target="MKD">
      <data key="d0">124584</data>
    </edge>
    <edge source="FRA" target="EGY">
      <data key="d0">5608789</data>
    </edge>
    <edge source="FRA" target="GBR">
      <data key="d0">354954305</data>
    </edge>
    <edge source="FRA" target="USA">
      <data key="d0">197155667</data>
    </edge>
    <edge source="FRA" target="BFA">
      <data key="d0">421224</data>
    </edge>
    <edge source="FRA" target="URY">
      <data key="d0">364902</data>
    </edge>
    <edge source="FRA" target="SRB">
      <data key="d0">528813</data>
    </edge>
    <edge source="DEU" target="ALB">
      <data key="d0">390000</data>
    </edge>
    <edge source="DEU" target="DZA">
      <data key="d0">2914000</data>
    </edge>
    <edge source="DEU" target="AZE">
      <data key="d0">217000</data>
    </edge>
    <edge source="DEU" target="ARG">
      <data key="d0">18326000</data>
    </edge>
    <edge source="DEU" target="AUS">
      <data key="d0">35115000</data>
    </edge>
    <edge source="DEU" target="AUT">
      <data key="d0">201944000</data>
    </edge>
    <edge source="DEU" target="ARM">
      <data key="d0">319000</data>
    </edge>
    <edge source="DEU" target="BEL">
      <data key="d0">148018000</data>
    </edge>
    <edge source="DEU" target="BOL">
      <data key="d0">323000</data>
    </edge>
    <edge source="DEU" target="BWA">
      <data key="d0">69000</data>
    </edge>
    <edge source="DEU" target="BRA">
      <data key="d0">27782000</data>
    </edge>
    <edge source="DEU" target="BGR">
      <data key="d0">5382000</data>
    </edge>
    <edge source="DEU" target="BDI">
      <data key="d0">33000</data>
    </edge>
    <edge source="DEU" target="BLR">
      <data key="d0">5731000</data>
    </edge>
    <edge source="DEU" target="KHM">
      <data key="d0">14000</data>
    </edge>
    <edge source="DEU" target="CMR">
      <data key="d0">80000</data>
    </edge>
    <edge source="DEU" target="CAN">
      <data key="d0">33612000</data>
    </edge>
    <edge source="DEU" target="LKA">
      <data key="d0">701000</data>
    </edge>
    <edge source="DEU" target="CHL">
      <data key="d0">8083000</data>
    </edge>
    <edge source="DEU" target="CHN">
      <data key="d0">25559000</data>
    </edge>
    <edge source="DEU" target="COL">
      <data key="d0">6471000</data>
    </edge>
    <edge source="DEU" target="CRI">
      <data key="d0">5599000</data>
    </edge>
    <edge source="DEU" target="HRV">
      <data key="d0">4526000</data>
    </edge>
    <edge source="DEU" target="CZE">
      <data key="d0">49996000</data>
    </edge>
    <edge source="DEU" target="BEN">
      <data key="d0">70000</data>
    </edge>
    <edge source="DEU" target="DNK">
      <data key="d0">71036000</data>
    </edge>
    <edge source="DEU" target="ECU">
      <data key="d0">1191000</data>
    </edge>
    <edge source="DEU" target="SLV">
      <data key="d0">450000</data>
    </edge>
    <edge source="DEU" target="ETH">
      <data key="d0">333000</data>
    </edge>
    <edge source="DEU" target="EST">
      <data key="d0">3116000</data>
    </edge>
    <edge source="DEU" target="FIN">
      <data key="d0">34736000</data>
    </edge>
    <edge source="DEU" target="FRA">
      <data key="d0">387352000</data>
    </edge>
    <edge source="DEU" target="GEO">
      <data key="d0">121000</data>
    </edge>
    <edge source="DEU" target="GHA">
      <data key="d0">514000</data>
    </edge>
    <edge source="DEU" target="GRC">
      <data key="d0">45113000</data>
    </edge>
    <edge source="DEU" target="GTM">
      <data key="d0">668000</data>
    </edge>
    <edge source="DEU" target="HND">
      <data key="d0">375000</data>
    </edge>
    <edge source="DEU" target="HKG">
      <data key="d0">153950000</data>
    </edge>
    <edge source="DEU" target="HUN">
      <data key="d0">35938000</data>
    </edge>
    <edge source="DEU" target="IDN">
      <data key="d0">5101000</data>
    </edge>
    <edge source="DEU" target="IRL">
      <data key="d0">21935000</data>
    </edge>
    <edge source="DEU" target="ISR">
      <data key="d0">36502000</data>
    </edge>
    <edge source="DEU" target="ITA">
      <data key="d0">276203000</data>
    </edge>
    <edge source="DEU" target="CIV">
      <data key="d0">342000</data>
    </edge>
    <edge source="DEU" target="JAM">
      <data key="d0">95000</data>
    </edge>
    <edge source="DEU" target="JPN">
      <data key="d0">136224000</data>
    </edge>
    <edge source="DEU" target="KAZ">
      <data key="d0">1862000</data>
    </edge>
    <edge source="DEU" target="JOR">
      <data key="d0">1333000</data>
    </edge>
    <edge source="DEU" target="KOR">
      <data key="d0">37142000</data>
    </edge>
    <edge source="DEU" target="KGZ">
      <data key="d0">174000</data>
    </edge>
    <edge source="DEU" target="LBN">
      <data key="d0">3037000</data>
    </edge>
    <edge source="DEU" target="LVA">
      <data key="d0">2477000</data>
    </edge>
    <edge source="DEU" target="LTU">
      <data key="d0">5541000</data>
    </edge>
    <edge source="DEU" target="MDG">
      <data key="d0">63000</data>
    </edge>
    <edge source="DEU" target="MWI">
      <data key="d0">13000</data>
    </edge>
    <edge source="DEU" target="MYS">
      <data key="d0">6131000</data>
    </edge>
    <edge source="DEU" target="MRT">
      <data key="d0">71000</data>
    </edge>
    <edge source="DEU" target="MUS">
      <data key="d0">368000</data>
    </edge>
    <edge source="DEU" target="MEX">
      <data key="d0">10078000</data>
    </edge>
    <edge source="DEU" target="MDA">
      <data key="d0">360000</data>
    </edge>
    <edge source="DEU" target="MAR">
      <data key="d0">3732000</data>
    </edge>
    <edge source="DEU" target="MOZ">
      <data key="d0">110000</data>
    </edge>
    <edge source="DEU" target="OMN">
      <data key="d0">2319000</data>
    </edge>
    <edge source="DEU" target="NAM">
      <data key="d0">382000</data>
    </edge>
    <edge source="DEU" target="NLD">
      <data key="d0">652015000</data>
    </edge>
    <edge source="DEU" target="NZL">
      <data key="d0">6651000</data>
    </edge>
    <edge source="DEU" target="NIC">
      <data key="d0">151000</data>
    </edge>
    <edge source="DEU" target="NOR">
      <data key="d0">26105000</data>
    </edge>
    <edge source="DEU" target="PAK">
      <data key="d0">2319000</data>
    </edge>
    <edge source="DEU" target="PAN">
      <data key="d0">1130000</data>
    </edge>
    <edge source="DEU" target="PRY">
      <data key="d0">486000</data>
    </edge>
    <edge source="DEU" target="PER">
      <data key="d0">1583000</data>
    </edge>
    <edge source="DEU" target="PHL">
      <data key="d0">3210000</data>
    </edge>
    <edge source="DEU" target="POL">
      <data key="d0">77181000</data>
    </edge>
    <edge source="DEU" target="PRT">
      <data key="d0">40733000</data>
    </edge>
    <edge source="DEU" target="ROU">
      <data key="d0">8006000</data>
    </edge>
    <edge source="DEU" target="RUS">
      <data key="d0">56395000</data>
    </edge>
    <edge source="DEU" target="SAU">
      <data key="d0">9559000</data>
    </edge>
    <edge source="DEU" target="SEN">
      <data key="d0">72000</data>
    </edge>
    <edge source="DEU" target="IND">
      <data key="d0">10724000</data>
    </edge>
    <edge source="DEU" target="SGP">
      <data key="d0">26389000</data>
    </edge>
    <edge source="DEU" target="SVK">
      <data key="d0">7345000</data>
    </edge>
    <edge source="DEU" target="VNM">
      <data key="d0">1762000</data>
    </edge>
    <edge source="DEU" target="SVN">
      <data key="d0">11277000</data>
    </edge>
    <edge source="DEU" target="ZAF">
      <data key="d0">22891000</data>
    </edge>
    <edge source="DEU" target="ZWE">
      <data key="d0">218000</data>
    </edge>
    <edge source="DEU" target="ESP">
      <data key="d0">163955000</data>
    </edge>
    <edge source="DEU" target="SWE">
      <data key="d0">99585000</data>
    </edge>
    <edge source="DEU" target="CHE">
      <data key="d0">283797000</data>
    </edge>
    <edge source="DEU" target="THA">
      <data key="d0">9461000</data>
    </edge>
    <edge source="DEU" target="TGO">
      <data key="d0">13000</data>
    </edge>
    <edge source="DEU" target="ARE">
      <data key="d0">18754000</data>
    </edge>
    <edge source="DEU" target="TUN">
      <data key="d0">2814000</data>
    </edge>
    <edge source="DEU" target="TUR">
      <data key="d0">62804000</data>
    </edge>
    <edge source="DEU" target="UGA">
      <data key="d0">224000</data>
    </edge>
    <edge source="DEU" target="UKR">
      <data key="d0">9171000</data>
    </edge>
    <edge source="DEU" target="MKD">
      <data key="d0">1838000</data>
    </edge>
    <edge source="DEU" target="EGY">
      <data key="d0">10264000</data>
    </edge>
    <edge source="DEU" target="GBR">
      <data key="d0">359910000</data>
    </edge>
    <edge source="DEU" target="TZA">
      <data key="d0">289000</data>
    </edge>
    <edge source="DEU" target="USA">
      <data key="d0">507666000</data>
    </edge>
    <edge source="DEU" target="BFA">
      <data key="d0">18000</data>
    </edge>
    <edge source="DEU" target="URY">
      <data key="d0">1006000</data>
    </edge>
    <edge source="DEU" target="SRB">
      <data key="d0">3120000</data>
    </edge>
    <edge source="CHE" target="ALB">
      <data key="d0">133495</data>
    </edge>
    <edge source="CHE" target="DZA">
      <data key="d0">952250</data>
    </edge>
    <edge source="CHE" target="AZE">
      <data key="d0">546506</data>
    </edge>
    <edge source="CHE" target="ARG">
      <data key="d0">14570997</data>
    </edge>
    <edge source="CHE" target="AUS">
      <data key="d0">69664008</data>
    </edge>
    <edge source="CHE" target="AUT">
      <data key="d0">76126101</data>
    </edge>
    <edge source="CHE" target="ARM">
      <data key="d0">674014</data>
    </edge>
    <edge source="CHE" target="BEL">
      <data key="d0">72213049</data>
    </edge>
    <edge source="CHE" target="BOL">
      <data key="d0">616994</data>
    </edge>
    <edge source="CHE" target="BRA">
      <data key="d0">31137496</data>
    </edge>
    <edge source="CHE" target="BGR">
      <data key="d0">1663862</data>
    </edge>
    <edge source="CHE" target="BLR">
      <data key="d0">1367208</data>
    </edge>
    <edge source="CHE" target="KHM">
      <data key="d0">316314</data>
    </edge>
    <edge source="CHE" target="CMR">
      <data key="d0">30805</data>
    </edge>
    <edge source="CHE" target="CAN">
      <data key="d0">40670706</data>
    </edge>
    <edge source="CHE" target="LKA">
      <data key="d0">441730</data>
    </edge>
    <edge source="CHE" target="CHL">
      <data key="d0">6605843</data>
    </edge>
    <edge source="CHE" target="CHN">
      <data key="d0">28672896</data>
    </edge>
    <edge source="CHE" target="COL">
      <data key="d0">3717618</data>
    </edge>
    <edge source="CHE" target="CRI">
      <data key="d0">1427218</data>
    </edge>
    <edge source="CHE" target="HRV">
      <data key="d0">3730189</data>
    </edge>
    <edge source="CHE" target="CZE">
      <data key="d0">8837714</data>
    </edge>
    <edge source="CHE" target="DNK">
      <data key="d0">27786574</data>
    </edge>
    <edge source="CHE" target="ECU">
      <data key="d0">775080</data>
    </edge>
    <edge source="CHE" target="SLV">
      <data key="d0">68869</data>
    </edge>
    <edge source="CHE" target="EST">
      <data key="d0">471289</data>
    </edge>
    <edge source="CHE" target="FIN">
      <data key="d0">10910773</data>
    </edge>
    <edge source="CHE" target="FRA">
      <data key="d0">428353038</data>
    </edge>
    <edge source="CHE" target="GEO">
      <data key="d0">232368</data>
    </edge>
    <edge source="CHE" target="GMB">
      <data key="d0">191744</data>
    </edge>
    <edge source="CHE" target="PSE">
      <data key="d0">526175</data>
    </edge>
    <edge source="CHE" target="DEU">
      <data key="d0">568548115</data>
    </edge>
    <edge source="CHE" target="GHA">
      <data key="d0">101850</data>
    </edge>
    <edge source="CHE" target="GRC">
      <data key="d0">45221677</data>
    </edge>
    <edge source="CHE" target="GTM">
      <data key="d0">830116</data>
    </edge>
    <edge source="CHE" target="HND">
      <data key="d0">22717</data>
    </edge>
    <edge source="CHE" target="HKG">
      <data key="d0">864098762</data>
    </edge>
    <edge source="CHE" target="HUN">
      <data key="d0">14856772</data>
    </edge>
    <edge source="CHE" target="IDN">
      <data key="d0">1975886</data>
    </edge>
    <edge source="CHE" target="IRL">
      <data key="d0">2861651</data>
    </edge>
    <edge source="CHE" target="ISR">
      <data key="d0">29046624</data>
    </edge>
    <edge source="CHE" target="ITA">
      <data key="d0">574671516</data>
    </edge>
    <edge source="CHE" target="CIV">
      <data key="d0">312185</data>
    </edge>
    <edge source="CHE" target="JAM">
      <data key="d0">6776109</data>
    </edge>
    <edge source="CHE" target="JPN">
      <data key="d0">563647284</data>
    </edge>
    <edge source="CHE" target="KAZ">
      <data key="d0">2271337</data>
    </edge>
    <edge source="CHE" target="JOR">
      <data key="d0">6762703</data>
    </edge>
    <edge source="CHE" target="KOR">
      <data key="d0">44536238</data>
    </edge>
    <edge source="CHE" target="KGZ">
      <data key="d0">75342</data>
    </edge>
    <edge source="CHE" target="LBN">
      <data key="d0">11264918</data>
    </edge>
    <edge source="CHE" target="LVA">
      <data key="d0">1649953</data>
    </edge>
    <edge source="CHE" target="LTU">
      <data key="d0">942233</data>
    </edge>
    <edge source="CHE" target="MDG">
      <data key="d0">51199</data>
    </edge>
    <edge source="CHE" target="MYS">
      <data key="d0">18137345</data>
    </edge>
    <edge source="CHE" target="MUS">
      <data key="d0">2391748</data>
    </edge>
    <edge source="CHE" target="MEX">
      <data key="d0">43350629</data>
    </edge>
    <edge source="CHE" target="MDA">
      <data key="d0">2037921</data>
    </edge>
    <edge source="CHE" target="MAR">
      <data key="d0">6490738</data>
    </edge>
    <edge source="CHE" target="MOZ">
      <data key="d0">108705</data>
    </edge>
    <edge source="CHE" target="OMN">
      <data key="d0">12043320</data>
    </edge>
    <edge source="CHE" target="NAM">
      <data key="d0">80701</data>
    </edge>
    <edge source="CHE" target="NLD">
      <data key="d0">93251480</data>
    </edge>
    <edge source="CHE" target="NZL">
      <data key="d0">2046987</data>
    </edge>
    <edge source="CHE" target="NIC">
      <data key="d0">17052</data>
    </edge>
    <edge source="CHE" target="NER">
      <data key="d0">59741</data>
    </edge>
    <edge source="CHE" target="NOR">
      <data key="d0">17027719</data>
    </edge>
    <edge source="CHE" target="PAK">
      <data key="d0">8691026</data>
    </edge>
    <edge source="CHE" target="PAN">
      <data key="d0">48688635</data>
    </edge>
    <edge source="CHE" target="PRY">
      <data key="d0">5409993</data>
    </edge>
    <edge source="CHE" target="PER">
      <data key="d0">871852</data>
    </edge>
    <edge source="CHE" target="PHL">
      <data key="d0">9140167</data>
    </edge>
    <edge source="CHE" target="POL">
      <data key="d0">20385434</data>
    </edge>
    <edge source="CHE" target="PRT">
      <data key="d0">41938556</data>
    </edge>
    <edge source="CHE" target="ROU">
      <data key="d0">2416853</data>
    </edge>
    <edge source="CHE" target="RUS">
      <data key="d0">48670516</data>
    </edge>
    <edge source="CHE" target="SAU">
      <data key="d0">84718184</data>
    </edge>
    <edge source="CHE" target="SEN">
      <data key="d0">75461</data>
    </edge>
    <edge source="CHE" target="IND">
      <data key="d0">15575102</data>
    </edge>
    <edge source="CHE" target="SGP">
      <data key="d0">252861964</data>
    </edge>
    <edge source="CHE" target="SVK">
      <data key="d0">1653882</data>
    </edge>
    <edge source="CHE" target="VNM">
      <data key="d0">377378</data>
    </edge>
    <edge source="CHE" target="SVN">
      <data key="d0">2538905</data>
    </edge>
    <edge source="CHE" target="ZAF">
      <data key="d0">13827855</data>
    </edge>
    <edge source="CHE" target="ZWE">
      <data key="d0">29916</data>
    </edge>
    <edge source="CHE" target="ESP">
      <data key="d0">215547487</data>
    </edge>
    <edge source="CHE" target="SWE">
      <data key="d0">33025881</data>
    </edge>
    <edge source="CHE" target="THA">
      <data key="d0">114284478</data>
    </edge>
    <edge source="CHE" target="TGO">
      <data key="d0">11846</data>
    </edge>
    <edge source="CHE" target="ARE">
      <data key="d0">109205009</data>
    </edge>
    <edge source="CHE" target="TUN">
      <data key="d0">1981093</data>
    </edge>
    <edge source="CHE" target="TUR">
      <data key="d0">37960119</data>
    </edge>
    <edge source="CHE" target="UGA">
      <data key="d0">62724</data>
    </edge>
    <edge source="CHE" target="UKR">
      <data key="d0">8599664</data>
    </edge>
    <edge source="CHE" target="MKD">
      <data key="d0">208439</data>
    </edge>
    <edge source="CHE" target="EGY">
      <data key="d0">10611633</data>
    </edge>
    <edge source="CHE" target="GBR">
      <data key="d0">285327678</data>
    </edge>
    <edge source="CHE" target="TZA">
      <data key="d0">110937</data>
    </edge>
    <edge source="CHE" target="USA">
      <data key="d0">1410148046</data>
    </edge>
    <edge source="CHE" target="BFA">
      <data key="d0">21171</data>
    </edge>
    <edge source="CHE" target="URY">
      <data key="d0">11206075</data>
    </edge>
    <edge source="CHE" target="SRB">
      <data key="d0">1421127</data>
    </edge>
    <edge source="AZE" target="RUS">
      <data key="d0">158831</data>
    </edge>
    <edge source="RUS" target="AZE">
      <data key="d0">30853</data>
    </edge>
    <edge source="RUS" target="ARG">
      <data key="d0">120848</data>
    </edge>
    <edge source="RUS" target="AUS">
      <data key="d0">145554</data>
    </edge>
    <edge source="RUS" target="AUT">
      <data key="d0">1078987</data>
    </edge>
    <edge source="RUS" target="ARM">
      <data key="d0">216126</data>
    </edge>
    <edge source="RUS" target="BEL">
      <data key="d0">11663</data>
    </edge>
    <edge source="RUS" target="BRA">
      <data key="d0">26100</data>
    </edge>
    <edge source="RUS" target="BGR">
      <data key="d0">221615</data>
    </edge>
    <edge source="RUS" target="CAN">
      <data key="d0">128847</data>
    </edge>
    <edge source="RUS" target="CHN">
      <data key="d0">846160</data>
    </edge>
    <edge source="RUS" target="CZE">
      <data key="d0">22064</data>
    </edge>
    <edge source="RUS" target="DNK">
      <data key="d0">14423</data>
    </edge>
    <edge source="RUS" target="EST">
      <data key="d0">92997</data>
    </edge>
    <edge source="RUS" target="FIN">
      <data key="d0">455750</data>
    </edge>
    <edge source="RUS" target="FRA">
      <data key="d0">885482</data>
    </edge>
    <edge source="RUS" target="GEO">
      <data key="d0">61817</data>
    </edge>
    <edge source="RUS" target="DEU">
      <data key="d0">5112732</data>
    </edge>
    <edge source="RUS" target="HKG">
      <data key="d0">61724</data>
    </edge>
    <edge source="RUS" target="HUN">
      <data key="d0">912850</data>
    </edge>
    <edge source="RUS" target="IDN">
      <data key="d0">265200</data>
    </edge>
    <edge source="RUS" target="ISR">
      <data key="d0">827472</data>
    </edge>
    <edge source="RUS" target="ITA">
      <data key="d0">385281</data>
    </edge>
    <edge source="RUS" target="JPN">
      <data key="d0">312424</data>
    </edge>
    <edge source="RUS" target="KAZ">
      <data key="d0">2068161</data>
    </edge>
    <edge source="RUS" target="KOR">
      <data key="d0">163403</data>
    </edge>
    <edge source="RUS" target="KGZ">
      <data key="d0">216733</data>
    </edge>
    <edge source="RUS" target="LVA">
      <data key="d0">384496</data>
    </edge>
    <edge source="RUS" target="LTU">
      <data key="d0">10618543</data>
    </edge>
    <edge source="RUS" target="MYS">
      <data key="d0">9809110</data>
    </edge>
    <edge source="RUS" target="MEX">
      <data key="d0">23039</data>
    </edge>
    <edge source="RUS" target="MDA">
      <data key="d0">98180</data>
    </edge>
    <edge source="RUS" target="NLD">
      <data key="d0">630687</data>
    </edge>
    <edge source="RUS" target="POL">
      <data key="d0">197929</data>
    </edge>
    <edge source="RUS" target="PRT">
      <data key="d0">19885</data>
    </edge>
    <edge source="RUS" target="IND">
      <data key="d0">2609626</data>
    </edge>
    <edge source="RUS" target="SVK">
      <data key="d0">41024</data>
    </edge>
    <edge source="RUS" target="VNM">
      <data key="d0">15839</data>
    </edge>
    <edge source="RUS" target="SVN">
      <data key="d0">20707</data>
    </edge>
    <edge source="RUS" target="CHE">
      <data key="d0">862306</data>
    </edge>
    <edge source="RUS" target="ARE">
      <data key="d0">197015</data>
    </edge>
    <edge source="RUS" target="TUR">
      <data key="d0">78682</data>
    </edge>
    <edge source="RUS" target="UKR">
      <data key="d0">2648216</data>
    </edge>
    <edge source="RUS" target="EGY">
      <data key="d0">31798</data>
    </edge>
    <edge source="RUS" target="GBR">
      <data key="d0">266408</data>
    </edge>
    <edge source="RUS" target="USA">
      <data key="d0">8820930</data>
    </edge>
    <edge source="RUS" target="SRB">
      <data key="d0">15412</data>
    </edge>
    <edge source="ARG" target="BEL">
      <data key="d0">2188197</data>
    </edge>
    <edge source="ARG" target="BOL">
      <data key="d0">122502</data>
    </edge>
    <edge source="ARG" target="BRA">
      <data key="d0">31873383</data>
    </edge>
    <edge source="ARG" target="CHL">
      <data key="d0">4504448</data>
    </edge>
    <edge source="ARG" target="CHN">
      <data key="d0">3224133</data>
    </edge>
    <edge source="ARG" target="COL">
      <data key="d0">4298767</data>
    </edge>
    <edge source="ARG" target="ECU">
      <data key="d0">564070</data>
    </edge>
    <edge source="ARG" target="FRA">
      <data key="d0">352812</data>
    </edge>
    <edge source="ARG" target="HKG">
      <data key="d0">7106329</data>
    </edge>
    <edge source="ARG" target="IRL">
      <data key="d0">20592</data>
    </edge>
    <edge source="ARG" target="ITA">
      <data key="d0">29482</data>
    </edge>
    <edge source="ARG" target="JPN">
      <data key="d0">11956</data>
    </edge>
    <edge source="ARG" target="JOR">
      <data key="d0">24000</data>
    </edge>
    <edge source="ARG" target="KOR">
      <data key="d0">137328</data>
    </edge>
    <edge source="ARG" target="LBN">
      <data key="d0">208270</data>
    </edge>
    <edge source="ARG" target="MEX">
      <data key="d0">8532853</data>
    </edge>
    <edge source="ARG" target="PAN">
      <data key="d0">1190044</data>
    </edge>
    <edge source="ARG" target="PRY">
      <data key="d0">1140331</data>
    </edge>
    <edge source="ARG" target="PER">
      <data key="d0">1696380</data>
    </edge>
    <edge source="ARG" target="PHL">
      <data key="d0">67252</data>
    </edge>
    <edge source="ARG" target="SAU">
      <data key="d0">23976</data>
    </edge>
    <edge source="ARG" target="IND">
      <data key="d0">845829</data>
    </edge>
    <edge source="ARG" target="SGP">
      <data key="d0">146160</data>
    </edge>
    <edge source="ARG" target="ZAF">
      <data key="d0">3251679</data>
    </edge>
    <edge source="ARG" target="ESP">
      <data key="d0">95530</data>
    </edge>
    <edge source="ARG" target="CHE">
      <data key="d0">320898</data>
    </edge>
    <edge source="ARG" target="THA">
      <data key="d0">34875</data>
    </edge>
    <edge source="ARG" target="ARE">
      <data key="d0">232557</data>
    </edge>
    <edge source="ARG" target="TUR">
      <data key="d0">112042</data>
    </edge>
    <edge source="ARG" target="EGY">
      <data key="d0">15600</data>
    </edge>
    <edge source="ARG" target="USA">
      <data key="d0">9884909</data>
    </edge>
    <edge source="ARG" target="URY">
      <data key="d0">2512452</data>
    </edge>
    <edge source="BEL" target="ALB">
      <data key="d0">49651</data>
    </edge>
    <edge source="BEL" target="DZA">
      <data key="d0">3307528</data>
    </edge>
    <edge source="BEL" target="ARG">
      <data key="d0">6783278</data>
    </edge>
    <edge source="BEL" target="AUS">
      <data key="d0">19309848</data>
    </edge>
    <edge source="BEL" target="AUT">
      <data key="d0">44239946</data>
    </edge>
    <edge source="BEL" target="ARM">
      <data key="d0">38548</data>
    </edge>
    <edge source="BEL" target="BOL">
      <data key="d0">39927</data>
    </edge>
    <edge source="BEL" target="BRA">
      <data key="d0">10336901</data>
    </edge>
    <edge source="BEL" target="BGR">
      <data key="d0">2474987</data>
    </edge>
    <edge source="BEL" target="BDI">
      <data key="d0">269634</data>
    </edge>
    <edge source="BEL" target="BLR">
      <data key="d0">89278</data>
    </edge>
    <edge source="BEL" target="CMR">
      <data key="d0">303784</data>
    </edge>
    <edge source="BEL" target="CAN">
      <data key="d0">18313639</data>
    </edge>
    <edge source="BEL" target="LKA">
      <data key="d0">442557</data>
    </edge>
    <edge source="BEL" target="CHL">
      <data key="d0">3251035</data>
    </edge>
    <edge source="BEL" target="CHN">
      <data key="d0">1913143</data>
    </edge>
    <edge source="BEL" target="COL">
      <data key="d0">1791830</data>
    </edge>
    <edge source="BEL" target="CRI">
      <data key="d0">713414</data>
    </edge>
    <edge source="BEL" target="HRV">
      <data key="d0">215065</data>
    </edge>
    <edge source="BEL" target="CZE">
      <data key="d0">5463034</data>
    </edge>
    <edge source="BEL" target="BEN">
      <data key="d0">568137</data>
    </edge>
    <edge source="BEL" target="DNK">
      <data key="d0">17936087</data>
    </edge>
    <edge source="BEL" target="ECU">
      <data key="d0">590043</data>
    </edge>
    <edge source="BEL" target="SLV">
      <data key="d0">461075</data>
    </edge>
    <edge source="BEL" target="ETH">
      <data key="d0">184630</data>
    </edge>
    <edge source="BEL" target="EST">
      <data key="d0">64893</data>
    </edge>
    <edge source="BEL" target="FIN">
      <data key="d0">5148435</data>
    </edge>
    <edge source="BEL" target="FRA">
      <data key="d0">289317175</data>
    </edge>
    <edge source="BEL" target="GEO">
      <data key="d0">32073</data>
    </edge>
    <edge source="BEL" target="DEU">
      <data key="d0">235802787</data>
    </edge>
    <edge source="BEL" target="GHA">
      <data key="d0">13600</data>
    </edge>
    <edge source="BEL" target="GRC">
      <data key="d0">15500615</data>
    </edge>
    <edge source="BEL" target="GTM">
      <data key="d0">1246817</data>
    </edge>
    <edge source="BEL" target="HND">
      <data key="d0">96760</data>
    </edge>
    <edge source="BEL" target="HKG">
      <data key="d0">51012186</data>
    </edge>
    <edge source="BEL" target="HUN">
      <data key="d0">30016523</data>
    </edge>
    <edge source="BEL" target="IDN">
      <data key="d0">2709866</data>
    </edge>
    <edge source="BEL" target="IRL">
      <data key="d0">6728363</data>
    </edge>
    <edge source="BEL" target="ISR">
      <data key="d0">13221710</data>
    </edge>
    <edge source="BEL" target="ITA">
      <data key="d0">139245211</data>
    </edge>
    <edge source="BEL" target="CIV">
      <data key="d0">589331</data>
    </edge>
    <edge source="BEL" target="JAM">
      <data key="d0">130520</data>
    </edge>
    <edge source="BEL" target="JPN">
      <data key="d0">36012497</data>
    </edge>
    <edge source="BEL" target="KAZ">
      <data key="d0">216859</data>
    </edge>
    <edge source="BEL" target="JOR">
      <data key="d0">1117289</data>
    </edge>
    <edge source="BEL" target="KOR">
      <data key="d0">33131067</data>
    </edge>
    <edge source="BEL" target="LBN">
      <data key="d0">1989500</data>
    </edge>
    <edge source="BEL" target="LVA">
      <data key="d0">174296</data>
    </edge>
    <edge source="BEL" target="LTU">
      <data key="d0">880601</data>
    </edge>
    <edge source="BEL" target="MDG">
      <data key="d0">79905</data>
    </edge>
    <edge source="BEL" target="MYS">
      <data key="d0">5388595</data>
    </edge>
    <edge source="BEL" target="MRT">
      <data key="d0">130791</data>
    </edge>
    <edge source="BEL" target="MUS">
      <data key="d0">98882</data>
    </edge>
    <edge source="BEL" target="MEX">
      <data key="d0">4925267</data>
    </edge>
    <edge source="BEL" target="MAR">
      <data key="d0">2174149</data>
    </edge>
    <edge source="BEL" target="OMN">
      <data key="d0">182054</data>
    </edge>
    <edge source="BEL" target="NLD">
      <data key="d0">131606365</data>
    </edge>
    <edge source="BEL" target="NZL">
      <data key="d0">3985643</data>
    </edge>
    <edge source="BEL" target="NIC">
      <data key="d0">258538</data>
    </edge>
    <edge source="BEL" target="NOR">
      <data key="d0">2512469</data>
    </edge>
    <edge source="BEL" target="PAK">
      <data key="d0">1395718</data>
    </edge>
    <edge source="BEL" target="PAN">
      <data key="d0">497852</data>
    </edge>
    <edge source="BEL" target="PRY">
      <data key="d0">114753</data>
    </edge>
    <edge source="BEL" target="PER">
      <data key="d0">870582</data>
    </edge>
    <edge source="BEL" target="PHL">
      <data key="d0">212880</data>
    </edge>
    <edge source="BEL" target="POL">
      <data key="d0">14566084</data>
    </edge>
    <edge source="BEL" target="PRT">
      <data key="d0">7845273</data>
    </edge>
    <edge source="BEL" target="ROU">
      <data key="d0">1412142</data>
    </edge>
    <edge source="BEL" target="RUS">
      <data key="d0">10670879</data>
    </edge>
    <edge source="BEL" target="SAU">
      <data key="d0">4839215</data>
    </edge>
    <edge source="BEL" target="SEN">
      <data key="d0">224005</data>
    </edge>
    <edge source="BEL" target="IND">
      <data key="d0">15048637</data>
    </edge>
    <edge source="BEL" target="SGP">
      <data key="d0">7410874</data>
    </edge>
    <edge source="BEL" target="SVK">
      <data key="d0">234706</data>
    </edge>
    <edge source="BEL" target="SVN">
      <data key="d0">687103</data>
    </edge>
    <edge source="BEL" target="ZAF">
      <data key="d0">9773837</data>
    </edge>
    <edge source="BEL" target="ESP">
      <data key="d0">90024256</data>
    </edge>
    <edge source="BEL" target="SWE">
      <data key="d0">62126423</data>
    </edge>
    <edge source="BEL" target="CHE">
      <data key="d0">57793505</data>
    </edge>
    <edge source="BEL" target="THA">
      <data key="d0">5520862</data>
    </edge>
    <edge source="BEL" target="TGO">
      <data key="d0">106220</data>
    </edge>
    <edge source="BEL" target="ARE">
      <data key="d0">4015839</data>
    </edge>
    <edge source="BEL" target="TUN">
      <data key="d0">2506144</data>
    </edge>
    <edge source="BEL" target="TUR">
      <data key="d0">21323445</data>
    </edge>
    <edge source="BEL" target="UGA">
      <data key="d0">752904</data>
    </edge>
    <edge source="BEL" target="UKR">
      <data key="d0">3199666</data>
    </edge>
    <edge source="BEL" target="MKD">
      <data key="d0">53166</data>
    </edge>
    <edge source="BEL" target="EGY">
      <data key="d0">2164279</data>
    </edge>
    <edge source="BEL" target="GBR">
      <data key="d0">159935811</data>
    </edge>
    <edge source="BEL" target="TZA">
      <data key="d0">147073</data>
    </edge>
    <edge source="BEL" target="USA">
      <data key="d0">289924319</data>
    </edge>
    <edge source="BEL" target="BFA">
      <data key="d0">94365</data>
    </edge>
    <edge source="BEL" target="URY">
      <data key="d0">75056</data>
    </edge>
    <edge source="BEL" target="SRB">
      <data key="d0">290122</data>
    </edge>
    <edge source="BOL" target="CHL">
      <data key="d0">54568</data>
    </edge>
    <edge source="BOL" target="JPN">
      <data key="d0">22490</data>
    </edge>
    <edge source="BOL" target="NLD">
      <data key="d0">13499</data>
    </edge>
    <edge source="BOL" target="SGP">
      <data key="d0">15774</data>
    </edge>
    <edge source="BOL" target="USA">
      <data key="d0">17592</data>
    </edge>
    <edge source="BRA" target="ARG">
      <data key="d0">72274635</data>
    </edge>
    <edge source="BRA" target="AUS">
      <data key="d0">425806</data>
    </edge>
    <edge source="BRA" target="BEL">
      <data key="d0">36416</data>
    </edge>
    <edge source="BRA" target="BOL">
      <data key="d0">1128860</data>
    </edge>
    <edge source="BRA" target="CAN">
      <data key="d0">4319445</data>
    </edge>
    <edge source="BRA" target="CHL">
      <data key="d0">17162002</data>
    </edge>
    <edge source="BRA" target="CHN">
      <data key="d0">6857998</data>
    </edge>
    <edge source="BRA" target="COL">
      <data key="d0">12372775</data>
    </edge>
    <edge source="BRA" target="CRI">
      <data key="d0">388703</data>
    </edge>
    <edge source="BRA" target="ECU">
      <data key="d0">341292</data>
    </edge>
    <edge source="BRA" target="SLV">
      <data key="d0">41084</data>
    </edge>
    <edge source="BRA" target="FRA">
      <data key="d0">1436911</data>
    </edge>
    <edge source="BRA" target="DEU">
      <data key="d0">2886603</data>
    </edge>
    <edge source="BRA" target="GRC">
      <data key="d0">13294</data>
    </edge>
    <edge source="BRA" target="GTM">
      <data key="d0">268096</data>
    </edge>
    <edge source="BRA" target="HND">
      <data key="d0">85947</data>
    </edge>
    <edge source="BRA" target="HKG">
      <data key="d0">7660754</data>
    </edge>
    <edge source="BRA" target="HUN">
      <data key="d0">134541</data>
    </edge>
    <edge source="BRA" target="IDN">
      <data key="d0">590940</data>
    </edge>
    <edge source="BRA" target="ISR">
      <data key="d0">158593</data>
    </edge>
    <edge source="BRA" target="ITA">
      <data key="d0">7670943</data>
    </edge>
    <edge source="BRA" target="JAM">
      <data key="d0">11198</data>
    </edge>
    <edge source="BRA" target="JPN">
      <data key="d0">5340809</data>
    </edge>
    <edge source="BRA" target="JOR">
      <data key="d0">82686</data>
    </edge>
    <edge source="BRA" target="KOR">
      <data key="d0">40800</data>
    </edge>
    <edge source="BRA" target="MEX">
      <data key="d0">8589114</data>
    </edge>
    <edge source="BRA" target="MAR">
      <data key="d0">24335</data>
    </edge>
    <edge source="BRA" target="MOZ">
      <data key="d0">11060</data>
    </edge>
    <edge source="BRA" target="NLD">
      <data key="d0">3309534</data>
    </edge>
    <edge source="BRA" target="NIC">
      <data key="d0">27416</data>
    </edge>
    <edge source="BRA" target="PAN">
      <data key="d0">139462</data>
    </edge>
    <edge source="BRA" target="PRY">
      <data key="d0">7318035</data>
    </edge>
    <edge source="BRA" target="PER">
      <data key="d0">13868423</data>
    </edge>
    <edge source="BRA" target="PRT">
      <data key="d0">1403363</data>
    </edge>
    <edge source="BRA" target="IND">
      <data key="d0">7016860</data>
    </edge>
    <edge source="BRA" target="SGP">
      <data key="d0">10244101</data>
    </edge>
    <edge source="BRA" target="ZAF">
      <data key="d0">476131</data>
    </edge>
    <edge source="BRA" target="ESP">
      <data key="d0">626954</data>
    </edge>
    <edge source="BRA" target="SWE">
      <data key="d0">34187</data>
    </edge>
    <edge source="BRA" target="CHE">
      <data key="d0">268823</data>
    </edge>
    <edge source="BRA" target="TUR">
      <data key="d0">598679</data>
    </edge>
    <edge source="BRA" target="GBR">
      <data key="d0">2840531</data>
    </edge>
    <edge source="BRA" target="USA">
      <data key="d0">35984241</data>
    </edge>
    <edge source="BRA" target="URY">
      <data key="d0">5395469</data>
    </edge>
    <edge source="CHL" target="ARG">
      <data key="d0">584400</data>
    </edge>
    <edge source="CHL" target="BOL">
      <data key="d0">206191</data>
    </edge>
    <edge source="CHL" target="BRA">
      <data key="d0">151026</data>
    </edge>
    <edge source="CHL" target="COL">
      <data key="d0">62665</data>
    </edge>
    <edge source="CHL" target="ECU">
      <data key="d0">14704</data>
    </edge>
    <edge source="CHL" target="DEU">
      <data key="d0">51458</data>
    </edge>
    <edge source="CHL" target="GTM">
      <data key="d0">306301</data>
    </edge>
    <edge source="CHL" target="MEX">
      <data key="d0">439222</data>
    </edge>
    <edge source="CHL" target="PAN">
      <data key="d0">11027</data>
    </edge>
    <edge source="CHL" target="PRY">
      <data key="d0">54524</data>
    </edge>
    <edge source="CHL" target="PER">
      <data key="d0">569888</data>
    </edge>
    <edge source="CHL" target="CHE">
      <data key="d0">26487</data>
    </edge>
    <edge source="CHL" target="USA">
      <data key="d0">816353</data>
    </edge>
    <edge source="CHL" target="URY">
      <data key="d0">97397</data>
    </edge>
    <edge source="CHN" target="ALB">
      <data key="d0">263537</data>
    </edge>
    <edge source="CHN" target="DZA">
      <data key="d0">1019070</data>
    </edge>
    <edge source="CHN" target="AZE">
      <data key="d0">80624</data>
    </edge>
    <edge source="CHN" target="ARG">
      <data key="d0">8153437</data>
    </edge>
    <edge source="CHN" target="AUS">
      <data key="d0">44383041</data>
    </edge>
    <edge source="CHN" target="AUT">
      <data key="d0">2517763</data>
    </edge>
    <edge source="CHN" target="ARM">
      <data key="d0">16250</data>
    </edge>
    <edge source="CHN" target="BEL">
      <data key="d0">45901578</data>
    </edge>
    <edge source="CHN" target="BOL">
      <data key="d0">85724</data>
    </edge>
    <edge source="CHN" target="BRA">
      <data key="d0">19122898</data>
    </edge>
    <edge source="CHN" target="BGR">
      <data key="d0">1115297</data>
    </edge>
    <edge source="CHN" target="BLR">
      <data key="d0">79082</data>
    </edge>
    <edge source="CHN" target="KHM">
      <data key="d0">1052465</data>
    </edge>
    <edge source="CHN" target="CMR">
      <data key="d0">78296</data>
    </edge>
    <edge source="CHN" target="CAN">
      <data key="d0">28990720</data>
    </edge>
    <edge source="CHN" target="LKA">
      <data key="d0">932921</data>
    </edge>
    <edge source="CHN" target="CHL">
      <data key="d0">8844298</data>
    </edge>
    <edge source="CHN" target="COL">
      <data key="d0">797369</data>
    </edge>
    <edge source="CHN" target="CRI">
      <data key="d0">76142</data>
    </edge>
    <edge source="CHN" target="HRV">
      <data key="d0">243392</data>
    </edge>
    <edge source="CHN" target="CZE">
      <data key="d0">2400571</data>
    </edge>
    <edge source="CHN" target="BEN">
      <data key="d0">188634</data>
    </edge>
    <edge source="CHN" target="DNK">
      <data key="d0">1910399</data>
    </edge>
    <edge source="CHN" target="ECU">
      <data key="d0">305126</data>
    </edge>
    <edge source="CHN" target="SLV">
      <data key="d0">129991</data>
    </edge>
    <edge source="CHN" target="ETH">
      <data key="d0">176359</data>
    </edge>
    <edge source="CHN" target="EST">
      <data key="d0">57483</data>
    </edge>
    <edge source="CHN" target="FIN">
      <data key="d0">2964159</data>
    </edge>
    <edge source="CHN" target="FRA">
      <data key="d0">87559256</data>
    </edge>
    <edge source="CHN" target="GMB">
      <data key="d0">76775</data>
    </edge>
    <edge source="CHN" target="DEU">
      <data key="d0">314878171</data>
    </edge>
    <edge source="CHN" target="GHA">
      <data key="d0">792665</data>
    </edge>
    <edge source="CHN" target="GRC">
      <data key="d0">5381694</data>
    </edge>
    <edge source="CHN" target="GTM">
      <data key="d0">899546</data>
    </edge>
    <edge source="CHN" target="HND">
      <data key="d0">22492</data>
    </edge>
    <edge source="CHN" target="HKG">
      <data key="d0">1203060444</data>
    </edge>
    <edge source="CHN" target="HUN">
      <data key="d0">3593895</data>
    </edge>
    <edge source="CHN" target="IDN">
      <data key="d0">36292113</data>
    </edge>
    <edge source="CHN" target="IRL">
      <data key="d0">1178212</data>
    </edge>
    <edge source="CHN" target="ISR">
      <data key="d0">5877998</data>
    </edge>
    <edge source="CHN" target="ITA">
      <data key="d0">41800053</data>
    </edge>
    <edge source="CHN" target="CIV">
      <data key="d0">153630</data>
    </edge>
    <edge source="CHN" target="JAM">
      <data key="d0">70174</data>
    </edge>
    <edge source="CHN" target="JPN">
      <data key="d0">783020198</data>
    </edge>
    <edge source="CHN" target="KAZ">
      <data key="d0">1899602</data>
    </edge>
    <edge source="CHN" target="JOR">
      <data key="d0">2391357</data>
    </edge>
    <edge source="CHN" target="KOR">
      <data key="d0">55352161</data>
    </edge>
    <edge source="CHN" target="KGZ">
      <data key="d0">38833</data>
    </edge>
    <edge source="CHN" target="LBN">
      <data key="d0">1147348</data>
    </edge>
    <edge source="CHN" target="LVA">
      <data key="d0">233412</data>
    </edge>
    <edge source="CHN" target="LTU">
      <data key="d0">1551985</data>
    </edge>
    <edge source="CHN" target="MDG">
      <data key="d0">25959</data>
    </edge>
    <edge source="CHN" target="MYS">
      <data key="d0">34400128</data>
    </edge>
    <edge source="CHN" target="MUS">
      <data key="d0">245675</data>
    </edge>
    <edge source="CHN" target="MEX">
      <data key="d0">26600466</data>
    </edge>
    <edge source="CHN" target="MDA">
      <data key="d0">29085</data>
    </edge>
    <edge source="CHN" target="MAR">
      <data key="d0">2695113</data>
    </edge>
    <edge source="CHN" target="MOZ">
      <data key="d0">23308</data>
    </edge>
    <edge source="CHN" target="OMN">
      <data key="d0">3465842</data>
    </edge>
    <edge source="CHN" target="NAM">
      <data key="d0">22926</data>
    </edge>
    <edge source="CHN" target="NLD">
      <data key="d0">86188705</data>
    </edge>
    <edge source="CHN" target="NZL">
      <data key="d0">1513632</data>
    </edge>
    <edge source="CHN" target="NER">
      <data key="d0">29828</data>
    </edge>
    <edge source="CHN" target="NOR">
      <data key="d0">1893970</data>
    </edge>
    <edge source="CHN" target="PAK">
      <data key="d0">5332472</data>
    </edge>
    <edge source="CHN" target="PAN">
      <data key="d0">11140829</data>
    </edge>
    <edge source="CHN" target="PRY">
      <data key="d0">5469462</data>
    </edge>
    <edge source="CHN" target="PER">
      <data key="d0">561888</data>
    </edge>
    <edge source="CHN" target="PHL">
      <data key="d0">13857597</data>
    </edge>
    <edge source="CHN" target="POL">
      <data key="d0">4331481</data>
    </edge>
    <edge source="CHN" target="PRT">
      <data key="d0">3455640</data>
    </edge>
    <edge source="CHN" target="ROU">
      <data key="d0">831502</data>
    </edge>
    <edge source="CHN" target="RUS">
      <data key="d0">18300861</data>
    </edge>
    <edge source="CHN" target="SAU">
      <data key="d0">10383167</data>
    </edge>
    <edge source="CHN" target="SEN">
      <data key="d0">263003</data>
    </edge>
    <edge source="CHN" target="IND">
      <data key="d0">20618645</data>
    </edge>
    <edge source="CHN" target="SGP">
      <data key="d0">126823271</data>
    </edge>
    <edge source="CHN" target="SVK">
      <data key="d0">111758</data>
    </edge>
    <edge source="CHN" target="VNM">
      <data key="d0">2305677</data>
    </edge>
    <edge source="CHN" target="SVN">
      <data key="d0">505043</data>
    </edge>
    <edge source="CHN" target="ZAF">
      <data key="d0">8443058</data>
    </edge>
    <edge source="CHN" target="ZWE">
      <data key="d0">72425</data>
    </edge>
    <edge source="CHN" target="ESP">
      <data key="d0">43111287</data>
    </edge>
    <edge source="CHN" target="SWE">
      <data key="d0">5331335</data>
    </edge>
    <edge source="CHN" target="CHE">
      <data key="d0">76928234</data>
    </edge>
    <edge source="CHN" target="THA">
      <data key="d0">30233403</data>
    </edge>
    <edge source="CHN" target="TGO">
      <data key="d0">21372</data>
    </edge>
    <edge source="CHN" target="ARE">
      <data key="d0">34576887</data>
    </edge>
    <edge source="CHN" target="TUN">
      <data key="d0">1049572</data>
    </edge>
    <edge source="CHN" target="TUR">
      <data key="d0">14901738</data>
    </edge>
    <edge source="CHN" target="UGA">
      <data key="d0">39578</data>
    </edge>
    <edge source="CHN" target="UKR">
      <data key="d0">2316413</data>
    </edge>
    <edge source="CHN" target="MKD">
      <data key="d0">107168</data>
    </edge>
    <edge source="CHN" target="EGY">
      <data key="d0">7103040</data>
    </edge>
    <edge source="CHN" target="GBR">
      <data key="d0">115815277</data>
    </edge>
    <edge source="CHN" target="TZA">
      <data key="d0">257040</data>
    </edge>
    <edge source="CHN" target="USA">
      <data key="d0">1069537337</data>
    </edge>
    <edge source="CHN" target="BFA">
      <data key="d0">11700</data>
    </edge>
    <edge source="CHN" target="URY">
      <data key="d0">1773528</data>
    </edge>
    <edge source="CHN" target="SRB">
      <data key="d0">953762</data>
    </edge>
    <edge source="COL" target="CHL">
      <data key="d0">69067</data>
    </edge>
    <edge source="COL" target="ECU">
      <data key="d0">430558</data>
    </edge>
    <edge source="COL" target="GTM">
      <data key="d0">14944</data>
    </edge>
    <edge source="COL" target="HKG">
      <data key="d0">143277</data>
    </edge>
    <edge source="COL" target="MEX">
      <data key="d0">731463</data>
    </edge>
    <edge source="COL" target="PAN">
      <data key="d0">59481</data>
    </edge>
    <edge source="COL" target="PER">
      <data key="d0">160213</data>
    </edge>
    <edge source="COL" target="USA">
      <data key="d0">841407</data>
    </edge>
    <edge source="ECU" target="COL">
      <data key="d0">35766</data>
    </edge>
    <edge source="ECU" target="USA">
      <data key="d0">22726</data>
    </edge>
    <edge source="HKG" target="ALB">
      <data key="d0">13188</data>
    </edge>
    <edge source="HKG" target="DZA">
      <data key="d0">180291</data>
    </edge>
    <edge source="HKG" target="ARG">
      <data key="d0">26958490</data>
    </edge>
    <edge source="HKG" target="AUS">
      <data key="d0">118784627</data>
    </edge>
    <edge source="HKG" target="AUT">
      <data key="d0">41955179</data>
    </edge>
    <edge source="HKG" target="BEL">
      <data key="d0">75939013</data>
    </edge>
    <edge source="HKG" target="BOL">
      <data key="d0">361436</data>
    </edge>
    <edge source="HKG" target="BRA">
      <data key="d0">50042914</data>
    </edge>
    <edge source="HKG" target="BGR">
      <data key="d0">1073333</data>
    </edge>
    <edge source="HKG" target="BDI">
      <data key="d0">31050</data>
    </edge>
    <edge source="HKG" target="KHM">
      <data key="d0">91733</data>
    </edge>
    <edge source="HKG" target="CMR">
      <data key="d0">107299</data>
    </edge>
    <edge source="HKG" target="CAN">
      <data key="d0">112916327</data>
    </edge>
    <edge source="HKG" target="LKA">
      <data key="d0">1695495</data>
    </edge>
    <edge source="HKG" target="CHL">
      <data key="d0">22669896</data>
    </edge>
    <edge source="HKG" target="CHN">
      <data key="d0">2306222092</data>
    </edge>
    <edge source="HKG" target="COL">
      <data key="d0">8953352</data>
    </edge>
    <edge source="HKG" target="CRI">
      <data key="d0">320624</data>
    </edge>
    <edge source="HKG" target="HRV">
      <data key="d0">1773272</data>
    </edge>
    <edge source="HKG" target="CZE">
      <data key="d0">12016853</data>
    </edge>
    <edge source="HKG" target="BEN">
      <data key="d0">568421</data>
    </edge>
    <edge source="HKG" target="DNK">
      <data key="d0">23787106</data>
    </edge>
    <edge source="HKG" target="ECU">
      <data key="d0">412488</data>
    </edge>
    <edge source="HKG" target="SLV">
      <data key="d0">1427415</data>
    </edge>
    <edge source="HKG" target="EST">
      <data key="d0">408542</data>
    </edge>
    <edge source="HKG" target="FIN">
      <data key="d0">10439446</data>
    </edge>
    <edge source="HKG" target="FRA">
      <data key="d0">228916919</data>
    </edge>
    <edge source="HKG" target="GEO">
      <data key="d0">1151370</data>
    </edge>
    <edge source="HKG" target="GMB">
      <data key="d0">115215</data>
    </edge>
    <edge source="HKG" target="DEU">
      <data key="d0">620999637</data>
    </edge>
    <edge source="HKG" target="GHA">
      <data key="d0">1111793</data>
    </edge>
    <edge source="HKG" target="GRC">
      <data key="d0">22432074</data>
    </edge>
    <edge source="HKG" target="GTM">
      <data key="d0">3235956</data>
    </edge>
    <edge source="HKG" target="HND">
      <data key="d0">86524</data>
    </edge>
    <edge source="HKG" target="HUN">
      <data key="d0">4554512</data>
    </edge>
    <edge source="HKG" target="IDN">
      <data key="d0">25846350</data>
    </edge>
    <edge source="HKG" target="IRL">
      <data key="d0">4514312</data>
    </edge>
    <edge source="HKG" target="ISR">
      <data key="d0">18554708</data>
    </edge>
    <edge source="HKG" target="ITA">
      <data key="d0">255488235</data>
    </edge>
    <edge source="HKG" target="CIV">
      <data key="d0">115424</data>
    </edge>
    <edge source="HKG" target="JAM">
      <data key="d0">53558</data>
    </edge>
    <edge source="HKG" target="JPN">
      <data key="d0">790175706</data>
    </edge>
    <edge source="HKG" target="KAZ">
      <data key="d0">71843</data>
    </edge>
    <edge source="HKG" target="JOR">
      <data key="d0">2538097</data>
    </edge>
    <edge source="HKG" target="KOR">
      <data key="d0">145666589</data>
    </edge>
    <edge source="HKG" target="LBN">
      <data key="d0">5734718</data>
    </edge>
    <edge source="HKG" target="LVA">
      <data key="d0">710923</data>
    </edge>
    <edge source="HKG" target="LTU">
      <data key="d0">860708</data>
    </edge>
    <edge source="HKG" target="MDG">
      <data key="d0">195771</data>
    </edge>
    <edge source="HKG" target="MYS">
      <data key="d0">98464282</data>
    </edge>
    <edge source="HKG" target="MRT">
      <data key="d0">175059</data>
    </edge>
    <edge source="HKG" target="MUS">
      <data key="d0">6287249</data>
    </edge>
    <edge source="HKG" target="MEX">
      <data key="d0">66074627</data>
    </edge>
    <edge source="HKG" target="MDA">
      <data key="d0">15885</data>
    </edge>
    <edge source="HKG" target="MAR">
      <data key="d0">1165150</data>
    </edge>
    <edge source="HKG" target="MOZ">
      <data key="d0">21271</data>
    </edge>
    <edge source="HKG" target="OMN">
      <data key="d0">9840060</data>
    </edge>
    <edge source="HKG" target="NAM">
      <data key="d0">12185</data>
    </edge>
    <edge source="HKG" target="NLD">
      <data key="d0">134996284</data>
    </edge>
    <edge source="HKG" target="NZL">
      <data key="d0">10705755</data>
    </edge>
    <edge source="HKG" target="NER">
      <data key="d0">187082</data>
    </edge>
    <edge source="HKG" target="NOR">
      <data key="d0">12216972</data>
    </edge>
    <edge source="HKG" target="PAK">
      <data key="d0">13576234</data>
    </edge>
    <edge source="HKG" target="PAN">
      <data key="d0">91063547</data>
    </edge>
    <edge source="HKG" target="PRY">
      <data key="d0">35562318</data>
    </edge>
    <edge source="HKG" target="PER">
      <data key="d0">2172560</data>
    </edge>
    <edge source="HKG" target="PHL">
      <data key="d0">96540242</data>
    </edge>
    <edge source="HKG" target="POL">
      <data key="d0">8793146</data>
    </edge>
    <edge source="HKG" target="PRT">
      <data key="d0">11852266</data>
    </edge>
    <edge source="HKG" target="ROU">
      <data key="d0">1457221</data>
    </edge>
    <edge source="HKG" target="RUS">
      <data key="d0">13847516</data>
    </edge>
    <edge source="HKG" target="SAU">
      <data key="d0">55491590</data>
    </edge>
    <edge source="HKG" target="SEN">
      <data key="d0">471309</data>
    </edge>
    <edge source="HKG" target="IND">
      <data key="d0">35716321</data>
    </edge>
    <edge source="HKG" target="SGP">
      <data key="d0">181472115</data>
    </edge>
    <edge source="HKG" target="SVK">
      <data key="d0">1654008</data>
    </edge>
    <edge source="HKG" target="VNM">
      <data key="d0">5337378</data>
    </edge>
    <edge source="HKG" target="SVN">
      <data key="d0">901331</data>
    </edge>
    <edge source="HKG" target="ZAF">
      <data key="d0">37518670</data>
    </edge>
    <edge source="HKG" target="ZWE">
      <data key="d0">48330</data>
    </edge>
    <edge source="HKG" target="ESP">
      <data key="d0">186748961</data>
    </edge>
    <edge source="HKG" target="SWE">
      <data key="d0">23749522</data>
    </edge>
    <edge source="HKG" target="CHE">
      <data key="d0">336685228</data>
    </edge>
    <edge source="HKG" target="THA">
      <data key="d0">72695110</data>
    </edge>
    <edge source="HKG" target="TGO">
      <data key="d0">418029</data>
    </edge>
    <edge source="HKG" target="ARE">
      <data key="d0">207559919</data>
    </edge>
    <edge source="HKG" target="TUN">
      <data key="d0">1627244</data>
    </edge>
    <edge source="HKG" target="TUR">
      <data key="d0">46238394</data>
    </edge>
    <edge source="HKG" target="UGA">
      <data key="d0">21936</data>
    </edge>
    <edge source="HKG" target="UKR">
      <data key="d0">3692869</data>
    </edge>
    <edge source="HKG" target="EGY">
      <data key="d0">13880634</data>
    </edge>
    <edge source="HKG" target="GBR">
      <data key="d0">305198146</data>
    </edge>
    <edge source="HKG" target="TZA">
      <data key="d0">655113</data>
    </edge>
    <edge source="HKG" target="USA">
      <data key="d0">2301445039</data>
    </edge>
    <edge source="HKG" target="BFA">
      <data key="d0">13645</data>
    </edge>
    <edge source="HKG" target="URY">
      <data key="d0">9186935</data>
    </edge>
    <edge source="HKG" target="SRB">
      <data key="d0">55753</data>
    </edge>
    <edge source="IRL" target="AUS">
      <data key="d0">1315831</data>
    </edge>
    <edge source="IRL" target="AUT">
      <data key="d0">878816</data>
    </edge>
    <edge source="IRL" target="BEL">
      <data key="d0">1045626</data>
    </edge>
    <edge source="IRL" target="BRA">
      <data key="d0">699235</data>
    </edge>
    <edge source="IRL" target="CAN">
      <data key="d0">4962576</data>
    </edge>
    <edge source="IRL" target="CHN">
      <data key="d0">1962059</data>
    </edge>
    <edge source="IRL" target="CZE">
      <data key="d0">495138</data>
    </edge>
    <edge source="IRL" target="DNK">
      <data key="d0">7563889</data>
    </edge>
    <edge source="IRL" target="FIN">
      <data key="d0">31214</data>
    </edge>
    <edge source="IRL" target="FRA">
      <data key="d0">52369475</data>
    </edge>
    <edge source="IRL" target="DEU">
      <data key="d0">32981061</data>
    </edge>
    <edge source="IRL" target="GRC">
      <data key="d0">129159</data>
    </edge>
    <edge source="IRL" target="HKG">
      <data key="d0">4282805</data>
    </edge>
    <edge source="IRL" target="HUN">
      <data key="d0">40519</data>
    </edge>
    <edge source="IRL" target="ISR">
      <data key="d0">210074</data>
    </edge>
    <edge source="IRL" target="ITA">
      <data key="d0">27825006</data>
    </edge>
    <edge source="IRL" target="JPN">
      <data key="d0">103104878</data>
    </edge>
    <edge source="IRL" target="KOR">
      <data key="d0">1719445</data>
    </edge>
    <edge source="IRL" target="MYS">
      <data key="d0">1708358</data>
    </edge>
    <edge source="IRL" target="MEX">
      <data key="d0">150377</data>
    </edge>
    <edge source="IRL" target="MAR">
      <data key="d0">36170</data>
    </edge>
    <edge source="IRL" target="NLD">
      <data key="d0">29913928</data>
    </edge>
    <edge source="IRL" target="NOR">
      <data key="d0">55615</data>
    </edge>
    <edge source="IRL" target="PAN">
      <data key="d0">549387</data>
    </edge>
    <edge source="IRL" target="PHL">
      <data key="d0">536205</data>
    </edge>
    <edge source="IRL" target="POL">
      <data key="d0">121553</data>
    </edge>
    <edge source="IRL" target="PRT">
      <data key="d0">4086689</data>
    </edge>
    <edge source="IRL" target="RUS">
      <data key="d0">348941</data>
    </edge>
    <edge source="IRL" target="IND">
      <data key="d0">204116</data>
    </edge>
    <edge source="IRL" target="SGP">
      <data key="d0">1244537</data>
    </edge>
    <edge source="IRL" target="SVK">
      <data key="d0">39379</data>
    </edge>
    <edge source="IRL" target="SVN">
      <data key="d0">17031</data>
    </edge>
    <edge source="IRL" target="ZAF">
      <data key="d0">174089</data>
    </edge>
    <edge source="IRL" target="ESP">
      <data key="d0">4869337</data>
    </edge>
    <edge source="IRL" target="SWE">
      <data key="d0">2960719</data>
    </edge>
    <edge source="IRL" target="CHE">
      <data key="d0">2653878</data>
    </edge>
    <edge source="IRL" target="THA">
      <data key="d0">556226</data>
    </edge>
    <edge source="IRL" target="TGO">
      <data key="d0">14685</data>
    </edge>
    <edge source="IRL" target="TUR">
      <data key="d0">396614</data>
    </edge>
    <edge source="IRL" target="GBR">
      <data key="d0">56865978</data>
    </edge>
    <edge source="IRL" target="USA">
      <data key="d0">64244421</data>
    </edge>
    <edge source="JPN" target="DZA">
      <data key="d0">383779</data>
    </edge>
    <edge source="JPN" target="AZE">
      <data key="d0">15495</data>
    </edge>
    <edge source="JPN" target="ARG">
      <data key="d0">12836906</data>
    </edge>
    <edge source="JPN" target="AUS">
      <data key="d0">162306587</data>
    </edge>
    <edge source="JPN" target="AUT">
      <data key="d0">32717951</data>
    </edge>
    <edge source="JPN" target="ARM">
      <data key="d0">50067</data>
    </edge>
    <edge source="JPN" target="BEL">
      <data key="d0">134138275</data>
    </edge>
    <edge source="JPN" target="BOL">
      <data key="d0">104820</data>
    </edge>
    <edge source="JPN" target="BRA">
      <data key="d0">65282230</data>
    </edge>
    <edge source="JPN" target="BGR">
      <data key="d0">1872326</data>
    </edge>
    <edge source="JPN" target="BLR">
      <data key="d0">13862</data>
    </edge>
    <edge source="JPN" target="KHM">
      <data key="d0">59550</data>
    </edge>
    <edge source="JPN" target="CMR">
      <data key="d0">334853</data>
    </edge>
    <edge source="JPN" target="CAN">
      <data key="d0">195865025</data>
    </edge>
    <edge source="JPN" target="LKA">
      <data key="d0">21362317</data>
    </edge>
    <edge source="JPN" target="CHL">
      <data key="d0">8334402</data>
    </edge>
    <edge source="JPN" target="CHN">
      <data key="d0">673785399</data>
    </edge>
    <edge source="JPN" target="COL">
      <data key="d0">5564526</data>
    </edge>
    <edge source="JPN" target="CRI">
      <data key="d0">1297158</data>
    </edge>
    <edge source="JPN" target="HRV">
      <data key="d0">150303</data>
    </edge>
    <edge source="JPN" target="CZE">
      <data key="d0">3864373</data>
    </edge>
    <edge source="JPN" target="BEN">
      <data key="d0">118756</data>
    </edge>
    <edge source="JPN" target="DNK">
      <data key="d0">24020748</data>
    </edge>
    <edge source="JPN" target="ECU">
      <data key="d0">2678974</data>
    </edge>
    <edge source="JPN" target="SLV">
      <data key="d0">220273</data>
    </edge>
    <edge source="JPN" target="ETH">
      <data key="d0">21452</data>
    </edge>
    <edge source="JPN" target="EST">
      <data key="d0">74145</data>
    </edge>
    <edge source="JPN" target="FIN">
      <data key="d0">64635228</data>
    </edge>
    <edge source="JPN" target="FRA">
      <data key="d0">311799714</data>
    </edge>
    <edge source="JPN" target="DEU">
      <data key="d0">799007081</data>
    </edge>
    <edge source="JPN" target="GHA">
      <data key="d0">211523</data>
    </edge>
    <edge source="JPN" target="GRC">
      <data key="d0">8145064</data>
    </edge>
    <edge source="JPN" target="GTM">
      <data key="d0">6488641</data>
    </edge>
    <edge source="JPN" target="HND">
      <data key="d0">108800</data>
    </edge>
    <edge source="JPN" target="HKG">
      <data key="d0">1864473929</data>
    </edge>
    <edge source="JPN" target="HUN">
      <data key="d0">3855168</data>
    </edge>
    <edge source="JPN" target="IDN">
      <data key="d0">84362564</data>
    </edge>
    <edge source="JPN" target="IRL">
      <data key="d0">27547605</data>
    </edge>
    <edge source="JPN" target="ISR">
      <data key="d0">65877309</data>
    </edge>
    <edge source="JPN" target="ITA">
      <data key="d0">192522960</data>
    </edge>
    <edge source="JPN" target="CIV">
      <data key="d0">77893</data>
    </edge>
    <edge source="JPN" target="JAM">
      <data key="d0">36539</data>
    </edge>
    <edge source="JPN" target="KAZ">
      <data key="d0">111630</data>
    </edge>
    <edge source="JPN" target="JOR">
      <data key="d0">2234727</data>
    </edge>
    <edge source="JPN" target="KOR">
      <data key="d0">1783199643</data>
    </edge>
    <edge source="JPN" target="LBN">
      <data key="d0">3112468</data>
    </edge>
    <edge source="JPN" target="LTU">
      <data key="d0">2677926</data>
    </edge>
    <edge source="JPN" target="MDG">
      <data key="d0">604154</data>
    </edge>
    <edge source="JPN" target="MYS">
      <data key="d0">241798929</data>
    </edge>
    <edge source="JPN" target="MUS">
      <data key="d0">765470</data>
    </edge>
    <edge source="JPN" target="MEX">
      <data key="d0">100286394</data>
    </edge>
    <edge source="JPN" target="MAR">
      <data key="d0">2796979</data>
    </edge>
    <edge source="JPN" target="OMN">
      <data key="d0">9576270</data>
    </edge>
    <edge source="JPN" target="NAM">
      <data key="d0">20951</data>
    </edge>
    <edge source="JPN" target="NLD">
      <data key="d0">376664781</data>
    </edge>
    <edge source="JPN" target="NZL">
      <data key="d0">20115698</data>
    </edge>
    <edge source="JPN" target="NIC">
      <data key="d0">92739</data>
    </edge>
    <edge source="JPN" target="NOR">
      <data key="d0">37244143</data>
    </edge>
    <edge source="JPN" target="PAK">
      <data key="d0">17493564</data>
    </edge>
    <edge source="JPN" target="PAN">
      <data key="d0">2285880</data>
    </edge>
    <edge source="JPN" target="PRY">
      <data key="d0">1186697</data>
    </edge>
    <edge source="JPN" target="PER">
      <data key="d0">3270852</data>
    </edge>
    <edge source="JPN" target="PHL">
      <data key="d0">188510251</data>
    </edge>
    <edge source="JPN" target="POL">
      <data key="d0">5461850</data>
    </edge>
    <edge source="JPN" target="PRT">
      <data key="d0">18313695</data>
    </edge>
    <edge source="JPN" target="ROU">
      <data key="d0">330882</data>
    </edge>
    <edge source="JPN" target="RUS">
      <data key="d0">13687331</data>
    </edge>
    <edge source="JPN" target="SAU">
      <data key="d0">47488319</data>
    </edge>
    <edge source="JPN" target="IND">
      <data key="d0">95568053</data>
    </edge>
    <edge source="JPN" target="SGP">
      <data key="d0">580773779</data>
    </edge>
    <edge source="JPN" target="SVK">
      <data key="d0">289982</data>
    </edge>
    <edge source="JPN" target="VNM">
      <data key="d0">37950101</data>
    </edge>
    <edge source="JPN" target="SVN">
      <data key="d0">1327666</data>
    </edge>
    <edge source="JPN" target="ZAF">
      <data key="d0">30048051</data>
    </edge>
    <edge source="JPN" target="ZWE">
      <data key="d0">30879</data>
    </edge>
    <edge source="JPN" target="ESP">
      <data key="d0">112328742</data>
    </edge>
    <edge source="JPN" target="SWE">
      <data key="d0">40348594</data>
    </edge>
    <edge source="JPN" target="CHE">
      <data key="d0">78440814</data>
    </edge>
    <edge source="JPN" target="THA">
      <data key="d0">198602333</data>
    </edge>
    <edge source="JPN" target="ARE">
      <data key="d0">46041609</data>
    </edge>
    <edge source="JPN" target="TUN">
      <data key="d0">2385735</data>
    </edge>
    <edge source="JPN" target="TUR">
      <data key="d0">29564036</data>
    </edge>
    <edge source="JPN" target="UKR">
      <data key="d0">2664704</data>
    </edge>
    <edge source="JPN" target="MKD">
      <data key="d0">220727</data>
    </edge>
    <edge source="JPN" target="EGY">
      <data key="d0">14102416</data>
    </edge>
    <edge source="JPN" target="GBR">
      <data key="d0">436104407</data>
    </edge>
    <edge source="JPN" target="TZA">
      <data key="d0">40436</data>
    </edge>
    <edge source="JPN" target="USA">
      <data key="d0">3932216943</data>
    </edge>
    <edge source="JPN" target="BFA">
      <data key="d0">30703</data>
    </edge>
    <edge source="JPN" target="URY">
      <data key="d0">3420673</data>
    </edge>
    <edge source="JPN" target="SRB">
      <data key="d0">103558</data>
    </edge>
    <edge source="JOR" target="DZA">
      <data key="d0">23657</data>
    </edge>
    <edge source="JOR" target="BEL">
      <data key="d0">15070</data>
    </edge>
    <edge source="JOR" target="PSE">
      <data key="d0">114566</data>
    </edge>
    <edge source="JOR" target="ISR">
      <data key="d0">75405</data>
    </edge>
    <edge source="JOR" target="MAR">
      <data key="d0">659462</data>
    </edge>
    <edge source="JOR" target="SAU">
      <data key="d0">215712</data>
    </edge>
    <edge source="JOR" target="ZAF">
      <data key="d0">105907</data>
    </edge>
    <edge source="JOR" target="ZWE">
      <data key="d0">12527</data>
    </edge>
    <edge source="JOR" target="CHE">
      <data key="d0">101824</data>
    </edge>
    <edge source="JOR" target="ARE">
      <data key="d0">83265</data>
    </edge>
    <edge source="JOR" target="EGY">
      <data key="d0">75229</data>
    </edge>
    <edge source="JOR" target="GBR">
      <data key="d0">386111</data>
    </edge>
    <edge source="KOR" target="ALB">
      <data key="d0">86577</data>
    </edge>
    <edge source="KOR" target="AZE">
      <data key="d0">102217</data>
    </edge>
    <edge source="KOR" target="ARG">
      <data key="d0">1024129</data>
    </edge>
    <edge source="KOR" target="AUS">
      <data key="d0">8319280</data>
    </edge>
    <edge source="KOR" target="AUT">
      <data key="d0">6094193</data>
    </edge>
    <edge source="KOR" target="ARM">
      <data key="d0">81164</data>
    </edge>
    <edge source="KOR" target="BEL">
      <data key="d0">2516338</data>
    </edge>
    <edge source="KOR" target="BOL">
      <data key="d0">26719</data>
    </edge>
    <edge source="KOR" target="BRA">
      <data key="d0">10988269</data>
    </edge>
    <edge source="KOR" target="BGR">
      <data key="d0">26278</data>
    </edge>
    <edge source="KOR" target="BLR">
      <data key="d0">11386</data>
    </edge>
    <edge source="KOR" target="KHM">
      <data key="d0">3464643</data>
    </edge>
    <edge source="KOR" target="CMR">
      <data key="d0">246304</data>
    </edge>
    <edge source="KOR" target="CAN">
      <data key="d0">25605124</data>
    </edge>
    <edge source="KOR" target="CAF">
      <data key="d0">48442</data>
    </edge>
    <edge source="KOR" target="LKA">
      <data key="d0">97299</data>
    </edge>
    <edge source="KOR" target="CHL">
      <data key="d0">4082409</data>
    </edge>
    <edge source="KOR" target="CHN">
      <data key="d0">71153849</data>
    </edge>
    <edge source="KOR" target="COL">
      <data key="d0">491692</data>
    </edge>
    <edge source="KOR" target="CRI">
      <data key="d0">141978</data>
    </edge>
    <edge source="KOR" target="HRV">
      <data key="d0">54275</data>
    </edge>
    <edge source="KOR" target="CZE">
      <data key="d0">495710</data>
    </edge>
    <edge source="KOR" target="BEN">
      <data key="d0">375137</data>
    </edge>
    <edge source="KOR" target="DNK">
      <data key="d0">1439660</data>
    </edge>
    <edge source="KOR" target="ECU">
      <data key="d0">51477</data>
    </edge>
    <edge source="KOR" target="SLV">
      <data key="d0">20093</data>
    </edge>
    <edge source="KOR" target="EST">
      <data key="d0">69815</data>
    </edge>
    <edge source="KOR" target="FIN">
      <data key="d0">1141186</data>
    </edge>
    <edge source="KOR" target="FRA">
      <data key="d0">12589118</data>
    </edge>
    <edge source="KOR" target="GEO">
      <data key="d0">80426</data>
    </edge>
    <edge source="KOR" target="DEU">
      <data key="d0">33211514</data>
    </edge>
    <edge source="KOR" target="GRC">
      <data key="d0">628581</data>
    </edge>
    <edge source="KOR" target="GTM">
      <data key="d0">23751</data>
    </edge>
    <edge source="KOR" target="HND">
      <data key="d0">11142</data>
    </edge>
    <edge source="KOR" target="HKG">
      <data key="d0">85692597</data>
    </edge>
    <edge source="KOR" target="HUN">
      <data key="d0">414555</data>
    </edge>
    <edge source="KOR" target="IDN">
      <data key="d0">1875999</data>
    </edge>
    <edge source="KOR" target="IRL">
      <data key="d0">794788</data>
    </edge>
    <edge source="KOR" target="ISR">
      <data key="d0">3439966</data>
    </edge>
    <edge source="KOR" target="ITA">
      <data key="d0">10102030</data>
    </edge>
    <edge source="KOR" target="CIV">
      <data key="d0">696379</data>
    </edge>
    <edge source="KOR" target="JPN">
      <data key="d0">142601024</data>
    </edge>
    <edge source="KOR" target="KAZ">
      <data key="d0">183637</data>
    </edge>
    <edge source="KOR" target="JOR">
      <data key="d0">165674</data>
    </edge>
    <edge source="KOR" target="KGZ">
      <data key="d0">19943</data>
    </edge>
    <edge source="KOR" target="LBN">
      <data key="d0">918876</data>
    </edge>
    <edge source="KOR" target="LVA">
      <data key="d0">73264</data>
    </edge>
    <edge source="KOR" target="LTU">
      <data key="d0">226127</data>
    </edge>
    <edge source="KOR" target="MDG">
      <data key="d0">40624</data>
    </edge>
    <edge source="KOR" target="MWI">
      <data key="d0">46788</data>
    </edge>
    <edge source="KOR" target="MYS">
      <data key="d0">9394735</data>
    </edge>
    <edge source="KOR" target="MUS">
      <data key="d0">38421</data>
    </edge>
    <edge source="KOR" target="MEX">
      <data key="d0">7040071</data>
    </edge>
    <edge source="KOR" target="MAR">
      <data key="d0">399326</data>
    </edge>
    <edge source="KOR" target="OMN">
      <data key="d0">744389</data>
    </edge>
    <edge source="KOR" target="NAM">
      <data key="d0">54414</data>
    </edge>
    <edge source="KOR" target="NLD">
      <data key="d0">19001845</data>
    </edge>
    <edge source="KOR" target="NZL">
      <data key="d0">839397</data>
    </edge>
    <edge source="KOR" target="NIC">
      <data key="d0">15510</data>
    </edge>
    <edge source="KOR" target="NOR">
      <data key="d0">565576</data>
    </edge>
    <edge source="KOR" target="PAK">
      <data key="d0">822201</data>
    </edge>
    <edge source="KOR" target="PAN">
      <data key="d0">671773</data>
    </edge>
    <edge source="KOR" target="PRY">
      <data key="d0">162543</data>
    </edge>
    <edge source="KOR" target="PER">
      <data key="d0">1319321</data>
    </edge>
    <edge source="KOR" target="PHL">
      <data key="d0">3523413</data>
    </edge>
    <edge source="KOR" target="POL">
      <data key="d0">1401873</data>
    </edge>
    <edge source="KOR" target="PRT">
      <data key="d0">396633</data>
    </edge>
    <edge source="KOR" target="ROU">
      <data key="d0">135808</data>
    </edge>
    <edge source="KOR" target="RUS">
      <data key="d0">12107830</data>
    </edge>
    <edge source="KOR" target="SAU">
      <data key="d0">12476982</data>
    </edge>
    <edge source="KOR" target="SEN">
      <data key="d0">211453</data>
    </edge>
    <edge source="KOR" target="IND">
      <data key="d0">2365356</data>
    </edge>
    <edge source="KOR" target="SGP">
      <data key="d0">36627935</data>
    </edge>
    <edge source="KOR" target="SVK">
      <data key="d0">55383</data>
    </edge>
    <edge source="KOR" target="VNM">
      <data key="d0">3310834</data>
    </edge>
    <edge source="KOR" target="SVN">
      <data key="d0">184659</data>
    </edge>
    <edge source="KOR" target="ZAF">
      <data key="d0">2391445</data>
    </edge>
    <edge source="KOR" target="ZWE">
      <data key="d0">192395</data>
    </edge>
    <edge source="KOR" target="ESP">
      <data key="d0">6754345</data>
    </edge>
    <edge source="KOR" target="SWE">
      <data key="d0">1624602</data>
    </edge>
    <edge source="KOR" target="CHE">
      <data key="d0">14093440</data>
    </edge>
    <edge source="KOR" target="THA">
      <data key="d0">7331032</data>
    </edge>
    <edge source="KOR" target="ARE">
      <data key="d0">22054990</data>
    </edge>
    <edge source="KOR" target="TUN">
      <data key="d0">207711</data>
    </edge>
    <edge source="KOR" target="TUR">
      <data key="d0">20668983</data>
    </edge>
    <edge source="KOR" target="UKR">
      <data key="d0">77665</data>
    </edge>
    <edge source="KOR" target="EGY">
      <data key="d0">2579804</data>
    </edge>
    <edge source="KOR" target="GBR">
      <data key="d0">42275471</data>
    </edge>
    <edge source="KOR" target="TZA">
      <data key="d0">105671</data>
    </edge>
    <edge source="KOR" target="USA">
      <data key="d0">194150946</data>
    </edge>
    <edge source="KOR" target="URY">
      <data key="d0">107718</data>
    </edge>
    <edge source="KOR" target="SRB">
      <data key="d0">70810</data>
    </edge>
    <edge source="LBN" target="CAN">
      <data key="d0">58898</data>
    </edge>
    <edge source="LBN" target="FRA">
      <data key="d0">87530</data>
    </edge>
    <edge source="LBN" target="ITA">
      <data key="d0">13551</data>
    </edge>
    <edge source="LBN" target="JOR">
      <data key="d0">126226</data>
    </edge>
    <edge source="LBN" target="OMN">
      <data key="d0">10542</data>
    </edge>
    <edge source="LBN" target="NLD">
      <data key="d0">13263</data>
    </edge>
    <edge source="LBN" target="SAU">
      <data key="d0">71970</data>
    </edge>
    <edge source="LBN" target="ESP">
      <data key="d0">25297</data>
    </edge>
    <edge source="LBN" target="CHE">
      <data key="d0">118250</data>
    </edge>
    <edge source="LBN" target="ARE">
      <data key="d0">979610</data>
    </edge>
    <edge source="LBN" target="EGY">
      <data key="d0">210749</data>
    </edge>
    <edge source="LBN" target="GBR">
      <data key="d0">163947</data>
    </edge>
    <edge source="LBN" target="USA">
      <data key="d0">157702</data>
    </edge>
    <edge source="MEX" target="ARG">
      <data key="d0">1600809</data>
    </edge>
    <edge source="MEX" target="AUS">
      <data key="d0">5922987</data>
    </edge>
    <edge source="MEX" target="AUT">
      <data key="d0">99562</data>
    </edge>
    <edge source="MEX" target="BOL">
      <data key="d0">36418</data>
    </edge>
    <edge source="MEX" target="BRA">
      <data key="d0">20653560</data>
    </edge>
    <edge source="MEX" target="CAN">
      <data key="d0">2526537</data>
    </edge>
    <edge source="MEX" target="CHL">
      <data key="d0">3379703</data>
    </edge>
    <edge source="MEX" target="CHN">
      <data key="d0">667793</data>
    </edge>
    <edge source="MEX" target="COL">
      <data key="d0">5693586</data>
    </edge>
    <edge source="MEX" target="CRI">
      <data key="d0">828713</data>
    </edge>
    <edge source="MEX" target="DNK">
      <data key="d0">26506</data>
    </edge>
    <edge source="MEX" target="ECU">
      <data key="d0">401529</data>
    </edge>
    <edge source="MEX" target="SLV">
      <data key="d0">284749</data>
    </edge>
    <edge source="MEX" target="FRA">
      <data key="d0">797158</data>
    </edge>
    <edge source="MEX" target="DEU">
      <data key="d0">2633012</data>
    </edge>
    <edge source="MEX" target="GTM">
      <data key="d0">1039318</data>
    </edge>
    <edge source="MEX" target="HND">
      <data key="d0">263397</data>
    </edge>
    <edge source="MEX" target="HKG">
      <data key="d0">15851908</data>
    </edge>
    <edge source="MEX" target="ITA">
      <data key="d0">421975</data>
    </edge>
    <edge source="MEX" target="JPN">
      <data key="d0">36306437</data>
    </edge>
    <edge source="MEX" target="KOR">
      <data key="d0">4997782</data>
    </edge>
    <edge source="MEX" target="MYS">
      <data key="d0">99293</data>
    </edge>
    <edge source="MEX" target="NLD">
      <data key="d0">5478605</data>
    </edge>
    <edge source="MEX" target="NIC">
      <data key="d0">91562</data>
    </edge>
    <edge source="MEX" target="PAN">
      <data key="d0">10400253</data>
    </edge>
    <edge source="MEX" target="PRY">
      <data key="d0">10391</data>
    </edge>
    <edge source="MEX" target="PER">
      <data key="d0">5090383</data>
    </edge>
    <edge source="MEX" target="PHL">
      <data key="d0">23742</data>
    </edge>
    <edge source="MEX" target="PRT">
      <data key="d0">19621</data>
    </edge>
    <edge source="MEX" target="IND">
      <data key="d0">139413</data>
    </edge>
    <edge source="MEX" target="SGP">
      <data key="d0">8104721</data>
    </edge>
    <edge source="MEX" target="ESP">
      <data key="d0">61851</data>
    </edge>
    <edge source="MEX" target="SWE">
      <data key="d0">34108</data>
    </edge>
    <edge source="MEX" target="CHE">
      <data key="d0">1441646</data>
    </edge>
    <edge source="MEX" target="THA">
      <data key="d0">18209</data>
    </edge>
    <edge source="MEX" target="TUR">
      <data key="d0">22250</data>
    </edge>
    <edge source="MEX" target="EGY">
      <data key="d0">58638</data>
    </edge>
    <edge source="MEX" target="GBR">
      <data key="d0">2670370</data>
    </edge>
    <edge source="MEX" target="USA">
      <data key="d0">901147577</data>
    </edge>
    <edge source="MEX" target="URY">
      <data key="d0">3437616</data>
    </edge>
    <edge source="PRY" target="BRA">
      <data key="d0">10194</data>
    </edge>
    <edge source="PRY" target="MEX">
      <data key="d0">15287</data>
    </edge>
    <edge source="PRY" target="CHE">
      <data key="d0">11270</data>
    </edge>
    <edge source="PRY" target="URY">
      <data key="d0">13561</data>
    </edge>
    <edge source="PER" target="ARG">
      <data key="d0">26112</data>
    </edge>
    <edge source="PER" target="AUS">
      <data key="d0">27807</data>
    </edge>
    <edge source="PER" target="BOL">
      <data key="d0">34357</data>
    </edge>
    <edge source="PER" target="CAN">
      <data key="d0">22272</data>
    </edge>
    <edge source="PER" target="CHL">
      <data key="d0">109493</data>
    </edge>
    <edge source="PER" target="COL">
      <data key="d0">132484</data>
    </edge>
    <edge source="PER" target="ECU">
      <data key="d0">12014</data>
    </edge>
    <edge source="PER" target="MEX">
      <data key="d0">10383</data>
    </edge>
    <edge source="PER" target="ESP">
      <data key="d0">32534</data>
    </edge>
    <edge source="PER" target="USA">
      <data key="d0">92259</data>
    </edge>
    <edge source="PHL" target="ARG">
      <data key="d0">208890</data>
    </edge>
    <edge source="PHL" target="AUS">
      <data key="d0">992591</data>
    </edge>
    <edge source="PHL" target="AUT">
      <data key="d0">107636</data>
    </edge>
    <edge source="PHL" target="BEL">
      <data key="d0">17361368</data>
    </edge>
    <edge source="PHL" target="BRA">
      <data key="d0">4505133</data>
    </edge>
    <edge source="PHL" target="CAN">
      <data key="d0">19892828</data>
    </edge>
    <edge source="PHL" target="CHL">
      <data key="d0">119363</data>
    </edge>
    <edge source="PHL" target="CHN">
      <data key="d0">693694</data>
    </edge>
    <edge source="PHL" target="COL">
      <data key="d0">77451</data>
    </edge>
    <edge source="PHL" target="CZE">
      <data key="d0">858907</data>
    </edge>
    <edge source="PHL" target="DNK">
      <data key="d0">72924</data>
    </edge>
    <edge source="PHL" target="FIN">
      <data key="d0">158438</data>
    </edge>
    <edge source="PHL" target="FRA">
      <data key="d0">6928749</data>
    </edge>
    <edge source="PHL" target="DEU">
      <data key="d0">7029829</data>
    </edge>
    <edge source="PHL" target="GRC">
      <data key="d0">15488</data>
    </edge>
    <edge source="PHL" target="GTM">
      <data key="d0">13380</data>
    </edge>
    <edge source="PHL" target="HKG">
      <data key="d0">19244989</data>
    </edge>
    <edge source="PHL" target="HUN">
      <data key="d0">267036</data>
    </edge>
    <edge source="PHL" target="IDN">
      <data key="d0">245827</data>
    </edge>
    <edge source="PHL" target="IRL">
      <data key="d0">2885588</data>
    </edge>
    <edge source="PHL" target="ISR">
      <data key="d0">56928</data>
    </edge>
    <edge source="PHL" target="ITA">
      <data key="d0">570027</data>
    </edge>
    <edge source="PHL" target="JAM">
      <data key="d0">2002239</data>
    </edge>
    <edge source="PHL" target="JPN">
      <data key="d0">26348300</data>
    </edge>
    <edge source="PHL" target="KOR">
      <data key="d0">1196830</data>
    </edge>
    <edge source="PHL" target="LBN">
      <data key="d0">36670</data>
    </edge>
    <edge source="PHL" target="MYS">
      <data key="d0">603103</data>
    </edge>
    <edge source="PHL" target="MEX">
      <data key="d0">2868759</data>
    </edge>
    <edge source="PHL" target="MAR">
      <data key="d0">86478</data>
    </edge>
    <edge source="PHL" target="NLD">
      <data key="d0">446683</data>
    </edge>
    <edge source="PHL" target="NZL">
      <data key="d0">113232</data>
    </edge>
    <edge source="PHL" target="PAK">
      <data key="d0">22369</data>
    </edge>
    <edge source="PHL" target="PRY">
      <data key="d0">82912</data>
    </edge>
    <edge source="PHL" target="POL">
      <data key="d0">1113650</data>
    </edge>
    <edge source="PHL" target="PRT">
      <data key="d0">1471918</data>
    </edge>
    <edge source="PHL" target="SAU">
      <data key="d0">236361</data>
    </edge>
    <edge source="PHL" target="IND">
      <data key="d0">2420358</data>
    </edge>
    <edge source="PHL" target="SGP">
      <data key="d0">16938651</data>
    </edge>
    <edge source="PHL" target="SVK">
      <data key="d0">534285</data>
    </edge>
    <edge source="PHL" target="VNM">
      <data key="d0">3433408</data>
    </edge>
    <edge source="PHL" target="SVN">
      <data key="d0">92937</data>
    </edge>
    <edge source="PHL" target="ZAF">
      <data key="d0">231188</data>
    </edge>
    <edge source="PHL" target="ESP">
      <data key="d0">168174</data>
    </edge>
    <edge source="PHL" target="SWE">
      <data key="d0">23705</data>
    </edge>
    <edge source="PHL" target="CHE">
      <data key="d0">227703</data>
    </edge>
    <edge source="PHL" target="THA">
      <data key="d0">2733921</data>
    </edge>
    <edge source="PHL" target="ARE">
      <data key="d0">360939</data>
    </edge>
    <edge source="PHL" target="TUR">
      <data key="d0">29577</data>
    </edge>
    <edge source="PHL" target="GBR">
      <data key="d0">5106091</data>
    </edge>
    <edge source="PHL" target="USA">
      <data key="d0">178995575</data>
    </edge>
    <edge source="SAU" target="BEL">
      <data key="d0">40800</data>
    </edge>
    <edge source="SAU" target="FRA">
      <data key="d0">2865070</data>
    </edge>
    <edge source="SAU" target="DEU">
      <data key="d0">265334</data>
    </edge>
    <edge source="SAU" target="JPN">
      <data key="d0">69867</data>
    </edge>
    <edge source="SAU" target="JOR">
      <data key="d0">41867</data>
    </edge>
    <edge source="SAU" target="OMN">
      <data key="d0">29333</data>
    </edge>
    <edge source="SAU" target="SGP">
      <data key="d0">143200</data>
    </edge>
    <edge source="SAU" target="ARE">
      <data key="d0">298134</data>
    </edge>
    <edge source="SAU" target="TUR">
      <data key="d0">28000</data>
    </edge>
    <edge source="SAU" target="EGY">
      <data key="d0">31733</data>
    </edge>
    <edge source="SAU" target="GBR">
      <data key="d0">603201</data>
    </edge>
    <edge source="SAU" target="USA">
      <data key="d0">74133</data>
    </edge>
    <edge source="IND" target="DZA">
      <data key="d0">112684</data>
    </edge>
    <edge source="IND" target="ARG">
      <data key="d0">36232</data>
    </edge>
    <edge source="IND" target="AUS">
      <data key="d0">619243</data>
    </edge>
    <edge source="IND" target="AUT">
      <data key="d0">607899</data>
    </edge>
    <edge source="IND" target="BEL">
      <data key="d0">330242</data>
    </edge>
    <edge source="IND" target="BWA">
      <data key="d0">85737</data>
    </edge>
    <edge source="IND" target="BRA">
      <data key="d0">13337</data>
    </edge>
    <edge source="IND" target="KHM">
      <data key="d0">23826</data>
    </edge>
    <edge source="IND" target="CMR">
      <data key="d0">21072</data>
    </edge>
    <edge source="IND" target="CAN">
      <data key="d0">1483664</data>
    </edge>
    <edge source="IND" target="LKA">
      <data key="d0">1437718</data>
    </edge>
    <edge source="IND" target="CHL">
      <data key="d0">12592</data>
    </edge>
    <edge source="IND" target="CHN">
      <data key="d0">734435</data>
    </edge>
    <edge source="IND" target="COL">
      <data key="d0">74516</data>
    </edge>
    <edge source="IND" target="CRI">
      <data key="d0">15740</data>
    </edge>
    <edge source="IND" target="CZE">
      <data key="d0">12843</data>
    </edge>
    <edge source="IND" target="DNK">
      <data key="d0">38131</data>
    </edge>
    <edge source="IND" target="ETH">
      <data key="d0">178686</data>
    </edge>
    <edge source="IND" target="FRA">
      <data key="d0">1583444</data>
    </edge>
    <edge source="IND" target="DEU">
      <data key="d0">1674733</data>
    </edge>
    <edge source="IND" target="GHA">
      <data key="d0">84422</data>
    </edge>
    <edge source="IND" target="GRC">
      <data key="d0">86677</data>
    </edge>
    <edge source="IND" target="GTM">
      <data key="d0">11621</data>
    </edge>
    <edge source="IND" target="HND">
      <data key="d0">21936</data>
    </edge>
    <edge source="IND" target="HKG">
      <data key="d0">17851936</data>
    </edge>
    <edge source="IND" target="IDN">
      <data key="d0">535188</data>
    </edge>
    <edge source="IND" target="IRL">
      <data key="d0">18028</data>
    </edge>
    <edge source="IND" target="ISR">
      <data key="d0">746204</data>
    </edge>
    <edge source="IND" target="ITA">
      <data key="d0">373413</data>
    </edge>
    <edge source="IND" target="CIV">
      <data key="d0">11336</data>
    </edge>
    <edge source="IND" target="JPN">
      <data key="d0">392954</data>
    </edge>
    <edge source="IND" target="KAZ">
      <data key="d0">20658</data>
    </edge>
    <edge source="IND" target="JOR">
      <data key="d0">55570</data>
    </edge>
    <edge source="IND" target="KOR">
      <data key="d0">866860</data>
    </edge>
    <edge source="IND" target="LBN">
      <data key="d0">41139</data>
    </edge>
    <edge source="IND" target="MDG">
      <data key="d0">33549</data>
    </edge>
    <edge source="IND" target="MWI">
      <data key="d0">14192</data>
    </edge>
    <edge source="IND" target="MYS">
      <data key="d0">2446806</data>
    </edge>
    <edge source="IND" target="MUS">
      <data key="d0">1148222</data>
    </edge>
    <edge source="IND" target="MEX">
      <data key="d0">320793</data>
    </edge>
    <edge source="IND" target="MAR">
      <data key="d0">94990</data>
    </edge>
    <edge source="IND" target="OMN">
      <data key="d0">1825605</data>
    </edge>
    <edge source="IND" target="NAM">
      <data key="d0">148088</data>
    </edge>
    <edge source="IND" target="NLD">
      <data key="d0">1693276</data>
    </edge>
    <edge source="IND" target="NZL">
      <data key="d0">113961</data>
    </edge>
    <edge source="IND" target="NOR">
      <data key="d0">78936</data>
    </edge>
    <edge source="IND" target="PAK">
      <data key="d0">289357</data>
    </edge>
    <edge source="IND" target="PHL">
      <data key="d0">139154</data>
    </edge>
    <edge source="IND" target="POL">
      <data key="d0">20500</data>
    </edge>
    <edge source="IND" target="PRT">
      <data key="d0">84979</data>
    </edge>
    <edge source="IND" target="ROU">
      <data key="d0">189890</data>
    </edge>
    <edge source="IND" target="RUS">
      <data key="d0">339292</data>
    </edge>
    <edge source="IND" target="SAU">
      <data key="d0">2614724</data>
    </edge>
    <edge source="IND" target="SGP">
      <data key="d0">4625576</data>
    </edge>
    <edge source="IND" target="VNM">
      <data key="d0">241030</data>
    </edge>
    <edge source="IND" target="ZAF">
      <data key="d0">827371</data>
    </edge>
    <edge source="IND" target="ZWE">
      <data key="d0">60644</data>
    </edge>
    <edge source="IND" target="ESP">
      <data key="d0">533824</data>
    </edge>
    <edge source="IND" target="SWE">
      <data key="d0">4338479</data>
    </edge>
    <edge source="IND" target="CHE">
      <data key="d0">1681787</data>
    </edge>
    <edge source="IND" target="THA">
      <data key="d0">318417</data>
    </edge>
    <edge source="IND" target="TGO">
      <data key="d0">68521</data>
    </edge>
    <edge source="IND" target="ARE">
      <data key="d0">30322596</data>
    </edge>
    <edge source="IND" target="TUR">
      <data key="d0">355551</data>
    </edge>
    <edge source="IND" target="UGA">
      <data key="d0">101961</data>
    </edge>
    <edge source="IND" target="UKR">
      <data key="d0">78064</data>
    </edge>
    <edge source="IND" target="EGY">
      <data key="d0">491882</data>
    </edge>
    <edge source="IND" target="GBR">
      <data key="d0">13610936</data>
    </edge>
    <edge source="IND" target="TZA">
      <data key="d0">328101</data>
    </edge>
    <edge source="IND" target="USA">
      <data key="d0">18821757</data>
    </edge>
    <edge source="SGP" target="DZA">
      <data key="d0">74675</data>
    </edge>
    <edge source="SGP" target="ARG">
      <data key="d0">1970661</data>
    </edge>
    <edge source="SGP" target="AUS">
      <data key="d0">103466695</data>
    </edge>
    <edge source="SGP" target="AUT">
      <data key="d0">1507324</data>
    </edge>
    <edge source="SGP" target="BEL">
      <data key="d0">8833620</data>
    </edge>
    <edge source="SGP" target="BWA">
      <data key="d0">34438</data>
    </edge>
    <edge source="SGP" target="BRA">
      <data key="d0">7947706</data>
    </edge>
    <edge source="SGP" target="KHM">
      <data key="d0">7318982</data>
    </edge>
    <edge source="SGP" target="CAN">
      <data key="d0">4323225</data>
    </edge>
    <edge source="SGP" target="LKA">
      <data key="d0">8792731</data>
    </edge>
    <edge source="SGP" target="CHL">
      <data key="d0">6655742</data>
    </edge>
    <edge source="SGP" target="CHN">
      <data key="d0">80568978</data>
    </edge>
    <edge source="SGP" target="CRI">
      <data key="d0">125097</data>
    </edge>
    <edge source="SGP" target="HRV">
      <data key="d0">195255</data>
    </edge>
    <edge source="SGP" target="CZE">
      <data key="d0">1318762</data>
    </edge>
    <edge source="SGP" target="DNK">
      <data key="d0">742706</data>
    </edge>
    <edge source="SGP" target="SLV">
      <data key="d0">61896</data>
    </edge>
    <edge source="SGP" target="ETH">
      <data key="d0">17111</data>
    </edge>
    <edge source="SGP" target="EST">
      <data key="d0">23678</data>
    </edge>
    <edge source="SGP" target="FIN">
      <data key="d0">1713672</data>
    </edge>
    <edge source="SGP" target="FRA">
      <data key="d0">11714861</data>
    </edge>
    <edge source="SGP" target="DEU">
      <data key="d0">54072954</data>
    </edge>
    <edge source="SGP" target="GHA">
      <data key="d0">139596</data>
    </edge>
    <edge source="SGP" target="GRC">
      <data key="d0">468823</data>
    </edge>
    <edge source="SGP" target="GTM">
      <data key="d0">845156</data>
    </edge>
    <edge source="SGP" target="HND">
      <data key="d0">25628</data>
    </edge>
    <edge source="SGP" target="HKG">
      <data key="d0">311714118</data>
    </edge>
    <edge source="SGP" target="HUN">
      <data key="d0">100371</data>
    </edge>
    <edge source="SGP" target="IRL">
      <data key="d0">10247122</data>
    </edge>
    <edge source="SGP" target="ISR">
      <data key="d0">7133757</data>
    </edge>
    <edge source="SGP" target="ITA">
      <data key="d0">5695585</data>
    </edge>
    <edge source="SGP" target="CIV">
      <data key="d0">24966</data>
    </edge>
    <edge source="SGP" target="JPN">
      <data key="d0">273975057</data>
    </edge>
    <edge source="SGP" target="KAZ">
      <data key="d0">47681</data>
    </edge>
    <edge source="SGP" target="JOR">
      <data key="d0">2096980</data>
    </edge>
    <edge source="SGP" target="KOR">
      <data key="d0">72345185</data>
    </edge>
    <edge source="SGP" target="LBN">
      <data key="d0">1048225</data>
    </edge>
    <edge source="SGP" target="LVA">
      <data key="d0">66446</data>
    </edge>
    <edge source="SGP" target="LTU">
      <data key="d0">94071</data>
    </edge>
    <edge source="SGP" target="MDG">
      <data key="d0">730022</data>
    </edge>
    <edge source="SGP" target="MYS">
      <data key="d0">370039569</data>
    </edge>
    <edge source="SGP" target="MUS">
      <data key="d0">877681</data>
    </edge>
    <edge source="SGP" target="MEX">
      <data key="d0">3449759</data>
    </edge>
    <edge source="SGP" target="MAR">
      <data key="d0">649505</data>
    </edge>
    <edge source="SGP" target="MOZ">
      <data key="d0">12139</data>
    </edge>
    <edge source="SGP" target="OMN">
      <data key="d0">2336610</data>
    </edge>
    <edge source="SGP" target="NAM">
      <data key="d0">35717</data>
    </edge>
    <edge source="SGP" target="NLD">
      <data key="d0">16742405</data>
    </edge>
    <edge source="SGP" target="NZL">
      <data key="d0">15414449</data>
    </edge>
    <edge source="SGP" target="NOR">
      <data key="d0">630865</data>
    </edge>
    <edge source="SGP" target="PAK">
      <data key="d0">13538094</data>
    </edge>
    <edge source="SGP" target="PAN">
      <data key="d0">15374116</data>
    </edge>
    <edge source="SGP" target="PER">
      <data key="d0">575457</data>
    </edge>
    <edge source="SGP" target="PHL">
      <data key="d0">62588784</data>
    </edge>
    <edge source="SGP" target="POL">
      <data key="d0">3690095</data>
    </edge>
    <edge source="SGP" target="PRT">
      <data key="d0">144095</data>
    </edge>
    <edge source="SGP" target="ROU">
      <data key="d0">200015</data>
    </edge>
    <edge source="SGP" target="RUS">
      <data key="d0">3195661</data>
    </edge>
    <edge source="SGP" target="SAU">
      <data key="d0">18005712</data>
    </edge>
    <edge source="SGP" target="IND">
      <data key="d0">51633499</data>
    </edge>
    <edge source="SGP" target="VNM">
      <data key="d0">29493830</data>
    </edge>
    <edge source="SGP" target="SVN">
      <data key="d0">60708</data>
    </edge>
    <edge source="SGP" target="ZAF">
      <data key="d0">4584571</data>
    </edge>
    <edge source="SGP" target="ZWE">
      <data key="d0">52755</data>
    </edge>
    <edge source="SGP" target="ESP">
      <data key="d0">10449280</data>
    </edge>
    <edge source="SGP" target="SWE">
      <data key="d0">1716629</data>
    </edge>
    <edge source="SGP" target="CHE">
      <data key="d0">6916043</data>
    </edge>
    <edge source="SGP" target="THA">
      <data key="d0">117475044</data>
    </edge>
    <edge source="SGP" target="ARE">
      <data key="d0">37633750</data>
    </edge>
    <edge source="SGP" target="TUN">
      <data key="d0">224835</data>
    </edge>
    <edge source="SGP" target="TUR">
      <data key="d0">7330197</data>
    </edge>
    <edge source="SGP" target="UGA">
      <data key="d0">17525</data>
    </edge>
    <edge source="SGP" target="EGY">
      <data key="d0">1967093</data>
    </edge>
    <edge source="SGP" target="GBR">
      <data key="d0">22325493</data>
    </edge>
    <edge source="SGP" target="TZA">
      <data key="d0">59476</data>
    </edge>
    <edge source="SGP" target="USA">
      <data key="d0">196139191</data>
    </edge>
    <edge source="SGP" target="BFA">
      <data key="d0">21190</data>
    </edge>
    <edge source="SGP" target="URY">
      <data key="d0">5966816</data>
    </edge>
    <edge source="SGP" target="SRB">
      <data key="d0">77186</data>
    </edge>
    <edge source="ZAF" target="DZA">
      <data key="d0">139227</data>
    </edge>
    <edge source="ZAF" target="ARG">
      <data key="d0">171997</data>
    </edge>
    <edge source="ZAF" target="AUS">
      <data key="d0">787883</data>
    </edge>
    <edge source="ZAF" target="AUT">
      <data key="d0">21548</data>
    </edge>
    <edge source="ZAF" target="BEL">
      <data key="d0">195332</data>
    </edge>
    <edge source="ZAF" target="BRA">
      <data key="d0">13139</data>
    </edge>
    <edge source="ZAF" target="BGR">
      <data key="d0">42334</data>
    </edge>
    <edge source="ZAF" target="CMR">
      <data key="d0">40148</data>
    </edge>
    <edge source="ZAF" target="CAN">
      <data key="d0">63793</data>
    </edge>
    <edge source="ZAF" target="CHN">
      <data key="d0">84008</data>
    </edge>
    <edge source="ZAF" target="BEN">
      <data key="d0">15147</data>
    </edge>
    <edge source="ZAF" target="ETH">
      <data key="d0">11984</data>
    </edge>
    <edge source="ZAF" target="FIN">
      <data key="d0">1661007</data>
    </edge>
    <edge source="ZAF" target="FRA">
      <data key="d0">1459269</data>
    </edge>
    <edge source="ZAF" target="DEU">
      <data key="d0">1991649</data>
    </edge>
    <edge source="ZAF" target="GHA">
      <data key="d0">36590</data>
    </edge>
    <edge source="ZAF" target="GRC">
      <data key="d0">99035</data>
    </edge>
    <edge source="ZAF" target="HKG">
      <data key="d0">649948</data>
    </edge>
    <edge source="ZAF" target="HUN">
      <data key="d0">13765</data>
    </edge>
    <edge source="ZAF" target="IDN">
      <data key="d0">30242</data>
    </edge>
    <edge source="ZAF" target="IRL">
      <data key="d0">56130</data>
    </edge>
    <edge source="ZAF" target="ISR">
      <data key="d0">135949</data>
    </edge>
    <edge source="ZAF" target="ITA">
      <data key="d0">240977</data>
    </edge>
    <edge source="ZAF" target="CIV">
      <data key="d0">35760</data>
    </edge>
    <edge source="ZAF" target="JPN">
      <data key="d0">91672</data>
    </edge>
    <edge source="ZAF" target="MDG">
      <data key="d0">373021</data>
    </edge>
    <edge source="ZAF" target="MWI">
      <data key="d0">833777</data>
    </edge>
    <edge source="ZAF" target="MYS">
      <data key="d0">206274</data>
    </edge>
    <edge source="ZAF" target="MUS">
      <data key="d0">1256180</data>
    </edge>
    <edge source="ZAF" target="MOZ">
      <data key="d0">1731439</data>
    </edge>
    <edge source="ZAF" target="OMN">
      <data key="d0">66752</data>
    </edge>
    <edge source="ZAF" target="NLD">
      <data key="d0">1042663</data>
    </edge>
    <edge source="ZAF" target="NZL">
      <data key="d0">39591</data>
    </edge>
    <edge source="ZAF" target="NOR">
      <data key="d0">510021</data>
    </edge>
    <edge source="ZAF" target="PAN">
      <data key="d0">41279</data>
    </edge>
    <edge source="ZAF" target="POL">
      <data key="d0">15129</data>
    </edge>
    <edge source="ZAF" target="SAU">
      <data key="d0">102509</data>
    </edge>
    <edge source="ZAF" target="SEN">
      <data key="d0">11599</data>
    </edge>
    <edge source="ZAF" target="IND">
      <data key="d0">147879</data>
    </edge>
    <edge source="ZAF" target="SGP">
      <data key="d0">242519</data>
    </edge>
    <edge source="ZAF" target="ZWE">
      <data key="d0">2599814</data>
    </edge>
    <edge source="ZAF" target="ESP">
      <data key="d0">178137</data>
    </edge>
    <edge source="ZAF" target="CHE">
      <data key="d0">428190</data>
    </edge>
    <edge source="ZAF" target="ARE">
      <data key="d0">376203</data>
    </edge>
    <edge source="ZAF" target="TUN">
      <data key="d0">410252</data>
    </edge>
    <edge source="ZAF" target="TUR">
      <data key="d0">41765</data>
    </edge>
    <edge source="ZAF" target="UGA">
      <data key="d0">41337</data>
    </edge>
    <edge source="ZAF" target="GBR">
      <data key="d0">6753297</data>
    </edge>
    <edge source="ZAF" target="TZA">
      <data key="d0">848767</data>
    </edge>
    <edge source="ZAF" target="USA">
      <data key="d0">2094208</data>
    </edge>
    <edge source="ZAF" target="BFA">
      <data key="d0">11516</data>
    </edge>
    <edge source="ESP" target="ALB">
      <data key="d0">10178</data>
    </edge>
    <edge source="ESP" target="DZA">
      <data key="d0">445676</data>
    </edge>
    <edge source="ESP" target="ARG">
      <data key="d0">1408427</data>
    </edge>
    <edge source="ESP" target="AUS">
      <data key="d0">395055</data>
    </edge>
    <edge source="ESP" target="AUT">
      <data key="d0">2094343</data>
    </edge>
    <edge source="ESP" target="BEL">
      <data key="d0">25851124</data>
    </edge>
    <edge source="ESP" target="BOL">
      <data key="d0">36068</data>
    </edge>
    <edge source="ESP" target="BRA">
      <data key="d0">3802964</data>
    </edge>
    <edge source="ESP" target="BGR">
      <data key="d0">77826</data>
    </edge>
    <edge source="ESP" target="CMR">
      <data key="d0">32529</data>
    </edge>
    <edge source="ESP" target="CAN">
      <data key="d0">2092770</data>
    </edge>
    <edge source="ESP" target="LKA">
      <data key="d0">268889</data>
    </edge>
    <edge source="ESP" target="CHL">
      <data key="d0">2214681</data>
    </edge>
    <edge source="ESP" target="CHN">
      <data key="d0">1790473</data>
    </edge>
    <edge source="ESP" target="COL">
      <data key="d0">278999</data>
    </edge>
    <edge source="ESP" target="CRI">
      <data key="d0">625579</data>
    </edge>
    <edge source="ESP" target="HRV">
      <data key="d0">271166</data>
    </edge>
    <edge source="ESP" target="CZE">
      <data key="d0">1575834</data>
    </edge>
    <edge source="ESP" target="BEN">
      <data key="d0">23053</data>
    </edge>
    <edge source="ESP" target="DNK">
      <data key="d0">483788</data>
    </edge>
    <edge source="ESP" target="ECU">
      <data key="d0">19247</data>
    </edge>
    <edge source="ESP" target="SLV">
      <data key="d0">222879</data>
    </edge>
    <edge source="ESP" target="ETH">
      <data key="d0">19167</data>
    </edge>
    <edge source="ESP" target="EST">
      <data key="d0">54815</data>
    </edge>
    <edge source="ESP" target="FIN">
      <data key="d0">443520</data>
    </edge>
    <edge source="ESP" target="FRA">
      <data key="d0">26185030</data>
    </edge>
    <edge source="ESP" target="DEU">
      <data key="d0">34734156</data>
    </edge>
    <edge source="ESP" target="GRC">
      <data key="d0">2786982</data>
    </edge>
    <edge source="ESP" target="GTM">
      <data key="d0">83697</data>
    </edge>
    <edge source="ESP" target="HND">
      <data key="d0">59307</data>
    </edge>
    <edge source="ESP" target="HKG">
      <data key="d0">17737348</data>
    </edge>
    <edge source="ESP" target="HUN">
      <data key="d0">547545</data>
    </edge>
    <edge source="ESP" target="IDN">
      <data key="d0">522929</data>
    </edge>
    <edge source="ESP" target="IRL">
      <data key="d0">1374813</data>
    </edge>
    <edge source="ESP" target="ISR">
      <data key="d0">496382</data>
    </edge>
    <edge source="ESP" target="ITA">
      <data key="d0">29570765</data>
    </edge>
    <edge source="ESP" target="CIV">
      <data key="d0">42817</data>
    </edge>
    <edge source="ESP" target="JPN">
      <data key="d0">3412002</data>
    </edge>
    <edge source="ESP" target="KAZ">
      <data key="d0">27711</data>
    </edge>
    <edge source="ESP" target="JOR">
      <data key="d0">347164</data>
    </edge>
    <edge source="ESP" target="KOR">
      <data key="d0">1210734</data>
    </edge>
    <edge source="ESP" target="LBN">
      <data key="d0">727309</data>
    </edge>
    <edge source="ESP" target="LVA">
      <data key="d0">54356</data>
    </edge>
    <edge source="ESP" target="LTU">
      <data key="d0">201856</data>
    </edge>
    <edge source="ESP" target="MYS">
      <data key="d0">225463</data>
    </edge>
    <edge source="ESP" target="MRT">
      <data key="d0">45683</data>
    </edge>
    <edge source="ESP" target="MUS">
      <data key="d0">115510</data>
    </edge>
    <edge source="ESP" target="MEX">
      <data key="d0">1602638</data>
    </edge>
    <edge source="ESP" target="MAR">
      <data key="d0">1783421</data>
    </edge>
    <edge source="ESP" target="OMN">
      <data key="d0">72069</data>
    </edge>
    <edge source="ESP" target="NLD">
      <data key="d0">13989164</data>
    </edge>
    <edge source="ESP" target="NZL">
      <data key="d0">117112</data>
    </edge>
    <edge source="ESP" target="NOR">
      <data key="d0">155644</data>
    </edge>
    <edge source="ESP" target="PAK">
      <data key="d0">188711</data>
    </edge>
    <edge source="ESP" target="PAN">
      <data key="d0">1809203</data>
    </edge>
    <edge source="ESP" target="PRY">
      <data key="d0">17260</data>
    </edge>
    <edge source="ESP" target="PER">
      <data key="d0">548876</data>
    </edge>
    <edge source="ESP" target="PHL">
      <data key="d0">646433</data>
    </edge>
    <edge source="ESP" target="POL">
      <data key="d0">1308373</data>
    </edge>
    <edge source="ESP" target="PRT">
      <data key="d0">82002685</data>
    </edge>
    <edge source="ESP" target="ROU">
      <data key="d0">716981</data>
    </edge>
    <edge source="ESP" target="RUS">
      <data key="d0">1028144</data>
    </edge>
    <edge source="ESP" target="SAU">
      <data key="d0">1644585</data>
    </edge>
    <edge source="ESP" target="SEN">
      <data key="d0">60779</data>
    </edge>
    <edge source="ESP" target="IND">
      <data key="d0">58026</data>
    </edge>
    <edge source="ESP" target="SGP">
      <data key="d0">764820</data>
    </edge>
    <edge source="ESP" target="SVK">
      <data key="d0">29633</data>
    </edge>
    <edge source="ESP" target="SVN">
      <data key="d0">178168</data>
    </edge>
    <edge source="ESP" target="ZAF">
      <data key="d0">361825</data>
    </edge>
    <edge source="ESP" target="ZWE">
      <data key="d0">25735</data>
    </edge>
    <edge source="ESP" target="SWE">
      <data key="d0">620638</data>
    </edge>
    <edge source="ESP" target="CHE">
      <data key="d0">12283602</data>
    </edge>
    <edge source="ESP" target="THA">
      <data key="d0">222719</data>
    </edge>
    <edge source="ESP" target="ARE">
      <data key="d0">1376882</data>
    </edge>
    <edge source="ESP" target="TUN">
      <data key="d0">754957</data>
    </edge>
    <edge source="ESP" target="TUR">
      <data key="d0">2528701</data>
    </edge>
    <edge source="ESP" target="UKR">
      <data key="d0">58381</data>
    </edge>
    <edge source="ESP" target="EGY">
      <data key="d0">550022</data>
    </edge>
    <edge source="ESP" target="GBR">
      <data key="d0">11055302</data>
    </edge>
    <edge source="ESP" target="TZA">
      <data key="d0">25736</data>
    </edge>
    <edge source="ESP" target="USA">
      <data key="d0">25089182</data>
    </edge>
    <edge source="ESP" target="BFA">
      <data key="d0">28843</data>
    </edge>
    <edge source="ESP" target="URY">
      <data key="d0">346419</data>
    </edge>
    <edge source="ESP" target="SRB">
      <data key="d0">455051</data>
    </edge>
    <edge source="THA" target="DZA">
      <data key="d0">34833</data>
    </edge>
    <edge source="THA" target="ARG">
      <data key="d0">92282</data>
    </edge>
    <edge source="THA" target="AUS">
      <data key="d0">3979479</data>
    </edge>
    <edge source="THA" target="AUT">
      <data key="d0">129916</data>
    </edge>
    <edge source="THA" target="BEL">
      <data key="d0">6155234</data>
    </edge>
    <edge source="THA" target="BRA">
      <data key="d0">3468348</data>
    </edge>
    <edge source="THA" target="KHM">
      <data key="d0">617315</data>
    </edge>
    <edge source="THA" target="CAN">
      <data key="d0">5679938</data>
    </edge>
    <edge source="THA" target="LKA">
      <data key="d0">33338</data>
    </edge>
    <edge source="THA" target="CHL">
      <data key="d0">81684</data>
    </edge>
    <edge source="THA" target="CHN">
      <data key="d0">41167700</data>
    </edge>
    <edge source="THA" target="COL">
      <data key="d0">31623</data>
    </edge>
    <edge source="THA" target="HRV">
      <data key="d0">22009</data>
    </edge>
    <edge source="THA" target="CZE">
      <data key="d0">929824</data>
    </edge>
    <edge source="THA" target="DNK">
      <data key="d0">111554</data>
    </edge>
    <edge source="THA" target="ECU">
      <data key="d0">156890</data>
    </edge>
    <edge source="THA" target="FIN">
      <data key="d0">995657</data>
    </edge>
    <edge source="THA" target="FRA">
      <data key="d0">15576848</data>
    </edge>
    <edge source="THA" target="GEO">
      <data key="d0">33794</data>
    </edge>
    <edge source="THA" target="DEU">
      <data key="d0">59747792</data>
    </edge>
    <edge source="THA" target="GRC">
      <data key="d0">451146</data>
    </edge>
    <edge source="THA" target="HKG">
      <data key="d0">123583049</data>
    </edge>
    <edge source="THA" target="HUN">
      <data key="d0">396446</data>
    </edge>
    <edge source="THA" target="IDN">
      <data key="d0">4418747</data>
    </edge>
    <edge source="THA" target="IRL">
      <data key="d0">320451</data>
    </edge>
    <edge source="THA" target="ISR">
      <data key="d0">1469372</data>
    </edge>
    <edge source="THA" target="ITA">
      <data key="d0">10931142</data>
    </edge>
    <edge source="THA" target="JPN">
      <data key="d0">179536962</data>
    </edge>
    <edge source="THA" target="JOR">
      <data key="d0">24450</data>
    </edge>
    <edge source="THA" target="KOR">
      <data key="d0">6186020</data>
    </edge>
    <edge source="THA" target="LBN">
      <data key="d0">124195</data>
    </edge>
    <edge source="THA" target="MYS">
      <data key="d0">28326634</data>
    </edge>
    <edge source="THA" target="MEX">
      <data key="d0">216960</data>
    </edge>
    <edge source="THA" target="MAR">
      <data key="d0">266080</data>
    </edge>
    <edge source="THA" target="MOZ">
      <data key="d0">10238</data>
    </edge>
    <edge source="THA" target="OMN">
      <data key="d0">53055</data>
    </edge>
    <edge source="THA" target="NLD">
      <data key="d0">46900427</data>
    </edge>
    <edge source="THA" target="NZL">
      <data key="d0">226518</data>
    </edge>
    <edge source="THA" target="NOR">
      <data key="d0">135243</data>
    </edge>
    <edge source="THA" target="PAK">
      <data key="d0">298796</data>
    </edge>
    <edge source="THA" target="PAN">
      <data key="d0">22838</data>
    </edge>
    <edge source="THA" target="PER">
      <data key="d0">324335</data>
    </edge>
    <edge source="THA" target="PHL">
      <data key="d0">4754439</data>
    </edge>
    <edge source="THA" target="POL">
      <data key="d0">311594</data>
    </edge>
    <edge source="THA" target="PRT">
      <data key="d0">315647</data>
    </edge>
    <edge source="THA" target="ROU">
      <data key="d0">16305</data>
    </edge>
    <edge source="THA" target="RUS">
      <data key="d0">1351021</data>
    </edge>
    <edge source="THA" target="SAU">
      <data key="d0">635644</data>
    </edge>
    <edge source="THA" target="IND">
      <data key="d0">765041</data>
    </edge>
    <edge source="THA" target="SGP">
      <data key="d0">21505682</data>
    </edge>
    <edge source="THA" target="SVK">
      <data key="d0">10890</data>
    </edge>
    <edge source="THA" target="VNM">
      <data key="d0">1317828</data>
    </edge>
    <edge source="THA" target="ZAF">
      <data key="d0">1239163</data>
    </edge>
    <edge source="THA" target="ESP">
      <data key="d0">4393564</data>
    </edge>
    <edge source="THA" target="SWE">
      <data key="d0">1132011</data>
    </edge>
    <edge source="THA" target="CHE">
      <data key="d0">111947199</data>
    </edge>
    <edge source="THA" target="ARE">
      <data key="d0">1065905</data>
    </edge>
    <edge source="THA" target="TUN">
      <data key="d0">49676</data>
    </edge>
    <edge source="THA" target="TUR">
      <data key="d0">458233</data>
    </edge>
    <edge source="THA" target="UKR">
      <data key="d0">103481</data>
    </edge>
    <edge source="THA" target="EGY">
      <data key="d0">634807</data>
    </edge>
    <edge source="THA" target="GBR">
      <data key="d0">15375139</data>
    </edge>
    <edge source="THA" target="TZA">
      <data key="d0">11636</data>
    </edge>
    <edge source="THA" target="USA">
      <data key="d0">100475323</data>
    </edge>
    <edge source="THA" target="SRB">
      <data key="d0">11834</data>
    </edge>
    <edge source="ARE" target="DZA">
      <data key="d0">1978928</data>
    </edge>
    <edge source="ARE" target="AZE">
      <data key="d0">1512804</data>
    </edge>
    <edge source="ARE" target="ARG">
      <data key="d0">145705</data>
    </edge>
    <edge source="ARE" target="AUS">
      <data key="d0">44415</data>
    </edge>
    <edge source="ARE" target="AUT">
      <data key="d0">276100</data>
    </edge>
    <edge source="ARE" target="ARM">
      <data key="d0">1127476</data>
    </edge>
    <edge source="ARE" target="BEL">
      <data key="d0">170167</data>
    </edge>
    <edge source="ARE" target="BGR">
      <data key="d0">808865</data>
    </edge>
    <edge source="ARE" target="BDI">
      <data key="d0">18053</data>
    </edge>
    <edge source="ARE" target="BLR">
      <data key="d0">39144</data>
    </edge>
    <edge source="ARE" target="CMR">
      <data key="d0">22234</data>
    </edge>
    <edge source="ARE" target="CAN">
      <data key="d0">115309</data>
    </edge>
    <edge source="ARE" target="LKA">
      <data key="d0">164765</data>
    </edge>
    <edge source="ARE" target="CHN">
      <data key="d0">141995</data>
    </edge>
    <edge source="ARE" target="HRV">
      <data key="d0">22148</data>
    </edge>
    <edge source="ARE" target="CZE">
      <data key="d0">227083</data>
    </edge>
    <edge source="ARE" target="BEN">
      <data key="d0">220517</data>
    </edge>
    <edge source="ARE" target="ETH">
      <data key="d0">626838</data>
    </edge>
    <edge source="ARE" target="FIN">
      <data key="d0">524262</data>
    </edge>
    <edge source="ARE" target="FRA">
      <data key="d0">725995</data>
    </edge>
    <edge source="ARE" target="GEO">
      <data key="d0">93057</data>
    </edge>
    <edge source="ARE" target="DEU">
      <data key="d0">1101434</data>
    </edge>
    <edge source="ARE" target="GHA">
      <data key="d0">110424</data>
    </edge>
    <edge source="ARE" target="GRC">
      <data key="d0">679927</data>
    </edge>
    <edge source="ARE" target="HKG">
      <data key="d0">7895757</data>
    </edge>
    <edge source="ARE" target="HUN">
      <data key="d0">119267</data>
    </edge>
    <edge source="ARE" target="IRL">
      <data key="d0">15080</data>
    </edge>
    <edge source="ARE" target="ITA">
      <data key="d0">866642</data>
    </edge>
    <edge source="ARE" target="CIV">
      <data key="d0">436480</data>
    </edge>
    <edge source="ARE" target="JPN">
      <data key="d0">4652856</data>
    </edge>
    <edge source="ARE" target="KAZ">
      <data key="d0">2481908</data>
    </edge>
    <edge source="ARE" target="JOR">
      <data key="d0">1276937</data>
    </edge>
    <edge source="ARE" target="KOR">
      <data key="d0">317137</data>
    </edge>
    <edge source="ARE" target="LBN">
      <data key="d0">1116527</data>
    </edge>
    <edge source="ARE" target="LVA">
      <data key="d0">506053</data>
    </edge>
    <edge source="ARE" target="LTU">
      <data key="d0">449327</data>
    </edge>
    <edge source="ARE" target="MDG">
      <data key="d0">446677</data>
    </edge>
    <edge source="ARE" target="MYS">
      <data key="d0">267165</data>
    </edge>
    <edge source="ARE" target="MRT">
      <data key="d0">12611</data>
    </edge>
    <edge source="ARE" target="MUS">
      <data key="d0">29464</data>
    </edge>
    <edge source="ARE" target="MEX">
      <data key="d0">480674</data>
    </edge>
    <edge source="ARE" target="MDA">
      <data key="d0">34667</data>
    </edge>
    <edge source="ARE" target="MAR">
      <data key="d0">574640</data>
    </edge>
    <edge source="ARE" target="MOZ">
      <data key="d0">25598</data>
    </edge>
    <edge source="ARE" target="OMN">
      <data key="d0">2551048</data>
    </edge>
    <edge source="ARE" target="NLD">
      <data key="d0">285756</data>
    </edge>
    <edge source="ARE" target="PAK">
      <data key="d0">5303961</data>
    </edge>
    <edge source="ARE" target="PAN">
      <data key="d0">11604</data>
    </edge>
    <edge source="ARE" target="PHL">
      <data key="d0">187393</data>
    </edge>
    <edge source="ARE" target="POL">
      <data key="d0">857112</data>
    </edge>
    <edge source="ARE" target="ROU">
      <data key="d0">1274276</data>
    </edge>
    <edge source="ARE" target="RUS">
      <data key="d0">7017442</data>
    </edge>
    <edge source="ARE" target="SAU">
      <data key="d0">12704834</data>
    </edge>
    <edge source="ARE" target="SEN">
      <data key="d0">19484</data>
    </edge>
    <edge source="ARE" target="IND">
      <data key="d0">817701</data>
    </edge>
    <edge source="ARE" target="SGP">
      <data key="d0">4754769</data>
    </edge>
    <edge source="ARE" target="SVK">
      <data key="d0">47431</data>
    </edge>
    <edge source="ARE" target="VNM">
      <data key="d0">30000</data>
    </edge>
    <edge source="ARE" target="SVN">
      <data key="d0">70258</data>
    </edge>
    <edge source="ARE" target="ZAF">
      <data key="d0">612083</data>
    </edge>
    <edge source="ARE" target="ZWE">
      <data key="d0">12859</data>
    </edge>
    <edge source="ARE" target="ESP">
      <data key="d0">1236026</data>
    </edge>
    <edge source="ARE" target="SWE">
      <data key="d0">100067</data>
    </edge>
    <edge source="ARE" target="CHE">
      <data key="d0">1835605</data>
    </edge>
    <edge source="ARE" target="THA">
      <data key="d0">62661</data>
    </edge>
    <edge source="ARE" target="TUN">
      <data key="d0">108905</data>
    </edge>
    <edge source="ARE" target="TUR">
      <data key="d0">4191398</data>
    </edge>
    <edge source="ARE" target="UGA">
      <data key="d0">38698</data>
    </edge>
    <edge source="ARE" target="EGY">
      <data key="d0">1940304</data>
    </edge>
    <edge source="ARE" target="GBR">
      <data key="d0">7388444</data>
    </edge>
    <edge source="ARE" target="TZA">
      <data key="d0">1094078</data>
    </edge>
    <edge source="ARE" target="USA">
      <data key="d0">11836722</data>
    </edge>
    <edge source="EGY" target="DEU">
      <data key="d0">10779</data>
    </edge>
    <edge source="EGY" target="ITA">
      <data key="d0">26613</data>
    </edge>
    <edge source="EGY" target="KOR">
      <data key="d0">164062</data>
    </edge>
    <edge source="EGY" target="NLD">
      <data key="d0">13778</data>
    </edge>
    <edge source="EGY" target="ARE">
      <data key="d0">16171</data>
    </edge>
    <edge source="USA" target="DZA">
      <data key="d0">229540</data>
    </edge>
    <edge source="USA" target="AZE">
      <data key="d0">353874</data>
    </edge>
    <edge source="USA" target="ARG">
      <data key="d0">62859985</data>
    </edge>
    <edge source="USA" target="AUS">
      <data key="d0">253670417</data>
    </edge>
    <edge source="USA" target="AUT">
      <data key="d0">11175835</data>
    </edge>
    <edge source="USA" target="ARM">
      <data key="d0">26106</data>
    </edge>
    <edge source="USA" target="BEL">
      <data key="d0">113515064</data>
    </edge>
    <edge source="USA" target="BOL">
      <data key="d0">1617201</data>
    </edge>
    <edge source="USA" target="BWA">
      <data key="d0">58950</data>
    </edge>
    <edge source="USA" target="BRA">
      <data key="d0">314281908</data>
    </edge>
    <edge source="USA" target="BGR">
      <data key="d0">316669</data>
    </edge>
    <edge source="USA" target="BLR">
      <data key="d0">53182</data>
    </edge>
    <edge source="USA" target="KHM">
      <data key="d0">84648</data>
    </edge>
    <edge source="USA" target="CMR">
      <data key="d0">37995</data>
    </edge>
    <edge source="USA" target="CAN">
      <data key="d0">1538680080</data>
    </edge>
    <edge source="USA" target="LKA">
      <data key="d0">270338</data>
    </edge>
    <edge source="USA" target="CHL">
      <data key="d0">36514497</data>
    </edge>
    <edge source="USA" target="CHN">
      <data key="d0">135971131</data>
    </edge>
    <edge source="USA" target="COL">
      <data key="d0">35052883</data>
    </edge>
    <edge source="USA" target="CRI">
      <data key="d0">7676175</data>
    </edge>
    <edge source="USA" target="HRV">
      <data key="d0">299926</data>
    </edge>
    <edge source="USA" target="CZE">
      <data key="d0">4401654</data>
    </edge>
    <edge source="USA" target="DNK">
      <data key="d0">13542104</data>
    </edge>
    <edge source="USA" target="ECU">
      <data key="d0">5583767</data>
    </edge>
    <edge source="USA" target="SLV">
      <data key="d0">4931137</data>
    </edge>
    <edge source="USA" target="ETH">
      <data key="d0">176185</data>
    </edge>
    <edge source="USA" target="EST">
      <data key="d0">334036</data>
    </edge>
    <edge source="USA" target="FIN">
      <data key="d0">13404156</data>
    </edge>
    <edge source="USA" target="FRA">
      <data key="d0">575292218</data>
    </edge>
    <edge source="USA" target="GEO">
      <data key="d0">391185</data>
    </edge>
    <edge source="USA" target="GMB">
      <data key="d0">47200</data>
    </edge>
    <edge source="USA" target="DEU">
      <data key="d0">409456444</data>
    </edge>
    <edge source="USA" target="GHA">
      <data key="d0">306483</data>
    </edge>
    <edge source="USA" target="GRC">
      <data key="d0">6468183</data>
    </edge>
    <edge source="USA" target="GTM">
      <data key="d0">7493188</data>
    </edge>
    <edge source="USA" target="HND">
      <data key="d0">3835545</data>
    </edge>
    <edge source="USA" target="HKG">
      <data key="d0">299243575</data>
    </edge>
    <edge source="USA" target="HUN">
      <data key="d0">2208936</data>
    </edge>
    <edge source="USA" target="IDN">
      <data key="d0">7186384</data>
    </edge>
    <edge source="USA" target="IRL">
      <data key="d0">84378802</data>
    </edge>
    <edge source="USA" target="ISR">
      <data key="d0">120587492</data>
    </edge>
    <edge source="USA" target="ITA">
      <data key="d0">104899030</data>
    </edge>
    <edge source="USA" target="CIV">
      <data key="d0">925137</data>
    </edge>
    <edge source="USA" target="JAM">
      <data key="d0">9108250</data>
    </edge>
    <edge source="USA" target="JPN">
      <data key="d0">1191373436</data>
    </edge>
    <edge source="USA" target="KAZ">
      <data key="d0">347402</data>
    </edge>
    <edge source="USA" target="JOR">
      <data key="d0">836652</data>
    </edge>
    <edge source="USA" target="KOR">
      <data key="d0">242924063</data>
    </edge>
    <edge source="USA" target="LBN">
      <data key="d0">2197310</data>
    </edge>
    <edge source="USA" target="LVA">
      <data key="d0">122279</data>
    </edge>
    <edge source="USA" target="LTU">
      <data key="d0">381216</data>
    </edge>
    <edge source="USA" target="MYS">
      <data key="d0">22686738</data>
    </edge>
    <edge source="USA" target="MUS">
      <data key="d0">402688</data>
    </edge>
    <edge source="USA" target="MEX">
      <data key="d0">797994931</data>
    </edge>
    <edge source="USA" target="MDA">
      <data key="d0">15635</data>
    </edge>
    <edge source="USA" target="MAR">
      <data key="d0">272197</data>
    </edge>
    <edge source="USA" target="OMN">
      <data key="d0">275640</data>
    </edge>
    <edge source="USA" target="NAM">
      <data key="d0">123363</data>
    </edge>
    <edge source="USA" target="NLD">
      <data key="d0">233287459</data>
    </edge>
    <edge source="USA" target="NZL">
      <data key="d0">11344308</data>
    </edge>
    <edge source="USA" target="NIC">
      <data key="d0">3816096</data>
    </edge>
    <edge source="USA" target="NER">
      <data key="d0">143955</data>
    </edge>
    <edge source="USA" target="NOR">
      <data key="d0">16887747</data>
    </edge>
    <edge source="USA" target="PAK">
      <data key="d0">452429</data>
    </edge>
    <edge source="USA" target="PAN">
      <data key="d0">31527750</data>
    </edge>
    <edge source="USA" target="PRY">
      <data key="d0">7246655</data>
    </edge>
    <edge source="USA" target="PER">
      <data key="d0">12385200</data>
    </edge>
    <edge source="USA" target="PHL">
      <data key="d0">42294038</data>
    </edge>
    <edge source="USA" target="POL">
      <data key="d0">4617659</data>
    </edge>
    <edge source="USA" target="PRT">
      <data key="d0">5570950</data>
    </edge>
    <edge source="USA" target="ROU">
      <data key="d0">1167175</data>
    </edge>
    <edge source="USA" target="RUS">
      <data key="d0">5841708</data>
    </edge>
    <edge source="USA" target="SAU">
      <data key="d0">13108327</data>
    </edge>
    <edge source="USA" target="SEN">
      <data key="d0">433063</data>
    </edge>
    <edge source="USA" target="IND">
      <data key="d0">33566328</data>
    </edge>
    <edge source="USA" target="SGP">
      <data key="d0">240391562</data>
    </edge>
    <edge source="USA" target="SVK">
      <data key="d0">195920</data>
    </edge>
    <edge source="USA" target="VNM">
      <data key="d0">627464</data>
    </edge>
    <edge source="USA" target="SVN">
      <data key="d0">773790</data>
    </edge>
    <edge source="USA" target="ZAF">
      <data key="d0">23006433</data>
    </edge>
    <edge source="USA" target="ZWE">
      <data key="d0">14289</data>
    </edge>
    <edge source="USA" target="ESP">
      <data key="d0">34550733</data>
    </edge>
    <edge source="USA" target="SWE">
      <data key="d0">25567600</data>
    </edge>
    <edge source="USA" target="CHE">
      <data key="d0">93887234</data>
    </edge>
    <edge source="USA" target="THA">
      <data key="d0">26991490</data>
    </edge>
    <edge source="USA" target="TGO">
      <data key="d0">14555</data>
    </edge>
    <edge source="USA" target="ARE">
      <data key="d0">8689707</data>
    </edge>
    <edge source="USA" target="TUN">
      <data key="d0">395968</data>
    </edge>
    <edge source="USA" target="TUR">
      <data key="d0">8232860</data>
    </edge>
    <edge source="USA" target="UGA">
      <data key="d0">51516</data>
    </edge>
    <edge source="USA" target="UKR">
      <data key="d0">196989</data>
    </edge>
    <edge source="USA" target="MKD">
      <data key="d0">240587</data>
    </edge>
    <edge source="USA" target="EGY">
      <data key="d0">5068139</data>
    </edge>
    <edge source="USA" target="GBR">
      <data key="d0">975354473</data>
    </edge>
    <edge source="USA" target="TZA">
      <data key="d0">39343</data>
    </edge>
    <edge source="USA" target="BFA">
      <data key="d0">115840</data>
    </edge>
    <edge source="USA" target="URY">
      <data key="d0">12032203</data>
    </edge>
    <edge source="USA" target="SRB">
      <data key="d0">58351</data>
    </edge>
    <edge source="URY" target="ARG">
      <data key="d0">29221</data>
    </edge>
    <edge source="URY" target="CHE">
      <data key="d0">12803</data>
    </edge>
    <edge source="URY" target="USA">
      <data key="d0">14755</data>
    </edge>
    <edge source="AUS" target="ARG">
      <data key="d0">208034</data>
    </edge>
    <edge source="AUS" target="AUT">
      <data key="d0">95108</data>
    </edge>
    <edge source="AUS" target="BEL">
      <data key="d0">428759</data>
    </edge>
    <edge source="AUS" target="BRA">
      <data key="d0">1768949</data>
    </edge>
    <edge source="AUS" target="BGR">
      <data key="d0">12480</data>
    </edge>
    <edge source="AUS" target="CAN">
      <data key="d0">3094584</data>
    </edge>
    <edge source="AUS" target="LKA">
      <data key="d0">62929</data>
    </edge>
    <edge source="AUS" target="CHL">
      <data key="d0">23374</data>
    </edge>
    <edge source="AUS" target="CHN">
      <data key="d0">10033551</data>
    </edge>
    <edge source="AUS" target="CZE">
      <data key="d0">12986</data>
    </edge>
    <edge source="AUS" target="DNK">
      <data key="d0">25038</data>
    </edge>
    <edge source="AUS" target="FRA">
      <data key="d0">5020649</data>
    </edge>
    <edge source="AUS" target="DEU">
      <data key="d0">1038691</data>
    </edge>
    <edge source="AUS" target="GHA">
      <data key="d0">251533</data>
    </edge>
    <edge source="AUS" target="GRC">
      <data key="d0">96803</data>
    </edge>
    <edge source="AUS" target="GTM">
      <data key="d0">24397</data>
    </edge>
    <edge source="AUS" target="HKG">
      <data key="d0">102031542</data>
    </edge>
    <edge source="AUS" target="IDN">
      <data key="d0">2394482</data>
    </edge>
    <edge source="AUS" target="IRL">
      <data key="d0">3034469</data>
    </edge>
    <edge source="AUS" target="ISR">
      <data key="d0">95151</data>
    </edge>
    <edge source="AUS" target="ITA">
      <data key="d0">1171999</data>
    </edge>
    <edge source="AUS" target="JPN">
      <data key="d0">8750488</data>
    </edge>
    <edge source="AUS" target="JOR">
      <data key="d0">55285</data>
    </edge>
    <edge source="AUS" target="KOR">
      <data key="d0">49059858</data>
    </edge>
    <edge source="AUS" target="LBN">
      <data key="d0">31126</data>
    </edge>
    <edge source="AUS" target="MYS">
      <data key="d0">4285876</data>
    </edge>
    <edge source="AUS" target="MEX">
      <data key="d0">488584</data>
    </edge>
    <edge source="AUS" target="MAR">
      <data key="d0">14343</data>
    </edge>
    <edge source="AUS" target="OMN">
      <data key="d0">12033</data>
    </edge>
    <edge source="AUS" target="NLD">
      <data key="d0">633210</data>
    </edge>
    <edge source="AUS" target="NZL">
      <data key="d0">71602897</data>
    </edge>
    <edge source="AUS" target="NIC">
      <data key="d0">28032</data>
    </edge>
    <edge source="AUS" target="NOR">
      <data key="d0">98183</data>
    </edge>
    <edge source="AUS" target="PAK">
      <data key="d0">79923</data>
    </edge>
    <edge source="AUS" target="PAN">
      <data key="d0">629122</data>
    </edge>
    <edge source="AUS" target="PER">
      <data key="d0">29834</data>
    </edge>
    <edge source="AUS" target="PHL">
      <data key="d0">14813053</data>
    </edge>
    <edge source="AUS" target="PRT">
      <data key="d0">129314</data>
    </edge>
    <edge source="AUS" target="RUS">
      <data key="d0">59970</data>
    </edge>
    <edge source="AUS" target="SAU">
      <data key="d0">1661096</data>
    </edge>
    <edge source="AUS" target="IND">
      <data key="d0">18386521</data>
    </edge>
    <edge source="AUS" target="SGP">
      <data key="d0">53623702</data>
    </edge>
    <edge source="AUS" target="VNM">
      <data key="d0">88782</data>
    </edge>
    <edge source="AUS" target="SVN">
      <data key="d0">10513</data>
    </edge>
    <edge source="AUS" target="ZAF">
      <data key="d0">2207917</data>
    </edge>
    <edge source="AUS" target="ZWE">
      <data key="d0">86554</data>
    </edge>
    <edge source="AUS" target="ESP">
      <data key="d0">503414</data>
    </edge>
    <edge source="AUS" target="SWE">
      <data key="d0">270016</data>
    </edge>
    <edge source="AUS" target="CHE">
      <data key="d0">1212724</data>
    </edge>
    <edge source="AUS" target="THA">
      <data key="d0">7175740</data>
    </edge>
    <edge source="AUS" target="ARE">
      <data key="d0">2205890</data>
    </edge>
    <edge source="AUS" target="TUN">
      <data key="d0">10269</data>
    </edge>
    <edge source="AUS" target="TUR">
      <data key="d0">176059</data>
    </edge>
    <edge source="AUS" target="UKR">
      <data key="d0">39305</data>
    </edge>
    <edge source="AUS" target="EGY">
      <data key="d0">395988</data>
    </edge>
    <edge source="AUS" target="GBR">
      <data key="d0">5401673</data>
    </edge>
    <edge source="AUS" target="TZA">
      <data key="d0">46564</data>
    </edge>
    <edge source="AUS" target="USA">
      <data key="d0">97219167</data>
    </edge>
    <edge source="AUT" target="ALB">
      <data key="d0">17263</data>
    </edge>
    <edge source="AUT" target="DZA">
      <data key="d0">43359</data>
    </edge>
    <edge source="AUT" target="AZE">
      <data key="d0">32251</data>
    </edge>
    <edge source="AUT" target="ARG">
      <data key="d0">411105</data>
    </edge>
    <edge source="AUT" target="AUS">
      <data key="d0">2982048</data>
    </edge>
    <edge source="AUT" target="BEL">
      <data key="d0">8798873</data>
    </edge>
    <edge source="AUT" target="BRA">
      <data key="d0">333956</data>
    </edge>
    <edge source="AUT" target="BGR">
      <data key="d0">1345592</data>
    </edge>
    <edge source="AUT" target="BLR">
      <data key="d0">85781</data>
    </edge>
    <edge source="AUT" target="CMR">
      <data key="d0">24623</data>
    </edge>
    <edge source="AUT" target="CAN">
      <data key="d0">5666273</data>
    </edge>
    <edge source="AUT" target="LKA">
      <data key="d0">29642</data>
    </edge>
    <edge source="AUT" target="CHL">
      <data key="d0">283705</data>
    </edge>
    <edge source="AUT" target="CHN">
      <data key="d0">127533</data>
    </edge>
    <edge source="AUT" target="CRI">
      <data key="d0">409097</data>
    </edge>
    <edge source="AUT" target="HRV">
      <data key="d0">10936430</data>
    </edge>
    <edge source="AUT" target="CZE">
      <data key="d0">9282443</data>
    </edge>
    <edge source="AUT" target="DNK">
      <data key="d0">2839727</data>
    </edge>
    <edge source="AUT" target="SLV">
      <data key="d0">42422</data>
    </edge>
    <edge source="AUT" target="ETH">
      <data key="d0">12914</data>
    </edge>
    <edge source="AUT" target="EST">
      <data key="d0">141719</data>
    </edge>
    <edge source="AUT" target="FIN">
      <data key="d0">1132746</data>
    </edge>
    <edge source="AUT" target="FRA">
      <data key="d0">9116569</data>
    </edge>
    <edge source="AUT" target="GEO">
      <data key="d0">35062</data>
    </edge>
    <edge source="AUT" target="DEU">
      <data key="d0">81996060</data>
    </edge>
    <edge source="AUT" target="GRC">
      <data key="d0">1026691</data>
    </edge>
    <edge source="AUT" target="GTM">
      <data key="d0">14051</data>
    </edge>
    <edge source="AUT" target="HND">
      <data key="d0">22282</data>
    </edge>
    <edge source="AUT" target="HKG">
      <data key="d0">7675093</data>
    </edge>
    <edge source="AUT" target="HUN">
      <data key="d0">11499692</data>
    </edge>
    <edge source="AUT" target="IDN">
      <data key="d0">84041</data>
    </edge>
    <edge source="AUT" target="IRL">
      <data key="d0">96754</data>
    </edge>
    <edge source="AUT" target="ISR">
      <data key="d0">1416317</data>
    </edge>
    <edge source="AUT" target="ITA">
      <data key="d0">34680740</data>
    </edge>
    <edge source="AUT" target="JPN">
      <data key="d0">10892135</data>
    </edge>
    <edge source="AUT" target="KAZ">
      <data key="d0">222816</data>
    </edge>
    <edge source="AUT" target="JOR">
      <data key="d0">23218</data>
    </edge>
    <edge source="AUT" target="KOR">
      <data key="d0">3052841</data>
    </edge>
    <edge source="AUT" target="LBN">
      <data key="d0">98226</data>
    </edge>
    <edge source="AUT" target="LVA">
      <data key="d0">193709</data>
    </edge>
    <edge source="AUT" target="LTU">
      <data key="d0">167212</data>
    </edge>
    <edge source="AUT" target="MYS">
      <data key="d0">121043</data>
    </edge>
    <edge source="AUT" target="MUS">
      <data key="d0">27768</data>
    </edge>
    <edge source="AUT" target="MEX">
      <data key="d0">312076</data>
    </edge>
    <edge source="AUT" target="MDA">
      <data key="d0">43292</data>
    </edge>
    <edge source="AUT" target="MAR">
      <data key="d0">69990</data>
    </edge>
    <edge source="AUT" target="OMN">
      <data key="d0">38340</data>
    </edge>
    <edge source="AUT" target="NAM">
      <data key="d0">16862</data>
    </edge>
    <edge source="AUT" target="NLD">
      <data key="d0">4698330</data>
    </edge>
    <edge source="AUT" target="NZL">
      <data key="d0">876542</data>
    </edge>
    <edge source="AUT" target="NIC">
      <data key="d0">10104</data>
    </edge>
    <edge source="AUT" target="NOR">
      <data key="d0">408161</data>
    </edge>
    <edge source="AUT" target="PAK">
      <data key="d0">48511</data>
    </edge>
    <edge source="AUT" target="PAN">
      <data key="d0">41284</data>
    </edge>
    <edge source="AUT" target="PRY">
      <data key="d0">17932</data>
    </edge>
    <edge source="AUT" target="PER">
      <data key="d0">10773</data>
    </edge>
    <edge source="AUT" target="PHL">
      <data key="d0">14252</data>
    </edge>
    <edge source="AUT" target="POL">
      <data key="d0">4169060</data>
    </edge>
    <edge source="AUT" target="PRT">
      <data key="d0">2049167</data>
    </edge>
    <edge source="AUT" target="ROU">
      <data key="d0">4631151</data>
    </edge>
    <edge source="AUT" target="RUS">
      <data key="d0">3890172</data>
    </edge>
    <edge source="AUT" target="SAU">
      <data key="d0">624887</data>
    </edge>
    <edge source="AUT" target="IND">
      <data key="d0">293943</data>
    </edge>
    <edge source="AUT" target="SGP">
      <data key="d0">3998770</data>
    </edge>
    <edge source="AUT" target="SVK">
      <data key="d0">8049463</data>
    </edge>
    <edge source="AUT" target="SVN">
      <data key="d0">11214314</data>
    </edge>
    <edge source="AUT" target="ZAF">
      <data key="d0">1198654</data>
    </edge>
    <edge source="AUT" target="ESP">
      <data key="d0">7358735</data>
    </edge>
    <edge source="AUT" target="SWE">
      <data key="d0">1330269</data>
    </edge>
    <edge source="AUT" target="CHE">
      <data key="d0">19394388</data>
    </edge>
    <edge source="AUT" target="THA">
      <data key="d0">225960</data>
    </edge>
    <edge source="AUT" target="ARE">
      <data key="d0">1118360</data>
    </edge>
    <edge source="AUT" target="TUN">
      <data key="d0">46838</data>
    </edge>
    <edge source="AUT" target="TUR">
      <data key="d0">1041613</data>
    </edge>
    <edge source="AUT" target="UKR">
      <data key="d0">331279</data>
    </edge>
    <edge source="AUT" target="MKD">
      <data key="d0">260554</data>
    </edge>
    <edge source="AUT" target="EGY">
      <data key="d0">420405</data>
    </edge>
    <edge source="AUT" target="GBR">
      <data key="d0">11460281</data>
    </edge>
    <edge source="AUT" target="USA">
      <data key="d0">41214924</data>
    </edge>
    <edge source="AUT" target="URY">
      <data key="d0">16862</data>
    </edge>
    <edge source="AUT" target="SRB">
      <data key="d0">1727858</data>
    </edge>
    <edge source="BGR" target="ALB">
      <data key="d0">65307</data>
    </edge>
    <edge source="BGR" target="AZE">
      <data key="d0">53786</data>
    </edge>
    <edge source="BGR" target="AUT">
      <data key="d0">1191768</data>
    </edge>
    <edge source="BGR" target="BEL">
      <data key="d0">456847</data>
    </edge>
    <edge source="BGR" target="CAN">
      <data key="d0">2835334</data>
    </edge>
    <edge source="BGR" target="CHN">
      <data key="d0">226366</data>
    </edge>
    <edge source="BGR" target="CZE">
      <data key="d0">57694</data>
    </edge>
    <edge source="BGR" target="EST">
      <data key="d0">27129</data>
    </edge>
    <edge source="BGR" target="FRA">
      <data key="d0">1892299</data>
    </edge>
    <edge source="BGR" target="GEO">
      <data key="d0">132591</data>
    </edge>
    <edge source="BGR" target="DEU">
      <data key="d0">4529277</data>
    </edge>
    <edge source="BGR" target="GRC">
      <data key="d0">873191</data>
    </edge>
    <edge source="BGR" target="HKG">
      <data key="d0">19741</data>
    </edge>
    <edge source="BGR" target="HUN">
      <data key="d0">45044</data>
    </edge>
    <edge source="BGR" target="ISR">
      <data key="d0">46948</data>
    </edge>
    <edge source="BGR" target="ITA">
      <data key="d0">606231</data>
    </edge>
    <edge source="BGR" target="JOR">
      <data key="d0">228494</data>
    </edge>
    <edge source="BGR" target="LBN">
      <data key="d0">116422</data>
    </edge>
    <edge source="BGR" target="LVA">
      <data key="d0">118555</data>
    </edge>
    <edge source="BGR" target="LTU">
      <data key="d0">194206</data>
    </edge>
    <edge source="BGR" target="MEX">
      <data key="d0">26146</data>
    </edge>
    <edge source="BGR" target="MDA">
      <data key="d0">185008</data>
    </edge>
    <edge source="BGR" target="NLD">
      <data key="d0">512508</data>
    </edge>
    <edge source="BGR" target="POL">
      <data key="d0">366031</data>
    </edge>
    <edge source="BGR" target="PRT">
      <data key="d0">14727</data>
    </edge>
    <edge source="BGR" target="ROU">
      <data key="d0">707688</data>
    </edge>
    <edge source="BGR" target="RUS">
      <data key="d0">3415780</data>
    </edge>
    <edge source="BGR" target="SGP">
      <data key="d0">11941</data>
    </edge>
    <edge source="BGR" target="SVK">
      <data key="d0">199085</data>
    </edge>
    <edge source="BGR" target="ESP">
      <data key="d0">506964</data>
    </edge>
    <edge source="BGR" target="CHE">
      <data key="d0">235976</data>
    </edge>
    <edge source="BGR" target="THA">
      <data key="d0">48835</data>
    </edge>
    <edge source="BGR" target="ARE">
      <data key="d0">11042</data>
    </edge>
    <edge source="BGR" target="TUR">
      <data key="d0">2230413</data>
    </edge>
    <edge source="BGR" target="UKR">
      <data key="d0">997435</data>
    </edge>
    <edge source="BGR" target="MKD">
      <data key="d0">375899</data>
    </edge>
    <edge source="BGR" target="EGY">
      <data key="d0">29319</data>
    </edge>
    <edge source="BGR" target="GBR">
      <data key="d0">1856275</data>
    </edge>
    <edge source="BGR" target="USA">
      <data key="d0">1799979</data>
    </edge>
    <edge source="BGR" target="SRB">
      <data key="d0">192263</data>
    </edge>
    <edge source="CAN" target="DZA">
      <data key="d0">26689</data>
    </edge>
    <edge source="CAN" target="ARG">
      <data key="d0">75343</data>
    </edge>
    <edge source="CAN" target="AUS">
      <data key="d0">2791021</data>
    </edge>
    <edge source="CAN" target="AUT">
      <data key="d0">383191</data>
    </edge>
    <edge source="CAN" target="BEL">
      <data key="d0">456088</data>
    </edge>
    <edge source="CAN" target="BOL">
      <data key="d0">20470</data>
    </edge>
    <edge source="CAN" target="BRA">
      <data key="d0">7487861</data>
    </edge>
    <edge source="CAN" target="CHL">
      <data key="d0">906178</data>
    </edge>
    <edge source="CAN" target="CHN">
      <data key="d0">3209789</data>
    </edge>
    <edge source="CAN" target="COL">
      <data key="d0">32085</data>
    </edge>
    <edge source="CAN" target="CZE">
      <data key="d0">259808</data>
    </edge>
    <edge source="CAN" target="DNK">
      <data key="d0">270665</data>
    </edge>
    <edge source="CAN" target="ECU">
      <data key="d0">31266</data>
    </edge>
    <edge source="CAN" target="SLV">
      <data key="d0">502143</data>
    </edge>
    <edge source="CAN" target="FIN">
      <data key="d0">168258</data>
    </edge>
    <edge source="CAN" target="FRA">
      <data key="d0">12433532</data>
    </edge>
    <edge source="CAN" target="DEU">
      <data key="d0">4497079</data>
    </edge>
    <edge source="CAN" target="GHA">
      <data key="d0">48725</data>
    </edge>
    <edge source="CAN" target="GRC">
      <data key="d0">33356</data>
    </edge>
    <edge source="CAN" target="GTM">
      <data key="d0">101897</data>
    </edge>
    <edge source="CAN" target="HND">
      <data key="d0">41242</data>
    </edge>
    <edge source="CAN" target="HKG">
      <data key="d0">3556442</data>
    </edge>
    <edge source="CAN" target="HUN">
      <data key="d0">2102029</data>
    </edge>
    <edge source="CAN" target="IDN">
      <data key="d0">24990</data>
    </edge>
    <edge source="CAN" target="IRL">
      <data key="d0">4552249</data>
    </edge>
    <edge source="CAN" target="ISR">
      <data key="d0">387991</data>
    </edge>
    <edge source="CAN" target="ITA">
      <data key="d0">1675492</data>
    </edge>
    <edge source="CAN" target="JAM">
      <data key="d0">133723</data>
    </edge>
    <edge source="CAN" target="JPN">
      <data key="d0">5257703</data>
    </edge>
    <edge source="CAN" target="KOR">
      <data key="d0">744898</data>
    </edge>
    <edge source="CAN" target="MYS">
      <data key="d0">25057</data>
    </edge>
    <edge source="CAN" target="MEX">
      <data key="d0">452703</data>
    </edge>
    <edge source="CAN" target="MDA">
      <data key="d0">27764</data>
    </edge>
    <edge source="CAN" target="NLD">
      <data key="d0">1700595</data>
    </edge>
    <edge source="CAN" target="NZL">
      <data key="d0">30675</data>
    </edge>
    <edge source="CAN" target="NOR">
      <data key="d0">11600</data>
    </edge>
    <edge source="CAN" target="PAK">
      <data key="d0">64069</data>
    </edge>
    <edge source="CAN" target="PAN">
      <data key="d0">22449</data>
    </edge>
    <edge source="CAN" target="PER">
      <data key="d0">82585</data>
    </edge>
    <edge source="CAN" target="PHL">
      <data key="d0">329959</data>
    </edge>
    <edge source="CAN" target="POL">
      <data key="d0">3452656</data>
    </edge>
    <edge source="CAN" target="PRT">
      <data key="d0">189589</data>
    </edge>
    <edge source="CAN" target="ROU">
      <data key="d0">174063</data>
    </edge>
    <edge source="CAN" target="RUS">
      <data key="d0">57385</data>
    </edge>
    <edge source="CAN" target="SAU">
      <data key="d0">60654</data>
    </edge>
    <edge source="CAN" target="IND">
      <data key="d0">2942746</data>
    </edge>
    <edge source="CAN" target="SGP">
      <data key="d0">165167</data>
    </edge>
    <edge source="CAN" target="SVK">
      <data key="d0">18918</data>
    </edge>
    <edge source="CAN" target="ZAF">
      <data key="d0">1049767</data>
    </edge>
    <edge source="CAN" target="ESP">
      <data key="d0">946787</data>
    </edge>
    <edge source="CAN" target="SWE">
      <data key="d0">196342</data>
    </edge>
    <edge source="CAN" target="CHE">
      <data key="d0">928183</data>
    </edge>
    <edge source="CAN" target="THA">
      <data key="d0">42681</data>
    </edge>
    <edge source="CAN" target="ARE">
      <data key="d0">175987</data>
    </edge>
    <edge source="CAN" target="TUN">
      <data key="d0">10068</data>
    </edge>
    <edge source="CAN" target="TUR">
      <data key="d0">132893</data>
    </edge>
    <edge source="CAN" target="GBR">
      <data key="d0">9243268</data>
    </edge>
    <edge source="CAN" target="TZA">
      <data key="d0">174402</data>
    </edge>
    <edge source="CAN" target="USA">
      <data key="d0">971532106</data>
    </edge>
    <edge source="LKA" target="DEU">
      <data key="d0">16283</data>
    </edge>
    <edge source="LKA" target="HKG">
      <data key="d0">97000</data>
    </edge>
    <edge source="LKA" target="JPN">
      <data key="d0">40225</data>
    </edge>
    <edge source="LKA" target="GBR">
      <data key="d0">63621</data>
    </edge>
    <edge source="CZE" target="AZE">
      <data key="d0">12132</data>
    </edge>
    <edge source="CZE" target="AUS">
      <data key="d0">78956</data>
    </edge>
    <edge source="CZE" target="AUT">
      <data key="d0">8044693</data>
    </edge>
    <edge source="CZE" target="BEL">
      <data key="d0">599071</data>
    </edge>
    <edge source="CZE" target="BRA">
      <data key="d0">33571</data>
    </edge>
    <edge source="CZE" target="BGR">
      <data key="d0">215722</data>
    </edge>
    <edge source="CZE" target="BLR">
      <data key="d0">23056</data>
    </edge>
    <edge source="CZE" target="CAN">
      <data key="d0">37571</data>
    </edge>
    <edge source="CZE" target="CHL">
      <data key="d0">10373</data>
    </edge>
    <edge source="CZE" target="HRV">
      <data key="d0">139585</data>
    </edge>
    <edge source="CZE" target="DNK">
      <data key="d0">70218</data>
    </edge>
    <edge source="CZE" target="SLV">
      <data key="d0">12470</data>
    </edge>
    <edge source="CZE" target="ETH">
      <data key="d0">56483</data>
    </edge>
    <edge source="CZE" target="EST">
      <data key="d0">86908</data>
    </edge>
    <edge source="CZE" target="FIN">
      <data key="d0">160617</data>
    </edge>
    <edge source="CZE" target="FRA">
      <data key="d0">836390</data>
    </edge>
    <edge source="CZE" target="GEO">
      <data key="d0">18165</data>
    </edge>
    <edge source="CZE" target="DEU">
      <data key="d0">67679868</data>
    </edge>
    <edge source="CZE" target="GRC">
      <data key="d0">72805</data>
    </edge>
    <edge source="CZE" target="HKG">
      <data key="d0">202581</data>
    </edge>
    <edge source="CZE" target="HUN">
      <data key="d0">455861</data>
    </edge>
    <edge source="CZE" target="ISR">
      <data key="d0">24971</data>
    </edge>
    <edge source="CZE" target="ITA">
      <data key="d0">549889</data>
    </edge>
    <edge source="CZE" target="JPN">
      <data key="d0">149918</data>
    </edge>
    <edge source="CZE" target="KAZ">
      <data key="d0">10042</data>
    </edge>
    <edge source="CZE" target="LVA">
      <data key="d0">35173</data>
    </edge>
    <edge source="CZE" target="LTU">
      <data key="d0">275249</data>
    </edge>
    <edge source="CZE" target="MYS">
      <data key="d0">23566</data>
    </edge>
    <edge source="CZE" target="MEX">
      <data key="d0">58069</data>
    </edge>
    <edge source="CZE" target="NLD">
      <data key="d0">1738447</data>
    </edge>
    <edge source="CZE" target="NOR">
      <data key="d0">598714</data>
    </edge>
    <edge source="CZE" target="PAK">
      <data key="d0">22170</data>
    </edge>
    <edge source="CZE" target="PER">
      <data key="d0">23857</data>
    </edge>
    <edge source="CZE" target="POL">
      <data key="d0">2494641</data>
    </edge>
    <edge source="CZE" target="PRT">
      <data key="d0">157212</data>
    </edge>
    <edge source="CZE" target="ROU">
      <data key="d0">187023</data>
    </edge>
    <edge source="CZE" target="RUS">
      <data key="d0">2084912</data>
    </edge>
    <edge source="CZE" target="SAU">
      <data key="d0">12403</data>
    </edge>
    <edge source="CZE" target="IND">
      <data key="d0">820987</data>
    </edge>
    <edge source="CZE" target="SVK">
      <data key="d0">8383474</data>
    </edge>
    <edge source="CZE" target="SVN">
      <data key="d0">140859</data>
    </edge>
    <edge source="CZE" target="ESP">
      <data key="d0">473238</data>
    </edge>
    <edge source="CZE" target="SWE">
      <data key="d0">1233524</data>
    </edge>
    <edge source="CZE" target="CHE">
      <data key="d0">1776162</data>
    </edge>
    <edge source="CZE" target="THA">
      <data key="d0">68807</data>
    </edge>
    <edge source="CZE" target="ARE">
      <data key="d0">34107</data>
    </edge>
    <edge source="CZE" target="TUN">
      <data key="d0">22422</data>
    </edge>
    <edge source="CZE" target="TUR">
      <data key="d0">187457</data>
    </edge>
    <edge source="CZE" target="UGA">
      <data key="d0">17363</data>
    </edge>
    <edge source="CZE" target="UKR">
      <data key="d0">160941</data>
    </edge>
    <edge source="CZE" target="MKD">
      <data key="d0">10093</data>
    </edge>
    <edge source="CZE" target="EGY">
      <data key="d0">13214</data>
    </edge>
    <edge source="CZE" target="GBR">
      <data key="d0">2562368</data>
    </edge>
    <edge source="CZE" target="USA">
      <data key="d0">1493424</data>
    </edge>
    <edge source="CZE" target="SRB">
      <data key="d0">27337</data>
    </edge>
    <edge source="DNK" target="DZA">
      <data key="d0">15837</data>
    </edge>
    <edge source="DNK" target="ARG">
      <data key="d0">91533</data>
    </edge>
    <edge source="DNK" target="AUS">
      <data key="d0">2091431</data>
    </edge>
    <edge source="DNK" target="AUT">
      <data key="d0">3583856</data>
    </edge>
    <edge source="DNK" target="BEL">
      <data key="d0">20231439</data>
    </edge>
    <edge source="DNK" target="BRA">
      <data key="d0">244660</data>
    </edge>
    <edge source="DNK" target="BGR">
      <data key="d0">41834</data>
    </edge>
    <edge source="DNK" target="BLR">
      <data key="d0">31523</data>
    </edge>
    <edge source="DNK" target="CMR">
      <data key="d0">20893</data>
    </edge>
    <edge source="DNK" target="CAN">
      <data key="d0">34003629</data>
    </edge>
    <edge source="DNK" target="CHL">
      <data key="d0">143370</data>
    </edge>
    <edge source="DNK" target="CHN">
      <data key="d0">44862428</data>
    </edge>
    <edge source="DNK" target="COL">
      <data key="d0">57078</data>
    </edge>
    <edge source="DNK" target="HRV">
      <data key="d0">27663</data>
    </edge>
    <edge source="DNK" target="CZE">
      <data key="d0">496740</data>
    </edge>
    <edge source="DNK" target="BEN">
      <data key="d0">21749</data>
    </edge>
    <edge source="DNK" target="ECU">
      <data key="d0">51913</data>
    </edge>
    <edge source="DNK" target="EST">
      <data key="d0">273057</data>
    </edge>
    <edge source="DNK" target="FIN">
      <data key="d0">6056480</data>
    </edge>
    <edge source="DNK" target="FRA">
      <data key="d0">20506845</data>
    </edge>
    <edge source="DNK" target="DEU">
      <data key="d0">118590922</data>
    </edge>
    <edge source="DNK" target="GHA">
      <data key="d0">11912</data>
    </edge>
    <edge source="DNK" target="GRC">
      <data key="d0">915820</data>
    </edge>
    <edge source="DNK" target="GTM">
      <data key="d0">24906</data>
    </edge>
    <edge source="DNK" target="HKG">
      <data key="d0">4299094</data>
    </edge>
    <edge source="DNK" target="HUN">
      <data key="d0">281891</data>
    </edge>
    <edge source="DNK" target="IDN">
      <data key="d0">310006</data>
    </edge>
    <edge source="DNK" target="IRL">
      <data key="d0">1270925</data>
    </edge>
    <edge source="DNK" target="ISR">
      <data key="d0">1444183</data>
    </edge>
    <edge source="DNK" target="ITA">
      <data key="d0">18527204</data>
    </edge>
    <edge source="DNK" target="JPN">
      <data key="d0">14704808</data>
    </edge>
    <edge source="DNK" target="KAZ">
      <data key="d0">12421</data>
    </edge>
    <edge source="DNK" target="JOR">
      <data key="d0">168824</data>
    </edge>
    <edge source="DNK" target="KOR">
      <data key="d0">1689302</data>
    </edge>
    <edge source="DNK" target="LBN">
      <data key="d0">51505</data>
    </edge>
    <edge source="DNK" target="LVA">
      <data key="d0">198400</data>
    </edge>
    <edge source="DNK" target="LTU">
      <data key="d0">352026</data>
    </edge>
    <edge source="DNK" target="MDG">
      <data key="d0">23318</data>
    </edge>
    <edge source="DNK" target="MYS">
      <data key="d0">425006</data>
    </edge>
    <edge source="DNK" target="MRT">
      <data key="d0">35575</data>
    </edge>
    <edge source="DNK" target="MUS">
      <data key="d0">11125</data>
    </edge>
    <edge source="DNK" target="MEX">
      <data key="d0">936025</data>
    </edge>
    <edge source="DNK" target="MDA">
      <data key="d0">25047</data>
    </edge>
    <edge source="DNK" target="MAR">
      <data key="d0">148683</data>
    </edge>
    <edge source="DNK" target="OMN">
      <data key="d0">27898</data>
    </edge>
    <edge source="DNK" target="NLD">
      <data key="d0">8400599</data>
    </edge>
    <edge source="DNK" target="NZL">
      <data key="d0">145564</data>
    </edge>
    <edge source="DNK" target="NOR">
      <data key="d0">18922013</data>
    </edge>
    <edge source="DNK" target="PAK">
      <data key="d0">36125</data>
    </edge>
    <edge source="DNK" target="PAN">
      <data key="d0">18121</data>
    </edge>
    <edge source="DNK" target="PER">
      <data key="d0">94165</data>
    </edge>
    <edge source="DNK" target="PHL">
      <data key="d0">178809</data>
    </edge>
    <edge source="DNK" target="POL">
      <data key="d0">3645888</data>
    </edge>
    <edge source="DNK" target="PRT">
      <data key="d0">1344433</data>
    </edge>
    <edge source="DNK" target="ROU">
      <data key="d0">82370</data>
    </edge>
    <edge source="DNK" target="RUS">
      <data key="d0">848839</data>
    </edge>
    <edge source="DNK" target="SAU">
      <data key="d0">656453</data>
    </edge>
    <edge source="DNK" target="IND">
      <data key="d0">236237</data>
    </edge>
    <edge source="DNK" target="SGP">
      <data key="d0">1347085</data>
    </edge>
    <edge source="DNK" target="SVK">
      <data key="d0">93325</data>
    </edge>
    <edge source="DNK" target="VNM">
      <data key="d0">70211</data>
    </edge>
    <edge source="DNK" target="SVN">
      <data key="d0">107012</data>
    </edge>
    <edge source="DNK" target="ZAF">
      <data key="d0">768104</data>
    </edge>
    <edge source="DNK" target="ESP">
      <data key="d0">4860473</data>
    </edge>
    <edge source="DNK" target="SWE">
      <data key="d0">34683821</data>
    </edge>
    <edge source="DNK" target="CHE">
      <data key="d0">4017209</data>
    </edge>
    <edge source="DNK" target="THA">
      <data key="d0">452892</data>
    </edge>
    <edge source="DNK" target="ARE">
      <data key="d0">525070</data>
    </edge>
    <edge source="DNK" target="TUN">
      <data key="d0">121297</data>
    </edge>
    <edge source="DNK" target="TUR">
      <data key="d0">763815</data>
    </edge>
    <edge source="DNK" target="UGA">
      <data key="d0">24513</data>
    </edge>
    <edge source="DNK" target="UKR">
      <data key="d0">19802</data>
    </edge>
    <edge source="DNK" target="MKD">
      <data key="d0">20403</data>
    </edge>
    <edge source="DNK" target="EGY">
      <data key="d0">246513</data>
    </edge>
    <edge source="DNK" target="GBR">
      <data key="d0">41707437</data>
    </edge>
    <edge source="DNK" target="TZA">
      <data key="d0">35784</data>
    </edge>
    <edge source="DNK" target="USA">
      <data key="d0">173946740</data>
    </edge>
    <edge source="DNK" target="BFA">
      <data key="d0">20730</data>
    </edge>
    <edge source="DNK" target="URY">
      <data key="d0">11021</data>
    </edge>
    <edge source="DNK" target="SRB">
      <data key="d0">1016476</data>
    </edge>
    <edge source="GHA" target="DEU">
      <data key="d0">10863</data>
    </edge>
    <edge source="GHA" target="NER">
      <data key="d0">57415</data>
    </edge>
    <edge source="GHA" target="GBR">
      <data key="d0">91219</data>
    </edge>
    <edge source="GTM" target="SLV">
      <data key="d0">200190</data>
    </edge>
    <edge source="GTM" target="HND">
      <data key="d0">207892</data>
    </edge>
    <edge source="GTM" target="MEX">
      <data key="d0">275413</data>
    </edge>
    <edge source="GTM" target="NIC">
      <data key="d0">18267</data>
    </edge>
    <edge source="GTM" target="PAN">
      <data key="d0">17495</data>
    </edge>
    <edge source="GTM" target="USA">
      <data key="d0">47197</data>
    </edge>
    <edge source="IDN" target="ARG">
      <data key="d0">104621</data>
    </edge>
    <edge source="IDN" target="AUS">
      <data key="d0">416053</data>
    </edge>
    <edge source="IDN" target="AUT">
      <data key="d0">75990</data>
    </edge>
    <edge source="IDN" target="BEL">
      <data key="d0">607659</data>
    </edge>
    <edge source="IDN" target="BRA">
      <data key="d0">1672275</data>
    </edge>
    <edge source="IDN" target="BGR">
      <data key="d0">11997</data>
    </edge>
    <edge source="IDN" target="KHM">
      <data key="d0">22800</data>
    </edge>
    <edge source="IDN" target="CAN">
      <data key="d0">337656</data>
    </edge>
    <edge source="IDN" target="LKA">
      <data key="d0">109377</data>
    </edge>
    <edge source="IDN" target="CHL">
      <data key="d0">96776</data>
    </edge>
    <edge source="IDN" target="CHN">
      <data key="d0">658443</data>
    </edge>
    <edge source="IDN" target="BEN">
      <data key="d0">19750</data>
    </edge>
    <edge source="IDN" target="DNK">
      <data key="d0">48064</data>
    </edge>
    <edge source="IDN" target="FIN">
      <data key="d0">86129</data>
    </edge>
    <edge source="IDN" target="FRA">
      <data key="d0">6929118</data>
    </edge>
    <edge source="IDN" target="DEU">
      <data key="d0">13162529</data>
    </edge>
    <edge source="IDN" target="GHA">
      <data key="d0">30538</data>
    </edge>
    <edge source="IDN" target="GRC">
      <data key="d0">32092</data>
    </edge>
    <edge source="IDN" target="HKG">
      <data key="d0">4579653</data>
    </edge>
    <edge source="IDN" target="HUN">
      <data key="d0">180872</data>
    </edge>
    <edge source="IDN" target="IRL">
      <data key="d0">42849</data>
    </edge>
    <edge source="IDN" target="ITA">
      <data key="d0">1275885</data>
    </edge>
    <edge source="IDN" target="JPN">
      <data key="d0">55845852</data>
    </edge>
    <edge source="IDN" target="JOR">
      <data key="d0">26096</data>
    </edge>
    <edge source="IDN" target="KOR">
      <data key="d0">823853</data>
    </edge>
    <edge source="IDN" target="LBN">
      <data key="d0">318950</data>
    </edge>
    <edge source="IDN" target="LTU">
      <data key="d0">20471</data>
    </edge>
    <edge source="IDN" target="MDG">
      <data key="d0">20737</data>
    </edge>
    <edge source="IDN" target="MYS">
      <data key="d0">1324554</data>
    </edge>
    <edge source="IDN" target="MEX">
      <data key="d0">422169</data>
    </edge>
    <edge source="IDN" target="MAR">
      <data key="d0">17345</data>
    </edge>
    <edge source="IDN" target="NLD">
      <data key="d0">1398322</data>
    </edge>
    <edge source="IDN" target="NZL">
      <data key="d0">315249</data>
    </edge>
    <edge source="IDN" target="NOR">
      <data key="d0">87569</data>
    </edge>
    <edge source="IDN" target="PAK">
      <data key="d0">340040</data>
    </edge>
    <edge source="IDN" target="PAN">
      <data key="d0">53762</data>
    </edge>
    <edge source="IDN" target="PER">
      <data key="d0">29550</data>
    </edge>
    <edge source="IDN" target="PHL">
      <data key="d0">250101</data>
    </edge>
    <edge source="IDN" target="POL">
      <data key="d0">20931</data>
    </edge>
    <edge source="IDN" target="SAU">
      <data key="d0">141244</data>
    </edge>
    <edge source="IDN" target="IND">
      <data key="d0">1786680</data>
    </edge>
    <edge source="IDN" target="SGP">
      <data key="d0">57949759</data>
    </edge>
    <edge source="IDN" target="VNM">
      <data key="d0">1034151</data>
    </edge>
    <edge source="IDN" target="ZAF">
      <data key="d0">98576</data>
    </edge>
    <edge source="IDN" target="ZWE">
      <data key="d0">32474</data>
    </edge>
    <edge source="IDN" target="ESP">
      <data key="d0">2890703</data>
    </edge>
    <edge source="IDN" target="SWE">
      <data key="d0">173602</data>
    </edge>
    <edge source="IDN" target="CHE">
      <data key="d0">274648</data>
    </edge>
    <edge source="IDN" target="THA">
      <data key="d0">3547582</data>
    </edge>
    <edge source="IDN" target="ARE">
      <data key="d0">897960</data>
    </edge>
    <edge source="IDN" target="TUN">
      <data key="d0">61520</data>
    </edge>
    <edge source="IDN" target="TUR">
      <data key="d0">231424</data>
    </edge>
    <edge source="IDN" target="UGA">
      <data key="d0">12114</data>
    </edge>
    <edge source="IDN" target="UKR">
      <data key="d0">62669</data>
    </edge>
    <edge source="IDN" target="EGY">
      <data key="d0">643053</data>
    </edge>
    <edge source="IDN" target="GBR">
      <data key="d0">3932943</data>
    </edge>
    <edge source="IDN" target="USA">
      <data key="d0">84513366</data>
    </edge>
    <edge source="ISR" target="ARG">
      <data key="d0">74000</data>
    </edge>
    <edge source="ISR" target="AUS">
      <data key="d0">455000</data>
    </edge>
    <edge source="ISR" target="AUT">
      <data key="d0">1238000</data>
    </edge>
    <edge source="ISR" target="BEL">
      <data key="d0">23393000</data>
    </edge>
    <edge source="ISR" target="BRA">
      <data key="d0">714000</data>
    </edge>
    <edge source="ISR" target="CAN">
      <data key="d0">1713000</data>
    </edge>
    <edge source="ISR" target="CHL">
      <data key="d0">305000</data>
    </edge>
    <edge source="ISR" target="CHN">
      <data key="d0">92000</data>
    </edge>
    <edge source="ISR" target="COL">
      <data key="d0">46000</data>
    </edge>
    <edge source="ISR" target="CRI">
      <data key="d0">62000</data>
    </edge>
    <edge source="ISR" target="HRV">
      <data key="d0">21000</data>
    </edge>
    <edge source="ISR" target="CZE">
      <data key="d0">71000</data>
    </edge>
    <edge source="ISR" target="DNK">
      <data key="d0">144000</data>
    </edge>
    <edge source="ISR" target="SLV">
      <data key="d0">14000</data>
    </edge>
    <edge source="ISR" target="ETH">
      <data key="d0">18000</data>
    </edge>
    <edge source="ISR" target="EST">
      <data key="d0">10000</data>
    </edge>
    <edge source="ISR" target="FIN">
      <data key="d0">1174000</data>
    </edge>
    <edge source="ISR" target="FRA">
      <data key="d0">3060000</data>
    </edge>
    <edge source="ISR" target="DEU">
      <data key="d0">9095000</data>
    </edge>
    <edge source="ISR" target="GRC">
      <data key="d0">327000</data>
    </edge>
    <edge source="ISR" target="HKG">
      <data key="d0">949000</data>
    </edge>
    <edge source="ISR" target="HUN">
      <data key="d0">104000</data>
    </edge>
    <edge source="ISR" target="IRL">
      <data key="d0">556000</data>
    </edge>
    <edge source="ISR" target="ITA">
      <data key="d0">2967000</data>
    </edge>
    <edge source="ISR" target="JPN">
      <data key="d0">21266000</data>
    </edge>
    <edge source="ISR" target="JOR">
      <data key="d0">20000</data>
    </edge>
    <edge source="ISR" target="KOR">
      <data key="d0">12568000</data>
    </edge>
    <edge source="ISR" target="LTU">
      <data key="d0">14000</data>
    </edge>
    <edge source="ISR" target="MEX">
      <data key="d0">309000</data>
    </edge>
    <edge source="ISR" target="MDA">
      <data key="d0">22000</data>
    </edge>
    <edge source="ISR" target="NLD">
      <data key="d0">1723000</data>
    </edge>
    <edge source="ISR" target="NZL">
      <data key="d0">30000</data>
    </edge>
    <edge source="ISR" target="NOR">
      <data key="d0">149000</data>
    </edge>
    <edge source="ISR" target="PAN">
      <data key="d0">20000</data>
    </edge>
    <edge source="ISR" target="PER">
      <data key="d0">80000</data>
    </edge>
    <edge source="ISR" target="POL">
      <data key="d0">72000</data>
    </edge>
    <edge source="ISR" target="PRT">
      <data key="d0">392000</data>
    </edge>
    <edge source="ISR" target="ROU">
      <data key="d0">326000</data>
    </edge>
    <edge source="ISR" target="RUS">
      <data key="d0">119000</data>
    </edge>
    <edge source="ISR" target="IND">
      <data key="d0">930000</data>
    </edge>
    <edge source="ISR" target="SGP">
      <data key="d0">3539000</data>
    </edge>
    <edge source="ISR" target="SVN">
      <data key="d0">54000</data>
    </edge>
    <edge source="ISR" target="ZAF">
      <data key="d0">891000</data>
    </edge>
    <edge source="ISR" target="ESP">
      <data key="d0">971000</data>
    </edge>
    <edge source="ISR" target="SWE">
      <data key="d0">6171000</data>
    </edge>
    <edge source="ISR" target="CHE">
      <data key="d0">2283000</data>
    </edge>
    <edge source="ISR" target="THA">
      <data key="d0">24000</data>
    </edge>
    <edge source="ISR" target="TUR">
      <data key="d0">822000</data>
    </edge>
    <edge source="ISR" target="UKR">
      <data key="d0">104000</data>
    </edge>
    <edge source="ISR" target="GBR">
      <data key="d0">4284000</data>
    </edge>
    <edge source="ISR" target="USA">
      <data key="d0">82588000</data>
    </edge>
    <edge source="ISR" target="URY">
      <data key="d0">41000</data>
    </edge>
    <edge source="MYS" target="ARG">
      <data key="d0">225528</data>
    </edge>
    <edge source="MYS" target="AUS">
      <data key="d0">6974743</data>
    </edge>
    <edge source="MYS" target="AUT">
      <data key="d0">413945</data>
    </edge>
    <edge source="MYS" target="BEL">
      <data key="d0">76719914</data>
    </edge>
    <edge source="MYS" target="BRA">
      <data key="d0">440755</data>
    </edge>
    <edge source="MYS" target="BGR">
      <data key="d0">16896</data>
    </edge>
    <edge source="MYS" target="KHM">
      <data key="d0">88716</data>
    </edge>
    <edge source="MYS" target="CAN">
      <data key="d0">13564473</data>
    </edge>
    <edge source="MYS" target="LKA">
      <data key="d0">69020</data>
    </edge>
    <edge source="MYS" target="CHN">
      <data key="d0">22628505</data>
    </edge>
    <edge source="MYS" target="CRI">
      <data key="d0">23218</data>
    </edge>
    <edge source="MYS" target="DNK">
      <data key="d0">222416</data>
    </edge>
    <edge source="MYS" target="FIN">
      <data key="d0">190796</data>
    </edge>
    <edge source="MYS" target="FRA">
      <data key="d0">12526198</data>
    </edge>
    <edge source="MYS" target="DEU">
      <data key="d0">53128697</data>
    </edge>
    <edge source="MYS" target="GHA">
      <data key="d0">11400</data>
    </edge>
    <edge source="MYS" target="GRC">
      <data key="d0">84746</data>
    </edge>
    <edge source="MYS" target="HKG">
      <data key="d0">71278688</data>
    </edge>
    <edge source="MYS" target="HUN">
      <data key="d0">135347</data>
    </edge>
    <edge source="MYS" target="IDN">
      <data key="d0">3691357</data>
    </edge>
    <edge source="MYS" target="ITA">
      <data key="d0">4745551</data>
    </edge>
    <edge source="MYS" target="CIV">
      <data key="d0">62776</data>
    </edge>
    <edge source="MYS" target="JPN">
      <data key="d0">141786998</data>
    </edge>
    <edge source="MYS" target="JOR">
      <data key="d0">513836</data>
    </edge>
    <edge source="MYS" target="KOR">
      <data key="d0">8930879</data>
    </edge>
    <edge source="MYS" target="LBN">
      <data key="d0">28424</data>
    </edge>
    <edge source="MYS" target="MUS">
      <data key="d0">30481</data>
    </edge>
    <edge source="MYS" target="MEX">
      <data key="d0">1408907</data>
    </edge>
    <edge source="MYS" target="MAR">
      <data key="d0">36212</data>
    </edge>
    <edge source="MYS" target="OMN">
      <data key="d0">284035</data>
    </edge>
    <edge source="MYS" target="NLD">
      <data key="d0">46882268</data>
    </edge>
    <edge source="MYS" target="NZL">
      <data key="d0">259565</data>
    </edge>
    <edge source="MYS" target="NER">
      <data key="d0">203121</data>
    </edge>
    <edge source="MYS" target="NOR">
      <data key="d0">32208</data>
    </edge>
    <edge source="MYS" target="PAK">
      <data key="d0">88300</data>
    </edge>
    <edge source="MYS" target="PHL">
      <data key="d0">986243</data>
    </edge>
    <edge source="MYS" target="POL">
      <data key="d0">337488</data>
    </edge>
    <edge source="MYS" target="PRT">
      <data key="d0">596459</data>
    </edge>
    <edge source="MYS" target="SAU">
      <data key="d0">329215</data>
    </edge>
    <edge source="MYS" target="IND">
      <data key="d0">1981844</data>
    </edge>
    <edge source="MYS" target="SGP">
      <data key="d0">134516555</data>
    </edge>
    <edge source="MYS" target="VNM">
      <data key="d0">1974656</data>
    </edge>
    <edge source="MYS" target="ZAF">
      <data key="d0">153311</data>
    </edge>
    <edge source="MYS" target="ESP">
      <data key="d0">528710</data>
    </edge>
    <edge source="MYS" target="SWE">
      <data key="d0">1239358</data>
    </edge>
    <edge source="MYS" target="CHE">
      <data key="d0">7150907</data>
    </edge>
    <edge source="MYS" target="THA">
      <data key="d0">7700111</data>
    </edge>
    <edge source="MYS" target="ARE">
      <data key="d0">420201</data>
    </edge>
    <edge source="MYS" target="TUR">
      <data key="d0">232012</data>
    </edge>
    <edge source="MYS" target="UGA">
      <data key="d0">26729</data>
    </edge>
    <edge source="MYS" target="EGY">
      <data key="d0">132434</data>
    </edge>
    <edge source="MYS" target="GBR">
      <data key="d0">24869576</data>
    </edge>
    <edge source="MYS" target="USA">
      <data key="d0">250700987</data>
    </edge>
    <edge source="MYS" target="SRB">
      <data key="d0">147579</data>
    </edge>
    <edge source="MAR" target="FRA">
      <data key="d0">4207864</data>
    </edge>
    <edge source="MAR" target="GMB">
      <data key="d0">22364</data>
    </edge>
    <edge source="MAR" target="ITA">
      <data key="d0">38782</data>
    </edge>
    <edge source="MAR" target="CIV">
      <data key="d0">16367</data>
    </edge>
    <edge source="MAR" target="SEN">
      <data key="d0">77867</data>
    </edge>
    <edge source="MAR" target="ESP">
      <data key="d0">3485225</data>
    </edge>
    <edge source="MAR" target="CHE">
      <data key="d0">3132380</data>
    </edge>
    <edge source="MAR" target="USA">
      <data key="d0">750276</data>
    </edge>
    <edge source="OMN" target="LKA">
      <data key="d0">25568</data>
    </edge>
    <edge source="OMN" target="CHN">
      <data key="d0">92403</data>
    </edge>
    <edge source="OMN" target="DEU">
      <data key="d0">19878</data>
    </edge>
    <edge source="OMN" target="HKG">
      <data key="d0">928299</data>
    </edge>
    <edge source="OMN" target="SGP">
      <data key="d0">334393</data>
    </edge>
    <edge source="OMN" target="SWE">
      <data key="d0">180941</data>
    </edge>
    <edge source="OMN" target="CHE">
      <data key="d0">15033</data>
    </edge>
    <edge source="OMN" target="ARE">
      <data key="d0">11334670</data>
    </edge>
    <edge source="OMN" target="EGY">
      <data key="d0">28156</data>
    </edge>
    <edge source="OMN" target="GBR">
      <data key="d0">38949</data>
    </edge>
    <edge source="OMN" target="USA">
      <data key="d0">273131</data>
    </edge>
    <edge source="NLD" target="ALB">
      <data key="d0">46946</data>
    </edge>
    <edge source="NLD" target="DZA">
      <data key="d0">407788</data>
    </edge>
    <edge source="NLD" target="AZE">
      <data key="d0">117826</data>
    </edge>
    <edge source="NLD" target="ARG">
      <data key="d0">360841</data>
    </edge>
    <edge source="NLD" target="AUS">
      <data key="d0">4794035</data>
    </edge>
    <edge source="NLD" target="AUT">
      <data key="d0">20511805</data>
    </edge>
    <edge source="NLD" target="ARM">
      <data key="d0">107700</data>
    </edge>
    <edge source="NLD" target="BEL">
      <data key="d0">146312877</data>
    </edge>
    <edge source="NLD" target="BRA">
      <data key="d0">3816449</data>
    </edge>
    <edge source="NLD" target="BGR">
      <data key="d0">931560</data>
    </edge>
    <edge source="NLD" target="BLR">
      <data key="d0">239334</data>
    </edge>
    <edge source="NLD" target="CMR">
      <data key="d0">23013</data>
    </edge>
    <edge source="NLD" target="CAN">
      <data key="d0">6797993</data>
    </edge>
    <edge source="NLD" target="LKA">
      <data key="d0">49708</data>
    </edge>
    <edge source="NLD" target="CHL">
      <data key="d0">237493</data>
    </edge>
    <edge source="NLD" target="CHN">
      <data key="d0">23569751</data>
    </edge>
    <edge source="NLD" target="COL">
      <data key="d0">34059</data>
    </edge>
    <edge source="NLD" target="CRI">
      <data key="d0">6814562</data>
    </edge>
    <edge source="NLD" target="HRV">
      <data key="d0">170295</data>
    </edge>
    <edge source="NLD" target="CZE">
      <data key="d0">5370276</data>
    </edge>
    <edge source="NLD" target="DNK">
      <data key="d0">26091958</data>
    </edge>
    <edge source="NLD" target="ECU">
      <data key="d0">11046</data>
    </edge>
    <edge source="NLD" target="ETH">
      <data key="d0">85608</data>
    </edge>
    <edge source="NLD" target="EST">
      <data key="d0">213559</data>
    </edge>
    <edge source="NLD" target="FIN">
      <data key="d0">9201454</data>
    </edge>
    <edge source="NLD" target="FRA">
      <data key="d0">259832456</data>
    </edge>
    <edge source="NLD" target="GEO">
      <data key="d0">53390</data>
    </edge>
    <edge source="NLD" target="DEU">
      <data key="d0">223206140</data>
    </edge>
    <edge source="NLD" target="GHA">
      <data key="d0">191467</data>
    </edge>
    <edge source="NLD" target="GRC">
      <data key="d0">8034243</data>
    </edge>
    <edge source="NLD" target="HKG">
      <data key="d0">11777972</data>
    </edge>
    <edge source="NLD" target="HUN">
      <data key="d0">7632899</data>
    </edge>
    <edge source="NLD" target="IDN">
      <data key="d0">847793</data>
    </edge>
    <edge source="NLD" target="IRL">
      <data key="d0">5162240</data>
    </edge>
    <edge source="NLD" target="ISR">
      <data key="d0">4940397</data>
    </edge>
    <edge source="NLD" target="ITA">
      <data key="d0">148152063</data>
    </edge>
    <edge source="NLD" target="CIV">
      <data key="d0">55231</data>
    </edge>
    <edge source="NLD" target="JPN">
      <data key="d0">87376993</data>
    </edge>
    <edge source="NLD" target="KAZ">
      <data key="d0">159249</data>
    </edge>
    <edge source="NLD" target="JOR">
      <data key="d0">258664</data>
    </edge>
    <edge source="NLD" target="KOR">
      <data key="d0">289706805</data>
    </edge>
    <edge source="NLD" target="KGZ">
      <data key="d0">12887</data>
    </edge>
    <edge source="NLD" target="LBN">
      <data key="d0">502600</data>
    </edge>
    <edge source="NLD" target="LVA">
      <data key="d0">484190</data>
    </edge>
    <edge source="NLD" target="LTU">
      <data key="d0">660929</data>
    </edge>
    <edge source="NLD" target="MWI">
      <data key="d0">13808</data>
    </edge>
    <edge source="NLD" target="MYS">
      <data key="d0">31325999</data>
    </edge>
    <edge source="NLD" target="MUS">
      <data key="d0">33138</data>
    </edge>
    <edge source="NLD" target="MEX">
      <data key="d0">1009803</data>
    </edge>
    <edge source="NLD" target="MAR">
      <data key="d0">924196</data>
    </edge>
    <edge source="NLD" target="OMN">
      <data key="d0">271552</data>
    </edge>
    <edge source="NLD" target="NAM">
      <data key="d0">61674</data>
    </edge>
    <edge source="NLD" target="NZL">
      <data key="d0">512726</data>
    </edge>
    <edge source="NLD" target="NOR">
      <data key="d0">6212546</data>
    </edge>
    <edge source="NLD" target="PAK">
      <data key="d0">146362</data>
    </edge>
    <edge source="NLD" target="PER">
      <data key="d0">50628</data>
    </edge>
    <edge source="NLD" target="PHL">
      <data key="d0">172136</data>
    </edge>
    <edge source="NLD" target="POL">
      <data key="d0">8546048</data>
    </edge>
    <edge source="NLD" target="PRT">
      <data key="d0">12229944</data>
    </edge>
    <edge source="NLD" target="ROU">
      <data key="d0">438164</data>
    </edge>
    <edge source="NLD" target="RUS">
      <data key="d0">9928660</data>
    </edge>
    <edge source="NLD" target="SAU">
      <data key="d0">4129424</data>
    </edge>
    <edge source="NLD" target="SEN">
      <data key="d0">27615</data>
    </edge>
    <edge source="NLD" target="IND">
      <data key="d0">1900861</data>
    </edge>
    <edge source="NLD" target="SGP">
      <data key="d0">141087121</data>
    </edge>
    <edge source="NLD" target="SVK">
      <data key="d0">786119</data>
    </edge>
    <edge source="NLD" target="VNM">
      <data key="d0">53390</data>
    </edge>
    <edge source="NLD" target="SVN">
      <data key="d0">1492153</data>
    </edge>
    <edge source="NLD" target="ZAF">
      <data key="d0">4055783</data>
    </edge>
    <edge source="NLD" target="ZWE">
      <data key="d0">93892</data>
    </edge>
    <edge source="NLD" target="ESP">
      <data key="d0">54913239</data>
    </edge>
    <edge source="NLD" target="SWE">
      <data key="d0">29037602</data>
    </edge>
    <edge source="NLD" target="CHE">
      <data key="d0">25442076</data>
    </edge>
    <edge source="NLD" target="THA">
      <data key="d0">892898</data>
    </edge>
    <edge source="NLD" target="ARE">
      <data key="d0">2458692</data>
    </edge>
    <edge source="NLD" target="TUN">
      <data key="d0">903944</data>
    </edge>
    <edge source="NLD" target="TUR">
      <data key="d0">7387122</data>
    </edge>
    <edge source="NLD" target="UGA">
      <data key="d0">56151</data>
    </edge>
    <edge source="NLD" target="UKR">
      <data key="d0">758503</data>
    </edge>
    <edge source="NLD" target="MKD">
      <data key="d0">57072</data>
    </edge>
    <edge source="NLD" target="EGY">
      <data key="d0">792562</data>
    </edge>
    <edge source="NLD" target="GBR">
      <data key="d0">133012376</data>
    </edge>
    <edge source="NLD" target="TZA">
      <data key="d0">203434</data>
    </edge>
    <edge source="NLD" target="USA">
      <data key="d0">694530280</data>
    </edge>
    <edge source="NLD" target="URY">
      <data key="d0">152805</data>
    </edge>
    <edge source="NLD" target="SRB">
      <data key="d0">642518</data>
    </edge>
    <edge source="NZL" target="AUS">
      <data key="d0">6276364</data>
    </edge>
    <edge source="NZL" target="AUT">
      <data key="d0">31339</data>
    </edge>
    <edge source="NZL" target="BEL">
      <data key="d0">143490</data>
    </edge>
    <edge source="NZL" target="BRA">
      <data key="d0">14000</data>
    </edge>
    <edge source="NZL" target="CAN">
      <data key="d0">286688</data>
    </edge>
    <edge source="NZL" target="CHL">
      <data key="d0">17455</data>
    </edge>
    <edge source="NZL" target="DNK">
      <data key="d0">51077</data>
    </edge>
    <edge source="NZL" target="FIN">
      <data key="d0">13646</data>
    </edge>
    <edge source="NZL" target="FRA">
      <data key="d0">245660</data>
    </edge>
    <edge source="NZL" target="DEU">
      <data key="d0">369207</data>
    </edge>
    <edge source="NZL" target="HKG">
      <data key="d0">531402</data>
    </edge>
    <edge source="NZL" target="ITA">
      <data key="d0">23447</data>
    </edge>
    <edge source="NZL" target="JPN">
      <data key="d0">383956</data>
    </edge>
    <edge source="NZL" target="KOR">
      <data key="d0">10596</data>
    </edge>
    <edge source="NZL" target="MYS">
      <data key="d0">100189</data>
    </edge>
    <edge source="NZL" target="NLD">
      <data key="d0">31874</data>
    </edge>
    <edge source="NZL" target="NOR">
      <data key="d0">13884</data>
    </edge>
    <edge source="NZL" target="IND">
      <data key="d0">51917</data>
    </edge>
    <edge source="NZL" target="SGP">
      <data key="d0">150257</data>
    </edge>
    <edge source="NZL" target="ZAF">
      <data key="d0">31369</data>
    </edge>
    <edge source="NZL" target="ESP">
      <data key="d0">22888</data>
    </edge>
    <edge source="NZL" target="CHE">
      <data key="d0">37112</data>
    </edge>
    <edge source="NZL" target="THA">
      <data key="d0">123736</data>
    </edge>
    <edge source="NZL" target="GBR">
      <data key="d0">522739</data>
    </edge>
    <edge source="NZL" target="USA">
      <data key="d0">3421331</data>
    </edge>
    <edge source="NIC" target="SLV">
      <data key="d0">10825</data>
    </edge>
    <edge source="NIC" target="HND">
      <data key="d0">26461</data>
    </edge>
    <edge source="NOR" target="AUS">
      <data key="d0">183786</data>
    </edge>
    <edge source="NOR" target="AUT">
      <data key="d0">64592</data>
    </edge>
    <edge source="NOR" target="BEL">
      <data key="d0">479254</data>
    </edge>
    <edge source="NOR" target="CAN">
      <data key="d0">37032</data>
    </edge>
    <edge source="NOR" target="LKA">
      <data key="d0">11398</data>
    </edge>
    <edge source="NOR" target="CHN">
      <data key="d0">1002862</data>
    </edge>
    <edge source="NOR" target="HRV">
      <data key="d0">37248</data>
    </edge>
    <edge source="NOR" target="CZE">
      <data key="d0">90101</data>
    </edge>
    <edge source="NOR" target="DNK">
      <data key="d0">2803106</data>
    </edge>
    <edge source="NOR" target="EST">
      <data key="d0">153917</data>
    </edge>
    <edge source="NOR" target="FIN">
      <data key="d0">2063738</data>
    </edge>
    <edge source="NOR" target="FRA">
      <data key="d0">497742</data>
    </edge>
    <edge source="NOR" target="DEU">
      <data key="d0">1530368</data>
    </edge>
    <edge source="NOR" target="HKG">
      <data key="d0">3247224</data>
    </edge>
    <edge source="NOR" target="HUN">
      <data key="d0">14657</data>
    </edge>
    <edge source="NOR" target="IDN">
      <data key="d0">55613</data>
    </edge>
    <edge source="NOR" target="IRL">
      <data key="d0">28404</data>
    </edge>
    <edge source="NOR" target="ISR">
      <data key="d0">26573</data>
    </edge>
    <edge source="NOR" target="ITA">
      <data key="d0">597854</data>
    </edge>
    <edge source="NOR" target="JPN">
      <data key="d0">1238899</data>
    </edge>
    <edge source="NOR" target="KOR">
      <data key="d0">98639</data>
    </edge>
    <edge source="NOR" target="LVA">
      <data key="d0">548007</data>
    </edge>
    <edge source="NOR" target="LTU">
      <data key="d0">418929</data>
    </edge>
    <edge source="NOR" target="MYS">
      <data key="d0">284117</data>
    </edge>
    <edge source="NOR" target="NLD">
      <data key="d0">1040362</data>
    </edge>
    <edge source="NOR" target="NZL">
      <data key="d0">15607</data>
    </edge>
    <edge source="NOR" target="POL">
      <data key="d0">237926</data>
    </edge>
    <edge source="NOR" target="PRT">
      <data key="d0">49520</data>
    </edge>
    <edge source="NOR" target="RUS">
      <data key="d0">105032</data>
    </edge>
    <edge source="NOR" target="SGP">
      <data key="d0">96030</data>
    </edge>
    <edge source="NOR" target="ZAF">
      <data key="d0">91343</data>
    </edge>
    <edge source="NOR" target="ESP">
      <data key="d0">195417</data>
    </edge>
    <edge source="NOR" target="SWE">
      <data key="d0">17836066</data>
    </edge>
    <edge source="NOR" target="CHE">
      <data key="d0">1642603</data>
    </edge>
    <edge source="NOR" target="THA">
      <data key="d0">36524</data>
    </edge>
    <edge source="NOR" target="ARE">
      <data key="d0">32137</data>
    </edge>
    <edge source="NOR" target="TUR">
      <data key="d0">167712</data>
    </edge>
    <edge source="NOR" target="UKR">
      <data key="d0">13466</data>
    </edge>
    <edge source="NOR" target="MKD">
      <data key="d0">119037</data>
    </edge>
    <edge source="NOR" target="EGY">
      <data key="d0">35827</data>
    </edge>
    <edge source="NOR" target="GBR">
      <data key="d0">1560586</data>
    </edge>
    <edge source="NOR" target="USA">
      <data key="d0">1270957</data>
    </edge>
    <edge source="NOR" target="SRB">
      <data key="d0">27800</data>
    </edge>
    <edge source="PAK" target="SAU">
      <data key="d0">10192</data>
    </edge>
    <edge source="PAK" target="ARE">
      <data key="d0">56110</data>
    </edge>
    <edge source="PAK" target="GBR">
      <data key="d0">429030</data>
    </edge>
    <edge source="PAK" target="USA">
      <data key="d0">318971</data>
    </edge>
    <edge source="PRT" target="ARG">
      <data key="d0">101703</data>
    </edge>
    <edge source="PRT" target="AUS">
      <data key="d0">95756</data>
    </edge>
    <edge source="PRT" target="AUT">
      <data key="d0">41486</data>
    </edge>
    <edge source="PRT" target="BEL">
      <data key="d0">721072</data>
    </edge>
    <edge source="PRT" target="BRA">
      <data key="d0">77704</data>
    </edge>
    <edge source="PRT" target="CAN">
      <data key="d0">129602</data>
    </edge>
    <edge source="PRT" target="CHN">
      <data key="d0">142874</data>
    </edge>
    <edge source="PRT" target="CZE">
      <data key="d0">27013</data>
    </edge>
    <edge source="PRT" target="DNK">
      <data key="d0">284468</data>
    </edge>
    <edge source="PRT" target="FIN">
      <data key="d0">278267</data>
    </edge>
    <edge source="PRT" target="FRA">
      <data key="d0">2072628</data>
    </edge>
    <edge source="PRT" target="DEU">
      <data key="d0">21760650</data>
    </edge>
    <edge source="PRT" target="GRC">
      <data key="d0">180048</data>
    </edge>
    <edge source="PRT" target="HKG">
      <data key="d0">461790</data>
    </edge>
    <edge source="PRT" target="IRL">
      <data key="d0">1479376</data>
    </edge>
    <edge source="PRT" target="ISR">
      <data key="d0">29074</data>
    </edge>
    <edge source="PRT" target="ITA">
      <data key="d0">524184</data>
    </edge>
    <edge source="PRT" target="JPN">
      <data key="d0">301798</data>
    </edge>
    <edge source="PRT" target="KOR">
      <data key="d0">34619</data>
    </edge>
    <edge source="PRT" target="LTU">
      <data key="d0">42985</data>
    </edge>
    <edge source="PRT" target="MAR">
      <data key="d0">157710</data>
    </edge>
    <edge source="PRT" target="MOZ">
      <data key="d0">202353</data>
    </edge>
    <edge source="PRT" target="NLD">
      <data key="d0">5094126</data>
    </edge>
    <edge source="PRT" target="NOR">
      <data key="d0">94332</data>
    </edge>
    <edge source="PRT" target="PAN">
      <data key="d0">144503</data>
    </edge>
    <edge source="PRT" target="POL">
      <data key="d0">82224</data>
    </edge>
    <edge source="PRT" target="RUS">
      <data key="d0">110449</data>
    </edge>
    <edge source="PRT" target="SAU">
      <data key="d0">41567</data>
    </edge>
    <edge source="PRT" target="IND">
      <data key="d0">177140</data>
    </edge>
    <edge source="PRT" target="SGP">
      <data key="d0">46405</data>
    </edge>
    <edge source="PRT" target="ZAF">
      <data key="d0">351883</data>
    </edge>
    <edge source="PRT" target="ESP">
      <data key="d0">6740230</data>
    </edge>
    <edge source="PRT" target="SWE">
      <data key="d0">633109</data>
    </edge>
    <edge source="PRT" target="CHE">
      <data key="d0">2735131</data>
    </edge>
    <edge source="PRT" target="ARE">
      <data key="d0">10543</data>
    </edge>
    <edge source="PRT" target="TUN">
      <data key="d0">32143</data>
    </edge>
    <edge source="PRT" target="TUR">
      <data key="d0">120511</data>
    </edge>
    <edge source="PRT" target="EGY">
      <data key="d0">19333</data>
    </edge>
    <edge source="PRT" target="GBR">
      <data key="d0">7453591</data>
    </edge>
    <edge source="PRT" target="USA">
      <data key="d0">381989</data>
    </edge>
    <edge source="VNM" target="AUT">
      <data key="d0">265000</data>
    </edge>
    <edge source="VNM" target="BEL">
      <data key="d0">6078000</data>
    </edge>
    <edge source="VNM" target="CAN">
      <data key="d0">354000</data>
    </edge>
    <edge source="VNM" target="FRA">
      <data key="d0">713000</data>
    </edge>
    <edge source="VNM" target="DEU">
      <data key="d0">152000</data>
    </edge>
    <edge source="VNM" target="HKG">
      <data key="d0">3171000</data>
    </edge>
    <edge source="VNM" target="IDN">
      <data key="d0">2561000</data>
    </edge>
    <edge source="VNM" target="JPN">
      <data key="d0">10769000</data>
    </edge>
    <edge source="VNM" target="MYS">
      <data key="d0">1523000</data>
    </edge>
    <edge source="VNM" target="MEX">
      <data key="d0">141000</data>
    </edge>
    <edge source="VNM" target="SGP">
      <data key="d0">820000</data>
    </edge>
    <edge source="VNM" target="ESP">
      <data key="d0">280000</data>
    </edge>
    <edge source="VNM" target="CHE">
      <data key="d0">3551000</data>
    </edge>
    <edge source="VNM" target="GBR">
      <data key="d0">140000</data>
    </edge>
    <edge source="SVN" target="ALB">
      <data key="d0">30782</data>
    </edge>
    <edge source="SVN" target="ARG">
      <data key="d0">23782</data>
    </edge>
    <edge source="SVN" target="AUS">
      <data key="d0">42649</data>
    </edge>
    <edge source="SVN" target="AUT">
      <data key="d0">8617492</data>
    </edge>
    <edge source="SVN" target="BEL">
      <data key="d0">195872</data>
    </edge>
    <edge source="SVN" target="BGR">
      <data key="d0">40408</data>
    </edge>
    <edge source="SVN" target="CAN">
      <data key="d0">473919</data>
    </edge>
    <edge source="SVN" target="CAF">
      <data key="d0">134253</data>
    </edge>
    <edge source="SVN" target="CHN">
      <data key="d0">136273</data>
    </edge>
    <edge source="SVN" target="HRV">
      <data key="d0">4521836</data>
    </edge>
    <edge source="SVN" target="CZE">
      <data key="d0">101847</data>
    </edge>
    <edge source="SVN" target="DNK">
      <data key="d0">50527</data>
    </edge>
    <edge source="SVN" target="FIN">
      <data key="d0">46554</data>
    </edge>
    <edge source="SVN" target="FRA">
      <data key="d0">2336940</data>
    </edge>
    <edge source="SVN" target="DEU">
      <data key="d0">4784071</data>
    </edge>
    <edge source="SVN" target="GRC">
      <data key="d0">470444</data>
    </edge>
    <edge source="SVN" target="HUN">
      <data key="d0">301974</data>
    </edge>
    <edge source="SVN" target="ISR">
      <data key="d0">177462</data>
    </edge>
    <edge source="SVN" target="ITA">
      <data key="d0">17604562</data>
    </edge>
    <edge source="SVN" target="JPN">
      <data key="d0">661852</data>
    </edge>
    <edge source="SVN" target="KOR">
      <data key="d0">30029</data>
    </edge>
    <edge source="SVN" target="LBN">
      <data key="d0">16367</data>
    </edge>
    <edge source="SVN" target="LVA">
      <data key="d0">35628</data>
    </edge>
    <edge source="SVN" target="LTU">
      <data key="d0">24187</data>
    </edge>
    <edge source="SVN" target="MYS">
      <data key="d0">13250</data>
    </edge>
    <edge source="SVN" target="NLD">
      <data key="d0">221654</data>
    </edge>
    <edge source="SVN" target="NOR">
      <data key="d0">14714</data>
    </edge>
    <edge source="SVN" target="POL">
      <data key="d0">368349</data>
    </edge>
    <edge source="SVN" target="PRT">
      <data key="d0">135817</data>
    </edge>
    <edge source="SVN" target="ROU">
      <data key="d0">122346</data>
    </edge>
    <edge source="SVN" target="RUS">
      <data key="d0">122939</data>
    </edge>
    <edge source="SVN" target="SAU">
      <data key="d0">63040</data>
    </edge>
    <edge source="SVN" target="SGP">
      <data key="d0">19946</data>
    </edge>
    <edge source="SVN" target="SVK">
      <data key="d0">112338</data>
    </edge>
    <edge source="SVN" target="ZAF">
      <data key="d0">84785</data>
    </edge>
    <edge source="SVN" target="ESP">
      <data key="d0">313292</data>
    </edge>
    <edge source="SVN" target="SWE">
      <data key="d0">186948</data>
    </edge>
    <edge source="SVN" target="CHE">
      <data key="d0">236726</data>
    </edge>
    <edge source="SVN" target="THA">
      <data key="d0">36951</data>
    </edge>
    <edge source="SVN" target="ARE">
      <data key="d0">116470</data>
    </edge>
    <edge source="SVN" target="TUR">
      <data key="d0">280122</data>
    </edge>
    <edge source="SVN" target="UKR">
      <data key="d0">65862</data>
    </edge>
    <edge source="SVN" target="MKD">
      <data key="d0">740094</data>
    </edge>
    <edge source="SVN" target="EGY">
      <data key="d0">47810</data>
    </edge>
    <edge source="SVN" target="GBR">
      <data key="d0">2377088</data>
    </edge>
    <edge source="SVN" target="USA">
      <data key="d0">7608835</data>
    </edge>
    <edge source="SVN" target="SRB">
      <data key="d0">1435627</data>
    </edge>
    <edge source="ZWE" target="BWA">
      <data key="d0">21579</data>
    </edge>
    <edge source="ZWE" target="MWI">
      <data key="d0">19067</data>
    </edge>
    <edge source="ZWE" target="MOZ">
      <data key="d0">38329</data>
    </edge>
    <edge source="ZWE" target="ZAF">
      <data key="d0">63318</data>
    </edge>
    <edge source="SWE" target="ARG">
      <data key="d0">114364</data>
    </edge>
    <edge source="SWE" target="AUS">
      <data key="d0">1372694</data>
    </edge>
    <edge source="SWE" target="AUT">
      <data key="d0">1881439</data>
    </edge>
    <edge source="SWE" target="BEL">
      <data key="d0">3840466</data>
    </edge>
    <edge source="SWE" target="BRA">
      <data key="d0">208867</data>
    </edge>
    <edge source="SWE" target="CAN">
      <data key="d0">987916</data>
    </edge>
    <edge source="SWE" target="CHL">
      <data key="d0">37976</data>
    </edge>
    <edge source="SWE" target="CHN">
      <data key="d0">227746</data>
    </edge>
    <edge source="SWE" target="COL">
      <data key="d0">29791</data>
    </edge>
    <edge source="SWE" target="HRV">
      <data key="d0">45178</data>
    </edge>
    <edge source="SWE" target="CZE">
      <data key="d0">249898</data>
    </edge>
    <edge source="SWE" target="DNK">
      <data key="d0">37501204</data>
    </edge>
    <edge source="SWE" target="ECU">
      <data key="d0">47797</data>
    </edge>
    <edge source="SWE" target="EST">
      <data key="d0">2328200</data>
    </edge>
    <edge source="SWE" target="FIN">
      <data key="d0">46843467</data>
    </edge>
    <edge source="SWE" target="FRA">
      <data key="d0">4839404</data>
    </edge>
    <edge source="SWE" target="GMB">
      <data key="d0">27718</data>
    </edge>
    <edge source="SWE" target="DEU">
      <data key="d0">10503799</data>
    </edge>
    <edge source="SWE" target="GRC">
      <data key="d0">557306</data>
    </edge>
    <edge source="SWE" target="HKG">
      <data key="d0">6960701</data>
    </edge>
    <edge source="SWE" target="HUN">
      <data key="d0">466622</data>
    </edge>
    <edge source="SWE" target="IDN">
      <data key="d0">67003</data>
    </edge>
    <edge source="SWE" target="IRL">
      <data key="d0">535917</data>
    </edge>
    <edge source="SWE" target="ISR">
      <data key="d0">118947</data>
    </edge>
    <edge source="SWE" target="ITA">
      <data key="d0">4417414</data>
    </edge>
    <edge source="SWE" target="JPN">
      <data key="d0">28805948</data>
    </edge>
    <edge source="SWE" target="JOR">
      <data key="d0">21498</data>
    </edge>
    <edge source="SWE" target="KOR">
      <data key="d0">7635317</data>
    </edge>
    <edge source="SWE" target="LVA">
      <data key="d0">3828244</data>
    </edge>
    <edge source="SWE" target="LTU">
      <data key="d0">1774059</data>
    </edge>
    <edge source="SWE" target="MYS">
      <data key="d0">453309</data>
    </edge>
    <edge source="SWE" target="MEX">
      <data key="d0">537008</data>
    </edge>
    <edge source="SWE" target="MAR">
      <data key="d0">27281</data>
    </edge>
    <edge source="SWE" target="OMN">
      <data key="d0">17678</data>
    </edge>
    <edge source="SWE" target="NLD">
      <data key="d0">2305502</data>
    </edge>
    <edge source="SWE" target="NZL">
      <data key="d0">90465</data>
    </edge>
    <edge source="SWE" target="NOR">
      <data key="d0">63845164</data>
    </edge>
    <edge source="SWE" target="PER">
      <data key="d0">35575</data>
    </edge>
    <edge source="SWE" target="PHL">
      <data key="d0">480808</data>
    </edge>
    <edge source="SWE" target="POL">
      <data key="d0">839505</data>
    </edge>
    <edge source="SWE" target="PRT">
      <data key="d0">363716</data>
    </edge>
    <edge source="SWE" target="ROU">
      <data key="d0">28264</data>
    </edge>
    <edge source="SWE" target="RUS">
      <data key="d0">1347268</data>
    </edge>
    <edge source="SWE" target="SAU">
      <data key="d0">196645</data>
    </edge>
    <edge source="SWE" target="IND">
      <data key="d0">318975</data>
    </edge>
    <edge source="SWE" target="SGP">
      <data key="d0">1141129</data>
    </edge>
    <edge source="SWE" target="SVK">
      <data key="d0">48888</data>
    </edge>
    <edge source="SWE" target="SVN">
      <data key="d0">222289</data>
    </edge>
    <edge source="SWE" target="ZAF">
      <data key="d0">151576</data>
    </edge>
    <edge source="SWE" target="ESP">
      <data key="d0">2024066</data>
    </edge>
    <edge source="SWE" target="CHE">
      <data key="d0">3316880</data>
    </edge>
    <edge source="SWE" target="THA">
      <data key="d0">401474</data>
    </edge>
    <edge source="SWE" target="ARE">
      <data key="d0">339818</data>
    </edge>
    <edge source="SWE" target="TUN">
      <data key="d0">33720</data>
    </edge>
    <edge source="SWE" target="TUR">
      <data key="d0">1085256</data>
    </edge>
    <edge source="SWE" target="UKR">
      <data key="d0">73442</data>
    </edge>
    <edge source="SWE" target="MKD">
      <data key="d0">12440</data>
    </edge>
    <edge source="SWE" target="EGY">
      <data key="d0">41031</data>
    </edge>
    <edge source="SWE" target="GBR">
      <data key="d0">7683332</data>
    </edge>
    <edge source="SWE" target="USA">
      <data key="d0">23739126</data>
    </edge>
    <edge source="SWE" target="URY">
      <data key="d0">52380</data>
    </edge>
    <edge source="TUN" target="DZA">
      <data key="d0">161381</data>
    </edge>
    <edge source="TUN" target="AUS">
      <data key="d0">613768</data>
    </edge>
    <edge source="TUN" target="FRA">
      <data key="d0">4450097</data>
    </edge>
    <edge source="TUN" target="DEU">
      <data key="d0">117693</data>
    </edge>
    <edge source="TUN" target="HKG">
      <data key="d0">12668</data>
    </edge>
    <edge source="TUN" target="ITA">
      <data key="d0">2400456</data>
    </edge>
    <edge source="TUN" target="MEX">
      <data key="d0">11803</data>
    </edge>
    <edge source="TUN" target="NLD">
      <data key="d0">1845152</data>
    </edge>
    <edge source="TUN" target="SEN">
      <data key="d0">38821</data>
    </edge>
    <edge source="TUN" target="GBR">
      <data key="d0">248815</data>
    </edge>
    <edge source="TUN" target="USA">
      <data key="d0">6980696</data>
    </edge>
    <edge source="UKR" target="BLR">
      <data key="d0">40980</data>
    </edge>
    <edge source="UKR" target="CHN">
      <data key="d0">29250</data>
    </edge>
    <edge source="UKR" target="CZE">
      <data key="d0">15860</data>
    </edge>
    <edge source="UKR" target="FRA">
      <data key="d0">336970</data>
    </edge>
    <edge source="UKR" target="DEU">
      <data key="d0">378620</data>
    </edge>
    <edge source="UKR" target="HUN">
      <data key="d0">259120</data>
    </edge>
    <edge source="UKR" target="ISR">
      <data key="d0">48410</data>
    </edge>
    <edge source="UKR" target="LTU">
      <data key="d0">142470</data>
    </edge>
    <edge source="UKR" target="MDA">
      <data key="d0">21810</data>
    </edge>
    <edge source="UKR" target="POL">
      <data key="d0">73850</data>
    </edge>
    <edge source="UKR" target="RUS">
      <data key="d0">2102840</data>
    </edge>
    <edge source="UKR" target="IND">
      <data key="d0">22320</data>
    </edge>
    <edge source="UKR" target="ARE">
      <data key="d0">40440</data>
    </edge>
    <edge source="UKR" target="GBR">
      <data key="d0">24100</data>
    </edge>
    <edge source="UKR" target="USA">
      <data key="d0">532960</data>
    </edge>
    <edge source="GBR" target="ALB">
      <data key="d0">72014</data>
    </edge>
    <edge source="GBR" target="DZA">
      <data key="d0">2018861</data>
    </edge>
    <edge source="GBR" target="AZE">
      <data key="d0">44953</data>
    </edge>
    <edge source="GBR" target="ARG">
      <data key="d0">1907848</data>
    </edge>
    <edge source="GBR" target="AUS">
      <data key="d0">23235019</data>
    </edge>
    <edge source="GBR" target="AUT">
      <data key="d0">14749682</data>
    </edge>
    <edge source="GBR" target="BEL">
      <data key="d0">48189604</data>
    </edge>
    <edge source="GBR" target="BWA">
      <data key="d0">17816</data>
    </edge>
    <edge source="GBR" target="BRA">
      <data key="d0">6683630</data>
    </edge>
    <edge source="GBR" target="BGR">
      <data key="d0">497807</data>
    </edge>
    <edge source="GBR" target="BDI">
      <data key="d0">16131</data>
    </edge>
    <edge source="GBR" target="BLR">
      <data key="d0">155648</data>
    </edge>
    <edge source="GBR" target="KHM">
      <data key="d0">382828</data>
    </edge>
    <edge source="GBR" target="CMR">
      <data key="d0">72789</data>
    </edge>
    <edge source="GBR" target="CAN">
      <data key="d0">30249572</data>
    </edge>
    <edge source="GBR" target="LKA">
      <data key="d0">237140</data>
    </edge>
    <edge source="GBR" target="CHL">
      <data key="d0">1206862</data>
    </edge>
    <edge source="GBR" target="CHN">
      <data key="d0">38996896</data>
    </edge>
    <edge source="GBR" target="COL">
      <data key="d0">1037380</data>
    </edge>
    <edge source="GBR" target="CRI">
      <data key="d0">23190</data>
    </edge>
    <edge source="GBR" target="HRV">
      <data key="d0">407942</data>
    </edge>
    <edge source="GBR" target="CZE">
      <data key="d0">16700883</data>
    </edge>
    <edge source="GBR" target="BEN">
      <data key="d0">786439</data>
    </edge>
    <edge source="GBR" target="DNK">
      <data key="d0">23988822</data>
    </edge>
    <edge source="GBR" target="ECU">
      <data key="d0">19142</data>
    </edge>
    <edge source="GBR" target="ETH">
      <data key="d0">156056</data>
    </edge>
    <edge source="GBR" target="EST">
      <data key="d0">375186</data>
    </edge>
    <edge source="GBR" target="FIN">
      <data key="d0">14591514</data>
    </edge>
    <edge source="GBR" target="FRA">
      <data key="d0">423179865</data>
    </edge>
    <edge source="GBR" target="GEO">
      <data key="d0">28529</data>
    </edge>
    <edge source="GBR" target="GMB">
      <data key="d0">46295</data>
    </edge>
    <edge source="GBR" target="DEU">
      <data key="d0">396129806</data>
    </edge>
    <edge source="GBR" target="GHA">
      <data key="d0">1645919</data>
    </edge>
    <edge source="GBR" target="GRC">
      <data key="d0">29486538</data>
    </edge>
    <edge source="GBR" target="GTM">
      <data key="d0">26972</data>
    </edge>
    <edge source="GBR" target="HKG">
      <data key="d0">56775530</data>
    </edge>
    <edge source="GBR" target="HUN">
      <data key="d0">15139027</data>
    </edge>
    <edge source="GBR" target="IDN">
      <data key="d0">4332917</data>
    </edge>
    <edge source="GBR" target="IRL">
      <data key="d0">137302418</data>
    </edge>
    <edge source="GBR" target="ISR">
      <data key="d0">26392631</data>
    </edge>
    <edge source="GBR" target="ITA">
      <data key="d0">180856907</data>
    </edge>
    <edge source="GBR" target="CIV">
      <data key="d0">415203</data>
    </edge>
    <edge source="GBR" target="JAM">
      <data key="d0">204595</data>
    </edge>
    <edge source="GBR" target="JPN">
      <data key="d0">109675009</data>
    </edge>
    <edge source="GBR" target="KAZ">
      <data key="d0">176438</data>
    </edge>
    <edge source="GBR" target="JOR">
      <data key="d0">702036</data>
    </edge>
    <edge source="GBR" target="KOR">
      <data key="d0">10500588</data>
    </edge>
    <edge source="GBR" target="KGZ">
      <data key="d0">212651</data>
    </edge>
    <edge source="GBR" target="LBN">
      <data key="d0">5228597</data>
    </edge>
    <edge source="GBR" target="LVA">
      <data key="d0">418612</data>
    </edge>
    <edge source="GBR" target="LTU">
      <data key="d0">637860</data>
    </edge>
    <edge source="GBR" target="MDG">
      <data key="d0">14371</data>
    </edge>
    <edge source="GBR" target="MWI">
      <data key="d0">21008</data>
    </edge>
    <edge source="GBR" target="MYS">
      <data key="d0">4830962</data>
    </edge>
    <edge source="GBR" target="MRT">
      <data key="d0">37238</data>
    </edge>
    <edge source="GBR" target="MUS">
      <data key="d0">867836</data>
    </edge>
    <edge source="GBR" target="MEX">
      <data key="d0">30869520</data>
    </edge>
    <edge source="GBR" target="MDA">
      <data key="d0">261663</data>
    </edge>
    <edge source="GBR" target="MAR">
      <data key="d0">1086867</data>
    </edge>
    <edge source="GBR" target="MOZ">
      <data key="d0">202572</data>
    </edge>
    <edge source="GBR" target="OMN">
      <data key="d0">2496534</data>
    </edge>
    <edge source="GBR" target="NAM">
      <data key="d0">13704</data>
    </edge>
    <edge source="GBR" target="NLD">
      <data key="d0">260386593</data>
    </edge>
    <edge source="GBR" target="NZL">
      <data key="d0">2136423</data>
    </edge>
    <edge source="GBR" target="NOR">
      <data key="d0">21172683</data>
    </edge>
    <edge source="GBR" target="PAK">
      <data key="d0">1092020</data>
    </edge>
    <edge source="GBR" target="PAN">
      <data key="d0">129793</data>
    </edge>
    <edge source="GBR" target="PRY">
      <data key="d0">88837</data>
    </edge>
    <edge source="GBR" target="PER">
      <data key="d0">44077</data>
    </edge>
    <edge source="GBR" target="PHL">
      <data key="d0">4360759</data>
    </edge>
    <edge source="GBR" target="POL">
      <data key="d0">28064179</data>
    </edge>
    <edge source="GBR" target="PRT">
      <data key="d0">8674817</data>
    </edge>
    <edge source="GBR" target="ROU">
      <data key="d0">294689</data>
    </edge>
    <edge source="GBR" target="RUS">
      <data key="d0">71270293</data>
    </edge>
    <edge source="GBR" target="SAU">
      <data key="d0">10166876</data>
    </edge>
    <edge source="GBR" target="SEN">
      <data key="d0">363617</data>
    </edge>
    <edge source="GBR" target="IND">
      <data key="d0">12654307</data>
    </edge>
    <edge source="GBR" target="SGP">
      <data key="d0">19446944</data>
    </edge>
    <edge source="GBR" target="SVK">
      <data key="d0">2156019</data>
    </edge>
    <edge source="GBR" target="VNM">
      <data key="d0">400488</data>
    </edge>
    <edge source="GBR" target="SVN">
      <data key="d0">1680963</data>
    </edge>
    <edge source="GBR" target="ZAF">
      <data key="d0">40475742</data>
    </edge>
    <edge source="GBR" target="ZWE">
      <data key="d0">2731001</data>
    </edge>
    <edge source="GBR" target="ESP">
      <data key="d0">98382717</data>
    </edge>
    <edge source="GBR" target="SWE">
      <data key="d0">106906146</data>
    </edge>
    <edge source="GBR" target="CHE">
      <data key="d0">80558064</data>
    </edge>
    <edge source="GBR" target="THA">
      <data key="d0">4954954</data>
    </edge>
    <edge source="GBR" target="TGO">
      <data key="d0">106122</data>
    </edge>
    <edge source="GBR" target="ARE">
      <data key="d0">57249172</data>
    </edge>
    <edge source="GBR" target="TUN">
      <data key="d0">645325</data>
    </edge>
    <edge source="GBR" target="TUR">
      <data key="d0">36667097</data>
    </edge>
    <edge source="GBR" target="UGA">
      <data key="d0">625802</data>
    </edge>
    <edge source="GBR" target="UKR">
      <data key="d0">16772288</data>
    </edge>
    <edge source="GBR" target="MKD">
      <data key="d0">87027</data>
    </edge>
    <edge source="GBR" target="EGY">
      <data key="d0">12317393</data>
    </edge>
    <edge source="GBR" target="TZA">
      <data key="d0">507497</data>
    </edge>
    <edge source="GBR" target="USA">
      <data key="d0">371317667</data>
    </edge>
    <edge source="GBR" target="BFA">
      <data key="d0">11802</data>
    </edge>
    <edge source="GBR" target="URY">
      <data key="d0">4691308</data>
    </edge>
    <edge source="GBR" target="SRB">
      <data key="d0">590375</data>
    </edge>
    <edge source="BLR" target="CAN">
      <data key="d0">132800</data>
    </edge>
    <edge source="BLR" target="CHN">
      <data key="d0">156200</data>
    </edge>
    <edge source="BLR" target="FRA">
      <data key="d0">74700</data>
    </edge>
    <edge source="BLR" target="DEU">
      <data key="d0">4369000</data>
    </edge>
    <edge source="BLR" target="ISR">
      <data key="d0">13900</data>
    </edge>
    <edge source="BLR" target="ITA">
      <data key="d0">105300</data>
    </edge>
    <edge source="BLR" target="JPN">
      <data key="d0">196400</data>
    </edge>
    <edge source="BLR" target="KOR">
      <data key="d0">17500</data>
    </edge>
    <edge source="BLR" target="LVA">
      <data key="d0">23200</data>
    </edge>
    <edge source="BLR" target="LTU">
      <data key="d0">61200</data>
    </edge>
    <edge source="BLR" target="MDA">
      <data key="d0">15300</data>
    </edge>
    <edge source="BLR" target="POL">
      <data key="d0">21600</data>
    </edge>
    <edge source="BLR" target="RUS">
      <data key="d0">16762700</data>
    </edge>
    <edge source="BLR" target="IND">
      <data key="d0">148600</data>
    </edge>
    <edge source="BLR" target="CHE">
      <data key="d0">42000</data>
    </edge>
    <edge source="BLR" target="UKR">
      <data key="d0">200700</data>
    </edge>
    <edge source="BLR" target="GBR">
      <data key="d0">23100</data>
    </edge>
    <edge source="BLR" target="USA">
      <data key="d0">151500</data>
    </edge>
    <edge source="CRI" target="SLV">
      <data key="d0">50203</data>
    </edge>
    <edge source="CRI" target="GTM">
      <data key="d0">35954</data>
    </edge>
    <edge source="CRI" target="HND">
      <data key="d0">11807</data>
    </edge>
    <edge source="CRI" target="JPN">
      <data key="d0">1312852</data>
    </edge>
    <edge source="CRI" target="NIC">
      <data key="d0">111202</data>
    </edge>
    <edge source="CRI" target="PAN">
      <data key="d0">20067</data>
    </edge>
    <edge source="CRI" target="USA">
      <data key="d0">6677636</data>
    </edge>
    <edge source="HRV" target="AUT">
      <data key="d0">10323</data>
    </edge>
    <edge source="HRV" target="FRA">
      <data key="d0">16217</data>
    </edge>
    <edge source="HRV" target="DEU">
      <data key="d0">292909</data>
    </edge>
    <edge source="HRV" target="ITA">
      <data key="d0">3190798</data>
    </edge>
    <edge source="HRV" target="MAR">
      <data key="d0">11846</data>
    </edge>
    <edge source="HRV" target="NLD">
      <data key="d0">24212</data>
    </edge>
    <edge source="HRV" target="IND">
      <data key="d0">87940</data>
    </edge>
    <edge source="HRV" target="SVN">
      <data key="d0">391022</data>
    </edge>
    <edge source="HRV" target="SWE">
      <data key="d0">39240</data>
    </edge>
    <edge source="HRV" target="MKD">
      <data key="d0">222197</data>
    </edge>
    <edge source="HRV" target="GBR">
      <data key="d0">38859</data>
    </edge>
    <edge source="HRV" target="USA">
      <data key="d0">12859</data>
    </edge>
    <edge source="HRV" target="SRB">
      <data key="d0">62450</data>
    </edge>
    <edge source="SLV" target="GTM">
      <data key="d0">17307</data>
    </edge>
    <edge source="SLV" target="HND">
      <data key="d0">331798</data>
    </edge>
    <edge source="SLV" target="HKG">
      <data key="d0">34100</data>
    </edge>
    <edge source="SLV" target="USA">
      <data key="d0">225927</data>
    </edge>
    <edge source="EST" target="DNK">
      <data key="d0">110641</data>
    </edge>
    <edge source="EST" target="FIN">
      <data key="d0">326635</data>
    </edge>
    <edge source="EST" target="DEU">
      <data key="d0">73007</data>
    </edge>
    <edge source="EST" target="HUN">
      <data key="d0">14428</data>
    </edge>
    <edge source="EST" target="LVA">
      <data key="d0">1003421</data>
    </edge>
    <edge source="EST" target="LTU">
      <data key="d0">614246</data>
    </edge>
    <edge source="EST" target="NLD">
      <data key="d0">11069</data>
    </edge>
    <edge source="EST" target="NOR">
      <data key="d0">50556</data>
    </edge>
    <edge source="EST" target="RUS">
      <data key="d0">68636</data>
    </edge>
    <edge source="EST" target="SWE">
      <data key="d0">26423</data>
    </edge>
    <edge source="EST" target="USA">
      <data key="d0">67750</data>
    </edge>
    <edge source="FIN" target="AZE">
      <data key="d0">30375</data>
    </edge>
    <edge source="FIN" target="ARG">
      <data key="d0">101275</data>
    </edge>
    <edge source="FIN" target="AUS">
      <data key="d0">33749</data>
    </edge>
    <edge source="FIN" target="AUT">
      <data key="d0">134937</data>
    </edge>
    <edge source="FIN" target="BEL">
      <data key="d0">269867</data>
    </edge>
    <edge source="FIN" target="BLR">
      <data key="d0">13733</data>
    </edge>
    <edge source="FIN" target="CAN">
      <data key="d0">12599</data>
    </edge>
    <edge source="FIN" target="CHL">
      <data key="d0">10813</data>
    </edge>
    <edge source="FIN" target="CHN">
      <data key="d0">172302</data>
    </edge>
    <edge source="FIN" target="CRI">
      <data key="d0">110643</data>
    </edge>
    <edge source="FIN" target="CZE">
      <data key="d0">46757</data>
    </edge>
    <edge source="FIN" target="DNK">
      <data key="d0">721078</data>
    </edge>
    <edge source="FIN" target="EST">
      <data key="d0">8456151</data>
    </edge>
    <edge source="FIN" target="FRA">
      <data key="d0">181508</data>
    </edge>
    <edge source="FIN" target="DEU">
      <data key="d0">1398426</data>
    </edge>
    <edge source="FIN" target="GRC">
      <data key="d0">32023</data>
    </edge>
    <edge source="FIN" target="HKG">
      <data key="d0">83223</data>
    </edge>
    <edge source="FIN" target="HUN">
      <data key="d0">45781</data>
    </edge>
    <edge source="FIN" target="ISR">
      <data key="d0">90049</data>
    </edge>
    <edge source="FIN" target="ITA">
      <data key="d0">608760</data>
    </edge>
    <edge source="FIN" target="JPN">
      <data key="d0">282594</data>
    </edge>
    <edge source="FIN" target="JOR">
      <data key="d0">39598</data>
    </edge>
    <edge source="FIN" target="KOR">
      <data key="d0">121946</data>
    </edge>
    <edge source="FIN" target="LBN">
      <data key="d0">28953</data>
    </edge>
    <edge source="FIN" target="LVA">
      <data key="d0">2586881</data>
    </edge>
    <edge source="FIN" target="LTU">
      <data key="d0">1689471</data>
    </edge>
    <edge source="FIN" target="NLD">
      <data key="d0">9024982</data>
    </edge>
    <edge source="FIN" target="NOR">
      <data key="d0">4285753</data>
    </edge>
    <edge source="FIN" target="PAN">
      <data key="d0">567342</data>
    </edge>
    <edge source="FIN" target="POL">
      <data key="d0">93444</data>
    </edge>
    <edge source="FIN" target="PRT">
      <data key="d0">45994</data>
    </edge>
    <edge source="FIN" target="RUS">
      <data key="d0">5249630</data>
    </edge>
    <edge source="FIN" target="SAU">
      <data key="d0">43503</data>
    </edge>
    <edge source="FIN" target="IND">
      <data key="d0">41211</data>
    </edge>
    <edge source="FIN" target="SGP">
      <data key="d0">32308</data>
    </edge>
    <edge source="FIN" target="ZAF">
      <data key="d0">179182</data>
    </edge>
    <edge source="FIN" target="ESP">
      <data key="d0">83333</data>
    </edge>
    <edge source="FIN" target="SWE">
      <data key="d0">10316892</data>
    </edge>
    <edge source="FIN" target="CHE">
      <data key="d0">1254390</data>
    </edge>
    <edge source="FIN" target="ARE">
      <data key="d0">12104</data>
    </edge>
    <edge source="FIN" target="TUR">
      <data key="d0">26951</data>
    </edge>
    <edge source="FIN" target="UKR">
      <data key="d0">130928</data>
    </edge>
    <edge source="FIN" target="EGY">
      <data key="d0">32928</data>
    </edge>
    <edge source="FIN" target="GBR">
      <data key="d0">979239</data>
    </edge>
    <edge source="FIN" target="USA">
      <data key="d0">979453</data>
    </edge>
    <edge source="HND" target="GTM">
      <data key="d0">39264</data>
    </edge>
    <edge source="HND" target="USA">
      <data key="d0">1723827</data>
    </edge>
    <edge source="HUN" target="ALB">
      <data key="d0">21000</data>
    </edge>
    <edge source="HUN" target="AUS">
      <data key="d0">22000</data>
    </edge>
    <edge source="HUN" target="AUT">
      <data key="d0">2861000</data>
    </edge>
    <edge source="HUN" target="BEL">
      <data key="d0">2066000</data>
    </edge>
    <edge source="HUN" target="BGR">
      <data key="d0">50000</data>
    </edge>
    <edge source="HUN" target="CAN">
      <data key="d0">22000</data>
    </edge>
    <edge source="HUN" target="LKA">
      <data key="d0">451000</data>
    </edge>
    <edge source="HUN" target="CHN">
      <data key="d0">72000</data>
    </edge>
    <edge source="HUN" target="COL">
      <data key="d0">56000</data>
    </edge>
    <edge source="HUN" target="HRV">
      <data key="d0">77000</data>
    </edge>
    <edge source="HUN" target="CZE">
      <data key="d0">1000000</data>
    </edge>
    <edge source="HUN" target="DNK">
      <data key="d0">26000</data>
    </edge>
    <edge source="HUN" target="ECU">
      <data key="d0">79000</data>
    </edge>
    <edge source="HUN" target="SLV">
      <data key="d0">55000</data>
    </edge>
    <edge source="HUN" target="ETH">
      <data key="d0">57000</data>
    </edge>
    <edge source="HUN" target="EST">
      <data key="d0">33000</data>
    </edge>
    <edge source="HUN" target="FIN">
      <data key="d0">33000</data>
    </edge>
    <edge source="HUN" target="FRA">
      <data key="d0">42309000</data>
    </edge>
    <edge source="HUN" target="GEO">
      <data key="d0">20000</data>
    </edge>
    <edge source="HUN" target="DEU">
      <data key="d0">29740000</data>
    </edge>
    <edge source="HUN" target="GRC">
      <data key="d0">70000</data>
    </edge>
    <edge source="HUN" target="HKG">
      <data key="d0">331000</data>
    </edge>
    <edge source="HUN" target="IRL">
      <data key="d0">77000</data>
    </edge>
    <edge source="HUN" target="ISR">
      <data key="d0">38000</data>
    </edge>
    <edge source="HUN" target="ITA">
      <data key="d0">1940000</data>
    </edge>
    <edge source="HUN" target="JPN">
      <data key="d0">41000</data>
    </edge>
    <edge source="HUN" target="KOR">
      <data key="d0">12000</data>
    </edge>
    <edge source="HUN" target="LVA">
      <data key="d0">12000</data>
    </edge>
    <edge source="HUN" target="LTU">
      <data key="d0">33000</data>
    </edge>
    <edge source="HUN" target="MEX">
      <data key="d0">137000</data>
    </edge>
    <edge source="HUN" target="MDA">
      <data key="d0">46000</data>
    </edge>
    <edge source="HUN" target="MAR">
      <data key="d0">155000</data>
    </edge>
    <edge source="HUN" target="OMN">
      <data key="d0">165000</data>
    </edge>
    <edge source="HUN" target="NLD">
      <data key="d0">286000</data>
    </edge>
    <edge source="HUN" target="NZL">
      <data key="d0">15000</data>
    </edge>
    <edge source="HUN" target="PAK">
      <data key="d0">500000</data>
    </edge>
    <edge source="HUN" target="PER">
      <data key="d0">68000</data>
    </edge>
    <edge source="HUN" target="POL">
      <data key="d0">541000</data>
    </edge>
    <edge source="HUN" target="PRT">
      <data key="d0">16000</data>
    </edge>
    <edge source="HUN" target="ROU">
      <data key="d0">2208000</data>
    </edge>
    <edge source="HUN" target="RUS">
      <data key="d0">272000</data>
    </edge>
    <edge source="HUN" target="SAU">
      <data key="d0">121000</data>
    </edge>
    <edge source="HUN" target="IND">
      <data key="d0">774000</data>
    </edge>
    <edge source="HUN" target="SGP">
      <data key="d0">26000</data>
    </edge>
    <edge source="HUN" target="SVK">
      <data key="d0">493000</data>
    </edge>
    <edge source="HUN" target="SVN">
      <data key="d0">87000</data>
    </edge>
    <edge source="HUN" target="ZAF">
      <data key="d0">539000</data>
    </edge>
    <edge source="HUN" target="ESP">
      <data key="d0">43000</data>
    </edge>
    <edge source="HUN" target="SWE">
      <data key="d0">52000</data>
    </edge>
    <edge source="HUN" target="CHE">
      <data key="d0">689000</data>
    </edge>
    <edge source="HUN" target="THA">
      <data key="d0">436000</data>
    </edge>
    <edge source="HUN" target="ARE">
      <data key="d0">370000</data>
    </edge>
    <edge source="HUN" target="TUN">
      <data key="d0">18000</data>
    </edge>
    <edge source="HUN" target="TUR">
      <data key="d0">216000</data>
    </edge>
    <edge source="HUN" target="UKR">
      <data key="d0">74000</data>
    </edge>
    <edge source="HUN" target="MKD">
      <data key="d0">15000</data>
    </edge>
    <edge source="HUN" target="EGY">
      <data key="d0">399000</data>
    </edge>
    <edge source="HUN" target="GBR">
      <data key="d0">165000</data>
    </edge>
    <edge source="HUN" target="USA">
      <data key="d0">7742000</data>
    </edge>
    <edge source="HUN" target="SRB">
      <data key="d0">207000</data>
    </edge>
    <edge source="KAZ" target="NOR">
      <data key="d0">46900</data>
    </edge>
    <edge source="LVA" target="AUT">
      <data key="d0">34025</data>
    </edge>
    <edge source="LVA" target="BLR">
      <data key="d0">18659</data>
    </edge>
    <edge source="LVA" target="EST">
      <data key="d0">267056</data>
    </edge>
    <edge source="LVA" target="DEU">
      <data key="d0">100575</data>
    </edge>
    <edge source="LVA" target="ISR">
      <data key="d0">21567</data>
    </edge>
    <edge source="LVA" target="ITA">
      <data key="d0">18460</data>
    </edge>
    <edge source="LVA" target="KAZ">
      <data key="d0">15352</data>
    </edge>
    <edge source="LVA" target="LTU">
      <data key="d0">820767</data>
    </edge>
    <edge source="LVA" target="NLD">
      <data key="d0">20544</data>
    </edge>
    <edge source="LVA" target="RUS">
      <data key="d0">96814</data>
    </edge>
    <edge source="LVA" target="SWE">
      <data key="d0">462359</data>
    </edge>
    <edge source="LVA" target="GBR">
      <data key="d0">13184</data>
    </edge>
    <edge source="LVA" target="USA">
      <data key="d0">270796</data>
    </edge>
    <edge source="LTU" target="DZA">
      <data key="d0">52560</data>
    </edge>
    <edge source="LTU" target="AUS">
      <data key="d0">26826</data>
    </edge>
    <edge source="LTU" target="BLR">
      <data key="d0">49445</data>
    </edge>
    <edge source="LTU" target="EST">
      <data key="d0">286286</data>
    </edge>
    <edge source="LTU" target="FIN">
      <data key="d0">24380</data>
    </edge>
    <edge source="LTU" target="FRA">
      <data key="d0">15778</data>
    </edge>
    <edge source="LTU" target="DEU">
      <data key="d0">140800</data>
    </edge>
    <edge source="LTU" target="IRL">
      <data key="d0">22191</data>
    </edge>
    <edge source="LTU" target="ISR">
      <data key="d0">22867</data>
    </edge>
    <edge source="LTU" target="ITA">
      <data key="d0">133691</data>
    </edge>
    <edge source="LTU" target="JPN">
      <data key="d0">49130</data>
    </edge>
    <edge source="LTU" target="LVA">
      <data key="d0">1340983</data>
    </edge>
    <edge source="LTU" target="MEX">
      <data key="d0">11075</data>
    </edge>
    <edge source="LTU" target="POL">
      <data key="d0">131088</data>
    </edge>
    <edge source="LTU" target="RUS">
      <data key="d0">1338871</data>
    </edge>
    <edge source="LTU" target="SWE">
      <data key="d0">25541</data>
    </edge>
    <edge source="LTU" target="CHE">
      <data key="d0">27888</data>
    </edge>
    <edge source="LTU" target="UKR">
      <data key="d0">48916</data>
    </edge>
    <edge source="LTU" target="GBR">
      <data key="d0">23616</data>
    </edge>
    <edge source="LTU" target="USA">
      <data key="d0">335619</data>
    </edge>
    <edge source="MUS" target="ARG">
      <data key="d0">39186</data>
    </edge>
    <edge source="MUS" target="AUS">
      <data key="d0">10981</data>
    </edge>
    <edge source="MUS" target="AUT">
      <data key="d0">13937</data>
    </edge>
    <edge source="MUS" target="BEL">
      <data key="d0">50582</data>
    </edge>
    <edge source="MUS" target="CAN">
      <data key="d0">43892</data>
    </edge>
    <edge source="MUS" target="FRA">
      <data key="d0">15497430</data>
    </edge>
    <edge source="MUS" target="DEU">
      <data key="d0">263647</data>
    </edge>
    <edge source="MUS" target="HKG">
      <data key="d0">344878</data>
    </edge>
    <edge source="MUS" target="ITA">
      <data key="d0">386741</data>
    </edge>
    <edge source="MUS" target="JPN">
      <data key="d0">136185</data>
    </edge>
    <edge source="MUS" target="MDG">
      <data key="d0">259330</data>
    </edge>
    <edge source="MUS" target="NLD">
      <data key="d0">13532</data>
    </edge>
    <edge source="MUS" target="NZL">
      <data key="d0">117944</data>
    </edge>
    <edge source="MUS" target="NOR">
      <data key="d0">28521</data>
    </edge>
    <edge source="MUS" target="RUS">
      <data key="d0">162249</data>
    </edge>
    <edge source="MUS" target="IND">
      <data key="d0">36316</data>
    </edge>
    <edge source="MUS" target="ZAF">
      <data key="d0">180033</data>
    </edge>
    <edge source="MUS" target="ESP">
      <data key="d0">780709</data>
    </edge>
    <edge source="MUS" target="SWE">
      <data key="d0">20075</data>
    </edge>
    <edge source="MUS" target="CHE">
      <data key="d0">6948541</data>
    </edge>
    <edge source="MUS" target="EGY">
      <data key="d0">22573</data>
    </edge>
    <edge source="MUS" target="GBR">
      <data key="d0">768589</data>
    </edge>
    <edge source="MUS" target="USA">
      <data key="d0">2062528</data>
    </edge>
    <edge source="MUS" target="URY">
      <data key="d0">51726</data>
    </edge>
    <edge source="MDA" target="ROU">
      <data key="d0">22128</data>
    </edge>
    <edge source="MDA" target="USA">
      <data key="d0">107107</data>
    </edge>
    <edge source="NAM" target="NLD">
      <data key="d0">55929</data>
    </edge>
    <edge source="NAM" target="NOR">
      <data key="d0">13641</data>
    </edge>
    <edge source="NAM" target="ZAF">
      <data key="d0">219803</data>
    </edge>
    <edge source="POL" target="BEL">
      <data key="d0">92000</data>
    </edge>
    <edge source="POL" target="BGR">
      <data key="d0">51000</data>
    </edge>
    <edge source="POL" target="CZE">
      <data key="d0">420000</data>
    </edge>
    <edge source="POL" target="EST">
      <data key="d0">182000</data>
    </edge>
    <edge source="POL" target="FRA">
      <data key="d0">3525000</data>
    </edge>
    <edge source="POL" target="DEU">
      <data key="d0">6427000</data>
    </edge>
    <edge source="POL" target="HUN">
      <data key="d0">616000</data>
    </edge>
    <edge source="POL" target="ITA">
      <data key="d0">276000</data>
    </edge>
    <edge source="POL" target="LVA">
      <data key="d0">67000</data>
    </edge>
    <edge source="POL" target="LTU">
      <data key="d0">412000</data>
    </edge>
    <edge source="POL" target="MDA">
      <data key="d0">185000</data>
    </edge>
    <edge source="POL" target="NLD">
      <data key="d0">260000</data>
    </edge>
    <edge source="POL" target="RUS">
      <data key="d0">334000</data>
    </edge>
    <edge source="POL" target="SVK">
      <data key="d0">71000</data>
    </edge>
    <edge source="POL" target="ESP">
      <data key="d0">514000</data>
    </edge>
    <edge source="POL" target="SWE">
      <data key="d0">85000</data>
    </edge>
    <edge source="POL" target="ARE">
      <data key="d0">98000</data>
    </edge>
    <edge source="POL" target="UKR">
      <data key="d0">630000</data>
    </edge>
    <edge source="POL" target="GBR">
      <data key="d0">582000</data>
    </edge>
    <edge source="POL" target="USA">
      <data key="d0">965000</data>
    </edge>
    <edge source="ROU" target="AZE">
      <data key="d0">15000</data>
    </edge>
    <edge source="ROU" target="BGR">
      <data key="d0">16000</data>
    </edge>
    <edge source="ROU" target="FRA">
      <data key="d0">23000</data>
    </edge>
    <edge source="ROU" target="DEU">
      <data key="d0">8616000</data>
    </edge>
    <edge source="ROU" target="HUN">
      <data key="d0">48000</data>
    </edge>
    <edge source="ROU" target="ITA">
      <data key="d0">384000</data>
    </edge>
    <edge source="ROU" target="MDA">
      <data key="d0">53000</data>
    </edge>
    <edge source="ROU" target="NLD">
      <data key="d0">11000</data>
    </edge>
    <edge source="ROU" target="ESP">
      <data key="d0">42000</data>
    </edge>
    <edge source="ROU" target="CHE">
      <data key="d0">102000</data>
    </edge>
    <edge source="ROU" target="GBR">
      <data key="d0">123000</data>
    </edge>
    <edge source="ROU" target="USA">
      <data key="d0">17000</data>
    </edge>
    <edge source="SVK" target="AUT">
      <data key="d0">384386</data>
    </edge>
    <edge source="SVK" target="BEL">
      <data key="d0">10542</data>
    </edge>
    <edge source="SVK" target="BGR">
      <data key="d0">10677</data>
    </edge>
    <edge source="SVK" target="CZE">
      <data key="d0">1002311</data>
    </edge>
    <edge source="SVK" target="FRA">
      <data key="d0">51834</data>
    </edge>
    <edge source="SVK" target="DEU">
      <data key="d0">1172106</data>
    </edge>
    <edge source="SVK" target="HUN">
      <data key="d0">89919</data>
    </edge>
    <edge source="SVK" target="ITA">
      <data key="d0">30748</data>
    </edge>
    <edge source="SVK" target="JPN">
      <data key="d0">13849</data>
    </edge>
    <edge source="SVK" target="MAR">
      <data key="d0">30648</data>
    </edge>
    <edge source="SVK" target="NLD">
      <data key="d0">10941</data>
    </edge>
    <edge source="SVK" target="POL">
      <data key="d0">18685</data>
    </edge>
    <edge source="SVK" target="ROU">
      <data key="d0">12354</data>
    </edge>
    <edge source="SVK" target="RUS">
      <data key="d0">25955</data>
    </edge>
    <edge source="SVK" target="SVN">
      <data key="d0">20160</data>
    </edge>
    <edge source="SVK" target="ESP">
      <data key="d0">17203</data>
    </edge>
    <edge source="SVK" target="CHE">
      <data key="d0">31459</data>
    </edge>
    <edge source="SVK" target="UKR">
      <data key="d0">145291</data>
    </edge>
    <edge source="SVK" target="GBR">
      <data key="d0">10349</data>
    </edge>
    <edge source="SVK" target="USA">
      <data key="d0">36007</data>
    </edge>
    <edge source="MKD" target="HRV">
      <data key="d0">43923</data>
    </edge>
    <edge source="MKD" target="SRB">
      <data key="d0">98446</data>
    </edge>
    <edge source="SRB" target="BGR">
      <data key="d0">13000</data>
    </edge>
    <edge source="SRB" target="CZE">
      <data key="d0">20000</data>
    </edge>
    <edge source="SRB" target="FRA">
      <data key="d0">53000</data>
    </edge>
    <edge source="SRB" target="DEU">
      <data key="d0">94000</data>
    </edge>
    <edge source="SRB" target="HUN">
      <data key="d0">123000</data>
    </edge>
    <edge source="SRB" target="ITA">
      <data key="d0">168000</data>
    </edge>
    <edge source="SRB" target="ROU">
      <data key="d0">21000</data>
    </edge>
    <edge source="SRB" target="MKD">
      <data key="d0">97000</data>
    </edge>
    <edge source="SRB" target="GBR">
      <data key="d0">15000</data>
    </edge>
    <edge source="ARM" target="BEL">
      <data key="d0">10444</data>
    </edge>
    <edge source="ARM" target="DEU">
      <data key="d0">74370</data>
    </edge>
    <edge source="ARM" target="KAZ">
      <data key="d0">583802</data>
    </edge>
    <edge source="ARM" target="RUS">
      <data key="d0">180090</data>
    </edge>
    <edge source="ARM" target="CHE">
      <data key="d0">162004</data>
    </edge>
    <edge source="ARM" target="UKR">
      <data key="d0">13071</data>
    </edge>
    <edge source="ARM" target="USA">
      <data key="d0">60326</data>
    </edge>
    <edge source="CIV" target="BEN">
      <data key="d0">24236</data>
    </edge>
    <edge source="CIV" target="FRA">
      <data key="d0">82286</data>
    </edge>
    <edge source="JAM" target="DEU">
      <data key="d0">22459</data>
    </edge>
    <edge source="JAM" target="CHE">
      <data key="d0">43115</data>
    </edge>
    <edge source="JAM" target="USA">
      <data key="d0">157686</data>
    </edge>
    <edge source="MDG" target="CAN">
      <data key="d0">16577</data>
    </edge>
    <edge source="MDG" target="FRA">
      <data key="d0">3031152</data>
    </edge>
    <edge source="MDG" target="DEU">
      <data key="d0">18525</data>
    </edge>
    <edge source="MDG" target="JPN">
      <data key="d0">46639</data>
    </edge>
    <edge source="MDG" target="MUS">
      <data key="d0">194766</data>
    </edge>
    <edge source="MDG" target="USA">
      <data key="d0">887286</data>
    </edge>
    <edge source="SEN" target="CAN">
      <data key="d0">65086</data>
    </edge>
    <edge source="SEN" target="FRA">
      <data key="d0">71372</data>
    </edge>
    <edge source="UGA" target="DEU">
      <data key="d0">10344</data>
    </edge>
    <edge source="BFA" target="BEL">
      <data key="d0">67367</data>
    </edge>
    <edge source="BFA" target="FRA">
      <data key="d0">88687</data>
    </edge>
    <edge source="BWA" target="ZAF">
      <data key="d0">160517</data>
    </edge>
    <edge source="MOZ" target="MWI">
      <data key="d0">132711</data>
    </edge>
    <edge source="MOZ" target="NLD">
      <data key="d0">733135</data>
    </edge>
    <edge source="KHM" target="CHE">
      <data key="d0">10904</data>
    </edge>
    <edge source="KHM" target="THA">
      <data key="d0">413001</data>
    </edge>
    <edge source="KHM" target="GBR">
      <data key="d0">125370</data>
    </edge>
    <edge source="KGZ" target="KAZ">
      <data key="d0">11975</data>
    </edge>
    <edge source="NER" target="FRA">
      <data key="d0">17041</data>
    </edge>
    <edge source="MWI" target="MOZ">
      <data key="d0">169082</data>
    </edge>
    <edge source="MWI" target="ZAF">
      <data key="d0">10580</data>
    </edge>
    <edge source="MWI" target="ZWE">
      <data key="d0">54341</data>
    </edge>
    <edge source="PSE" target="ISR">
      <data key="d0">161325</data>
    </edge>
    <edge source="PSE" target="EGY">
      <data key="d0">23108</data>
    </edge>
  </graph>
</graphml>
