# Supplementary material for: Core-periphery structure in sectoral international trade networks: A new approach to an old theory
Source: PLoS One. 2020 Apr 2;15(4):e0229547. doi: 10.1371/journal.pone.0229547 (PMC7117750; doi:10.1371/journal.pone.0229547)
Supplement: S8 File — (ZIP) [file pone.0229547.s008.zip › S8_File/Networks 2000/89-MISC MANUFCTRD GOODS NES.graphml]

<?xml version='1.0' encoding='utf-8'?>
<graphml xmlns="http://graphml.graphdrawing.org/xmlns" xmlns:xsi="http://www.w3.org/2001/XMLSchema-instance" xsi:schemaLocation="http://graphml.graphdrawing.org/xmlns http://graphml.graphdrawing.org/xmlns/1.0/graphml.xsd">
  <key attr.name="weight" attr.type="long" for="edge" id="d0" />
  <graph edgedefault="directed">
    <node id="ALB" />
    <node id="AUT" />
    <node id="DNK" />
    <node id="FIN" />
    <node id="DEU" />
    <node id="GRC" />
    <node id="ITA" />
    <node id="NLD" />
    <node id="CHE" />
    <node id="MKD" />
    <node id="GBR" />
    <node id="USA" />
    <node id="SRB" />
    <node id="DZA" />
    <node id="BEL" />
    <node id="FRA" />
    <node id="JOR" />
    <node id="OMN" />
    <node id="SAU" />
    <node id="ESP" />
    <node id="TUN" />
    <node id="EGY" />
    <node id="AZE" />
    <node id="CAN" />
    <node id="GEO" />
    <node id="IDN" />
    <node id="JPN" />
    <node id="KGZ" />
    <node id="NOR" />
    <node id="RUS" />
    <node id="TUR" />
    <node id="ARG" />
    <node id="AUS" />
    <node id="BOL" />
    <node id="BRA" />
    <node id="BGR" />
    <node id="CHL" />
    <node id="CHN" />
    <node id="COL" />
    <node id="CRI" />
    <node id="HRV" />
    <node id="CZE" />
    <node id="ECU" />
    <node id="SLV" />
    <node id="GTM" />
    <node id="HND" />
    <node id="HKG" />
    <node id="ISR" />
    <node id="JAM" />
    <node id="KOR" />
    <node id="LBN" />
    <node id="LTU" />
    <node id="MYS" />
    <node id="MEX" />
    <node id="NZL" />
    <node id="NIC" />
    <node id="PAN" />
    <node id="PRY" />
    <node id="PER" />
    <node id="PHL" />
    <node id="POL" />
    <node id="PRT" />
    <node id="ROU" />
    <node id="IND" />
    <node id="SGP" />
    <node id="ZAF" />
    <node id="SWE" />
    <node id="THA" />
    <node id="ARE" />
    <node id="UKR" />
    <node id="URY" />
    <node id="KHM" />
    <node id="LKA" />
    <node id="GHA" />
    <node id="HUN" />
    <node id="IRL" />
    <node id="KAZ" />
    <node id="MDG" />
    <node id="MWI" />
    <node id="MUS" />
    <node id="NAM" />
    <node id="PAK" />
    <node id="SVK" />
    <node id="VNM" />
    <node id="SVN" />
    <node id="ZWE" />
    <node id="UGA" />
    <node id="TZA" />
    <node id="ARM" />
    <node id="BWA" />
    <node id="BLR" />
    <node id="ETH" />
    <node id="EST" />
    <node id="CIV" />
    <node id="LVA" />
    <node id="MDA" />
    <node id="MAR" />
    <node id="SEN" />
    <node id="BDI" />
    <node id="CMR" />
    <node id="CAF" />
    <node id="BEN" />
    <node id="GMB" />
    <node id="MRT" />
    <node id="MOZ" />
    <node id="NER" />
    <node id="TGO" />
    <node id="BFA" />
    <node id="PSE" />
    <edge source="ALB" target="AUT">
      <data key="d0">228783</data>
    </edge>
    <edge source="ALB" target="DNK">
      <data key="d0">95907</data>
    </edge>
    <edge source="ALB" target="FIN">
      <data key="d0">11428</data>
    </edge>
    <edge source="ALB" target="DEU">
      <data key="d0">41241</data>
    </edge>
    <edge source="ALB" target="GRC">
      <data key="d0">283386</data>
    </edge>
    <edge source="ALB" target="ITA">
      <data key="d0">3160780</data>
    </edge>
    <edge source="ALB" target="NLD">
      <data key="d0">24233</data>
    </edge>
    <edge source="ALB" target="CHE">
      <data key="d0">587056</data>
    </edge>
    <edge source="ALB" target="MKD">
      <data key="d0">30232</data>
    </edge>
    <edge source="ALB" target="GBR">
      <data key="d0">15107</data>
    </edge>
    <edge source="ALB" target="USA">
      <data key="d0">603367</data>
    </edge>
    <edge source="ALB" target="SRB">
      <data key="d0">368325</data>
    </edge>
    <edge source="AUT" target="ALB">
      <data key="d0">193308</data>
    </edge>
    <edge source="AUT" target="DZA">
      <data key="d0">240413</data>
    </edge>
    <edge source="AUT" target="AZE">
      <data key="d0">15858</data>
    </edge>
    <edge source="AUT" target="ARG">
      <data key="d0">991830</data>
    </edge>
    <edge source="AUT" target="AUS">
      <data key="d0">17962481</data>
    </edge>
    <edge source="AUT" target="ARM">
      <data key="d0">228235</data>
    </edge>
    <edge source="AUT" target="BEL">
      <data key="d0">38387307</data>
    </edge>
    <edge source="AUT" target="BOL">
      <data key="d0">12178</data>
    </edge>
    <edge source="AUT" target="BWA">
      <data key="d0">31181</data>
    </edge>
    <edge source="AUT" target="BRA">
      <data key="d0">3705831</data>
    </edge>
    <edge source="AUT" target="BGR">
      <data key="d0">5967777</data>
    </edge>
    <edge source="AUT" target="BLR">
      <data key="d0">437602</data>
    </edge>
    <edge source="AUT" target="CAN">
      <data key="d0">13266024</data>
    </edge>
    <edge source="AUT" target="LKA">
      <data key="d0">35798</data>
    </edge>
    <edge source="AUT" target="CHL">
      <data key="d0">1004811</data>
    </edge>
    <edge source="AUT" target="CHN">
      <data key="d0">3707102</data>
    </edge>
    <edge source="AUT" target="COL">
      <data key="d0">342721</data>
    </edge>
    <edge source="AUT" target="CRI">
      <data key="d0">330610</data>
    </edge>
    <edge source="AUT" target="HRV">
      <data key="d0">27481523</data>
    </edge>
    <edge source="AUT" target="CZE">
      <data key="d0">96778233</data>
    </edge>
    <edge source="AUT" target="DNK">
      <data key="d0">27875230</data>
    </edge>
    <edge source="AUT" target="ECU">
      <data key="d0">15055</data>
    </edge>
    <edge source="AUT" target="SLV">
      <data key="d0">185077</data>
    </edge>
    <edge source="AUT" target="ETH">
      <data key="d0">66242</data>
    </edge>
    <edge source="AUT" target="EST">
      <data key="d0">1205880</data>
    </edge>
    <edge source="AUT" target="FIN">
      <data key="d0">28562279</data>
    </edge>
    <edge source="AUT" target="FRA">
      <data key="d0">278146487</data>
    </edge>
    <edge source="AUT" target="GEO">
      <data key="d0">55336</data>
    </edge>
    <edge source="AUT" target="DEU">
      <data key="d0">1117717395</data>
    </edge>
    <edge source="AUT" target="GHA">
      <data key="d0">126262</data>
    </edge>
    <edge source="AUT" target="GRC">
      <data key="d0">13497270</data>
    </edge>
    <edge source="AUT" target="GTM">
      <data key="d0">119370</data>
    </edge>
    <edge source="AUT" target="HND">
      <data key="d0">47842</data>
    </edge>
    <edge source="AUT" target="HKG">
      <data key="d0">14284619</data>
    </edge>
    <edge source="AUT" target="HUN">
      <data key="d0">125096752</data>
    </edge>
    <edge source="AUT" target="IDN">
      <data key="d0">812373</data>
    </edge>
    <edge source="AUT" target="IRL">
      <data key="d0">20782670</data>
    </edge>
    <edge source="AUT" target="ISR">
      <data key="d0">5835091</data>
    </edge>
    <edge source="AUT" target="ITA">
      <data key="d0">191212018</data>
    </edge>
    <edge source="AUT" target="CIV">
      <data key="d0">65707</data>
    </edge>
    <edge source="AUT" target="JAM">
      <data key="d0">12044</data>
    </edge>
    <edge source="AUT" target="JPN">
      <data key="d0">45887761</data>
    </edge>
    <edge source="AUT" target="KAZ">
      <data key="d0">448910</data>
    </edge>
    <edge source="AUT" target="JOR">
      <data key="d0">375709</data>
    </edge>
    <edge source="AUT" target="KOR">
      <data key="d0">6526288</data>
    </edge>
    <edge source="AUT" target="LBN">
      <data key="d0">466508</data>
    </edge>
    <edge source="AUT" target="LVA">
      <data key="d0">1869443</data>
    </edge>
    <edge source="AUT" target="LTU">
      <data key="d0">1212237</data>
    </edge>
    <edge source="AUT" target="MYS">
      <data key="d0">759513</data>
    </edge>
    <edge source="AUT" target="MUS">
      <data key="d0">167747</data>
    </edge>
    <edge source="AUT" target="MEX">
      <data key="d0">2129796</data>
    </edge>
    <edge source="AUT" target="MDA">
      <data key="d0">134626</data>
    </edge>
    <edge source="AUT" target="MAR">
      <data key="d0">433587</data>
    </edge>
    <edge source="AUT" target="OMN">
      <data key="d0">533620</data>
    </edge>
    <edge source="AUT" target="NAM">
      <data key="d0">110270</data>
    </edge>
    <edge source="AUT" target="NLD">
      <data key="d0">140596419</data>
    </edge>
    <edge source="AUT" target="NZL">
      <data key="d0">2386000</data>
    </edge>
    <edge source="AUT" target="NOR">
      <data key="d0">17937523</data>
    </edge>
    <edge source="AUT" target="PAK">
      <data key="d0">98695</data>
    </edge>
    <edge source="AUT" target="PAN">
      <data key="d0">136232</data>
    </edge>
    <edge source="AUT" target="PRY">
      <data key="d0">15457</data>
    </edge>
    <edge source="AUT" target="PER">
      <data key="d0">930272</data>
    </edge>
    <edge source="AUT" target="PHL">
      <data key="d0">511673</data>
    </edge>
    <edge source="AUT" target="POL">
      <data key="d0">36943155</data>
    </edge>
    <edge source="AUT" target="PRT">
      <data key="d0">12603198</data>
    </edge>
    <edge source="AUT" target="ROU">
      <data key="d0">18291819</data>
    </edge>
    <edge source="AUT" target="RUS">
      <data key="d0">19196932</data>
    </edge>
    <edge source="AUT" target="SAU">
      <data key="d0">2956488</data>
    </edge>
    <edge source="AUT" target="SEN">
      <data key="d0">63231</data>
    </edge>
    <edge source="AUT" target="IND">
      <data key="d0">2061144</data>
    </edge>
    <edge source="AUT" target="SGP">
      <data key="d0">2628822</data>
    </edge>
    <edge source="AUT" target="SVK">
      <data key="d0">39749493</data>
    </edge>
    <edge source="AUT" target="VNM">
      <data key="d0">60354</data>
    </edge>
    <edge source="AUT" target="SVN">
      <data key="d0">40104928</data>
    </edge>
    <edge source="AUT" target="ZAF">
      <data key="d0">7739863</data>
    </edge>
    <edge source="AUT" target="ESP">
      <data key="d0">70540998</data>
    </edge>
    <edge source="AUT" target="SWE">
      <data key="d0">48773657</data>
    </edge>
    <edge source="AUT" target="CHE">
      <data key="d0">246060577</data>
    </edge>
    <edge source="AUT" target="THA">
      <data key="d0">1887910</data>
    </edge>
    <edge source="AUT" target="ARE">
      <data key="d0">7227923</data>
    </edge>
    <edge source="AUT" target="TUN">
      <data key="d0">571492</data>
    </edge>
    <edge source="AUT" target="TUR">
      <data key="d0">10880224</data>
    </edge>
    <edge source="AUT" target="UGA">
      <data key="d0">46169</data>
    </edge>
    <edge source="AUT" target="UKR">
      <data key="d0">6876771</data>
    </edge>
    <edge source="AUT" target="MKD">
      <data key="d0">1344521</data>
    </edge>
    <edge source="AUT" target="EGY">
      <data key="d0">1165533</data>
    </edge>
    <edge source="AUT" target="GBR">
      <data key="d0">314796836</data>
    </edge>
    <edge source="AUT" target="TZA">
      <data key="d0">119036</data>
    </edge>
    <edge source="AUT" target="USA">
      <data key="d0">112507004</data>
    </edge>
    <edge source="AUT" target="URY">
      <data key="d0">405551</data>
    </edge>
    <edge source="AUT" target="SRB">
      <data key="d0">4146109</data>
    </edge>
    <edge source="DNK" target="ALB">
      <data key="d0">184569</data>
    </edge>
    <edge source="DNK" target="DZA">
      <data key="d0">139639</data>
    </edge>
    <edge source="DNK" target="AZE">
      <data key="d0">89404</data>
    </edge>
    <edge source="DNK" target="ARG">
      <data key="d0">3719227</data>
    </edge>
    <edge source="DNK" target="AUS">
      <data key="d0">23901278</data>
    </edge>
    <edge source="DNK" target="AUT">
      <data key="d0">27476899</data>
    </edge>
    <edge source="DNK" target="BEL">
      <data key="d0">49996695</data>
    </edge>
    <edge source="DNK" target="BOL">
      <data key="d0">52809</data>
    </edge>
    <edge source="DNK" target="BRA">
      <data key="d0">9330600</data>
    </edge>
    <edge source="DNK" target="BGR">
      <data key="d0">2208200</data>
    </edge>
    <edge source="DNK" target="BLR">
      <data key="d0">1635208</data>
    </edge>
    <edge source="DNK" target="CMR">
      <data key="d0">120552</data>
    </edge>
    <edge source="DNK" target="CAN">
      <data key="d0">16655843</data>
    </edge>
    <edge source="DNK" target="LKA">
      <data key="d0">244137</data>
    </edge>
    <edge source="DNK" target="CHL">
      <data key="d0">1714140</data>
    </edge>
    <edge source="DNK" target="CHN">
      <data key="d0">8019317</data>
    </edge>
    <edge source="DNK" target="COL">
      <data key="d0">993600</data>
    </edge>
    <edge source="DNK" target="CRI">
      <data key="d0">181993</data>
    </edge>
    <edge source="DNK" target="HRV">
      <data key="d0">904980</data>
    </edge>
    <edge source="DNK" target="CZE">
      <data key="d0">7927653</data>
    </edge>
    <edge source="DNK" target="ECU">
      <data key="d0">347880</data>
    </edge>
    <edge source="DNK" target="EST">
      <data key="d0">4775705</data>
    </edge>
    <edge source="DNK" target="FIN">
      <data key="d0">59165386</data>
    </edge>
    <edge source="DNK" target="FRA">
      <data key="d0">112424911</data>
    </edge>
    <edge source="DNK" target="GEO">
      <data key="d0">35311</data>
    </edge>
    <edge source="DNK" target="DEU">
      <data key="d0">402590777</data>
    </edge>
    <edge source="DNK" target="GHA">
      <data key="d0">382643</data>
    </edge>
    <edge source="DNK" target="GRC">
      <data key="d0">8755027</data>
    </edge>
    <edge source="DNK" target="GTM">
      <data key="d0">58081</data>
    </edge>
    <edge source="DNK" target="HND">
      <data key="d0">27746</data>
    </edge>
    <edge source="DNK" target="HKG">
      <data key="d0">7493089</data>
    </edge>
    <edge source="DNK" target="HUN">
      <data key="d0">9912082</data>
    </edge>
    <edge source="DNK" target="IDN">
      <data key="d0">2172419</data>
    </edge>
    <edge source="DNK" target="IRL">
      <data key="d0">12317366</data>
    </edge>
    <edge source="DNK" target="ISR">
      <data key="d0">6885682</data>
    </edge>
    <edge source="DNK" target="ITA">
      <data key="d0">48893488</data>
    </edge>
    <edge source="DNK" target="CIV">
      <data key="d0">96528</data>
    </edge>
    <edge source="DNK" target="JAM">
      <data key="d0">74814</data>
    </edge>
    <edge source="DNK" target="JPN">
      <data key="d0">49199719</data>
    </edge>
    <edge source="DNK" target="KAZ">
      <data key="d0">198732</data>
    </edge>
    <edge source="DNK" target="JOR">
      <data key="d0">401779</data>
    </edge>
    <edge source="DNK" target="KOR">
      <data key="d0">5336011</data>
    </edge>
    <edge source="DNK" target="LBN">
      <data key="d0">601951</data>
    </edge>
    <edge source="DNK" target="LVA">
      <data key="d0">3973440</data>
    </edge>
    <edge source="DNK" target="LTU">
      <data key="d0">6531604</data>
    </edge>
    <edge source="DNK" target="MWI">
      <data key="d0">27207</data>
    </edge>
    <edge source="DNK" target="MYS">
      <data key="d0">5493384</data>
    </edge>
    <edge source="DNK" target="MRT">
      <data key="d0">60104</data>
    </edge>
    <edge source="DNK" target="MUS">
      <data key="d0">569250</data>
    </edge>
    <edge source="DNK" target="MEX">
      <data key="d0">3046398</data>
    </edge>
    <edge source="DNK" target="MDA">
      <data key="d0">11148</data>
    </edge>
    <edge source="DNK" target="MAR">
      <data key="d0">192129</data>
    </edge>
    <edge source="DNK" target="MOZ">
      <data key="d0">571183</data>
    </edge>
    <edge source="DNK" target="OMN">
      <data key="d0">196523</data>
    </edge>
    <edge source="DNK" target="NLD">
      <data key="d0">120232959</data>
    </edge>
    <edge source="DNK" target="NZL">
      <data key="d0">2489032</data>
    </edge>
    <edge source="DNK" target="NER">
      <data key="d0">97996</data>
    </edge>
    <edge source="DNK" target="NOR">
      <data key="d0">215769475</data>
    </edge>
    <edge source="DNK" target="PAK">
      <data key="d0">388989</data>
    </edge>
    <edge source="DNK" target="PAN">
      <data key="d0">141311</data>
    </edge>
    <edge source="DNK" target="PRY">
      <data key="d0">53357</data>
    </edge>
    <edge source="DNK" target="PER">
      <data key="d0">475893</data>
    </edge>
    <edge source="DNK" target="PHL">
      <data key="d0">438077</data>
    </edge>
    <edge source="DNK" target="POL">
      <data key="d0">38243331</data>
    </edge>
    <edge source="DNK" target="PRT">
      <data key="d0">7978593</data>
    </edge>
    <edge source="DNK" target="ROU">
      <data key="d0">1215774</data>
    </edge>
    <edge source="DNK" target="RUS">
      <data key="d0">8760573</data>
    </edge>
    <edge source="DNK" target="SAU">
      <data key="d0">3182763</data>
    </edge>
    <edge source="DNK" target="SEN">
      <data key="d0">52458</data>
    </edge>
    <edge source="DNK" target="IND">
      <data key="d0">2279045</data>
    </edge>
    <edge source="DNK" target="SGP">
      <data key="d0">5368336</data>
    </edge>
    <edge source="DNK" target="SVK">
      <data key="d0">2472113</data>
    </edge>
    <edge source="DNK" target="VNM">
      <data key="d0">124326</data>
    </edge>
    <edge source="DNK" target="SVN">
      <data key="d0">2898805</data>
    </edge>
    <edge source="DNK" target="ZAF">
      <data key="d0">5501921</data>
    </edge>
    <edge source="DNK" target="ZWE">
      <data key="d0">53255</data>
    </edge>
    <edge source="DNK" target="ESP">
      <data key="d0">40768003</data>
    </edge>
    <edge source="DNK" target="SWE">
      <data key="d0">377918982</data>
    </edge>
    <edge source="DNK" target="CHE">
      <data key="d0">36832473</data>
    </edge>
    <edge source="DNK" target="THA">
      <data key="d0">8486253</data>
    </edge>
    <edge source="DNK" target="TGO">
      <data key="d0">49702</data>
    </edge>
    <edge source="DNK" target="ARE">
      <data key="d0">2510275</data>
    </edge>
    <edge source="DNK" target="TUN">
      <data key="d0">328873</data>
    </edge>
    <edge source="DNK" target="TUR">
      <data key="d0">5051192</data>
    </edge>
    <edge source="DNK" target="UGA">
      <data key="d0">55148</data>
    </edge>
    <edge source="DNK" target="UKR">
      <data key="d0">1419527</data>
    </edge>
    <edge source="DNK" target="MKD">
      <data key="d0">248830</data>
    </edge>
    <edge source="DNK" target="EGY">
      <data key="d0">4503443</data>
    </edge>
    <edge source="DNK" target="GBR">
      <data key="d0">223622903</data>
    </edge>
    <edge source="DNK" target="TZA">
      <data key="d0">1482775</data>
    </edge>
    <edge source="DNK" target="USA">
      <data key="d0">186578525</data>
    </edge>
    <edge source="DNK" target="BFA">
      <data key="d0">14139</data>
    </edge>
    <edge source="DNK" target="URY">
      <data key="d0">257777</data>
    </edge>
    <edge source="DNK" target="SRB">
      <data key="d0">1176554</data>
    </edge>
    <edge source="FIN" target="AZE">
      <data key="d0">18012</data>
    </edge>
    <edge source="FIN" target="ARG">
      <data key="d0">1817654</data>
    </edge>
    <edge source="FIN" target="AUS">
      <data key="d0">2389075</data>
    </edge>
    <edge source="FIN" target="AUT">
      <data key="d0">6340220</data>
    </edge>
    <edge source="FIN" target="BEL">
      <data key="d0">6480023</data>
    </edge>
    <edge source="FIN" target="BRA">
      <data key="d0">1467274</data>
    </edge>
    <edge source="FIN" target="BGR">
      <data key="d0">210869</data>
    </edge>
    <edge source="FIN" target="BLR">
      <data key="d0">236772</data>
    </edge>
    <edge source="FIN" target="KHM">
      <data key="d0">591058</data>
    </edge>
    <edge source="FIN" target="CMR">
      <data key="d0">22741</data>
    </edge>
    <edge source="FIN" target="CAN">
      <data key="d0">6301419</data>
    </edge>
    <edge source="FIN" target="LKA">
      <data key="d0">606678</data>
    </edge>
    <edge source="FIN" target="CHL">
      <data key="d0">833833</data>
    </edge>
    <edge source="FIN" target="CHN">
      <data key="d0">8834945</data>
    </edge>
    <edge source="FIN" target="COL">
      <data key="d0">40131</data>
    </edge>
    <edge source="FIN" target="HRV">
      <data key="d0">85198</data>
    </edge>
    <edge source="FIN" target="CZE">
      <data key="d0">7948059</data>
    </edge>
    <edge source="FIN" target="DNK">
      <data key="d0">44384530</data>
    </edge>
    <edge source="FIN" target="ETH">
      <data key="d0">165227</data>
    </edge>
    <edge source="FIN" target="EST">
      <data key="d0">54161939</data>
    </edge>
    <edge source="FIN" target="FRA">
      <data key="d0">15831397</data>
    </edge>
    <edge source="FIN" target="GEO">
      <data key="d0">57869</data>
    </edge>
    <edge source="FIN" target="DEU">
      <data key="d0">54821995</data>
    </edge>
    <edge source="FIN" target="GRC">
      <data key="d0">1209206</data>
    </edge>
    <edge source="FIN" target="GTM">
      <data key="d0">46823</data>
    </edge>
    <edge source="FIN" target="HKG">
      <data key="d0">1458611</data>
    </edge>
    <edge source="FIN" target="HUN">
      <data key="d0">15772032</data>
    </edge>
    <edge source="FIN" target="IDN">
      <data key="d0">387584</data>
    </edge>
    <edge source="FIN" target="IRL">
      <data key="d0">11676316</data>
    </edge>
    <edge source="FIN" target="ISR">
      <data key="d0">1688003</data>
    </edge>
    <edge source="FIN" target="ITA">
      <data key="d0">6936320</data>
    </edge>
    <edge source="FIN" target="CIV">
      <data key="d0">16493</data>
    </edge>
    <edge source="FIN" target="JAM">
      <data key="d0">30444</data>
    </edge>
    <edge source="FIN" target="JPN">
      <data key="d0">5456756</data>
    </edge>
    <edge source="FIN" target="KAZ">
      <data key="d0">329435</data>
    </edge>
    <edge source="FIN" target="KOR">
      <data key="d0">2498091</data>
    </edge>
    <edge source="FIN" target="LBN">
      <data key="d0">168815</data>
    </edge>
    <edge source="FIN" target="LVA">
      <data key="d0">10047328</data>
    </edge>
    <edge source="FIN" target="LTU">
      <data key="d0">6446286</data>
    </edge>
    <edge source="FIN" target="MDG">
      <data key="d0">92161</data>
    </edge>
    <edge source="FIN" target="MYS">
      <data key="d0">957251</data>
    </edge>
    <edge source="FIN" target="MUS">
      <data key="d0">54481</data>
    </edge>
    <edge source="FIN" target="MEX">
      <data key="d0">516868</data>
    </edge>
    <edge source="FIN" target="MDA">
      <data key="d0">32389</data>
    </edge>
    <edge source="FIN" target="MAR">
      <data key="d0">119306</data>
    </edge>
    <edge source="FIN" target="OMN">
      <data key="d0">126709</data>
    </edge>
    <edge source="FIN" target="NAM">
      <data key="d0">85251</data>
    </edge>
    <edge source="FIN" target="NLD">
      <data key="d0">13605334</data>
    </edge>
    <edge source="FIN" target="NZL">
      <data key="d0">725173</data>
    </edge>
    <edge source="FIN" target="NOR">
      <data key="d0">63546865</data>
    </edge>
    <edge source="FIN" target="PAK">
      <data key="d0">19903</data>
    </edge>
    <edge source="FIN" target="PAN">
      <data key="d0">12465</data>
    </edge>
    <edge source="FIN" target="PER">
      <data key="d0">156287</data>
    </edge>
    <edge source="FIN" target="PHL">
      <data key="d0">82261</data>
    </edge>
    <edge source="FIN" target="POL">
      <data key="d0">14625879</data>
    </edge>
    <edge source="FIN" target="PRT">
      <data key="d0">3429544</data>
    </edge>
    <edge source="FIN" target="ROU">
      <data key="d0">426938</data>
    </edge>
    <edge source="FIN" target="RUS">
      <data key="d0">137577675</data>
    </edge>
    <edge source="FIN" target="SAU">
      <data key="d0">2639083</data>
    </edge>
    <edge source="FIN" target="IND">
      <data key="d0">1740872</data>
    </edge>
    <edge source="FIN" target="SGP">
      <data key="d0">2473658</data>
    </edge>
    <edge source="FIN" target="SVK">
      <data key="d0">432502</data>
    </edge>
    <edge source="FIN" target="VNM">
      <data key="d0">123798</data>
    </edge>
    <edge source="FIN" target="SVN">
      <data key="d0">471920</data>
    </edge>
    <edge source="FIN" target="ZAF">
      <data key="d0">1010467</data>
    </edge>
    <edge source="FIN" target="ZWE">
      <data key="d0">12484</data>
    </edge>
    <edge source="FIN" target="ESP">
      <data key="d0">4676597</data>
    </edge>
    <edge source="FIN" target="SWE">
      <data key="d0">152521073</data>
    </edge>
    <edge source="FIN" target="CHE">
      <data key="d0">7797638</data>
    </edge>
    <edge source="FIN" target="THA">
      <data key="d0">1074460</data>
    </edge>
    <edge source="FIN" target="ARE">
      <data key="d0">693265</data>
    </edge>
    <edge source="FIN" target="TUN">
      <data key="d0">697968</data>
    </edge>
    <edge source="FIN" target="TUR">
      <data key="d0">1029963</data>
    </edge>
    <edge source="FIN" target="UGA">
      <data key="d0">42078</data>
    </edge>
    <edge source="FIN" target="UKR">
      <data key="d0">5253026</data>
    </edge>
    <edge source="FIN" target="MKD">
      <data key="d0">46936</data>
    </edge>
    <edge source="FIN" target="EGY">
      <data key="d0">779196</data>
    </edge>
    <edge source="FIN" target="GBR">
      <data key="d0">44171407</data>
    </edge>
    <edge source="FIN" target="USA">
      <data key="d0">34025745</data>
    </edge>
    <edge source="FIN" target="URY">
      <data key="d0">30302</data>
    </edge>
    <edge source="FIN" target="SRB">
      <data key="d0">690916</data>
    </edge>
    <edge source="DEU" target="ALB">
      <data key="d0">925000</data>
    </edge>
    <edge source="DEU" target="DZA">
      <data key="d0">4824000</data>
    </edge>
    <edge source="DEU" target="AZE">
      <data key="d0">1757000</data>
    </edge>
    <edge source="DEU" target="ARG">
      <data key="d0">31335000</data>
    </edge>
    <edge source="DEU" target="AUS">
      <data key="d0">100085000</data>
    </edge>
    <edge source="DEU" target="AUT">
      <data key="d0">1496958000</data>
    </edge>
    <edge source="DEU" target="ARM">
      <data key="d0">1787000</data>
    </edge>
    <edge source="DEU" target="BEL">
      <data key="d0">659751000</data>
    </edge>
    <edge source="DEU" target="BOL">
      <data key="d0">1501000</data>
    </edge>
    <edge source="DEU" target="BWA">
      <data key="d0">350000</data>
    </edge>
    <edge source="DEU" target="BRA">
      <data key="d0">91332000</data>
    </edge>
    <edge source="DEU" target="BGR">
      <data key="d0">27556000</data>
    </edge>
    <edge source="DEU" target="BDI">
      <data key="d0">92000</data>
    </edge>
    <edge source="DEU" target="BLR">
      <data key="d0">10075000</data>
    </edge>
    <edge source="DEU" target="KHM">
      <data key="d0">107000</data>
    </edge>
    <edge source="DEU" target="CMR">
      <data key="d0">807000</data>
    </edge>
    <edge source="DEU" target="CAN">
      <data key="d0">75346000</data>
    </edge>
    <edge source="DEU" target="CAF">
      <data key="d0">41000</data>
    </edge>
    <edge source="DEU" target="LKA">
      <data key="d0">3682000</data>
    </edge>
    <edge source="DEU" target="CHL">
      <data key="d0">14840000</data>
    </edge>
    <edge source="DEU" target="CHN">
      <data key="d0">66761000</data>
    </edge>
    <edge source="DEU" target="COL">
      <data key="d0">11797000</data>
    </edge>
    <edge source="DEU" target="CRI">
      <data key="d0">3163000</data>
    </edge>
    <edge source="DEU" target="HRV">
      <data key="d0">39547000</data>
    </edge>
    <edge source="DEU" target="CZE">
      <data key="d0">584154000</data>
    </edge>
    <edge source="DEU" target="BEN">
      <data key="d0">669000</data>
    </edge>
    <edge source="DEU" target="DNK">
      <data key="d0">316856000</data>
    </edge>
    <edge source="DEU" target="ECU">
      <data key="d0">2546000</data>
    </edge>
    <edge source="DEU" target="SLV">
      <data key="d0">1499000</data>
    </edge>
    <edge source="DEU" target="ETH">
      <data key="d0">2519000</data>
    </edge>
    <edge source="DEU" target="EST">
      <data key="d0">14857000</data>
    </edge>
    <edge source="DEU" target="FIN">
      <data key="d0">133360000</data>
    </edge>
    <edge source="DEU" target="FRA">
      <data key="d0">1725614000</data>
    </edge>
    <edge source="DEU" target="GEO">
      <data key="d0">4767000</data>
    </edge>
    <edge source="DEU" target="GMB">
      <data key="d0">113000</data>
    </edge>
    <edge source="DEU" target="PSE">
      <data key="d0">82000</data>
    </edge>
    <edge source="DEU" target="GHA">
      <data key="d0">1695000</data>
    </edge>
    <edge source="DEU" target="GRC">
      <data key="d0">125971000</data>
    </edge>
    <edge source="DEU" target="GTM">
      <data key="d0">2705000</data>
    </edge>
    <edge source="DEU" target="HND">
      <data key="d0">1027000</data>
    </edge>
    <edge source="DEU" target="HKG">
      <data key="d0">116197000</data>
    </edge>
    <edge source="DEU" target="HUN">
      <data key="d0">276595000</data>
    </edge>
    <edge source="DEU" target="IDN">
      <data key="d0">16047000</data>
    </edge>
    <edge source="DEU" target="IRL">
      <data key="d0">94990000</data>
    </edge>
    <edge source="DEU" target="ISR">
      <data key="d0">58233000</data>
    </edge>
    <edge source="DEU" target="ITA">
      <data key="d0">747793000</data>
    </edge>
    <edge source="DEU" target="CIV">
      <data key="d0">851000</data>
    </edge>
    <edge source="DEU" target="JAM">
      <data key="d0">933000</data>
    </edge>
    <edge source="DEU" target="JPN">
      <data key="d0">323322000</data>
    </edge>
    <edge source="DEU" target="KAZ">
      <data key="d0">11282000</data>
    </edge>
    <edge source="DEU" target="JOR">
      <data key="d0">3840000</data>
    </edge>
    <edge source="DEU" target="KOR">
      <data key="d0">58552000</data>
    </edge>
    <edge source="DEU" target="KGZ">
      <data key="d0">631000</data>
    </edge>
    <edge source="DEU" target="LBN">
      <data key="d0">8107000</data>
    </edge>
    <edge source="DEU" target="LVA">
      <data key="d0">38035000</data>
    </edge>
    <edge source="DEU" target="LTU">
      <data key="d0">29823000</data>
    </edge>
    <edge source="DEU" target="MDG">
      <data key="d0">799000</data>
    </edge>
    <edge source="DEU" target="MWI">
      <data key="d0">6369000</data>
    </edge>
    <edge source="DEU" target="MYS">
      <data key="d0">30548000</data>
    </edge>
    <edge source="DEU" target="MRT">
      <data key="d0">1066000</data>
    </edge>
    <edge source="DEU" target="MUS">
      <data key="d0">2563000</data>
    </edge>
    <edge source="DEU" target="MEX">
      <data key="d0">82794000</data>
    </edge>
    <edge source="DEU" target="MDA">
      <data key="d0">4085000</data>
    </edge>
    <edge source="DEU" target="MAR">
      <data key="d0">16379000</data>
    </edge>
    <edge source="DEU" target="MOZ">
      <data key="d0">383000</data>
    </edge>
    <edge source="DEU" target="OMN">
      <data key="d0">2725000</data>
    </edge>
    <edge source="DEU" target="NAM">
      <data key="d0">857000</data>
    </edge>
    <edge source="DEU" target="NLD">
      <data key="d0">1390261000</data>
    </edge>
    <edge source="DEU" target="NZL">
      <data key="d0">11410000</data>
    </edge>
    <edge source="DEU" target="NIC">
      <data key="d0">542000</data>
    </edge>
    <edge source="DEU" target="NER">
      <data key="d0">134000</data>
    </edge>
    <edge source="DEU" target="NOR">
      <data key="d0">152168000</data>
    </edge>
    <edge source="DEU" target="PAK">
      <data key="d0">3227000</data>
    </edge>
    <edge source="DEU" target="PAN">
      <data key="d0">2603000</data>
    </edge>
    <edge source="DEU" target="PRY">
      <data key="d0">1069000</data>
    </edge>
    <edge source="DEU" target="PER">
      <data key="d0">5184000</data>
    </edge>
    <edge source="DEU" target="PHL">
      <data key="d0">18490000</data>
    </edge>
    <edge source="DEU" target="POL">
      <data key="d0">484958000</data>
    </edge>
    <edge source="DEU" target="PRT">
      <data key="d0">144337000</data>
    </edge>
    <edge source="DEU" target="ROU">
      <data key="d0">66400000</data>
    </edge>
    <edge source="DEU" target="RUS">
      <data key="d0">191778000</data>
    </edge>
    <edge source="DEU" target="SAU">
      <data key="d0">42657000</data>
    </edge>
    <edge source="DEU" target="SEN">
      <data key="d0">1156000</data>
    </edge>
    <edge source="DEU" target="IND">
      <data key="d0">34274000</data>
    </edge>
    <edge source="DEU" target="SGP">
      <data key="d0">98635000</data>
    </edge>
    <edge source="DEU" target="SVK">
      <data key="d0">67812000</data>
    </edge>
    <edge source="DEU" target="VNM">
      <data key="d0">4755000</data>
    </edge>
    <edge source="DEU" target="SVN">
      <data key="d0">73834000</data>
    </edge>
    <edge source="DEU" target="ZAF">
      <data key="d0">80694000</data>
    </edge>
    <edge source="DEU" target="ZWE">
      <data key="d0">2992000</data>
    </edge>
    <edge source="DEU" target="ESP">
      <data key="d0">646052000</data>
    </edge>
    <edge source="DEU" target="SWE">
      <data key="d0">311040000</data>
    </edge>
    <edge source="DEU" target="CHE">
      <data key="d0">1798165000</data>
    </edge>
    <edge source="DEU" target="THA">
      <data key="d0">51135000</data>
    </edge>
    <edge source="DEU" target="TGO">
      <data key="d0">222000</data>
    </edge>
    <edge source="DEU" target="ARE">
      <data key="d0">54735000</data>
    </edge>
    <edge source="DEU" target="TUN">
      <data key="d0">26937000</data>
    </edge>
    <edge source="DEU" target="TUR">
      <data key="d0">149908000</data>
    </edge>
    <edge source="DEU" target="UGA">
      <data key="d0">451000</data>
    </edge>
    <edge source="DEU" target="UKR">
      <data key="d0">52972000</data>
    </edge>
    <edge source="DEU" target="MKD">
      <data key="d0">10502000</data>
    </edge>
    <edge source="DEU" target="EGY">
      <data key="d0">29532000</data>
    </edge>
    <edge source="DEU" target="GBR">
      <data key="d0">1178019000</data>
    </edge>
    <edge source="DEU" target="TZA">
      <data key="d0">2154000</data>
    </edge>
    <edge source="DEU" target="USA">
      <data key="d0">1351396000</data>
    </edge>
    <edge source="DEU" target="BFA">
      <data key="d0">180000</data>
    </edge>
    <edge source="DEU" target="URY">
      <data key="d0">3684000</data>
    </edge>
    <edge source="DEU" target="SRB">
      <data key="d0">11562000</data>
    </edge>
    <edge source="GRC" target="ALB">
      <data key="d0">6039626</data>
    </edge>
    <edge source="GRC" target="DZA">
      <data key="d0">59517</data>
    </edge>
    <edge source="GRC" target="AZE">
      <data key="d0">50008</data>
    </edge>
    <edge source="GRC" target="ARG">
      <data key="d0">221026</data>
    </edge>
    <edge source="GRC" target="AUS">
      <data key="d0">1452911</data>
    </edge>
    <edge source="GRC" target="AUT">
      <data key="d0">1593733</data>
    </edge>
    <edge source="GRC" target="ARM">
      <data key="d0">587925</data>
    </edge>
    <edge source="GRC" target="BEL">
      <data key="d0">7071954</data>
    </edge>
    <edge source="GRC" target="BRA">
      <data key="d0">78078</data>
    </edge>
    <edge source="GRC" target="BGR">
      <data key="d0">8611805</data>
    </edge>
    <edge source="GRC" target="CMR">
      <data key="d0">85147</data>
    </edge>
    <edge source="GRC" target="CAN">
      <data key="d0">2155903</data>
    </edge>
    <edge source="GRC" target="CHL">
      <data key="d0">11924</data>
    </edge>
    <edge source="GRC" target="CHN">
      <data key="d0">199490</data>
    </edge>
    <edge source="GRC" target="COL">
      <data key="d0">23488</data>
    </edge>
    <edge source="GRC" target="HRV">
      <data key="d0">332719</data>
    </edge>
    <edge source="GRC" target="CZE">
      <data key="d0">1096333</data>
    </edge>
    <edge source="GRC" target="DNK">
      <data key="d0">1831572</data>
    </edge>
    <edge source="GRC" target="ECU">
      <data key="d0">48901</data>
    </edge>
    <edge source="GRC" target="ETH">
      <data key="d0">196439</data>
    </edge>
    <edge source="GRC" target="EST">
      <data key="d0">34648</data>
    </edge>
    <edge source="GRC" target="FIN">
      <data key="d0">173745</data>
    </edge>
    <edge source="GRC" target="FRA">
      <data key="d0">9209743</data>
    </edge>
    <edge source="GRC" target="GEO">
      <data key="d0">300955</data>
    </edge>
    <edge source="GRC" target="DEU">
      <data key="d0">17092406</data>
    </edge>
    <edge source="GRC" target="HKG">
      <data key="d0">4753453</data>
    </edge>
    <edge source="GRC" target="HUN">
      <data key="d0">1325304</data>
    </edge>
    <edge source="GRC" target="IDN">
      <data key="d0">45129</data>
    </edge>
    <edge source="GRC" target="IRL">
      <data key="d0">6132581</data>
    </edge>
    <edge source="GRC" target="ISR">
      <data key="d0">4913228</data>
    </edge>
    <edge source="GRC" target="ITA">
      <data key="d0">7917382</data>
    </edge>
    <edge source="GRC" target="JPN">
      <data key="d0">7869278</data>
    </edge>
    <edge source="GRC" target="KAZ">
      <data key="d0">41478</data>
    </edge>
    <edge source="GRC" target="JOR">
      <data key="d0">1167253</data>
    </edge>
    <edge source="GRC" target="KOR">
      <data key="d0">379914</data>
    </edge>
    <edge source="GRC" target="LBN">
      <data key="d0">809302</data>
    </edge>
    <edge source="GRC" target="LVA">
      <data key="d0">108475</data>
    </edge>
    <edge source="GRC" target="LTU">
      <data key="d0">54875</data>
    </edge>
    <edge source="GRC" target="MYS">
      <data key="d0">14387</data>
    </edge>
    <edge source="GRC" target="MEX">
      <data key="d0">89484</data>
    </edge>
    <edge source="GRC" target="MDA">
      <data key="d0">54117</data>
    </edge>
    <edge source="GRC" target="MAR">
      <data key="d0">75610</data>
    </edge>
    <edge source="GRC" target="OMN">
      <data key="d0">11967</data>
    </edge>
    <edge source="GRC" target="NLD">
      <data key="d0">5786005</data>
    </edge>
    <edge source="GRC" target="NZL">
      <data key="d0">58916</data>
    </edge>
    <edge source="GRC" target="NER">
      <data key="d0">10180</data>
    </edge>
    <edge source="GRC" target="NOR">
      <data key="d0">239978</data>
    </edge>
    <edge source="GRC" target="PAK">
      <data key="d0">35394</data>
    </edge>
    <edge source="GRC" target="PAN">
      <data key="d0">2844808</data>
    </edge>
    <edge source="GRC" target="PER">
      <data key="d0">20024</data>
    </edge>
    <edge source="GRC" target="POL">
      <data key="d0">3445544</data>
    </edge>
    <edge source="GRC" target="PRT">
      <data key="d0">552749</data>
    </edge>
    <edge source="GRC" target="ROU">
      <data key="d0">7499114</data>
    </edge>
    <edge source="GRC" target="RUS">
      <data key="d0">17302866</data>
    </edge>
    <edge source="GRC" target="SAU">
      <data key="d0">1091076</data>
    </edge>
    <edge source="GRC" target="SGP">
      <data key="d0">586440</data>
    </edge>
    <edge source="GRC" target="SVK">
      <data key="d0">136851</data>
    </edge>
    <edge source="GRC" target="SVN">
      <data key="d0">372491</data>
    </edge>
    <edge source="GRC" target="ZAF">
      <data key="d0">169642</data>
    </edge>
    <edge source="GRC" target="ZWE">
      <data key="d0">10383</data>
    </edge>
    <edge source="GRC" target="ESP">
      <data key="d0">6102257</data>
    </edge>
    <edge source="GRC" target="SWE">
      <data key="d0">18715368</data>
    </edge>
    <edge source="GRC" target="CHE">
      <data key="d0">9674930</data>
    </edge>
    <edge source="GRC" target="THA">
      <data key="d0">81486</data>
    </edge>
    <edge source="GRC" target="ARE">
      <data key="d0">1909232</data>
    </edge>
    <edge source="GRC" target="TUN">
      <data key="d0">76171</data>
    </edge>
    <edge source="GRC" target="TUR">
      <data key="d0">7318890</data>
    </edge>
    <edge source="GRC" target="UGA">
      <data key="d0">17500</data>
    </edge>
    <edge source="GRC" target="UKR">
      <data key="d0">1417086</data>
    </edge>
    <edge source="GRC" target="MKD">
      <data key="d0">4897983</data>
    </edge>
    <edge source="GRC" target="EGY">
      <data key="d0">2997228</data>
    </edge>
    <edge source="GRC" target="GBR">
      <data key="d0">16834126</data>
    </edge>
    <edge source="GRC" target="USA">
      <data key="d0">45101037</data>
    </edge>
    <edge source="GRC" target="URY">
      <data key="d0">72204</data>
    </edge>
    <edge source="GRC" target="SRB">
      <data key="d0">2246907</data>
    </edge>
    <edge source="ITA" target="ALB">
      <data key="d0">7413932</data>
    </edge>
    <edge source="ITA" target="DZA">
      <data key="d0">15222961</data>
    </edge>
    <edge source="ITA" target="AZE">
      <data key="d0">1600061</data>
    </edge>
    <edge source="ITA" target="ARG">
      <data key="d0">61315686</data>
    </edge>
    <edge source="ITA" target="AUS">
      <data key="d0">103039374</data>
    </edge>
    <edge source="ITA" target="AUT">
      <data key="d0">198763085</data>
    </edge>
    <edge source="ITA" target="ARM">
      <data key="d0">615361</data>
    </edge>
    <edge source="ITA" target="BEL">
      <data key="d0">260661771</data>
    </edge>
    <edge source="ITA" target="BOL">
      <data key="d0">2553657</data>
    </edge>
    <edge source="ITA" target="BWA">
      <data key="d0">214756</data>
    </edge>
    <edge source="ITA" target="BRA">
      <data key="d0">91998878</data>
    </edge>
    <edge source="ITA" target="BGR">
      <data key="d0">18088100</data>
    </edge>
    <edge source="ITA" target="BDI">
      <data key="d0">51094</data>
    </edge>
    <edge source="ITA" target="BLR">
      <data key="d0">1834568</data>
    </edge>
    <edge source="ITA" target="KHM">
      <data key="d0">345223</data>
    </edge>
    <edge source="ITA" target="CMR">
      <data key="d0">1439192</data>
    </edge>
    <edge source="ITA" target="CAN">
      <data key="d0">95101258</data>
    </edge>
    <edge source="ITA" target="CAF">
      <data key="d0">12728</data>
    </edge>
    <edge source="ITA" target="LKA">
      <data key="d0">1653984</data>
    </edge>
    <edge source="ITA" target="CHL">
      <data key="d0">17636334</data>
    </edge>
    <edge source="ITA" target="CHN">
      <data key="d0">109778966</data>
    </edge>
    <edge source="ITA" target="COL">
      <data key="d0">9743707</data>
    </edge>
    <edge source="ITA" target="CRI">
      <data key="d0">2260743</data>
    </edge>
    <edge source="ITA" target="HRV">
      <data key="d0">57763964</data>
    </edge>
    <edge source="ITA" target="CZE">
      <data key="d0">92629718</data>
    </edge>
    <edge source="ITA" target="BEN">
      <data key="d0">1048073</data>
    </edge>
    <edge source="ITA" target="DNK">
      <data key="d0">82442746</data>
    </edge>
    <edge source="ITA" target="ECU">
      <data key="d0">3177577</data>
    </edge>
    <edge source="ITA" target="SLV">
      <data key="d0">1117735</data>
    </edge>
    <edge source="ITA" target="ETH">
      <data key="d0">1204832</data>
    </edge>
    <edge source="ITA" target="EST">
      <data key="d0">5551005</data>
    </edge>
    <edge source="ITA" target="FIN">
      <data key="d0">49815967</data>
    </edge>
    <edge source="ITA" target="FRA">
      <data key="d0">1610365491</data>
    </edge>
    <edge source="ITA" target="GEO">
      <data key="d0">368378</data>
    </edge>
    <edge source="ITA" target="GMB">
      <data key="d0">26628</data>
    </edge>
    <edge source="ITA" target="DEU">
      <data key="d0">1207017526</data>
    </edge>
    <edge source="ITA" target="GHA">
      <data key="d0">1731917</data>
    </edge>
    <edge source="ITA" target="GRC">
      <data key="d0">197002630</data>
    </edge>
    <edge source="ITA" target="GTM">
      <data key="d0">2134295</data>
    </edge>
    <edge source="ITA" target="HND">
      <data key="d0">2065375</data>
    </edge>
    <edge source="ITA" target="HKG">
      <data key="d0">250853392</data>
    </edge>
    <edge source="ITA" target="HUN">
      <data key="d0">103403835</data>
    </edge>
    <edge source="ITA" target="IDN">
      <data key="d0">5097205</data>
    </edge>
    <edge source="ITA" target="IRL">
      <data key="d0">27773483</data>
    </edge>
    <edge source="ITA" target="ISR">
      <data key="d0">118900094</data>
    </edge>
    <edge source="ITA" target="CIV">
      <data key="d0">4929448</data>
    </edge>
    <edge source="ITA" target="JAM">
      <data key="d0">1384178</data>
    </edge>
    <edge source="ITA" target="JPN">
      <data key="d0">220807248</data>
    </edge>
    <edge source="ITA" target="KAZ">
      <data key="d0">2612433</data>
    </edge>
    <edge source="ITA" target="JOR">
      <data key="d0">8087549</data>
    </edge>
    <edge source="ITA" target="KOR">
      <data key="d0">42350980</data>
    </edge>
    <edge source="ITA" target="KGZ">
      <data key="d0">79985</data>
    </edge>
    <edge source="ITA" target="LBN">
      <data key="d0">52977622</data>
    </edge>
    <edge source="ITA" target="LVA">
      <data key="d0">5584022</data>
    </edge>
    <edge source="ITA" target="LTU">
      <data key="d0">5837961</data>
    </edge>
    <edge source="ITA" target="MDG">
      <data key="d0">1295198</data>
    </edge>
    <edge source="ITA" target="MWI">
      <data key="d0">59487</data>
    </edge>
    <edge source="ITA" target="MYS">
      <data key="d0">8020697</data>
    </edge>
    <edge source="ITA" target="MRT">
      <data key="d0">388813</data>
    </edge>
    <edge source="ITA" target="MUS">
      <data key="d0">2687330</data>
    </edge>
    <edge source="ITA" target="MEX">
      <data key="d0">86501774</data>
    </edge>
    <edge source="ITA" target="MDA">
      <data key="d0">3423327</data>
    </edge>
    <edge source="ITA" target="MAR">
      <data key="d0">16073991</data>
    </edge>
    <edge source="ITA" target="MOZ">
      <data key="d0">294379</data>
    </edge>
    <edge source="ITA" target="OMN">
      <data key="d0">1913311</data>
    </edge>
    <edge source="ITA" target="NAM">
      <data key="d0">411254</data>
    </edge>
    <edge source="ITA" target="NLD">
      <data key="d0">311553393</data>
    </edge>
    <edge source="ITA" target="NZL">
      <data key="d0">10375772</data>
    </edge>
    <edge source="ITA" target="NIC">
      <data key="d0">180796</data>
    </edge>
    <edge source="ITA" target="NER">
      <data key="d0">52066</data>
    </edge>
    <edge source="ITA" target="NOR">
      <data key="d0">44330751</data>
    </edge>
    <edge source="ITA" target="PAK">
      <data key="d0">2505138</data>
    </edge>
    <edge source="ITA" target="PAN">
      <data key="d0">181250751</data>
    </edge>
    <edge source="ITA" target="PRY">
      <data key="d0">33753532</data>
    </edge>
    <edge source="ITA" target="PER">
      <data key="d0">11151558</data>
    </edge>
    <edge source="ITA" target="PHL">
      <data key="d0">4094158</data>
    </edge>
    <edge source="ITA" target="POL">
      <data key="d0">138839723</data>
    </edge>
    <edge source="ITA" target="PRT">
      <data key="d0">180254687</data>
    </edge>
    <edge source="ITA" target="ROU">
      <data key="d0">60930226</data>
    </edge>
    <edge source="ITA" target="RUS">
      <data key="d0">69929874</data>
    </edge>
    <edge source="ITA" target="SAU">
      <data key="d0">47860155</data>
    </edge>
    <edge source="ITA" target="SEN">
      <data key="d0">3357373</data>
    </edge>
    <edge source="ITA" target="IND">
      <data key="d0">22218333</data>
    </edge>
    <edge source="ITA" target="SGP">
      <data key="d0">48098256</data>
    </edge>
    <edge source="ITA" target="SVK">
      <data key="d0">21959709</data>
    </edge>
    <edge source="ITA" target="VNM">
      <data key="d0">1492099</data>
    </edge>
    <edge source="ITA" target="SVN">
      <data key="d0">74905467</data>
    </edge>
    <edge source="ITA" target="ZAF">
      <data key="d0">46722658</data>
    </edge>
    <edge source="ITA" target="ZWE">
      <data key="d0">411212</data>
    </edge>
    <edge source="ITA" target="ESP">
      <data key="d0">640782186</data>
    </edge>
    <edge source="ITA" target="SWE">
      <data key="d0">103624016</data>
    </edge>
    <edge source="ITA" target="CHE">
      <data key="d0">594208432</data>
    </edge>
    <edge source="ITA" target="THA">
      <data key="d0">25290020</data>
    </edge>
    <edge source="ITA" target="TGO">
      <data key="d0">256954</data>
    </edge>
    <edge source="ITA" target="ARE">
      <data key="d0">406306423</data>
    </edge>
    <edge source="ITA" target="TUN">
      <data key="d0">37542491</data>
    </edge>
    <edge source="ITA" target="TUR">
      <data key="d0">123592221</data>
    </edge>
    <edge source="ITA" target="UGA">
      <data key="d0">97624</data>
    </edge>
    <edge source="ITA" target="UKR">
      <data key="d0">9672558</data>
    </edge>
    <edge source="ITA" target="MKD">
      <data key="d0">7577374</data>
    </edge>
    <edge source="ITA" target="EGY">
      <data key="d0">30507028</data>
    </edge>
    <edge source="ITA" target="GBR">
      <data key="d0">906116407</data>
    </edge>
    <edge source="ITA" target="TZA">
      <data key="d0">384839</data>
    </edge>
    <edge source="ITA" target="USA">
      <data key="d0">2470083146</data>
    </edge>
    <edge source="ITA" target="BFA">
      <data key="d0">493835</data>
    </edge>
    <edge source="ITA" target="URY">
      <data key="d0">40137347</data>
    </edge>
    <edge source="ITA" target="SRB">
      <data key="d0">18715050</data>
    </edge>
    <edge source="NLD" target="ALB">
      <data key="d0">63515</data>
    </edge>
    <edge source="NLD" target="DZA">
      <data key="d0">744696</data>
    </edge>
    <edge source="NLD" target="AZE">
      <data key="d0">144521</data>
    </edge>
    <edge source="NLD" target="ARG">
      <data key="d0">6407695</data>
    </edge>
    <edge source="NLD" target="AUS">
      <data key="d0">52599989</data>
    </edge>
    <edge source="NLD" target="AUT">
      <data key="d0">107398164</data>
    </edge>
    <edge source="NLD" target="ARM">
      <data key="d0">212639</data>
    </edge>
    <edge source="NLD" target="BEL">
      <data key="d0">724608062</data>
    </edge>
    <edge source="NLD" target="BOL">
      <data key="d0">27615</data>
    </edge>
    <edge source="NLD" target="BWA">
      <data key="d0">66277</data>
    </edge>
    <edge source="NLD" target="BRA">
      <data key="d0">9075344</data>
    </edge>
    <edge source="NLD" target="BGR">
      <data key="d0">5046256</data>
    </edge>
    <edge source="NLD" target="BDI">
      <data key="d0">19331</data>
    </edge>
    <edge source="NLD" target="BLR">
      <data key="d0">1585124</data>
    </edge>
    <edge source="NLD" target="CMR">
      <data key="d0">396741</data>
    </edge>
    <edge source="NLD" target="CAN">
      <data key="d0">36416439</data>
    </edge>
    <edge source="NLD" target="CAF">
      <data key="d0">30377</data>
    </edge>
    <edge source="NLD" target="LKA">
      <data key="d0">678419</data>
    </edge>
    <edge source="NLD" target="CHL">
      <data key="d0">2321535</data>
    </edge>
    <edge source="NLD" target="CHN">
      <data key="d0">10653104</data>
    </edge>
    <edge source="NLD" target="COL">
      <data key="d0">1419432</data>
    </edge>
    <edge source="NLD" target="CRI">
      <data key="d0">524693</data>
    </edge>
    <edge source="NLD" target="HRV">
      <data key="d0">5806600</data>
    </edge>
    <edge source="NLD" target="CZE">
      <data key="d0">41480184</data>
    </edge>
    <edge source="NLD" target="BEN">
      <data key="d0">79164</data>
    </edge>
    <edge source="NLD" target="DNK">
      <data key="d0">126844014</data>
    </edge>
    <edge source="NLD" target="ECU">
      <data key="d0">6148110</data>
    </edge>
    <edge source="NLD" target="SLV">
      <data key="d0">79164</data>
    </edge>
    <edge source="NLD" target="ETH">
      <data key="d0">110462</data>
    </edge>
    <edge source="NLD" target="EST">
      <data key="d0">5048097</data>
    </edge>
    <edge source="NLD" target="FIN">
      <data key="d0">56828828</data>
    </edge>
    <edge source="NLD" target="FRA">
      <data key="d0">686067999</data>
    </edge>
    <edge source="NLD" target="GEO">
      <data key="d0">165692</data>
    </edge>
    <edge source="NLD" target="GMB">
      <data key="d0">132554</data>
    </edge>
    <edge source="NLD" target="PSE">
      <data key="d0">15649</data>
    </edge>
    <edge source="NLD" target="DEU">
      <data key="d0">1488318623</data>
    </edge>
    <edge source="NLD" target="GHA">
      <data key="d0">1030975</data>
    </edge>
    <edge source="NLD" target="GRC">
      <data key="d0">55604545</data>
    </edge>
    <edge source="NLD" target="GTM">
      <data key="d0">387536</data>
    </edge>
    <edge source="NLD" target="HND">
      <data key="d0">483270</data>
    </edge>
    <edge source="NLD" target="HKG">
      <data key="d0">30034518</data>
    </edge>
    <edge source="NLD" target="HUN">
      <data key="d0">35371656</data>
    </edge>
    <edge source="NLD" target="IDN">
      <data key="d0">1306209</data>
    </edge>
    <edge source="NLD" target="IRL">
      <data key="d0">43445481</data>
    </edge>
    <edge source="NLD" target="ISR">
      <data key="d0">31131770</data>
    </edge>
    <edge source="NLD" target="ITA">
      <data key="d0">306959991</data>
    </edge>
    <edge source="NLD" target="CIV">
      <data key="d0">214480</data>
    </edge>
    <edge source="NLD" target="JAM">
      <data key="d0">76403</data>
    </edge>
    <edge source="NLD" target="JPN">
      <data key="d0">120365439</data>
    </edge>
    <edge source="NLD" target="KAZ">
      <data key="d0">2491830</data>
    </edge>
    <edge source="NLD" target="JOR">
      <data key="d0">2091407</data>
    </edge>
    <edge source="NLD" target="KOR">
      <data key="d0">12198646</data>
    </edge>
    <edge source="NLD" target="KGZ">
      <data key="d0">68118</data>
    </edge>
    <edge source="NLD" target="LBN">
      <data key="d0">4370599</data>
    </edge>
    <edge source="NLD" target="LVA">
      <data key="d0">6661757</data>
    </edge>
    <edge source="NLD" target="LTU">
      <data key="d0">3770424</data>
    </edge>
    <edge source="NLD" target="MDG">
      <data key="d0">133474</data>
    </edge>
    <edge source="NLD" target="MWI">
      <data key="d0">35900</data>
    </edge>
    <edge source="NLD" target="MYS">
      <data key="d0">3427072</data>
    </edge>
    <edge source="NLD" target="MRT">
      <data key="d0">37741</data>
    </edge>
    <edge source="NLD" target="MUS">
      <data key="d0">868044</data>
    </edge>
    <edge source="NLD" target="MEX">
      <data key="d0">14707046</data>
    </edge>
    <edge source="NLD" target="MDA">
      <data key="d0">175818</data>
    </edge>
    <edge source="NLD" target="MAR">
      <data key="d0">2793759</data>
    </edge>
    <edge source="NLD" target="MOZ">
      <data key="d0">92051</data>
    </edge>
    <edge source="NLD" target="OMN">
      <data key="d0">2514843</data>
    </edge>
    <edge source="NLD" target="NAM">
      <data key="d0">57072</data>
    </edge>
    <edge source="NLD" target="NZL">
      <data key="d0">3478621</data>
    </edge>
    <edge source="NLD" target="NIC">
      <data key="d0">57992</data>
    </edge>
    <edge source="NLD" target="NOR">
      <data key="d0">75848480</data>
    </edge>
    <edge source="NLD" target="PAK">
      <data key="d0">2532333</data>
    </edge>
    <edge source="NLD" target="PAN">
      <data key="d0">288121</data>
    </edge>
    <edge source="NLD" target="PRY">
      <data key="d0">38662</data>
    </edge>
    <edge source="NLD" target="PER">
      <data key="d0">524693</data>
    </edge>
    <edge source="NLD" target="PHL">
      <data key="d0">6233718</data>
    </edge>
    <edge source="NLD" target="POL">
      <data key="d0">56189071</data>
    </edge>
    <edge source="NLD" target="PRT">
      <data key="d0">42658442</data>
    </edge>
    <edge source="NLD" target="ROU">
      <data key="d0">8565379</data>
    </edge>
    <edge source="NLD" target="RUS">
      <data key="d0">38167256</data>
    </edge>
    <edge source="NLD" target="SAU">
      <data key="d0">16665899</data>
    </edge>
    <edge source="NLD" target="SEN">
      <data key="d0">97574</data>
    </edge>
    <edge source="NLD" target="IND">
      <data key="d0">11158466</data>
    </edge>
    <edge source="NLD" target="SGP">
      <data key="d0">10586827</data>
    </edge>
    <edge source="NLD" target="SVK">
      <data key="d0">6505270</data>
    </edge>
    <edge source="NLD" target="VNM">
      <data key="d0">151885</data>
    </edge>
    <edge source="NLD" target="SVN">
      <data key="d0">10455194</data>
    </edge>
    <edge source="NLD" target="ZAF">
      <data key="d0">19680581</data>
    </edge>
    <edge source="NLD" target="ZWE">
      <data key="d0">428959</data>
    </edge>
    <edge source="NLD" target="ESP">
      <data key="d0">216066637</data>
    </edge>
    <edge source="NLD" target="SWE">
      <data key="d0">141234403</data>
    </edge>
    <edge source="NLD" target="CHE">
      <data key="d0">163277022</data>
    </edge>
    <edge source="NLD" target="THA">
      <data key="d0">7262852</data>
    </edge>
    <edge source="NLD" target="TGO">
      <data key="d0">73641</data>
    </edge>
    <edge source="NLD" target="ARE">
      <data key="d0">17403230</data>
    </edge>
    <edge source="NLD" target="TUN">
      <data key="d0">4331017</data>
    </edge>
    <edge source="NLD" target="TUR">
      <data key="d0">40622266</data>
    </edge>
    <edge source="NLD" target="UGA">
      <data key="d0">118746</data>
    </edge>
    <edge source="NLD" target="UKR">
      <data key="d0">5385925</data>
    </edge>
    <edge source="NLD" target="MKD">
      <data key="d0">2245133</data>
    </edge>
    <edge source="NLD" target="EGY">
      <data key="d0">9406729</data>
    </edge>
    <edge source="NLD" target="GBR">
      <data key="d0">768125343</data>
    </edge>
    <edge source="NLD" target="TZA">
      <data key="d0">184103</data>
    </edge>
    <edge source="NLD" target="USA">
      <data key="d0">231685912</data>
    </edge>
    <edge source="NLD" target="BFA">
      <data key="d0">20251</data>
    </edge>
    <edge source="NLD" target="URY">
      <data key="d0">293644</data>
    </edge>
    <edge source="NLD" target="SRB">
      <data key="d0">1175496</data>
    </edge>
    <edge source="CHE" target="ALB">
      <data key="d0">49271</data>
    </edge>
    <edge source="CHE" target="DZA">
      <data key="d0">190524</data>
    </edge>
    <edge source="CHE" target="AZE">
      <data key="d0">521582</data>
    </edge>
    <edge source="CHE" target="ARG">
      <data key="d0">6757220</data>
    </edge>
    <edge source="CHE" target="AUS">
      <data key="d0">30689107</data>
    </edge>
    <edge source="CHE" target="AUT">
      <data key="d0">135506390</data>
    </edge>
    <edge source="CHE" target="ARM">
      <data key="d0">56117</data>
    </edge>
    <edge source="CHE" target="BEL">
      <data key="d0">110357046</data>
    </edge>
    <edge source="CHE" target="BOL">
      <data key="d0">192263</data>
    </edge>
    <edge source="CHE" target="BRA">
      <data key="d0">12648187</data>
    </edge>
    <edge source="CHE" target="BGR">
      <data key="d0">5171534</data>
    </edge>
    <edge source="CHE" target="BDI">
      <data key="d0">14070</data>
    </edge>
    <edge source="CHE" target="BLR">
      <data key="d0">68283</data>
    </edge>
    <edge source="CHE" target="CMR">
      <data key="d0">196017</data>
    </edge>
    <edge source="CHE" target="CAN">
      <data key="d0">33680643</data>
    </edge>
    <edge source="CHE" target="CAF">
      <data key="d0">13105</data>
    </edge>
    <edge source="CHE" target="LKA">
      <data key="d0">1236669</data>
    </edge>
    <edge source="CHE" target="CHL">
      <data key="d0">2857616</data>
    </edge>
    <edge source="CHE" target="CHN">
      <data key="d0">17687269</data>
    </edge>
    <edge source="CHE" target="COL">
      <data key="d0">6440041</data>
    </edge>
    <edge source="CHE" target="CRI">
      <data key="d0">142872</data>
    </edge>
    <edge source="CHE" target="HRV">
      <data key="d0">2702100</data>
    </edge>
    <edge source="CHE" target="CZE">
      <data key="d0">18093800</data>
    </edge>
    <edge source="CHE" target="BEN">
      <data key="d0">18727</data>
    </edge>
    <edge source="CHE" target="DNK">
      <data key="d0">59416761</data>
    </edge>
    <edge source="CHE" target="ECU">
      <data key="d0">553981</data>
    </edge>
    <edge source="CHE" target="SLV">
      <data key="d0">50215</data>
    </edge>
    <edge source="CHE" target="ETH">
      <data key="d0">50288</data>
    </edge>
    <edge source="CHE" target="EST">
      <data key="d0">502198</data>
    </edge>
    <edge source="CHE" target="FIN">
      <data key="d0">14916961</data>
    </edge>
    <edge source="CHE" target="FRA">
      <data key="d0">515389000</data>
    </edge>
    <edge source="CHE" target="GEO">
      <data key="d0">50698</data>
    </edge>
    <edge source="CHE" target="GMB">
      <data key="d0">14283</data>
    </edge>
    <edge source="CHE" target="DEU">
      <data key="d0">1223308541</data>
    </edge>
    <edge source="CHE" target="GHA">
      <data key="d0">118942</data>
    </edge>
    <edge source="CHE" target="GRC">
      <data key="d0">18895817</data>
    </edge>
    <edge source="CHE" target="GTM">
      <data key="d0">339673</data>
    </edge>
    <edge source="CHE" target="HND">
      <data key="d0">43086</data>
    </edge>
    <edge source="CHE" target="HKG">
      <data key="d0">216145280</data>
    </edge>
    <edge source="CHE" target="HUN">
      <data key="d0">10697324</data>
    </edge>
    <edge source="CHE" target="IDN">
      <data key="d0">1117715</data>
    </edge>
    <edge source="CHE" target="IRL">
      <data key="d0">16398024</data>
    </edge>
    <edge source="CHE" target="ISR">
      <data key="d0">17344982</data>
    </edge>
    <edge source="CHE" target="ITA">
      <data key="d0">328390625</data>
    </edge>
    <edge source="CHE" target="CIV">
      <data key="d0">482034</data>
    </edge>
    <edge source="CHE" target="JAM">
      <data key="d0">437118</data>
    </edge>
    <edge source="CHE" target="JPN">
      <data key="d0">279229593</data>
    </edge>
    <edge source="CHE" target="KAZ">
      <data key="d0">633915</data>
    </edge>
    <edge source="CHE" target="JOR">
      <data key="d0">2395735</data>
    </edge>
    <edge source="CHE" target="KOR">
      <data key="d0">36815255</data>
    </edge>
    <edge source="CHE" target="KGZ">
      <data key="d0">46611</data>
    </edge>
    <edge source="CHE" target="LBN">
      <data key="d0">21566272</data>
    </edge>
    <edge source="CHE" target="LVA">
      <data key="d0">1136511</data>
    </edge>
    <edge source="CHE" target="LTU">
      <data key="d0">848836</data>
    </edge>
    <edge source="CHE" target="MDG">
      <data key="d0">39442</data>
    </edge>
    <edge source="CHE" target="MWI">
      <data key="d0">194120</data>
    </edge>
    <edge source="CHE" target="MYS">
      <data key="d0">7568533</data>
    </edge>
    <edge source="CHE" target="MUS">
      <data key="d0">595086</data>
    </edge>
    <edge source="CHE" target="MEX">
      <data key="d0">15243002</data>
    </edge>
    <edge source="CHE" target="MDA">
      <data key="d0">185689</data>
    </edge>
    <edge source="CHE" target="MAR">
      <data key="d0">1424681</data>
    </edge>
    <edge source="CHE" target="OMN">
      <data key="d0">18594923</data>
    </edge>
    <edge source="CHE" target="NAM">
      <data key="d0">134464</data>
    </edge>
    <edge source="CHE" target="NLD">
      <data key="d0">529066229</data>
    </edge>
    <edge source="CHE" target="NZL">
      <data key="d0">7937662</data>
    </edge>
    <edge source="CHE" target="NIC">
      <data key="d0">1523733</data>
    </edge>
    <edge source="CHE" target="NOR">
      <data key="d0">15493074</data>
    </edge>
    <edge source="CHE" target="PAK">
      <data key="d0">1540086</data>
    </edge>
    <edge source="CHE" target="PAN">
      <data key="d0">2936457</data>
    </edge>
    <edge source="CHE" target="PRY">
      <data key="d0">340493</data>
    </edge>
    <edge source="CHE" target="PER">
      <data key="d0">901814</data>
    </edge>
    <edge source="CHE" target="PHL">
      <data key="d0">4723331</data>
    </edge>
    <edge source="CHE" target="POL">
      <data key="d0">17591588</data>
    </edge>
    <edge source="CHE" target="PRT">
      <data key="d0">14870941</data>
    </edge>
    <edge source="CHE" target="ROU">
      <data key="d0">9757805</data>
    </edge>
    <edge source="CHE" target="RUS">
      <data key="d0">16572117</data>
    </edge>
    <edge source="CHE" target="SAU">
      <data key="d0">114517157</data>
    </edge>
    <edge source="CHE" target="SEN">
      <data key="d0">195131</data>
    </edge>
    <edge source="CHE" target="IND">
      <data key="d0">9566032</data>
    </edge>
    <edge source="CHE" target="SGP">
      <data key="d0">48125659</data>
    </edge>
    <edge source="CHE" target="SVK">
      <data key="d0">2865534</data>
    </edge>
    <edge source="CHE" target="VNM">
      <data key="d0">1840878</data>
    </edge>
    <edge source="CHE" target="SVN">
      <data key="d0">4868093</data>
    </edge>
    <edge source="CHE" target="ZAF">
      <data key="d0">16499982</data>
    </edge>
    <edge source="CHE" target="ZWE">
      <data key="d0">441111</data>
    </edge>
    <edge source="CHE" target="ESP">
      <data key="d0">83485806</data>
    </edge>
    <edge source="CHE" target="SWE">
      <data key="d0">67847984</data>
    </edge>
    <edge source="CHE" target="THA">
      <data key="d0">18235963</data>
    </edge>
    <edge source="CHE" target="TGO">
      <data key="d0">12234</data>
    </edge>
    <edge source="CHE" target="ARE">
      <data key="d0">81381955</data>
    </edge>
    <edge source="CHE" target="TUN">
      <data key="d0">1608154</data>
    </edge>
    <edge source="CHE" target="TUR">
      <data key="d0">22303853</data>
    </edge>
    <edge source="CHE" target="UGA">
      <data key="d0">139285</data>
    </edge>
    <edge source="CHE" target="UKR">
      <data key="d0">2349597</data>
    </edge>
    <edge source="CHE" target="MKD">
      <data key="d0">681197</data>
    </edge>
    <edge source="CHE" target="EGY">
      <data key="d0">10767806</data>
    </edge>
    <edge source="CHE" target="GBR">
      <data key="d0">469276832</data>
    </edge>
    <edge source="CHE" target="TZA">
      <data key="d0">44559</data>
    </edge>
    <edge source="CHE" target="USA">
      <data key="d0">851386212</data>
    </edge>
    <edge source="CHE" target="BFA">
      <data key="d0">54484</data>
    </edge>
    <edge source="CHE" target="URY">
      <data key="d0">4655370</data>
    </edge>
    <edge source="CHE" target="SRB">
      <data key="d0">870108</data>
    </edge>
    <edge source="MKD" target="ALB">
      <data key="d0">240493</data>
    </edge>
    <edge source="MKD" target="AUT">
      <data key="d0">14936</data>
    </edge>
    <edge source="MKD" target="BGR">
      <data key="d0">210572</data>
    </edge>
    <edge source="MKD" target="HRV">
      <data key="d0">414008</data>
    </edge>
    <edge source="MKD" target="CZE">
      <data key="d0">10088</data>
    </edge>
    <edge source="MKD" target="DEU">
      <data key="d0">121168</data>
    </edge>
    <edge source="MKD" target="GRC">
      <data key="d0">60925</data>
    </edge>
    <edge source="MKD" target="ITA">
      <data key="d0">313631</data>
    </edge>
    <edge source="MKD" target="JOR">
      <data key="d0">15148</data>
    </edge>
    <edge source="MKD" target="NLD">
      <data key="d0">11019</data>
    </edge>
    <edge source="MKD" target="ROU">
      <data key="d0">15984</data>
    </edge>
    <edge source="MKD" target="SAU">
      <data key="d0">50224</data>
    </edge>
    <edge source="MKD" target="SVN">
      <data key="d0">29289</data>
    </edge>
    <edge source="MKD" target="SWE">
      <data key="d0">38499</data>
    </edge>
    <edge source="MKD" target="CHE">
      <data key="d0">80267</data>
    </edge>
    <edge source="MKD" target="USA">
      <data key="d0">52572</data>
    </edge>
    <edge source="MKD" target="SRB">
      <data key="d0">4579666</data>
    </edge>
    <edge source="GBR" target="ALB">
      <data key="d0">519073</data>
    </edge>
    <edge source="GBR" target="DZA">
      <data key="d0">2296397</data>
    </edge>
    <edge source="GBR" target="AZE">
      <data key="d0">3187452</data>
    </edge>
    <edge source="GBR" target="ARG">
      <data key="d0">32629956</data>
    </edge>
    <edge source="GBR" target="AUS">
      <data key="d0">310960333</data>
    </edge>
    <edge source="GBR" target="AUT">
      <data key="d0">84605730</data>
    </edge>
    <edge source="GBR" target="ARM">
      <data key="d0">85400</data>
    </edge>
    <edge source="GBR" target="BEL">
      <data key="d0">323719389</data>
    </edge>
    <edge source="GBR" target="BOL">
      <data key="d0">203342</data>
    </edge>
    <edge source="GBR" target="BWA">
      <data key="d0">3443679</data>
    </edge>
    <edge source="GBR" target="BRA">
      <data key="d0">43436764</data>
    </edge>
    <edge source="GBR" target="BGR">
      <data key="d0">4272271</data>
    </edge>
    <edge source="GBR" target="BDI">
      <data key="d0">200641</data>
    </edge>
    <edge source="GBR" target="BLR">
      <data key="d0">950991</data>
    </edge>
    <edge source="GBR" target="KHM">
      <data key="d0">1016893</data>
    </edge>
    <edge source="GBR" target="CMR">
      <data key="d0">1853091</data>
    </edge>
    <edge source="GBR" target="CAN">
      <data key="d0">169254528</data>
    </edge>
    <edge source="GBR" target="CAF">
      <data key="d0">18791</data>
    </edge>
    <edge source="GBR" target="LKA">
      <data key="d0">9726107</data>
    </edge>
    <edge source="GBR" target="CHL">
      <data key="d0">21617395</data>
    </edge>
    <edge source="GBR" target="CHN">
      <data key="d0">37925345</data>
    </edge>
    <edge source="GBR" target="COL">
      <data key="d0">8804794</data>
    </edge>
    <edge source="GBR" target="CRI">
      <data key="d0">1515367</data>
    </edge>
    <edge source="GBR" target="HRV">
      <data key="d0">6954515</data>
    </edge>
    <edge source="GBR" target="CZE">
      <data key="d0">53151323</data>
    </edge>
    <edge source="GBR" target="BEN">
      <data key="d0">583475</data>
    </edge>
    <edge source="GBR" target="DNK">
      <data key="d0">183081732</data>
    </edge>
    <edge source="GBR" target="ECU">
      <data key="d0">1874769</data>
    </edge>
    <edge source="GBR" target="SLV">
      <data key="d0">408908</data>
    </edge>
    <edge source="GBR" target="ETH">
      <data key="d0">1596132</data>
    </edge>
    <edge source="GBR" target="EST">
      <data key="d0">34642481</data>
    </edge>
    <edge source="GBR" target="FIN">
      <data key="d0">114586486</data>
    </edge>
    <edge source="GBR" target="FRA">
      <data key="d0">894795178</data>
    </edge>
    <edge source="GBR" target="GEO">
      <data key="d0">1928707</data>
    </edge>
    <edge source="GBR" target="GMB">
      <data key="d0">1629622</data>
    </edge>
    <edge source="GBR" target="DEU">
      <data key="d0">1193392515</data>
    </edge>
    <edge source="GBR" target="GHA">
      <data key="d0">10036858</data>
    </edge>
    <edge source="GBR" target="GRC">
      <data key="d0">123517297</data>
    </edge>
    <edge source="GBR" target="GTM">
      <data key="d0">536143</data>
    </edge>
    <edge source="GBR" target="HND">
      <data key="d0">116522</data>
    </edge>
    <edge source="GBR" target="HKG">
      <data key="d0">219802134</data>
    </edge>
    <edge source="GBR" target="HUN">
      <data key="d0">50269216</data>
    </edge>
    <edge source="GBR" target="IDN">
      <data key="d0">6795736</data>
    </edge>
    <edge source="GBR" target="IRL">
      <data key="d0">1170859761</data>
    </edge>
    <edge source="GBR" target="ISR">
      <data key="d0">50738617</data>
    </edge>
    <edge source="GBR" target="ITA">
      <data key="d0">537152694</data>
    </edge>
    <edge source="GBR" target="CIV">
      <data key="d0">6180977</data>
    </edge>
    <edge source="GBR" target="JAM">
      <data key="d0">11931215</data>
    </edge>
    <edge source="GBR" target="JPN">
      <data key="d0">357403129</data>
    </edge>
    <edge source="GBR" target="KAZ">
      <data key="d0">3606147</data>
    </edge>
    <edge source="GBR" target="JOR">
      <data key="d0">6296900</data>
    </edge>
    <edge source="GBR" target="KOR">
      <data key="d0">41813560</data>
    </edge>
    <edge source="GBR" target="KGZ">
      <data key="d0">18695</data>
    </edge>
    <edge source="GBR" target="LBN">
      <data key="d0">12049406</data>
    </edge>
    <edge source="GBR" target="LVA">
      <data key="d0">8744599</data>
    </edge>
    <edge source="GBR" target="LTU">
      <data key="d0">12100793</data>
    </edge>
    <edge source="GBR" target="MDG">
      <data key="d0">283965</data>
    </edge>
    <edge source="GBR" target="MWI">
      <data key="d0">1387007</data>
    </edge>
    <edge source="GBR" target="MYS">
      <data key="d0">24235476</data>
    </edge>
    <edge source="GBR" target="MRT">
      <data key="d0">182863</data>
    </edge>
    <edge source="GBR" target="MUS">
      <data key="d0">6734616</data>
    </edge>
    <edge source="GBR" target="MEX">
      <data key="d0">22926476</data>
    </edge>
    <edge source="GBR" target="MDA">
      <data key="d0">185796</data>
    </edge>
    <edge source="GBR" target="MAR">
      <data key="d0">13934293</data>
    </edge>
    <edge source="GBR" target="MOZ">
      <data key="d0">323544</data>
    </edge>
    <edge source="GBR" target="OMN">
      <data key="d0">45521798</data>
    </edge>
    <edge source="GBR" target="NAM">
      <data key="d0">1327242</data>
    </edge>
    <edge source="GBR" target="NLD">
      <data key="d0">705271706</data>
    </edge>
    <edge source="GBR" target="NZL">
      <data key="d0">52704307</data>
    </edge>
    <edge source="GBR" target="NIC">
      <data key="d0">132935</data>
    </edge>
    <edge source="GBR" target="NER">
      <data key="d0">14134</data>
    </edge>
    <edge source="GBR" target="NOR">
      <data key="d0">126612109</data>
    </edge>
    <edge source="GBR" target="PAK">
      <data key="d0">9662483</data>
    </edge>
    <edge source="GBR" target="PAN">
      <data key="d0">3090692</data>
    </edge>
    <edge source="GBR" target="PRY">
      <data key="d0">327887</data>
    </edge>
    <edge source="GBR" target="PER">
      <data key="d0">4283431</data>
    </edge>
    <edge source="GBR" target="PHL">
      <data key="d0">11227529</data>
    </edge>
    <edge source="GBR" target="POL">
      <data key="d0">98499452</data>
    </edge>
    <edge source="GBR" target="PRT">
      <data key="d0">86558954</data>
    </edge>
    <edge source="GBR" target="ROU">
      <data key="d0">17872189</data>
    </edge>
    <edge source="GBR" target="RUS">
      <data key="d0">41573710</data>
    </edge>
    <edge source="GBR" target="SAU">
      <data key="d0">81902262</data>
    </edge>
    <edge source="GBR" target="SEN">
      <data key="d0">622582</data>
    </edge>
    <edge source="GBR" target="IND">
      <data key="d0">54600663</data>
    </edge>
    <edge source="GBR" target="SGP">
      <data key="d0">91843224</data>
    </edge>
    <edge source="GBR" target="SVK">
      <data key="d0">10140549</data>
    </edge>
    <edge source="GBR" target="VNM">
      <data key="d0">1148036</data>
    </edge>
    <edge source="GBR" target="SVN">
      <data key="d0">9144723</data>
    </edge>
    <edge source="GBR" target="ZAF">
      <data key="d0">128787326</data>
    </edge>
    <edge source="GBR" target="ZWE">
      <data key="d0">3379194</data>
    </edge>
    <edge source="GBR" target="ESP">
      <data key="d0">448033518</data>
    </edge>
    <edge source="GBR" target="SWE">
      <data key="d0">298050465</data>
    </edge>
    <edge source="GBR" target="CHE">
      <data key="d0">865686322</data>
    </edge>
    <edge source="GBR" target="THA">
      <data key="d0">34604452</data>
    </edge>
    <edge source="GBR" target="TGO">
      <data key="d0">427270</data>
    </edge>
    <edge source="GBR" target="ARE">
      <data key="d0">124851771</data>
    </edge>
    <edge source="GBR" target="TUN">
      <data key="d0">3127278</data>
    </edge>
    <edge source="GBR" target="TUR">
      <data key="d0">67064036</data>
    </edge>
    <edge source="GBR" target="UGA">
      <data key="d0">8467117</data>
    </edge>
    <edge source="GBR" target="UKR">
      <data key="d0">15421634</data>
    </edge>
    <edge source="GBR" target="MKD">
      <data key="d0">1189920</data>
    </edge>
    <edge source="GBR" target="EGY">
      <data key="d0">25676679</data>
    </edge>
    <edge source="GBR" target="TZA">
      <data key="d0">5004535</data>
    </edge>
    <edge source="GBR" target="USA">
      <data key="d0">3609305971</data>
    </edge>
    <edge source="GBR" target="BFA">
      <data key="d0">1652652</data>
    </edge>
    <edge source="GBR" target="URY">
      <data key="d0">2956675</data>
    </edge>
    <edge source="GBR" target="SRB">
      <data key="d0">1893828</data>
    </edge>
    <edge source="USA" target="ALB">
      <data key="d0">140450</data>
    </edge>
    <edge source="USA" target="DZA">
      <data key="d0">3399636</data>
    </edge>
    <edge source="USA" target="AZE">
      <data key="d0">421167</data>
    </edge>
    <edge source="USA" target="ARG">
      <data key="d0">178322619</data>
    </edge>
    <edge source="USA" target="AUS">
      <data key="d0">793257138</data>
    </edge>
    <edge source="USA" target="AUT">
      <data key="d0">102983295</data>
    </edge>
    <edge source="USA" target="ARM">
      <data key="d0">3583831</data>
    </edge>
    <edge source="USA" target="BEL">
      <data key="d0">361913868</data>
    </edge>
    <edge source="USA" target="BOL">
      <data key="d0">13562794</data>
    </edge>
    <edge source="USA" target="BWA">
      <data key="d0">1498767</data>
    </edge>
    <edge source="USA" target="BRA">
      <data key="d0">419642135</data>
    </edge>
    <edge source="USA" target="BGR">
      <data key="d0">1956963</data>
    </edge>
    <edge source="USA" target="BDI">
      <data key="d0">19441</data>
    </edge>
    <edge source="USA" target="BLR">
      <data key="d0">252473</data>
    </edge>
    <edge source="USA" target="KHM">
      <data key="d0">483673</data>
    </edge>
    <edge source="USA" target="CMR">
      <data key="d0">707926</data>
    </edge>
    <edge source="USA" target="CAN">
      <data key="d0">7580970036</data>
    </edge>
    <edge source="USA" target="CAF">
      <data key="d0">277677</data>
    </edge>
    <edge source="USA" target="LKA">
      <data key="d0">5018873</data>
    </edge>
    <edge source="USA" target="CHL">
      <data key="d0">148177992</data>
    </edge>
    <edge source="USA" target="CHN">
      <data key="d0">378227701</data>
    </edge>
    <edge source="USA" target="COL">
      <data key="d0">123873835</data>
    </edge>
    <edge source="USA" target="CRI">
      <data key="d0">72478415</data>
    </edge>
    <edge source="USA" target="HRV">
      <data key="d0">2535530</data>
    </edge>
    <edge source="USA" target="CZE">
      <data key="d0">24058086</data>
    </edge>
    <edge source="USA" target="BEN">
      <data key="d0">549363</data>
    </edge>
    <edge source="USA" target="DNK">
      <data key="d0">99026562</data>
    </edge>
    <edge source="USA" target="ECU">
      <data key="d0">27926252</data>
    </edge>
    <edge source="USA" target="SLV">
      <data key="d0">55264724</data>
    </edge>
    <edge source="USA" target="ETH">
      <data key="d0">1079843</data>
    </edge>
    <edge source="USA" target="EST">
      <data key="d0">8516054</data>
    </edge>
    <edge source="USA" target="FIN">
      <data key="d0">108841164</data>
    </edge>
    <edge source="USA" target="FRA">
      <data key="d0">976349115</data>
    </edge>
    <edge source="USA" target="GEO">
      <data key="d0">2498716</data>
    </edge>
    <edge source="USA" target="GMB">
      <data key="d0">114243</data>
    </edge>
    <edge source="USA" target="PSE">
      <data key="d0">259397</data>
    </edge>
    <edge source="USA" target="DEU">
      <data key="d0">1278888326</data>
    </edge>
    <edge source="USA" target="GHA">
      <data key="d0">5319817</data>
    </edge>
    <edge source="USA" target="GRC">
      <data key="d0">311558171</data>
    </edge>
    <edge source="USA" target="GTM">
      <data key="d0">69720547</data>
    </edge>
    <edge source="USA" target="HND">
      <data key="d0">70964158</data>
    </edge>
    <edge source="USA" target="HKG">
      <data key="d0">733944524</data>
    </edge>
    <edge source="USA" target="HUN">
      <data key="d0">42406332</data>
    </edge>
    <edge source="USA" target="IDN">
      <data key="d0">19633125</data>
    </edge>
    <edge source="USA" target="IRL">
      <data key="d0">335670496</data>
    </edge>
    <edge source="USA" target="ISR">
      <data key="d0">356373125</data>
    </edge>
    <edge source="USA" target="ITA">
      <data key="d0">402893950</data>
    </edge>
    <edge source="USA" target="CIV">
      <data key="d0">1413279</data>
    </edge>
    <edge source="USA" target="JAM">
      <data key="d0">57102994</data>
    </edge>
    <edge source="USA" target="JPN">
      <data key="d0">3322793300</data>
    </edge>
    <edge source="USA" target="KAZ">
      <data key="d0">3793139</data>
    </edge>
    <edge source="USA" target="JOR">
      <data key="d0">19456407</data>
    </edge>
    <edge source="USA" target="KOR">
      <data key="d0">714648779</data>
    </edge>
    <edge source="USA" target="KGZ">
      <data key="d0">243613</data>
    </edge>
    <edge source="USA" target="LBN">
      <data key="d0">15997366</data>
    </edge>
    <edge source="USA" target="LVA">
      <data key="d0">4435053</data>
    </edge>
    <edge source="USA" target="LTU">
      <data key="d0">9173301</data>
    </edge>
    <edge source="USA" target="MDG">
      <data key="d0">199610</data>
    </edge>
    <edge source="USA" target="MWI">
      <data key="d0">80297</data>
    </edge>
    <edge source="USA" target="MYS">
      <data key="d0">305388862</data>
    </edge>
    <edge source="USA" target="MRT">
      <data key="d0">55185</data>
    </edge>
    <edge source="USA" target="MUS">
      <data key="d0">1899448</data>
    </edge>
    <edge source="USA" target="MEX">
      <data key="d0">5362729427</data>
    </edge>
    <edge source="USA" target="MDA">
      <data key="d0">293398</data>
    </edge>
    <edge source="USA" target="MAR">
      <data key="d0">6826865</data>
    </edge>
    <edge source="USA" target="MOZ">
      <data key="d0">459075</data>
    </edge>
    <edge source="USA" target="OMN">
      <data key="d0">4534604</data>
    </edge>
    <edge source="USA" target="NAM">
      <data key="d0">899277</data>
    </edge>
    <edge source="USA" target="NLD">
      <data key="d0">950258427</data>
    </edge>
    <edge source="USA" target="NZL">
      <data key="d0">90279493</data>
    </edge>
    <edge source="USA" target="NIC">
      <data key="d0">8487137</data>
    </edge>
    <edge source="USA" target="NER">
      <data key="d0">979931</data>
    </edge>
    <edge source="USA" target="NOR">
      <data key="d0">57246445</data>
    </edge>
    <edge source="USA" target="PAK">
      <data key="d0">10141463</data>
    </edge>
    <edge source="USA" target="PAN">
      <data key="d0">70705663</data>
    </edge>
    <edge source="USA" target="PRY">
      <data key="d0">47964744</data>
    </edge>
    <edge source="USA" target="PER">
      <data key="d0">52022237</data>
    </edge>
    <edge source="USA" target="PHL">
      <data key="d0">164822460</data>
    </edge>
    <edge source="USA" target="POL">
      <data key="d0">45213412</data>
    </edge>
    <edge source="USA" target="PRT">
      <data key="d0">35362347</data>
    </edge>
    <edge source="USA" target="ROU">
      <data key="d0">4489937</data>
    </edge>
    <edge source="USA" target="RUS">
      <data key="d0">86917519</data>
    </edge>
    <edge source="USA" target="SAU">
      <data key="d0">112204956</data>
    </edge>
    <edge source="USA" target="SEN">
      <data key="d0">960492</data>
    </edge>
    <edge source="USA" target="IND">
      <data key="d0">186280065</data>
    </edge>
    <edge source="USA" target="SGP">
      <data key="d0">865761686</data>
    </edge>
    <edge source="USA" target="SVK">
      <data key="d0">5143096</data>
    </edge>
    <edge source="USA" target="VNM">
      <data key="d0">3696774</data>
    </edge>
    <edge source="USA" target="SVN">
      <data key="d0">7149670</data>
    </edge>
    <edge source="USA" target="ZAF">
      <data key="d0">115254338</data>
    </edge>
    <edge source="USA" target="ZWE">
      <data key="d0">1948248</data>
    </edge>
    <edge source="USA" target="ESP">
      <data key="d0">313108157</data>
    </edge>
    <edge source="USA" target="SWE">
      <data key="d0">226810247</data>
    </edge>
    <edge source="USA" target="CHE">
      <data key="d0">1500632563</data>
    </edge>
    <edge source="USA" target="THA">
      <data key="d0">257528690</data>
    </edge>
    <edge source="USA" target="TGO">
      <data key="d0">128574</data>
    </edge>
    <edge source="USA" target="ARE">
      <data key="d0">99466508</data>
    </edge>
    <edge source="USA" target="TUN">
      <data key="d0">4809766</data>
    </edge>
    <edge source="USA" target="TUR">
      <data key="d0">80236459</data>
    </edge>
    <edge source="USA" target="UGA">
      <data key="d0">882924</data>
    </edge>
    <edge source="USA" target="UKR">
      <data key="d0">9020846</data>
    </edge>
    <edge source="USA" target="MKD">
      <data key="d0">1116740</data>
    </edge>
    <edge source="USA" target="EGY">
      <data key="d0">374504995</data>
    </edge>
    <edge source="USA" target="GBR">
      <data key="d0">3034930220</data>
    </edge>
    <edge source="USA" target="TZA">
      <data key="d0">1080891</data>
    </edge>
    <edge source="USA" target="BFA">
      <data key="d0">182506</data>
    </edge>
    <edge source="USA" target="URY">
      <data key="d0">39842024</data>
    </edge>
    <edge source="USA" target="SRB">
      <data key="d0">242666</data>
    </edge>
    <edge source="SRB" target="AUT">
      <data key="d0">420000</data>
    </edge>
    <edge source="SRB" target="BGR">
      <data key="d0">566000</data>
    </edge>
    <edge source="SRB" target="BLR">
      <data key="d0">32000</data>
    </edge>
    <edge source="SRB" target="CAN">
      <data key="d0">51000</data>
    </edge>
    <edge source="SRB" target="HRV">
      <data key="d0">606000</data>
    </edge>
    <edge source="SRB" target="CZE">
      <data key="d0">832000</data>
    </edge>
    <edge source="SRB" target="DNK">
      <data key="d0">14000</data>
    </edge>
    <edge source="SRB" target="FIN">
      <data key="d0">89000</data>
    </edge>
    <edge source="SRB" target="FRA">
      <data key="d0">218000</data>
    </edge>
    <edge source="SRB" target="DEU">
      <data key="d0">2734000</data>
    </edge>
    <edge source="SRB" target="GRC">
      <data key="d0">316000</data>
    </edge>
    <edge source="SRB" target="HUN">
      <data key="d0">1345000</data>
    </edge>
    <edge source="SRB" target="ITA">
      <data key="d0">2189000</data>
    </edge>
    <edge source="SRB" target="LTU">
      <data key="d0">25000</data>
    </edge>
    <edge source="SRB" target="MDA">
      <data key="d0">414000</data>
    </edge>
    <edge source="SRB" target="NLD">
      <data key="d0">23000</data>
    </edge>
    <edge source="SRB" target="PAN">
      <data key="d0">10000</data>
    </edge>
    <edge source="SRB" target="POL">
      <data key="d0">190000</data>
    </edge>
    <edge source="SRB" target="ROU">
      <data key="d0">155000</data>
    </edge>
    <edge source="SRB" target="RUS">
      <data key="d0">4899000</data>
    </edge>
    <edge source="SRB" target="SVK">
      <data key="d0">308000</data>
    </edge>
    <edge source="SRB" target="SVN">
      <data key="d0">474000</data>
    </edge>
    <edge source="SRB" target="ESP">
      <data key="d0">28000</data>
    </edge>
    <edge source="SRB" target="SWE">
      <data key="d0">51000</data>
    </edge>
    <edge source="SRB" target="CHE">
      <data key="d0">296000</data>
    </edge>
    <edge source="SRB" target="ARE">
      <data key="d0">20000</data>
    </edge>
    <edge source="SRB" target="TUR">
      <data key="d0">51000</data>
    </edge>
    <edge source="SRB" target="UKR">
      <data key="d0">4765000</data>
    </edge>
    <edge source="SRB" target="MKD">
      <data key="d0">4064000</data>
    </edge>
    <edge source="SRB" target="EGY">
      <data key="d0">243000</data>
    </edge>
    <edge source="SRB" target="GBR">
      <data key="d0">305000</data>
    </edge>
    <edge source="SRB" target="USA">
      <data key="d0">89000</data>
    </edge>
    <edge source="DZA" target="BEL">
      <data key="d0">29351</data>
    </edge>
    <edge source="DZA" target="FRA">
      <data key="d0">2310836</data>
    </edge>
    <edge source="DZA" target="ITA">
      <data key="d0">371671</data>
    </edge>
    <edge source="DZA" target="JOR">
      <data key="d0">20430</data>
    </edge>
    <edge source="DZA" target="OMN">
      <data key="d0">30232</data>
    </edge>
    <edge source="DZA" target="SAU">
      <data key="d0">10193</data>
    </edge>
    <edge source="DZA" target="ESP">
      <data key="d0">44854</data>
    </edge>
    <edge source="DZA" target="TUN">
      <data key="d0">100690</data>
    </edge>
    <edge source="DZA" target="EGY">
      <data key="d0">114298</data>
    </edge>
    <edge source="BEL" target="ALB">
      <data key="d0">99929</data>
    </edge>
    <edge source="BEL" target="DZA">
      <data key="d0">3391741</data>
    </edge>
    <edge source="BEL" target="AZE">
      <data key="d0">282477</data>
    </edge>
    <edge source="BEL" target="ARG">
      <data key="d0">7751933</data>
    </edge>
    <edge source="BEL" target="AUS">
      <data key="d0">11218977</data>
    </edge>
    <edge source="BEL" target="AUT">
      <data key="d0">39720125</data>
    </edge>
    <edge source="BEL" target="ARM">
      <data key="d0">105631</data>
    </edge>
    <edge source="BEL" target="BOL">
      <data key="d0">30319</data>
    </edge>
    <edge source="BEL" target="BWA">
      <data key="d0">27256</data>
    </edge>
    <edge source="BEL" target="BRA">
      <data key="d0">4421089</data>
    </edge>
    <edge source="BEL" target="BGR">
      <data key="d0">1612160</data>
    </edge>
    <edge source="BEL" target="BDI">
      <data key="d0">494692</data>
    </edge>
    <edge source="BEL" target="BLR">
      <data key="d0">466165</data>
    </edge>
    <edge source="BEL" target="CMR">
      <data key="d0">1113735</data>
    </edge>
    <edge source="BEL" target="CAN">
      <data key="d0">13921609</data>
    </edge>
    <edge source="BEL" target="CAF">
      <data key="d0">165693</data>
    </edge>
    <edge source="BEL" target="LKA">
      <data key="d0">917774</data>
    </edge>
    <edge source="BEL" target="CHL">
      <data key="d0">1953695</data>
    </edge>
    <edge source="BEL" target="CHN">
      <data key="d0">9163903</data>
    </edge>
    <edge source="BEL" target="COL">
      <data key="d0">1933284</data>
    </edge>
    <edge source="BEL" target="CRI">
      <data key="d0">116299</data>
    </edge>
    <edge source="BEL" target="HRV">
      <data key="d0">3649623</data>
    </edge>
    <edge source="BEL" target="CZE">
      <data key="d0">22416925</data>
    </edge>
    <edge source="BEL" target="BEN">
      <data key="d0">392019</data>
    </edge>
    <edge source="BEL" target="DNK">
      <data key="d0">64484288</data>
    </edge>
    <edge source="BEL" target="ECU">
      <data key="d0">261391</data>
    </edge>
    <edge source="BEL" target="ETH">
      <data key="d0">333419</data>
    </edge>
    <edge source="BEL" target="EST">
      <data key="d0">4233155</data>
    </edge>
    <edge source="BEL" target="FIN">
      <data key="d0">21399669</data>
    </edge>
    <edge source="BEL" target="FRA">
      <data key="d0">1538175459</data>
    </edge>
    <edge source="BEL" target="GEO">
      <data key="d0">81926</data>
    </edge>
    <edge source="BEL" target="GMB">
      <data key="d0">209500</data>
    </edge>
    <edge source="BEL" target="DEU">
      <data key="d0">657397947</data>
    </edge>
    <edge source="BEL" target="GHA">
      <data key="d0">698837</data>
    </edge>
    <edge source="BEL" target="GRC">
      <data key="d0">24324532</data>
    </edge>
    <edge source="BEL" target="GTM">
      <data key="d0">46786</data>
    </edge>
    <edge source="BEL" target="HND">
      <data key="d0">71155</data>
    </edge>
    <edge source="BEL" target="HKG">
      <data key="d0">17018905</data>
    </edge>
    <edge source="BEL" target="HUN">
      <data key="d0">29621795</data>
    </edge>
    <edge source="BEL" target="IDN">
      <data key="d0">1758192</data>
    </edge>
    <edge source="BEL" target="IRL">
      <data key="d0">62396653</data>
    </edge>
    <edge source="BEL" target="ISR">
      <data key="d0">10199547</data>
    </edge>
    <edge source="BEL" target="ITA">
      <data key="d0">158450977</data>
    </edge>
    <edge source="BEL" target="CIV">
      <data key="d0">1192793</data>
    </edge>
    <edge source="BEL" target="JAM">
      <data key="d0">171342</data>
    </edge>
    <edge source="BEL" target="JPN">
      <data key="d0">19557339</data>
    </edge>
    <edge source="BEL" target="KAZ">
      <data key="d0">932176</data>
    </edge>
    <edge source="BEL" target="JOR">
      <data key="d0">2661650</data>
    </edge>
    <edge source="BEL" target="KOR">
      <data key="d0">6961652</data>
    </edge>
    <edge source="BEL" target="KGZ">
      <data key="d0">16867</data>
    </edge>
    <edge source="BEL" target="LBN">
      <data key="d0">4821488</data>
    </edge>
    <edge source="BEL" target="LVA">
      <data key="d0">1963236</data>
    </edge>
    <edge source="BEL" target="LTU">
      <data key="d0">4960722</data>
    </edge>
    <edge source="BEL" target="MDG">
      <data key="d0">522192</data>
    </edge>
    <edge source="BEL" target="MWI">
      <data key="d0">14863</data>
    </edge>
    <edge source="BEL" target="MYS">
      <data key="d0">4936948</data>
    </edge>
    <edge source="BEL" target="MRT">
      <data key="d0">117404</data>
    </edge>
    <edge source="BEL" target="MUS">
      <data key="d0">295792</data>
    </edge>
    <edge source="BEL" target="MEX">
      <data key="d0">4403458</data>
    </edge>
    <edge source="BEL" target="MDA">
      <data key="d0">76270</data>
    </edge>
    <edge source="BEL" target="MAR">
      <data key="d0">3537923</data>
    </edge>
    <edge source="BEL" target="MOZ">
      <data key="d0">94301</data>
    </edge>
    <edge source="BEL" target="OMN">
      <data key="d0">195284</data>
    </edge>
    <edge source="BEL" target="NAM">
      <data key="d0">35166</data>
    </edge>
    <edge source="BEL" target="NLD">
      <data key="d0">1015330640</data>
    </edge>
    <edge source="BEL" target="NZL">
      <data key="d0">2720503</data>
    </edge>
    <edge source="BEL" target="NIC">
      <data key="d0">10681</data>
    </edge>
    <edge source="BEL" target="NER">
      <data key="d0">14539</data>
    </edge>
    <edge source="BEL" target="NOR">
      <data key="d0">20317424</data>
    </edge>
    <edge source="BEL" target="PAK">
      <data key="d0">717790</data>
    </edge>
    <edge source="BEL" target="PAN">
      <data key="d0">615794</data>
    </edge>
    <edge source="BEL" target="PRY">
      <data key="d0">247971</data>
    </edge>
    <edge source="BEL" target="PER">
      <data key="d0">602706</data>
    </edge>
    <edge source="BEL" target="PHL">
      <data key="d0">1920870</data>
    </edge>
    <edge source="BEL" target="POL">
      <data key="d0">37862455</data>
    </edge>
    <edge source="BEL" target="PRT">
      <data key="d0">61679321</data>
    </edge>
    <edge source="BEL" target="ROU">
      <data key="d0">11144448</data>
    </edge>
    <edge source="BEL" target="RUS">
      <data key="d0">27293265</data>
    </edge>
    <edge source="BEL" target="SAU">
      <data key="d0">8872699</data>
    </edge>
    <edge source="BEL" target="SEN">
      <data key="d0">957587</data>
    </edge>
    <edge source="BEL" target="IND">
      <data key="d0">5687628</data>
    </edge>
    <edge source="BEL" target="SGP">
      <data key="d0">8474714</data>
    </edge>
    <edge source="BEL" target="SVK">
      <data key="d0">18030090</data>
    </edge>
    <edge source="BEL" target="VNM">
      <data key="d0">1449948</data>
    </edge>
    <edge source="BEL" target="SVN">
      <data key="d0">2829825</data>
    </edge>
    <edge source="BEL" target="ZAF">
      <data key="d0">8725511</data>
    </edge>
    <edge source="BEL" target="ZWE">
      <data key="d0">80747</data>
    </edge>
    <edge source="BEL" target="ESP">
      <data key="d0">150396612</data>
    </edge>
    <edge source="BEL" target="SWE">
      <data key="d0">80468213</data>
    </edge>
    <edge source="BEL" target="CHE">
      <data key="d0">112716640</data>
    </edge>
    <edge source="BEL" target="THA">
      <data key="d0">6826157</data>
    </edge>
    <edge source="BEL" target="TGO">
      <data key="d0">253381</data>
    </edge>
    <edge source="BEL" target="ARE">
      <data key="d0">7075952</data>
    </edge>
    <edge source="BEL" target="TUN">
      <data key="d0">6918560</data>
    </edge>
    <edge source="BEL" target="TUR">
      <data key="d0">20239279</data>
    </edge>
    <edge source="BEL" target="UGA">
      <data key="d0">244131</data>
    </edge>
    <edge source="BEL" target="UKR">
      <data key="d0">9258954</data>
    </edge>
    <edge source="BEL" target="MKD">
      <data key="d0">759791</data>
    </edge>
    <edge source="BEL" target="EGY">
      <data key="d0">4711554</data>
    </edge>
    <edge source="BEL" target="GBR">
      <data key="d0">469528674</data>
    </edge>
    <edge source="BEL" target="TZA">
      <data key="d0">313140</data>
    </edge>
    <edge source="BEL" target="USA">
      <data key="d0">269288406</data>
    </edge>
    <edge source="BEL" target="BFA">
      <data key="d0">30829</data>
    </edge>
    <edge source="BEL" target="URY">
      <data key="d0">2917264</data>
    </edge>
    <edge source="BEL" target="SRB">
      <data key="d0">572664</data>
    </edge>
    <edge source="FRA" target="ALB">
      <data key="d0">478109</data>
    </edge>
    <edge source="FRA" target="DZA">
      <data key="d0">51604984</data>
    </edge>
    <edge source="FRA" target="AZE">
      <data key="d0">86380</data>
    </edge>
    <edge source="FRA" target="ARG">
      <data key="d0">26552732</data>
    </edge>
    <edge source="FRA" target="AUS">
      <data key="d0">50972796</data>
    </edge>
    <edge source="FRA" target="AUT">
      <data key="d0">137937602</data>
    </edge>
    <edge source="FRA" target="ARM">
      <data key="d0">275151</data>
    </edge>
    <edge source="FRA" target="BEL">
      <data key="d0">944226558</data>
    </edge>
    <edge source="FRA" target="BOL">
      <data key="d0">206469</data>
    </edge>
    <edge source="FRA" target="BWA">
      <data key="d0">128095</data>
    </edge>
    <edge source="FRA" target="BRA">
      <data key="d0">48013972</data>
    </edge>
    <edge source="FRA" target="BGR">
      <data key="d0">12410461</data>
    </edge>
    <edge source="FRA" target="BDI">
      <data key="d0">175288</data>
    </edge>
    <edge source="FRA" target="BLR">
      <data key="d0">1134314</data>
    </edge>
    <edge source="FRA" target="KHM">
      <data key="d0">555219</data>
    </edge>
    <edge source="FRA" target="CMR">
      <data key="d0">21247607</data>
    </edge>
    <edge source="FRA" target="CAN">
      <data key="d0">165849658</data>
    </edge>
    <edge source="FRA" target="CAF">
      <data key="d0">1037400</data>
    </edge>
    <edge source="FRA" target="LKA">
      <data key="d0">902985</data>
    </edge>
    <edge source="FRA" target="CHL">
      <data key="d0">8794307</data>
    </edge>
    <edge source="FRA" target="CHN">
      <data key="d0">52626373</data>
    </edge>
    <edge source="FRA" target="COL">
      <data key="d0">5073796</data>
    </edge>
    <edge source="FRA" target="CRI">
      <data key="d0">661402</data>
    </edge>
    <edge source="FRA" target="HRV">
      <data key="d0">8258893</data>
    </edge>
    <edge source="FRA" target="CZE">
      <data key="d0">47999365</data>
    </edge>
    <edge source="FRA" target="BEN">
      <data key="d0">42371474</data>
    </edge>
    <edge source="FRA" target="DNK">
      <data key="d0">62719046</data>
    </edge>
    <edge source="FRA" target="ECU">
      <data key="d0">1665656</data>
    </edge>
    <edge source="FRA" target="SLV">
      <data key="d0">1601889</data>
    </edge>
    <edge source="FRA" target="ETH">
      <data key="d0">218127</data>
    </edge>
    <edge source="FRA" target="EST">
      <data key="d0">2327760</data>
    </edge>
    <edge source="FRA" target="FIN">
      <data key="d0">47289786</data>
    </edge>
    <edge source="FRA" target="GEO">
      <data key="d0">535414</data>
    </edge>
    <edge source="FRA" target="GMB">
      <data key="d0">87363</data>
    </edge>
    <edge source="FRA" target="PSE">
      <data key="d0">647638</data>
    </edge>
    <edge source="FRA" target="DEU">
      <data key="d0">1494788997</data>
    </edge>
    <edge source="FRA" target="GHA">
      <data key="d0">1356795</data>
    </edge>
    <edge source="FRA" target="GRC">
      <data key="d0">69467065</data>
    </edge>
    <edge source="FRA" target="GTM">
      <data key="d0">730787</data>
    </edge>
    <edge source="FRA" target="HND">
      <data key="d0">454653</data>
    </edge>
    <edge source="FRA" target="HKG">
      <data key="d0">71736256</data>
    </edge>
    <edge source="FRA" target="HUN">
      <data key="d0">40478281</data>
    </edge>
    <edge source="FRA" target="IDN">
      <data key="d0">3343952</data>
    </edge>
    <edge source="FRA" target="IRL">
      <data key="d0">48391655</data>
    </edge>
    <edge source="FRA" target="ISR">
      <data key="d0">31998593</data>
    </edge>
    <edge source="FRA" target="ITA">
      <data key="d0">620094676</data>
    </edge>
    <edge source="FRA" target="CIV">
      <data key="d0">29492034</data>
    </edge>
    <edge source="FRA" target="JAM">
      <data key="d0">207031</data>
    </edge>
    <edge source="FRA" target="JPN">
      <data key="d0">424532470</data>
    </edge>
    <edge source="FRA" target="KAZ">
      <data key="d0">1296399</data>
    </edge>
    <edge source="FRA" target="JOR">
      <data key="d0">4028530</data>
    </edge>
    <edge source="FRA" target="KOR">
      <data key="d0">50650171</data>
    </edge>
    <edge source="FRA" target="KGZ">
      <data key="d0">157731</data>
    </edge>
    <edge source="FRA" target="LBN">
      <data key="d0">23272687</data>
    </edge>
    <edge source="FRA" target="LVA">
      <data key="d0">2479030</data>
    </edge>
    <edge source="FRA" target="LTU">
      <data key="d0">7298743</data>
    </edge>
    <edge source="FRA" target="MDG">
      <data key="d0">11561130</data>
    </edge>
    <edge source="FRA" target="MWI">
      <data key="d0">20506</data>
    </edge>
    <edge source="FRA" target="MYS">
      <data key="d0">12590384</data>
    </edge>
    <edge source="FRA" target="MRT">
      <data key="d0">1356936</data>
    </edge>
    <edge source="FRA" target="MUS">
      <data key="d0">28830210</data>
    </edge>
    <edge source="FRA" target="MEX">
      <data key="d0">45309511</data>
    </edge>
    <edge source="FRA" target="MDA">
      <data key="d0">357739</data>
    </edge>
    <edge source="FRA" target="MAR">
      <data key="d0">88845638</data>
    </edge>
    <edge source="FRA" target="MOZ">
      <data key="d0">1016613</data>
    </edge>
    <edge source="FRA" target="OMN">
      <data key="d0">2172417</data>
    </edge>
    <edge source="FRA" target="NAM">
      <data key="d0">332036</data>
    </edge>
    <edge source="FRA" target="NLD">
      <data key="d0">383725945</data>
    </edge>
    <edge source="FRA" target="NZL">
      <data key="d0">11577563</data>
    </edge>
    <edge source="FRA" target="NIC">
      <data key="d0">1854146</data>
    </edge>
    <edge source="FRA" target="NER">
      <data key="d0">1705966</data>
    </edge>
    <edge source="FRA" target="NOR">
      <data key="d0">31028330</data>
    </edge>
    <edge source="FRA" target="PAK">
      <data key="d0">3759699</data>
    </edge>
    <edge source="FRA" target="PAN">
      <data key="d0">1218728</data>
    </edge>
    <edge source="FRA" target="PRY">
      <data key="d0">267567</data>
    </edge>
    <edge source="FRA" target="PER">
      <data key="d0">3438338</data>
    </edge>
    <edge source="FRA" target="PHL">
      <data key="d0">7021204</data>
    </edge>
    <edge source="FRA" target="POL">
      <data key="d0">99015983</data>
    </edge>
    <edge source="FRA" target="PRT">
      <data key="d0">148634934</data>
    </edge>
    <edge source="FRA" target="ROU">
      <data key="d0">21614195</data>
    </edge>
    <edge source="FRA" target="RUS">
      <data key="d0">40020117</data>
    </edge>
    <edge source="FRA" target="SAU">
      <data key="d0">19684344</data>
    </edge>
    <edge source="FRA" target="SEN">
      <data key="d0">18413928</data>
    </edge>
    <edge source="FRA" target="IND">
      <data key="d0">20280856</data>
    </edge>
    <edge source="FRA" target="SGP">
      <data key="d0">28450560</data>
    </edge>
    <edge source="FRA" target="SVK">
      <data key="d0">11971399</data>
    </edge>
    <edge source="FRA" target="VNM">
      <data key="d0">4654397</data>
    </edge>
    <edge source="FRA" target="SVN">
      <data key="d0">15186554</data>
    </edge>
    <edge source="FRA" target="ZAF">
      <data key="d0">20816411</data>
    </edge>
    <edge source="FRA" target="ZWE">
      <data key="d0">238914</data>
    </edge>
    <edge source="FRA" target="ESP">
      <data key="d0">727742460</data>
    </edge>
    <edge source="FRA" target="SWE">
      <data key="d0">121852417</data>
    </edge>
    <edge source="FRA" target="CHE">
      <data key="d0">851135949</data>
    </edge>
    <edge source="FRA" target="THA">
      <data key="d0">11757627</data>
    </edge>
    <edge source="FRA" target="TGO">
      <data key="d0">3667701</data>
    </edge>
    <edge source="FRA" target="ARE">
      <data key="d0">39134830</data>
    </edge>
    <edge source="FRA" target="TUN">
      <data key="d0">63232409</data>
    </edge>
    <edge source="FRA" target="TUR">
      <data key="d0">66138001</data>
    </edge>
    <edge source="FRA" target="UGA">
      <data key="d0">256752</data>
    </edge>
    <edge source="FRA" target="UKR">
      <data key="d0">13387466</data>
    </edge>
    <edge source="FRA" target="MKD">
      <data key="d0">2213992</data>
    </edge>
    <edge source="FRA" target="EGY">
      <data key="d0">21175133</data>
    </edge>
    <edge source="FRA" target="GBR">
      <data key="d0">930393990</data>
    </edge>
    <edge source="FRA" target="TZA">
      <data key="d0">380914</data>
    </edge>
    <edge source="FRA" target="USA">
      <data key="d0">1111963930</data>
    </edge>
    <edge source="FRA" target="BFA">
      <data key="d0">4883479</data>
    </edge>
    <edge source="FRA" target="URY">
      <data key="d0">2152473</data>
    </edge>
    <edge source="FRA" target="SRB">
      <data key="d0">2001624</data>
    </edge>
    <edge source="JOR" target="DZA">
      <data key="d0">697670</data>
    </edge>
    <edge source="JOR" target="AUS">
      <data key="d0">20735</data>
    </edge>
    <edge source="JOR" target="BEL">
      <data key="d0">30962</data>
    </edge>
    <edge source="JOR" target="BGR">
      <data key="d0">42347</data>
    </edge>
    <edge source="JOR" target="LKA">
      <data key="d0">11284</data>
    </edge>
    <edge source="JOR" target="CHN">
      <data key="d0">14384</data>
    </edge>
    <edge source="JOR" target="BEN">
      <data key="d0">23564</data>
    </edge>
    <edge source="JOR" target="FIN">
      <data key="d0">21157</data>
    </edge>
    <edge source="JOR" target="FRA">
      <data key="d0">16733</data>
    </edge>
    <edge source="JOR" target="PSE">
      <data key="d0">717653</data>
    </edge>
    <edge source="JOR" target="DEU">
      <data key="d0">393612</data>
    </edge>
    <edge source="JOR" target="ISR">
      <data key="d0">5223717</data>
    </edge>
    <edge source="JOR" target="ITA">
      <data key="d0">133957</data>
    </edge>
    <edge source="JOR" target="LBN">
      <data key="d0">187323</data>
    </edge>
    <edge source="JOR" target="MYS">
      <data key="d0">45548</data>
    </edge>
    <edge source="JOR" target="MEX">
      <data key="d0">15515</data>
    </edge>
    <edge source="JOR" target="MAR">
      <data key="d0">43987</data>
    </edge>
    <edge source="JOR" target="OMN">
      <data key="d0">26544</data>
    </edge>
    <edge source="JOR" target="NLD">
      <data key="d0">165960</data>
    </edge>
    <edge source="JOR" target="NZL">
      <data key="d0">37966</data>
    </edge>
    <edge source="JOR" target="RUS">
      <data key="d0">21642</data>
    </edge>
    <edge source="JOR" target="SAU">
      <data key="d0">1771450</data>
    </edge>
    <edge source="JOR" target="SWE">
      <data key="d0">28218</data>
    </edge>
    <edge source="JOR" target="CHE">
      <data key="d0">21508</data>
    </edge>
    <edge source="JOR" target="ARE">
      <data key="d0">2447562</data>
    </edge>
    <edge source="JOR" target="TUN">
      <data key="d0">76463</data>
    </edge>
    <edge source="JOR" target="TUR">
      <data key="d0">133954</data>
    </edge>
    <edge source="JOR" target="UKR">
      <data key="d0">551534</data>
    </edge>
    <edge source="JOR" target="EGY">
      <data key="d0">303235</data>
    </edge>
    <edge source="JOR" target="GBR">
      <data key="d0">238592</data>
    </edge>
    <edge source="JOR" target="USA">
      <data key="d0">3645691</data>
    </edge>
    <edge source="OMN" target="LKA">
      <data key="d0">26237</data>
    </edge>
    <edge source="OMN" target="ETH">
      <data key="d0">55730</data>
    </edge>
    <edge source="OMN" target="DEU">
      <data key="d0">26583</data>
    </edge>
    <edge source="OMN" target="HKG">
      <data key="d0">40533</data>
    </edge>
    <edge source="OMN" target="JOR">
      <data key="d0">138276</data>
    </edge>
    <edge source="OMN" target="LBN">
      <data key="d0">22195</data>
    </edge>
    <edge source="OMN" target="MAR">
      <data key="d0">25436</data>
    </edge>
    <edge source="OMN" target="PAK">
      <data key="d0">71212</data>
    </edge>
    <edge source="OMN" target="SAU">
      <data key="d0">3479027</data>
    </edge>
    <edge source="OMN" target="IND">
      <data key="d0">108322</data>
    </edge>
    <edge source="OMN" target="ZAF">
      <data key="d0">168598</data>
    </edge>
    <edge source="OMN" target="TGO">
      <data key="d0">77313</data>
    </edge>
    <edge source="OMN" target="ARE">
      <data key="d0">3621043</data>
    </edge>
    <edge source="OMN" target="TUR">
      <data key="d0">51711</data>
    </edge>
    <edge source="OMN" target="UGA">
      <data key="d0">23199</data>
    </edge>
    <edge source="OMN" target="EGY">
      <data key="d0">767940</data>
    </edge>
    <edge source="OMN" target="GBR">
      <data key="d0">491186</data>
    </edge>
    <edge source="OMN" target="TZA">
      <data key="d0">492078</data>
    </edge>
    <edge source="OMN" target="USA">
      <data key="d0">995495</data>
    </edge>
    <edge source="SAU" target="DZA">
      <data key="d0">125067</data>
    </edge>
    <edge source="SAU" target="AUS">
      <data key="d0">203200</data>
    </edge>
    <edge source="SAU" target="CAN">
      <data key="d0">580001</data>
    </edge>
    <edge source="SAU" target="LKA">
      <data key="d0">180800</data>
    </edge>
    <edge source="SAU" target="CHN">
      <data key="d0">220534</data>
    </edge>
    <edge source="SAU" target="ETH">
      <data key="d0">35733</data>
    </edge>
    <edge source="SAU" target="FRA">
      <data key="d0">50667</data>
    </edge>
    <edge source="SAU" target="DEU">
      <data key="d0">43467</data>
    </edge>
    <edge source="SAU" target="GHA">
      <data key="d0">27200</data>
    </edge>
    <edge source="SAU" target="HKG">
      <data key="d0">60533</data>
    </edge>
    <edge source="SAU" target="ITA">
      <data key="d0">191734</data>
    </edge>
    <edge source="SAU" target="JPN">
      <data key="d0">618667</data>
    </edge>
    <edge source="SAU" target="JOR">
      <data key="d0">2117869</data>
    </edge>
    <edge source="SAU" target="LBN">
      <data key="d0">2103203</data>
    </edge>
    <edge source="SAU" target="MAR">
      <data key="d0">32267</data>
    </edge>
    <edge source="SAU" target="OMN">
      <data key="d0">894934</data>
    </edge>
    <edge source="SAU" target="NLD">
      <data key="d0">213600</data>
    </edge>
    <edge source="SAU" target="PAK">
      <data key="d0">618667</data>
    </edge>
    <edge source="SAU" target="IND">
      <data key="d0">806401</data>
    </edge>
    <edge source="SAU" target="SGP">
      <data key="d0">30667</data>
    </edge>
    <edge source="SAU" target="CHE">
      <data key="d0">99467</data>
    </edge>
    <edge source="SAU" target="ARE">
      <data key="d0">16579754</data>
    </edge>
    <edge source="SAU" target="TUN">
      <data key="d0">46933</data>
    </edge>
    <edge source="SAU" target="TUR">
      <data key="d0">48800</data>
    </edge>
    <edge source="SAU" target="EGY">
      <data key="d0">169600</data>
    </edge>
    <edge source="SAU" target="GBR">
      <data key="d0">166134</data>
    </edge>
    <edge source="SAU" target="TZA">
      <data key="d0">194934</data>
    </edge>
    <edge source="SAU" target="USA">
      <data key="d0">4891473</data>
    </edge>
    <edge source="ESP" target="ALB">
      <data key="d0">160287</data>
    </edge>
    <edge source="ESP" target="DZA">
      <data key="d0">14323702</data>
    </edge>
    <edge source="ESP" target="AZE">
      <data key="d0">99273</data>
    </edge>
    <edge source="ESP" target="ARG">
      <data key="d0">123193245</data>
    </edge>
    <edge source="ESP" target="AUS">
      <data key="d0">12659621</data>
    </edge>
    <edge source="ESP" target="AUT">
      <data key="d0">16468894</data>
    </edge>
    <edge source="ESP" target="ARM">
      <data key="d0">182253</data>
    </edge>
    <edge source="ESP" target="BEL">
      <data key="d0">74203478</data>
    </edge>
    <edge source="ESP" target="BOL">
      <data key="d0">3165683</data>
    </edge>
    <edge source="ESP" target="BRA">
      <data key="d0">38471280</data>
    </edge>
    <edge source="ESP" target="BGR">
      <data key="d0">4921810</data>
    </edge>
    <edge source="ESP" target="BDI">
      <data key="d0">104777</data>
    </edge>
    <edge source="ESP" target="BLR">
      <data key="d0">111978</data>
    </edge>
    <edge source="ESP" target="KHM">
      <data key="d0">22858</data>
    </edge>
    <edge source="ESP" target="CMR">
      <data key="d0">681500</data>
    </edge>
    <edge source="ESP" target="CAN">
      <data key="d0">15265146</data>
    </edge>
    <edge source="ESP" target="CAF">
      <data key="d0">270444</data>
    </edge>
    <edge source="ESP" target="LKA">
      <data key="d0">87666</data>
    </edge>
    <edge source="ESP" target="CHL">
      <data key="d0">36998862</data>
    </edge>
    <edge source="ESP" target="CHN">
      <data key="d0">5179288</data>
    </edge>
    <edge source="ESP" target="COL">
      <data key="d0">31881042</data>
    </edge>
    <edge source="ESP" target="CRI">
      <data key="d0">9420838</data>
    </edge>
    <edge source="ESP" target="HRV">
      <data key="d0">4986650</data>
    </edge>
    <edge source="ESP" target="CZE">
      <data key="d0">9631155</data>
    </edge>
    <edge source="ESP" target="BEN">
      <data key="d0">421609</data>
    </edge>
    <edge source="ESP" target="DNK">
      <data key="d0">17817180</data>
    </edge>
    <edge source="ESP" target="ECU">
      <data key="d0">7200857</data>
    </edge>
    <edge source="ESP" target="SLV">
      <data key="d0">4086887</data>
    </edge>
    <edge source="ESP" target="ETH">
      <data key="d0">92889</data>
    </edge>
    <edge source="ESP" target="EST">
      <data key="d0">1357321</data>
    </edge>
    <edge source="ESP" target="FIN">
      <data key="d0">8148015</data>
    </edge>
    <edge source="ESP" target="FRA">
      <data key="d0">626831652</data>
    </edge>
    <edge source="ESP" target="GEO">
      <data key="d0">126852</data>
    </edge>
    <edge source="ESP" target="PSE">
      <data key="d0">331347</data>
    </edge>
    <edge source="ESP" target="DEU">
      <data key="d0">211600843</data>
    </edge>
    <edge source="ESP" target="GHA">
      <data key="d0">2477594</data>
    </edge>
    <edge source="ESP" target="GRC">
      <data key="d0">35639055</data>
    </edge>
    <edge source="ESP" target="GTM">
      <data key="d0">7248300</data>
    </edge>
    <edge source="ESP" target="HND">
      <data key="d0">2674999</data>
    </edge>
    <edge source="ESP" target="HKG">
      <data key="d0">13313540</data>
    </edge>
    <edge source="ESP" target="HUN">
      <data key="d0">12293970</data>
    </edge>
    <edge source="ESP" target="IDN">
      <data key="d0">12986967</data>
    </edge>
    <edge source="ESP" target="IRL">
      <data key="d0">15463924</data>
    </edge>
    <edge source="ESP" target="ISR">
      <data key="d0">19549362</data>
    </edge>
    <edge source="ESP" target="ITA">
      <data key="d0">205209274</data>
    </edge>
    <edge source="ESP" target="CIV">
      <data key="d0">1341059</data>
    </edge>
    <edge source="ESP" target="JAM">
      <data key="d0">336376</data>
    </edge>
    <edge source="ESP" target="JPN">
      <data key="d0">39444386</data>
    </edge>
    <edge source="ESP" target="KAZ">
      <data key="d0">267961</data>
    </edge>
    <edge source="ESP" target="JOR">
      <data key="d0">5595303</data>
    </edge>
    <edge source="ESP" target="KOR">
      <data key="d0">4741661</data>
    </edge>
    <edge source="ESP" target="LBN">
      <data key="d0">5065181</data>
    </edge>
    <edge source="ESP" target="LVA">
      <data key="d0">1840535</data>
    </edge>
    <edge source="ESP" target="LTU">
      <data key="d0">1695656</data>
    </edge>
    <edge source="ESP" target="MDG">
      <data key="d0">469860</data>
    </edge>
    <edge source="ESP" target="MYS">
      <data key="d0">729498</data>
    </edge>
    <edge source="ESP" target="MRT">
      <data key="d0">937948</data>
    </edge>
    <edge source="ESP" target="MUS">
      <data key="d0">823699</data>
    </edge>
    <edge source="ESP" target="MEX">
      <data key="d0">152831080</data>
    </edge>
    <edge source="ESP" target="MDA">
      <data key="d0">151116</data>
    </edge>
    <edge source="ESP" target="MAR">
      <data key="d0">37841188</data>
    </edge>
    <edge source="ESP" target="MOZ">
      <data key="d0">93735</data>
    </edge>
    <edge source="ESP" target="OMN">
      <data key="d0">339862</data>
    </edge>
    <edge source="ESP" target="NAM">
      <data key="d0">243841</data>
    </edge>
    <edge source="ESP" target="NLD">
      <data key="d0">100744735</data>
    </edge>
    <edge source="ESP" target="NZL">
      <data key="d0">1534354</data>
    </edge>
    <edge source="ESP" target="NIC">
      <data key="d0">2662505</data>
    </edge>
    <edge source="ESP" target="NOR">
      <data key="d0">9164911</data>
    </edge>
    <edge source="ESP" target="PAK">
      <data key="d0">431439</data>
    </edge>
    <edge source="ESP" target="PAN">
      <data key="d0">8478737</data>
    </edge>
    <edge source="ESP" target="PRY">
      <data key="d0">3026247</data>
    </edge>
    <edge source="ESP" target="PER">
      <data key="d0">12901443</data>
    </edge>
    <edge source="ESP" target="PHL">
      <data key="d0">3451944</data>
    </edge>
    <edge source="ESP" target="POL">
      <data key="d0">32702772</data>
    </edge>
    <edge source="ESP" target="PRT">
      <data key="d0">466649305</data>
    </edge>
    <edge source="ESP" target="ROU">
      <data key="d0">3897968</data>
    </edge>
    <edge source="ESP" target="RUS">
      <data key="d0">29646668</data>
    </edge>
    <edge source="ESP" target="SAU">
      <data key="d0">9208215</data>
    </edge>
    <edge source="ESP" target="SEN">
      <data key="d0">1880314</data>
    </edge>
    <edge source="ESP" target="IND">
      <data key="d0">2984470</data>
    </edge>
    <edge source="ESP" target="SGP">
      <data key="d0">18854316</data>
    </edge>
    <edge source="ESP" target="SVK">
      <data key="d0">2198446</data>
    </edge>
    <edge source="ESP" target="VNM">
      <data key="d0">1165275</data>
    </edge>
    <edge source="ESP" target="SVN">
      <data key="d0">2201052</data>
    </edge>
    <edge source="ESP" target="ZAF">
      <data key="d0">7866110</data>
    </edge>
    <edge source="ESP" target="ZWE">
      <data key="d0">133033</data>
    </edge>
    <edge source="ESP" target="SWE">
      <data key="d0">23469692</data>
    </edge>
    <edge source="ESP" target="CHE">
      <data key="d0">48847286</data>
    </edge>
    <edge source="ESP" target="THA">
      <data key="d0">1470077</data>
    </edge>
    <edge source="ESP" target="TGO">
      <data key="d0">436726</data>
    </edge>
    <edge source="ESP" target="ARE">
      <data key="d0">10858934</data>
    </edge>
    <edge source="ESP" target="TUN">
      <data key="d0">6782642</data>
    </edge>
    <edge source="ESP" target="TUR">
      <data key="d0">26089678</data>
    </edge>
    <edge source="ESP" target="UGA">
      <data key="d0">30072</data>
    </edge>
    <edge source="ESP" target="UKR">
      <data key="d0">2535254</data>
    </edge>
    <edge source="ESP" target="EGY">
      <data key="d0">5034082</data>
    </edge>
    <edge source="ESP" target="GBR">
      <data key="d0">320880740</data>
    </edge>
    <edge source="ESP" target="TZA">
      <data key="d0">83112</data>
    </edge>
    <edge source="ESP" target="USA">
      <data key="d0">285397148</data>
    </edge>
    <edge source="ESP" target="BFA">
      <data key="d0">180255</data>
    </edge>
    <edge source="ESP" target="URY">
      <data key="d0">10366339</data>
    </edge>
    <edge source="ESP" target="SRB">
      <data key="d0">619753</data>
    </edge>
    <edge source="TUN" target="DZA">
      <data key="d0">1146388</data>
    </edge>
    <edge source="TUN" target="AUT">
      <data key="d0">92975</data>
    </edge>
    <edge source="TUN" target="BEL">
      <data key="d0">659388</data>
    </edge>
    <edge source="TUN" target="CMR">
      <data key="d0">77193</data>
    </edge>
    <edge source="TUN" target="BEN">
      <data key="d0">56009</data>
    </edge>
    <edge source="TUN" target="DNK">
      <data key="d0">26371</data>
    </edge>
    <edge source="TUN" target="FRA">
      <data key="d0">24372458</data>
    </edge>
    <edge source="TUN" target="DEU">
      <data key="d0">12039377</data>
    </edge>
    <edge source="TUN" target="GRC">
      <data key="d0">80244</data>
    </edge>
    <edge source="TUN" target="HUN">
      <data key="d0">24320</data>
    </edge>
    <edge source="TUN" target="ITA">
      <data key="d0">8607174</data>
    </edge>
    <edge source="TUN" target="CIV">
      <data key="d0">28708</data>
    </edge>
    <edge source="TUN" target="JPN">
      <data key="d0">37571</data>
    </edge>
    <edge source="TUN" target="JOR">
      <data key="d0">10881</data>
    </edge>
    <edge source="TUN" target="LBN">
      <data key="d0">25448</data>
    </edge>
    <edge source="TUN" target="MDG">
      <data key="d0">76755</data>
    </edge>
    <edge source="TUN" target="MYS">
      <data key="d0">76325</data>
    </edge>
    <edge source="TUN" target="MRT">
      <data key="d0">57727</data>
    </edge>
    <edge source="TUN" target="MAR">
      <data key="d0">1257643</data>
    </edge>
    <edge source="TUN" target="NLD">
      <data key="d0">1373104</data>
    </edge>
    <edge source="TUN" target="NER">
      <data key="d0">67793</data>
    </edge>
    <edge source="TUN" target="PRT">
      <data key="d0">21625</data>
    </edge>
    <edge source="TUN" target="SAU">
      <data key="d0">129885</data>
    </edge>
    <edge source="TUN" target="SEN">
      <data key="d0">419155</data>
    </edge>
    <edge source="TUN" target="SVN">
      <data key="d0">11336</data>
    </edge>
    <edge source="TUN" target="ZAF">
      <data key="d0">85433</data>
    </edge>
    <edge source="TUN" target="ESP">
      <data key="d0">375354</data>
    </edge>
    <edge source="TUN" target="SWE">
      <data key="d0">47123</data>
    </edge>
    <edge source="TUN" target="CHE">
      <data key="d0">104673</data>
    </edge>
    <edge source="TUN" target="TGO">
      <data key="d0">10086</data>
    </edge>
    <edge source="TUN" target="ARE">
      <data key="d0">53725</data>
    </edge>
    <edge source="TUN" target="EGY">
      <data key="d0">29450</data>
    </edge>
    <edge source="TUN" target="GBR">
      <data key="d0">87186</data>
    </edge>
    <edge source="TUN" target="USA">
      <data key="d0">1851770</data>
    </edge>
    <edge source="TUN" target="BFA">
      <data key="d0">62468</data>
    </edge>
    <edge source="EGY" target="ALB">
      <data key="d0">28547</data>
    </edge>
    <edge source="EGY" target="DZA">
      <data key="d0">548132</data>
    </edge>
    <edge source="EGY" target="AUS">
      <data key="d0">82304</data>
    </edge>
    <edge source="EGY" target="AUT">
      <data key="d0">19693</data>
    </edge>
    <edge source="EGY" target="BEL">
      <data key="d0">792665</data>
    </edge>
    <edge source="EGY" target="BRA">
      <data key="d0">249189</data>
    </edge>
    <edge source="EGY" target="BGR">
      <data key="d0">16400</data>
    </edge>
    <edge source="EGY" target="CAN">
      <data key="d0">105055</data>
    </edge>
    <edge source="EGY" target="CHN">
      <data key="d0">56797</data>
    </edge>
    <edge source="EGY" target="HRV">
      <data key="d0">42552</data>
    </edge>
    <edge source="EGY" target="CZE">
      <data key="d0">68264</data>
    </edge>
    <edge source="EGY" target="DNK">
      <data key="d0">150473</data>
    </edge>
    <edge source="EGY" target="ETH">
      <data key="d0">24036</data>
    </edge>
    <edge source="EGY" target="FIN">
      <data key="d0">10508</data>
    </edge>
    <edge source="EGY" target="FRA">
      <data key="d0">7490909</data>
    </edge>
    <edge source="EGY" target="PSE">
      <data key="d0">338539</data>
    </edge>
    <edge source="EGY" target="DEU">
      <data key="d0">9408433</data>
    </edge>
    <edge source="EGY" target="GHA">
      <data key="d0">194677</data>
    </edge>
    <edge source="EGY" target="GRC">
      <data key="d0">390616</data>
    </edge>
    <edge source="EGY" target="HUN">
      <data key="d0">204367</data>
    </edge>
    <edge source="EGY" target="ISR">
      <data key="d0">649554</data>
    </edge>
    <edge source="EGY" target="ITA">
      <data key="d0">3253296</data>
    </edge>
    <edge source="EGY" target="JPN">
      <data key="d0">16652</data>
    </edge>
    <edge source="EGY" target="JOR">
      <data key="d0">578692</data>
    </edge>
    <edge source="EGY" target="KOR">
      <data key="d0">21541</data>
    </edge>
    <edge source="EGY" target="LBN">
      <data key="d0">738690</data>
    </edge>
    <edge source="EGY" target="MYS">
      <data key="d0">63576</data>
    </edge>
    <edge source="EGY" target="MUS">
      <data key="d0">21365</data>
    </edge>
    <edge source="EGY" target="MAR">
      <data key="d0">960705</data>
    </edge>
    <edge source="EGY" target="OMN">
      <data key="d0">391922</data>
    </edge>
    <edge source="EGY" target="NLD">
      <data key="d0">3448477</data>
    </edge>
    <edge source="EGY" target="NZL">
      <data key="d0">12742</data>
    </edge>
    <edge source="EGY" target="PAK">
      <data key="d0">56107</data>
    </edge>
    <edge source="EGY" target="POL">
      <data key="d0">170487</data>
    </edge>
    <edge source="EGY" target="PRT">
      <data key="d0">380102</data>
    </edge>
    <edge source="EGY" target="SAU">
      <data key="d0">3638020</data>
    </edge>
    <edge source="EGY" target="IND">
      <data key="d0">719533</data>
    </edge>
    <edge source="EGY" target="SVK">
      <data key="d0">47138</data>
    </edge>
    <edge source="EGY" target="ZAF">
      <data key="d0">85850</data>
    </edge>
    <edge source="EGY" target="ESP">
      <data key="d0">12245934</data>
    </edge>
    <edge source="EGY" target="SWE">
      <data key="d0">54364</data>
    </edge>
    <edge source="EGY" target="CHE">
      <data key="d0">112467</data>
    </edge>
    <edge source="EGY" target="ARE">
      <data key="d0">952794</data>
    </edge>
    <edge source="EGY" target="TUN">
      <data key="d0">864421</data>
    </edge>
    <edge source="EGY" target="TUR">
      <data key="d0">43141</data>
    </edge>
    <edge source="EGY" target="GBR">
      <data key="d0">355933</data>
    </edge>
    <edge source="EGY" target="TZA">
      <data key="d0">15678</data>
    </edge>
    <edge source="EGY" target="USA">
      <data key="d0">1160899</data>
    </edge>
    <edge source="AZE" target="CAN">
      <data key="d0">213117</data>
    </edge>
    <edge source="AZE" target="GEO">
      <data key="d0">50969</data>
    </edge>
    <edge source="AZE" target="DEU">
      <data key="d0">1012255</data>
    </edge>
    <edge source="AZE" target="IDN">
      <data key="d0">18935</data>
    </edge>
    <edge source="AZE" target="JPN">
      <data key="d0">38260</data>
    </edge>
    <edge source="AZE" target="KGZ">
      <data key="d0">20009</data>
    </edge>
    <edge source="AZE" target="NLD">
      <data key="d0">12130</data>
    </edge>
    <edge source="AZE" target="NOR">
      <data key="d0">497706</data>
    </edge>
    <edge source="AZE" target="RUS">
      <data key="d0">325996</data>
    </edge>
    <edge source="AZE" target="TUR">
      <data key="d0">27427</data>
    </edge>
    <edge source="AZE" target="GBR">
      <data key="d0">498254</data>
    </edge>
    <edge source="AZE" target="USA">
      <data key="d0">626663</data>
    </edge>
    <edge source="CAN" target="ALB">
      <data key="d0">321881</data>
    </edge>
    <edge source="CAN" target="DZA">
      <data key="d0">401989</data>
    </edge>
    <edge source="CAN" target="AZE">
      <data key="d0">1317743</data>
    </edge>
    <edge source="CAN" target="ARG">
      <data key="d0">2446696</data>
    </edge>
    <edge source="CAN" target="AUS">
      <data key="d0">17809419</data>
    </edge>
    <edge source="CAN" target="AUT">
      <data key="d0">4453018</data>
    </edge>
    <edge source="CAN" target="BEL">
      <data key="d0">20940378</data>
    </edge>
    <edge source="CAN" target="BWA">
      <data key="d0">57025</data>
    </edge>
    <edge source="CAN" target="BRA">
      <data key="d0">4623077</data>
    </edge>
    <edge source="CAN" target="BGR">
      <data key="d0">204433</data>
    </edge>
    <edge source="CAN" target="BDI">
      <data key="d0">75395</data>
    </edge>
    <edge source="CAN" target="CMR">
      <data key="d0">19694</data>
    </edge>
    <edge source="CAN" target="LKA">
      <data key="d0">580621</data>
    </edge>
    <edge source="CAN" target="CHL">
      <data key="d0">3904621</data>
    </edge>
    <edge source="CAN" target="CHN">
      <data key="d0">3329874</data>
    </edge>
    <edge source="CAN" target="COL">
      <data key="d0">994510</data>
    </edge>
    <edge source="CAN" target="CRI">
      <data key="d0">881041</data>
    </edge>
    <edge source="CAN" target="HRV">
      <data key="d0">80679</data>
    </edge>
    <edge source="CAN" target="CZE">
      <data key="d0">2199971</data>
    </edge>
    <edge source="CAN" target="DNK">
      <data key="d0">6733459</data>
    </edge>
    <edge source="CAN" target="ECU">
      <data key="d0">577476</data>
    </edge>
    <edge source="CAN" target="SLV">
      <data key="d0">84827</data>
    </edge>
    <edge source="CAN" target="ETH">
      <data key="d0">1316409</data>
    </edge>
    <edge source="CAN" target="EST">
      <data key="d0">142014</data>
    </edge>
    <edge source="CAN" target="FIN">
      <data key="d0">5143807</data>
    </edge>
    <edge source="CAN" target="FRA">
      <data key="d0">64632360</data>
    </edge>
    <edge source="CAN" target="DEU">
      <data key="d0">48380786</data>
    </edge>
    <edge source="CAN" target="GHA">
      <data key="d0">342224</data>
    </edge>
    <edge source="CAN" target="GRC">
      <data key="d0">685783</data>
    </edge>
    <edge source="CAN" target="GTM">
      <data key="d0">307926</data>
    </edge>
    <edge source="CAN" target="HND">
      <data key="d0">355396</data>
    </edge>
    <edge source="CAN" target="HKG">
      <data key="d0">13248715</data>
    </edge>
    <edge source="CAN" target="HUN">
      <data key="d0">455108</data>
    </edge>
    <edge source="CAN" target="IDN">
      <data key="d0">246157</data>
    </edge>
    <edge source="CAN" target="IRL">
      <data key="d0">4230205</data>
    </edge>
    <edge source="CAN" target="ISR">
      <data key="d0">2911603</data>
    </edge>
    <edge source="CAN" target="ITA">
      <data key="d0">9702316</data>
    </edge>
    <edge source="CAN" target="CIV">
      <data key="d0">521684</data>
    </edge>
    <edge source="CAN" target="JAM">
      <data key="d0">1311389</data>
    </edge>
    <edge source="CAN" target="JPN">
      <data key="d0">47846307</data>
    </edge>
    <edge source="CAN" target="KAZ">
      <data key="d0">50846</data>
    </edge>
    <edge source="CAN" target="JOR">
      <data key="d0">670882</data>
    </edge>
    <edge source="CAN" target="KOR">
      <data key="d0">5877776</data>
    </edge>
    <edge source="CAN" target="KGZ">
      <data key="d0">12423</data>
    </edge>
    <edge source="CAN" target="LBN">
      <data key="d0">2283226</data>
    </edge>
    <edge source="CAN" target="LVA">
      <data key="d0">586831</data>
    </edge>
    <edge source="CAN" target="LTU">
      <data key="d0">310463</data>
    </edge>
    <edge source="CAN" target="MDG">
      <data key="d0">138049</data>
    </edge>
    <edge source="CAN" target="MYS">
      <data key="d0">1602705</data>
    </edge>
    <edge source="CAN" target="MUS">
      <data key="d0">69123</data>
    </edge>
    <edge source="CAN" target="MEX">
      <data key="d0">5502723</data>
    </edge>
    <edge source="CAN" target="MAR">
      <data key="d0">305053</data>
    </edge>
    <edge source="CAN" target="MOZ">
      <data key="d0">1761086</data>
    </edge>
    <edge source="CAN" target="OMN">
      <data key="d0">142559</data>
    </edge>
    <edge source="CAN" target="NLD">
      <data key="d0">18244411</data>
    </edge>
    <edge source="CAN" target="NZL">
      <data key="d0">2173505</data>
    </edge>
    <edge source="CAN" target="NIC">
      <data key="d0">135483</data>
    </edge>
    <edge source="CAN" target="NER">
      <data key="d0">34968</data>
    </edge>
    <edge source="CAN" target="NOR">
      <data key="d0">3977570</data>
    </edge>
    <edge source="CAN" target="PAK">
      <data key="d0">165394</data>
    </edge>
    <edge source="CAN" target="PAN">
      <data key="d0">1652225</data>
    </edge>
    <edge source="CAN" target="PRY">
      <data key="d0">1335285</data>
    </edge>
    <edge source="CAN" target="PER">
      <data key="d0">1767390</data>
    </edge>
    <edge source="CAN" target="PHL">
      <data key="d0">982246</data>
    </edge>
    <edge source="CAN" target="POL">
      <data key="d0">2763979</data>
    </edge>
    <edge source="CAN" target="PRT">
      <data key="d0">1706178</data>
    </edge>
    <edge source="CAN" target="ROU">
      <data key="d0">334342</data>
    </edge>
    <edge source="CAN" target="RUS">
      <data key="d0">18516681</data>
    </edge>
    <edge source="CAN" target="SAU">
      <data key="d0">12172199</data>
    </edge>
    <edge source="CAN" target="SEN">
      <data key="d0">46133</data>
    </edge>
    <edge source="CAN" target="IND">
      <data key="d0">2628382</data>
    </edge>
    <edge source="CAN" target="SGP">
      <data key="d0">3201581</data>
    </edge>
    <edge source="CAN" target="SVK">
      <data key="d0">432776</data>
    </edge>
    <edge source="CAN" target="VNM">
      <data key="d0">926384</data>
    </edge>
    <edge source="CAN" target="SVN">
      <data key="d0">523238</data>
    </edge>
    <edge source="CAN" target="ZAF">
      <data key="d0">2435036</data>
    </edge>
    <edge source="CAN" target="ZWE">
      <data key="d0">268718</data>
    </edge>
    <edge source="CAN" target="ESP">
      <data key="d0">7221493</data>
    </edge>
    <edge source="CAN" target="SWE">
      <data key="d0">9003815</data>
    </edge>
    <edge source="CAN" target="CHE">
      <data key="d0">17634226</data>
    </edge>
    <edge source="CAN" target="THA">
      <data key="d0">1124354</data>
    </edge>
    <edge source="CAN" target="TGO">
      <data key="d0">396065</data>
    </edge>
    <edge source="CAN" target="ARE">
      <data key="d0">3462711</data>
    </edge>
    <edge source="CAN" target="TUN">
      <data key="d0">529915</data>
    </edge>
    <edge source="CAN" target="TUR">
      <data key="d0">1815673</data>
    </edge>
    <edge source="CAN" target="UGA">
      <data key="d0">33700</data>
    </edge>
    <edge source="CAN" target="UKR">
      <data key="d0">274351</data>
    </edge>
    <edge source="CAN" target="MKD">
      <data key="d0">157436</data>
    </edge>
    <edge source="CAN" target="EGY">
      <data key="d0">814795</data>
    </edge>
    <edge source="CAN" target="GBR">
      <data key="d0">89259644</data>
    </edge>
    <edge source="CAN" target="TZA">
      <data key="d0">44734</data>
    </edge>
    <edge source="CAN" target="USA">
      <data key="d0">5668127444</data>
    </edge>
    <edge source="CAN" target="BFA">
      <data key="d0">31460</data>
    </edge>
    <edge source="CAN" target="URY">
      <data key="d0">469753</data>
    </edge>
    <edge source="GEO" target="AZE">
      <data key="d0">200250</data>
    </edge>
    <edge source="GEO" target="ARM">
      <data key="d0">121854</data>
    </edge>
    <edge source="GEO" target="DEU">
      <data key="d0">44786</data>
    </edge>
    <edge source="GEO" target="ITA">
      <data key="d0">20236</data>
    </edge>
    <edge source="GEO" target="NLD">
      <data key="d0">24769</data>
    </edge>
    <edge source="GEO" target="RUS">
      <data key="d0">801447</data>
    </edge>
    <edge source="GEO" target="ESP">
      <data key="d0">37336</data>
    </edge>
    <edge source="GEO" target="USA">
      <data key="d0">41304</data>
    </edge>
    <edge source="IDN" target="ALB">
      <data key="d0">53886</data>
    </edge>
    <edge source="IDN" target="DZA">
      <data key="d0">88386</data>
    </edge>
    <edge source="IDN" target="ARG">
      <data key="d0">2159834</data>
    </edge>
    <edge source="IDN" target="AUS">
      <data key="d0">33588247</data>
    </edge>
    <edge source="IDN" target="AUT">
      <data key="d0">1412361</data>
    </edge>
    <edge source="IDN" target="BEL">
      <data key="d0">8547048</data>
    </edge>
    <edge source="IDN" target="BOL">
      <data key="d0">27201</data>
    </edge>
    <edge source="IDN" target="BWA">
      <data key="d0">11183</data>
    </edge>
    <edge source="IDN" target="BRA">
      <data key="d0">4705310</data>
    </edge>
    <edge source="IDN" target="BGR">
      <data key="d0">173042</data>
    </edge>
    <edge source="IDN" target="KHM">
      <data key="d0">712996</data>
    </edge>
    <edge source="IDN" target="CMR">
      <data key="d0">367650</data>
    </edge>
    <edge source="IDN" target="CAN">
      <data key="d0">21852498</data>
    </edge>
    <edge source="IDN" target="LKA">
      <data key="d0">1619991</data>
    </edge>
    <edge source="IDN" target="CHL">
      <data key="d0">3293151</data>
    </edge>
    <edge source="IDN" target="CHN">
      <data key="d0">3738767</data>
    </edge>
    <edge source="IDN" target="COL">
      <data key="d0">1001071</data>
    </edge>
    <edge source="IDN" target="CRI">
      <data key="d0">183546</data>
    </edge>
    <edge source="IDN" target="HRV">
      <data key="d0">32355</data>
    </edge>
    <edge source="IDN" target="CZE">
      <data key="d0">454702</data>
    </edge>
    <edge source="IDN" target="BEN">
      <data key="d0">755278</data>
    </edge>
    <edge source="IDN" target="DNK">
      <data key="d0">3448952</data>
    </edge>
    <edge source="IDN" target="ECU">
      <data key="d0">173581</data>
    </edge>
    <edge source="IDN" target="SLV">
      <data key="d0">198851</data>
    </edge>
    <edge source="IDN" target="ETH">
      <data key="d0">100033</data>
    </edge>
    <edge source="IDN" target="FIN">
      <data key="d0">2215427</data>
    </edge>
    <edge source="IDN" target="FRA">
      <data key="d0">35945697</data>
    </edge>
    <edge source="IDN" target="GEO">
      <data key="d0">64670</data>
    </edge>
    <edge source="IDN" target="GMB">
      <data key="d0">157135</data>
    </edge>
    <edge source="IDN" target="DEU">
      <data key="d0">64153717</data>
    </edge>
    <edge source="IDN" target="GHA">
      <data key="d0">1607217</data>
    </edge>
    <edge source="IDN" target="GRC">
      <data key="d0">3010357</data>
    </edge>
    <edge source="IDN" target="GTM">
      <data key="d0">308947</data>
    </edge>
    <edge source="IDN" target="HND">
      <data key="d0">32704</data>
    </edge>
    <edge source="IDN" target="HKG">
      <data key="d0">40566052</data>
    </edge>
    <edge source="IDN" target="HUN">
      <data key="d0">713416</data>
    </edge>
    <edge source="IDN" target="IRL">
      <data key="d0">1947447</data>
    </edge>
    <edge source="IDN" target="ITA">
      <data key="d0">21631861</data>
    </edge>
    <edge source="IDN" target="CIV">
      <data key="d0">312937</data>
    </edge>
    <edge source="IDN" target="JAM">
      <data key="d0">297536</data>
    </edge>
    <edge source="IDN" target="JPN">
      <data key="d0">169099747</data>
    </edge>
    <edge source="IDN" target="JOR">
      <data key="d0">426937</data>
    </edge>
    <edge source="IDN" target="KOR">
      <data key="d0">16980815</data>
    </edge>
    <edge source="IDN" target="LBN">
      <data key="d0">644919</data>
    </edge>
    <edge source="IDN" target="MDG">
      <data key="d0">111773</data>
    </edge>
    <edge source="IDN" target="MWI">
      <data key="d0">23865</data>
    </edge>
    <edge source="IDN" target="MYS">
      <data key="d0">40683128</data>
    </edge>
    <edge source="IDN" target="MRT">
      <data key="d0">518948</data>
    </edge>
    <edge source="IDN" target="MUS">
      <data key="d0">1146243</data>
    </edge>
    <edge source="IDN" target="MEX">
      <data key="d0">8072426</data>
    </edge>
    <edge source="IDN" target="MAR">
      <data key="d0">167321</data>
    </edge>
    <edge source="IDN" target="MOZ">
      <data key="d0">60300</data>
    </edge>
    <edge source="IDN" target="OMN">
      <data key="d0">125277</data>
    </edge>
    <edge source="IDN" target="NAM">
      <data key="d0">77900</data>
    </edge>
    <edge source="IDN" target="NLD">
      <data key="d0">31144757</data>
    </edge>
    <edge source="IDN" target="NZL">
      <data key="d0">4411874</data>
    </edge>
    <edge source="IDN" target="NER">
      <data key="d0">162580</data>
    </edge>
    <edge source="IDN" target="NOR">
      <data key="d0">1172792</data>
    </edge>
    <edge source="IDN" target="PAK">
      <data key="d0">1365721</data>
    </edge>
    <edge source="IDN" target="PAN">
      <data key="d0">3634124</data>
    </edge>
    <edge source="IDN" target="PRY">
      <data key="d0">133133</data>
    </edge>
    <edge source="IDN" target="PER">
      <data key="d0">472342</data>
    </edge>
    <edge source="IDN" target="PHL">
      <data key="d0">4939023</data>
    </edge>
    <edge source="IDN" target="POL">
      <data key="d0">2863491</data>
    </edge>
    <edge source="IDN" target="PRT">
      <data key="d0">315373</data>
    </edge>
    <edge source="IDN" target="ROU">
      <data key="d0">112804</data>
    </edge>
    <edge source="IDN" target="RUS">
      <data key="d0">406648</data>
    </edge>
    <edge source="IDN" target="SAU">
      <data key="d0">6606881</data>
    </edge>
    <edge source="IDN" target="SEN">
      <data key="d0">262021</data>
    </edge>
    <edge source="IDN" target="IND">
      <data key="d0">1556306</data>
    </edge>
    <edge source="IDN" target="SGP">
      <data key="d0">261485258</data>
    </edge>
    <edge source="IDN" target="VNM">
      <data key="d0">2786468</data>
    </edge>
    <edge source="IDN" target="SVN">
      <data key="d0">188048</data>
    </edge>
    <edge source="IDN" target="ZAF">
      <data key="d0">2063393</data>
    </edge>
    <edge source="IDN" target="ZWE">
      <data key="d0">45679</data>
    </edge>
    <edge source="IDN" target="ESP">
      <data key="d0">8579706</data>
    </edge>
    <edge source="IDN" target="SWE">
      <data key="d0">7928643</data>
    </edge>
    <edge source="IDN" target="CHE">
      <data key="d0">2265196</data>
    </edge>
    <edge source="IDN" target="THA">
      <data key="d0">5822431</data>
    </edge>
    <edge source="IDN" target="TGO">
      <data key="d0">945821</data>
    </edge>
    <edge source="IDN" target="ARE">
      <data key="d0">23084629</data>
    </edge>
    <edge source="IDN" target="TUN">
      <data key="d0">67883</data>
    </edge>
    <edge source="IDN" target="TUR">
      <data key="d0">3754591</data>
    </edge>
    <edge source="IDN" target="UGA">
      <data key="d0">18984</data>
    </edge>
    <edge source="IDN" target="UKR">
      <data key="d0">140683</data>
    </edge>
    <edge source="IDN" target="EGY">
      <data key="d0">1623518</data>
    </edge>
    <edge source="IDN" target="GBR">
      <data key="d0">103530642</data>
    </edge>
    <edge source="IDN" target="TZA">
      <data key="d0">348047</data>
    </edge>
    <edge source="IDN" target="USA">
      <data key="d0">408742591</data>
    </edge>
    <edge source="IDN" target="URY">
      <data key="d0">2366979</data>
    </edge>
    <edge source="IDN" target="SRB">
      <data key="d0">61265</data>
    </edge>
    <edge source="JPN" target="DZA">
      <data key="d0">315387</data>
    </edge>
    <edge source="JPN" target="AZE">
      <data key="d0">314552</data>
    </edge>
    <edge source="JPN" target="ARG">
      <data key="d0">10254976</data>
    </edge>
    <edge source="JPN" target="AUS">
      <data key="d0">186681423</data>
    </edge>
    <edge source="JPN" target="AUT">
      <data key="d0">15674887</data>
    </edge>
    <edge source="JPN" target="ARM">
      <data key="d0">148883</data>
    </edge>
    <edge source="JPN" target="BEL">
      <data key="d0">60142429</data>
    </edge>
    <edge source="JPN" target="BOL">
      <data key="d0">169333</data>
    </edge>
    <edge source="JPN" target="BWA">
      <data key="d0">35258</data>
    </edge>
    <edge source="JPN" target="BRA">
      <data key="d0">30099046</data>
    </edge>
    <edge source="JPN" target="BGR">
      <data key="d0">4050491</data>
    </edge>
    <edge source="JPN" target="BLR">
      <data key="d0">204165</data>
    </edge>
    <edge source="JPN" target="KHM">
      <data key="d0">1445597</data>
    </edge>
    <edge source="JPN" target="CMR">
      <data key="d0">37151</data>
    </edge>
    <edge source="JPN" target="CAN">
      <data key="d0">129271561</data>
    </edge>
    <edge source="JPN" target="LKA">
      <data key="d0">4620017</data>
    </edge>
    <edge source="JPN" target="CHL">
      <data key="d0">10915210</data>
    </edge>
    <edge source="JPN" target="CHN">
      <data key="d0">554273257</data>
    </edge>
    <edge source="JPN" target="COL">
      <data key="d0">4411602</data>
    </edge>
    <edge source="JPN" target="CRI">
      <data key="d0">710300</data>
    </edge>
    <edge source="JPN" target="HRV">
      <data key="d0">946031</data>
    </edge>
    <edge source="JPN" target="CZE">
      <data key="d0">2640635</data>
    </edge>
    <edge source="JPN" target="BEN">
      <data key="d0">1596670</data>
    </edge>
    <edge source="JPN" target="DNK">
      <data key="d0">15201654</data>
    </edge>
    <edge source="JPN" target="ECU">
      <data key="d0">1054766</data>
    </edge>
    <edge source="JPN" target="SLV">
      <data key="d0">915773</data>
    </edge>
    <edge source="JPN" target="ETH">
      <data key="d0">108912</data>
    </edge>
    <edge source="JPN" target="EST">
      <data key="d0">539269</data>
    </edge>
    <edge source="JPN" target="FIN">
      <data key="d0">29163769</data>
    </edge>
    <edge source="JPN" target="FRA">
      <data key="d0">224499453</data>
    </edge>
    <edge source="JPN" target="DEU">
      <data key="d0">742549299</data>
    </edge>
    <edge source="JPN" target="GHA">
      <data key="d0">644051</data>
    </edge>
    <edge source="JPN" target="GRC">
      <data key="d0">11094601</data>
    </edge>
    <edge source="JPN" target="GTM">
      <data key="d0">1015397</data>
    </edge>
    <edge source="JPN" target="HND">
      <data key="d0">876024</data>
    </edge>
    <edge source="JPN" target="HKG">
      <data key="d0">1122597797</data>
    </edge>
    <edge source="JPN" target="HUN">
      <data key="d0">6505036</data>
    </edge>
    <edge source="JPN" target="IDN">
      <data key="d0">115642963</data>
    </edge>
    <edge source="JPN" target="IRL">
      <data key="d0">8645363</data>
    </edge>
    <edge source="JPN" target="ISR">
      <data key="d0">14583415</data>
    </edge>
    <edge source="JPN" target="ITA">
      <data key="d0">104092711</data>
    </edge>
    <edge source="JPN" target="CIV">
      <data key="d0">29496</data>
    </edge>
    <edge source="JPN" target="JAM">
      <data key="d0">59670</data>
    </edge>
    <edge source="JPN" target="KAZ">
      <data key="d0">235424</data>
    </edge>
    <edge source="JPN" target="JOR">
      <data key="d0">2471710</data>
    </edge>
    <edge source="JPN" target="KOR">
      <data key="d0">390207478</data>
    </edge>
    <edge source="JPN" target="KGZ">
      <data key="d0">364081</data>
    </edge>
    <edge source="JPN" target="LBN">
      <data key="d0">2578710</data>
    </edge>
    <edge source="JPN" target="LVA">
      <data key="d0">339520</data>
    </edge>
    <edge source="JPN" target="LTU">
      <data key="d0">200277</data>
    </edge>
    <edge source="JPN" target="MDG">
      <data key="d0">240815</data>
    </edge>
    <edge source="JPN" target="MWI">
      <data key="d0">18965</data>
    </edge>
    <edge source="JPN" target="MYS">
      <data key="d0">213753372</data>
    </edge>
    <edge source="JPN" target="MUS">
      <data key="d0">881248</data>
    </edge>
    <edge source="JPN" target="MEX">
      <data key="d0">118528440</data>
    </edge>
    <edge source="JPN" target="MAR">
      <data key="d0">664566</data>
    </edge>
    <edge source="JPN" target="MOZ">
      <data key="d0">82032</data>
    </edge>
    <edge source="JPN" target="OMN">
      <data key="d0">2052831</data>
    </edge>
    <edge source="JPN" target="NAM">
      <data key="d0">92758</data>
    </edge>
    <edge source="JPN" target="NLD">
      <data key="d0">554542131</data>
    </edge>
    <edge source="JPN" target="NZL">
      <data key="d0">19652310</data>
    </edge>
    <edge source="JPN" target="NIC">
      <data key="d0">133630</data>
    </edge>
    <edge source="JPN" target="NOR">
      <data key="d0">9289136</data>
    </edge>
    <edge source="JPN" target="PAK">
      <data key="d0">5320992</data>
    </edge>
    <edge source="JPN" target="PAN">
      <data key="d0">12299985</data>
    </edge>
    <edge source="JPN" target="PRY">
      <data key="d0">1519250</data>
    </edge>
    <edge source="JPN" target="PER">
      <data key="d0">4180233</data>
    </edge>
    <edge source="JPN" target="PHL">
      <data key="d0">305346118</data>
    </edge>
    <edge source="JPN" target="POL">
      <data key="d0">11929614</data>
    </edge>
    <edge source="JPN" target="PRT">
      <data key="d0">16308008</data>
    </edge>
    <edge source="JPN" target="ROU">
      <data key="d0">354830</data>
    </edge>
    <edge source="JPN" target="RUS">
      <data key="d0">11563306</data>
    </edge>
    <edge source="JPN" target="SAU">
      <data key="d0">43730446</data>
    </edge>
    <edge source="JPN" target="SEN">
      <data key="d0">58446</data>
    </edge>
    <edge source="JPN" target="IND">
      <data key="d0">34392402</data>
    </edge>
    <edge source="JPN" target="SGP">
      <data key="d0">377449337</data>
    </edge>
    <edge source="JPN" target="SVK">
      <data key="d0">302675</data>
    </edge>
    <edge source="JPN" target="VNM">
      <data key="d0">35716951</data>
    </edge>
    <edge source="JPN" target="SVN">
      <data key="d0">1852980</data>
    </edge>
    <edge source="JPN" target="ZAF">
      <data key="d0">29733230</data>
    </edge>
    <edge source="JPN" target="ZWE">
      <data key="d0">420002</data>
    </edge>
    <edge source="JPN" target="ESP">
      <data key="d0">64215189</data>
    </edge>
    <edge source="JPN" target="SWE">
      <data key="d0">35827533</data>
    </edge>
    <edge source="JPN" target="CHE">
      <data key="d0">27775254</data>
    </edge>
    <edge source="JPN" target="THA">
      <data key="d0">300193086</data>
    </edge>
    <edge source="JPN" target="TGO">
      <data key="d0">1177400</data>
    </edge>
    <edge source="JPN" target="ARE">
      <data key="d0">53854604</data>
    </edge>
    <edge source="JPN" target="TUN">
      <data key="d0">370047</data>
    </edge>
    <edge source="JPN" target="TUR">
      <data key="d0">21596915</data>
    </edge>
    <edge source="JPN" target="UGA">
      <data key="d0">40965</data>
    </edge>
    <edge source="JPN" target="UKR">
      <data key="d0">1130590</data>
    </edge>
    <edge source="JPN" target="EGY">
      <data key="d0">8168298</data>
    </edge>
    <edge source="JPN" target="GBR">
      <data key="d0">367748030</data>
    </edge>
    <edge source="JPN" target="TZA">
      <data key="d0">258055</data>
    </edge>
    <edge source="JPN" target="USA">
      <data key="d0">4384005906</data>
    </edge>
    <edge source="JPN" target="BFA">
      <data key="d0">12869</data>
    </edge>
    <edge source="JPN" target="URY">
      <data key="d0">5549940</data>
    </edge>
    <edge source="JPN" target="SRB">
      <data key="d0">91542</data>
    </edge>
    <edge source="KGZ" target="AZE">
      <data key="d0">1700151</data>
    </edge>
    <edge source="KGZ" target="ARM">
      <data key="d0">900070</data>
    </edge>
    <edge source="KGZ" target="BGR">
      <data key="d0">214500</data>
    </edge>
    <edge source="KGZ" target="CHN">
      <data key="d0">80600</data>
    </edge>
    <edge source="KGZ" target="DEU">
      <data key="d0">18389</data>
    </edge>
    <edge source="KGZ" target="ITA">
      <data key="d0">18606</data>
    </edge>
    <edge source="KGZ" target="KAZ">
      <data key="d0">2753437</data>
    </edge>
    <edge source="KGZ" target="KOR">
      <data key="d0">15990</data>
    </edge>
    <edge source="KGZ" target="RUS">
      <data key="d0">231206</data>
    </edge>
    <edge source="KGZ" target="IND">
      <data key="d0">21148</data>
    </edge>
    <edge source="KGZ" target="ARE">
      <data key="d0">127953</data>
    </edge>
    <edge source="KGZ" target="TUR">
      <data key="d0">25006</data>
    </edge>
    <edge source="KGZ" target="GBR">
      <data key="d0">43722</data>
    </edge>
    <edge source="KGZ" target="USA">
      <data key="d0">167049</data>
    </edge>
    <edge source="NOR" target="AZE">
      <data key="d0">351440</data>
    </edge>
    <edge source="NOR" target="ARG">
      <data key="d0">78196</data>
    </edge>
    <edge source="NOR" target="AUS">
      <data key="d0">11107253</data>
    </edge>
    <edge source="NOR" target="AUT">
      <data key="d0">3219506</data>
    </edge>
    <edge source="NOR" target="BEL">
      <data key="d0">3767846</data>
    </edge>
    <edge source="NOR" target="BRA">
      <data key="d0">702982</data>
    </edge>
    <edge source="NOR" target="BGR">
      <data key="d0">100492</data>
    </edge>
    <edge source="NOR" target="CAN">
      <data key="d0">1856626</data>
    </edge>
    <edge source="NOR" target="LKA">
      <data key="d0">108146</data>
    </edge>
    <edge source="NOR" target="CHL">
      <data key="d0">261415</data>
    </edge>
    <edge source="NOR" target="CHN">
      <data key="d0">619241</data>
    </edge>
    <edge source="NOR" target="HRV">
      <data key="d0">150513</data>
    </edge>
    <edge source="NOR" target="CZE">
      <data key="d0">1371477</data>
    </edge>
    <edge source="NOR" target="DNK">
      <data key="d0">42519283</data>
    </edge>
    <edge source="NOR" target="ECU">
      <data key="d0">83352</data>
    </edge>
    <edge source="NOR" target="ETH">
      <data key="d0">29302</data>
    </edge>
    <edge source="NOR" target="EST">
      <data key="d0">3562132</data>
    </edge>
    <edge source="NOR" target="FIN">
      <data key="d0">24853548</data>
    </edge>
    <edge source="NOR" target="FRA">
      <data key="d0">17588580</data>
    </edge>
    <edge source="NOR" target="PSE">
      <data key="d0">27835</data>
    </edge>
    <edge source="NOR" target="DEU">
      <data key="d0">30758399</data>
    </edge>
    <edge source="NOR" target="GRC">
      <data key="d0">3890204</data>
    </edge>
    <edge source="NOR" target="GTM">
      <data key="d0">21934</data>
    </edge>
    <edge source="NOR" target="HKG">
      <data key="d0">942220</data>
    </edge>
    <edge source="NOR" target="HUN">
      <data key="d0">1502189</data>
    </edge>
    <edge source="NOR" target="IDN">
      <data key="d0">12052</data>
    </edge>
    <edge source="NOR" target="IRL">
      <data key="d0">4496944</data>
    </edge>
    <edge source="NOR" target="ISR">
      <data key="d0">172658</data>
    </edge>
    <edge source="NOR" target="ITA">
      <data key="d0">4632734</data>
    </edge>
    <edge source="NOR" target="JPN">
      <data key="d0">2708757</data>
    </edge>
    <edge source="NOR" target="KAZ">
      <data key="d0">21450</data>
    </edge>
    <edge source="NOR" target="KOR">
      <data key="d0">433344</data>
    </edge>
    <edge source="NOR" target="LBN">
      <data key="d0">22551</data>
    </edge>
    <edge source="NOR" target="LVA">
      <data key="d0">882148</data>
    </edge>
    <edge source="NOR" target="LTU">
      <data key="d0">522241</data>
    </edge>
    <edge source="NOR" target="MYS">
      <data key="d0">140586</data>
    </edge>
    <edge source="NOR" target="MEX">
      <data key="d0">63791</data>
    </edge>
    <edge source="NOR" target="MAR">
      <data key="d0">86104</data>
    </edge>
    <edge source="NOR" target="MOZ">
      <data key="d0">59392</data>
    </edge>
    <edge source="NOR" target="OMN">
      <data key="d0">148688</data>
    </edge>
    <edge source="NOR" target="NLD">
      <data key="d0">13008000</data>
    </edge>
    <edge source="NOR" target="NZL">
      <data key="d0">312713</data>
    </edge>
    <edge source="NOR" target="PAK">
      <data key="d0">17733</data>
    </edge>
    <edge source="NOR" target="PAN">
      <data key="d0">798514</data>
    </edge>
    <edge source="NOR" target="PHL">
      <data key="d0">209751</data>
    </edge>
    <edge source="NOR" target="POL">
      <data key="d0">4339220</data>
    </edge>
    <edge source="NOR" target="PRT">
      <data key="d0">565210</data>
    </edge>
    <edge source="NOR" target="ROU">
      <data key="d0">74935</data>
    </edge>
    <edge source="NOR" target="RUS">
      <data key="d0">1843696</data>
    </edge>
    <edge source="NOR" target="SAU">
      <data key="d0">522621</data>
    </edge>
    <edge source="NOR" target="SEN">
      <data key="d0">49554</data>
    </edge>
    <edge source="NOR" target="IND">
      <data key="d0">902128</data>
    </edge>
    <edge source="NOR" target="SGP">
      <data key="d0">1284684</data>
    </edge>
    <edge source="NOR" target="SVK">
      <data key="d0">44620</data>
    </edge>
    <edge source="NOR" target="VNM">
      <data key="d0">359596</data>
    </edge>
    <edge source="NOR" target="SVN">
      <data key="d0">216375</data>
    </edge>
    <edge source="NOR" target="ZAF">
      <data key="d0">242603</data>
    </edge>
    <edge source="NOR" target="ZWE">
      <data key="d0">55402</data>
    </edge>
    <edge source="NOR" target="ESP">
      <data key="d0">3200002</data>
    </edge>
    <edge source="NOR" target="SWE">
      <data key="d0">131141784</data>
    </edge>
    <edge source="NOR" target="CHE">
      <data key="d0">6938341</data>
    </edge>
    <edge source="NOR" target="THA">
      <data key="d0">202022</data>
    </edge>
    <edge source="NOR" target="TGO">
      <data key="d0">18270</data>
    </edge>
    <edge source="NOR" target="ARE">
      <data key="d0">1449816</data>
    </edge>
    <edge source="NOR" target="TUN">
      <data key="d0">103747</data>
    </edge>
    <edge source="NOR" target="TUR">
      <data key="d0">326316</data>
    </edge>
    <edge source="NOR" target="UGA">
      <data key="d0">53440</data>
    </edge>
    <edge source="NOR" target="UKR">
      <data key="d0">45274</data>
    </edge>
    <edge source="NOR" target="MKD">
      <data key="d0">126132</data>
    </edge>
    <edge source="NOR" target="EGY">
      <data key="d0">233467</data>
    </edge>
    <edge source="NOR" target="GBR">
      <data key="d0">34899642</data>
    </edge>
    <edge source="NOR" target="TZA">
      <data key="d0">175095</data>
    </edge>
    <edge source="NOR" target="USA">
      <data key="d0">38657547</data>
    </edge>
    <edge source="NOR" target="URY">
      <data key="d0">27122</data>
    </edge>
    <edge source="NOR" target="SRB">
      <data key="d0">29477</data>
    </edge>
    <edge source="RUS" target="ALB">
      <data key="d0">47360</data>
    </edge>
    <edge source="RUS" target="DZA">
      <data key="d0">535318</data>
    </edge>
    <edge source="RUS" target="AZE">
      <data key="d0">1931369</data>
    </edge>
    <edge source="RUS" target="ARG">
      <data key="d0">69571</data>
    </edge>
    <edge source="RUS" target="AUS">
      <data key="d0">62302</data>
    </edge>
    <edge source="RUS" target="AUT">
      <data key="d0">102113</data>
    </edge>
    <edge source="RUS" target="ARM">
      <data key="d0">727943</data>
    </edge>
    <edge source="RUS" target="BEL">
      <data key="d0">795601</data>
    </edge>
    <edge source="RUS" target="BOL">
      <data key="d0">28995</data>
    </edge>
    <edge source="RUS" target="BRA">
      <data key="d0">674530</data>
    </edge>
    <edge source="RUS" target="BGR">
      <data key="d0">1076751</data>
    </edge>
    <edge source="RUS" target="CMR">
      <data key="d0">13469</data>
    </edge>
    <edge source="RUS" target="CAN">
      <data key="d0">2034538</data>
    </edge>
    <edge source="RUS" target="LKA">
      <data key="d0">15835</data>
    </edge>
    <edge source="RUS" target="CHN">
      <data key="d0">409413399</data>
    </edge>
    <edge source="RUS" target="HRV">
      <data key="d0">29055</data>
    </edge>
    <edge source="RUS" target="CZE">
      <data key="d0">2048397</data>
    </edge>
    <edge source="RUS" target="DNK">
      <data key="d0">214737</data>
    </edge>
    <edge source="RUS" target="ECU">
      <data key="d0">16860</data>
    </edge>
    <edge source="RUS" target="ETH">
      <data key="d0">8036888</data>
    </edge>
    <edge source="RUS" target="EST">
      <data key="d0">3898178</data>
    </edge>
    <edge source="RUS" target="FIN">
      <data key="d0">10144327</data>
    </edge>
    <edge source="RUS" target="FRA">
      <data key="d0">5760620</data>
    </edge>
    <edge source="RUS" target="GEO">
      <data key="d0">955529</data>
    </edge>
    <edge source="RUS" target="DEU">
      <data key="d0">25249409</data>
    </edge>
    <edge source="RUS" target="GRC">
      <data key="d0">88243754</data>
    </edge>
    <edge source="RUS" target="HKG">
      <data key="d0">511376</data>
    </edge>
    <edge source="RUS" target="HUN">
      <data key="d0">887953</data>
    </edge>
    <edge source="RUS" target="IRL">
      <data key="d0">3327287</data>
    </edge>
    <edge source="RUS" target="ISR">
      <data key="d0">2952818</data>
    </edge>
    <edge source="RUS" target="ITA">
      <data key="d0">1976564</data>
    </edge>
    <edge source="RUS" target="JPN">
      <data key="d0">2247804</data>
    </edge>
    <edge source="RUS" target="KAZ">
      <data key="d0">45591137</data>
    </edge>
    <edge source="RUS" target="JOR">
      <data key="d0">648809</data>
    </edge>
    <edge source="RUS" target="KOR">
      <data key="d0">7139333</data>
    </edge>
    <edge source="RUS" target="KGZ">
      <data key="d0">4248295</data>
    </edge>
    <edge source="RUS" target="LBN">
      <data key="d0">2357683</data>
    </edge>
    <edge source="RUS" target="LVA">
      <data key="d0">14934390</data>
    </edge>
    <edge source="RUS" target="LTU">
      <data key="d0">3113567</data>
    </edge>
    <edge source="RUS" target="MYS">
      <data key="d0">10591</data>
    </edge>
    <edge source="RUS" target="MEX">
      <data key="d0">51997</data>
    </edge>
    <edge source="RUS" target="MDA">
      <data key="d0">1187754</data>
    </edge>
    <edge source="RUS" target="MAR">
      <data key="d0">60699</data>
    </edge>
    <edge source="RUS" target="NAM">
      <data key="d0">20167</data>
    </edge>
    <edge source="RUS" target="NLD">
      <data key="d0">2248727</data>
    </edge>
    <edge source="RUS" target="NZL">
      <data key="d0">195856</data>
    </edge>
    <edge source="RUS" target="NIC">
      <data key="d0">19309</data>
    </edge>
    <edge source="RUS" target="NOR">
      <data key="d0">530223</data>
    </edge>
    <edge source="RUS" target="PAK">
      <data key="d0">29750</data>
    </edge>
    <edge source="RUS" target="PER">
      <data key="d0">54679</data>
    </edge>
    <edge source="RUS" target="POL">
      <data key="d0">1786046</data>
    </edge>
    <edge source="RUS" target="PRT">
      <data key="d0">23181</data>
    </edge>
    <edge source="RUS" target="ROU">
      <data key="d0">411026</data>
    </edge>
    <edge source="RUS" target="IND">
      <data key="d0">127848465</data>
    </edge>
    <edge source="RUS" target="SGP">
      <data key="d0">1414237</data>
    </edge>
    <edge source="RUS" target="SVK">
      <data key="d0">195312</data>
    </edge>
    <edge source="RUS" target="VNM">
      <data key="d0">12744679</data>
    </edge>
    <edge source="RUS" target="SVN">
      <data key="d0">1266634</data>
    </edge>
    <edge source="RUS" target="ZAF">
      <data key="d0">177411</data>
    </edge>
    <edge source="RUS" target="ESP">
      <data key="d0">338755</data>
    </edge>
    <edge source="RUS" target="SWE">
      <data key="d0">4552313</data>
    </edge>
    <edge source="RUS" target="CHE">
      <data key="d0">782190</data>
    </edge>
    <edge source="RUS" target="ARE">
      <data key="d0">17117969</data>
    </edge>
    <edge source="RUS" target="TUR">
      <data key="d0">2084497</data>
    </edge>
    <edge source="RUS" target="UKR">
      <data key="d0">19327775</data>
    </edge>
    <edge source="RUS" target="EGY">
      <data key="d0">3173885</data>
    </edge>
    <edge source="RUS" target="GBR">
      <data key="d0">4964099</data>
    </edge>
    <edge source="RUS" target="USA">
      <data key="d0">100511440</data>
    </edge>
    <edge source="RUS" target="SRB">
      <data key="d0">1863059</data>
    </edge>
    <edge source="TUR" target="ALB">
      <data key="d0">3502609</data>
    </edge>
    <edge source="TUR" target="DZA">
      <data key="d0">4396086</data>
    </edge>
    <edge source="TUR" target="AZE">
      <data key="d0">6120250</data>
    </edge>
    <edge source="TUR" target="ARG">
      <data key="d0">392513</data>
    </edge>
    <edge source="TUR" target="AUS">
      <data key="d0">2584330</data>
    </edge>
    <edge source="TUR" target="AUT">
      <data key="d0">11635699</data>
    </edge>
    <edge source="TUR" target="BEL">
      <data key="d0">5866024</data>
    </edge>
    <edge source="TUR" target="BRA">
      <data key="d0">261367</data>
    </edge>
    <edge source="TUR" target="BGR">
      <data key="d0">11576094</data>
    </edge>
    <edge source="TUR" target="BLR">
      <data key="d0">265288</data>
    </edge>
    <edge source="TUR" target="CAN">
      <data key="d0">3220122</data>
    </edge>
    <edge source="TUR" target="LKA">
      <data key="d0">12069</data>
    </edge>
    <edge source="TUR" target="CHL">
      <data key="d0">165949</data>
    </edge>
    <edge source="TUR" target="CHN">
      <data key="d0">379804</data>
    </edge>
    <edge source="TUR" target="COL">
      <data key="d0">39312</data>
    </edge>
    <edge source="TUR" target="CRI">
      <data key="d0">33343</data>
    </edge>
    <edge source="TUR" target="HRV">
      <data key="d0">1215626</data>
    </edge>
    <edge source="TUR" target="CZE">
      <data key="d0">4784101</data>
    </edge>
    <edge source="TUR" target="BEN">
      <data key="d0">173749</data>
    </edge>
    <edge source="TUR" target="DNK">
      <data key="d0">1771859</data>
    </edge>
    <edge source="TUR" target="ECU">
      <data key="d0">913286</data>
    </edge>
    <edge source="TUR" target="SLV">
      <data key="d0">41170</data>
    </edge>
    <edge source="TUR" target="ETH">
      <data key="d0">104812</data>
    </edge>
    <edge source="TUR" target="EST">
      <data key="d0">276760</data>
    </edge>
    <edge source="TUR" target="FIN">
      <data key="d0">663914</data>
    </edge>
    <edge source="TUR" target="FRA">
      <data key="d0">14856503</data>
    </edge>
    <edge source="TUR" target="GEO">
      <data key="d0">3689941</data>
    </edge>
    <edge source="TUR" target="GMB">
      <data key="d0">86987</data>
    </edge>
    <edge source="TUR" target="DEU">
      <data key="d0">79501049</data>
    </edge>
    <edge source="TUR" target="GHA">
      <data key="d0">180174</data>
    </edge>
    <edge source="TUR" target="GRC">
      <data key="d0">4946970</data>
    </edge>
    <edge source="TUR" target="GTM">
      <data key="d0">140164</data>
    </edge>
    <edge source="TUR" target="HND">
      <data key="d0">19750</data>
    </edge>
    <edge source="TUR" target="HKG">
      <data key="d0">2527922</data>
    </edge>
    <edge source="TUR" target="HUN">
      <data key="d0">2682918</data>
    </edge>
    <edge source="TUR" target="IDN">
      <data key="d0">36383</data>
    </edge>
    <edge source="TUR" target="IRL">
      <data key="d0">803777</data>
    </edge>
    <edge source="TUR" target="ISR">
      <data key="d0">31781878</data>
    </edge>
    <edge source="TUR" target="ITA">
      <data key="d0">25735619</data>
    </edge>
    <edge source="TUR" target="CIV">
      <data key="d0">58879</data>
    </edge>
    <edge source="TUR" target="JAM">
      <data key="d0">55734</data>
    </edge>
    <edge source="TUR" target="JPN">
      <data key="d0">5199942</data>
    </edge>
    <edge source="TUR" target="KAZ">
      <data key="d0">5497195</data>
    </edge>
    <edge source="TUR" target="JOR">
      <data key="d0">2496872</data>
    </edge>
    <edge source="TUR" target="KOR">
      <data key="d0">243086</data>
    </edge>
    <edge source="TUR" target="KGZ">
      <data key="d0">1213633</data>
    </edge>
    <edge source="TUR" target="LBN">
      <data key="d0">2191857</data>
    </edge>
    <edge source="TUR" target="LVA">
      <data key="d0">513567</data>
    </edge>
    <edge source="TUR" target="LTU">
      <data key="d0">578222</data>
    </edge>
    <edge source="TUR" target="MYS">
      <data key="d0">54720</data>
    </edge>
    <edge source="TUR" target="MRT">
      <data key="d0">22401</data>
    </edge>
    <edge source="TUR" target="MUS">
      <data key="d0">143625</data>
    </edge>
    <edge source="TUR" target="MEX">
      <data key="d0">870846</data>
    </edge>
    <edge source="TUR" target="MDA">
      <data key="d0">1141618</data>
    </edge>
    <edge source="TUR" target="MAR">
      <data key="d0">911593</data>
    </edge>
    <edge source="TUR" target="OMN">
      <data key="d0">90804</data>
    </edge>
    <edge source="TUR" target="NAM">
      <data key="d0">30490</data>
    </edge>
    <edge source="TUR" target="NLD">
      <data key="d0">9245904</data>
    </edge>
    <edge source="TUR" target="NZL">
      <data key="d0">101583</data>
    </edge>
    <edge source="TUR" target="NOR">
      <data key="d0">430594</data>
    </edge>
    <edge source="TUR" target="PAK">
      <data key="d0">1237070</data>
    </edge>
    <edge source="TUR" target="PAN">
      <data key="d0">3580756</data>
    </edge>
    <edge source="TUR" target="PHL">
      <data key="d0">13539</data>
    </edge>
    <edge source="TUR" target="POL">
      <data key="d0">3040754</data>
    </edge>
    <edge source="TUR" target="PRT">
      <data key="d0">3066789</data>
    </edge>
    <edge source="TUR" target="ROU">
      <data key="d0">10693956</data>
    </edge>
    <edge source="TUR" target="RUS">
      <data key="d0">23509536</data>
    </edge>
    <edge source="TUR" target="SAU">
      <data key="d0">2296829</data>
    </edge>
    <edge source="TUR" target="SEN">
      <data key="d0">281934</data>
    </edge>
    <edge source="TUR" target="IND">
      <data key="d0">406788</data>
    </edge>
    <edge source="TUR" target="SGP">
      <data key="d0">1792443</data>
    </edge>
    <edge source="TUR" target="SVK">
      <data key="d0">883103</data>
    </edge>
    <edge source="TUR" target="VNM">
      <data key="d0">23201</data>
    </edge>
    <edge source="TUR" target="SVN">
      <data key="d0">119441</data>
    </edge>
    <edge source="TUR" target="ZAF">
      <data key="d0">1626132</data>
    </edge>
    <edge source="TUR" target="ESP">
      <data key="d0">4879424</data>
    </edge>
    <edge source="TUR" target="SWE">
      <data key="d0">2210333</data>
    </edge>
    <edge source="TUR" target="CHE">
      <data key="d0">15080398</data>
    </edge>
    <edge source="TUR" target="THA">
      <data key="d0">1116665</data>
    </edge>
    <edge source="TUR" target="TGO">
      <data key="d0">12367</data>
    </edge>
    <edge source="TUR" target="ARE">
      <data key="d0">28951844</data>
    </edge>
    <edge source="TUR" target="TUN">
      <data key="d0">1471245</data>
    </edge>
    <edge source="TUR" target="UKR">
      <data key="d0">11248188</data>
    </edge>
    <edge source="TUR" target="MKD">
      <data key="d0">5616526</data>
    </edge>
    <edge source="TUR" target="EGY">
      <data key="d0">6092056</data>
    </edge>
    <edge source="TUR" target="GBR">
      <data key="d0">41172602</data>
    </edge>
    <edge source="TUR" target="TZA">
      <data key="d0">92100</data>
    </edge>
    <edge source="TUR" target="USA">
      <data key="d0">231036252</data>
    </edge>
    <edge source="TUR" target="URY">
      <data key="d0">49321</data>
    </edge>
    <edge source="TUR" target="SRB">
      <data key="d0">5177900</data>
    </edge>
    <edge source="ARG" target="AUS">
      <data key="d0">997015</data>
    </edge>
    <edge source="ARG" target="AUT">
      <data key="d0">49238</data>
    </edge>
    <edge source="ARG" target="BEL">
      <data key="d0">1243328</data>
    </edge>
    <edge source="ARG" target="BOL">
      <data key="d0">4002146</data>
    </edge>
    <edge source="ARG" target="BRA">
      <data key="d0">51338030</data>
    </edge>
    <edge source="ARG" target="BGR">
      <data key="d0">39800</data>
    </edge>
    <edge source="ARG" target="CAN">
      <data key="d0">300032</data>
    </edge>
    <edge source="ARG" target="CHL">
      <data key="d0">26742799</data>
    </edge>
    <edge source="ARG" target="CHN">
      <data key="d0">151246</data>
    </edge>
    <edge source="ARG" target="COL">
      <data key="d0">5439190</data>
    </edge>
    <edge source="ARG" target="CRI">
      <data key="d0">835916</data>
    </edge>
    <edge source="ARG" target="HRV">
      <data key="d0">37500</data>
    </edge>
    <edge source="ARG" target="CZE">
      <data key="d0">106447</data>
    </edge>
    <edge source="ARG" target="DNK">
      <data key="d0">65527</data>
    </edge>
    <edge source="ARG" target="ECU">
      <data key="d0">647904</data>
    </edge>
    <edge source="ARG" target="SLV">
      <data key="d0">467599</data>
    </edge>
    <edge source="ARG" target="FIN">
      <data key="d0">22540</data>
    </edge>
    <edge source="ARG" target="FRA">
      <data key="d0">1715935</data>
    </edge>
    <edge source="ARG" target="DEU">
      <data key="d0">1435784</data>
    </edge>
    <edge source="ARG" target="GRC">
      <data key="d0">1077070</data>
    </edge>
    <edge source="ARG" target="GTM">
      <data key="d0">508118</data>
    </edge>
    <edge source="ARG" target="HND">
      <data key="d0">131948</data>
    </edge>
    <edge source="ARG" target="HKG">
      <data key="d0">155130</data>
    </edge>
    <edge source="ARG" target="ISR">
      <data key="d0">220383</data>
    </edge>
    <edge source="ARG" target="ITA">
      <data key="d0">438878</data>
    </edge>
    <edge source="ARG" target="JAM">
      <data key="d0">463838</data>
    </edge>
    <edge source="ARG" target="JPN">
      <data key="d0">777019</data>
    </edge>
    <edge source="ARG" target="KOR">
      <data key="d0">27470</data>
    </edge>
    <edge source="ARG" target="LBN">
      <data key="d0">21217</data>
    </edge>
    <edge source="ARG" target="LTU">
      <data key="d0">179387</data>
    </edge>
    <edge source="ARG" target="MYS">
      <data key="d0">84460</data>
    </edge>
    <edge source="ARG" target="MEX">
      <data key="d0">11985187</data>
    </edge>
    <edge source="ARG" target="OMN">
      <data key="d0">17500</data>
    </edge>
    <edge source="ARG" target="NLD">
      <data key="d0">204189</data>
    </edge>
    <edge source="ARG" target="NZL">
      <data key="d0">128023</data>
    </edge>
    <edge source="ARG" target="NIC">
      <data key="d0">116035</data>
    </edge>
    <edge source="ARG" target="NOR">
      <data key="d0">22739</data>
    </edge>
    <edge source="ARG" target="PAN">
      <data key="d0">771458</data>
    </edge>
    <edge source="ARG" target="PRY">
      <data key="d0">17540701</data>
    </edge>
    <edge source="ARG" target="PER">
      <data key="d0">5549925</data>
    </edge>
    <edge source="ARG" target="PHL">
      <data key="d0">144984</data>
    </edge>
    <edge source="ARG" target="POL">
      <data key="d0">174457</data>
    </edge>
    <edge source="ARG" target="PRT">
      <data key="d0">112328</data>
    </edge>
    <edge source="ARG" target="ROU">
      <data key="d0">26400</data>
    </edge>
    <edge source="ARG" target="RUS">
      <data key="d0">72688</data>
    </edge>
    <edge source="ARG" target="SAU">
      <data key="d0">24167</data>
    </edge>
    <edge source="ARG" target="IND">
      <data key="d0">62074</data>
    </edge>
    <edge source="ARG" target="SGP">
      <data key="d0">20464</data>
    </edge>
    <edge source="ARG" target="ZAF">
      <data key="d0">114755</data>
    </edge>
    <edge source="ARG" target="ESP">
      <data key="d0">6748795</data>
    </edge>
    <edge source="ARG" target="SWE">
      <data key="d0">22339</data>
    </edge>
    <edge source="ARG" target="CHE">
      <data key="d0">484975</data>
    </edge>
    <edge source="ARG" target="THA">
      <data key="d0">290669</data>
    </edge>
    <edge source="ARG" target="ARE">
      <data key="d0">39211</data>
    </edge>
    <edge source="ARG" target="TUN">
      <data key="d0">17216</data>
    </edge>
    <edge source="ARG" target="TUR">
      <data key="d0">120389</data>
    </edge>
    <edge source="ARG" target="UKR">
      <data key="d0">323633</data>
    </edge>
    <edge source="ARG" target="EGY">
      <data key="d0">3608299</data>
    </edge>
    <edge source="ARG" target="GBR">
      <data key="d0">1255531</data>
    </edge>
    <edge source="ARG" target="USA">
      <data key="d0">28790975</data>
    </edge>
    <edge source="ARG" target="URY">
      <data key="d0">50604326</data>
    </edge>
    <edge source="AUS" target="ARG">
      <data key="d0">1605891</data>
    </edge>
    <edge source="AUS" target="AUT">
      <data key="d0">712103</data>
    </edge>
    <edge source="AUS" target="BEL">
      <data key="d0">2434360</data>
    </edge>
    <edge source="AUS" target="BRA">
      <data key="d0">543724</data>
    </edge>
    <edge source="AUS" target="KHM">
      <data key="d0">333938</data>
    </edge>
    <edge source="AUS" target="CAN">
      <data key="d0">5087593</data>
    </edge>
    <edge source="AUS" target="LKA">
      <data key="d0">2337230</data>
    </edge>
    <edge source="AUS" target="CHL">
      <data key="d0">1336138</data>
    </edge>
    <edge source="AUS" target="CHN">
      <data key="d0">13665761</data>
    </edge>
    <edge source="AUS" target="COL">
      <data key="d0">77076</data>
    </edge>
    <edge source="AUS" target="CRI">
      <data key="d0">13626</data>
    </edge>
    <edge source="AUS" target="HRV">
      <data key="d0">62611</data>
    </edge>
    <edge source="AUS" target="CZE">
      <data key="d0">92439</data>
    </edge>
    <edge source="AUS" target="DNK">
      <data key="d0">4447344</data>
    </edge>
    <edge source="AUS" target="FIN">
      <data key="d0">377099</data>
    </edge>
    <edge source="AUS" target="FRA">
      <data key="d0">3865880</data>
    </edge>
    <edge source="AUS" target="GEO">
      <data key="d0">132815</data>
    </edge>
    <edge source="AUS" target="DEU">
      <data key="d0">21037160</data>
    </edge>
    <edge source="AUS" target="GHA">
      <data key="d0">80796</data>
    </edge>
    <edge source="AUS" target="GRC">
      <data key="d0">1340096</data>
    </edge>
    <edge source="AUS" target="HND">
      <data key="d0">247866</data>
    </edge>
    <edge source="AUS" target="HKG">
      <data key="d0">49131319</data>
    </edge>
    <edge source="AUS" target="HUN">
      <data key="d0">115742</data>
    </edge>
    <edge source="AUS" target="IDN">
      <data key="d0">8867706</data>
    </edge>
    <edge source="AUS" target="IRL">
      <data key="d0">3404280</data>
    </edge>
    <edge source="AUS" target="ISR">
      <data key="d0">530560</data>
    </edge>
    <edge source="AUS" target="ITA">
      <data key="d0">3247276</data>
    </edge>
    <edge source="AUS" target="JAM">
      <data key="d0">22518</data>
    </edge>
    <edge source="AUS" target="JPN">
      <data key="d0">41678440</data>
    </edge>
    <edge source="AUS" target="KAZ">
      <data key="d0">34760</data>
    </edge>
    <edge source="AUS" target="JOR">
      <data key="d0">51053</data>
    </edge>
    <edge source="AUS" target="KOR">
      <data key="d0">13285386</data>
    </edge>
    <edge source="AUS" target="LBN">
      <data key="d0">160085</data>
    </edge>
    <edge source="AUS" target="MDG">
      <data key="d0">24203</data>
    </edge>
    <edge source="AUS" target="MWI">
      <data key="d0">190366</data>
    </edge>
    <edge source="AUS" target="MYS">
      <data key="d0">15531751</data>
    </edge>
    <edge source="AUS" target="MUS">
      <data key="d0">152306</data>
    </edge>
    <edge source="AUS" target="MEX">
      <data key="d0">964492</data>
    </edge>
    <edge source="AUS" target="OMN">
      <data key="d0">137388</data>
    </edge>
    <edge source="AUS" target="NAM">
      <data key="d0">11477</data>
    </edge>
    <edge source="AUS" target="NLD">
      <data key="d0">6375145</data>
    </edge>
    <edge source="AUS" target="NZL">
      <data key="d0">248680508</data>
    </edge>
    <edge source="AUS" target="NOR">
      <data key="d0">573601</data>
    </edge>
    <edge source="AUS" target="PAK">
      <data key="d0">499318</data>
    </edge>
    <edge source="AUS" target="PER">
      <data key="d0">42509</data>
    </edge>
    <edge source="AUS" target="PHL">
      <data key="d0">5853755</data>
    </edge>
    <edge source="AUS" target="POL">
      <data key="d0">230141</data>
    </edge>
    <edge source="AUS" target="PRT">
      <data key="d0">643183</data>
    </edge>
    <edge source="AUS" target="ROU">
      <data key="d0">1724657</data>
    </edge>
    <edge source="AUS" target="RUS">
      <data key="d0">357673</data>
    </edge>
    <edge source="AUS" target="SAU">
      <data key="d0">509899</data>
    </edge>
    <edge source="AUS" target="IND">
      <data key="d0">6279440</data>
    </edge>
    <edge source="AUS" target="SGP">
      <data key="d0">33647445</data>
    </edge>
    <edge source="AUS" target="SVK">
      <data key="d0">15647</data>
    </edge>
    <edge source="AUS" target="VNM">
      <data key="d0">1302461</data>
    </edge>
    <edge source="AUS" target="SVN">
      <data key="d0">20883</data>
    </edge>
    <edge source="AUS" target="ZAF">
      <data key="d0">14246103</data>
    </edge>
    <edge source="AUS" target="ZWE">
      <data key="d0">30046</data>
    </edge>
    <edge source="AUS" target="ESP">
      <data key="d0">2494917</data>
    </edge>
    <edge source="AUS" target="SWE">
      <data key="d0">1353940</data>
    </edge>
    <edge source="AUS" target="CHE">
      <data key="d0">4979990</data>
    </edge>
    <edge source="AUS" target="THA">
      <data key="d0">12627773</data>
    </edge>
    <edge source="AUS" target="ARE">
      <data key="d0">2178379</data>
    </edge>
    <edge source="AUS" target="TUN">
      <data key="d0">35791</data>
    </edge>
    <edge source="AUS" target="TUR">
      <data key="d0">1071600</data>
    </edge>
    <edge source="AUS" target="UGA">
      <data key="d0">13099</data>
    </edge>
    <edge source="AUS" target="UKR">
      <data key="d0">35194</data>
    </edge>
    <edge source="AUS" target="EGY">
      <data key="d0">97729</data>
    </edge>
    <edge source="AUS" target="GBR">
      <data key="d0">53403545</data>
    </edge>
    <edge source="AUS" target="TZA">
      <data key="d0">117289</data>
    </edge>
    <edge source="AUS" target="USA">
      <data key="d0">139518388</data>
    </edge>
    <edge source="AUS" target="URY">
      <data key="d0">38705</data>
    </edge>
    <edge source="AUS" target="SRB">
      <data key="d0">33471</data>
    </edge>
    <edge source="BOL" target="ARG">
      <data key="d0">350091</data>
    </edge>
    <edge source="BOL" target="AUS">
      <data key="d0">22107</data>
    </edge>
    <edge source="BOL" target="BRA">
      <data key="d0">379108</data>
    </edge>
    <edge source="BOL" target="CAN">
      <data key="d0">74955</data>
    </edge>
    <edge source="BOL" target="CHL">
      <data key="d0">612738</data>
    </edge>
    <edge source="BOL" target="COL">
      <data key="d0">55778</data>
    </edge>
    <edge source="BOL" target="ECU">
      <data key="d0">56752</data>
    </edge>
    <edge source="BOL" target="DEU">
      <data key="d0">31787</data>
    </edge>
    <edge source="BOL" target="GTM">
      <data key="d0">19256</data>
    </edge>
    <edge source="BOL" target="ITA">
      <data key="d0">28076</data>
    </edge>
    <edge source="BOL" target="JPN">
      <data key="d0">78961</data>
    </edge>
    <edge source="BOL" target="PRY">
      <data key="d0">13716</data>
    </edge>
    <edge source="BOL" target="PER">
      <data key="d0">694563</data>
    </edge>
    <edge source="BOL" target="ESP">
      <data key="d0">22301</data>
    </edge>
    <edge source="BOL" target="USA">
      <data key="d0">51253973</data>
    </edge>
    <edge source="BOL" target="URY">
      <data key="d0">39686</data>
    </edge>
    <edge source="BRA" target="ARG">
      <data key="d0">79450143</data>
    </edge>
    <edge source="BRA" target="AUS">
      <data key="d0">2023372</data>
    </edge>
    <edge source="BRA" target="AUT">
      <data key="d0">180965</data>
    </edge>
    <edge source="BRA" target="BEL">
      <data key="d0">5594774</data>
    </edge>
    <edge source="BRA" target="BOL">
      <data key="d0">10872023</data>
    </edge>
    <edge source="BRA" target="CAN">
      <data key="d0">4210110</data>
    </edge>
    <edge source="BRA" target="CHL">
      <data key="d0">24235514</data>
    </edge>
    <edge source="BRA" target="CHN">
      <data key="d0">1015136</data>
    </edge>
    <edge source="BRA" target="COL">
      <data key="d0">9239140</data>
    </edge>
    <edge source="BRA" target="CRI">
      <data key="d0">2138694</data>
    </edge>
    <edge source="BRA" target="CZE">
      <data key="d0">165709</data>
    </edge>
    <edge source="BRA" target="BEN">
      <data key="d0">28339</data>
    </edge>
    <edge source="BRA" target="DNK">
      <data key="d0">304715</data>
    </edge>
    <edge source="BRA" target="ECU">
      <data key="d0">2540700</data>
    </edge>
    <edge source="BRA" target="SLV">
      <data key="d0">1303593</data>
    </edge>
    <edge source="BRA" target="FIN">
      <data key="d0">46847</data>
    </edge>
    <edge source="BRA" target="FRA">
      <data key="d0">6002092</data>
    </edge>
    <edge source="BRA" target="GMB">
      <data key="d0">37695</data>
    </edge>
    <edge source="BRA" target="DEU">
      <data key="d0">39512886</data>
    </edge>
    <edge source="BRA" target="GHA">
      <data key="d0">69996</data>
    </edge>
    <edge source="BRA" target="GRC">
      <data key="d0">150591</data>
    </edge>
    <edge source="BRA" target="GTM">
      <data key="d0">1687276</data>
    </edge>
    <edge source="BRA" target="HND">
      <data key="d0">1691925</data>
    </edge>
    <edge source="BRA" target="HKG">
      <data key="d0">1264531</data>
    </edge>
    <edge source="BRA" target="HUN">
      <data key="d0">18098</data>
    </edge>
    <edge source="BRA" target="IDN">
      <data key="d0">125075</data>
    </edge>
    <edge source="BRA" target="IRL">
      <data key="d0">223735</data>
    </edge>
    <edge source="BRA" target="ISR">
      <data key="d0">2009400</data>
    </edge>
    <edge source="BRA" target="ITA">
      <data key="d0">4130329</data>
    </edge>
    <edge source="BRA" target="CIV">
      <data key="d0">20858</data>
    </edge>
    <edge source="BRA" target="JAM">
      <data key="d0">294918</data>
    </edge>
    <edge source="BRA" target="JPN">
      <data key="d0">11433343</data>
    </edge>
    <edge source="BRA" target="JOR">
      <data key="d0">44658</data>
    </edge>
    <edge source="BRA" target="KOR">
      <data key="d0">886179</data>
    </edge>
    <edge source="BRA" target="LBN">
      <data key="d0">319601</data>
    </edge>
    <edge source="BRA" target="MYS">
      <data key="d0">173935</data>
    </edge>
    <edge source="BRA" target="MRT">
      <data key="d0">157450</data>
    </edge>
    <edge source="BRA" target="MUS">
      <data key="d0">66882</data>
    </edge>
    <edge source="BRA" target="MEX">
      <data key="d0">15162133</data>
    </edge>
    <edge source="BRA" target="MAR">
      <data key="d0">462579</data>
    </edge>
    <edge source="BRA" target="MOZ">
      <data key="d0">50287</data>
    </edge>
    <edge source="BRA" target="OMN">
      <data key="d0">15930</data>
    </edge>
    <edge source="BRA" target="NLD">
      <data key="d0">2737927</data>
    </edge>
    <edge source="BRA" target="NZL">
      <data key="d0">1300932</data>
    </edge>
    <edge source="BRA" target="NIC">
      <data key="d0">382545</data>
    </edge>
    <edge source="BRA" target="NOR">
      <data key="d0">568988</data>
    </edge>
    <edge source="BRA" target="PAK">
      <data key="d0">40216</data>
    </edge>
    <edge source="BRA" target="PAN">
      <data key="d0">1699481</data>
    </edge>
    <edge source="BRA" target="PRY">
      <data key="d0">30528415</data>
    </edge>
    <edge source="BRA" target="PER">
      <data key="d0">9593583</data>
    </edge>
    <edge source="BRA" target="PHL">
      <data key="d0">140940</data>
    </edge>
    <edge source="BRA" target="POL">
      <data key="d0">515583</data>
    </edge>
    <edge source="BRA" target="PRT">
      <data key="d0">10062980</data>
    </edge>
    <edge source="BRA" target="ROU">
      <data key="d0">66487</data>
    </edge>
    <edge source="BRA" target="RUS">
      <data key="d0">111928</data>
    </edge>
    <edge source="BRA" target="SAU">
      <data key="d0">436281</data>
    </edge>
    <edge source="BRA" target="SEN">
      <data key="d0">244263</data>
    </edge>
    <edge source="BRA" target="IND">
      <data key="d0">490699</data>
    </edge>
    <edge source="BRA" target="SGP">
      <data key="d0">1071668</data>
    </edge>
    <edge source="BRA" target="SVN">
      <data key="d0">11173</data>
    </edge>
    <edge source="BRA" target="ZAF">
      <data key="d0">3268081</data>
    </edge>
    <edge source="BRA" target="ZWE">
      <data key="d0">33803</data>
    </edge>
    <edge source="BRA" target="ESP">
      <data key="d0">2374023</data>
    </edge>
    <edge source="BRA" target="SWE">
      <data key="d0">513257</data>
    </edge>
    <edge source="BRA" target="CHE">
      <data key="d0">7978177</data>
    </edge>
    <edge source="BRA" target="THA">
      <data key="d0">266332</data>
    </edge>
    <edge source="BRA" target="ARE">
      <data key="d0">7815825</data>
    </edge>
    <edge source="BRA" target="TUR">
      <data key="d0">1442852</data>
    </edge>
    <edge source="BRA" target="EGY">
      <data key="d0">199720</data>
    </edge>
    <edge source="BRA" target="GBR">
      <data key="d0">7202384</data>
    </edge>
    <edge source="BRA" target="USA">
      <data key="d0">147955341</data>
    </edge>
    <edge source="BRA" target="URY">
      <data key="d0">18382322</data>
    </edge>
    <edge source="BGR" target="ALB">
      <data key="d0">953600</data>
    </edge>
    <edge source="BGR" target="AZE">
      <data key="d0">124261</data>
    </edge>
    <edge source="BGR" target="AUS">
      <data key="d0">22381</data>
    </edge>
    <edge source="BGR" target="AUT">
      <data key="d0">2157078</data>
    </edge>
    <edge source="BGR" target="ARM">
      <data key="d0">565410</data>
    </edge>
    <edge source="BGR" target="BEL">
      <data key="d0">760082</data>
    </edge>
    <edge source="BGR" target="BRA">
      <data key="d0">37193</data>
    </edge>
    <edge source="BGR" target="BLR">
      <data key="d0">73411</data>
    </edge>
    <edge source="BGR" target="CAN">
      <data key="d0">109822</data>
    </edge>
    <edge source="BGR" target="CHN">
      <data key="d0">300972</data>
    </edge>
    <edge source="BGR" target="HRV">
      <data key="d0">28766</data>
    </edge>
    <edge source="BGR" target="CZE">
      <data key="d0">395407</data>
    </edge>
    <edge source="BGR" target="DNK">
      <data key="d0">320625</data>
    </edge>
    <edge source="BGR" target="EST">
      <data key="d0">39559</data>
    </edge>
    <edge source="BGR" target="FIN">
      <data key="d0">42400</data>
    </edge>
    <edge source="BGR" target="FRA">
      <data key="d0">1054211</data>
    </edge>
    <edge source="BGR" target="GEO">
      <data key="d0">1395552</data>
    </edge>
    <edge source="BGR" target="GMB">
      <data key="d0">58480</data>
    </edge>
    <edge source="BGR" target="DEU">
      <data key="d0">7589061</data>
    </edge>
    <edge source="BGR" target="GRC">
      <data key="d0">2958979</data>
    </edge>
    <edge source="BGR" target="HUN">
      <data key="d0">180405</data>
    </edge>
    <edge source="BGR" target="IRL">
      <data key="d0">55320</data>
    </edge>
    <edge source="BGR" target="ISR">
      <data key="d0">124579</data>
    </edge>
    <edge source="BGR" target="ITA">
      <data key="d0">7771671</data>
    </edge>
    <edge source="BGR" target="JPN">
      <data key="d0">2321155</data>
    </edge>
    <edge source="BGR" target="KAZ">
      <data key="d0">41443</data>
    </edge>
    <edge source="BGR" target="JOR">
      <data key="d0">43541</data>
    </edge>
    <edge source="BGR" target="LBN">
      <data key="d0">25555</data>
    </edge>
    <edge source="BGR" target="LVA">
      <data key="d0">25183</data>
    </edge>
    <edge source="BGR" target="LTU">
      <data key="d0">65092</data>
    </edge>
    <edge source="BGR" target="MDA">
      <data key="d0">1122647</data>
    </edge>
    <edge source="BGR" target="MAR">
      <data key="d0">37663</data>
    </edge>
    <edge source="BGR" target="NLD">
      <data key="d0">699707</data>
    </edge>
    <edge source="BGR" target="NER">
      <data key="d0">10864</data>
    </edge>
    <edge source="BGR" target="NOR">
      <data key="d0">847568</data>
    </edge>
    <edge source="BGR" target="POL">
      <data key="d0">293650</data>
    </edge>
    <edge source="BGR" target="ROU">
      <data key="d0">896213</data>
    </edge>
    <edge source="BGR" target="RUS">
      <data key="d0">2086910</data>
    </edge>
    <edge source="BGR" target="SAU">
      <data key="d0">19049</data>
    </edge>
    <edge source="BGR" target="SVK">
      <data key="d0">65951</data>
    </edge>
    <edge source="BGR" target="SVN">
      <data key="d0">22470</data>
    </edge>
    <edge source="BGR" target="ZAF">
      <data key="d0">457054</data>
    </edge>
    <edge source="BGR" target="ESP">
      <data key="d0">140113</data>
    </edge>
    <edge source="BGR" target="SWE">
      <data key="d0">1168266</data>
    </edge>
    <edge source="BGR" target="CHE">
      <data key="d0">1065374</data>
    </edge>
    <edge source="BGR" target="THA">
      <data key="d0">23778</data>
    </edge>
    <edge source="BGR" target="ARE">
      <data key="d0">76254</data>
    </edge>
    <edge source="BGR" target="TUN">
      <data key="d0">22804</data>
    </edge>
    <edge source="BGR" target="TUR">
      <data key="d0">390889</data>
    </edge>
    <edge source="BGR" target="UKR">
      <data key="d0">882650</data>
    </edge>
    <edge source="BGR" target="MKD">
      <data key="d0">2266351</data>
    </edge>
    <edge source="BGR" target="GBR">
      <data key="d0">3051460</data>
    </edge>
    <edge source="BGR" target="USA">
      <data key="d0">1083123</data>
    </edge>
    <edge source="BGR" target="SRB">
      <data key="d0">1050725</data>
    </edge>
    <edge source="CHL" target="ARG">
      <data key="d0">42868406</data>
    </edge>
    <edge source="CHL" target="AUS">
      <data key="d0">176464</data>
    </edge>
    <edge source="CHL" target="AUT">
      <data key="d0">23392</data>
    </edge>
    <edge source="CHL" target="BEL">
      <data key="d0">121775</data>
    </edge>
    <edge source="CHL" target="BOL">
      <data key="d0">5894833</data>
    </edge>
    <edge source="CHL" target="BRA">
      <data key="d0">39511072</data>
    </edge>
    <edge source="CHL" target="CAN">
      <data key="d0">1527243</data>
    </edge>
    <edge source="CHL" target="COL">
      <data key="d0">7843656</data>
    </edge>
    <edge source="CHL" target="CRI">
      <data key="d0">677350</data>
    </edge>
    <edge source="CHL" target="DNK">
      <data key="d0">39247</data>
    </edge>
    <edge source="CHL" target="ECU">
      <data key="d0">5471654</data>
    </edge>
    <edge source="CHL" target="SLV">
      <data key="d0">248124</data>
    </edge>
    <edge source="CHL" target="FRA">
      <data key="d0">1290298</data>
    </edge>
    <edge source="CHL" target="DEU">
      <data key="d0">242157</data>
    </edge>
    <edge source="CHL" target="GRC">
      <data key="d0">145953</data>
    </edge>
    <edge source="CHL" target="GTM">
      <data key="d0">727011</data>
    </edge>
    <edge source="CHL" target="HND">
      <data key="d0">24929</data>
    </edge>
    <edge source="CHL" target="ISR">
      <data key="d0">67480</data>
    </edge>
    <edge source="CHL" target="ITA">
      <data key="d0">1823165</data>
    </edge>
    <edge source="CHL" target="JAM">
      <data key="d0">45520</data>
    </edge>
    <edge source="CHL" target="JPN">
      <data key="d0">170770</data>
    </edge>
    <edge source="CHL" target="KOR">
      <data key="d0">22592</data>
    </edge>
    <edge source="CHL" target="MUS">
      <data key="d0">93836</data>
    </edge>
    <edge source="CHL" target="MEX">
      <data key="d0">8012857</data>
    </edge>
    <edge source="CHL" target="MOZ">
      <data key="d0">21348</data>
    </edge>
    <edge source="CHL" target="NLD">
      <data key="d0">243125</data>
    </edge>
    <edge source="CHL" target="NZL">
      <data key="d0">263742</data>
    </edge>
    <edge source="CHL" target="NIC">
      <data key="d0">76927</data>
    </edge>
    <edge source="CHL" target="NOR">
      <data key="d0">132951</data>
    </edge>
    <edge source="CHL" target="PAN">
      <data key="d0">786526</data>
    </edge>
    <edge source="CHL" target="PRY">
      <data key="d0">2360147</data>
    </edge>
    <edge source="CHL" target="PER">
      <data key="d0">8335166</data>
    </edge>
    <edge source="CHL" target="PHL">
      <data key="d0">28331</data>
    </edge>
    <edge source="CHL" target="PRT">
      <data key="d0">12081</data>
    </edge>
    <edge source="CHL" target="RUS">
      <data key="d0">10000</data>
    </edge>
    <edge source="CHL" target="ZAF">
      <data key="d0">390835</data>
    </edge>
    <edge source="CHL" target="ESP">
      <data key="d0">290142</data>
    </edge>
    <edge source="CHL" target="CHE">
      <data key="d0">530955</data>
    </edge>
    <edge source="CHL" target="THA">
      <data key="d0">350732</data>
    </edge>
    <edge source="CHL" target="TUR">
      <data key="d0">50195</data>
    </edge>
    <edge source="CHL" target="GBR">
      <data key="d0">379011</data>
    </edge>
    <edge source="CHL" target="USA">
      <data key="d0">13694998</data>
    </edge>
    <edge source="CHL" target="URY">
      <data key="d0">4187079</data>
    </edge>
    <edge source="CHN" target="ALB">
      <data key="d0">1218448</data>
    </edge>
    <edge source="CHN" target="DZA">
      <data key="d0">9108911</data>
    </edge>
    <edge source="CHN" target="AZE">
      <data key="d0">303527</data>
    </edge>
    <edge source="CHN" target="ARG">
      <data key="d0">76309826</data>
    </edge>
    <edge source="CHN" target="AUS">
      <data key="d0">255846925</data>
    </edge>
    <edge source="CHN" target="AUT">
      <data key="d0">26294423</data>
    </edge>
    <edge source="CHN" target="ARM">
      <data key="d0">270789</data>
    </edge>
    <edge source="CHN" target="BEL">
      <data key="d0">182878513</data>
    </edge>
    <edge source="CHN" target="BOL">
      <data key="d0">280529</data>
    </edge>
    <edge source="CHN" target="BWA">
      <data key="d0">315841</data>
    </edge>
    <edge source="CHN" target="BRA">
      <data key="d0">129467788</data>
    </edge>
    <edge source="CHN" target="BGR">
      <data key="d0">6638338</data>
    </edge>
    <edge source="CHN" target="BDI">
      <data key="d0">57820</data>
    </edge>
    <edge source="CHN" target="BLR">
      <data key="d0">264445</data>
    </edge>
    <edge source="CHN" target="KHM">
      <data key="d0">3058391</data>
    </edge>
    <edge source="CHN" target="CMR">
      <data key="d0">1238421</data>
    </edge>
    <edge source="CHN" target="CAN">
      <data key="d0">372839385</data>
    </edge>
    <edge source="CHN" target="CAF">
      <data key="d0">131098</data>
    </edge>
    <edge source="CHN" target="LKA">
      <data key="d0">10582903</data>
    </edge>
    <edge source="CHN" target="CHL">
      <data key="d0">97208067</data>
    </edge>
    <edge source="CHN" target="COL">
      <data key="d0">12855469</data>
    </edge>
    <edge source="CHN" target="CRI">
      <data key="d0">6368583</data>
    </edge>
    <edge source="CHN" target="HRV">
      <data key="d0">4350037</data>
    </edge>
    <edge source="CHN" target="CZE">
      <data key="d0">13761679</data>
    </edge>
    <edge source="CHN" target="BEN">
      <data key="d0">15041214</data>
    </edge>
    <edge source="CHN" target="DNK">
      <data key="d0">75716777</data>
    </edge>
    <edge source="CHN" target="ECU">
      <data key="d0">6891341</data>
    </edge>
    <edge source="CHN" target="SLV">
      <data key="d0">2369473</data>
    </edge>
    <edge source="CHN" target="ETH">
      <data key="d0">2606089</data>
    </edge>
    <edge source="CHN" target="EST">
      <data key="d0">714860</data>
    </edge>
    <edge source="CHN" target="FIN">
      <data key="d0">42878119</data>
    </edge>
    <edge source="CHN" target="FRA">
      <data key="d0">429645245</data>
    </edge>
    <edge source="CHN" target="GEO">
      <data key="d0">320680</data>
    </edge>
    <edge source="CHN" target="GMB">
      <data key="d0">1778013</data>
    </edge>
    <edge source="CHN" target="PSE">
      <data key="d0">306794</data>
    </edge>
    <edge source="CHN" target="DEU">
      <data key="d0">968623729</data>
    </edge>
    <edge source="CHN" target="GHA">
      <data key="d0">5866898</data>
    </edge>
    <edge source="CHN" target="GRC">
      <data key="d0">61723576</data>
    </edge>
    <edge source="CHN" target="GTM">
      <data key="d0">6966986</data>
    </edge>
    <edge source="CHN" target="HND">
      <data key="d0">2178668</data>
    </edge>
    <edge source="CHN" target="HKG">
      <data key="d0">4252433435</data>
    </edge>
    <edge source="CHN" target="HUN">
      <data key="d0">23081246</data>
    </edge>
    <edge source="CHN" target="IDN">
      <data key="d0">100545270</data>
    </edge>
    <edge source="CHN" target="IRL">
      <data key="d0">23031414</data>
    </edge>
    <edge source="CHN" target="ISR">
      <data key="d0">49528606</data>
    </edge>
    <edge source="CHN" target="ITA">
      <data key="d0">391200683</data>
    </edge>
    <edge source="CHN" target="CIV">
      <data key="d0">1813369</data>
    </edge>
    <edge source="CHN" target="JAM">
      <data key="d0">2983127</data>
    </edge>
    <edge source="CHN" target="JPN">
      <data key="d0">1852541163</data>
    </edge>
    <edge source="CHN" target="KAZ">
      <data key="d0">31712746</data>
    </edge>
    <edge source="CHN" target="JOR">
      <data key="d0">10841268</data>
    </edge>
    <edge source="CHN" target="KOR">
      <data key="d0">270888590</data>
    </edge>
    <edge source="CHN" target="KGZ">
      <data key="d0">507278</data>
    </edge>
    <edge source="CHN" target="LBN">
      <data key="d0">19153942</data>
    </edge>
    <edge source="CHN" target="LVA">
      <data key="d0">2609079</data>
    </edge>
    <edge source="CHN" target="LTU">
      <data key="d0">2241839</data>
    </edge>
    <edge source="CHN" target="MDG">
      <data key="d0">1163787</data>
    </edge>
    <edge source="CHN" target="MWI">
      <data key="d0">124595</data>
    </edge>
    <edge source="CHN" target="MYS">
      <data key="d0">74474749</data>
    </edge>
    <edge source="CHN" target="MRT">
      <data key="d0">985075</data>
    </edge>
    <edge source="CHN" target="MUS">
      <data key="d0">3876270</data>
    </edge>
    <edge source="CHN" target="MEX">
      <data key="d0">99151362</data>
    </edge>
    <edge source="CHN" target="MAR">
      <data key="d0">14595769</data>
    </edge>
    <edge source="CHN" target="MOZ">
      <data key="d0">665098</data>
    </edge>
    <edge source="CHN" target="OMN">
      <data key="d0">738892</data>
    </edge>
    <edge source="CHN" target="NAM">
      <data key="d0">368331</data>
    </edge>
    <edge source="CHN" target="NLD">
      <data key="d0">486790073</data>
    </edge>
    <edge source="CHN" target="NZL">
      <data key="d0">26176322</data>
    </edge>
    <edge source="CHN" target="NIC">
      <data key="d0">492242</data>
    </edge>
    <edge source="CHN" target="NER">
      <data key="d0">12056</data>
    </edge>
    <edge source="CHN" target="NOR">
      <data key="d0">31151152</data>
    </edge>
    <edge source="CHN" target="PAK">
      <data key="d0">13643570</data>
    </edge>
    <edge source="CHN" target="PAN">
      <data key="d0">80655202</data>
    </edge>
    <edge source="CHN" target="PRY">
      <data key="d0">25367383</data>
    </edge>
    <edge source="CHN" target="PER">
      <data key="d0">10279571</data>
    </edge>
    <edge source="CHN" target="PHL">
      <data key="d0">75241413</data>
    </edge>
    <edge source="CHN" target="POL">
      <data key="d0">47875060</data>
    </edge>
    <edge source="CHN" target="PRT">
      <data key="d0">36794185</data>
    </edge>
    <edge source="CHN" target="ROU">
      <data key="d0">16419697</data>
    </edge>
    <edge source="CHN" target="RUS">
      <data key="d0">107604690</data>
    </edge>
    <edge source="CHN" target="SAU">
      <data key="d0">82033815</data>
    </edge>
    <edge source="CHN" target="SEN">
      <data key="d0">782914</data>
    </edge>
    <edge source="CHN" target="IND">
      <data key="d0">36254240</data>
    </edge>
    <edge source="CHN" target="SGP">
      <data key="d0">222954868</data>
    </edge>
    <edge source="CHN" target="SVK">
      <data key="d0">1996334</data>
    </edge>
    <edge source="CHN" target="VNM">
      <data key="d0">11695064</data>
    </edge>
    <edge source="CHN" target="SVN">
      <data key="d0">4247564</data>
    </edge>
    <edge source="CHN" target="ZAF">
      <data key="d0">51902829</data>
    </edge>
    <edge source="CHN" target="ZWE">
      <data key="d0">1221038</data>
    </edge>
    <edge source="CHN" target="ESP">
      <data key="d0">287870687</data>
    </edge>
    <edge source="CHN" target="SWE">
      <data key="d0">68112909</data>
    </edge>
    <edge source="CHN" target="CHE">
      <data key="d0">27094382</data>
    </edge>
    <edge source="CHN" target="THA">
      <data key="d0">46551057</data>
    </edge>
    <edge source="CHN" target="TGO">
      <data key="d0">502922</data>
    </edge>
    <edge source="CHN" target="ARE">
      <data key="d0">147245328</data>
    </edge>
    <edge source="CHN" target="TUN">
      <data key="d0">8155272</data>
    </edge>
    <edge source="CHN" target="TUR">
      <data key="d0">99264924</data>
    </edge>
    <edge source="CHN" target="UGA">
      <data key="d0">585047</data>
    </edge>
    <edge source="CHN" target="UKR">
      <data key="d0">14696959</data>
    </edge>
    <edge source="CHN" target="MKD">
      <data key="d0">120766</data>
    </edge>
    <edge source="CHN" target="EGY">
      <data key="d0">52266295</data>
    </edge>
    <edge source="CHN" target="GBR">
      <data key="d0">954190873</data>
    </edge>
    <edge source="CHN" target="TZA">
      <data key="d0">3758183</data>
    </edge>
    <edge source="CHN" target="USA">
      <data key="d0">8534135479</data>
    </edge>
    <edge source="CHN" target="BFA">
      <data key="d0">96088</data>
    </edge>
    <edge source="CHN" target="URY">
      <data key="d0">34631017</data>
    </edge>
    <edge source="CHN" target="SRB">
      <data key="d0">3709284</data>
    </edge>
    <edge source="COL" target="ARG">
      <data key="d0">10924156</data>
    </edge>
    <edge source="COL" target="AUS">
      <data key="d0">123885</data>
    </edge>
    <edge source="COL" target="BEL">
      <data key="d0">88869</data>
    </edge>
    <edge source="COL" target="BOL">
      <data key="d0">5270108</data>
    </edge>
    <edge source="COL" target="BRA">
      <data key="d0">11244442</data>
    </edge>
    <edge source="COL" target="CMR">
      <data key="d0">32000</data>
    </edge>
    <edge source="COL" target="CAN">
      <data key="d0">581917</data>
    </edge>
    <edge source="COL" target="CHL">
      <data key="d0">9287692</data>
    </edge>
    <edge source="COL" target="CHN">
      <data key="d0">91256</data>
    </edge>
    <edge source="COL" target="CRI">
      <data key="d0">7678443</data>
    </edge>
    <edge source="COL" target="BEN">
      <data key="d0">39468</data>
    </edge>
    <edge source="COL" target="ECU">
      <data key="d0">29986242</data>
    </edge>
    <edge source="COL" target="SLV">
      <data key="d0">4270615</data>
    </edge>
    <edge source="COL" target="FIN">
      <data key="d0">28572</data>
    </edge>
    <edge source="COL" target="FRA">
      <data key="d0">1097972</data>
    </edge>
    <edge source="COL" target="DEU">
      <data key="d0">718884</data>
    </edge>
    <edge source="COL" target="GRC">
      <data key="d0">20452</data>
    </edge>
    <edge source="COL" target="GTM">
      <data key="d0">5002798</data>
    </edge>
    <edge source="COL" target="HND">
      <data key="d0">1754256</data>
    </edge>
    <edge source="COL" target="HKG">
      <data key="d0">128220</data>
    </edge>
    <edge source="COL" target="ISR">
      <data key="d0">62432</data>
    </edge>
    <edge source="COL" target="ITA">
      <data key="d0">328715</data>
    </edge>
    <edge source="COL" target="CIV">
      <data key="d0">104044</data>
    </edge>
    <edge source="COL" target="JAM">
      <data key="d0">216673</data>
    </edge>
    <edge source="COL" target="JPN">
      <data key="d0">169688</data>
    </edge>
    <edge source="COL" target="JOR">
      <data key="d0">24492</data>
    </edge>
    <edge source="COL" target="KOR">
      <data key="d0">16491</data>
    </edge>
    <edge source="COL" target="LBN">
      <data key="d0">72622</data>
    </edge>
    <edge source="COL" target="MYS">
      <data key="d0">144479</data>
    </edge>
    <edge source="COL" target="MEX">
      <data key="d0">34593370</data>
    </edge>
    <edge source="COL" target="MAR">
      <data key="d0">23222</data>
    </edge>
    <edge source="COL" target="NLD">
      <data key="d0">248812</data>
    </edge>
    <edge source="COL" target="NZL">
      <data key="d0">18599</data>
    </edge>
    <edge source="COL" target="NIC">
      <data key="d0">1410666</data>
    </edge>
    <edge source="COL" target="PAN">
      <data key="d0">11190391</data>
    </edge>
    <edge source="COL" target="PRY">
      <data key="d0">984455</data>
    </edge>
    <edge source="COL" target="PER">
      <data key="d0">17192471</data>
    </edge>
    <edge source="COL" target="PHL">
      <data key="d0">150178</data>
    </edge>
    <edge source="COL" target="POL">
      <data key="d0">110175</data>
    </edge>
    <edge source="COL" target="PRT">
      <data key="d0">10531</data>
    </edge>
    <edge source="COL" target="RUS">
      <data key="d0">20035</data>
    </edge>
    <edge source="COL" target="SAU">
      <data key="d0">69009</data>
    </edge>
    <edge source="COL" target="SGP">
      <data key="d0">36018</data>
    </edge>
    <edge source="COL" target="ESP">
      <data key="d0">1371765</data>
    </edge>
    <edge source="COL" target="SWE">
      <data key="d0">83011</data>
    </edge>
    <edge source="COL" target="CHE">
      <data key="d0">347474</data>
    </edge>
    <edge source="COL" target="THA">
      <data key="d0">10195</data>
    </edge>
    <edge source="COL" target="ARE">
      <data key="d0">10000</data>
    </edge>
    <edge source="COL" target="UKR">
      <data key="d0">85000</data>
    </edge>
    <edge source="COL" target="GBR">
      <data key="d0">1132255</data>
    </edge>
    <edge source="COL" target="USA">
      <data key="d0">46399019</data>
    </edge>
    <edge source="COL" target="URY">
      <data key="d0">664950</data>
    </edge>
    <edge source="CRI" target="ARG">
      <data key="d0">73295</data>
    </edge>
    <edge source="CRI" target="BRA">
      <data key="d0">203742</data>
    </edge>
    <edge source="CRI" target="CMR">
      <data key="d0">365933</data>
    </edge>
    <edge source="CRI" target="CAN">
      <data key="d0">86806</data>
    </edge>
    <edge source="CRI" target="COL">
      <data key="d0">1709883</data>
    </edge>
    <edge source="CRI" target="ECU">
      <data key="d0">120433</data>
    </edge>
    <edge source="CRI" target="SLV">
      <data key="d0">7134484</data>
    </edge>
    <edge source="CRI" target="FRA">
      <data key="d0">870599</data>
    </edge>
    <edge source="CRI" target="DEU">
      <data key="d0">42485</data>
    </edge>
    <edge source="CRI" target="GTM">
      <data key="d0">9712346</data>
    </edge>
    <edge source="CRI" target="HND">
      <data key="d0">7483406</data>
    </edge>
    <edge source="CRI" target="IRL">
      <data key="d0">2854167</data>
    </edge>
    <edge source="CRI" target="ISR">
      <data key="d0">36782</data>
    </edge>
    <edge source="CRI" target="JAM">
      <data key="d0">1830703</data>
    </edge>
    <edge source="CRI" target="JPN">
      <data key="d0">17320</data>
    </edge>
    <edge source="CRI" target="MYS">
      <data key="d0">220003</data>
    </edge>
    <edge source="CRI" target="MEX">
      <data key="d0">1857828</data>
    </edge>
    <edge source="CRI" target="NIC">
      <data key="d0">11356420</data>
    </edge>
    <edge source="CRI" target="PAN">
      <data key="d0">8069356</data>
    </edge>
    <edge source="CRI" target="PER">
      <data key="d0">38071</data>
    </edge>
    <edge source="CRI" target="PHL">
      <data key="d0">2016476</data>
    </edge>
    <edge source="CRI" target="SGP">
      <data key="d0">66628</data>
    </edge>
    <edge source="CRI" target="ESP">
      <data key="d0">269640</data>
    </edge>
    <edge source="CRI" target="CHE">
      <data key="d0">639992</data>
    </edge>
    <edge source="CRI" target="USA">
      <data key="d0">60347988</data>
    </edge>
    <edge source="CRI" target="URY">
      <data key="d0">12880</data>
    </edge>
    <edge source="HRV" target="ALB">
      <data key="d0">11375</data>
    </edge>
    <edge source="HRV" target="AUS">
      <data key="d0">199538</data>
    </edge>
    <edge source="HRV" target="AUT">
      <data key="d0">9101761</data>
    </edge>
    <edge source="HRV" target="BEL">
      <data key="d0">2532647</data>
    </edge>
    <edge source="HRV" target="BGR">
      <data key="d0">208448</data>
    </edge>
    <edge source="HRV" target="CAN">
      <data key="d0">703344</data>
    </edge>
    <edge source="HRV" target="CZE">
      <data key="d0">642081</data>
    </edge>
    <edge source="HRV" target="DNK">
      <data key="d0">200668</data>
    </edge>
    <edge source="HRV" target="ECU">
      <data key="d0">41154</data>
    </edge>
    <edge source="HRV" target="FRA">
      <data key="d0">3203191</data>
    </edge>
    <edge source="HRV" target="DEU">
      <data key="d0">20838864</data>
    </edge>
    <edge source="HRV" target="HUN">
      <data key="d0">527908</data>
    </edge>
    <edge source="HRV" target="IRL">
      <data key="d0">25277</data>
    </edge>
    <edge source="HRV" target="ISR">
      <data key="d0">190880</data>
    </edge>
    <edge source="HRV" target="ITA">
      <data key="d0">8931418</data>
    </edge>
    <edge source="HRV" target="JPN">
      <data key="d0">351231</data>
    </edge>
    <edge source="HRV" target="NLD">
      <data key="d0">2862152</data>
    </edge>
    <edge source="HRV" target="NOR">
      <data key="d0">32458</data>
    </edge>
    <edge source="HRV" target="POL">
      <data key="d0">448100</data>
    </edge>
    <edge source="HRV" target="PRT">
      <data key="d0">15068</data>
    </edge>
    <edge source="HRV" target="RUS">
      <data key="d0">1265944</data>
    </edge>
    <edge source="HRV" target="SAU">
      <data key="d0">26728</data>
    </edge>
    <edge source="HRV" target="SVK">
      <data key="d0">152377</data>
    </edge>
    <edge source="HRV" target="SVN">
      <data key="d0">15627272</data>
    </edge>
    <edge source="HRV" target="ESP">
      <data key="d0">594757</data>
    </edge>
    <edge source="HRV" target="SWE">
      <data key="d0">533256</data>
    </edge>
    <edge source="HRV" target="CHE">
      <data key="d0">476328</data>
    </edge>
    <edge source="HRV" target="ARE">
      <data key="d0">73891</data>
    </edge>
    <edge source="HRV" target="TUR">
      <data key="d0">211538</data>
    </edge>
    <edge source="HRV" target="UKR">
      <data key="d0">129166</data>
    </edge>
    <edge source="HRV" target="MKD">
      <data key="d0">2235322</data>
    </edge>
    <edge source="HRV" target="EGY">
      <data key="d0">31091</data>
    </edge>
    <edge source="HRV" target="GBR">
      <data key="d0">2868685</data>
    </edge>
    <edge source="HRV" target="USA">
      <data key="d0">3416958</data>
    </edge>
    <edge source="HRV" target="SRB">
      <data key="d0">724547</data>
    </edge>
    <edge source="CZE" target="ALB">
      <data key="d0">59311</data>
    </edge>
    <edge source="CZE" target="DZA">
      <data key="d0">183824</data>
    </edge>
    <edge source="CZE" target="AZE">
      <data key="d0">109742</data>
    </edge>
    <edge source="CZE" target="ARG">
      <data key="d0">815260</data>
    </edge>
    <edge source="CZE" target="AUS">
      <data key="d0">1649922</data>
    </edge>
    <edge source="CZE" target="AUT">
      <data key="d0">74804798</data>
    </edge>
    <edge source="CZE" target="ARM">
      <data key="d0">58904</data>
    </edge>
    <edge source="CZE" target="BEL">
      <data key="d0">21390931</data>
    </edge>
    <edge source="CZE" target="BOL">
      <data key="d0">25190</data>
    </edge>
    <edge source="CZE" target="BWA">
      <data key="d0">27191</data>
    </edge>
    <edge source="CZE" target="BRA">
      <data key="d0">837048</data>
    </edge>
    <edge source="CZE" target="BGR">
      <data key="d0">4585787</data>
    </edge>
    <edge source="CZE" target="BLR">
      <data key="d0">1133020</data>
    </edge>
    <edge source="CZE" target="CAN">
      <data key="d0">4877707</data>
    </edge>
    <edge source="CZE" target="LKA">
      <data key="d0">20972522</data>
    </edge>
    <edge source="CZE" target="CHL">
      <data key="d0">310577</data>
    </edge>
    <edge source="CZE" target="CHN">
      <data key="d0">1189465</data>
    </edge>
    <edge source="CZE" target="COL">
      <data key="d0">997351</data>
    </edge>
    <edge source="CZE" target="CRI">
      <data key="d0">104816</data>
    </edge>
    <edge source="CZE" target="HRV">
      <data key="d0">2713267</data>
    </edge>
    <edge source="CZE" target="DNK">
      <data key="d0">6885150</data>
    </edge>
    <edge source="CZE" target="ECU">
      <data key="d0">185497</data>
    </edge>
    <edge source="CZE" target="SLV">
      <data key="d0">444790</data>
    </edge>
    <edge source="CZE" target="EST">
      <data key="d0">986653</data>
    </edge>
    <edge source="CZE" target="FIN">
      <data key="d0">3140490</data>
    </edge>
    <edge source="CZE" target="FRA">
      <data key="d0">45725775</data>
    </edge>
    <edge source="CZE" target="GEO">
      <data key="d0">582594</data>
    </edge>
    <edge source="CZE" target="GMB">
      <data key="d0">26603</data>
    </edge>
    <edge source="CZE" target="DEU">
      <data key="d0">576577333</data>
    </edge>
    <edge source="CZE" target="GHA">
      <data key="d0">54555</data>
    </edge>
    <edge source="CZE" target="GRC">
      <data key="d0">2077151</data>
    </edge>
    <edge source="CZE" target="GTM">
      <data key="d0">353860</data>
    </edge>
    <edge source="CZE" target="HND">
      <data key="d0">172637</data>
    </edge>
    <edge source="CZE" target="HKG">
      <data key="d0">3301119</data>
    </edge>
    <edge source="CZE" target="HUN">
      <data key="d0">16543529</data>
    </edge>
    <edge source="CZE" target="IDN">
      <data key="d0">63098</data>
    </edge>
    <edge source="CZE" target="IRL">
      <data key="d0">3236177</data>
    </edge>
    <edge source="CZE" target="ISR">
      <data key="d0">1704124</data>
    </edge>
    <edge source="CZE" target="ITA">
      <data key="d0">23203689</data>
    </edge>
    <edge source="CZE" target="CIV">
      <data key="d0">11244</data>
    </edge>
    <edge source="CZE" target="JAM">
      <data key="d0">35425</data>
    </edge>
    <edge source="CZE" target="JPN">
      <data key="d0">7074586</data>
    </edge>
    <edge source="CZE" target="KAZ">
      <data key="d0">599509</data>
    </edge>
    <edge source="CZE" target="JOR">
      <data key="d0">484949</data>
    </edge>
    <edge source="CZE" target="KOR">
      <data key="d0">846500</data>
    </edge>
    <edge source="CZE" target="LBN">
      <data key="d0">421695</data>
    </edge>
    <edge source="CZE" target="LVA">
      <data key="d0">3786604</data>
    </edge>
    <edge source="CZE" target="LTU">
      <data key="d0">6087805</data>
    </edge>
    <edge source="CZE" target="MYS">
      <data key="d0">491788</data>
    </edge>
    <edge source="CZE" target="MEX">
      <data key="d0">1367387</data>
    </edge>
    <edge source="CZE" target="MDA">
      <data key="d0">284553</data>
    </edge>
    <edge source="CZE" target="MAR">
      <data key="d0">40837</data>
    </edge>
    <edge source="CZE" target="OMN">
      <data key="d0">109325</data>
    </edge>
    <edge source="CZE" target="NAM">
      <data key="d0">94717</data>
    </edge>
    <edge source="CZE" target="NLD">
      <data key="d0">33022408</data>
    </edge>
    <edge source="CZE" target="NZL">
      <data key="d0">118708</data>
    </edge>
    <edge source="CZE" target="NOR">
      <data key="d0">4112397</data>
    </edge>
    <edge source="CZE" target="PAK">
      <data key="d0">198580</data>
    </edge>
    <edge source="CZE" target="PAN">
      <data key="d0">96740</data>
    </edge>
    <edge source="CZE" target="PRY">
      <data key="d0">441915</data>
    </edge>
    <edge source="CZE" target="PER">
      <data key="d0">278314</data>
    </edge>
    <edge source="CZE" target="PHL">
      <data key="d0">149617</data>
    </edge>
    <edge source="CZE" target="POL">
      <data key="d0">56069117</data>
    </edge>
    <edge source="CZE" target="PRT">
      <data key="d0">1345392</data>
    </edge>
    <edge source="CZE" target="ROU">
      <data key="d0">3976651</data>
    </edge>
    <edge source="CZE" target="RUS">
      <data key="d0">17612190</data>
    </edge>
    <edge source="CZE" target="SAU">
      <data key="d0">2608896</data>
    </edge>
    <edge source="CZE" target="IND">
      <data key="d0">5292081</data>
    </edge>
    <edge source="CZE" target="SGP">
      <data key="d0">714236</data>
    </edge>
    <edge source="CZE" target="SVK">
      <data key="d0">123062589</data>
    </edge>
    <edge source="CZE" target="VNM">
      <data key="d0">717453</data>
    </edge>
    <edge source="CZE" target="SVN">
      <data key="d0">4047160</data>
    </edge>
    <edge source="CZE" target="ZAF">
      <data key="d0">902591</data>
    </edge>
    <edge source="CZE" target="ZWE">
      <data key="d0">1384326</data>
    </edge>
    <edge source="CZE" target="ESP">
      <data key="d0">7530052</data>
    </edge>
    <edge source="CZE" target="SWE">
      <data key="d0">20692426</data>
    </edge>
    <edge source="CZE" target="CHE">
      <data key="d0">17376310</data>
    </edge>
    <edge source="CZE" target="THA">
      <data key="d0">1894686</data>
    </edge>
    <edge source="CZE" target="ARE">
      <data key="d0">2810245</data>
    </edge>
    <edge source="CZE" target="TUN">
      <data key="d0">247091</data>
    </edge>
    <edge source="CZE" target="TUR">
      <data key="d0">2221899</data>
    </edge>
    <edge source="CZE" target="UGA">
      <data key="d0">34802</data>
    </edge>
    <edge source="CZE" target="UKR">
      <data key="d0">6801456</data>
    </edge>
    <edge source="CZE" target="MKD">
      <data key="d0">184446</data>
    </edge>
    <edge source="CZE" target="EGY">
      <data key="d0">366739</data>
    </edge>
    <edge source="CZE" target="GBR">
      <data key="d0">45075658</data>
    </edge>
    <edge source="CZE" target="TZA">
      <data key="d0">55141</data>
    </edge>
    <edge source="CZE" target="USA">
      <data key="d0">69596889</data>
    </edge>
    <edge source="CZE" target="BFA">
      <data key="d0">128195</data>
    </edge>
    <edge source="CZE" target="URY">
      <data key="d0">99446</data>
    </edge>
    <edge source="CZE" target="SRB">
      <data key="d0">1223905</data>
    </edge>
    <edge source="ECU" target="ARG">
      <data key="d0">99921</data>
    </edge>
    <edge source="ECU" target="AUS">
      <data key="d0">42499</data>
    </edge>
    <edge source="ECU" target="BEL">
      <data key="d0">41801</data>
    </edge>
    <edge source="ECU" target="BOL">
      <data key="d0">315182</data>
    </edge>
    <edge source="ECU" target="BRA">
      <data key="d0">354786</data>
    </edge>
    <edge source="ECU" target="CAN">
      <data key="d0">77528</data>
    </edge>
    <edge source="ECU" target="CHL">
      <data key="d0">565714</data>
    </edge>
    <edge source="ECU" target="CHN">
      <data key="d0">459791</data>
    </edge>
    <edge source="ECU" target="COL">
      <data key="d0">3588932</data>
    </edge>
    <edge source="ECU" target="CRI">
      <data key="d0">66557</data>
    </edge>
    <edge source="ECU" target="SLV">
      <data key="d0">15934</data>
    </edge>
    <edge source="ECU" target="FRA">
      <data key="d0">739988</data>
    </edge>
    <edge source="ECU" target="DEU">
      <data key="d0">927268</data>
    </edge>
    <edge source="ECU" target="GTM">
      <data key="d0">42554</data>
    </edge>
    <edge source="ECU" target="HND">
      <data key="d0">75408</data>
    </edge>
    <edge source="ECU" target="HKG">
      <data key="d0">368848</data>
    </edge>
    <edge source="ECU" target="ITA">
      <data key="d0">4146147</data>
    </edge>
    <edge source="ECU" target="JPN">
      <data key="d0">427381</data>
    </edge>
    <edge source="ECU" target="KOR">
      <data key="d0">115688</data>
    </edge>
    <edge source="ECU" target="MEX">
      <data key="d0">940623</data>
    </edge>
    <edge source="ECU" target="NLD">
      <data key="d0">33127</data>
    </edge>
    <edge source="ECU" target="PAN">
      <data key="d0">201104</data>
    </edge>
    <edge source="ECU" target="PRY">
      <data key="d0">41089</data>
    </edge>
    <edge source="ECU" target="PER">
      <data key="d0">3524029</data>
    </edge>
    <edge source="ECU" target="PRT">
      <data key="d0">57668</data>
    </edge>
    <edge source="ECU" target="ESP">
      <data key="d0">575667</data>
    </edge>
    <edge source="ECU" target="CHE">
      <data key="d0">25169</data>
    </edge>
    <edge source="ECU" target="THA">
      <data key="d0">969560</data>
    </edge>
    <edge source="ECU" target="GBR">
      <data key="d0">166398</data>
    </edge>
    <edge source="ECU" target="USA">
      <data key="d0">6750368</data>
    </edge>
    <edge source="SLV" target="CAN">
      <data key="d0">52807</data>
    </edge>
    <edge source="SLV" target="COL">
      <data key="d0">62149</data>
    </edge>
    <edge source="SLV" target="CRI">
      <data key="d0">5081106</data>
    </edge>
    <edge source="SLV" target="ECU">
      <data key="d0">16559</data>
    </edge>
    <edge source="SLV" target="GTM">
      <data key="d0">19182766</data>
    </edge>
    <edge source="SLV" target="HND">
      <data key="d0">15173148</data>
    </edge>
    <edge source="SLV" target="HKG">
      <data key="d0">26046</data>
    </edge>
    <edge source="SLV" target="ITA">
      <data key="d0">167056</data>
    </edge>
    <edge source="SLV" target="MEX">
      <data key="d0">630305</data>
    </edge>
    <edge source="SLV" target="NLD">
      <data key="d0">12459</data>
    </edge>
    <edge source="SLV" target="NIC">
      <data key="d0">9676188</data>
    </edge>
    <edge source="SLV" target="PAN">
      <data key="d0">441580</data>
    </edge>
    <edge source="SLV" target="PER">
      <data key="d0">59651</data>
    </edge>
    <edge source="SLV" target="SGP">
      <data key="d0">31899</data>
    </edge>
    <edge source="SLV" target="ESP">
      <data key="d0">34852</data>
    </edge>
    <edge source="SLV" target="GBR">
      <data key="d0">80500</data>
    </edge>
    <edge source="SLV" target="USA">
      <data key="d0">8537882</data>
    </edge>
    <edge source="SLV" target="URY">
      <data key="d0">29483</data>
    </edge>
    <edge source="GTM" target="ARG">
      <data key="d0">269148</data>
    </edge>
    <edge source="GTM" target="BRA">
      <data key="d0">76166</data>
    </edge>
    <edge source="GTM" target="CMR">
      <data key="d0">67535</data>
    </edge>
    <edge source="GTM" target="CAN">
      <data key="d0">310990</data>
    </edge>
    <edge source="GTM" target="CHL">
      <data key="d0">114430</data>
    </edge>
    <edge source="GTM" target="COL">
      <data key="d0">709953</data>
    </edge>
    <edge source="GTM" target="CRI">
      <data key="d0">7858118</data>
    </edge>
    <edge source="GTM" target="DNK">
      <data key="d0">15666</data>
    </edge>
    <edge source="GTM" target="ECU">
      <data key="d0">133704</data>
    </edge>
    <edge source="GTM" target="SLV">
      <data key="d0">15465747</data>
    </edge>
    <edge source="GTM" target="FRA">
      <data key="d0">112164</data>
    </edge>
    <edge source="GTM" target="DEU">
      <data key="d0">81865</data>
    </edge>
    <edge source="GTM" target="HND">
      <data key="d0">12689340</data>
    </edge>
    <edge source="GTM" target="ITA">
      <data key="d0">212429</data>
    </edge>
    <edge source="GTM" target="JAM">
      <data key="d0">67520</data>
    </edge>
    <edge source="GTM" target="MEX">
      <data key="d0">3285603</data>
    </edge>
    <edge source="GTM" target="NZL">
      <data key="d0">23662</data>
    </edge>
    <edge source="GTM" target="NIC">
      <data key="d0">6494601</data>
    </edge>
    <edge source="GTM" target="PAN">
      <data key="d0">2038690</data>
    </edge>
    <edge source="GTM" target="PER">
      <data key="d0">29993</data>
    </edge>
    <edge source="GTM" target="SEN">
      <data key="d0">38920</data>
    </edge>
    <edge source="GTM" target="GBR">
      <data key="d0">30740</data>
    </edge>
    <edge source="GTM" target="USA">
      <data key="d0">48351121</data>
    </edge>
    <edge source="HND" target="CRI">
      <data key="d0">261821</data>
    </edge>
    <edge source="HND" target="SLV">
      <data key="d0">3189515</data>
    </edge>
    <edge source="HND" target="DEU">
      <data key="d0">10913</data>
    </edge>
    <edge source="HND" target="GTM">
      <data key="d0">2186079</data>
    </edge>
    <edge source="HND" target="HKG">
      <data key="d0">71445</data>
    </edge>
    <edge source="HND" target="IDN">
      <data key="d0">54827</data>
    </edge>
    <edge source="HND" target="MEX">
      <data key="d0">58681</data>
    </edge>
    <edge source="HND" target="NIC">
      <data key="d0">828182</data>
    </edge>
    <edge source="HND" target="PAN">
      <data key="d0">88974</data>
    </edge>
    <edge source="HND" target="PER">
      <data key="d0">34726</data>
    </edge>
    <edge source="HND" target="GBR">
      <data key="d0">119687</data>
    </edge>
    <edge source="HND" target="USA">
      <data key="d0">4247890</data>
    </edge>
    <edge source="HKG" target="ALB">
      <data key="d0">63758</data>
    </edge>
    <edge source="HKG" target="DZA">
      <data key="d0">2005690</data>
    </edge>
    <edge source="HKG" target="AZE">
      <data key="d0">93429</data>
    </edge>
    <edge source="HKG" target="ARG">
      <data key="d0">82004386</data>
    </edge>
    <edge source="HKG" target="AUS">
      <data key="d0">465404729</data>
    </edge>
    <edge source="HKG" target="AUT">
      <data key="d0">76295557</data>
    </edge>
    <edge source="HKG" target="ARM">
      <data key="d0">468314</data>
    </edge>
    <edge source="HKG" target="BEL">
      <data key="d0">227924829</data>
    </edge>
    <edge source="HKG" target="BOL">
      <data key="d0">1172867</data>
    </edge>
    <edge source="HKG" target="BWA">
      <data key="d0">171610</data>
    </edge>
    <edge source="HKG" target="BRA">
      <data key="d0">114956385</data>
    </edge>
    <edge source="HKG" target="BGR">
      <data key="d0">3619527</data>
    </edge>
    <edge source="HKG" target="BDI">
      <data key="d0">193655</data>
    </edge>
    <edge source="HKG" target="BLR">
      <data key="d0">308641</data>
    </edge>
    <edge source="HKG" target="KHM">
      <data key="d0">29632908</data>
    </edge>
    <edge source="HKG" target="CMR">
      <data key="d0">1487331</data>
    </edge>
    <edge source="HKG" target="CAN">
      <data key="d0">692081966</data>
    </edge>
    <edge source="HKG" target="CAF">
      <data key="d0">74697</data>
    </edge>
    <edge source="HKG" target="LKA">
      <data key="d0">50593829</data>
    </edge>
    <edge source="HKG" target="CHL">
      <data key="d0">101835812</data>
    </edge>
    <edge source="HKG" target="CHN">
      <data key="d0">1793429423</data>
    </edge>
    <edge source="HKG" target="COL">
      <data key="d0">25134248</data>
    </edge>
    <edge source="HKG" target="CRI">
      <data key="d0">14724071</data>
    </edge>
    <edge source="HKG" target="HRV">
      <data key="d0">5119258</data>
    </edge>
    <edge source="HKG" target="CZE">
      <data key="d0">23080412</data>
    </edge>
    <edge source="HKG" target="BEN">
      <data key="d0">1267425</data>
    </edge>
    <edge source="HKG" target="DNK">
      <data key="d0">104250178</data>
    </edge>
    <edge source="HKG" target="ECU">
      <data key="d0">9663337</data>
    </edge>
    <edge source="HKG" target="SLV">
      <data key="d0">4732592</data>
    </edge>
    <edge source="HKG" target="ETH">
      <data key="d0">93562</data>
    </edge>
    <edge source="HKG" target="EST">
      <data key="d0">801622</data>
    </edge>
    <edge source="HKG" target="FIN">
      <data key="d0">47484130</data>
    </edge>
    <edge source="HKG" target="FRA">
      <data key="d0">713940301</data>
    </edge>
    <edge source="HKG" target="GEO">
      <data key="d0">252634</data>
    </edge>
    <edge source="HKG" target="GMB">
      <data key="d0">1016102</data>
    </edge>
    <edge source="HKG" target="DEU">
      <data key="d0">1386730688</data>
    </edge>
    <edge source="HKG" target="GHA">
      <data key="d0">3442213</data>
    </edge>
    <edge source="HKG" target="GRC">
      <data key="d0">62744844</data>
    </edge>
    <edge source="HKG" target="GTM">
      <data key="d0">13014725</data>
    </edge>
    <edge source="HKG" target="HND">
      <data key="d0">4879137</data>
    </edge>
    <edge source="HKG" target="HUN">
      <data key="d0">17815387</data>
    </edge>
    <edge source="HKG" target="IDN">
      <data key="d0">124098991</data>
    </edge>
    <edge source="HKG" target="IRL">
      <data key="d0">39951352</data>
    </edge>
    <edge source="HKG" target="ISR">
      <data key="d0">45514916</data>
    </edge>
    <edge source="HKG" target="ITA">
      <data key="d0">567054387</data>
    </edge>
    <edge source="HKG" target="CIV">
      <data key="d0">1064697</data>
    </edge>
    <edge source="HKG" target="JAM">
      <data key="d0">3207947</data>
    </edge>
    <edge source="HKG" target="JPN">
      <data key="d0">1726823034</data>
    </edge>
    <edge source="HKG" target="KAZ">
      <data key="d0">188703</data>
    </edge>
    <edge source="HKG" target="JOR">
      <data key="d0">4684838</data>
    </edge>
    <edge source="HKG" target="KOR">
      <data key="d0">208248082</data>
    </edge>
    <edge source="HKG" target="LBN">
      <data key="d0">10603516</data>
    </edge>
    <edge source="HKG" target="LVA">
      <data key="d0">1691910</data>
    </edge>
    <edge source="HKG" target="LTU">
      <data key="d0">2240497</data>
    </edge>
    <edge source="HKG" target="MDG">
      <data key="d0">5991879</data>
    </edge>
    <edge source="HKG" target="MWI">
      <data key="d0">290410</data>
    </edge>
    <edge source="HKG" target="MYS">
      <data key="d0">81579963</data>
    </edge>
    <edge source="HKG" target="MRT">
      <data key="d0">172760</data>
    </edge>
    <edge source="HKG" target="MUS">
      <data key="d0">18301173</data>
    </edge>
    <edge source="HKG" target="MEX">
      <data key="d0">206426264</data>
    </edge>
    <edge source="HKG" target="MDA">
      <data key="d0">12295</data>
    </edge>
    <edge source="HKG" target="MAR">
      <data key="d0">7894414</data>
    </edge>
    <edge source="HKG" target="MOZ">
      <data key="d0">552746</data>
    </edge>
    <edge source="HKG" target="OMN">
      <data key="d0">3832609</data>
    </edge>
    <edge source="HKG" target="NAM">
      <data key="d0">19110</data>
    </edge>
    <edge source="HKG" target="NLD">
      <data key="d0">446030764</data>
    </edge>
    <edge source="HKG" target="NZL">
      <data key="d0">53801678</data>
    </edge>
    <edge source="HKG" target="NIC">
      <data key="d0">2927349</data>
    </edge>
    <edge source="HKG" target="NER">
      <data key="d0">71708</data>
    </edge>
    <edge source="HKG" target="NOR">
      <data key="d0">50101102</data>
    </edge>
    <edge source="HKG" target="PAK">
      <data key="d0">13664821</data>
    </edge>
    <edge source="HKG" target="PAN">
      <data key="d0">103679904</data>
    </edge>
    <edge source="HKG" target="PRY">
      <data key="d0">96504050</data>
    </edge>
    <edge source="HKG" target="PER">
      <data key="d0">12378293</data>
    </edge>
    <edge source="HKG" target="PHL">
      <data key="d0">166652439</data>
    </edge>
    <edge source="HKG" target="POL">
      <data key="d0">59516404</data>
    </edge>
    <edge source="HKG" target="PRT">
      <data key="d0">48786125</data>
    </edge>
    <edge source="HKG" target="ROU">
      <data key="d0">2878842</data>
    </edge>
    <edge source="HKG" target="RUS">
      <data key="d0">31188153</data>
    </edge>
    <edge source="HKG" target="SAU">
      <data key="d0">58289882</data>
    </edge>
    <edge source="HKG" target="SEN">
      <data key="d0">742941</data>
    </edge>
    <edge source="HKG" target="IND">
      <data key="d0">73991435</data>
    </edge>
    <edge source="HKG" target="SGP">
      <data key="d0">250171506</data>
    </edge>
    <edge source="HKG" target="SVK">
      <data key="d0">2452616</data>
    </edge>
    <edge source="HKG" target="VNM">
      <data key="d0">31134821</data>
    </edge>
    <edge source="HKG" target="SVN">
      <data key="d0">3585547</data>
    </edge>
    <edge source="HKG" target="ZAF">
      <data key="d0">88513074</data>
    </edge>
    <edge source="HKG" target="ZWE">
      <data key="d0">1803035</data>
    </edge>
    <edge source="HKG" target="ESP">
      <data key="d0">327732570</data>
    </edge>
    <edge source="HKG" target="SWE">
      <data key="d0">105411415</data>
    </edge>
    <edge source="HKG" target="CHE">
      <data key="d0">163814377</data>
    </edge>
    <edge source="HKG" target="THA">
      <data key="d0">115492594</data>
    </edge>
    <edge source="HKG" target="TGO">
      <data key="d0">449119</data>
    </edge>
    <edge source="HKG" target="ARE">
      <data key="d0">144191281</data>
    </edge>
    <edge source="HKG" target="TUN">
      <data key="d0">5189182</data>
    </edge>
    <edge source="HKG" target="TUR">
      <data key="d0">74220723</data>
    </edge>
    <edge source="HKG" target="UGA">
      <data key="d0">1049147</data>
    </edge>
    <edge source="HKG" target="UKR">
      <data key="d0">9398923</data>
    </edge>
    <edge source="HKG" target="MKD">
      <data key="d0">305189</data>
    </edge>
    <edge source="HKG" target="EGY">
      <data key="d0">33994077</data>
    </edge>
    <edge source="HKG" target="GBR">
      <data key="d0">1607006757</data>
    </edge>
    <edge source="HKG" target="TZA">
      <data key="d0">1501269</data>
    </edge>
    <edge source="HKG" target="USA">
      <data key="d0">11092062809</data>
    </edge>
    <edge source="HKG" target="BFA">
      <data key="d0">102682</data>
    </edge>
    <edge source="HKG" target="URY">
      <data key="d0">28364138</data>
    </edge>
    <edge source="HKG" target="SRB">
      <data key="d0">1321097</data>
    </edge>
    <edge source="ISR" target="AZE">
      <data key="d0">148000</data>
    </edge>
    <edge source="ISR" target="ARG">
      <data key="d0">2366000</data>
    </edge>
    <edge source="ISR" target="AUS">
      <data key="d0">10883000</data>
    </edge>
    <edge source="ISR" target="AUT">
      <data key="d0">3172000</data>
    </edge>
    <edge source="ISR" target="ARM">
      <data key="d0">29000</data>
    </edge>
    <edge source="ISR" target="BEL">
      <data key="d0">20462000</data>
    </edge>
    <edge source="ISR" target="BOL">
      <data key="d0">10000</data>
    </edge>
    <edge source="ISR" target="BWA">
      <data key="d0">4836000</data>
    </edge>
    <edge source="ISR" target="BRA">
      <data key="d0">1292000</data>
    </edge>
    <edge source="ISR" target="BGR">
      <data key="d0">278000</data>
    </edge>
    <edge source="ISR" target="BLR">
      <data key="d0">66000</data>
    </edge>
    <edge source="ISR" target="CAN">
      <data key="d0">14808000</data>
    </edge>
    <edge source="ISR" target="LKA">
      <data key="d0">360000</data>
    </edge>
    <edge source="ISR" target="CHL">
      <data key="d0">1743000</data>
    </edge>
    <edge source="ISR" target="CHN">
      <data key="d0">745000</data>
    </edge>
    <edge source="ISR" target="COL">
      <data key="d0">172000</data>
    </edge>
    <edge source="ISR" target="CRI">
      <data key="d0">379000</data>
    </edge>
    <edge source="ISR" target="HRV">
      <data key="d0">40000</data>
    </edge>
    <edge source="ISR" target="CZE">
      <data key="d0">3396000</data>
    </edge>
    <edge source="ISR" target="DNK">
      <data key="d0">2649000</data>
    </edge>
    <edge source="ISR" target="ECU">
      <data key="d0">76000</data>
    </edge>
    <edge source="ISR" target="ETH">
      <data key="d0">25000</data>
    </edge>
    <edge source="ISR" target="FIN">
      <data key="d0">2281000</data>
    </edge>
    <edge source="ISR" target="FRA">
      <data key="d0">40195000</data>
    </edge>
    <edge source="ISR" target="GEO">
      <data key="d0">239000</data>
    </edge>
    <edge source="ISR" target="DEU">
      <data key="d0">57250000</data>
    </edge>
    <edge source="ISR" target="GHA">
      <data key="d0">267000</data>
    </edge>
    <edge source="ISR" target="GRC">
      <data key="d0">6059000</data>
    </edge>
    <edge source="ISR" target="GTM">
      <data key="d0">118000</data>
    </edge>
    <edge source="ISR" target="HND">
      <data key="d0">37000</data>
    </edge>
    <edge source="ISR" target="HKG">
      <data key="d0">4544000</data>
    </edge>
    <edge source="ISR" target="HUN">
      <data key="d0">4497000</data>
    </edge>
    <edge source="ISR" target="IRL">
      <data key="d0">116537000</data>
    </edge>
    <edge source="ISR" target="ITA">
      <data key="d0">23564000</data>
    </edge>
    <edge source="ISR" target="JAM">
      <data key="d0">87000</data>
    </edge>
    <edge source="ISR" target="JPN">
      <data key="d0">9521000</data>
    </edge>
    <edge source="ISR" target="KAZ">
      <data key="d0">523000</data>
    </edge>
    <edge source="ISR" target="JOR">
      <data key="d0">5261000</data>
    </edge>
    <edge source="ISR" target="KOR">
      <data key="d0">1778000</data>
    </edge>
    <edge source="ISR" target="LVA">
      <data key="d0">525000</data>
    </edge>
    <edge source="ISR" target="LTU">
      <data key="d0">366000</data>
    </edge>
    <edge source="ISR" target="MUS">
      <data key="d0">69000</data>
    </edge>
    <edge source="ISR" target="MEX">
      <data key="d0">2296000</data>
    </edge>
    <edge source="ISR" target="MDA">
      <data key="d0">307000</data>
    </edge>
    <edge source="ISR" target="MAR">
      <data key="d0">109000</data>
    </edge>
    <edge source="ISR" target="NLD">
      <data key="d0">37039000</data>
    </edge>
    <edge source="ISR" target="NZL">
      <data key="d0">1507000</data>
    </edge>
    <edge source="ISR" target="NOR">
      <data key="d0">2182000</data>
    </edge>
    <edge source="ISR" target="PAN">
      <data key="d0">3338000</data>
    </edge>
    <edge source="ISR" target="PRY">
      <data key="d0">26000</data>
    </edge>
    <edge source="ISR" target="PER">
      <data key="d0">113000</data>
    </edge>
    <edge source="ISR" target="PHL">
      <data key="d0">848000</data>
    </edge>
    <edge source="ISR" target="POL">
      <data key="d0">4678000</data>
    </edge>
    <edge source="ISR" target="PRT">
      <data key="d0">2346000</data>
    </edge>
    <edge source="ISR" target="ROU">
      <data key="d0">2091000</data>
    </edge>
    <edge source="ISR" target="RUS">
      <data key="d0">8186000</data>
    </edge>
    <edge source="ISR" target="IND">
      <data key="d0">538000</data>
    </edge>
    <edge source="ISR" target="SGP">
      <data key="d0">1275000</data>
    </edge>
    <edge source="ISR" target="SVK">
      <data key="d0">341000</data>
    </edge>
    <edge source="ISR" target="VNM">
      <data key="d0">138000</data>
    </edge>
    <edge source="ISR" target="SVN">
      <data key="d0">546000</data>
    </edge>
    <edge source="ISR" target="ZAF">
      <data key="d0">5839000</data>
    </edge>
    <edge source="ISR" target="ESP">
      <data key="d0">12769000</data>
    </edge>
    <edge source="ISR" target="SWE">
      <data key="d0">3826000</data>
    </edge>
    <edge source="ISR" target="CHE">
      <data key="d0">13894000</data>
    </edge>
    <edge source="ISR" target="THA">
      <data key="d0">2113000</data>
    </edge>
    <edge source="ISR" target="ARE">
      <data key="d0">118000</data>
    </edge>
    <edge source="ISR" target="TUR">
      <data key="d0">5820000</data>
    </edge>
    <edge source="ISR" target="UGA">
      <data key="d0">125000</data>
    </edge>
    <edge source="ISR" target="UKR">
      <data key="d0">1965000</data>
    </edge>
    <edge source="ISR" target="MKD">
      <data key="d0">13000</data>
    </edge>
    <edge source="ISR" target="EGY">
      <data key="d0">1293000</data>
    </edge>
    <edge source="ISR" target="GBR">
      <data key="d0">110235000</data>
    </edge>
    <edge source="ISR" target="TZA">
      <data key="d0">68000</data>
    </edge>
    <edge source="ISR" target="USA">
      <data key="d0">521148000</data>
    </edge>
    <edge source="ISR" target="URY">
      <data key="d0">204000</data>
    </edge>
    <edge source="JAM" target="CAN">
      <data key="d0">62308</data>
    </edge>
    <edge source="JAM" target="ECU">
      <data key="d0">14756</data>
    </edge>
    <edge source="JAM" target="FRA">
      <data key="d0">47955</data>
    </edge>
    <edge source="JAM" target="HND">
      <data key="d0">55215</data>
    </edge>
    <edge source="JAM" target="ESP">
      <data key="d0">31833</data>
    </edge>
    <edge source="JAM" target="GBR">
      <data key="d0">161998</data>
    </edge>
    <edge source="JAM" target="USA">
      <data key="d0">2756707</data>
    </edge>
    <edge source="KOR" target="ALB">
      <data key="d0">39520</data>
    </edge>
    <edge source="KOR" target="DZA">
      <data key="d0">756196</data>
    </edge>
    <edge source="KOR" target="AZE">
      <data key="d0">478401</data>
    </edge>
    <edge source="KOR" target="ARG">
      <data key="d0">9116209</data>
    </edge>
    <edge source="KOR" target="AUS">
      <data key="d0">54573076</data>
    </edge>
    <edge source="KOR" target="AUT">
      <data key="d0">5152296</data>
    </edge>
    <edge source="KOR" target="ARM">
      <data key="d0">70293</data>
    </edge>
    <edge source="KOR" target="BEL">
      <data key="d0">19285111</data>
    </edge>
    <edge source="KOR" target="BOL">
      <data key="d0">341772</data>
    </edge>
    <edge source="KOR" target="BRA">
      <data key="d0">25678601</data>
    </edge>
    <edge source="KOR" target="BGR">
      <data key="d0">234666</data>
    </edge>
    <edge source="KOR" target="BDI">
      <data key="d0">46430</data>
    </edge>
    <edge source="KOR" target="BLR">
      <data key="d0">466504</data>
    </edge>
    <edge source="KOR" target="KHM">
      <data key="d0">1866588</data>
    </edge>
    <edge source="KOR" target="CMR">
      <data key="d0">261128</data>
    </edge>
    <edge source="KOR" target="CAN">
      <data key="d0">58985753</data>
    </edge>
    <edge source="KOR" target="CAF">
      <data key="d0">69033</data>
    </edge>
    <edge source="KOR" target="LKA">
      <data key="d0">20346646</data>
    </edge>
    <edge source="KOR" target="CHL">
      <data key="d0">10707107</data>
    </edge>
    <edge source="KOR" target="CHN">
      <data key="d0">377032183</data>
    </edge>
    <edge source="KOR" target="COL">
      <data key="d0">3473387</data>
    </edge>
    <edge source="KOR" target="CRI">
      <data key="d0">1832335</data>
    </edge>
    <edge source="KOR" target="HRV">
      <data key="d0">356453</data>
    </edge>
    <edge source="KOR" target="CZE">
      <data key="d0">3499915</data>
    </edge>
    <edge source="KOR" target="BEN">
      <data key="d0">729850</data>
    </edge>
    <edge source="KOR" target="DNK">
      <data key="d0">7866994</data>
    </edge>
    <edge source="KOR" target="ECU">
      <data key="d0">3151265</data>
    </edge>
    <edge source="KOR" target="SLV">
      <data key="d0">2934408</data>
    </edge>
    <edge source="KOR" target="ETH">
      <data key="d0">361314</data>
    </edge>
    <edge source="KOR" target="EST">
      <data key="d0">38957</data>
    </edge>
    <edge source="KOR" target="FIN">
      <data key="d0">19868506</data>
    </edge>
    <edge source="KOR" target="FRA">
      <data key="d0">50918129</data>
    </edge>
    <edge source="KOR" target="GEO">
      <data key="d0">443644</data>
    </edge>
    <edge source="KOR" target="GMB">
      <data key="d0">13626</data>
    </edge>
    <edge source="KOR" target="DEU">
      <data key="d0">98794713</data>
    </edge>
    <edge source="KOR" target="GHA">
      <data key="d0">1123942</data>
    </edge>
    <edge source="KOR" target="GRC">
      <data key="d0">5628372</data>
    </edge>
    <edge source="KOR" target="GTM">
      <data key="d0">9868082</data>
    </edge>
    <edge source="KOR" target="HND">
      <data key="d0">2817359</data>
    </edge>
    <edge source="KOR" target="HKG">
      <data key="d0">229373563</data>
    </edge>
    <edge source="KOR" target="HUN">
      <data key="d0">3543868</data>
    </edge>
    <edge source="KOR" target="IDN">
      <data key="d0">126413072</data>
    </edge>
    <edge source="KOR" target="IRL">
      <data key="d0">11995995</data>
    </edge>
    <edge source="KOR" target="ISR">
      <data key="d0">9587969</data>
    </edge>
    <edge source="KOR" target="ITA">
      <data key="d0">39599705</data>
    </edge>
    <edge source="KOR" target="CIV">
      <data key="d0">210203</data>
    </edge>
    <edge source="KOR" target="JAM">
      <data key="d0">666755</data>
    </edge>
    <edge source="KOR" target="JPN">
      <data key="d0">753395104</data>
    </edge>
    <edge source="KOR" target="KAZ">
      <data key="d0">899075</data>
    </edge>
    <edge source="KOR" target="JOR">
      <data key="d0">1990564</data>
    </edge>
    <edge source="KOR" target="KGZ">
      <data key="d0">10107</data>
    </edge>
    <edge source="KOR" target="LBN">
      <data key="d0">3978167</data>
    </edge>
    <edge source="KOR" target="LVA">
      <data key="d0">359567</data>
    </edge>
    <edge source="KOR" target="LTU">
      <data key="d0">339237</data>
    </edge>
    <edge source="KOR" target="MDG">
      <data key="d0">39965</data>
    </edge>
    <edge source="KOR" target="MWI">
      <data key="d0">60518</data>
    </edge>
    <edge source="KOR" target="MYS">
      <data key="d0">36663965</data>
    </edge>
    <edge source="KOR" target="MRT">
      <data key="d0">10522</data>
    </edge>
    <edge source="KOR" target="MUS">
      <data key="d0">367226</data>
    </edge>
    <edge source="KOR" target="MEX">
      <data key="d0">41689290</data>
    </edge>
    <edge source="KOR" target="MDA">
      <data key="d0">59898</data>
    </edge>
    <edge source="KOR" target="MAR">
      <data key="d0">1381339</data>
    </edge>
    <edge source="KOR" target="MOZ">
      <data key="d0">86332</data>
    </edge>
    <edge source="KOR" target="OMN">
      <data key="d0">1014274</data>
    </edge>
    <edge source="KOR" target="NAM">
      <data key="d0">13225</data>
    </edge>
    <edge source="KOR" target="NLD">
      <data key="d0">35426207</data>
    </edge>
    <edge source="KOR" target="NZL">
      <data key="d0">5912121</data>
    </edge>
    <edge source="KOR" target="NIC">
      <data key="d0">596141</data>
    </edge>
    <edge source="KOR" target="NER">
      <data key="d0">62094</data>
    </edge>
    <edge source="KOR" target="NOR">
      <data key="d0">4237128</data>
    </edge>
    <edge source="KOR" target="PAK">
      <data key="d0">13802565</data>
    </edge>
    <edge source="KOR" target="PAN">
      <data key="d0">4215154</data>
    </edge>
    <edge source="KOR" target="PRY">
      <data key="d0">4346931</data>
    </edge>
    <edge source="KOR" target="PER">
      <data key="d0">1410066</data>
    </edge>
    <edge source="KOR" target="PHL">
      <data key="d0">50392830</data>
    </edge>
    <edge source="KOR" target="POL">
      <data key="d0">8017083</data>
    </edge>
    <edge source="KOR" target="PRT">
      <data key="d0">2934523</data>
    </edge>
    <edge source="KOR" target="ROU">
      <data key="d0">558605</data>
    </edge>
    <edge source="KOR" target="RUS">
      <data key="d0">33561773</data>
    </edge>
    <edge source="KOR" target="SAU">
      <data key="d0">23124441</data>
    </edge>
    <edge source="KOR" target="SEN">
      <data key="d0">672027</data>
    </edge>
    <edge source="KOR" target="IND">
      <data key="d0">17874769</data>
    </edge>
    <edge source="KOR" target="SGP">
      <data key="d0">44046122</data>
    </edge>
    <edge source="KOR" target="SVK">
      <data key="d0">443584</data>
    </edge>
    <edge source="KOR" target="VNM">
      <data key="d0">61183901</data>
    </edge>
    <edge source="KOR" target="SVN">
      <data key="d0">379006</data>
    </edge>
    <edge source="KOR" target="ZAF">
      <data key="d0">9863229</data>
    </edge>
    <edge source="KOR" target="ZWE">
      <data key="d0">11690</data>
    </edge>
    <edge source="KOR" target="ESP">
      <data key="d0">26030280</data>
    </edge>
    <edge source="KOR" target="SWE">
      <data key="d0">10150523</data>
    </edge>
    <edge source="KOR" target="CHE">
      <data key="d0">7512004</data>
    </edge>
    <edge source="KOR" target="THA">
      <data key="d0">30677362</data>
    </edge>
    <edge source="KOR" target="TGO">
      <data key="d0">943641</data>
    </edge>
    <edge source="KOR" target="ARE">
      <data key="d0">99504713</data>
    </edge>
    <edge source="KOR" target="TUN">
      <data key="d0">664422</data>
    </edge>
    <edge source="KOR" target="TUR">
      <data key="d0">20865882</data>
    </edge>
    <edge source="KOR" target="UGA">
      <data key="d0">118728</data>
    </edge>
    <edge source="KOR" target="UKR">
      <data key="d0">1728283</data>
    </edge>
    <edge source="KOR" target="MKD">
      <data key="d0">30530</data>
    </edge>
    <edge source="KOR" target="EGY">
      <data key="d0">9958582</data>
    </edge>
    <edge source="KOR" target="GBR">
      <data key="d0">100610181</data>
    </edge>
    <edge source="KOR" target="TZA">
      <data key="d0">788761</data>
    </edge>
    <edge source="KOR" target="USA">
      <data key="d0">1265118387</data>
    </edge>
    <edge source="KOR" target="BFA">
      <data key="d0">41561</data>
    </edge>
    <edge source="KOR" target="URY">
      <data key="d0">2070200</data>
    </edge>
    <edge source="KOR" target="SRB">
      <data key="d0">56413</data>
    </edge>
    <edge source="LBN" target="DZA">
      <data key="d0">543148</data>
    </edge>
    <edge source="LBN" target="AZE">
      <data key="d0">16578</data>
    </edge>
    <edge source="LBN" target="AUS">
      <data key="d0">339154</data>
    </edge>
    <edge source="LBN" target="AUT">
      <data key="d0">42409</data>
    </edge>
    <edge source="LBN" target="ARM">
      <data key="d0">103915</data>
    </edge>
    <edge source="LBN" target="BEL">
      <data key="d0">857329</data>
    </edge>
    <edge source="LBN" target="BRA">
      <data key="d0">14427</data>
    </edge>
    <edge source="LBN" target="BGR">
      <data key="d0">27060</data>
    </edge>
    <edge source="LBN" target="CMR">
      <data key="d0">16054</data>
    </edge>
    <edge source="LBN" target="CAN">
      <data key="d0">626587</data>
    </edge>
    <edge source="LBN" target="CAF">
      <data key="d0">119612</data>
    </edge>
    <edge source="LBN" target="CHN">
      <data key="d0">15583</data>
    </edge>
    <edge source="LBN" target="CZE">
      <data key="d0">15401</data>
    </edge>
    <edge source="LBN" target="BEN">
      <data key="d0">18407</data>
    </edge>
    <edge source="LBN" target="ETH">
      <data key="d0">33588</data>
    </edge>
    <edge source="LBN" target="FRA">
      <data key="d0">2817612</data>
    </edge>
    <edge source="LBN" target="GMB">
      <data key="d0">38399</data>
    </edge>
    <edge source="LBN" target="DEU">
      <data key="d0">1225644</data>
    </edge>
    <edge source="LBN" target="GHA">
      <data key="d0">27810</data>
    </edge>
    <edge source="LBN" target="GRC">
      <data key="d0">153525</data>
    </edge>
    <edge source="LBN" target="HKG">
      <data key="d0">306769</data>
    </edge>
    <edge source="LBN" target="IDN">
      <data key="d0">342507</data>
    </edge>
    <edge source="LBN" target="ITA">
      <data key="d0">6626994</data>
    </edge>
    <edge source="LBN" target="CIV">
      <data key="d0">26171</data>
    </edge>
    <edge source="LBN" target="JPN">
      <data key="d0">136746</data>
    </edge>
    <edge source="LBN" target="JOR">
      <data key="d0">3251025</data>
    </edge>
    <edge source="LBN" target="MYS">
      <data key="d0">282460</data>
    </edge>
    <edge source="LBN" target="MRT">
      <data key="d0">118671</data>
    </edge>
    <edge source="LBN" target="MUS">
      <data key="d0">11583</data>
    </edge>
    <edge source="LBN" target="MAR">
      <data key="d0">866770</data>
    </edge>
    <edge source="LBN" target="MOZ">
      <data key="d0">59019</data>
    </edge>
    <edge source="LBN" target="OMN">
      <data key="d0">166857</data>
    </edge>
    <edge source="LBN" target="NLD">
      <data key="d0">467689</data>
    </edge>
    <edge source="LBN" target="NOR">
      <data key="d0">49358</data>
    </edge>
    <edge source="LBN" target="PRY">
      <data key="d0">43059</data>
    </edge>
    <edge source="LBN" target="PHL">
      <data key="d0">22587</data>
    </edge>
    <edge source="LBN" target="ROU">
      <data key="d0">125299</data>
    </edge>
    <edge source="LBN" target="SAU">
      <data key="d0">7251901</data>
    </edge>
    <edge source="LBN" target="SEN">
      <data key="d0">148735</data>
    </edge>
    <edge source="LBN" target="SVK">
      <data key="d0">19894</data>
    </edge>
    <edge source="LBN" target="ESP">
      <data key="d0">214942</data>
    </edge>
    <edge source="LBN" target="SWE">
      <data key="d0">330500</data>
    </edge>
    <edge source="LBN" target="CHE">
      <data key="d0">1143253</data>
    </edge>
    <edge source="LBN" target="THA">
      <data key="d0">356963</data>
    </edge>
    <edge source="LBN" target="TGO">
      <data key="d0">53611</data>
    </edge>
    <edge source="LBN" target="ARE">
      <data key="d0">44693504</data>
    </edge>
    <edge source="LBN" target="TUN">
      <data key="d0">704220</data>
    </edge>
    <edge source="LBN" target="TUR">
      <data key="d0">310908</data>
    </edge>
    <edge source="LBN" target="UKR">
      <data key="d0">43520</data>
    </edge>
    <edge source="LBN" target="EGY">
      <data key="d0">3068177</data>
    </edge>
    <edge source="LBN" target="GBR">
      <data key="d0">713279</data>
    </edge>
    <edge source="LBN" target="TZA">
      <data key="d0">22334</data>
    </edge>
    <edge source="LBN" target="USA">
      <data key="d0">9309616</data>
    </edge>
    <edge source="LTU" target="AZE">
      <data key="d0">26249</data>
    </edge>
    <edge source="LTU" target="AUS">
      <data key="d0">35273</data>
    </edge>
    <edge source="LTU" target="AUT">
      <data key="d0">172628</data>
    </edge>
    <edge source="LTU" target="BEL">
      <data key="d0">353097</data>
    </edge>
    <edge source="LTU" target="BLR">
      <data key="d0">920685</data>
    </edge>
    <edge source="LTU" target="CZE">
      <data key="d0">46540</data>
    </edge>
    <edge source="LTU" target="DNK">
      <data key="d0">1432354</data>
    </edge>
    <edge source="LTU" target="EST">
      <data key="d0">3569166</data>
    </edge>
    <edge source="LTU" target="FIN">
      <data key="d0">524344</data>
    </edge>
    <edge source="LTU" target="FRA">
      <data key="d0">921326</data>
    </edge>
    <edge source="LTU" target="GEO">
      <data key="d0">26585</data>
    </edge>
    <edge source="LTU" target="DEU">
      <data key="d0">7580960</data>
    </edge>
    <edge source="LTU" target="HKG">
      <data key="d0">50147</data>
    </edge>
    <edge source="LTU" target="HUN">
      <data key="d0">437020</data>
    </edge>
    <edge source="LTU" target="IRL">
      <data key="d0">380763</data>
    </edge>
    <edge source="LTU" target="ISR">
      <data key="d0">37721</data>
    </edge>
    <edge source="LTU" target="ITA">
      <data key="d0">226703</data>
    </edge>
    <edge source="LTU" target="JPN">
      <data key="d0">176818</data>
    </edge>
    <edge source="LTU" target="KAZ">
      <data key="d0">766023</data>
    </edge>
    <edge source="LTU" target="KGZ">
      <data key="d0">35130</data>
    </edge>
    <edge source="LTU" target="LVA">
      <data key="d0">11392123</data>
    </edge>
    <edge source="LTU" target="MDA">
      <data key="d0">19823</data>
    </edge>
    <edge source="LTU" target="NLD">
      <data key="d0">1489967</data>
    </edge>
    <edge source="LTU" target="NOR">
      <data key="d0">289770</data>
    </edge>
    <edge source="LTU" target="POL">
      <data key="d0">932140</data>
    </edge>
    <edge source="LTU" target="ROU">
      <data key="d0">18494</data>
    </edge>
    <edge source="LTU" target="RUS">
      <data key="d0">8873222</data>
    </edge>
    <edge source="LTU" target="IND">
      <data key="d0">14683</data>
    </edge>
    <edge source="LTU" target="ZAF">
      <data key="d0">144614</data>
    </edge>
    <edge source="LTU" target="ESP">
      <data key="d0">142929</data>
    </edge>
    <edge source="LTU" target="SWE">
      <data key="d0">3401497</data>
    </edge>
    <edge source="LTU" target="CHE">
      <data key="d0">508109</data>
    </edge>
    <edge source="LTU" target="THA">
      <data key="d0">35178</data>
    </edge>
    <edge source="LTU" target="ARE">
      <data key="d0">445160</data>
    </edge>
    <edge source="LTU" target="TUR">
      <data key="d0">13630</data>
    </edge>
    <edge source="LTU" target="UKR">
      <data key="d0">6055922</data>
    </edge>
    <edge source="LTU" target="GBR">
      <data key="d0">1631671</data>
    </edge>
    <edge source="LTU" target="USA">
      <data key="d0">18684584</data>
    </edge>
    <edge source="LTU" target="SRB">
      <data key="d0">19114</data>
    </edge>
    <edge source="MYS" target="DZA">
      <data key="d0">31413</data>
    </edge>
    <edge source="MYS" target="AZE">
      <data key="d0">25150</data>
    </edge>
    <edge source="MYS" target="ARG">
      <data key="d0">1524590</data>
    </edge>
    <edge source="MYS" target="AUS">
      <data key="d0">53517170</data>
    </edge>
    <edge source="MYS" target="AUT">
      <data key="d0">1494968</data>
    </edge>
    <edge source="MYS" target="ARM">
      <data key="d0">48132</data>
    </edge>
    <edge source="MYS" target="BEL">
      <data key="d0">20479640</data>
    </edge>
    <edge source="MYS" target="BOL">
      <data key="d0">36115</data>
    </edge>
    <edge source="MYS" target="BRA">
      <data key="d0">4417959</data>
    </edge>
    <edge source="MYS" target="BGR">
      <data key="d0">57863</data>
    </edge>
    <edge source="MYS" target="KHM">
      <data key="d0">3340582</data>
    </edge>
    <edge source="MYS" target="CMR">
      <data key="d0">50273</data>
    </edge>
    <edge source="MYS" target="CAN">
      <data key="d0">12359893</data>
    </edge>
    <edge source="MYS" target="LKA">
      <data key="d0">5541420</data>
    </edge>
    <edge source="MYS" target="CHL">
      <data key="d0">817014</data>
    </edge>
    <edge source="MYS" target="CHN">
      <data key="d0">29622146</data>
    </edge>
    <edge source="MYS" target="COL">
      <data key="d0">562964</data>
    </edge>
    <edge source="MYS" target="CRI">
      <data key="d0">126049</data>
    </edge>
    <edge source="MYS" target="HRV">
      <data key="d0">10070</data>
    </edge>
    <edge source="MYS" target="CZE">
      <data key="d0">686716</data>
    </edge>
    <edge source="MYS" target="BEN">
      <data key="d0">14901</data>
    </edge>
    <edge source="MYS" target="DNK">
      <data key="d0">1986470</data>
    </edge>
    <edge source="MYS" target="ECU">
      <data key="d0">643141</data>
    </edge>
    <edge source="MYS" target="ETH">
      <data key="d0">87355</data>
    </edge>
    <edge source="MYS" target="FIN">
      <data key="d0">1776213</data>
    </edge>
    <edge source="MYS" target="FRA">
      <data key="d0">40530937</data>
    </edge>
    <edge source="MYS" target="GEO">
      <data key="d0">73836</data>
    </edge>
    <edge source="MYS" target="GMB">
      <data key="d0">12375</data>
    </edge>
    <edge source="MYS" target="DEU">
      <data key="d0">38011343</data>
    </edge>
    <edge source="MYS" target="GHA">
      <data key="d0">570010</data>
    </edge>
    <edge source="MYS" target="GRC">
      <data key="d0">1077144</data>
    </edge>
    <edge source="MYS" target="GTM">
      <data key="d0">41832</data>
    </edge>
    <edge source="MYS" target="HND">
      <data key="d0">169981</data>
    </edge>
    <edge source="MYS" target="HKG">
      <data key="d0">64332586</data>
    </edge>
    <edge source="MYS" target="HUN">
      <data key="d0">2294669</data>
    </edge>
    <edge source="MYS" target="IDN">
      <data key="d0">30675307</data>
    </edge>
    <edge source="MYS" target="IRL">
      <data key="d0">15174955</data>
    </edge>
    <edge source="MYS" target="ITA">
      <data key="d0">9950334</data>
    </edge>
    <edge source="MYS" target="CIV">
      <data key="d0">46484</data>
    </edge>
    <edge source="MYS" target="JPN">
      <data key="d0">191553477</data>
    </edge>
    <edge source="MYS" target="KAZ">
      <data key="d0">13756</data>
    </edge>
    <edge source="MYS" target="JOR">
      <data key="d0">342002</data>
    </edge>
    <edge source="MYS" target="KOR">
      <data key="d0">23925179</data>
    </edge>
    <edge source="MYS" target="LBN">
      <data key="d0">299722</data>
    </edge>
    <edge source="MYS" target="LVA">
      <data key="d0">169153</data>
    </edge>
    <edge source="MYS" target="LTU">
      <data key="d0">30673</data>
    </edge>
    <edge source="MYS" target="MDG">
      <data key="d0">184395</data>
    </edge>
    <edge source="MYS" target="MWI">
      <data key="d0">36645</data>
    </edge>
    <edge source="MYS" target="MRT">
      <data key="d0">53821</data>
    </edge>
    <edge source="MYS" target="MUS">
      <data key="d0">1417322</data>
    </edge>
    <edge source="MYS" target="MEX">
      <data key="d0">8207905</data>
    </edge>
    <edge source="MYS" target="MDA">
      <data key="d0">200001</data>
    </edge>
    <edge source="MYS" target="MAR">
      <data key="d0">782866</data>
    </edge>
    <edge source="MYS" target="MOZ">
      <data key="d0">10272</data>
    </edge>
    <edge source="MYS" target="OMN">
      <data key="d0">332825</data>
    </edge>
    <edge source="MYS" target="NLD">
      <data key="d0">19262091</data>
    </edge>
    <edge source="MYS" target="NZL">
      <data key="d0">8243132</data>
    </edge>
    <edge source="MYS" target="NIC">
      <data key="d0">173187</data>
    </edge>
    <edge source="MYS" target="NOR">
      <data key="d0">3429310</data>
    </edge>
    <edge source="MYS" target="PAK">
      <data key="d0">663611</data>
    </edge>
    <edge source="MYS" target="PAN">
      <data key="d0">5062344</data>
    </edge>
    <edge source="MYS" target="PRY">
      <data key="d0">113091</data>
    </edge>
    <edge source="MYS" target="PER">
      <data key="d0">457291</data>
    </edge>
    <edge source="MYS" target="PHL">
      <data key="d0">36888598</data>
    </edge>
    <edge source="MYS" target="POL">
      <data key="d0">451425</data>
    </edge>
    <edge source="MYS" target="PRT">
      <data key="d0">2478660</data>
    </edge>
    <edge source="MYS" target="ROU">
      <data key="d0">21737</data>
    </edge>
    <edge source="MYS" target="RUS">
      <data key="d0">1370186</data>
    </edge>
    <edge source="MYS" target="SAU">
      <data key="d0">25526254</data>
    </edge>
    <edge source="MYS" target="SEN">
      <data key="d0">198902</data>
    </edge>
    <edge source="MYS" target="IND">
      <data key="d0">4849733</data>
    </edge>
    <edge source="MYS" target="SGP">
      <data key="d0">456302719</data>
    </edge>
    <edge source="MYS" target="SVK">
      <data key="d0">10012</data>
    </edge>
    <edge source="MYS" target="VNM">
      <data key="d0">4985985</data>
    </edge>
    <edge source="MYS" target="SVN">
      <data key="d0">31982</data>
    </edge>
    <edge source="MYS" target="ZAF">
      <data key="d0">6598082</data>
    </edge>
    <edge source="MYS" target="ESP">
      <data key="d0">8241034</data>
    </edge>
    <edge source="MYS" target="SWE">
      <data key="d0">4610615</data>
    </edge>
    <edge source="MYS" target="CHE">
      <data key="d0">9056470</data>
    </edge>
    <edge source="MYS" target="THA">
      <data key="d0">77716922</data>
    </edge>
    <edge source="MYS" target="TGO">
      <data key="d0">12074</data>
    </edge>
    <edge source="MYS" target="ARE">
      <data key="d0">285927187</data>
    </edge>
    <edge source="MYS" target="TUN">
      <data key="d0">49537</data>
    </edge>
    <edge source="MYS" target="TUR">
      <data key="d0">2561023</data>
    </edge>
    <edge source="MYS" target="UGA">
      <data key="d0">14378</data>
    </edge>
    <edge source="MYS" target="UKR">
      <data key="d0">2646192</data>
    </edge>
    <edge source="MYS" target="EGY">
      <data key="d0">912249</data>
    </edge>
    <edge source="MYS" target="GBR">
      <data key="d0">120170894</data>
    </edge>
    <edge source="MYS" target="TZA">
      <data key="d0">323218</data>
    </edge>
    <edge source="MYS" target="USA">
      <data key="d0">300407906</data>
    </edge>
    <edge source="MYS" target="URY">
      <data key="d0">380791</data>
    </edge>
    <edge source="MYS" target="SRB">
      <data key="d0">17471</data>
    </edge>
    <edge source="MEX" target="ARG">
      <data key="d0">12424182</data>
    </edge>
    <edge source="MEX" target="AUS">
      <data key="d0">10208906</data>
    </edge>
    <edge source="MEX" target="AUT">
      <data key="d0">533742</data>
    </edge>
    <edge source="MEX" target="BEL">
      <data key="d0">2843453</data>
    </edge>
    <edge source="MEX" target="BOL">
      <data key="d0">1440961</data>
    </edge>
    <edge source="MEX" target="BRA">
      <data key="d0">11141897</data>
    </edge>
    <edge source="MEX" target="CAN">
      <data key="d0">30353994</data>
    </edge>
    <edge source="MEX" target="CHL">
      <data key="d0">18697840</data>
    </edge>
    <edge source="MEX" target="CHN">
      <data key="d0">1695727</data>
    </edge>
    <edge source="MEX" target="COL">
      <data key="d0">21196082</data>
    </edge>
    <edge source="MEX" target="CRI">
      <data key="d0">24144140</data>
    </edge>
    <edge source="MEX" target="HRV">
      <data key="d0">26898</data>
    </edge>
    <edge source="MEX" target="CZE">
      <data key="d0">399283</data>
    </edge>
    <edge source="MEX" target="DNK">
      <data key="d0">58262</data>
    </edge>
    <edge source="MEX" target="ECU">
      <data key="d0">4265498</data>
    </edge>
    <edge source="MEX" target="SLV">
      <data key="d0">15689265</data>
    </edge>
    <edge source="MEX" target="ETH">
      <data key="d0">28283</data>
    </edge>
    <edge source="MEX" target="EST">
      <data key="d0">193932</data>
    </edge>
    <edge source="MEX" target="FIN">
      <data key="d0">49014</data>
    </edge>
    <edge source="MEX" target="FRA">
      <data key="d0">3348962</data>
    </edge>
    <edge source="MEX" target="DEU">
      <data key="d0">26247262</data>
    </edge>
    <edge source="MEX" target="GRC">
      <data key="d0">274257</data>
    </edge>
    <edge source="MEX" target="GTM">
      <data key="d0">36380422</data>
    </edge>
    <edge source="MEX" target="HND">
      <data key="d0">12502146</data>
    </edge>
    <edge source="MEX" target="HKG">
      <data key="d0">3403003</data>
    </edge>
    <edge source="MEX" target="HUN">
      <data key="d0">609304</data>
    </edge>
    <edge source="MEX" target="IDN">
      <data key="d0">490258</data>
    </edge>
    <edge source="MEX" target="IRL">
      <data key="d0">352215</data>
    </edge>
    <edge source="MEX" target="ISR">
      <data key="d0">364843</data>
    </edge>
    <edge source="MEX" target="ITA">
      <data key="d0">7239862</data>
    </edge>
    <edge source="MEX" target="JAM">
      <data key="d0">1846963</data>
    </edge>
    <edge source="MEX" target="JPN">
      <data key="d0">6880988</data>
    </edge>
    <edge source="MEX" target="JOR">
      <data key="d0">12743</data>
    </edge>
    <edge source="MEX" target="KOR">
      <data key="d0">1560379</data>
    </edge>
    <edge source="MEX" target="LBN">
      <data key="d0">20301</data>
    </edge>
    <edge source="MEX" target="LTU">
      <data key="d0">15858</data>
    </edge>
    <edge source="MEX" target="MYS">
      <data key="d0">446011</data>
    </edge>
    <edge source="MEX" target="NLD">
      <data key="d0">8321825</data>
    </edge>
    <edge source="MEX" target="NZL">
      <data key="d0">465526</data>
    </edge>
    <edge source="MEX" target="NIC">
      <data key="d0">6297325</data>
    </edge>
    <edge source="MEX" target="NOR">
      <data key="d0">149081</data>
    </edge>
    <edge source="MEX" target="PAN">
      <data key="d0">31803789</data>
    </edge>
    <edge source="MEX" target="PRY">
      <data key="d0">657566</data>
    </edge>
    <edge source="MEX" target="PER">
      <data key="d0">6387742</data>
    </edge>
    <edge source="MEX" target="PHL">
      <data key="d0">480241</data>
    </edge>
    <edge source="MEX" target="POL">
      <data key="d0">1491546</data>
    </edge>
    <edge source="MEX" target="PRT">
      <data key="d0">137049</data>
    </edge>
    <edge source="MEX" target="ROU">
      <data key="d0">83636</data>
    </edge>
    <edge source="MEX" target="RUS">
      <data key="d0">1719315</data>
    </edge>
    <edge source="MEX" target="SAU">
      <data key="d0">265126</data>
    </edge>
    <edge source="MEX" target="IND">
      <data key="d0">1173807</data>
    </edge>
    <edge source="MEX" target="SGP">
      <data key="d0">297203</data>
    </edge>
    <edge source="MEX" target="VNM">
      <data key="d0">26246</data>
    </edge>
    <edge source="MEX" target="SVN">
      <data key="d0">40555</data>
    </edge>
    <edge source="MEX" target="ZAF">
      <data key="d0">652538</data>
    </edge>
    <edge source="MEX" target="ESP">
      <data key="d0">5772244</data>
    </edge>
    <edge source="MEX" target="SWE">
      <data key="d0">808379</data>
    </edge>
    <edge source="MEX" target="CHE">
      <data key="d0">4174249</data>
    </edge>
    <edge source="MEX" target="THA">
      <data key="d0">83910</data>
    </edge>
    <edge source="MEX" target="TGO">
      <data key="d0">17694</data>
    </edge>
    <edge source="MEX" target="ARE">
      <data key="d0">201953</data>
    </edge>
    <edge source="MEX" target="TUR">
      <data key="d0">29455</data>
    </edge>
    <edge source="MEX" target="UKR">
      <data key="d0">131118</data>
    </edge>
    <edge source="MEX" target="EGY">
      <data key="d0">247009</data>
    </edge>
    <edge source="MEX" target="GBR">
      <data key="d0">10838805</data>
    </edge>
    <edge source="MEX" target="USA">
      <data key="d0">4238842737</data>
    </edge>
    <edge source="MEX" target="URY">
      <data key="d0">1412901</data>
    </edge>
    <edge source="MEX" target="SRB">
      <data key="d0">37341</data>
    </edge>
    <edge source="NZL" target="ARG">
      <data key="d0">842397</data>
    </edge>
    <edge source="NZL" target="AUS">
      <data key="d0">116964878</data>
    </edge>
    <edge source="NZL" target="AUT">
      <data key="d0">180076</data>
    </edge>
    <edge source="NZL" target="BEL">
      <data key="d0">1406743</data>
    </edge>
    <edge source="NZL" target="BWA">
      <data key="d0">16882</data>
    </edge>
    <edge source="NZL" target="BRA">
      <data key="d0">155566</data>
    </edge>
    <edge source="NZL" target="CAN">
      <data key="d0">901645</data>
    </edge>
    <edge source="NZL" target="LKA">
      <data key="d0">69495</data>
    </edge>
    <edge source="NZL" target="CHL">
      <data key="d0">445419</data>
    </edge>
    <edge source="NZL" target="CHN">
      <data key="d0">822427</data>
    </edge>
    <edge source="NZL" target="COL">
      <data key="d0">49483</data>
    </edge>
    <edge source="NZL" target="DNK">
      <data key="d0">658466</data>
    </edge>
    <edge source="NZL" target="ECU">
      <data key="d0">88116</data>
    </edge>
    <edge source="NZL" target="SLV">
      <data key="d0">39467</data>
    </edge>
    <edge source="NZL" target="ETH">
      <data key="d0">11412</data>
    </edge>
    <edge source="NZL" target="FIN">
      <data key="d0">28273</data>
    </edge>
    <edge source="NZL" target="FRA">
      <data key="d0">877507</data>
    </edge>
    <edge source="NZL" target="DEU">
      <data key="d0">2378474</data>
    </edge>
    <edge source="NZL" target="GHA">
      <data key="d0">16041</data>
    </edge>
    <edge source="NZL" target="GRC">
      <data key="d0">160935</data>
    </edge>
    <edge source="NZL" target="GTM">
      <data key="d0">17012</data>
    </edge>
    <edge source="NZL" target="HND">
      <data key="d0">67737</data>
    </edge>
    <edge source="NZL" target="HKG">
      <data key="d0">4304373</data>
    </edge>
    <edge source="NZL" target="HUN">
      <data key="d0">10947</data>
    </edge>
    <edge source="NZL" target="IDN">
      <data key="d0">171263</data>
    </edge>
    <edge source="NZL" target="IRL">
      <data key="d0">178335</data>
    </edge>
    <edge source="NZL" target="ISR">
      <data key="d0">240301</data>
    </edge>
    <edge source="NZL" target="ITA">
      <data key="d0">691621</data>
    </edge>
    <edge source="NZL" target="JAM">
      <data key="d0">36516</data>
    </edge>
    <edge source="NZL" target="JPN">
      <data key="d0">3025392</data>
    </edge>
    <edge source="NZL" target="KOR">
      <data key="d0">1098699</data>
    </edge>
    <edge source="NZL" target="LBN">
      <data key="d0">21804</data>
    </edge>
    <edge source="NZL" target="MYS">
      <data key="d0">2487080</data>
    </edge>
    <edge source="NZL" target="MUS">
      <data key="d0">11408</data>
    </edge>
    <edge source="NZL" target="MEX">
      <data key="d0">127900</data>
    </edge>
    <edge source="NZL" target="NLD">
      <data key="d0">2985212</data>
    </edge>
    <edge source="NZL" target="NIC">
      <data key="d0">33219</data>
    </edge>
    <edge source="NZL" target="NOR">
      <data key="d0">49173</data>
    </edge>
    <edge source="NZL" target="PAK">
      <data key="d0">11400</data>
    </edge>
    <edge source="NZL" target="PAN">
      <data key="d0">31492</data>
    </edge>
    <edge source="NZL" target="PHL">
      <data key="d0">947919</data>
    </edge>
    <edge source="NZL" target="PRT">
      <data key="d0">23838</data>
    </edge>
    <edge source="NZL" target="RUS">
      <data key="d0">17859</data>
    </edge>
    <edge source="NZL" target="SAU">
      <data key="d0">267329</data>
    </edge>
    <edge source="NZL" target="IND">
      <data key="d0">711247</data>
    </edge>
    <edge source="NZL" target="SGP">
      <data key="d0">6076549</data>
    </edge>
    <edge source="NZL" target="VNM">
      <data key="d0">68140</data>
    </edge>
    <edge source="NZL" target="ZAF">
      <data key="d0">1124093</data>
    </edge>
    <edge source="NZL" target="ESP">
      <data key="d0">570991</data>
    </edge>
    <edge source="NZL" target="SWE">
      <data key="d0">267896</data>
    </edge>
    <edge source="NZL" target="CHE">
      <data key="d0">494830</data>
    </edge>
    <edge source="NZL" target="THA">
      <data key="d0">1016034</data>
    </edge>
    <edge source="NZL" target="ARE">
      <data key="d0">521387</data>
    </edge>
    <edge source="NZL" target="TUR">
      <data key="d0">121747</data>
    </edge>
    <edge source="NZL" target="UKR">
      <data key="d0">62267</data>
    </edge>
    <edge source="NZL" target="EGY">
      <data key="d0">71570</data>
    </edge>
    <edge source="NZL" target="GBR">
      <data key="d0">10508231</data>
    </edge>
    <edge source="NZL" target="USA">
      <data key="d0">28430127</data>
    </edge>
    <edge source="NZL" target="URY">
      <data key="d0">147571</data>
    </edge>
    <edge source="NIC" target="COL">
      <data key="d0">12858</data>
    </edge>
    <edge source="NIC" target="CRI">
      <data key="d0">986074</data>
    </edge>
    <edge source="NIC" target="SLV">
      <data key="d0">922425</data>
    </edge>
    <edge source="NIC" target="GTM">
      <data key="d0">88353</data>
    </edge>
    <edge source="NIC" target="HND">
      <data key="d0">226756</data>
    </edge>
    <edge source="NIC" target="JPN">
      <data key="d0">12733</data>
    </edge>
    <edge source="NIC" target="MEX">
      <data key="d0">13772</data>
    </edge>
    <edge source="NIC" target="PAN">
      <data key="d0">14101</data>
    </edge>
    <edge source="NIC" target="ESP">
      <data key="d0">27382</data>
    </edge>
    <edge source="NIC" target="USA">
      <data key="d0">66838</data>
    </edge>
    <edge source="PAN" target="CAN">
      <data key="d0">628626</data>
    </edge>
    <edge source="PAN" target="CRI">
      <data key="d0">482167</data>
    </edge>
    <edge source="PAN" target="SLV">
      <data key="d0">835670</data>
    </edge>
    <edge source="PAN" target="GTM">
      <data key="d0">51455</data>
    </edge>
    <edge source="PAN" target="HND">
      <data key="d0">34725</data>
    </edge>
    <edge source="PAN" target="JAM">
      <data key="d0">247925</data>
    </edge>
    <edge source="PAN" target="MEX">
      <data key="d0">29682</data>
    </edge>
    <edge source="PAN" target="NZL">
      <data key="d0">10868</data>
    </edge>
    <edge source="PAN" target="NIC">
      <data key="d0">814492</data>
    </edge>
    <edge source="PAN" target="NOR">
      <data key="d0">44233</data>
    </edge>
    <edge source="PAN" target="USA">
      <data key="d0">12266416</data>
    </edge>
    <edge source="PRY" target="ARG">
      <data key="d0">3589973</data>
    </edge>
    <edge source="PRY" target="BEL">
      <data key="d0">193055</data>
    </edge>
    <edge source="PRY" target="BOL">
      <data key="d0">32191</data>
    </edge>
    <edge source="PRY" target="BRA">
      <data key="d0">1253680</data>
    </edge>
    <edge source="PRY" target="CHL">
      <data key="d0">44218</data>
    </edge>
    <edge source="PRY" target="COL">
      <data key="d0">85320</data>
    </edge>
    <edge source="PRY" target="ECU">
      <data key="d0">23793</data>
    </edge>
    <edge source="PRY" target="SLV">
      <data key="d0">75000</data>
    </edge>
    <edge source="PRY" target="DEU">
      <data key="d0">12130</data>
    </edge>
    <edge source="PRY" target="MEX">
      <data key="d0">31675</data>
    </edge>
    <edge source="PRY" target="PER">
      <data key="d0">26035</data>
    </edge>
    <edge source="PRY" target="USA">
      <data key="d0">62915</data>
    </edge>
    <edge source="PRY" target="URY">
      <data key="d0">52762</data>
    </edge>
    <edge source="PER" target="ARG">
      <data key="d0">3657180</data>
    </edge>
    <edge source="PER" target="AUS">
      <data key="d0">93587</data>
    </edge>
    <edge source="PER" target="AUT">
      <data key="d0">38128</data>
    </edge>
    <edge source="PER" target="BEL">
      <data key="d0">87128</data>
    </edge>
    <edge source="PER" target="BOL">
      <data key="d0">7904319</data>
    </edge>
    <edge source="PER" target="BRA">
      <data key="d0">2040294</data>
    </edge>
    <edge source="PER" target="CAN">
      <data key="d0">209075</data>
    </edge>
    <edge source="PER" target="CHL">
      <data key="d0">7700567</data>
    </edge>
    <edge source="PER" target="CHN">
      <data key="d0">24011</data>
    </edge>
    <edge source="PER" target="COL">
      <data key="d0">4375391</data>
    </edge>
    <edge source="PER" target="CRI">
      <data key="d0">420172</data>
    </edge>
    <edge source="PER" target="CZE">
      <data key="d0">10110</data>
    </edge>
    <edge source="PER" target="DNK">
      <data key="d0">30540</data>
    </edge>
    <edge source="PER" target="ECU">
      <data key="d0">5050430</data>
    </edge>
    <edge source="PER" target="SLV">
      <data key="d0">989158</data>
    </edge>
    <edge source="PER" target="FRA">
      <data key="d0">267473</data>
    </edge>
    <edge source="PER" target="DEU">
      <data key="d0">741665</data>
    </edge>
    <edge source="PER" target="GTM">
      <data key="d0">3025505</data>
    </edge>
    <edge source="PER" target="HND">
      <data key="d0">1130052</data>
    </edge>
    <edge source="PER" target="HKG">
      <data key="d0">208795</data>
    </edge>
    <edge source="PER" target="IDN">
      <data key="d0">10892</data>
    </edge>
    <edge source="PER" target="IRL">
      <data key="d0">91178</data>
    </edge>
    <edge source="PER" target="ISR">
      <data key="d0">18436</data>
    </edge>
    <edge source="PER" target="ITA">
      <data key="d0">461775</data>
    </edge>
    <edge source="PER" target="JAM">
      <data key="d0">1507082</data>
    </edge>
    <edge source="PER" target="JPN">
      <data key="d0">659418</data>
    </edge>
    <edge source="PER" target="KOR">
      <data key="d0">118332</data>
    </edge>
    <edge source="PER" target="MEX">
      <data key="d0">2957334</data>
    </edge>
    <edge source="PER" target="NLD">
      <data key="d0">225444</data>
    </edge>
    <edge source="PER" target="NZL">
      <data key="d0">12649</data>
    </edge>
    <edge source="PER" target="NIC">
      <data key="d0">187226</data>
    </edge>
    <edge source="PER" target="PAN">
      <data key="d0">1004817</data>
    </edge>
    <edge source="PER" target="PRY">
      <data key="d0">261541</data>
    </edge>
    <edge source="PER" target="PRT">
      <data key="d0">11053</data>
    </edge>
    <edge source="PER" target="SGP">
      <data key="d0">45024</data>
    </edge>
    <edge source="PER" target="ZAF">
      <data key="d0">48915</data>
    </edge>
    <edge source="PER" target="ESP">
      <data key="d0">1546054</data>
    </edge>
    <edge source="PER" target="CHE">
      <data key="d0">141905</data>
    </edge>
    <edge source="PER" target="TUR">
      <data key="d0">28944</data>
    </edge>
    <edge source="PER" target="GBR">
      <data key="d0">261582</data>
    </edge>
    <edge source="PER" target="USA">
      <data key="d0">50062267</data>
    </edge>
    <edge source="PER" target="URY">
      <data key="d0">217635</data>
    </edge>
    <edge source="PHL" target="DZA">
      <data key="d0">21072</data>
    </edge>
    <edge source="PHL" target="ARG">
      <data key="d0">302859</data>
    </edge>
    <edge source="PHL" target="AUS">
      <data key="d0">9126570</data>
    </edge>
    <edge source="PHL" target="AUT">
      <data key="d0">690480</data>
    </edge>
    <edge source="PHL" target="BEL">
      <data key="d0">5527920</data>
    </edge>
    <edge source="PHL" target="BOL">
      <data key="d0">58421</data>
    </edge>
    <edge source="PHL" target="BRA">
      <data key="d0">600325</data>
    </edge>
    <edge source="PHL" target="KHM">
      <data key="d0">280561</data>
    </edge>
    <edge source="PHL" target="CAN">
      <data key="d0">8540885</data>
    </edge>
    <edge source="PHL" target="LKA">
      <data key="d0">233472</data>
    </edge>
    <edge source="PHL" target="CHL">
      <data key="d0">874080</data>
    </edge>
    <edge source="PHL" target="CHN">
      <data key="d0">2237950</data>
    </edge>
    <edge source="PHL" target="COL">
      <data key="d0">61170</data>
    </edge>
    <edge source="PHL" target="CRI">
      <data key="d0">87129</data>
    </edge>
    <edge source="PHL" target="HRV">
      <data key="d0">34773</data>
    </edge>
    <edge source="PHL" target="CZE">
      <data key="d0">170102</data>
    </edge>
    <edge source="PHL" target="DNK">
      <data key="d0">1477729</data>
    </edge>
    <edge source="PHL" target="ECU">
      <data key="d0">50132</data>
    </edge>
    <edge source="PHL" target="FIN">
      <data key="d0">227302</data>
    </edge>
    <edge source="PHL" target="FRA">
      <data key="d0">12223828</data>
    </edge>
    <edge source="PHL" target="DEU">
      <data key="d0">26785748</data>
    </edge>
    <edge source="PHL" target="GRC">
      <data key="d0">2107311</data>
    </edge>
    <edge source="PHL" target="GTM">
      <data key="d0">153136</data>
    </edge>
    <edge source="PHL" target="HND">
      <data key="d0">47756</data>
    </edge>
    <edge source="PHL" target="HKG">
      <data key="d0">11980863</data>
    </edge>
    <edge source="PHL" target="HUN">
      <data key="d0">116150</data>
    </edge>
    <edge source="PHL" target="IDN">
      <data key="d0">2260052</data>
    </edge>
    <edge source="PHL" target="IRL">
      <data key="d0">741316</data>
    </edge>
    <edge source="PHL" target="ISR">
      <data key="d0">499153</data>
    </edge>
    <edge source="PHL" target="ITA">
      <data key="d0">11587221</data>
    </edge>
    <edge source="PHL" target="JPN">
      <data key="d0">109125146</data>
    </edge>
    <edge source="PHL" target="JOR">
      <data key="d0">30974</data>
    </edge>
    <edge source="PHL" target="KOR">
      <data key="d0">5546851</data>
    </edge>
    <edge source="PHL" target="LBN">
      <data key="d0">357138</data>
    </edge>
    <edge source="PHL" target="MYS">
      <data key="d0">4493499</data>
    </edge>
    <edge source="PHL" target="MUS">
      <data key="d0">56908</data>
    </edge>
    <edge source="PHL" target="MEX">
      <data key="d0">549027</data>
    </edge>
    <edge source="PHL" target="OMN">
      <data key="d0">187734</data>
    </edge>
    <edge source="PHL" target="NLD">
      <data key="d0">18842625</data>
    </edge>
    <edge source="PHL" target="NZL">
      <data key="d0">1716473</data>
    </edge>
    <edge source="PHL" target="NOR">
      <data key="d0">1266884</data>
    </edge>
    <edge source="PHL" target="PAK">
      <data key="d0">67455</data>
    </edge>
    <edge source="PHL" target="PAN">
      <data key="d0">41593</data>
    </edge>
    <edge source="PHL" target="PRY">
      <data key="d0">215632</data>
    </edge>
    <edge source="PHL" target="PER">
      <data key="d0">36822</data>
    </edge>
    <edge source="PHL" target="POL">
      <data key="d0">170009</data>
    </edge>
    <edge source="PHL" target="PRT">
      <data key="d0">2044560</data>
    </edge>
    <edge source="PHL" target="RUS">
      <data key="d0">50682</data>
    </edge>
    <edge source="PHL" target="SAU">
      <data key="d0">1241864</data>
    </edge>
    <edge source="PHL" target="IND">
      <data key="d0">925483</data>
    </edge>
    <edge source="PHL" target="SGP">
      <data key="d0">6336657</data>
    </edge>
    <edge source="PHL" target="SVK">
      <data key="d0">48663</data>
    </edge>
    <edge source="PHL" target="VNM">
      <data key="d0">760768</data>
    </edge>
    <edge source="PHL" target="ZAF">
      <data key="d0">550578</data>
    </edge>
    <edge source="PHL" target="ESP">
      <data key="d0">7529454</data>
    </edge>
    <edge source="PHL" target="SWE">
      <data key="d0">2224612</data>
    </edge>
    <edge source="PHL" target="CHE">
      <data key="d0">4453442</data>
    </edge>
    <edge source="PHL" target="THA">
      <data key="d0">7015515</data>
    </edge>
    <edge source="PHL" target="ARE">
      <data key="d0">1421688</data>
    </edge>
    <edge source="PHL" target="TUR">
      <data key="d0">442729</data>
    </edge>
    <edge source="PHL" target="UKR">
      <data key="d0">114715</data>
    </edge>
    <edge source="PHL" target="EGY">
      <data key="d0">470621</data>
    </edge>
    <edge source="PHL" target="GBR">
      <data key="d0">18443717</data>
    </edge>
    <edge source="PHL" target="USA">
      <data key="d0">281634885</data>
    </edge>
    <edge source="PHL" target="URY">
      <data key="d0">349989</data>
    </edge>
    <edge source="POL" target="AZE">
      <data key="d0">513000</data>
    </edge>
    <edge source="POL" target="ARG">
      <data key="d0">105000</data>
    </edge>
    <edge source="POL" target="AUS">
      <data key="d0">293000</data>
    </edge>
    <edge source="POL" target="AUT">
      <data key="d0">13349000</data>
    </edge>
    <edge source="POL" target="BEL">
      <data key="d0">19081000</data>
    </edge>
    <edge source="POL" target="BRA">
      <data key="d0">848000</data>
    </edge>
    <edge source="POL" target="BGR">
      <data key="d0">3009000</data>
    </edge>
    <edge source="POL" target="BDI">
      <data key="d0">960000</data>
    </edge>
    <edge source="POL" target="BLR">
      <data key="d0">7908000</data>
    </edge>
    <edge source="POL" target="CAN">
      <data key="d0">3955000</data>
    </edge>
    <edge source="POL" target="CHN">
      <data key="d0">246000</data>
    </edge>
    <edge source="POL" target="COL">
      <data key="d0">503000</data>
    </edge>
    <edge source="POL" target="CRI">
      <data key="d0">85000</data>
    </edge>
    <edge source="POL" target="HRV">
      <data key="d0">519000</data>
    </edge>
    <edge source="POL" target="CZE">
      <data key="d0">47522000</data>
    </edge>
    <edge source="POL" target="DNK">
      <data key="d0">35274000</data>
    </edge>
    <edge source="POL" target="EST">
      <data key="d0">4450000</data>
    </edge>
    <edge source="POL" target="FIN">
      <data key="d0">2538000</data>
    </edge>
    <edge source="POL" target="FRA">
      <data key="d0">35263000</data>
    </edge>
    <edge source="POL" target="GEO">
      <data key="d0">702000</data>
    </edge>
    <edge source="POL" target="PSE">
      <data key="d0">1158000</data>
    </edge>
    <edge source="POL" target="DEU">
      <data key="d0">319033000</data>
    </edge>
    <edge source="POL" target="GRC">
      <data key="d0">1999000</data>
    </edge>
    <edge source="POL" target="HKG">
      <data key="d0">165000</data>
    </edge>
    <edge source="POL" target="HUN">
      <data key="d0">23318000</data>
    </edge>
    <edge source="POL" target="IRL">
      <data key="d0">2571000</data>
    </edge>
    <edge source="POL" target="ISR">
      <data key="d0">3850000</data>
    </edge>
    <edge source="POL" target="ITA">
      <data key="d0">13338000</data>
    </edge>
    <edge source="POL" target="JPN">
      <data key="d0">4160000</data>
    </edge>
    <edge source="POL" target="KAZ">
      <data key="d0">1284000</data>
    </edge>
    <edge source="POL" target="KOR">
      <data key="d0">62000</data>
    </edge>
    <edge source="POL" target="LVA">
      <data key="d0">11711000</data>
    </edge>
    <edge source="POL" target="LTU">
      <data key="d0">43923000</data>
    </edge>
    <edge source="POL" target="MYS">
      <data key="d0">66000</data>
    </edge>
    <edge source="POL" target="MEX">
      <data key="d0">68000</data>
    </edge>
    <edge source="POL" target="MDA">
      <data key="d0">2827000</data>
    </edge>
    <edge source="POL" target="MAR">
      <data key="d0">102000</data>
    </edge>
    <edge source="POL" target="NLD">
      <data key="d0">45133000</data>
    </edge>
    <edge source="POL" target="NOR">
      <data key="d0">4151000</data>
    </edge>
    <edge source="POL" target="PHL">
      <data key="d0">954000</data>
    </edge>
    <edge source="POL" target="PRT">
      <data key="d0">274000</data>
    </edge>
    <edge source="POL" target="ROU">
      <data key="d0">4352000</data>
    </edge>
    <edge source="POL" target="RUS">
      <data key="d0">43297000</data>
    </edge>
    <edge source="POL" target="SAU">
      <data key="d0">88000</data>
    </edge>
    <edge source="POL" target="IND">
      <data key="d0">6812000</data>
    </edge>
    <edge source="POL" target="SVK">
      <data key="d0">9694000</data>
    </edge>
    <edge source="POL" target="VNM">
      <data key="d0">517000</data>
    </edge>
    <edge source="POL" target="SVN">
      <data key="d0">755000</data>
    </edge>
    <edge source="POL" target="ZAF">
      <data key="d0">849000</data>
    </edge>
    <edge source="POL" target="ESP">
      <data key="d0">6966000</data>
    </edge>
    <edge source="POL" target="SWE">
      <data key="d0">27914000</data>
    </edge>
    <edge source="POL" target="CHE">
      <data key="d0">12190000</data>
    </edge>
    <edge source="POL" target="THA">
      <data key="d0">81000</data>
    </edge>
    <edge source="POL" target="TUR">
      <data key="d0">2155000</data>
    </edge>
    <edge source="POL" target="UGA">
      <data key="d0">629000</data>
    </edge>
    <edge source="POL" target="UKR">
      <data key="d0">37647000</data>
    </edge>
    <edge source="POL" target="MKD">
      <data key="d0">73000</data>
    </edge>
    <edge source="POL" target="GBR">
      <data key="d0">68174000</data>
    </edge>
    <edge source="POL" target="USA">
      <data key="d0">68690000</data>
    </edge>
    <edge source="POL" target="SRB">
      <data key="d0">131000</data>
    </edge>
    <edge source="PRT" target="DZA">
      <data key="d0">269472</data>
    </edge>
    <edge source="PRT" target="AZE">
      <data key="d0">10291</data>
    </edge>
    <edge source="PRT" target="ARG">
      <data key="d0">1140371</data>
    </edge>
    <edge source="PRT" target="AUS">
      <data key="d0">1061992</data>
    </edge>
    <edge source="PRT" target="AUT">
      <data key="d0">1347456</data>
    </edge>
    <edge source="PRT" target="ARM">
      <data key="d0">22621</data>
    </edge>
    <edge source="PRT" target="BEL">
      <data key="d0">21340131</data>
    </edge>
    <edge source="PRT" target="BWA">
      <data key="d0">303816</data>
    </edge>
    <edge source="PRT" target="BRA">
      <data key="d0">9405250</data>
    </edge>
    <edge source="PRT" target="BGR">
      <data key="d0">208954</data>
    </edge>
    <edge source="PRT" target="CMR">
      <data key="d0">77006</data>
    </edge>
    <edge source="PRT" target="CAN">
      <data key="d0">1644193</data>
    </edge>
    <edge source="PRT" target="LKA">
      <data key="d0">15091</data>
    </edge>
    <edge source="PRT" target="CHL">
      <data key="d0">320017</data>
    </edge>
    <edge source="PRT" target="CHN">
      <data key="d0">150971</data>
    </edge>
    <edge source="PRT" target="COL">
      <data key="d0">77454</data>
    </edge>
    <edge source="PRT" target="CRI">
      <data key="d0">80534</data>
    </edge>
    <edge source="PRT" target="CZE">
      <data key="d0">495653</data>
    </edge>
    <edge source="PRT" target="BEN">
      <data key="d0">12583</data>
    </edge>
    <edge source="PRT" target="DNK">
      <data key="d0">3327848</data>
    </edge>
    <edge source="PRT" target="ECU">
      <data key="d0">46303</data>
    </edge>
    <edge source="PRT" target="EST">
      <data key="d0">225127</data>
    </edge>
    <edge source="PRT" target="FIN">
      <data key="d0">933486</data>
    </edge>
    <edge source="PRT" target="FRA">
      <data key="d0">58820127</data>
    </edge>
    <edge source="PRT" target="GEO">
      <data key="d0">40361</data>
    </edge>
    <edge source="PRT" target="GMB">
      <data key="d0">31109</data>
    </edge>
    <edge source="PRT" target="DEU">
      <data key="d0">48606891</data>
    </edge>
    <edge source="PRT" target="GHA">
      <data key="d0">41538</data>
    </edge>
    <edge source="PRT" target="GRC">
      <data key="d0">2593814</data>
    </edge>
    <edge source="PRT" target="HKG">
      <data key="d0">1083666</data>
    </edge>
    <edge source="PRT" target="HUN">
      <data key="d0">458499</data>
    </edge>
    <edge source="PRT" target="IDN">
      <data key="d0">65734</data>
    </edge>
    <edge source="PRT" target="IRL">
      <data key="d0">1079123</data>
    </edge>
    <edge source="PRT" target="ISR">
      <data key="d0">592003</data>
    </edge>
    <edge source="PRT" target="ITA">
      <data key="d0">16150243</data>
    </edge>
    <edge source="PRT" target="JAM">
      <data key="d0">41446</data>
    </edge>
    <edge source="PRT" target="JPN">
      <data key="d0">1800536</data>
    </edge>
    <edge source="PRT" target="JOR">
      <data key="d0">17184</data>
    </edge>
    <edge source="PRT" target="KOR">
      <data key="d0">31210</data>
    </edge>
    <edge source="PRT" target="LBN">
      <data key="d0">240525</data>
    </edge>
    <edge source="PRT" target="LVA">
      <data key="d0">161079</data>
    </edge>
    <edge source="PRT" target="LTU">
      <data key="d0">474380</data>
    </edge>
    <edge source="PRT" target="MYS">
      <data key="d0">66176</data>
    </edge>
    <edge source="PRT" target="MRT">
      <data key="d0">113246</data>
    </edge>
    <edge source="PRT" target="MUS">
      <data key="d0">124244</data>
    </edge>
    <edge source="PRT" target="MEX">
      <data key="d0">64834</data>
    </edge>
    <edge source="PRT" target="MDA">
      <data key="d0">212789</data>
    </edge>
    <edge source="PRT" target="MAR">
      <data key="d0">2104100</data>
    </edge>
    <edge source="PRT" target="MOZ">
      <data key="d0">2897583</data>
    </edge>
    <edge source="PRT" target="NAM">
      <data key="d0">52211</data>
    </edge>
    <edge source="PRT" target="NLD">
      <data key="d0">8465002</data>
    </edge>
    <edge source="PRT" target="NZL">
      <data key="d0">469096</data>
    </edge>
    <edge source="PRT" target="NIC">
      <data key="d0">82599</data>
    </edge>
    <edge source="PRT" target="NOR">
      <data key="d0">956822</data>
    </edge>
    <edge source="PRT" target="PAK">
      <data key="d0">21797</data>
    </edge>
    <edge source="PRT" target="PAN">
      <data key="d0">11002</data>
    </edge>
    <edge source="PRT" target="PRY">
      <data key="d0">47799</data>
    </edge>
    <edge source="PRT" target="PER">
      <data key="d0">131073</data>
    </edge>
    <edge source="PRT" target="PHL">
      <data key="d0">35030</data>
    </edge>
    <edge source="PRT" target="POL">
      <data key="d0">1502793</data>
    </edge>
    <edge source="PRT" target="ROU">
      <data key="d0">330990</data>
    </edge>
    <edge source="PRT" target="RUS">
      <data key="d0">214511</data>
    </edge>
    <edge source="PRT" target="SAU">
      <data key="d0">166479</data>
    </edge>
    <edge source="PRT" target="SEN">
      <data key="d0">130053</data>
    </edge>
    <edge source="PRT" target="IND">
      <data key="d0">487245</data>
    </edge>
    <edge source="PRT" target="SGP">
      <data key="d0">774839</data>
    </edge>
    <edge source="PRT" target="SVK">
      <data key="d0">44770</data>
    </edge>
    <edge source="PRT" target="SVN">
      <data key="d0">133656</data>
    </edge>
    <edge source="PRT" target="ZAF">
      <data key="d0">668764</data>
    </edge>
    <edge source="PRT" target="ESP">
      <data key="d0">104482394</data>
    </edge>
    <edge source="PRT" target="SWE">
      <data key="d0">3088218</data>
    </edge>
    <edge source="PRT" target="CHE">
      <data key="d0">4024473</data>
    </edge>
    <edge source="PRT" target="THA">
      <data key="d0">86985</data>
    </edge>
    <edge source="PRT" target="ARE">
      <data key="d0">682324</data>
    </edge>
    <edge source="PRT" target="TUN">
      <data key="d0">585660</data>
    </edge>
    <edge source="PRT" target="TUR">
      <data key="d0">863316</data>
    </edge>
    <edge source="PRT" target="UGA">
      <data key="d0">130524</data>
    </edge>
    <edge source="PRT" target="UKR">
      <data key="d0">59660</data>
    </edge>
    <edge source="PRT" target="MKD">
      <data key="d0">36419</data>
    </edge>
    <edge source="PRT" target="EGY">
      <data key="d0">251292</data>
    </edge>
    <edge source="PRT" target="GBR">
      <data key="d0">26043002</data>
    </edge>
    <edge source="PRT" target="USA">
      <data key="d0">47084795</data>
    </edge>
    <edge source="PRT" target="URY">
      <data key="d0">18119</data>
    </edge>
    <edge source="ROU" target="DZA">
      <data key="d0">27000</data>
    </edge>
    <edge source="ROU" target="AUS">
      <data key="d0">93000</data>
    </edge>
    <edge source="ROU" target="AUT">
      <data key="d0">2764000</data>
    </edge>
    <edge source="ROU" target="BEL">
      <data key="d0">1678000</data>
    </edge>
    <edge source="ROU" target="BGR">
      <data key="d0">2813000</data>
    </edge>
    <edge source="ROU" target="BLR">
      <data key="d0">84000</data>
    </edge>
    <edge source="ROU" target="CAN">
      <data key="d0">555000</data>
    </edge>
    <edge source="ROU" target="CHL">
      <data key="d0">23000</data>
    </edge>
    <edge source="ROU" target="CHN">
      <data key="d0">122000</data>
    </edge>
    <edge source="ROU" target="COL">
      <data key="d0">23000</data>
    </edge>
    <edge source="ROU" target="CZE">
      <data key="d0">102000</data>
    </edge>
    <edge source="ROU" target="DNK">
      <data key="d0">664000</data>
    </edge>
    <edge source="ROU" target="FIN">
      <data key="d0">112000</data>
    </edge>
    <edge source="ROU" target="FRA">
      <data key="d0">21382000</data>
    </edge>
    <edge source="ROU" target="DEU">
      <data key="d0">18590000</data>
    </edge>
    <edge source="ROU" target="GRC">
      <data key="d0">2073000</data>
    </edge>
    <edge source="ROU" target="HUN">
      <data key="d0">9977000</data>
    </edge>
    <edge source="ROU" target="IRL">
      <data key="d0">50000</data>
    </edge>
    <edge source="ROU" target="ISR">
      <data key="d0">555000</data>
    </edge>
    <edge source="ROU" target="ITA">
      <data key="d0">22237000</data>
    </edge>
    <edge source="ROU" target="JPN">
      <data key="d0">291000</data>
    </edge>
    <edge source="ROU" target="KOR">
      <data key="d0">15000</data>
    </edge>
    <edge source="ROU" target="LBN">
      <data key="d0">137000</data>
    </edge>
    <edge source="ROU" target="LTU">
      <data key="d0">13000</data>
    </edge>
    <edge source="ROU" target="MRT">
      <data key="d0">63000</data>
    </edge>
    <edge source="ROU" target="MEX">
      <data key="d0">186000</data>
    </edge>
    <edge source="ROU" target="MDA">
      <data key="d0">3050000</data>
    </edge>
    <edge source="ROU" target="NLD">
      <data key="d0">3423000</data>
    </edge>
    <edge source="ROU" target="NOR">
      <data key="d0">259000</data>
    </edge>
    <edge source="ROU" target="PAK">
      <data key="d0">154000</data>
    </edge>
    <edge source="ROU" target="POL">
      <data key="d0">859000</data>
    </edge>
    <edge source="ROU" target="PRT">
      <data key="d0">62000</data>
    </edge>
    <edge source="ROU" target="RUS">
      <data key="d0">224000</data>
    </edge>
    <edge source="ROU" target="IND">
      <data key="d0">475000</data>
    </edge>
    <edge source="ROU" target="SVK">
      <data key="d0">105000</data>
    </edge>
    <edge source="ROU" target="SVN">
      <data key="d0">1762000</data>
    </edge>
    <edge source="ROU" target="ESP">
      <data key="d0">1125000</data>
    </edge>
    <edge source="ROU" target="SWE">
      <data key="d0">882000</data>
    </edge>
    <edge source="ROU" target="CHE">
      <data key="d0">319000</data>
    </edge>
    <edge source="ROU" target="TUN">
      <data key="d0">48000</data>
    </edge>
    <edge source="ROU" target="TUR">
      <data key="d0">195000</data>
    </edge>
    <edge source="ROU" target="UKR">
      <data key="d0">49000</data>
    </edge>
    <edge source="ROU" target="MKD">
      <data key="d0">66000</data>
    </edge>
    <edge source="ROU" target="GBR">
      <data key="d0">4561000</data>
    </edge>
    <edge source="ROU" target="USA">
      <data key="d0">8826000</data>
    </edge>
    <edge source="ROU" target="SRB">
      <data key="d0">180000</data>
    </edge>
    <edge source="IND" target="DZA">
      <data key="d0">511016</data>
    </edge>
    <edge source="IND" target="AZE">
      <data key="d0">169964</data>
    </edge>
    <edge source="IND" target="ARG">
      <data key="d0">1082433</data>
    </edge>
    <edge source="IND" target="AUS">
      <data key="d0">16761082</data>
    </edge>
    <edge source="IND" target="AUT">
      <data key="d0">3160628</data>
    </edge>
    <edge source="IND" target="ARM">
      <data key="d0">38500</data>
    </edge>
    <edge source="IND" target="BEL">
      <data key="d0">13379123</data>
    </edge>
    <edge source="IND" target="BOL">
      <data key="d0">53110</data>
    </edge>
    <edge source="IND" target="BWA">
      <data key="d0">76010</data>
    </edge>
    <edge source="IND" target="BRA">
      <data key="d0">2421809</data>
    </edge>
    <edge source="IND" target="BGR">
      <data key="d0">57634</data>
    </edge>
    <edge source="IND" target="BDI">
      <data key="d0">52214</data>
    </edge>
    <edge source="IND" target="BLR">
      <data key="d0">42940</data>
    </edge>
    <edge source="IND" target="KHM">
      <data key="d0">126727</data>
    </edge>
    <edge source="IND" target="CMR">
      <data key="d0">256235</data>
    </edge>
    <edge source="IND" target="CAN">
      <data key="d0">18671157</data>
    </edge>
    <edge source="IND" target="CAF">
      <data key="d0">108521</data>
    </edge>
    <edge source="IND" target="LKA">
      <data key="d0">18651050</data>
    </edge>
    <edge source="IND" target="CHL">
      <data key="d0">2352261</data>
    </edge>
    <edge source="IND" target="CHN">
      <data key="d0">19836232</data>
    </edge>
    <edge source="IND" target="COL">
      <data key="d0">168984</data>
    </edge>
    <edge source="IND" target="CRI">
      <data key="d0">111207</data>
    </edge>
    <edge source="IND" target="HRV">
      <data key="d0">87994</data>
    </edge>
    <edge source="IND" target="CZE">
      <data key="d0">562431</data>
    </edge>
    <edge source="IND" target="BEN">
      <data key="d0">289185</data>
    </edge>
    <edge source="IND" target="DNK">
      <data key="d0">3605879</data>
    </edge>
    <edge source="IND" target="ECU">
      <data key="d0">331257</data>
    </edge>
    <edge source="IND" target="SLV">
      <data key="d0">34150</data>
    </edge>
    <edge source="IND" target="ETH">
      <data key="d0">4542364</data>
    </edge>
    <edge source="IND" target="EST">
      <data key="d0">45333</data>
    </edge>
    <edge source="IND" target="FIN">
      <data key="d0">794878</data>
    </edge>
    <edge source="IND" target="FRA">
      <data key="d0">19053555</data>
    </edge>
    <edge source="IND" target="GEO">
      <data key="d0">60247</data>
    </edge>
    <edge source="IND" target="GMB">
      <data key="d0">137632</data>
    </edge>
    <edge source="IND" target="DEU">
      <data key="d0">46246907</data>
    </edge>
    <edge source="IND" target="GHA">
      <data key="d0">4736499</data>
    </edge>
    <edge source="IND" target="GRC">
      <data key="d0">2390108</data>
    </edge>
    <edge source="IND" target="HND">
      <data key="d0">171554</data>
    </edge>
    <edge source="IND" target="HKG">
      <data key="d0">173945032</data>
    </edge>
    <edge source="IND" target="HUN">
      <data key="d0">494706</data>
    </edge>
    <edge source="IND" target="IDN">
      <data key="d0">4654506</data>
    </edge>
    <edge source="IND" target="IRL">
      <data key="d0">1745638</data>
    </edge>
    <edge source="IND" target="ISR">
      <data key="d0">3816110</data>
    </edge>
    <edge source="IND" target="ITA">
      <data key="d0">21901027</data>
    </edge>
    <edge source="IND" target="CIV">
      <data key="d0">1277903</data>
    </edge>
    <edge source="IND" target="JAM">
      <data key="d0">712660</data>
    </edge>
    <edge source="IND" target="JPN">
      <data key="d0">14883849</data>
    </edge>
    <edge source="IND" target="KAZ">
      <data key="d0">312825</data>
    </edge>
    <edge source="IND" target="JOR">
      <data key="d0">772873</data>
    </edge>
    <edge source="IND" target="KOR">
      <data key="d0">5411496</data>
    </edge>
    <edge source="IND" target="KGZ">
      <data key="d0">2390943</data>
    </edge>
    <edge source="IND" target="LBN">
      <data key="d0">281927</data>
    </edge>
    <edge source="IND" target="LVA">
      <data key="d0">182605</data>
    </edge>
    <edge source="IND" target="LTU">
      <data key="d0">45444</data>
    </edge>
    <edge source="IND" target="MDG">
      <data key="d0">144787</data>
    </edge>
    <edge source="IND" target="MWI">
      <data key="d0">573179</data>
    </edge>
    <edge source="IND" target="MYS">
      <data key="d0">11101066</data>
    </edge>
    <edge source="IND" target="MRT">
      <data key="d0">91528</data>
    </edge>
    <edge source="IND" target="MUS">
      <data key="d0">15136389</data>
    </edge>
    <edge source="IND" target="MEX">
      <data key="d0">1772839</data>
    </edge>
    <edge source="IND" target="MAR">
      <data key="d0">511418</data>
    </edge>
    <edge source="IND" target="MOZ">
      <data key="d0">486522</data>
    </edge>
    <edge source="IND" target="OMN">
      <data key="d0">3834245</data>
    </edge>
    <edge source="IND" target="NAM">
      <data key="d0">153326</data>
    </edge>
    <edge source="IND" target="NLD">
      <data key="d0">32620738</data>
    </edge>
    <edge source="IND" target="NZL">
      <data key="d0">2366609</data>
    </edge>
    <edge source="IND" target="NIC">
      <data key="d0">27425</data>
    </edge>
    <edge source="IND" target="NER">
      <data key="d0">327042</data>
    </edge>
    <edge source="IND" target="NOR">
      <data key="d0">2512984</data>
    </edge>
    <edge source="IND" target="PAK">
      <data key="d0">2374937</data>
    </edge>
    <edge source="IND" target="PAN">
      <data key="d0">2891664</data>
    </edge>
    <edge source="IND" target="PRY">
      <data key="d0">205522</data>
    </edge>
    <edge source="IND" target="PER">
      <data key="d0">34726</data>
    </edge>
    <edge source="IND" target="PHL">
      <data key="d0">2561932</data>
    </edge>
    <edge source="IND" target="POL">
      <data key="d0">1656168</data>
    </edge>
    <edge source="IND" target="PRT">
      <data key="d0">2956657</data>
    </edge>
    <edge source="IND" target="ROU">
      <data key="d0">168281</data>
    </edge>
    <edge source="IND" target="RUS">
      <data key="d0">28277666</data>
    </edge>
    <edge source="IND" target="SAU">
      <data key="d0">16178790</data>
    </edge>
    <edge source="IND" target="SEN">
      <data key="d0">249879</data>
    </edge>
    <edge source="IND" target="SGP">
      <data key="d0">93548800</data>
    </edge>
    <edge source="IND" target="SVK">
      <data key="d0">168845</data>
    </edge>
    <edge source="IND" target="VNM">
      <data key="d0">3428769</data>
    </edge>
    <edge source="IND" target="SVN">
      <data key="d0">71334</data>
    </edge>
    <edge source="IND" target="ZAF">
      <data key="d0">8522299</data>
    </edge>
    <edge source="IND" target="ZWE">
      <data key="d0">239982</data>
    </edge>
    <edge source="IND" target="ESP">
      <data key="d0">14566025</data>
    </edge>
    <edge source="IND" target="SWE">
      <data key="d0">4793985</data>
    </edge>
    <edge source="IND" target="CHE">
      <data key="d0">12320619</data>
    </edge>
    <edge source="IND" target="THA">
      <data key="d0">4268450</data>
    </edge>
    <edge source="IND" target="TGO">
      <data key="d0">124310</data>
    </edge>
    <edge source="IND" target="ARE">
      <data key="d0">193026580</data>
    </edge>
    <edge source="IND" target="TUN">
      <data key="d0">348136</data>
    </edge>
    <edge source="IND" target="TUR">
      <data key="d0">5580478</data>
    </edge>
    <edge source="IND" target="UGA">
      <data key="d0">1858002</data>
    </edge>
    <edge source="IND" target="UKR">
      <data key="d0">808669</data>
    </edge>
    <edge source="IND" target="MKD">
      <data key="d0">11863</data>
    </edge>
    <edge source="IND" target="EGY">
      <data key="d0">3099898</data>
    </edge>
    <edge source="IND" target="GBR">
      <data key="d0">152987568</data>
    </edge>
    <edge source="IND" target="TZA">
      <data key="d0">4285435</data>
    </edge>
    <edge source="IND" target="USA">
      <data key="d0">567561359</data>
    </edge>
    <edge source="IND" target="BFA">
      <data key="d0">33082</data>
    </edge>
    <edge source="IND" target="URY">
      <data key="d0">394140</data>
    </edge>
    <edge source="IND" target="SRB">
      <data key="d0">45478</data>
    </edge>
    <edge source="SGP" target="DZA">
      <data key="d0">157129</data>
    </edge>
    <edge source="SGP" target="AZE">
      <data key="d0">28249</data>
    </edge>
    <edge source="SGP" target="ARG">
      <data key="d0">1870837</data>
    </edge>
    <edge source="SGP" target="AUS">
      <data key="d0">217987822</data>
    </edge>
    <edge source="SGP" target="AUT">
      <data key="d0">4079413</data>
    </edge>
    <edge source="SGP" target="BEL">
      <data key="d0">11552934</data>
    </edge>
    <edge source="SGP" target="BOL">
      <data key="d0">45063</data>
    </edge>
    <edge source="SGP" target="BWA">
      <data key="d0">88689</data>
    </edge>
    <edge source="SGP" target="BRA">
      <data key="d0">8881536</data>
    </edge>
    <edge source="SGP" target="BGR">
      <data key="d0">300027</data>
    </edge>
    <edge source="SGP" target="KHM">
      <data key="d0">4142860</data>
    </edge>
    <edge source="SGP" target="CMR">
      <data key="d0">345115</data>
    </edge>
    <edge source="SGP" target="CAN">
      <data key="d0">14508101</data>
    </edge>
    <edge source="SGP" target="LKA">
      <data key="d0">16740208</data>
    </edge>
    <edge source="SGP" target="CHL">
      <data key="d0">2706617</data>
    </edge>
    <edge source="SGP" target="CHN">
      <data key="d0">131253862</data>
    </edge>
    <edge source="SGP" target="COL">
      <data key="d0">121470</data>
    </edge>
    <edge source="SGP" target="CRI">
      <data key="d0">56303</data>
    </edge>
    <edge source="SGP" target="HRV">
      <data key="d0">449414</data>
    </edge>
    <edge source="SGP" target="CZE">
      <data key="d0">692320</data>
    </edge>
    <edge source="SGP" target="BEN">
      <data key="d0">401114</data>
    </edge>
    <edge source="SGP" target="DNK">
      <data key="d0">2960129</data>
    </edge>
    <edge source="SGP" target="SLV">
      <data key="d0">246388</data>
    </edge>
    <edge source="SGP" target="ETH">
      <data key="d0">76574</data>
    </edge>
    <edge source="SGP" target="EST">
      <data key="d0">22276</data>
    </edge>
    <edge source="SGP" target="FIN">
      <data key="d0">3686088</data>
    </edge>
    <edge source="SGP" target="FRA">
      <data key="d0">24333964</data>
    </edge>
    <edge source="SGP" target="GMB">
      <data key="d0">276849</data>
    </edge>
    <edge source="SGP" target="DEU">
      <data key="d0">113131136</data>
    </edge>
    <edge source="SGP" target="GHA">
      <data key="d0">2785211</data>
    </edge>
    <edge source="SGP" target="GRC">
      <data key="d0">1600830</data>
    </edge>
    <edge source="SGP" target="GTM">
      <data key="d0">694073</data>
    </edge>
    <edge source="SGP" target="HKG">
      <data key="d0">235799593</data>
    </edge>
    <edge source="SGP" target="HUN">
      <data key="d0">3098355</data>
    </edge>
    <edge source="SGP" target="IRL">
      <data key="d0">17292522</data>
    </edge>
    <edge source="SGP" target="ISR">
      <data key="d0">7907604</data>
    </edge>
    <edge source="SGP" target="ITA">
      <data key="d0">8148565</data>
    </edge>
    <edge source="SGP" target="CIV">
      <data key="d0">704533</data>
    </edge>
    <edge source="SGP" target="JAM">
      <data key="d0">583702</data>
    </edge>
    <edge source="SGP" target="JPN">
      <data key="d0">1538568779</data>
    </edge>
    <edge source="SGP" target="KAZ">
      <data key="d0">42280</data>
    </edge>
    <edge source="SGP" target="JOR">
      <data key="d0">369261</data>
    </edge>
    <edge source="SGP" target="KOR">
      <data key="d0">168300601</data>
    </edge>
    <edge source="SGP" target="LBN">
      <data key="d0">1091665</data>
    </edge>
    <edge source="SGP" target="LVA">
      <data key="d0">161116</data>
    </edge>
    <edge source="SGP" target="LTU">
      <data key="d0">21586</data>
    </edge>
    <edge source="SGP" target="MDG">
      <data key="d0">1143255</data>
    </edge>
    <edge source="SGP" target="MWI">
      <data key="d0">29477</data>
    </edge>
    <edge source="SGP" target="MYS">
      <data key="d0">539158872</data>
    </edge>
    <edge source="SGP" target="MRT">
      <data key="d0">920100</data>
    </edge>
    <edge source="SGP" target="MUS">
      <data key="d0">4809181</data>
    </edge>
    <edge source="SGP" target="MEX">
      <data key="d0">11768933</data>
    </edge>
    <edge source="SGP" target="MAR">
      <data key="d0">202699</data>
    </edge>
    <edge source="SGP" target="MOZ">
      <data key="d0">45802</data>
    </edge>
    <edge source="SGP" target="OMN">
      <data key="d0">766644</data>
    </edge>
    <edge source="SGP" target="NAM">
      <data key="d0">43173</data>
    </edge>
    <edge source="SGP" target="NLD">
      <data key="d0">87882593</data>
    </edge>
    <edge source="SGP" target="NZL">
      <data key="d0">30689722</data>
    </edge>
    <edge source="SGP" target="NER">
      <data key="d0">45987</data>
    </edge>
    <edge source="SGP" target="NOR">
      <data key="d0">2191275</data>
    </edge>
    <edge source="SGP" target="PAK">
      <data key="d0">13685991</data>
    </edge>
    <edge source="SGP" target="PAN">
      <data key="d0">475190</data>
    </edge>
    <edge source="SGP" target="PRY">
      <data key="d0">735797</data>
    </edge>
    <edge source="SGP" target="PER">
      <data key="d0">462801</data>
    </edge>
    <edge source="SGP" target="PHL">
      <data key="d0">105160272</data>
    </edge>
    <edge source="SGP" target="POL">
      <data key="d0">2294096</data>
    </edge>
    <edge source="SGP" target="PRT">
      <data key="d0">1758816</data>
    </edge>
    <edge source="SGP" target="ROU">
      <data key="d0">592348</data>
    </edge>
    <edge source="SGP" target="RUS">
      <data key="d0">4735691</data>
    </edge>
    <edge source="SGP" target="SAU">
      <data key="d0">8249039</data>
    </edge>
    <edge source="SGP" target="SEN">
      <data key="d0">203417</data>
    </edge>
    <edge source="SGP" target="IND">
      <data key="d0">189107567</data>
    </edge>
    <edge source="SGP" target="VNM">
      <data key="d0">63700485</data>
    </edge>
    <edge source="SGP" target="SVN">
      <data key="d0">206459</data>
    </edge>
    <edge source="SGP" target="ZAF">
      <data key="d0">16965565</data>
    </edge>
    <edge source="SGP" target="ZWE">
      <data key="d0">190200</data>
    </edge>
    <edge source="SGP" target="ESP">
      <data key="d0">9322329</data>
    </edge>
    <edge source="SGP" target="SWE">
      <data key="d0">4145415</data>
    </edge>
    <edge source="SGP" target="CHE">
      <data key="d0">15626151</data>
    </edge>
    <edge source="SGP" target="THA">
      <data key="d0">219256725</data>
    </edge>
    <edge source="SGP" target="TGO">
      <data key="d0">159930</data>
    </edge>
    <edge source="SGP" target="ARE">
      <data key="d0">92572091</data>
    </edge>
    <edge source="SGP" target="TUN">
      <data key="d0">115160</data>
    </edge>
    <edge source="SGP" target="TUR">
      <data key="d0">4169298</data>
    </edge>
    <edge source="SGP" target="UGA">
      <data key="d0">723100</data>
    </edge>
    <edge source="SGP" target="UKR">
      <data key="d0">20439</data>
    </edge>
    <edge source="SGP" target="MKD">
      <data key="d0">209865</data>
    </edge>
    <edge source="SGP" target="EGY">
      <data key="d0">3932251</data>
    </edge>
    <edge source="SGP" target="GBR">
      <data key="d0">108706208</data>
    </edge>
    <edge source="SGP" target="TZA">
      <data key="d0">1330123</data>
    </edge>
    <edge source="SGP" target="USA">
      <data key="d0">388630500</data>
    </edge>
    <edge source="SGP" target="BFA">
      <data key="d0">134927</data>
    </edge>
    <edge source="SGP" target="URY">
      <data key="d0">3515174</data>
    </edge>
    <edge source="ZAF" target="DZA">
      <data key="d0">44223</data>
    </edge>
    <edge source="ZAF" target="AZE">
      <data key="d0">21865</data>
    </edge>
    <edge source="ZAF" target="ARG">
      <data key="d0">450540</data>
    </edge>
    <edge source="ZAF" target="AUS">
      <data key="d0">5913878</data>
    </edge>
    <edge source="ZAF" target="AUT">
      <data key="d0">1689406</data>
    </edge>
    <edge source="ZAF" target="BEL">
      <data key="d0">17476589</data>
    </edge>
    <edge source="ZAF" target="BRA">
      <data key="d0">606337</data>
    </edge>
    <edge source="ZAF" target="BGR">
      <data key="d0">28273</data>
    </edge>
    <edge source="ZAF" target="BDI">
      <data key="d0">160445</data>
    </edge>
    <edge source="ZAF" target="KHM">
      <data key="d0">97487</data>
    </edge>
    <edge source="ZAF" target="CMR">
      <data key="d0">285337</data>
    </edge>
    <edge source="ZAF" target="CAN">
      <data key="d0">1355877</data>
    </edge>
    <edge source="ZAF" target="LKA">
      <data key="d0">39382</data>
    </edge>
    <edge source="ZAF" target="CHL">
      <data key="d0">191761</data>
    </edge>
    <edge source="ZAF" target="CHN">
      <data key="d0">81769</data>
    </edge>
    <edge source="ZAF" target="COL">
      <data key="d0">103794</data>
    </edge>
    <edge source="ZAF" target="CZE">
      <data key="d0">76968</data>
    </edge>
    <edge source="ZAF" target="BEN">
      <data key="d0">128974</data>
    </edge>
    <edge source="ZAF" target="DNK">
      <data key="d0">522682</data>
    </edge>
    <edge source="ZAF" target="ECU">
      <data key="d0">96083</data>
    </edge>
    <edge source="ZAF" target="SLV">
      <data key="d0">16224</data>
    </edge>
    <edge source="ZAF" target="ETH">
      <data key="d0">349622</data>
    </edge>
    <edge source="ZAF" target="FIN">
      <data key="d0">214287</data>
    </edge>
    <edge source="ZAF" target="FRA">
      <data key="d0">5909533</data>
    </edge>
    <edge source="ZAF" target="GEO">
      <data key="d0">47112</data>
    </edge>
    <edge source="ZAF" target="DEU">
      <data key="d0">20850341</data>
    </edge>
    <edge source="ZAF" target="GHA">
      <data key="d0">2870071</data>
    </edge>
    <edge source="ZAF" target="GRC">
      <data key="d0">179672</data>
    </edge>
    <edge source="ZAF" target="HKG">
      <data key="d0">1717503</data>
    </edge>
    <edge source="ZAF" target="HUN">
      <data key="d0">93519</data>
    </edge>
    <edge source="ZAF" target="IDN">
      <data key="d0">389283</data>
    </edge>
    <edge source="ZAF" target="IRL">
      <data key="d0">1577428</data>
    </edge>
    <edge source="ZAF" target="ISR">
      <data key="d0">8216565</data>
    </edge>
    <edge source="ZAF" target="ITA">
      <data key="d0">1954328</data>
    </edge>
    <edge source="ZAF" target="CIV">
      <data key="d0">1005964</data>
    </edge>
    <edge source="ZAF" target="JAM">
      <data key="d0">12022</data>
    </edge>
    <edge source="ZAF" target="JPN">
      <data key="d0">709168</data>
    </edge>
    <edge source="ZAF" target="JOR">
      <data key="d0">59879</data>
    </edge>
    <edge source="ZAF" target="KOR">
      <data key="d0">140575</data>
    </edge>
    <edge source="ZAF" target="LBN">
      <data key="d0">185293</data>
    </edge>
    <edge source="ZAF" target="MDG">
      <data key="d0">911878</data>
    </edge>
    <edge source="ZAF" target="MWI">
      <data key="d0">7632468</data>
    </edge>
    <edge source="ZAF" target="MYS">
      <data key="d0">250423</data>
    </edge>
    <edge source="ZAF" target="MUS">
      <data key="d0">8151136</data>
    </edge>
    <edge source="ZAF" target="MEX">
      <data key="d0">62689</data>
    </edge>
    <edge source="ZAF" target="MAR">
      <data key="d0">126809</data>
    </edge>
    <edge source="ZAF" target="MOZ">
      <data key="d0">14218079</data>
    </edge>
    <edge source="ZAF" target="OMN">
      <data key="d0">896456</data>
    </edge>
    <edge source="ZAF" target="NLD">
      <data key="d0">3133049</data>
    </edge>
    <edge source="ZAF" target="NZL">
      <data key="d0">713630</data>
    </edge>
    <edge source="ZAF" target="NOR">
      <data key="d0">220228</data>
    </edge>
    <edge source="ZAF" target="PAK">
      <data key="d0">879192</data>
    </edge>
    <edge source="ZAF" target="PER">
      <data key="d0">22100</data>
    </edge>
    <edge source="ZAF" target="PHL">
      <data key="d0">110013</data>
    </edge>
    <edge source="ZAF" target="POL">
      <data key="d0">502385</data>
    </edge>
    <edge source="ZAF" target="PRT">
      <data key="d0">527574</data>
    </edge>
    <edge source="ZAF" target="ROU">
      <data key="d0">38162</data>
    </edge>
    <edge source="ZAF" target="RUS">
      <data key="d0">130864</data>
    </edge>
    <edge source="ZAF" target="SAU">
      <data key="d0">716964</data>
    </edge>
    <edge source="ZAF" target="SEN">
      <data key="d0">442584</data>
    </edge>
    <edge source="ZAF" target="IND">
      <data key="d0">726300</data>
    </edge>
    <edge source="ZAF" target="SGP">
      <data key="d0">1221519</data>
    </edge>
    <edge source="ZAF" target="VNM">
      <data key="d0">27049</data>
    </edge>
    <edge source="ZAF" target="ZWE">
      <data key="d0">14398857</data>
    </edge>
    <edge source="ZAF" target="ESP">
      <data key="d0">1286325</data>
    </edge>
    <edge source="ZAF" target="SWE">
      <data key="d0">517911</data>
    </edge>
    <edge source="ZAF" target="CHE">
      <data key="d0">3837888</data>
    </edge>
    <edge source="ZAF" target="THA">
      <data key="d0">377376</data>
    </edge>
    <edge source="ZAF" target="TGO">
      <data key="d0">57503</data>
    </edge>
    <edge source="ZAF" target="ARE">
      <data key="d0">4039507</data>
    </edge>
    <edge source="ZAF" target="TUN">
      <data key="d0">289347</data>
    </edge>
    <edge source="ZAF" target="TUR">
      <data key="d0">376357</data>
    </edge>
    <edge source="ZAF" target="UGA">
      <data key="d0">2002191</data>
    </edge>
    <edge source="ZAF" target="UKR">
      <data key="d0">95790</data>
    </edge>
    <edge source="ZAF" target="EGY">
      <data key="d0">165553</data>
    </edge>
    <edge source="ZAF" target="GBR">
      <data key="d0">36818462</data>
    </edge>
    <edge source="ZAF" target="TZA">
      <data key="d0">5362980</data>
    </edge>
    <edge source="ZAF" target="USA">
      <data key="d0">58470099</data>
    </edge>
    <edge source="ZAF" target="BFA">
      <data key="d0">72699</data>
    </edge>
    <edge source="ZAF" target="URY">
      <data key="d0">39004</data>
    </edge>
    <edge source="SWE" target="DZA">
      <data key="d0">24662</data>
    </edge>
    <edge source="SWE" target="AZE">
      <data key="d0">18770</data>
    </edge>
    <edge source="SWE" target="ARG">
      <data key="d0">3762004</data>
    </edge>
    <edge source="SWE" target="AUS">
      <data key="d0">28039885</data>
    </edge>
    <edge source="SWE" target="AUT">
      <data key="d0">16216209</data>
    </edge>
    <edge source="SWE" target="BEL">
      <data key="d0">40062933</data>
    </edge>
    <edge source="SWE" target="BOL">
      <data key="d0">55109</data>
    </edge>
    <edge source="SWE" target="BRA">
      <data key="d0">9037256</data>
    </edge>
    <edge source="SWE" target="BGR">
      <data key="d0">851291</data>
    </edge>
    <edge source="SWE" target="BLR">
      <data key="d0">244005</data>
    </edge>
    <edge source="SWE" target="CMR">
      <data key="d0">172964</data>
    </edge>
    <edge source="SWE" target="CAN">
      <data key="d0">18699040</data>
    </edge>
    <edge source="SWE" target="LKA">
      <data key="d0">337417</data>
    </edge>
    <edge source="SWE" target="CHL">
      <data key="d0">11248801</data>
    </edge>
    <edge source="SWE" target="CHN">
      <data key="d0">10544066</data>
    </edge>
    <edge source="SWE" target="COL">
      <data key="d0">383577</data>
    </edge>
    <edge source="SWE" target="CRI">
      <data key="d0">129205</data>
    </edge>
    <edge source="SWE" target="HRV">
      <data key="d0">873225</data>
    </edge>
    <edge source="SWE" target="CZE">
      <data key="d0">23683690</data>
    </edge>
    <edge source="SWE" target="BEN">
      <data key="d0">329669</data>
    </edge>
    <edge source="SWE" target="DNK">
      <data key="d0">168018109</data>
    </edge>
    <edge source="SWE" target="ECU">
      <data key="d0">20516</data>
    </edge>
    <edge source="SWE" target="SLV">
      <data key="d0">167836</data>
    </edge>
    <edge source="SWE" target="ETH">
      <data key="d0">69622</data>
    </edge>
    <edge source="SWE" target="EST">
      <data key="d0">23393852</data>
    </edge>
    <edge source="SWE" target="FIN">
      <data key="d0">165027298</data>
    </edge>
    <edge source="SWE" target="FRA">
      <data key="d0">95712637</data>
    </edge>
    <edge source="SWE" target="GEO">
      <data key="d0">40922</data>
    </edge>
    <edge source="SWE" target="GMB">
      <data key="d0">899088</data>
    </edge>
    <edge source="SWE" target="DEU">
      <data key="d0">166150857</data>
    </edge>
    <edge source="SWE" target="GHA">
      <data key="d0">123203</data>
    </edge>
    <edge source="SWE" target="GRC">
      <data key="d0">3689326</data>
    </edge>
    <edge source="SWE" target="GTM">
      <data key="d0">125495</data>
    </edge>
    <edge source="SWE" target="HKG">
      <data key="d0">13081133</data>
    </edge>
    <edge source="SWE" target="HUN">
      <data key="d0">7776526</data>
    </edge>
    <edge source="SWE" target="IDN">
      <data key="d0">801966</data>
    </edge>
    <edge source="SWE" target="IRL">
      <data key="d0">6254002</data>
    </edge>
    <edge source="SWE" target="ISR">
      <data key="d0">5375866</data>
    </edge>
    <edge source="SWE" target="ITA">
      <data key="d0">39708383</data>
    </edge>
    <edge source="SWE" target="CIV">
      <data key="d0">12768</data>
    </edge>
    <edge source="SWE" target="JAM">
      <data key="d0">187696</data>
    </edge>
    <edge source="SWE" target="JPN">
      <data key="d0">65660254</data>
    </edge>
    <edge source="SWE" target="KAZ">
      <data key="d0">153977</data>
    </edge>
    <edge source="SWE" target="JOR">
      <data key="d0">648753</data>
    </edge>
    <edge source="SWE" target="KOR">
      <data key="d0">8480824</data>
    </edge>
    <edge source="SWE" target="KGZ">
      <data key="d0">16041</data>
    </edge>
    <edge source="SWE" target="LBN">
      <data key="d0">186605</data>
    </edge>
    <edge source="SWE" target="LVA">
      <data key="d0">11491387</data>
    </edge>
    <edge source="SWE" target="LTU">
      <data key="d0">7467590</data>
    </edge>
    <edge source="SWE" target="MYS">
      <data key="d0">9089964</data>
    </edge>
    <edge source="SWE" target="MRT">
      <data key="d0">159542</data>
    </edge>
    <edge source="SWE" target="MUS">
      <data key="d0">66458</data>
    </edge>
    <edge source="SWE" target="MEX">
      <data key="d0">3890227</data>
    </edge>
    <edge source="SWE" target="MDA">
      <data key="d0">13641</data>
    </edge>
    <edge source="SWE" target="MAR">
      <data key="d0">390998</data>
    </edge>
    <edge source="SWE" target="OMN">
      <data key="d0">266267</data>
    </edge>
    <edge source="SWE" target="NAM">
      <data key="d0">12768</data>
    </edge>
    <edge source="SWE" target="NLD">
      <data key="d0">63772050</data>
    </edge>
    <edge source="SWE" target="NZL">
      <data key="d0">4722202</data>
    </edge>
    <edge source="SWE" target="NIC">
      <data key="d0">26845</data>
    </edge>
    <edge source="SWE" target="NOR">
      <data key="d0">394336153</data>
    </edge>
    <edge source="SWE" target="PAK">
      <data key="d0">629983</data>
    </edge>
    <edge source="SWE" target="PAN">
      <data key="d0">223271</data>
    </edge>
    <edge source="SWE" target="PRY">
      <data key="d0">232111</data>
    </edge>
    <edge source="SWE" target="PER">
      <data key="d0">231238</data>
    </edge>
    <edge source="SWE" target="PHL">
      <data key="d0">8897794</data>
    </edge>
    <edge source="SWE" target="POL">
      <data key="d0">37417395</data>
    </edge>
    <edge source="SWE" target="PRT">
      <data key="d0">8452342</data>
    </edge>
    <edge source="SWE" target="ROU">
      <data key="d0">2794385</data>
    </edge>
    <edge source="SWE" target="RUS">
      <data key="d0">31394304</data>
    </edge>
    <edge source="SWE" target="SAU">
      <data key="d0">12648230</data>
    </edge>
    <edge source="SWE" target="SEN">
      <data key="d0">844961</data>
    </edge>
    <edge source="SWE" target="IND">
      <data key="d0">18759387</data>
    </edge>
    <edge source="SWE" target="SGP">
      <data key="d0">7354972</data>
    </edge>
    <edge source="SWE" target="SVK">
      <data key="d0">2607671</data>
    </edge>
    <edge source="SWE" target="VNM">
      <data key="d0">496632</data>
    </edge>
    <edge source="SWE" target="SVN">
      <data key="d0">43620654</data>
    </edge>
    <edge source="SWE" target="ZAF">
      <data key="d0">3014274</data>
    </edge>
    <edge source="SWE" target="ZWE">
      <data key="d0">43869</data>
    </edge>
    <edge source="SWE" target="ESP">
      <data key="d0">33136170</data>
    </edge>
    <edge source="SWE" target="CHE">
      <data key="d0">34345830</data>
    </edge>
    <edge source="SWE" target="THA">
      <data key="d0">4204291</data>
    </edge>
    <edge source="SWE" target="TGO">
      <data key="d0">11022</data>
    </edge>
    <edge source="SWE" target="ARE">
      <data key="d0">3887390</data>
    </edge>
    <edge source="SWE" target="TUN">
      <data key="d0">231674</data>
    </edge>
    <edge source="SWE" target="TUR">
      <data key="d0">9227026</data>
    </edge>
    <edge source="SWE" target="UGA">
      <data key="d0">76934</data>
    </edge>
    <edge source="SWE" target="UKR">
      <data key="d0">1602949</data>
    </edge>
    <edge source="SWE" target="MKD">
      <data key="d0">109671</data>
    </edge>
    <edge source="SWE" target="EGY">
      <data key="d0">1409033</data>
    </edge>
    <edge source="SWE" target="GBR">
      <data key="d0">139717087</data>
    </edge>
    <edge source="SWE" target="TZA">
      <data key="d0">85991</data>
    </edge>
    <edge source="SWE" target="USA">
      <data key="d0">126831180</data>
    </edge>
    <edge source="SWE" target="BFA">
      <data key="d0">23135</data>
    </edge>
    <edge source="SWE" target="URY">
      <data key="d0">517366</data>
    </edge>
    <edge source="SWE" target="SRB">
      <data key="d0">641005</data>
    </edge>
    <edge source="THA" target="ALB">
      <data key="d0">11547</data>
    </edge>
    <edge source="THA" target="DZA">
      <data key="d0">672515</data>
    </edge>
    <edge source="THA" target="AZE">
      <data key="d0">66719</data>
    </edge>
    <edge source="THA" target="ARG">
      <data key="d0">3127014</data>
    </edge>
    <edge source="THA" target="AUS">
      <data key="d0">59273567</data>
    </edge>
    <edge source="THA" target="AUT">
      <data key="d0">7943706</data>
    </edge>
    <edge source="THA" target="ARM">
      <data key="d0">10721</data>
    </edge>
    <edge source="THA" target="BEL">
      <data key="d0">27050040</data>
    </edge>
    <edge source="THA" target="BRA">
      <data key="d0">2689801</data>
    </edge>
    <edge source="THA" target="BGR">
      <data key="d0">309975</data>
    </edge>
    <edge source="THA" target="BDI">
      <data key="d0">44505</data>
    </edge>
    <edge source="THA" target="BLR">
      <data key="d0">12565</data>
    </edge>
    <edge source="THA" target="KHM">
      <data key="d0">7133896</data>
    </edge>
    <edge source="THA" target="CMR">
      <data key="d0">119624</data>
    </edge>
    <edge source="THA" target="CAN">
      <data key="d0">39645298</data>
    </edge>
    <edge source="THA" target="CAF">
      <data key="d0">20384</data>
    </edge>
    <edge source="THA" target="LKA">
      <data key="d0">3411367</data>
    </edge>
    <edge source="THA" target="CHL">
      <data key="d0">3495858</data>
    </edge>
    <edge source="THA" target="CHN">
      <data key="d0">9147404</data>
    </edge>
    <edge source="THA" target="COL">
      <data key="d0">800144</data>
    </edge>
    <edge source="THA" target="CRI">
      <data key="d0">362217</data>
    </edge>
    <edge source="THA" target="HRV">
      <data key="d0">90693</data>
    </edge>
    <edge source="THA" target="CZE">
      <data key="d0">1914465</data>
    </edge>
    <edge source="THA" target="BEN">
      <data key="d0">2583656</data>
    </edge>
    <edge source="THA" target="DNK">
      <data key="d0">9234513</data>
    </edge>
    <edge source="THA" target="ECU">
      <data key="d0">265236</data>
    </edge>
    <edge source="THA" target="SLV">
      <data key="d0">121098</data>
    </edge>
    <edge source="THA" target="ETH">
      <data key="d0">97787</data>
    </edge>
    <edge source="THA" target="EST">
      <data key="d0">210003</data>
    </edge>
    <edge source="THA" target="FIN">
      <data key="d0">2995732</data>
    </edge>
    <edge source="THA" target="FRA">
      <data key="d0">115113110</data>
    </edge>
    <edge source="THA" target="GEO">
      <data key="d0">149021</data>
    </edge>
    <edge source="THA" target="GMB">
      <data key="d0">52694</data>
    </edge>
    <edge source="THA" target="DEU">
      <data key="d0">136971774</data>
    </edge>
    <edge source="THA" target="GHA">
      <data key="d0">1979188</data>
    </edge>
    <edge source="THA" target="GRC">
      <data key="d0">12223509</data>
    </edge>
    <edge source="THA" target="GTM">
      <data key="d0">59030</data>
    </edge>
    <edge source="THA" target="HND">
      <data key="d0">226827</data>
    </edge>
    <edge source="THA" target="HKG">
      <data key="d0">41936518</data>
    </edge>
    <edge source="THA" target="HUN">
      <data key="d0">1633492</data>
    </edge>
    <edge source="THA" target="IDN">
      <data key="d0">14218493</data>
    </edge>
    <edge source="THA" target="IRL">
      <data key="d0">35070741</data>
    </edge>
    <edge source="THA" target="ISR">
      <data key="d0">36697451</data>
    </edge>
    <edge source="THA" target="ITA">
      <data key="d0">43847405</data>
    </edge>
    <edge source="THA" target="CIV">
      <data key="d0">58261</data>
    </edge>
    <edge source="THA" target="JAM">
      <data key="d0">449747</data>
    </edge>
    <edge source="THA" target="JPN">
      <data key="d0">475842602</data>
    </edge>
    <edge source="THA" target="KAZ">
      <data key="d0">14441</data>
    </edge>
    <edge source="THA" target="JOR">
      <data key="d0">904612</data>
    </edge>
    <edge source="THA" target="KOR">
      <data key="d0">16558465</data>
    </edge>
    <edge source="THA" target="KGZ">
      <data key="d0">11107</data>
    </edge>
    <edge source="THA" target="LBN">
      <data key="d0">2455316</data>
    </edge>
    <edge source="THA" target="LVA">
      <data key="d0">84934</data>
    </edge>
    <edge source="THA" target="LTU">
      <data key="d0">186767</data>
    </edge>
    <edge source="THA" target="MDG">
      <data key="d0">358817</data>
    </edge>
    <edge source="THA" target="MWI">
      <data key="d0">15019</data>
    </edge>
    <edge source="THA" target="MYS">
      <data key="d0">33998516</data>
    </edge>
    <edge source="THA" target="MRT">
      <data key="d0">223477</data>
    </edge>
    <edge source="THA" target="MUS">
      <data key="d0">576274</data>
    </edge>
    <edge source="THA" target="MEX">
      <data key="d0">7132811</data>
    </edge>
    <edge source="THA" target="MDA">
      <data key="d0">19978</data>
    </edge>
    <edge source="THA" target="MAR">
      <data key="d0">298279</data>
    </edge>
    <edge source="THA" target="MOZ">
      <data key="d0">40516</data>
    </edge>
    <edge source="THA" target="OMN">
      <data key="d0">678121</data>
    </edge>
    <edge source="THA" target="NAM">
      <data key="d0">80800</data>
    </edge>
    <edge source="THA" target="NLD">
      <data key="d0">37099747</data>
    </edge>
    <edge source="THA" target="NZL">
      <data key="d0">6059759</data>
    </edge>
    <edge source="THA" target="NIC">
      <data key="d0">32025</data>
    </edge>
    <edge source="THA" target="NER">
      <data key="d0">236516</data>
    </edge>
    <edge source="THA" target="NOR">
      <data key="d0">7552867</data>
    </edge>
    <edge source="THA" target="PAK">
      <data key="d0">2351542</data>
    </edge>
    <edge source="THA" target="PAN">
      <data key="d0">5456373</data>
    </edge>
    <edge source="THA" target="PRY">
      <data key="d0">435037</data>
    </edge>
    <edge source="THA" target="PER">
      <data key="d0">1083244</data>
    </edge>
    <edge source="THA" target="PHL">
      <data key="d0">23188892</data>
    </edge>
    <edge source="THA" target="POL">
      <data key="d0">3430017</data>
    </edge>
    <edge source="THA" target="PRT">
      <data key="d0">5802752</data>
    </edge>
    <edge source="THA" target="ROU">
      <data key="d0">389360</data>
    </edge>
    <edge source="THA" target="RUS">
      <data key="d0">2056369</data>
    </edge>
    <edge source="THA" target="SAU">
      <data key="d0">11141309</data>
    </edge>
    <edge source="THA" target="SEN">
      <data key="d0">1944033</data>
    </edge>
    <edge source="THA" target="IND">
      <data key="d0">5437080</data>
    </edge>
    <edge source="THA" target="SGP">
      <data key="d0">87242130</data>
    </edge>
    <edge source="THA" target="SVK">
      <data key="d0">209505</data>
    </edge>
    <edge source="THA" target="VNM">
      <data key="d0">8318740</data>
    </edge>
    <edge source="THA" target="SVN">
      <data key="d0">269424</data>
    </edge>
    <edge source="THA" target="ZAF">
      <data key="d0">10801175</data>
    </edge>
    <edge source="THA" target="ZWE">
      <data key="d0">62994</data>
    </edge>
    <edge source="THA" target="ESP">
      <data key="d0">18785624</data>
    </edge>
    <edge source="THA" target="SWE">
      <data key="d0">13121442</data>
    </edge>
    <edge source="THA" target="CHE">
      <data key="d0">50390855</data>
    </edge>
    <edge source="THA" target="TGO">
      <data key="d0">20265</data>
    </edge>
    <edge source="THA" target="ARE">
      <data key="d0">34584373</data>
    </edge>
    <edge source="THA" target="TUN">
      <data key="d0">235561</data>
    </edge>
    <edge source="THA" target="TUR">
      <data key="d0">5543910</data>
    </edge>
    <edge source="THA" target="UGA">
      <data key="d0">88597</data>
    </edge>
    <edge source="THA" target="UKR">
      <data key="d0">207215</data>
    </edge>
    <edge source="THA" target="EGY">
      <data key="d0">2040130</data>
    </edge>
    <edge source="THA" target="GBR">
      <data key="d0">169122961</data>
    </edge>
    <edge source="THA" target="TZA">
      <data key="d0">699762</data>
    </edge>
    <edge source="THA" target="USA">
      <data key="d0">931351527</data>
    </edge>
    <edge source="THA" target="BFA">
      <data key="d0">11752</data>
    </edge>
    <edge source="THA" target="URY">
      <data key="d0">1452168</data>
    </edge>
    <edge source="THA" target="SRB">
      <data key="d0">209340</data>
    </edge>
    <edge source="ARE" target="DZA">
      <data key="d0">18430315</data>
    </edge>
    <edge source="ARE" target="AZE">
      <data key="d0">4617373</data>
    </edge>
    <edge source="ARE" target="ARG">
      <data key="d0">104247</data>
    </edge>
    <edge source="ARE" target="AUS">
      <data key="d0">309058</data>
    </edge>
    <edge source="ARE" target="AUT">
      <data key="d0">90320</data>
    </edge>
    <edge source="ARE" target="ARM">
      <data key="d0">1867575</data>
    </edge>
    <edge source="ARE" target="BEL">
      <data key="d0">1447834</data>
    </edge>
    <edge source="ARE" target="BGR">
      <data key="d0">443807</data>
    </edge>
    <edge source="ARE" target="BDI">
      <data key="d0">61065</data>
    </edge>
    <edge source="ARE" target="BLR">
      <data key="d0">182170</data>
    </edge>
    <edge source="ARE" target="CMR">
      <data key="d0">231803</data>
    </edge>
    <edge source="ARE" target="CAN">
      <data key="d0">1558827</data>
    </edge>
    <edge source="ARE" target="LKA">
      <data key="d0">1173388</data>
    </edge>
    <edge source="ARE" target="CHN">
      <data key="d0">422189</data>
    </edge>
    <edge source="ARE" target="COL">
      <data key="d0">18990</data>
    </edge>
    <edge source="ARE" target="CZE">
      <data key="d0">15870</data>
    </edge>
    <edge source="ARE" target="BEN">
      <data key="d0">13091</data>
    </edge>
    <edge source="ARE" target="DNK">
      <data key="d0">1746133</data>
    </edge>
    <edge source="ARE" target="ETH">
      <data key="d0">1217782</data>
    </edge>
    <edge source="ARE" target="EST">
      <data key="d0">195502</data>
    </edge>
    <edge source="ARE" target="FIN">
      <data key="d0">1500341</data>
    </edge>
    <edge source="ARE" target="FRA">
      <data key="d0">2840823</data>
    </edge>
    <edge source="ARE" target="GEO">
      <data key="d0">338369</data>
    </edge>
    <edge source="ARE" target="GMB">
      <data key="d0">112612</data>
    </edge>
    <edge source="ARE" target="DEU">
      <data key="d0">5779895</data>
    </edge>
    <edge source="ARE" target="GHA">
      <data key="d0">152368</data>
    </edge>
    <edge source="ARE" target="GRC">
      <data key="d0">586328</data>
    </edge>
    <edge source="ARE" target="HKG">
      <data key="d0">16015411</data>
    </edge>
    <edge source="ARE" target="HUN">
      <data key="d0">129737</data>
    </edge>
    <edge source="ARE" target="IDN">
      <data key="d0">222968</data>
    </edge>
    <edge source="ARE" target="IRL">
      <data key="d0">191460</data>
    </edge>
    <edge source="ARE" target="ITA">
      <data key="d0">3372002</data>
    </edge>
    <edge source="ARE" target="CIV">
      <data key="d0">695538</data>
    </edge>
    <edge source="ARE" target="JPN">
      <data key="d0">1707401</data>
    </edge>
    <edge source="ARE" target="KAZ">
      <data key="d0">3941256</data>
    </edge>
    <edge source="ARE" target="JOR">
      <data key="d0">3344449</data>
    </edge>
    <edge source="ARE" target="KOR">
      <data key="d0">312070</data>
    </edge>
    <edge source="ARE" target="LBN">
      <data key="d0">2198390</data>
    </edge>
    <edge source="ARE" target="LVA">
      <data key="d0">697175</data>
    </edge>
    <edge source="ARE" target="LTU">
      <data key="d0">1396703</data>
    </edge>
    <edge source="ARE" target="MDG">
      <data key="d0">190641</data>
    </edge>
    <edge source="ARE" target="MYS">
      <data key="d0">428584</data>
    </edge>
    <edge source="ARE" target="MRT">
      <data key="d0">37378</data>
    </edge>
    <edge source="ARE" target="MUS">
      <data key="d0">182315</data>
    </edge>
    <edge source="ARE" target="MAR">
      <data key="d0">778956</data>
    </edge>
    <edge source="ARE" target="MOZ">
      <data key="d0">723683</data>
    </edge>
    <edge source="ARE" target="OMN">
      <data key="d0">5432457</data>
    </edge>
    <edge source="ARE" target="NLD">
      <data key="d0">5484770</data>
    </edge>
    <edge source="ARE" target="NZL">
      <data key="d0">203865</data>
    </edge>
    <edge source="ARE" target="NOR">
      <data key="d0">1047079</data>
    </edge>
    <edge source="ARE" target="PAK">
      <data key="d0">10612163</data>
    </edge>
    <edge source="ARE" target="PHL">
      <data key="d0">26915</data>
    </edge>
    <edge source="ARE" target="POL">
      <data key="d0">249101</data>
    </edge>
    <edge source="ARE" target="PRT">
      <data key="d0">19556</data>
    </edge>
    <edge source="ARE" target="ROU">
      <data key="d0">2038379</data>
    </edge>
    <edge source="ARE" target="RUS">
      <data key="d0">9460718</data>
    </edge>
    <edge source="ARE" target="SAU">
      <data key="d0">12610178</data>
    </edge>
    <edge source="ARE" target="SEN">
      <data key="d0">552363</data>
    </edge>
    <edge source="ARE" target="IND">
      <data key="d0">18468567</data>
    </edge>
    <edge source="ARE" target="SGP">
      <data key="d0">46880786</data>
    </edge>
    <edge source="ARE" target="SVK">
      <data key="d0">43964</data>
    </edge>
    <edge source="ARE" target="SVN">
      <data key="d0">11520</data>
    </edge>
    <edge source="ARE" target="ZAF">
      <data key="d0">774687</data>
    </edge>
    <edge source="ARE" target="ZWE">
      <data key="d0">115565</data>
    </edge>
    <edge source="ARE" target="ESP">
      <data key="d0">512278</data>
    </edge>
    <edge source="ARE" target="SWE">
      <data key="d0">1275814</data>
    </edge>
    <edge source="ARE" target="CHE">
      <data key="d0">14343361</data>
    </edge>
    <edge source="ARE" target="THA">
      <data key="d0">6614646</data>
    </edge>
    <edge source="ARE" target="TGO">
      <data key="d0">149363</data>
    </edge>
    <edge source="ARE" target="TUN">
      <data key="d0">1006994</data>
    </edge>
    <edge source="ARE" target="TUR">
      <data key="d0">2001023</data>
    </edge>
    <edge source="ARE" target="UGA">
      <data key="d0">396349</data>
    </edge>
    <edge source="ARE" target="MKD">
      <data key="d0">47188</data>
    </edge>
    <edge source="ARE" target="EGY">
      <data key="d0">2836720</data>
    </edge>
    <edge source="ARE" target="GBR">
      <data key="d0">26059759</data>
    </edge>
    <edge source="ARE" target="TZA">
      <data key="d0">3584419</data>
    </edge>
    <edge source="ARE" target="USA">
      <data key="d0">52538770</data>
    </edge>
    <edge source="ARE" target="SRB">
      <data key="d0">28493</data>
    </edge>
    <edge source="UKR" target="ALB">
      <data key="d0">52020</data>
    </edge>
    <edge source="UKR" target="DZA">
      <data key="d0">593750</data>
    </edge>
    <edge source="UKR" target="AZE">
      <data key="d0">1445610</data>
    </edge>
    <edge source="UKR" target="AUT">
      <data key="d0">13934990</data>
    </edge>
    <edge source="UKR" target="ARM">
      <data key="d0">238970</data>
    </edge>
    <edge source="UKR" target="BEL">
      <data key="d0">70130</data>
    </edge>
    <edge source="UKR" target="BGR">
      <data key="d0">67280</data>
    </edge>
    <edge source="UKR" target="BLR">
      <data key="d0">1331410</data>
    </edge>
    <edge source="UKR" target="CAN">
      <data key="d0">1939060</data>
    </edge>
    <edge source="UKR" target="CAF">
      <data key="d0">48010</data>
    </edge>
    <edge source="UKR" target="LKA">
      <data key="d0">36800</data>
    </edge>
    <edge source="UKR" target="CHN">
      <data key="d0">2687710</data>
    </edge>
    <edge source="UKR" target="HRV">
      <data key="d0">16920</data>
    </edge>
    <edge source="UKR" target="CZE">
      <data key="d0">312500</data>
    </edge>
    <edge source="UKR" target="DNK">
      <data key="d0">21140</data>
    </edge>
    <edge source="UKR" target="EST">
      <data key="d0">936380</data>
    </edge>
    <edge source="UKR" target="FIN">
      <data key="d0">10200</data>
    </edge>
    <edge source="UKR" target="FRA">
      <data key="d0">428640</data>
    </edge>
    <edge source="UKR" target="GEO">
      <data key="d0">74000</data>
    </edge>
    <edge source="UKR" target="DEU">
      <data key="d0">934340</data>
    </edge>
    <edge source="UKR" target="GRC">
      <data key="d0">198700</data>
    </edge>
    <edge source="UKR" target="HUN">
      <data key="d0">266190</data>
    </edge>
    <edge source="UKR" target="ISR">
      <data key="d0">211180</data>
    </edge>
    <edge source="UKR" target="ITA">
      <data key="d0">143170</data>
    </edge>
    <edge source="UKR" target="JPN">
      <data key="d0">116940</data>
    </edge>
    <edge source="UKR" target="KAZ">
      <data key="d0">694150</data>
    </edge>
    <edge source="UKR" target="KOR">
      <data key="d0">312500</data>
    </edge>
    <edge source="UKR" target="KGZ">
      <data key="d0">214040</data>
    </edge>
    <edge source="UKR" target="LBN">
      <data key="d0">17530</data>
    </edge>
    <edge source="UKR" target="LVA">
      <data key="d0">155730</data>
    </edge>
    <edge source="UKR" target="LTU">
      <data key="d0">140790</data>
    </edge>
    <edge source="UKR" target="MEX">
      <data key="d0">31130</data>
    </edge>
    <edge source="UKR" target="MDA">
      <data key="d0">803160</data>
    </edge>
    <edge source="UKR" target="NLD">
      <data key="d0">425700</data>
    </edge>
    <edge source="UKR" target="PAK">
      <data key="d0">522030</data>
    </edge>
    <edge source="UKR" target="POL">
      <data key="d0">398000</data>
    </edge>
    <edge source="UKR" target="ROU">
      <data key="d0">99900</data>
    </edge>
    <edge source="UKR" target="RUS">
      <data key="d0">14756300</data>
    </edge>
    <edge source="UKR" target="SEN">
      <data key="d0">17560</data>
    </edge>
    <edge source="UKR" target="IND">
      <data key="d0">68360</data>
    </edge>
    <edge source="UKR" target="SVK">
      <data key="d0">158860</data>
    </edge>
    <edge source="UKR" target="VNM">
      <data key="d0">1447390</data>
    </edge>
    <edge source="UKR" target="ESP">
      <data key="d0">198240</data>
    </edge>
    <edge source="UKR" target="CHE">
      <data key="d0">70590</data>
    </edge>
    <edge source="UKR" target="ARE">
      <data key="d0">51720</data>
    </edge>
    <edge source="UKR" target="TUN">
      <data key="d0">34760</data>
    </edge>
    <edge source="UKR" target="TUR">
      <data key="d0">113270</data>
    </edge>
    <edge source="UKR" target="EGY">
      <data key="d0">95000</data>
    </edge>
    <edge source="UKR" target="GBR">
      <data key="d0">3539780</data>
    </edge>
    <edge source="UKR" target="TZA">
      <data key="d0">17570</data>
    </edge>
    <edge source="UKR" target="USA">
      <data key="d0">2243040</data>
    </edge>
    <edge source="UKR" target="URY">
      <data key="d0">156670</data>
    </edge>
    <edge source="UKR" target="SRB">
      <data key="d0">182950</data>
    </edge>
    <edge source="URY" target="ARG">
      <data key="d0">17183519</data>
    </edge>
    <edge source="URY" target="BEL">
      <data key="d0">14235</data>
    </edge>
    <edge source="URY" target="BOL">
      <data key="d0">127042</data>
    </edge>
    <edge source="URY" target="BRA">
      <data key="d0">10957626</data>
    </edge>
    <edge source="URY" target="CHL">
      <data key="d0">519720</data>
    </edge>
    <edge source="URY" target="COL">
      <data key="d0">24176</data>
    </edge>
    <edge source="URY" target="DEU">
      <data key="d0">20349</data>
    </edge>
    <edge source="URY" target="ITA">
      <data key="d0">10391</data>
    </edge>
    <edge source="URY" target="MEX">
      <data key="d0">414574</data>
    </edge>
    <edge source="URY" target="PAN">
      <data key="d0">28680</data>
    </edge>
    <edge source="URY" target="PRY">
      <data key="d0">1267329</data>
    </edge>
    <edge source="URY" target="PER">
      <data key="d0">1024186</data>
    </edge>
    <edge source="URY" target="PHL">
      <data key="d0">144301</data>
    </edge>
    <edge source="URY" target="RUS">
      <data key="d0">11970</data>
    </edge>
    <edge source="URY" target="ESP">
      <data key="d0">96936</data>
    </edge>
    <edge source="URY" target="GBR">
      <data key="d0">16270</data>
    </edge>
    <edge source="URY" target="USA">
      <data key="d0">1408370</data>
    </edge>
    <edge source="KHM" target="LKA">
      <data key="d0">21308</data>
    </edge>
    <edge source="KHM" target="FRA">
      <data key="d0">39196</data>
    </edge>
    <edge source="KHM" target="DEU">
      <data key="d0">18908</data>
    </edge>
    <edge source="KHM" target="HKG">
      <data key="d0">258982356</data>
    </edge>
    <edge source="KHM" target="IDN">
      <data key="d0">31079</data>
    </edge>
    <edge source="KHM" target="JPN">
      <data key="d0">18492</data>
    </edge>
    <edge source="KHM" target="KOR">
      <data key="d0">71138</data>
    </edge>
    <edge source="KHM" target="MYS">
      <data key="d0">35951</data>
    </edge>
    <edge source="KHM" target="SGP">
      <data key="d0">67890</data>
    </edge>
    <edge source="KHM" target="VNM">
      <data key="d0">12763</data>
    </edge>
    <edge source="KHM" target="THA">
      <data key="d0">13544816</data>
    </edge>
    <edge source="KHM" target="GBR">
      <data key="d0">53199</data>
    </edge>
    <edge source="KHM" target="USA">
      <data key="d0">97155</data>
    </edge>
    <edge source="LKA" target="ARG">
      <data key="d0">10551</data>
    </edge>
    <edge source="LKA" target="AUS">
      <data key="d0">2644409</data>
    </edge>
    <edge source="LKA" target="AUT">
      <data key="d0">624817</data>
    </edge>
    <edge source="LKA" target="BEL">
      <data key="d0">5196264</data>
    </edge>
    <edge source="LKA" target="BRA">
      <data key="d0">46539</data>
    </edge>
    <edge source="LKA" target="CAN">
      <data key="d0">1206527</data>
    </edge>
    <edge source="LKA" target="CHN">
      <data key="d0">81278</data>
    </edge>
    <edge source="LKA" target="DNK">
      <data key="d0">395036</data>
    </edge>
    <edge source="LKA" target="FIN">
      <data key="d0">92044</data>
    </edge>
    <edge source="LKA" target="FRA">
      <data key="d0">5094602</data>
    </edge>
    <edge source="LKA" target="DEU">
      <data key="d0">11336262</data>
    </edge>
    <edge source="LKA" target="GHA">
      <data key="d0">158004</data>
    </edge>
    <edge source="LKA" target="GRC">
      <data key="d0">27751</data>
    </edge>
    <edge source="LKA" target="HKG">
      <data key="d0">1293151</data>
    </edge>
    <edge source="LKA" target="IDN">
      <data key="d0">194627</data>
    </edge>
    <edge source="LKA" target="IRL">
      <data key="d0">43303</data>
    </edge>
    <edge source="LKA" target="ISR">
      <data key="d0">183749</data>
    </edge>
    <edge source="LKA" target="ITA">
      <data key="d0">2362168</data>
    </edge>
    <edge source="LKA" target="JPN">
      <data key="d0">16704745</data>
    </edge>
    <edge source="LKA" target="JOR">
      <data key="d0">213732</data>
    </edge>
    <edge source="LKA" target="KOR">
      <data key="d0">511333</data>
    </edge>
    <edge source="LKA" target="LBN">
      <data key="d0">51998</data>
    </edge>
    <edge source="LKA" target="MYS">
      <data key="d0">306428</data>
    </edge>
    <edge source="LKA" target="MUS">
      <data key="d0">228025</data>
    </edge>
    <edge source="LKA" target="MEX">
      <data key="d0">307853</data>
    </edge>
    <edge source="LKA" target="OMN">
      <data key="d0">129105</data>
    </edge>
    <edge source="LKA" target="NLD">
      <data key="d0">1589064</data>
    </edge>
    <edge source="LKA" target="NZL">
      <data key="d0">91519</data>
    </edge>
    <edge source="LKA" target="NOR">
      <data key="d0">926118</data>
    </edge>
    <edge source="LKA" target="PAK">
      <data key="d0">187932</data>
    </edge>
    <edge source="LKA" target="PHL">
      <data key="d0">15716</data>
    </edge>
    <edge source="LKA" target="ROU">
      <data key="d0">52779</data>
    </edge>
    <edge source="LKA" target="RUS">
      <data key="d0">207778</data>
    </edge>
    <edge source="LKA" target="SAU">
      <data key="d0">443916</data>
    </edge>
    <edge source="LKA" target="IND">
      <data key="d0">926136</data>
    </edge>
    <edge source="LKA" target="SGP">
      <data key="d0">2019120</data>
    </edge>
    <edge source="LKA" target="VNM">
      <data key="d0">26554</data>
    </edge>
    <edge source="LKA" target="ZAF">
      <data key="d0">115573</data>
    </edge>
    <edge source="LKA" target="ESP">
      <data key="d0">1039118</data>
    </edge>
    <edge source="LKA" target="SWE">
      <data key="d0">451196</data>
    </edge>
    <edge source="LKA" target="CHE">
      <data key="d0">1478422</data>
    </edge>
    <edge source="LKA" target="THA">
      <data key="d0">178512</data>
    </edge>
    <edge source="LKA" target="ARE">
      <data key="d0">1194435</data>
    </edge>
    <edge source="LKA" target="TUR">
      <data key="d0">58900</data>
    </edge>
    <edge source="LKA" target="EGY">
      <data key="d0">364411</data>
    </edge>
    <edge source="LKA" target="GBR">
      <data key="d0">16738208</data>
    </edge>
    <edge source="LKA" target="USA">
      <data key="d0">41806702</data>
    </edge>
    <edge source="LKA" target="URY">
      <data key="d0">44342</data>
    </edge>
    <edge source="GHA" target="AUS">
      <data key="d0">38868</data>
    </edge>
    <edge source="GHA" target="AUT">
      <data key="d0">14001</data>
    </edge>
    <edge source="GHA" target="BEL">
      <data key="d0">178516</data>
    </edge>
    <edge source="GHA" target="CMR">
      <data key="d0">205740</data>
    </edge>
    <edge source="GHA" target="CAN">
      <data key="d0">12095</data>
    </edge>
    <edge source="GHA" target="BEN">
      <data key="d0">5293459</data>
    </edge>
    <edge source="GHA" target="FRA">
      <data key="d0">142503</data>
    </edge>
    <edge source="GHA" target="GMB">
      <data key="d0">24817</data>
    </edge>
    <edge source="GHA" target="DEU">
      <data key="d0">565003</data>
    </edge>
    <edge source="GHA" target="HKG">
      <data key="d0">14626</data>
    </edge>
    <edge source="GHA" target="IRL">
      <data key="d0">12076</data>
    </edge>
    <edge source="GHA" target="ITA">
      <data key="d0">92912</data>
    </edge>
    <edge source="GHA" target="CIV">
      <data key="d0">84811</data>
    </edge>
    <edge source="GHA" target="NLD">
      <data key="d0">118890</data>
    </edge>
    <edge source="GHA" target="NER">
      <data key="d0">27390</data>
    </edge>
    <edge source="GHA" target="SEN">
      <data key="d0">28036</data>
    </edge>
    <edge source="GHA" target="ZAF">
      <data key="d0">45944</data>
    </edge>
    <edge source="GHA" target="TGO">
      <data key="d0">17262921</data>
    </edge>
    <edge source="GHA" target="GBR">
      <data key="d0">137411</data>
    </edge>
    <edge source="GHA" target="USA">
      <data key="d0">734183</data>
    </edge>
    <edge source="GHA" target="BFA">
      <data key="d0">113030</data>
    </edge>
    <edge source="HUN" target="ALB">
      <data key="d0">15000</data>
    </edge>
    <edge source="HUN" target="AZE">
      <data key="d0">16000</data>
    </edge>
    <edge source="HUN" target="ARG">
      <data key="d0">177000</data>
    </edge>
    <edge source="HUN" target="AUS">
      <data key="d0">556000</data>
    </edge>
    <edge source="HUN" target="AUT">
      <data key="d0">72190000</data>
    </edge>
    <edge source="HUN" target="ARM">
      <data key="d0">47000</data>
    </edge>
    <edge source="HUN" target="BEL">
      <data key="d0">12086000</data>
    </edge>
    <edge source="HUN" target="BRA">
      <data key="d0">465000</data>
    </edge>
    <edge source="HUN" target="BGR">
      <data key="d0">3788000</data>
    </edge>
    <edge source="HUN" target="BLR">
      <data key="d0">307000</data>
    </edge>
    <edge source="HUN" target="CAN">
      <data key="d0">439000</data>
    </edge>
    <edge source="HUN" target="CHL">
      <data key="d0">183000</data>
    </edge>
    <edge source="HUN" target="CHN">
      <data key="d0">1796000</data>
    </edge>
    <edge source="HUN" target="COL">
      <data key="d0">31000</data>
    </edge>
    <edge source="HUN" target="HRV">
      <data key="d0">4493000</data>
    </edge>
    <edge source="HUN" target="CZE">
      <data key="d0">11917000</data>
    </edge>
    <edge source="HUN" target="DNK">
      <data key="d0">5890000</data>
    </edge>
    <edge source="HUN" target="ECU">
      <data key="d0">87000</data>
    </edge>
    <edge source="HUN" target="SLV">
      <data key="d0">99000</data>
    </edge>
    <edge source="HUN" target="ETH">
      <data key="d0">170000</data>
    </edge>
    <edge source="HUN" target="EST">
      <data key="d0">542000</data>
    </edge>
    <edge source="HUN" target="FIN">
      <data key="d0">3739000</data>
    </edge>
    <edge source="HUN" target="FRA">
      <data key="d0">19012000</data>
    </edge>
    <edge source="HUN" target="GEO">
      <data key="d0">12000</data>
    </edge>
    <edge source="HUN" target="DEU">
      <data key="d0">159266000</data>
    </edge>
    <edge source="HUN" target="GRC">
      <data key="d0">1623000</data>
    </edge>
    <edge source="HUN" target="HKG">
      <data key="d0">369000</data>
    </edge>
    <edge source="HUN" target="IDN">
      <data key="d0">321000</data>
    </edge>
    <edge source="HUN" target="IRL">
      <data key="d0">1250000</data>
    </edge>
    <edge source="HUN" target="ISR">
      <data key="d0">1362000</data>
    </edge>
    <edge source="HUN" target="ITA">
      <data key="d0">42090000</data>
    </edge>
    <edge source="HUN" target="CIV">
      <data key="d0">37000</data>
    </edge>
    <edge source="HUN" target="JAM">
      <data key="d0">21000</data>
    </edge>
    <edge source="HUN" target="JPN">
      <data key="d0">3846000</data>
    </edge>
    <edge source="HUN" target="KAZ">
      <data key="d0">505000</data>
    </edge>
    <edge source="HUN" target="JOR">
      <data key="d0">10000</data>
    </edge>
    <edge source="HUN" target="KOR">
      <data key="d0">310000</data>
    </edge>
    <edge source="HUN" target="LBN">
      <data key="d0">125000</data>
    </edge>
    <edge source="HUN" target="LVA">
      <data key="d0">702000</data>
    </edge>
    <edge source="HUN" target="LTU">
      <data key="d0">1072000</data>
    </edge>
    <edge source="HUN" target="MYS">
      <data key="d0">350000</data>
    </edge>
    <edge source="HUN" target="MEX">
      <data key="d0">734000</data>
    </edge>
    <edge source="HUN" target="MDA">
      <data key="d0">657000</data>
    </edge>
    <edge source="HUN" target="MAR">
      <data key="d0">35000</data>
    </edge>
    <edge source="HUN" target="OMN">
      <data key="d0">111000</data>
    </edge>
    <edge source="HUN" target="NLD">
      <data key="d0">16057000</data>
    </edge>
    <edge source="HUN" target="NZL">
      <data key="d0">307000</data>
    </edge>
    <edge source="HUN" target="NOR">
      <data key="d0">3074000</data>
    </edge>
    <edge source="HUN" target="PAK">
      <data key="d0">80000</data>
    </edge>
    <edge source="HUN" target="PER">
      <data key="d0">12000</data>
    </edge>
    <edge source="HUN" target="PHL">
      <data key="d0">54000</data>
    </edge>
    <edge source="HUN" target="POL">
      <data key="d0">17204000</data>
    </edge>
    <edge source="HUN" target="PRT">
      <data key="d0">769000</data>
    </edge>
    <edge source="HUN" target="ROU">
      <data key="d0">38913000</data>
    </edge>
    <edge source="HUN" target="RUS">
      <data key="d0">11987000</data>
    </edge>
    <edge source="HUN" target="SAU">
      <data key="d0">761000</data>
    </edge>
    <edge source="HUN" target="IND">
      <data key="d0">99000</data>
    </edge>
    <edge source="HUN" target="SGP">
      <data key="d0">1043000</data>
    </edge>
    <edge source="HUN" target="SVK">
      <data key="d0">13516000</data>
    </edge>
    <edge source="HUN" target="VNM">
      <data key="d0">163000</data>
    </edge>
    <edge source="HUN" target="SVN">
      <data key="d0">2836000</data>
    </edge>
    <edge source="HUN" target="ZAF">
      <data key="d0">179000</data>
    </edge>
    <edge source="HUN" target="ESP">
      <data key="d0">4526000</data>
    </edge>
    <edge source="HUN" target="SWE">
      <data key="d0">4342000</data>
    </edge>
    <edge source="HUN" target="CHE">
      <data key="d0">13529000</data>
    </edge>
    <edge source="HUN" target="THA">
      <data key="d0">684000</data>
    </edge>
    <edge source="HUN" target="ARE">
      <data key="d0">243000</data>
    </edge>
    <edge source="HUN" target="TUR">
      <data key="d0">3086000</data>
    </edge>
    <edge source="HUN" target="UKR">
      <data key="d0">8053000</data>
    </edge>
    <edge source="HUN" target="MKD">
      <data key="d0">1417000</data>
    </edge>
    <edge source="HUN" target="EGY">
      <data key="d0">540000</data>
    </edge>
    <edge source="HUN" target="GBR">
      <data key="d0">16030000</data>
    </edge>
    <edge source="HUN" target="TZA">
      <data key="d0">13000</data>
    </edge>
    <edge source="HUN" target="USA">
      <data key="d0">22897000</data>
    </edge>
    <edge source="HUN" target="SRB">
      <data key="d0">4533000</data>
    </edge>
    <edge source="IRL" target="ALB">
      <data key="d0">64660</data>
    </edge>
    <edge source="IRL" target="DZA">
      <data key="d0">355551</data>
    </edge>
    <edge source="IRL" target="AZE">
      <data key="d0">13170</data>
    </edge>
    <edge source="IRL" target="ARG">
      <data key="d0">912285</data>
    </edge>
    <edge source="IRL" target="AUS">
      <data key="d0">60316830</data>
    </edge>
    <edge source="IRL" target="AUT">
      <data key="d0">60767954</data>
    </edge>
    <edge source="IRL" target="BEL">
      <data key="d0">124097283</data>
    </edge>
    <edge source="IRL" target="BWA">
      <data key="d0">742212</data>
    </edge>
    <edge source="IRL" target="BRA">
      <data key="d0">5112732</data>
    </edge>
    <edge source="IRL" target="BGR">
      <data key="d0">2637950</data>
    </edge>
    <edge source="IRL" target="CAN">
      <data key="d0">14288498</data>
    </edge>
    <edge source="IRL" target="LKA">
      <data key="d0">30242</data>
    </edge>
    <edge source="IRL" target="CHL">
      <data key="d0">291792</data>
    </edge>
    <edge source="IRL" target="CHN">
      <data key="d0">4710393</data>
    </edge>
    <edge source="IRL" target="COL">
      <data key="d0">1252135</data>
    </edge>
    <edge source="IRL" target="CRI">
      <data key="d0">122744</data>
    </edge>
    <edge source="IRL" target="HRV">
      <data key="d0">3764887</data>
    </edge>
    <edge source="IRL" target="CZE">
      <data key="d0">28959320</data>
    </edge>
    <edge source="IRL" target="DNK">
      <data key="d0">67841693</data>
    </edge>
    <edge source="IRL" target="SLV">
      <data key="d0">1026341</data>
    </edge>
    <edge source="IRL" target="ETH">
      <data key="d0">244026</data>
    </edge>
    <edge source="IRL" target="EST">
      <data key="d0">1429006</data>
    </edge>
    <edge source="IRL" target="FIN">
      <data key="d0">40838525</data>
    </edge>
    <edge source="IRL" target="FRA">
      <data key="d0">485181868</data>
    </edge>
    <edge source="IRL" target="DEU">
      <data key="d0">818899030</data>
    </edge>
    <edge source="IRL" target="GHA">
      <data key="d0">307431</data>
    </edge>
    <edge source="IRL" target="GRC">
      <data key="d0">16984359</data>
    </edge>
    <edge source="IRL" target="HKG">
      <data key="d0">34495193</data>
    </edge>
    <edge source="IRL" target="HUN">
      <data key="d0">40618254</data>
    </edge>
    <edge source="IRL" target="IDN">
      <data key="d0">212890</data>
    </edge>
    <edge source="IRL" target="ISR">
      <data key="d0">55586794</data>
    </edge>
    <edge source="IRL" target="ITA">
      <data key="d0">257145355</data>
    </edge>
    <edge source="IRL" target="CIV">
      <data key="d0">71611</data>
    </edge>
    <edge source="IRL" target="JAM">
      <data key="d0">47537</data>
    </edge>
    <edge source="IRL" target="JPN">
      <data key="d0">144965013</data>
    </edge>
    <edge source="IRL" target="KAZ">
      <data key="d0">169556</data>
    </edge>
    <edge source="IRL" target="JOR">
      <data key="d0">404594</data>
    </edge>
    <edge source="IRL" target="KOR">
      <data key="d0">74136406</data>
    </edge>
    <edge source="IRL" target="LBN">
      <data key="d0">583402</data>
    </edge>
    <edge source="IRL" target="LVA">
      <data key="d0">1899600</data>
    </edge>
    <edge source="IRL" target="LTU">
      <data key="d0">973003</data>
    </edge>
    <edge source="IRL" target="MWI">
      <data key="d0">26229</data>
    </edge>
    <edge source="IRL" target="MYS">
      <data key="d0">8958409</data>
    </edge>
    <edge source="IRL" target="MUS">
      <data key="d0">1179239</data>
    </edge>
    <edge source="IRL" target="MEX">
      <data key="d0">16984190</data>
    </edge>
    <edge source="IRL" target="MDA">
      <data key="d0">42137</data>
    </edge>
    <edge source="IRL" target="MAR">
      <data key="d0">4772483</data>
    </edge>
    <edge source="IRL" target="OMN">
      <data key="d0">289126</data>
    </edge>
    <edge source="IRL" target="NAM">
      <data key="d0">117100</data>
    </edge>
    <edge source="IRL" target="NLD">
      <data key="d0">538443502</data>
    </edge>
    <edge source="IRL" target="NZL">
      <data key="d0">6145560</data>
    </edge>
    <edge source="IRL" target="NOR">
      <data key="d0">85076855</data>
    </edge>
    <edge source="IRL" target="PAK">
      <data key="d0">933060</data>
    </edge>
    <edge source="IRL" target="PAN">
      <data key="d0">513511</data>
    </edge>
    <edge source="IRL" target="PER">
      <data key="d0">181554</data>
    </edge>
    <edge source="IRL" target="PHL">
      <data key="d0">717965</data>
    </edge>
    <edge source="IRL" target="POL">
      <data key="d0">51020310</data>
    </edge>
    <edge source="IRL" target="PRT">
      <data key="d0">17859291</data>
    </edge>
    <edge source="IRL" target="ROU">
      <data key="d0">12492853</data>
    </edge>
    <edge source="IRL" target="RUS">
      <data key="d0">22042030</data>
    </edge>
    <edge source="IRL" target="SAU">
      <data key="d0">6839243</data>
    </edge>
    <edge source="IRL" target="IND">
      <data key="d0">10751228</data>
    </edge>
    <edge source="IRL" target="SGP">
      <data key="d0">21399066</data>
    </edge>
    <edge source="IRL" target="SVK">
      <data key="d0">3884781</data>
    </edge>
    <edge source="IRL" target="VNM">
      <data key="d0">17886</data>
    </edge>
    <edge source="IRL" target="SVN">
      <data key="d0">3748075</data>
    </edge>
    <edge source="IRL" target="ZAF">
      <data key="d0">38912119</data>
    </edge>
    <edge source="IRL" target="ZWE">
      <data key="d0">1045587</data>
    </edge>
    <edge source="IRL" target="ESP">
      <data key="d0">119041171</data>
    </edge>
    <edge source="IRL" target="SWE">
      <data key="d0">128074145</data>
    </edge>
    <edge source="IRL" target="CHE">
      <data key="d0">116328382</data>
    </edge>
    <edge source="IRL" target="THA">
      <data key="d0">17961612</data>
    </edge>
    <edge source="IRL" target="ARE">
      <data key="d0">22560560</data>
    </edge>
    <edge source="IRL" target="TUN">
      <data key="d0">1448614</data>
    </edge>
    <edge source="IRL" target="TUR">
      <data key="d0">31917173</data>
    </edge>
    <edge source="IRL" target="UGA">
      <data key="d0">41649</data>
    </edge>
    <edge source="IRL" target="UKR">
      <data key="d0">1444755</data>
    </edge>
    <edge source="IRL" target="MKD">
      <data key="d0">238801</data>
    </edge>
    <edge source="IRL" target="EGY">
      <data key="d0">3719393</data>
    </edge>
    <edge source="IRL" target="GBR">
      <data key="d0">1317919342</data>
    </edge>
    <edge source="IRL" target="TZA">
      <data key="d0">48904</data>
    </edge>
    <edge source="IRL" target="USA">
      <data key="d0">512983657</data>
    </edge>
    <edge source="IRL" target="URY">
      <data key="d0">65177</data>
    </edge>
    <edge source="KAZ" target="CHN">
      <data key="d0">108900</data>
    </edge>
    <edge source="KAZ" target="KOR">
      <data key="d0">84900</data>
    </edge>
    <edge source="KAZ" target="KGZ">
      <data key="d0">23700</data>
    </edge>
    <edge source="KAZ" target="MDA">
      <data key="d0">26700</data>
    </edge>
    <edge source="KAZ" target="RUS">
      <data key="d0">129900</data>
    </edge>
    <edge source="KAZ" target="USA">
      <data key="d0">13800</data>
    </edge>
    <edge source="MDG" target="AUS">
      <data key="d0">41311</data>
    </edge>
    <edge source="MDG" target="BEL">
      <data key="d0">111443</data>
    </edge>
    <edge source="MDG" target="BGR">
      <data key="d0">20247</data>
    </edge>
    <edge source="MDG" target="CAN">
      <data key="d0">33183</data>
    </edge>
    <edge source="MDG" target="CHN">
      <data key="d0">137337</data>
    </edge>
    <edge source="MDG" target="DNK">
      <data key="d0">293854</data>
    </edge>
    <edge source="MDG" target="FRA">
      <data key="d0">17787087</data>
    </edge>
    <edge source="MDG" target="DEU">
      <data key="d0">300941</data>
    </edge>
    <edge source="MDG" target="HKG">
      <data key="d0">202627</data>
    </edge>
    <edge source="MDG" target="IDN">
      <data key="d0">15489</data>
    </edge>
    <edge source="MDG" target="ISR">
      <data key="d0">11320</data>
    </edge>
    <edge source="MDG" target="ITA">
      <data key="d0">579292</data>
    </edge>
    <edge source="MDG" target="JPN">
      <data key="d0">237885</data>
    </edge>
    <edge source="MDG" target="MUS">
      <data key="d0">3630975</data>
    </edge>
    <edge source="MDG" target="NLD">
      <data key="d0">47914</data>
    </edge>
    <edge source="MDG" target="POL">
      <data key="d0">10482</data>
    </edge>
    <edge source="MDG" target="PRT">
      <data key="d0">13690</data>
    </edge>
    <edge source="MDG" target="SGP">
      <data key="d0">20409</data>
    </edge>
    <edge source="MDG" target="ZAF">
      <data key="d0">250836</data>
    </edge>
    <edge source="MDG" target="ESP">
      <data key="d0">133445</data>
    </edge>
    <edge source="MDG" target="SWE">
      <data key="d0">42224</data>
    </edge>
    <edge source="MDG" target="CHE">
      <data key="d0">50199</data>
    </edge>
    <edge source="MDG" target="GBR">
      <data key="d0">181163</data>
    </edge>
    <edge source="MDG" target="USA">
      <data key="d0">2350482</data>
    </edge>
    <edge source="MWI" target="AUS">
      <data key="d0">14403</data>
    </edge>
    <edge source="MWI" target="MOZ">
      <data key="d0">535317</data>
    </edge>
    <edge source="MWI" target="ZAF">
      <data key="d0">99788</data>
    </edge>
    <edge source="MWI" target="ZWE">
      <data key="d0">340654</data>
    </edge>
    <edge source="MWI" target="GBR">
      <data key="d0">65185</data>
    </edge>
    <edge source="MUS" target="AUS">
      <data key="d0">354646</data>
    </edge>
    <edge source="MUS" target="AUT">
      <data key="d0">168092</data>
    </edge>
    <edge source="MUS" target="BEL">
      <data key="d0">247798</data>
    </edge>
    <edge source="MUS" target="BWA">
      <data key="d0">60527</data>
    </edge>
    <edge source="MUS" target="CAN">
      <data key="d0">36349</data>
    </edge>
    <edge source="MUS" target="CHN">
      <data key="d0">82620</data>
    </edge>
    <edge source="MUS" target="DNK">
      <data key="d0">20153</data>
    </edge>
    <edge source="MUS" target="FIN">
      <data key="d0">18629</data>
    </edge>
    <edge source="MUS" target="FRA">
      <data key="d0">23892890</data>
    </edge>
    <edge source="MUS" target="DEU">
      <data key="d0">4474365</data>
    </edge>
    <edge source="MUS" target="HKG">
      <data key="d0">453347</data>
    </edge>
    <edge source="MUS" target="IDN">
      <data key="d0">50404</data>
    </edge>
    <edge source="MUS" target="IRL">
      <data key="d0">17201</data>
    </edge>
    <edge source="MUS" target="ISR">
      <data key="d0">70185</data>
    </edge>
    <edge source="MUS" target="ITA">
      <data key="d0">870219</data>
    </edge>
    <edge source="MUS" target="CIV">
      <data key="d0">306154</data>
    </edge>
    <edge source="MUS" target="JPN">
      <data key="d0">106776</data>
    </edge>
    <edge source="MUS" target="MDG">
      <data key="d0">2436551</data>
    </edge>
    <edge source="MUS" target="MOZ">
      <data key="d0">13819</data>
    </edge>
    <edge source="MUS" target="NLD">
      <data key="d0">134930</data>
    </edge>
    <edge source="MUS" target="NOR">
      <data key="d0">85997</data>
    </edge>
    <edge source="MUS" target="PAN">
      <data key="d0">39636</data>
    </edge>
    <edge source="MUS" target="POL">
      <data key="d0">18792</data>
    </edge>
    <edge source="MUS" target="PRT">
      <data key="d0">14464</data>
    </edge>
    <edge source="MUS" target="RUS">
      <data key="d0">105968</data>
    </edge>
    <edge source="MUS" target="IND">
      <data key="d0">103996</data>
    </edge>
    <edge source="MUS" target="SGP">
      <data key="d0">130563</data>
    </edge>
    <edge source="MUS" target="SVN">
      <data key="d0">13934</data>
    </edge>
    <edge source="MUS" target="ZAF">
      <data key="d0">319005</data>
    </edge>
    <edge source="MUS" target="ZWE">
      <data key="d0">259662</data>
    </edge>
    <edge source="MUS" target="ESP">
      <data key="d0">110069</data>
    </edge>
    <edge source="MUS" target="SWE">
      <data key="d0">25828</data>
    </edge>
    <edge source="MUS" target="CHE">
      <data key="d0">398747</data>
    </edge>
    <edge source="MUS" target="THA">
      <data key="d0">52806</data>
    </edge>
    <edge source="MUS" target="TGO">
      <data key="d0">1116584</data>
    </edge>
    <edge source="MUS" target="ARE">
      <data key="d0">204178</data>
    </edge>
    <edge source="MUS" target="UGA">
      <data key="d0">49790</data>
    </edge>
    <edge source="MUS" target="UKR">
      <data key="d0">16355</data>
    </edge>
    <edge source="MUS" target="GBR">
      <data key="d0">2363213</data>
    </edge>
    <edge source="MUS" target="TZA">
      <data key="d0">1365534</data>
    </edge>
    <edge source="MUS" target="USA">
      <data key="d0">2593665</data>
    </edge>
    <edge source="NAM" target="AUS">
      <data key="d0">23933</data>
    </edge>
    <edge source="NAM" target="AUT">
      <data key="d0">46493</data>
    </edge>
    <edge source="NAM" target="BEL">
      <data key="d0">32431</data>
    </edge>
    <edge source="NAM" target="BWA">
      <data key="d0">38866</data>
    </edge>
    <edge source="NAM" target="DNK">
      <data key="d0">79056</data>
    </edge>
    <edge source="NAM" target="FRA">
      <data key="d0">88505</data>
    </edge>
    <edge source="NAM" target="DEU">
      <data key="d0">940535</data>
    </edge>
    <edge source="NAM" target="ITA">
      <data key="d0">51522</data>
    </edge>
    <edge source="NAM" target="JPN">
      <data key="d0">277441</data>
    </edge>
    <edge source="NAM" target="NOR">
      <data key="d0">19233</data>
    </edge>
    <edge source="NAM" target="PAN">
      <data key="d0">844790</data>
    </edge>
    <edge source="NAM" target="RUS">
      <data key="d0">219079</data>
    </edge>
    <edge source="NAM" target="ZAF">
      <data key="d0">102779305</data>
    </edge>
    <edge source="NAM" target="ESP">
      <data key="d0">66886</data>
    </edge>
    <edge source="NAM" target="CHE">
      <data key="d0">32318</data>
    </edge>
    <edge source="NAM" target="GBR">
      <data key="d0">1951193</data>
    </edge>
    <edge source="NAM" target="USA">
      <data key="d0">236798</data>
    </edge>
    <edge source="PAK" target="AZE">
      <data key="d0">137297</data>
    </edge>
    <edge source="PAK" target="ARG">
      <data key="d0">3058913</data>
    </edge>
    <edge source="PAK" target="AUS">
      <data key="d0">4412818</data>
    </edge>
    <edge source="PAK" target="AUT">
      <data key="d0">1412701</data>
    </edge>
    <edge source="PAK" target="BEL">
      <data key="d0">9073496</data>
    </edge>
    <edge source="PAK" target="BWA">
      <data key="d0">14446</data>
    </edge>
    <edge source="PAK" target="BRA">
      <data key="d0">1478109</data>
    </edge>
    <edge source="PAK" target="BGR">
      <data key="d0">77438</data>
    </edge>
    <edge source="PAK" target="BLR">
      <data key="d0">69379</data>
    </edge>
    <edge source="PAK" target="CMR">
      <data key="d0">18995</data>
    </edge>
    <edge source="PAK" target="CAN">
      <data key="d0">6484901</data>
    </edge>
    <edge source="PAK" target="LKA">
      <data key="d0">641660</data>
    </edge>
    <edge source="PAK" target="CHL">
      <data key="d0">5972808</data>
    </edge>
    <edge source="PAK" target="CHN">
      <data key="d0">626348</data>
    </edge>
    <edge source="PAK" target="COL">
[truncated: 52,442 more chars]
