# Supplementary material for: Core-periphery structure in sectoral international trade networks: A new approach to an old theory
Source: PLoS One. 2020 Apr 2;15(4):e0229547. doi: 10.1371/journal.pone.0229547 (PMC7117750; doi:10.1371/journal.pone.0229547)
Supplement: S8 File — (ZIP) [file pone.0229547.s008.zip › S8_File/Networks 2000/9-MISC.EDIBLE PRODUCTS ETC.graphml]

<?xml version='1.0' encoding='utf-8'?>
<graphml xmlns="http://graphml.graphdrawing.org/xmlns" xmlns:xsi="http://www.w3.org/2001/XMLSchema-instance" xsi:schemaLocation="http://graphml.graphdrawing.org/xmlns http://graphml.graphdrawing.org/xmlns/1.0/graphml.xsd">
  <key attr.name="weight" attr.type="long" for="edge" id="d0" />
  <graph edgedefault="directed">
    <node id="ALB" />
    <node id="ITA" />
    <node id="MKD" />
    <node id="SRB" />
    <node id="DZA" />
    <node id="SEN" />
    <node id="AZE" />
    <node id="GEO" />
    <node id="ISR" />
    <node id="RUS" />
    <node id="ARG" />
    <node id="AUS" />
    <node id="BEL" />
    <node id="BOL" />
    <node id="BRA" />
    <node id="CAN" />
    <node id="CHL" />
    <node id="CHN" />
    <node id="COL" />
    <node id="CRI" />
    <node id="CZE" />
    <node id="ECU" />
    <node id="SLV" />
    <node id="FRA" />
    <node id="DEU" />
    <node id="IDN" />
    <node id="JAM" />
    <node id="JPN" />
    <node id="MEX" />
    <node id="MAR" />
    <node id="PAN" />
    <node id="PRY" />
    <node id="PER" />
    <node id="SGP" />
    <node id="VNM" />
    <node id="ZAF" />
    <node id="ESP" />
    <node id="GBR" />
    <node id="USA" />
    <node id="URY" />
    <node id="AUT" />
    <node id="KHM" />
    <node id="LKA" />
    <node id="HRV" />
    <node id="DNK" />
    <node id="FIN" />
    <node id="GRC" />
    <node id="HKG" />
    <node id="IRL" />
    <node id="JOR" />
    <node id="KOR" />
    <node id="LBN" />
    <node id="MYS" />
    <node id="MRT" />
    <node id="MUS" />
    <node id="OMN" />
    <node id="NLD" />
    <node id="NZL" />
    <node id="PAK" />
    <node id="PHL" />
    <node id="SAU" />
    <node id="IND" />
    <node id="SWE" />
    <node id="CHE" />
    <node id="THA" />
    <node id="ARE" />
    <node id="UKR" />
    <node id="EGY" />
    <node id="ARM" />
    <node id="BGR" />
    <node id="BLR" />
    <node id="EST" />
    <node id="HUN" />
    <node id="KAZ" />
    <node id="LVA" />
    <node id="LTU" />
    <node id="MDA" />
    <node id="NOR" />
    <node id="POL" />
    <node id="PRT" />
    <node id="ROU" />
    <node id="SVK" />
    <node id="SVN" />
    <node id="TUN" />
    <node id="TUR" />
    <node id="BDI" />
    <node id="CMR" />
    <node id="CAF" />
    <node id="BEN" />
    <node id="ETH" />
    <node id="GMB" />
    <node id="GHA" />
    <node id="CIV" />
    <node id="MDG" />
    <node id="MOZ" />
    <node id="NER" />
    <node id="TGO" />
    <node id="TZA" />
    <node id="BFA" />
    <node id="BWA" />
    <node id="NAM" />
    <node id="ZWE" />
    <node id="GTM" />
    <node id="HND" />
    <node id="NIC" />
    <node id="KGZ" />
    <node id="UGA" />
    <node id="PSE" />
    <node id="MWI" />
    <edge source="ALB" target="ITA">
      <data key="d0">79874</data>
    </edge>
    <edge source="ALB" target="MKD">
      <data key="d0">170348</data>
    </edge>
    <edge source="ALB" target="SRB">
      <data key="d0">52626</data>
    </edge>
    <edge source="ITA" target="ALB">
      <data key="d0">1025028</data>
    </edge>
    <edge source="ITA" target="DZA">
      <data key="d0">12194487</data>
    </edge>
    <edge source="ITA" target="ARG">
      <data key="d0">2479172</data>
    </edge>
    <edge source="ITA" target="AUS">
      <data key="d0">8480335</data>
    </edge>
    <edge source="ITA" target="AUT">
      <data key="d0">15450971</data>
    </edge>
    <edge source="ITA" target="ARM">
      <data key="d0">80091</data>
    </edge>
    <edge source="ITA" target="BEL">
      <data key="d0">19807800</data>
    </edge>
    <edge source="ITA" target="BOL">
      <data key="d0">81305</data>
    </edge>
    <edge source="ITA" target="BRA">
      <data key="d0">5315056</data>
    </edge>
    <edge source="ITA" target="BGR">
      <data key="d0">3176340</data>
    </edge>
    <edge source="ITA" target="BLR">
      <data key="d0">115364</data>
    </edge>
    <edge source="ITA" target="CMR">
      <data key="d0">59749</data>
    </edge>
    <edge source="ITA" target="CAN">
      <data key="d0">7236347</data>
    </edge>
    <edge source="ITA" target="LKA">
      <data key="d0">710562</data>
    </edge>
    <edge source="ITA" target="CHL">
      <data key="d0">1443302</data>
    </edge>
    <edge source="ITA" target="CHN">
      <data key="d0">311396</data>
    </edge>
    <edge source="ITA" target="COL">
      <data key="d0">511335</data>
    </edge>
    <edge source="ITA" target="CRI">
      <data key="d0">155297</data>
    </edge>
    <edge source="ITA" target="HRV">
      <data key="d0">7334900</data>
    </edge>
    <edge source="ITA" target="CZE">
      <data key="d0">7828528</data>
    </edge>
    <edge source="ITA" target="BEN">
      <data key="d0">137650</data>
    </edge>
    <edge source="ITA" target="DNK">
      <data key="d0">6966086</data>
    </edge>
    <edge source="ITA" target="ECU">
      <data key="d0">329800</data>
    </edge>
    <edge source="ITA" target="SLV">
      <data key="d0">45794</data>
    </edge>
    <edge source="ITA" target="ETH">
      <data key="d0">194553</data>
    </edge>
    <edge source="ITA" target="EST">
      <data key="d0">88679</data>
    </edge>
    <edge source="ITA" target="FIN">
      <data key="d0">3554929</data>
    </edge>
    <edge source="ITA" target="FRA">
      <data key="d0">83805910</data>
    </edge>
    <edge source="ITA" target="GEO">
      <data key="d0">24589</data>
    </edge>
    <edge source="ITA" target="DEU">
      <data key="d0">160222716</data>
    </edge>
    <edge source="ITA" target="GHA">
      <data key="d0">203592</data>
    </edge>
    <edge source="ITA" target="GRC">
      <data key="d0">21791040</data>
    </edge>
    <edge source="ITA" target="GTM">
      <data key="d0">56074</data>
    </edge>
    <edge source="ITA" target="HND">
      <data key="d0">27864</data>
    </edge>
    <edge source="ITA" target="HKG">
      <data key="d0">1507837</data>
    </edge>
    <edge source="ITA" target="HUN">
      <data key="d0">6381793</data>
    </edge>
    <edge source="ITA" target="IDN">
      <data key="d0">80762</data>
    </edge>
    <edge source="ITA" target="IRL">
      <data key="d0">2843812</data>
    </edge>
    <edge source="ITA" target="ISR">
      <data key="d0">2590817</data>
    </edge>
    <edge source="ITA" target="CIV">
      <data key="d0">1286051</data>
    </edge>
    <edge source="ITA" target="JPN">
      <data key="d0">10557575</data>
    </edge>
    <edge source="ITA" target="KAZ">
      <data key="d0">132112</data>
    </edge>
    <edge source="ITA" target="JOR">
      <data key="d0">212480</data>
    </edge>
    <edge source="ITA" target="KOR">
      <data key="d0">4879972</data>
    </edge>
    <edge source="ITA" target="LBN">
      <data key="d0">1117635</data>
    </edge>
    <edge source="ITA" target="LVA">
      <data key="d0">640847</data>
    </edge>
    <edge source="ITA" target="LTU">
      <data key="d0">1504852</data>
    </edge>
    <edge source="ITA" target="MDG">
      <data key="d0">155618</data>
    </edge>
    <edge source="ITA" target="MWI">
      <data key="d0">14507</data>
    </edge>
    <edge source="ITA" target="MYS">
      <data key="d0">210490</data>
    </edge>
    <edge source="ITA" target="MRT">
      <data key="d0">171868</data>
    </edge>
    <edge source="ITA" target="MUS">
      <data key="d0">62982</data>
    </edge>
    <edge source="ITA" target="MEX">
      <data key="d0">662522</data>
    </edge>
    <edge source="ITA" target="MDA">
      <data key="d0">85796</data>
    </edge>
    <edge source="ITA" target="MAR">
      <data key="d0">384096</data>
    </edge>
    <edge source="ITA" target="MOZ">
      <data key="d0">118371</data>
    </edge>
    <edge source="ITA" target="OMN">
      <data key="d0">383033</data>
    </edge>
    <edge source="ITA" target="NAM">
      <data key="d0">103099</data>
    </edge>
    <edge source="ITA" target="NLD">
      <data key="d0">22112330</data>
    </edge>
    <edge source="ITA" target="NZL">
      <data key="d0">901842</data>
    </edge>
    <edge source="ITA" target="NIC">
      <data key="d0">36745</data>
    </edge>
    <edge source="ITA" target="NOR">
      <data key="d0">2086795</data>
    </edge>
    <edge source="ITA" target="PAK">
      <data key="d0">52951</data>
    </edge>
    <edge source="ITA" target="PAN">
      <data key="d0">115110</data>
    </edge>
    <edge source="ITA" target="PRY">
      <data key="d0">11481</data>
    </edge>
    <edge source="ITA" target="PER">
      <data key="d0">482504</data>
    </edge>
    <edge source="ITA" target="PHL">
      <data key="d0">523213</data>
    </edge>
    <edge source="ITA" target="POL">
      <data key="d0">3760948</data>
    </edge>
    <edge source="ITA" target="PRT">
      <data key="d0">6520686</data>
    </edge>
    <edge source="ITA" target="ROU">
      <data key="d0">6632446</data>
    </edge>
    <edge source="ITA" target="RUS">
      <data key="d0">5194857</data>
    </edge>
    <edge source="ITA" target="SAU">
      <data key="d0">1930326</data>
    </edge>
    <edge source="ITA" target="SEN">
      <data key="d0">679928</data>
    </edge>
    <edge source="ITA" target="IND">
      <data key="d0">63915</data>
    </edge>
    <edge source="ITA" target="SGP">
      <data key="d0">599471</data>
    </edge>
    <edge source="ITA" target="SVK">
      <data key="d0">780716</data>
    </edge>
    <edge source="ITA" target="VNM">
      <data key="d0">105285</data>
    </edge>
    <edge source="ITA" target="SVN">
      <data key="d0">6277439</data>
    </edge>
    <edge source="ITA" target="ZAF">
      <data key="d0">2217386</data>
    </edge>
    <edge source="ITA" target="ZWE">
      <data key="d0">12695</data>
    </edge>
    <edge source="ITA" target="ESP">
      <data key="d0">42164517</data>
    </edge>
    <edge source="ITA" target="SWE">
      <data key="d0">14214267</data>
    </edge>
    <edge source="ITA" target="CHE">
      <data key="d0">24594176</data>
    </edge>
    <edge source="ITA" target="THA">
      <data key="d0">451565</data>
    </edge>
    <edge source="ITA" target="TGO">
      <data key="d0">38711</data>
    </edge>
    <edge source="ITA" target="ARE">
      <data key="d0">1254398</data>
    </edge>
    <edge source="ITA" target="TUN">
      <data key="d0">401808</data>
    </edge>
    <edge source="ITA" target="TUR">
      <data key="d0">2311420</data>
    </edge>
    <edge source="ITA" target="UGA">
      <data key="d0">111966</data>
    </edge>
    <edge source="ITA" target="UKR">
      <data key="d0">568333</data>
    </edge>
    <edge source="ITA" target="MKD">
      <data key="d0">335500</data>
    </edge>
    <edge source="ITA" target="EGY">
      <data key="d0">2449051</data>
    </edge>
    <edge source="ITA" target="GBR">
      <data key="d0">101779308</data>
    </edge>
    <edge source="ITA" target="TZA">
      <data key="d0">137984</data>
    </edge>
    <edge source="ITA" target="USA">
      <data key="d0">52608495</data>
    </edge>
    <edge source="ITA" target="BFA">
      <data key="d0">112406</data>
    </edge>
    <edge source="ITA" target="URY">
      <data key="d0">189654</data>
    </edge>
    <edge source="ITA" target="SRB">
      <data key="d0">2067921</data>
    </edge>
    <edge source="MKD" target="ALB">
      <data key="d0">1317840</data>
    </edge>
    <edge source="MKD" target="AUS">
      <data key="d0">93262</data>
    </edge>
    <edge source="MKD" target="BGR">
      <data key="d0">17272</data>
    </edge>
    <edge source="MKD" target="HRV">
      <data key="d0">84844</data>
    </edge>
    <edge source="MKD" target="GRC">
      <data key="d0">437107</data>
    </edge>
    <edge source="MKD" target="JOR">
      <data key="d0">10924</data>
    </edge>
    <edge source="MKD" target="LBN">
      <data key="d0">12450</data>
    </edge>
    <edge source="MKD" target="MDA">
      <data key="d0">14437</data>
    </edge>
    <edge source="MKD" target="NLD">
      <data key="d0">194234</data>
    </edge>
    <edge source="MKD" target="ROU">
      <data key="d0">21843</data>
    </edge>
    <edge source="MKD" target="SVK">
      <data key="d0">12782</data>
    </edge>
    <edge source="MKD" target="SVN">
      <data key="d0">53956</data>
    </edge>
    <edge source="MKD" target="CHE">
      <data key="d0">42822</data>
    </edge>
    <edge source="MKD" target="USA">
      <data key="d0">26943</data>
    </edge>
    <edge source="MKD" target="SRB">
      <data key="d0">1575175</data>
    </edge>
    <edge source="SRB" target="DZA">
      <data key="d0">65000</data>
    </edge>
    <edge source="SRB" target="AUT">
      <data key="d0">173000</data>
    </edge>
    <edge source="SRB" target="BGR">
      <data key="d0">277000</data>
    </edge>
    <edge source="SRB" target="BLR">
      <data key="d0">23000</data>
    </edge>
    <edge source="SRB" target="CAN">
      <data key="d0">17000</data>
    </edge>
    <edge source="SRB" target="HRV">
      <data key="d0">89000</data>
    </edge>
    <edge source="SRB" target="CZE">
      <data key="d0">28000</data>
    </edge>
    <edge source="SRB" target="FRA">
      <data key="d0">541000</data>
    </edge>
    <edge source="SRB" target="DEU">
      <data key="d0">95000</data>
    </edge>
    <edge source="SRB" target="GRC">
      <data key="d0">77000</data>
    </edge>
    <edge source="SRB" target="HUN">
      <data key="d0">1241000</data>
    </edge>
    <edge source="SRB" target="ITA">
      <data key="d0">1000000</data>
    </edge>
    <edge source="SRB" target="JOR">
      <data key="d0">20000</data>
    </edge>
    <edge source="SRB" target="LTU">
      <data key="d0">25000</data>
    </edge>
    <edge source="SRB" target="ROU">
      <data key="d0">183000</data>
    </edge>
    <edge source="SRB" target="RUS">
      <data key="d0">1096000</data>
    </edge>
    <edge source="SRB" target="SVK">
      <data key="d0">98000</data>
    </edge>
    <edge source="SRB" target="SVN">
      <data key="d0">13000</data>
    </edge>
    <edge source="SRB" target="SWE">
      <data key="d0">56000</data>
    </edge>
    <edge source="SRB" target="CHE">
      <data key="d0">480000</data>
    </edge>
    <edge source="SRB" target="MKD">
      <data key="d0">1928000</data>
    </edge>
    <edge source="SRB" target="GBR">
      <data key="d0">255000</data>
    </edge>
    <edge source="SRB" target="USA">
      <data key="d0">26000</data>
    </edge>
    <edge source="DZA" target="SEN">
      <data key="d0">48461</data>
    </edge>
    <edge source="SEN" target="BEN">
      <data key="d0">472338</data>
    </edge>
    <edge source="SEN" target="FRA">
      <data key="d0">64320</data>
    </edge>
    <edge source="SEN" target="GMB">
      <data key="d0">634590</data>
    </edge>
    <edge source="SEN" target="GHA">
      <data key="d0">34524</data>
    </edge>
    <edge source="SEN" target="MRT">
      <data key="d0">24866</data>
    </edge>
    <edge source="SEN" target="TGO">
      <data key="d0">1156976</data>
    </edge>
    <edge source="SEN" target="BFA">
      <data key="d0">12965</data>
    </edge>
    <edge source="AZE" target="GEO">
      <data key="d0">15000</data>
    </edge>
    <edge source="AZE" target="ISR">
      <data key="d0">40120</data>
    </edge>
    <edge source="AZE" target="RUS">
      <data key="d0">255332</data>
    </edge>
    <edge source="GEO" target="AZE">
      <data key="d0">64357</data>
    </edge>
    <edge source="GEO" target="RUS">
      <data key="d0">233521</data>
    </edge>
    <edge source="ISR" target="ARG">
      <data key="d0">224000</data>
    </edge>
    <edge source="ISR" target="AUS">
      <data key="d0">1378000</data>
    </edge>
    <edge source="ISR" target="AUT">
      <data key="d0">41000</data>
    </edge>
    <edge source="ISR" target="BEL">
      <data key="d0">1626000</data>
    </edge>
    <edge source="ISR" target="BRA">
      <data key="d0">127000</data>
    </edge>
    <edge source="ISR" target="BGR">
      <data key="d0">191000</data>
    </edge>
    <edge source="ISR" target="CAN">
      <data key="d0">1445000</data>
    </edge>
    <edge source="ISR" target="COL">
      <data key="d0">42000</data>
    </edge>
    <edge source="ISR" target="CZE">
      <data key="d0">415000</data>
    </edge>
    <edge source="ISR" target="DNK">
      <data key="d0">72000</data>
    </edge>
    <edge source="ISR" target="EST">
      <data key="d0">51000</data>
    </edge>
    <edge source="ISR" target="FIN">
      <data key="d0">190000</data>
    </edge>
    <edge source="ISR" target="FRA">
      <data key="d0">2222000</data>
    </edge>
    <edge source="ISR" target="DEU">
      <data key="d0">3125000</data>
    </edge>
    <edge source="ISR" target="GRC">
      <data key="d0">229000</data>
    </edge>
    <edge source="ISR" target="HKG">
      <data key="d0">48000</data>
    </edge>
    <edge source="ISR" target="HUN">
      <data key="d0">879000</data>
    </edge>
    <edge source="ISR" target="IDN">
      <data key="d0">61000</data>
    </edge>
    <edge source="ISR" target="IRL">
      <data key="d0">81000</data>
    </edge>
    <edge source="ISR" target="ITA">
      <data key="d0">1842000</data>
    </edge>
    <edge source="ISR" target="JPN">
      <data key="d0">200000</data>
    </edge>
    <edge source="ISR" target="KAZ">
      <data key="d0">36000</data>
    </edge>
    <edge source="ISR" target="JOR">
      <data key="d0">142000</data>
    </edge>
    <edge source="ISR" target="KOR">
      <data key="d0">331000</data>
    </edge>
    <edge source="ISR" target="LVA">
      <data key="d0">1588000</data>
    </edge>
    <edge source="ISR" target="LTU">
      <data key="d0">286000</data>
    </edge>
    <edge source="ISR" target="MYS">
      <data key="d0">13000</data>
    </edge>
    <edge source="ISR" target="MEX">
      <data key="d0">1649000</data>
    </edge>
    <edge source="ISR" target="MDA">
      <data key="d0">384000</data>
    </edge>
    <edge source="ISR" target="NLD">
      <data key="d0">8573000</data>
    </edge>
    <edge source="ISR" target="NOR">
      <data key="d0">126000</data>
    </edge>
    <edge source="ISR" target="PAN">
      <data key="d0">55000</data>
    </edge>
    <edge source="ISR" target="PHL">
      <data key="d0">3337000</data>
    </edge>
    <edge source="ISR" target="POL">
      <data key="d0">1709000</data>
    </edge>
    <edge source="ISR" target="PRT">
      <data key="d0">55000</data>
    </edge>
    <edge source="ISR" target="ROU">
      <data key="d0">427000</data>
    </edge>
    <edge source="ISR" target="RUS">
      <data key="d0">2603000</data>
    </edge>
    <edge source="ISR" target="IND">
      <data key="d0">44000</data>
    </edge>
    <edge source="ISR" target="SVK">
      <data key="d0">82000</data>
    </edge>
    <edge source="ISR" target="ZAF">
      <data key="d0">1069000</data>
    </edge>
    <edge source="ISR" target="ESP">
      <data key="d0">280000</data>
    </edge>
    <edge source="ISR" target="SWE">
      <data key="d0">2436000</data>
    </edge>
    <edge source="ISR" target="CHE">
      <data key="d0">527000</data>
    </edge>
    <edge source="ISR" target="THA">
      <data key="d0">178000</data>
    </edge>
    <edge source="ISR" target="TUR">
      <data key="d0">812000</data>
    </edge>
    <edge source="ISR" target="UKR">
      <data key="d0">579000</data>
    </edge>
    <edge source="ISR" target="EGY">
      <data key="d0">29000</data>
    </edge>
    <edge source="ISR" target="GBR">
      <data key="d0">8800000</data>
    </edge>
    <edge source="ISR" target="USA">
      <data key="d0">8264000</data>
    </edge>
    <edge source="RUS" target="AZE">
      <data key="d0">238417</data>
    </edge>
    <edge source="RUS" target="ARM">
      <data key="d0">245538</data>
    </edge>
    <edge source="RUS" target="BGR">
      <data key="d0">58859</data>
    </edge>
    <edge source="RUS" target="CAN">
      <data key="d0">10890</data>
    </edge>
    <edge source="RUS" target="HRV">
      <data key="d0">15285</data>
    </edge>
    <edge source="RUS" target="CZE">
      <data key="d0">2277930</data>
    </edge>
    <edge source="RUS" target="ETH">
      <data key="d0">23094</data>
    </edge>
    <edge source="RUS" target="EST">
      <data key="d0">1592517</data>
    </edge>
    <edge source="RUS" target="FIN">
      <data key="d0">7260400</data>
    </edge>
    <edge source="RUS" target="FRA">
      <data key="d0">673792</data>
    </edge>
    <edge source="RUS" target="GEO">
      <data key="d0">92394</data>
    </edge>
    <edge source="RUS" target="DEU">
      <data key="d0">258066</data>
    </edge>
    <edge source="RUS" target="GRC">
      <data key="d0">1083801</data>
    </edge>
    <edge source="RUS" target="HUN">
      <data key="d0">215605</data>
    </edge>
    <edge source="RUS" target="ISR">
      <data key="d0">207737</data>
    </edge>
    <edge source="RUS" target="ITA">
      <data key="d0">33959</data>
    </edge>
    <edge source="RUS" target="JPN">
      <data key="d0">30251</data>
    </edge>
    <edge source="RUS" target="KAZ">
      <data key="d0">18701277</data>
    </edge>
    <edge source="RUS" target="KOR">
      <data key="d0">11540</data>
    </edge>
    <edge source="RUS" target="KGZ">
      <data key="d0">553675</data>
    </edge>
    <edge source="RUS" target="LVA">
      <data key="d0">608413</data>
    </edge>
    <edge source="RUS" target="LTU">
      <data key="d0">703539</data>
    </edge>
    <edge source="RUS" target="MDA">
      <data key="d0">204730</data>
    </edge>
    <edge source="RUS" target="NLD">
      <data key="d0">121224</data>
    </edge>
    <edge source="RUS" target="NOR">
      <data key="d0">25000</data>
    </edge>
    <edge source="RUS" target="POL">
      <data key="d0">196304</data>
    </edge>
    <edge source="RUS" target="ROU">
      <data key="d0">255314</data>
    </edge>
    <edge source="RUS" target="VNM">
      <data key="d0">64152</data>
    </edge>
    <edge source="RUS" target="SWE">
      <data key="d0">644070</data>
    </edge>
    <edge source="RUS" target="CHE">
      <data key="d0">24194</data>
    </edge>
    <edge source="RUS" target="TUR">
      <data key="d0">12015</data>
    </edge>
    <edge source="RUS" target="UKR">
      <data key="d0">5554540</data>
    </edge>
    <edge source="RUS" target="GBR">
      <data key="d0">39480</data>
    </edge>
    <edge source="RUS" target="USA">
      <data key="d0">96810</data>
    </edge>
    <edge source="RUS" target="SRB">
      <data key="d0">3308115</data>
    </edge>
    <edge source="ARG" target="AUS">
      <data key="d0">389483</data>
    </edge>
    <edge source="ARG" target="BEL">
      <data key="d0">98267</data>
    </edge>
    <edge source="ARG" target="BOL">
      <data key="d0">9169373</data>
    </edge>
    <edge source="ARG" target="BRA">
      <data key="d0">18602425</data>
    </edge>
    <edge source="ARG" target="CAN">
      <data key="d0">279355</data>
    </edge>
    <edge source="ARG" target="CHL">
      <data key="d0">35884731</data>
    </edge>
    <edge source="ARG" target="CHN">
      <data key="d0">10821</data>
    </edge>
    <edge source="ARG" target="COL">
      <data key="d0">4692223</data>
    </edge>
    <edge source="ARG" target="CRI">
      <data key="d0">45257</data>
    </edge>
    <edge source="ARG" target="CZE">
      <data key="d0">32400</data>
    </edge>
    <edge source="ARG" target="ECU">
      <data key="d0">74400</data>
    </edge>
    <edge source="ARG" target="SLV">
      <data key="d0">52742</data>
    </edge>
    <edge source="ARG" target="FRA">
      <data key="d0">101173</data>
    </edge>
    <edge source="ARG" target="DEU">
      <data key="d0">205161</data>
    </edge>
    <edge source="ARG" target="IDN">
      <data key="d0">10098</data>
    </edge>
    <edge source="ARG" target="ISR">
      <data key="d0">126679</data>
    </edge>
    <edge source="ARG" target="ITA">
      <data key="d0">31385</data>
    </edge>
    <edge source="ARG" target="JAM">
      <data key="d0">216746</data>
    </edge>
    <edge source="ARG" target="JPN">
      <data key="d0">78249</data>
    </edge>
    <edge source="ARG" target="MEX">
      <data key="d0">1490235</data>
    </edge>
    <edge source="ARG" target="MAR">
      <data key="d0">29864</data>
    </edge>
    <edge source="ARG" target="PAN">
      <data key="d0">142118</data>
    </edge>
    <edge source="ARG" target="PRY">
      <data key="d0">17442902</data>
    </edge>
    <edge source="ARG" target="PER">
      <data key="d0">1981404</data>
    </edge>
    <edge source="ARG" target="RUS">
      <data key="d0">58303</data>
    </edge>
    <edge source="ARG" target="SGP">
      <data key="d0">22391</data>
    </edge>
    <edge source="ARG" target="VNM">
      <data key="d0">69347</data>
    </edge>
    <edge source="ARG" target="ZAF">
      <data key="d0">27438</data>
    </edge>
    <edge source="ARG" target="ESP">
      <data key="d0">253447</data>
    </edge>
    <edge source="ARG" target="GBR">
      <data key="d0">224239</data>
    </edge>
    <edge source="ARG" target="USA">
      <data key="d0">2999218</data>
    </edge>
    <edge source="ARG" target="URY">
      <data key="d0">35610658</data>
    </edge>
    <edge source="AUS" target="AUT">
      <data key="d0">58536</data>
    </edge>
    <edge source="AUS" target="BEL">
      <data key="d0">200300</data>
    </edge>
    <edge source="AUS" target="BRA">
      <data key="d0">21322</data>
    </edge>
    <edge source="AUS" target="KHM">
      <data key="d0">20486</data>
    </edge>
    <edge source="AUS" target="CAN">
      <data key="d0">2075654</data>
    </edge>
    <edge source="AUS" target="LKA">
      <data key="d0">4363635</data>
    </edge>
    <edge source="AUS" target="CHL">
      <data key="d0">36560</data>
    </edge>
    <edge source="AUS" target="CHN">
      <data key="d0">2672407</data>
    </edge>
    <edge source="AUS" target="COL">
      <data key="d0">154843</data>
    </edge>
    <edge source="AUS" target="HRV">
      <data key="d0">17656</data>
    </edge>
    <edge source="AUS" target="DNK">
      <data key="d0">349663</data>
    </edge>
    <edge source="AUS" target="FIN">
      <data key="d0">162501</data>
    </edge>
    <edge source="AUS" target="FRA">
      <data key="d0">90958</data>
    </edge>
    <edge source="AUS" target="DEU">
      <data key="d0">715091</data>
    </edge>
    <edge source="AUS" target="GRC">
      <data key="d0">114169</data>
    </edge>
    <edge source="AUS" target="HKG">
      <data key="d0">25285432</data>
    </edge>
    <edge source="AUS" target="IDN">
      <data key="d0">4546766</data>
    </edge>
    <edge source="AUS" target="IRL">
      <data key="d0">210748</data>
    </edge>
    <edge source="AUS" target="ISR">
      <data key="d0">60718</data>
    </edge>
    <edge source="AUS" target="ITA">
      <data key="d0">1790408</data>
    </edge>
    <edge source="AUS" target="JPN">
      <data key="d0">19156339</data>
    </edge>
    <edge source="AUS" target="JOR">
      <data key="d0">30144</data>
    </edge>
    <edge source="AUS" target="KOR">
      <data key="d0">9058829</data>
    </edge>
    <edge source="AUS" target="LBN">
      <data key="d0">37883</data>
    </edge>
    <edge source="AUS" target="MYS">
      <data key="d0">7040169</data>
    </edge>
    <edge source="AUS" target="MRT">
      <data key="d0">13825</data>
    </edge>
    <edge source="AUS" target="MUS">
      <data key="d0">948514</data>
    </edge>
    <edge source="AUS" target="MEX">
      <data key="d0">2190975</data>
    </edge>
    <edge source="AUS" target="OMN">
      <data key="d0">102373</data>
    </edge>
    <edge source="AUS" target="NLD">
      <data key="d0">1091720</data>
    </edge>
    <edge source="AUS" target="NZL">
      <data key="d0">62969761</data>
    </edge>
    <edge source="AUS" target="PAK">
      <data key="d0">728526</data>
    </edge>
    <edge source="AUS" target="PHL">
      <data key="d0">7918745</data>
    </edge>
    <edge source="AUS" target="RUS">
      <data key="d0">282262</data>
    </edge>
    <edge source="AUS" target="SAU">
      <data key="d0">201245</data>
    </edge>
    <edge source="AUS" target="IND">
      <data key="d0">116383</data>
    </edge>
    <edge source="AUS" target="SGP">
      <data key="d0">8209831</data>
    </edge>
    <edge source="AUS" target="VNM">
      <data key="d0">7525778</data>
    </edge>
    <edge source="AUS" target="ZAF">
      <data key="d0">1664152</data>
    </edge>
    <edge source="AUS" target="ESP">
      <data key="d0">32654</data>
    </edge>
    <edge source="AUS" target="SWE">
      <data key="d0">256390</data>
    </edge>
    <edge source="AUS" target="CHE">
      <data key="d0">13522</data>
    </edge>
    <edge source="AUS" target="THA">
      <data key="d0">5982926</data>
    </edge>
    <edge source="AUS" target="ARE">
      <data key="d0">738651</data>
    </edge>
    <edge source="AUS" target="UKR">
      <data key="d0">37582</data>
    </edge>
    <edge source="AUS" target="EGY">
      <data key="d0">1268233</data>
    </edge>
    <edge source="AUS" target="GBR">
      <data key="d0">3017315</data>
    </edge>
    <edge source="AUS" target="USA">
      <data key="d0">18360550</data>
    </edge>
    <edge source="BEL" target="ALB">
      <data key="d0">12937</data>
    </edge>
    <edge source="BEL" target="DZA">
      <data key="d0">1910843</data>
    </edge>
    <edge source="BEL" target="AZE">
      <data key="d0">65057</data>
    </edge>
    <edge source="BEL" target="ARG">
      <data key="d0">361232</data>
    </edge>
    <edge source="BEL" target="AUS">
      <data key="d0">708111</data>
    </edge>
    <edge source="BEL" target="AUT">
      <data key="d0">4890327</data>
    </edge>
    <edge source="BEL" target="ARM">
      <data key="d0">502910</data>
    </edge>
    <edge source="BEL" target="BRA">
      <data key="d0">2147655</data>
    </edge>
    <edge source="BEL" target="BGR">
      <data key="d0">695836</data>
    </edge>
    <edge source="BEL" target="BDI">
      <data key="d0">176776</data>
    </edge>
    <edge source="BEL" target="CMR">
      <data key="d0">1850374</data>
    </edge>
    <edge source="BEL" target="CAN">
      <data key="d0">4445976</data>
    </edge>
    <edge source="BEL" target="CAF">
      <data key="d0">44764</data>
    </edge>
    <edge source="BEL" target="LKA">
      <data key="d0">60082</data>
    </edge>
    <edge source="BEL" target="CHL">
      <data key="d0">1029773</data>
    </edge>
    <edge source="BEL" target="CHN">
      <data key="d0">1754378</data>
    </edge>
    <edge source="BEL" target="COL">
      <data key="d0">222394</data>
    </edge>
    <edge source="BEL" target="CRI">
      <data key="d0">416363</data>
    </edge>
    <edge source="BEL" target="HRV">
      <data key="d0">2062410</data>
    </edge>
    <edge source="BEL" target="CZE">
      <data key="d0">6550117</data>
    </edge>
    <edge source="BEL" target="BEN">
      <data key="d0">18977</data>
    </edge>
    <edge source="BEL" target="DNK">
      <data key="d0">5702867</data>
    </edge>
    <edge source="BEL" target="ECU">
      <data key="d0">124513</data>
    </edge>
    <edge source="BEL" target="SLV">
      <data key="d0">52534</data>
    </edge>
    <edge source="BEL" target="ETH">
      <data key="d0">1209459</data>
    </edge>
    <edge source="BEL" target="EST">
      <data key="d0">890141</data>
    </edge>
    <edge source="BEL" target="FIN">
      <data key="d0">3272823</data>
    </edge>
    <edge source="BEL" target="FRA">
      <data key="d0">216559097</data>
    </edge>
    <edge source="BEL" target="GEO">
      <data key="d0">178744</data>
    </edge>
    <edge source="BEL" target="GMB">
      <data key="d0">196740</data>
    </edge>
    <edge source="BEL" target="DEU">
      <data key="d0">92845065</data>
    </edge>
    <edge source="BEL" target="GHA">
      <data key="d0">15921</data>
    </edge>
    <edge source="BEL" target="GRC">
      <data key="d0">12491005</data>
    </edge>
    <edge source="BEL" target="HKG">
      <data key="d0">649129</data>
    </edge>
    <edge source="BEL" target="HUN">
      <data key="d0">5150367</data>
    </edge>
    <edge source="BEL" target="IDN">
      <data key="d0">196289</data>
    </edge>
    <edge source="BEL" target="IRL">
      <data key="d0">8186907</data>
    </edge>
    <edge source="BEL" target="ISR">
      <data key="d0">2396386</data>
    </edge>
    <edge source="BEL" target="ITA">
      <data key="d0">31455295</data>
    </edge>
    <edge source="BEL" target="CIV">
      <data key="d0">954286</data>
    </edge>
    <edge source="BEL" target="JAM">
      <data key="d0">4096632</data>
    </edge>
    <edge source="BEL" target="JPN">
      <data key="d0">33117544</data>
    </edge>
    <edge source="BEL" target="KAZ">
      <data key="d0">107267</data>
    </edge>
    <edge source="BEL" target="JOR">
      <data key="d0">390546</data>
    </edge>
    <edge source="BEL" target="KOR">
      <data key="d0">5499869</data>
    </edge>
    <edge source="BEL" target="LBN">
      <data key="d0">2077675</data>
    </edge>
    <edge source="BEL" target="LVA">
      <data key="d0">2596625</data>
    </edge>
    <edge source="BEL" target="LTU">
      <data key="d0">794103</data>
    </edge>
    <edge source="BEL" target="MDG">
      <data key="d0">114236</data>
    </edge>
    <edge source="BEL" target="MYS">
      <data key="d0">515858</data>
    </edge>
    <edge source="BEL" target="MRT">
      <data key="d0">30235</data>
    </edge>
    <edge source="BEL" target="MUS">
      <data key="d0">91666</data>
    </edge>
    <edge source="BEL" target="MEX">
      <data key="d0">2715362</data>
    </edge>
    <edge source="BEL" target="MAR">
      <data key="d0">137582</data>
    </edge>
    <edge source="BEL" target="MOZ">
      <data key="d0">26851</data>
    </edge>
    <edge source="BEL" target="OMN">
      <data key="d0">329797</data>
    </edge>
    <edge source="BEL" target="NLD">
      <data key="d0">169286654</data>
    </edge>
    <edge source="BEL" target="NZL">
      <data key="d0">41120</data>
    </edge>
    <edge source="BEL" target="NER">
      <data key="d0">41254</data>
    </edge>
    <edge source="BEL" target="NOR">
      <data key="d0">2906882</data>
    </edge>
    <edge source="BEL" target="PAK">
      <data key="d0">252194</data>
    </edge>
    <edge source="BEL" target="PAN">
      <data key="d0">13802</data>
    </edge>
    <edge source="BEL" target="PER">
      <data key="d0">2357709</data>
    </edge>
    <edge source="BEL" target="PHL">
      <data key="d0">308604</data>
    </edge>
    <edge source="BEL" target="POL">
      <data key="d0">3296742</data>
    </edge>
    <edge source="BEL" target="PRT">
      <data key="d0">5800983</data>
    </edge>
    <edge source="BEL" target="ROU">
      <data key="d0">1225327</data>
    </edge>
    <edge source="BEL" target="RUS">
      <data key="d0">5251412</data>
    </edge>
    <edge source="BEL" target="SAU">
      <data key="d0">172631</data>
    </edge>
    <edge source="BEL" target="SEN">
      <data key="d0">162468</data>
    </edge>
    <edge source="BEL" target="IND">
      <data key="d0">1096742</data>
    </edge>
    <edge source="BEL" target="SGP">
      <data key="d0">433714</data>
    </edge>
    <edge source="BEL" target="SVK">
      <data key="d0">1377294</data>
    </edge>
    <edge source="BEL" target="VNM">
      <data key="d0">72625</data>
    </edge>
    <edge source="BEL" target="SVN">
      <data key="d0">455149</data>
    </edge>
    <edge source="BEL" target="ZAF">
      <data key="d0">404985</data>
    </edge>
    <edge source="BEL" target="ESP">
      <data key="d0">22385663</data>
    </edge>
    <edge source="BEL" target="SWE">
      <data key="d0">9743974</data>
    </edge>
    <edge source="BEL" target="CHE">
      <data key="d0">9155625</data>
    </edge>
    <edge source="BEL" target="THA">
      <data key="d0">882519</data>
    </edge>
    <edge source="BEL" target="TGO">
      <data key="d0">100859</data>
    </edge>
    <edge source="BEL" target="ARE">
      <data key="d0">1704521</data>
    </edge>
    <edge source="BEL" target="TUN">
      <data key="d0">92452</data>
    </edge>
    <edge source="BEL" target="TUR">
      <data key="d0">1992234</data>
    </edge>
    <edge source="BEL" target="UKR">
      <data key="d0">1587993</data>
    </edge>
    <edge source="BEL" target="MKD">
      <data key="d0">33288</data>
    </edge>
    <edge source="BEL" target="EGY">
      <data key="d0">354773</data>
    </edge>
    <edge source="BEL" target="GBR">
      <data key="d0">62812729</data>
    </edge>
    <edge source="BEL" target="TZA">
      <data key="d0">821086</data>
    </edge>
    <edge source="BEL" target="USA">
      <data key="d0">4597825</data>
    </edge>
    <edge source="BEL" target="BFA">
      <data key="d0">43950</data>
    </edge>
    <edge source="BEL" target="URY">
      <data key="d0">73660</data>
    </edge>
    <edge source="BEL" target="SRB">
      <data key="d0">214950</data>
    </edge>
    <edge source="BOL" target="CHL">
      <data key="d0">8645177</data>
    </edge>
    <edge source="BOL" target="COL">
      <data key="d0">6986394</data>
    </edge>
    <edge source="BOL" target="DEU">
      <data key="d0">41942</data>
    </edge>
    <edge source="BOL" target="PER">
      <data key="d0">748884</data>
    </edge>
    <edge source="BRA" target="DZA">
      <data key="d0">431777</data>
    </edge>
    <edge source="BRA" target="ARG">
      <data key="d0">88658972</data>
    </edge>
    <edge source="BRA" target="AUS">
      <data key="d0">146406892</data>
    </edge>
    <edge source="BRA" target="AUT">
      <data key="d0">36741</data>
    </edge>
    <edge source="BRA" target="BEL">
      <data key="d0">491344</data>
    </edge>
    <edge source="BRA" target="BOL">
      <data key="d0">1533020</data>
    </edge>
    <edge source="BRA" target="BGR">
      <data key="d0">20276</data>
    </edge>
    <edge source="BRA" target="CHL">
      <data key="d0">3048516</data>
    </edge>
    <edge source="BRA" target="CHN">
      <data key="d0">263088</data>
    </edge>
    <edge source="BRA" target="COL">
      <data key="d0">32477776</data>
    </edge>
    <edge source="BRA" target="CRI">
      <data key="d0">38702</data>
    </edge>
    <edge source="BRA" target="ECU">
      <data key="d0">165254</data>
    </edge>
    <edge source="BRA" target="SLV">
      <data key="d0">73162</data>
    </edge>
    <edge source="BRA" target="FIN">
      <data key="d0">739366</data>
    </edge>
    <edge source="BRA" target="FRA">
      <data key="d0">843597</data>
    </edge>
    <edge source="BRA" target="GMB">
      <data key="d0">75976</data>
    </edge>
    <edge source="BRA" target="DEU">
      <data key="d0">1078406</data>
    </edge>
    <edge source="BRA" target="GRC">
      <data key="d0">78040</data>
    </edge>
    <edge source="BRA" target="GTM">
      <data key="d0">15852</data>
    </edge>
    <edge source="BRA" target="HND">
      <data key="d0">124470</data>
    </edge>
    <edge source="BRA" target="HKG">
      <data key="d0">50626</data>
    </edge>
    <edge source="BRA" target="IDN">
      <data key="d0">443192</data>
    </edge>
    <edge source="BRA" target="ISR">
      <data key="d0">84106</data>
    </edge>
    <edge source="BRA" target="ITA">
      <data key="d0">380423</data>
    </edge>
    <edge source="BRA" target="JAM">
      <data key="d0">85457</data>
    </edge>
    <edge source="BRA" target="JPN">
      <data key="d0">2320311</data>
    </edge>
    <edge source="BRA" target="JOR">
      <data key="d0">128862</data>
    </edge>
    <edge source="BRA" target="KOR">
      <data key="d0">189687</data>
    </edge>
    <edge source="BRA" target="MYS">
      <data key="d0">423735</data>
    </edge>
    <edge source="BRA" target="MEX">
      <data key="d0">315001</data>
    </edge>
    <edge source="BRA" target="NLD">
      <data key="d0">359927</data>
    </edge>
    <edge source="BRA" target="NZL">
      <data key="d0">159601</data>
    </edge>
    <edge source="BRA" target="NIC">
      <data key="d0">58885</data>
    </edge>
    <edge source="BRA" target="PAN">
      <data key="d0">58818</data>
    </edge>
    <edge source="BRA" target="PRY">
      <data key="d0">16213786</data>
    </edge>
    <edge source="BRA" target="PER">
      <data key="d0">804436</data>
    </edge>
    <edge source="BRA" target="PHL">
      <data key="d0">519733</data>
    </edge>
    <edge source="BRA" target="PRT">
      <data key="d0">249059</data>
    </edge>
    <edge source="BRA" target="RUS">
      <data key="d0">103370</data>
    </edge>
    <edge source="BRA" target="SAU">
      <data key="d0">446255</data>
    </edge>
    <edge source="BRA" target="SEN">
      <data key="d0">354065</data>
    </edge>
    <edge source="BRA" target="IND">
      <data key="d0">257992</data>
    </edge>
    <edge source="BRA" target="SGP">
      <data key="d0">84179</data>
    </edge>
    <edge source="BRA" target="SVN">
      <data key="d0">12168</data>
    </edge>
    <edge source="BRA" target="ZAF">
      <data key="d0">1107835</data>
    </edge>
    <edge source="BRA" target="ESP">
      <data key="d0">408027</data>
    </edge>
    <edge source="BRA" target="SWE">
      <data key="d0">20597</data>
    </edge>
    <edge source="BRA" target="CHE">
      <data key="d0">1050702</data>
    </edge>
    <edge source="BRA" target="THA">
      <data key="d0">188379</data>
    </edge>
    <edge source="BRA" target="ARE">
      <data key="d0">158030</data>
    </edge>
    <edge source="BRA" target="EGY">
      <data key="d0">534918</data>
    </edge>
    <edge source="BRA" target="GBR">
      <data key="d0">603369</data>
    </edge>
    <edge source="BRA" target="USA">
      <data key="d0">4943216</data>
    </edge>
    <edge source="BRA" target="URY">
      <data key="d0">6505311</data>
    </edge>
    <edge source="CAN" target="DZA">
      <data key="d0">482299</data>
    </edge>
    <edge source="CAN" target="ARG">
      <data key="d0">305220</data>
    </edge>
    <edge source="CAN" target="AUS">
      <data key="d0">2846199</data>
    </edge>
    <edge source="CAN" target="AUT">
      <data key="d0">13509</data>
    </edge>
    <edge source="CAN" target="BEL">
      <data key="d0">878725</data>
    </edge>
    <edge source="CAN" target="BOL">
      <data key="d0">25555</data>
    </edge>
    <edge source="CAN" target="BWA">
      <data key="d0">63080</data>
    </edge>
    <edge source="CAN" target="BRA">
      <data key="d0">1991212</data>
    </edge>
    <edge source="CAN" target="BGR">
      <data key="d0">17972</data>
    </edge>
    <edge source="CAN" target="BDI">
      <data key="d0">10507</data>
    </edge>
    <edge source="CAN" target="CHL">
      <data key="d0">374575</data>
    </edge>
    <edge source="CAN" target="CHN">
      <data key="d0">506845</data>
    </edge>
    <edge source="CAN" target="COL">
      <data key="d0">636025</data>
    </edge>
    <edge source="CAN" target="CRI">
      <data key="d0">74187</data>
    </edge>
    <edge source="CAN" target="CZE">
      <data key="d0">898006</data>
    </edge>
    <edge source="CAN" target="DNK">
      <data key="d0">2633559</data>
    </edge>
    <edge source="CAN" target="SLV">
      <data key="d0">13945</data>
    </edge>
    <edge source="CAN" target="ETH">
      <data key="d0">99378</data>
    </edge>
    <edge source="CAN" target="FIN">
      <data key="d0">211591</data>
    </edge>
    <edge source="CAN" target="FRA">
      <data key="d0">5292755</data>
    </edge>
    <edge source="CAN" target="GEO">
      <data key="d0">16509</data>
    </edge>
    <edge source="CAN" target="DEU">
      <data key="d0">757740</data>
    </edge>
    <edge source="CAN" target="GHA">
      <data key="d0">22427</data>
    </edge>
    <edge source="CAN" target="GRC">
      <data key="d0">44596</data>
    </edge>
    <edge source="CAN" target="GTM">
      <data key="d0">20204</data>
    </edge>
    <edge source="CAN" target="HKG">
      <data key="d0">1715575</data>
    </edge>
    <edge source="CAN" target="HUN">
      <data key="d0">54241</data>
    </edge>
    <edge source="CAN" target="IDN">
      <data key="d0">350562</data>
    </edge>
    <edge source="CAN" target="IRL">
      <data key="d0">176679</data>
    </edge>
    <edge source="CAN" target="ISR">
      <data key="d0">1435762</data>
    </edge>
    <edge source="CAN" target="ITA">
      <data key="d0">318246</data>
    </edge>
    <edge source="CAN" target="CIV">
      <data key="d0">57148</data>
    </edge>
    <edge source="CAN" target="JAM">
      <data key="d0">1173117</data>
    </edge>
    <edge source="CAN" target="JPN">
      <data key="d0">4323416</data>
    </edge>
    <edge source="CAN" target="JOR">
      <data key="d0">69740</data>
    </edge>
    <edge source="CAN" target="KOR">
      <data key="d0">1133054</data>
    </edge>
    <edge source="CAN" target="LBN">
      <data key="d0">396627</data>
    </edge>
    <edge source="CAN" target="LVA">
      <data key="d0">62074</data>
    </edge>
    <edge source="CAN" target="MDG">
      <data key="d0">56539</data>
    </edge>
    <edge source="CAN" target="MYS">
      <data key="d0">205992</data>
    </edge>
    <edge source="CAN" target="MUS">
      <data key="d0">20157</data>
    </edge>
    <edge source="CAN" target="MEX">
      <data key="d0">161931</data>
    </edge>
    <edge source="CAN" target="OMN">
      <data key="d0">127418</data>
    </edge>
    <edge source="CAN" target="NLD">
      <data key="d0">3623297</data>
    </edge>
    <edge source="CAN" target="NZL">
      <data key="d0">884166</data>
    </edge>
    <edge source="CAN" target="NOR">
      <data key="d0">391483</data>
    </edge>
    <edge source="CAN" target="PAN">
      <data key="d0">97459</data>
    </edge>
    <edge source="CAN" target="PER">
      <data key="d0">45391</data>
    </edge>
    <edge source="CAN" target="PHL">
      <data key="d0">480411</data>
    </edge>
    <edge source="CAN" target="POL">
      <data key="d0">224594</data>
    </edge>
    <edge source="CAN" target="RUS">
      <data key="d0">75699</data>
    </edge>
    <edge source="CAN" target="SAU">
      <data key="d0">864063</data>
    </edge>
    <edge source="CAN" target="IND">
      <data key="d0">259654</data>
    </edge>
    <edge source="CAN" target="SGP">
      <data key="d0">848957</data>
    </edge>
    <edge source="CAN" target="VNM">
      <data key="d0">202955</data>
    </edge>
    <edge source="CAN" target="SVN">
      <data key="d0">12144</data>
    </edge>
    <edge source="CAN" target="ZAF">
      <data key="d0">1997811</data>
    </edge>
    <edge source="CAN" target="ZWE">
      <data key="d0">20162</data>
    </edge>
    <edge source="CAN" target="ESP">
      <data key="d0">264162</data>
    </edge>
    <edge source="CAN" target="SWE">
      <data key="d0">133354</data>
    </edge>
    <edge source="CAN" target="THA">
      <data key="d0">279901</data>
    </edge>
    <edge source="CAN" target="ARE">
      <data key="d0">80878</data>
    </edge>
    <edge source="CAN" target="TUR">
      <data key="d0">302008</data>
    </edge>
    <edge source="CAN" target="UKR">
      <data key="d0">26458</data>
    </edge>
    <edge source="CAN" target="EGY">
      <data key="d0">144685</data>
    </edge>
    <edge source="CAN" target="GBR">
      <data key="d0">5655518</data>
    </edge>
    <edge source="CAN" target="USA">
      <data key="d0">488856611</data>
    </edge>
    <edge source="CAN" target="URY">
      <data key="d0">38640</data>
    </edge>
    <edge source="CHL" target="ARG">
      <data key="d0">10574198</data>
    </edge>
    <edge source="CHL" target="BEL">
      <data key="d0">30893</data>
    </edge>
    <edge source="CHL" target="BOL">
      <data key="d0">11514383</data>
    </edge>
    <edge source="CHL" target="BRA">
      <data key="d0">4167894</data>
    </edge>
    <edge source="CHL" target="CHN">
      <data key="d0">158918</data>
    </edge>
    <edge source="CHL" target="COL">
      <data key="d0">4440054</data>
    </edge>
    <edge source="CHL" target="CRI">
      <data key="d0">1539438</data>
    </edge>
    <edge source="CHL" target="ECU">
      <data key="d0">20405751</data>
    </edge>
    <edge source="CHL" target="SLV">
      <data key="d0">482297</data>
    </edge>
    <edge source="CHL" target="FRA">
      <data key="d0">90339</data>
    </edge>
    <edge source="CHL" target="DEU">
      <data key="d0">59012</data>
    </edge>
    <edge source="CHL" target="GRC">
      <data key="d0">10627</data>
    </edge>
    <edge source="CHL" target="GTM">
      <data key="d0">1502244</data>
    </edge>
    <edge source="CHL" target="HND">
      <data key="d0">431957</data>
    </edge>
    <edge source="CHL" target="JAM">
      <data key="d0">46294</data>
    </edge>
    <edge source="CHL" target="JPN">
      <data key="d0">128519</data>
    </edge>
    <edge source="CHL" target="LVA">
      <data key="d0">918395</data>
    </edge>
    <edge source="CHL" target="MEX">
      <data key="d0">626403</data>
    </edge>
    <edge source="CHL" target="NLD">
      <data key="d0">1178898</data>
    </edge>
    <edge source="CHL" target="NIC">
      <data key="d0">426983</data>
    </edge>
    <edge source="CHL" target="PAN">
      <data key="d0">853566</data>
    </edge>
    <edge source="CHL" target="PRY">
      <data key="d0">8235643</data>
    </edge>
    <edge source="CHL" target="PER">
      <data key="d0">22837210</data>
    </edge>
    <edge source="CHL" target="ROU">
      <data key="d0">80342</data>
    </edge>
    <edge source="CHL" target="RUS">
      <data key="d0">52204</data>
    </edge>
    <edge source="CHL" target="ZAF">
      <data key="d0">56992</data>
    </edge>
    <edge source="CHL" target="SWE">
      <data key="d0">56424</data>
    </edge>
    <edge source="CHL" target="CHE">
      <data key="d0">26600</data>
    </edge>
    <edge source="CHL" target="THA">
      <data key="d0">25525</data>
    </edge>
    <edge source="CHL" target="USA">
      <data key="d0">1880101</data>
    </edge>
    <edge source="CHL" target="URY">
      <data key="d0">5719256</data>
    </edge>
    <edge source="CHN" target="ARG">
      <data key="d0">240138</data>
    </edge>
    <edge source="CHN" target="AUS">
      <data key="d0">12485633</data>
    </edge>
    <edge source="CHN" target="AUT">
      <data key="d0">168056</data>
    </edge>
    <edge source="CHN" target="BEL">
      <data key="d0">1980610</data>
    </edge>
    <edge source="CHN" target="BWA">
      <data key="d0">11070</data>
    </edge>
    <edge source="CHN" target="BRA">
      <data key="d0">516368</data>
    </edge>
    <edge source="CHN" target="BGR">
      <data key="d0">141779</data>
    </edge>
    <edge source="CHN" target="KHM">
      <data key="d0">520929</data>
    </edge>
    <edge source="CHN" target="CAN">
      <data key="d0">11975209</data>
    </edge>
    <edge source="CHN" target="LKA">
      <data key="d0">59184</data>
    </edge>
    <edge source="CHN" target="CHL">
      <data key="d0">218063</data>
    </edge>
    <edge source="CHN" target="COL">
      <data key="d0">201511</data>
    </edge>
    <edge source="CHN" target="CRI">
      <data key="d0">84523</data>
    </edge>
    <edge source="CHN" target="CZE">
      <data key="d0">259340</data>
    </edge>
    <edge source="CHN" target="BEN">
      <data key="d0">741910</data>
    </edge>
    <edge source="CHN" target="DNK">
      <data key="d0">861025</data>
    </edge>
    <edge source="CHN" target="ECU">
      <data key="d0">39384</data>
    </edge>
    <edge source="CHN" target="SLV">
      <data key="d0">17301</data>
    </edge>
    <edge source="CHN" target="FIN">
      <data key="d0">101355</data>
    </edge>
    <edge source="CHN" target="FRA">
      <data key="d0">5650538</data>
    </edge>
    <edge source="CHN" target="GMB">
      <data key="d0">13245</data>
    </edge>
    <edge source="CHN" target="DEU">
      <data key="d0">7112817</data>
    </edge>
    <edge source="CHN" target="GHA">
      <data key="d0">122077</data>
    </edge>
    <edge source="CHN" target="GRC">
      <data key="d0">98720</data>
    </edge>
    <edge source="CHN" target="HND">
      <data key="d0">356977</data>
    </edge>
    <edge source="CHN" target="HKG">
      <data key="d0">147160582</data>
    </edge>
    <edge source="CHN" target="HUN">
      <data key="d0">597314</data>
    </edge>
    <edge source="CHN" target="IDN">
      <data key="d0">6196136</data>
    </edge>
    <edge source="CHN" target="IRL">
      <data key="d0">10065</data>
    </edge>
    <edge source="CHN" target="ISR">
      <data key="d0">77435</data>
    </edge>
    <edge source="CHN" target="ITA">
      <data key="d0">3585215</data>
    </edge>
    <edge source="CHN" target="CIV">
      <data key="d0">145955</data>
    </edge>
    <edge source="CHN" target="JAM">
      <data key="d0">14042</data>
    </edge>
    <edge source="CHN" target="JPN">
      <data key="d0">191428575</data>
    </edge>
    <edge source="CHN" target="KAZ">
      <data key="d0">5320546</data>
    </edge>
    <edge source="CHN" target="JOR">
      <data key="d0">13948</data>
    </edge>
    <edge source="CHN" target="KOR">
      <data key="d0">57830637</data>
    </edge>
    <edge source="CHN" target="KGZ">
      <data key="d0">253467</data>
    </edge>
    <edge source="CHN" target="LBN">
      <data key="d0">49867</data>
    </edge>
    <edge source="CHN" target="LVA">
      <data key="d0">74413</data>
    </edge>
    <edge source="CHN" target="LTU">
      <data key="d0">92721</data>
    </edge>
    <edge source="CHN" target="MDG">
      <data key="d0">36957</data>
    </edge>
    <edge source="CHN" target="MYS">
      <data key="d0">11841111</data>
    </edge>
    <edge source="CHN" target="MUS">
      <data key="d0">467738</data>
    </edge>
    <edge source="CHN" target="MEX">
      <data key="d0">1762467</data>
    </edge>
    <edge source="CHN" target="MAR">
      <data key="d0">278033</data>
    </edge>
    <edge source="CHN" target="NLD">
      <data key="d0">7148616</data>
    </edge>
    <edge source="CHN" target="NZL">
      <data key="d0">1396282</data>
    </edge>
    <edge source="CHN" target="NOR">
      <data key="d0">120191</data>
    </edge>
    <edge source="CHN" target="PAN">
      <data key="d0">455436</data>
    </edge>
    <edge source="CHN" target="PER">
      <data key="d0">562477</data>
    </edge>
    <edge source="CHN" target="PHL">
      <data key="d0">11045718</data>
    </edge>
    <edge source="CHN" target="POL">
      <data key="d0">156934</data>
    </edge>
    <edge source="CHN" target="PRT">
      <data key="d0">263223</data>
    </edge>
    <edge source="CHN" target="ROU">
      <data key="d0">44911</data>
    </edge>
    <edge source="CHN" target="RUS">
      <data key="d0">2974266</data>
    </edge>
    <edge source="CHN" target="SAU">
      <data key="d0">391164</data>
    </edge>
    <edge source="CHN" target="SEN">
      <data key="d0">45226</data>
    </edge>
    <edge source="CHN" target="IND">
      <data key="d0">61181</data>
    </edge>
    <edge source="CHN" target="SGP">
      <data key="d0">16446938</data>
    </edge>
    <edge source="CHN" target="VNM">
      <data key="d0">677067</data>
    </edge>
    <edge source="CHN" target="SVN">
      <data key="d0">15706</data>
    </edge>
    <edge source="CHN" target="ZAF">
      <data key="d0">698986</data>
    </edge>
    <edge source="CHN" target="ESP">
      <data key="d0">1708614</data>
    </edge>
    <edge source="CHN" target="SWE">
      <data key="d0">2262019</data>
    </edge>
    <edge source="CHN" target="CHE">
      <data key="d0">1663916</data>
    </edge>
    <edge source="CHN" target="THA">
      <data key="d0">7335840</data>
    </edge>
    <edge source="CHN" target="TGO">
      <data key="d0">22660</data>
    </edge>
    <edge source="CHN" target="ARE">
      <data key="d0">540244</data>
    </edge>
    <edge source="CHN" target="TUR">
      <data key="d0">245871</data>
    </edge>
    <edge source="CHN" target="UKR">
      <data key="d0">228874</data>
    </edge>
    <edge source="CHN" target="EGY">
      <data key="d0">31809</data>
    </edge>
    <edge source="CHN" target="GBR">
      <data key="d0">12835193</data>
    </edge>
    <edge source="CHN" target="TZA">
      <data key="d0">24572</data>
    </edge>
    <edge source="CHN" target="USA">
      <data key="d0">48778882</data>
    </edge>
    <edge source="CHN" target="URY">
      <data key="d0">17525</data>
    </edge>
    <edge source="COL" target="ARG">
      <data key="d0">128940</data>
    </edge>
    <edge source="COL" target="BEL">
      <data key="d0">11194</data>
    </edge>
    <edge source="COL" target="BOL">
      <data key="d0">934021</data>
    </edge>
    <edge source="COL" target="CHL">
      <data key="d0">553646</data>
    </edge>
    <edge source="COL" target="CRI">
      <data key="d0">13893</data>
    </edge>
    <edge source="COL" target="ECU">
      <data key="d0">3733382</data>
    </edge>
    <edge source="COL" target="SLV">
      <data key="d0">39233</data>
    </edge>
    <edge source="COL" target="GTM">
      <data key="d0">29440</data>
    </edge>
    <edge source="COL" target="HKG">
      <data key="d0">35640</data>
    </edge>
    <edge source="COL" target="JPN">
      <data key="d0">77641</data>
    </edge>
    <edge source="COL" target="KOR">
      <data key="d0">114747</data>
    </edge>
    <edge source="COL" target="LBN">
      <data key="d0">16380</data>
    </edge>
    <edge source="COL" target="MEX">
      <data key="d0">294869</data>
    </edge>
    <edge source="COL" target="PAN">
      <data key="d0">1462815</data>
    </edge>
    <edge source="COL" target="PER">
      <data key="d0">1210332</data>
    </edge>
    <edge source="COL" target="ESP">
      <data key="d0">20958</data>
    </edge>
    <edge source="COL" target="USA">
      <data key="d0">1979636</data>
    </edge>
    <edge source="COL" target="URY">
      <data key="d0">46975</data>
    </edge>
    <edge source="CRI" target="BRA">
      <data key="d0">180840</data>
    </edge>
    <edge source="CRI" target="CAN">
      <data key="d0">141565</data>
    </edge>
    <edge source="CRI" target="CHL">
      <data key="d0">163579</data>
    </edge>
    <edge source="CRI" target="COL">
      <data key="d0">223586</data>
    </edge>
    <edge source="CRI" target="CZE">
      <data key="d0">39385</data>
    </edge>
    <edge source="CRI" target="SLV">
      <data key="d0">10843285</data>
    </edge>
    <edge source="CRI" target="FRA">
      <data key="d0">40805</data>
    </edge>
    <edge source="CRI" target="GTM">
      <data key="d0">27277913</data>
    </edge>
    <edge source="CRI" target="HND">
      <data key="d0">4264666</data>
    </edge>
    <edge source="CRI" target="JAM">
      <data key="d0">1467339</data>
    </edge>
    <edge source="CRI" target="JPN">
      <data key="d0">74772</data>
    </edge>
    <edge source="CRI" target="KOR">
      <data key="d0">190278</data>
    </edge>
    <edge source="CRI" target="MEX">
      <data key="d0">1385114</data>
    </edge>
    <edge source="CRI" target="NLD">
      <data key="d0">1043448</data>
    </edge>
    <edge source="CRI" target="NIC">
      <data key="d0">13879121</data>
    </edge>
    <edge source="CRI" target="PAN">
      <data key="d0">9200627</data>
    </edge>
    <edge source="CRI" target="PRT">
      <data key="d0">20478</data>
    </edge>
    <edge source="CRI" target="ESP">
      <data key="d0">220874</data>
    </edge>
    <edge source="CRI" target="SWE">
      <data key="d0">76839</data>
    </edge>
    <edge source="CRI" target="CHE">
      <data key="d0">41598</data>
    </edge>
    <edge source="CRI" target="GBR">
      <data key="d0">10800</data>
    </edge>
    <edge source="CRI" target="USA">
      <data key="d0">9185185</data>
    </edge>
    <edge source="CZE" target="ALB">
      <data key="d0">40416</data>
    </edge>
    <edge source="CZE" target="DZA">
      <data key="d0">16076</data>
    </edge>
    <edge source="CZE" target="AZE">
      <data key="d0">73876</data>
    </edge>
    <edge source="CZE" target="AUS">
      <data key="d0">12288</data>
    </edge>
    <edge source="CZE" target="AUT">
      <data key="d0">2651762</data>
    </edge>
    <edge source="CZE" target="ARM">
      <data key="d0">10318</data>
    </edge>
    <edge source="CZE" target="BEL">
      <data key="d0">167741</data>
    </edge>
    <edge source="CZE" target="BGR">
      <data key="d0">558335</data>
    </edge>
    <edge source="CZE" target="BLR">
      <data key="d0">117877</data>
    </edge>
    <edge source="CZE" target="CAN">
      <data key="d0">27200</data>
    </edge>
    <edge source="CZE" target="HRV">
      <data key="d0">257340</data>
    </edge>
    <edge source="CZE" target="DNK">
      <data key="d0">191658</data>
    </edge>
    <edge source="CZE" target="EST">
      <data key="d0">193442</data>
    </edge>
    <edge source="CZE" target="FRA">
      <data key="d0">613874</data>
    </edge>
    <edge source="CZE" target="DEU">
      <data key="d0">1991982</data>
    </edge>
    <edge source="CZE" target="GRC">
      <data key="d0">97208</data>
    </edge>
    <edge source="CZE" target="HUN">
      <data key="d0">2604199</data>
    </edge>
    <edge source="CZE" target="ISR">
      <data key="d0">65896</data>
    </edge>
    <edge source="CZE" target="ITA">
      <data key="d0">1063178</data>
    </edge>
    <edge source="CZE" target="JPN">
      <data key="d0">48170</data>
    </edge>
    <edge source="CZE" target="KAZ">
      <data key="d0">49627</data>
    </edge>
    <edge source="CZE" target="LVA">
      <data key="d0">691380</data>
    </edge>
    <edge source="CZE" target="LTU">
      <data key="d0">1846413</data>
    </edge>
    <edge source="CZE" target="MDA">
      <data key="d0">193258</data>
    </edge>
    <edge source="CZE" target="NLD">
      <data key="d0">1262023</data>
    </edge>
    <edge source="CZE" target="NOR">
      <data key="d0">23716</data>
    </edge>
    <edge source="CZE" target="POL">
      <data key="d0">11532900</data>
    </edge>
    <edge source="CZE" target="PRT">
      <data key="d0">66185</data>
    </edge>
    <edge source="CZE" target="ROU">
      <data key="d0">5472939</data>
    </edge>
    <edge source="CZE" target="RUS">
      <data key="d0">4588559</data>
    </edge>
    <edge source="CZE" target="SVK">
      <data key="d0">35719832</data>
    </edge>
    <edge source="CZE" target="SVN">
      <data key="d0">482153</data>
    </edge>
    <edge source="CZE" target="ZAF">
      <data key="d0">31301</data>
    </edge>
    <edge source="CZE" target="ESP">
      <data key="d0">2188668</data>
    </edge>
    <edge source="CZE" target="SWE">
      <data key="d0">20447</data>
    </edge>
    <edge source="CZE" target="CHE">
      <data key="d0">1430503</data>
    </edge>
    <edge source="CZE" target="TUR">
      <data key="d0">10061</data>
    </edge>
    <edge source="CZE" target="UKR">
      <data key="d0">235337</data>
    </edge>
    <edge source="CZE" target="MKD">
      <data key="d0">41161</data>
    </edge>
    <edge source="CZE" target="GBR">
      <data key="d0">650890</data>
    </edge>
    <edge source="CZE" target="USA">
      <data key="d0">154793</data>
    </edge>
    <edge source="CZE" target="SRB">
      <data key="d0">360468</data>
    </edge>
    <edge source="ECU" target="BOL">
      <data key="d0">338663</data>
    </edge>
    <edge source="ECU" target="BRA">
      <data key="d0">1258886</data>
    </edge>
    <edge source="ECU" target="COL">
      <data key="d0">2316754</data>
    </edge>
    <edge source="ECU" target="DEU">
      <data key="d0">324000</data>
    </edge>
    <edge source="ECU" target="NLD">
      <data key="d0">120892</data>
    </edge>
    <edge source="ECU" target="PAN">
      <data key="d0">88183</data>
    </edge>
    <edge source="ECU" target="PER">
      <data key="d0">1801766</data>
    </edge>
    <edge source="ECU" target="USA">
      <data key="d0">420010</data>
    </edge>
    <edge source="SLV" target="CAN">
      <data key="d0">44674</data>
    </edge>
    <edge source="SLV" target="CRI">
      <data key="d0">1273122</data>
    </edge>
    <edge source="SLV" target="GTM">
      <data key="d0">18801932</data>
    </edge>
    <edge source="SLV" target="HND">
      <data key="d0">11706821</data>
    </edge>
    <edge source="SLV" target="HKG">
      <data key="d0">68244</data>
    </edge>
    <edge source="SLV" target="JPN">
      <data key="d0">82782</data>
    </edge>
    <edge source="SLV" target="KOR">
      <data key="d0">108271</data>
    </edge>
    <edge source="SLV" target="NIC">
      <data key="d0">8413882</data>
    </edge>
    <edge source="SLV" target="PAN">
      <data key="d0">118907</data>
    </edge>
    <edge source="SLV" target="USA">
      <data key="d0">3790024</data>
    </edge>
    <edge source="FRA" target="ALB">
      <data key="d0">1512138</data>
    </edge>
    <edge source="FRA" target="DZA">
      <data key="d0">22553979</data>
    </edge>
    <edge source="FRA" target="AZE">
      <data key="d0">256892</data>
    </edge>
    <edge source="FRA" target="ARG">
      <data key="d0">1534330</data>
    </edge>
    <edge source="FRA" target="AUS">
      <data key="d0">3092819</data>
    </edge>
    <edge source="FRA" target="AUT">
      <data key="d0">17839608</data>
    </edge>
    <edge source="FRA" target="ARM">
      <data key="d0">242987</data>
    </edge>
    <edge source="FRA" target="BEL">
      <data key="d0">118487397</data>
    </edge>
    <edge source="FRA" target="BOL">
      <data key="d0">21490</data>
    </edge>
    <edge source="FRA" target="BRA">
      <data key="d0">3166417</data>
    </edge>
    <edge source="FRA" target="BGR">
      <data key="d0">4953847</data>
    </edge>
    <edge source="FRA" target="BDI">
      <data key="d0">980516</data>
    </edge>
    <edge source="FRA" target="KHM">
      <data key="d0">1799369</data>
    </edge>
    <edge source="FRA" target="CMR">
      <data key="d0">10235376</data>
    </edge>
    <edge source="FRA" target="CAN">
      <data key="d0">10467548</data>
    </edge>
    <edge source="FRA" target="CAF">
      <data key="d0">317569</data>
    </edge>
    <edge source="FRA" target="LKA">
      <data key="d0">64047</data>
    </edge>
    <edge source="FRA" target="CHL">
      <data key="d0">730506</data>
    </edge>
    <edge source="FRA" target="CHN">
      <data key="d0">1979432</data>
    </edge>
    <edge source="FRA" target="COL">
      <data key="d0">386953</data>
    </edge>
    <edge source="FRA" target="CRI">
      <data key="d0">87082</data>
    </edge>
    <edge source="FRA" target="HRV">
      <data key="d0">5673398</data>
    </edge>
    <edge source="FRA" target="CZE">
      <data key="d0">8490784</data>
    </edge>
    <edge source="FRA" target="BEN">
      <data key="d0">3010933</data>
    </edge>
    <edge source="FRA" target="DNK">
      <data key="d0">11864232</data>
    </edge>
    <edge source="FRA" target="ECU">
      <data key="d0">12922</data>
    </edge>
    <edge source="FRA" target="SLV">
      <data key="d0">85397</data>
    </edge>
    <edge source="FRA" target="ETH">
      <data key="d0">1749367</data>
    </edge>
    <edge source="FRA" target="EST">
      <data key="d0">598900</data>
    </edge>
    <edge source="FRA" target="FIN">
      <data key="d0">4006759</data>
    </edge>
    <edge source="FRA" target="GEO">
      <data key="d0">1007905</data>
    </edge>
    <edge source="FRA" target="GMB">
      <data key="d0">542156</data>
    </edge>
    <edge source="FRA" target="PSE">
      <data key="d0">22754</data>
    </edge>
    <edge source="FRA" target="DEU">
      <data key="d0">162530706</data>
    </edge>
    <edge source="FRA" target="GHA">
      <data key="d0">2017917</data>
    </edge>
    <edge source="FRA" target="GRC">
      <data key="d0">11307468</data>
    </edge>
    <edge source="FRA" target="GTM">
      <data key="d0">89189</data>
    </edge>
    <edge source="FRA" target="HND">
      <data key="d0">31041</data>
    </edge>
    <edge source="FRA" target="HKG">
      <data key="d0">5525499</data>
    </edge>
    <edge source="FRA" target="HUN">
      <data key="d0">723624</data>
    </edge>
    <edge source="FRA" target="IDN">
      <data key="d0">1084453</data>
    </edge>
    <edge source="FRA" target="IRL">
      <data key="d0">9715271</data>
    </edge>
    <edge source="FRA" target="ISR">
      <data key="d0">10700984</data>
    </edge>
    <edge source="FRA" target="ITA">
      <data key="d0">62365240</data>
    </edge>
    <edge source="FRA" target="CIV">
      <data key="d0">6531156</data>
    </edge>
    <edge source="FRA" target="JAM">
      <data key="d0">119668</data>
    </edge>
    <edge source="FRA" target="JPN">
      <data key="d0">26500905</data>
    </edge>
    <edge source="FRA" target="KAZ">
      <data key="d0">3124421</data>
    </edge>
    <edge source="FRA" target="JOR">
      <data key="d0">802560</data>
    </edge>
    <edge source="FRA" target="KOR">
      <data key="d0">12898823</data>
    </edge>
    <edge source="FRA" target="KGZ">
      <data key="d0">292989</data>
    </edge>
    <edge source="FRA" target="LBN">
      <data key="d0">8074054</data>
    </edge>
    <edge source="FRA" target="LVA">
      <data key="d0">866748</data>
    </edge>
    <edge source="FRA" target="LTU">
      <data key="d0">2557966</data>
    </edge>
    <edge source="FRA" target="MDG">
      <data key="d0">3901137</data>
    </edge>
    <edge source="FRA" target="MWI">
      <data key="d0">101408</data>
    </edge>
    <edge source="FRA" target="MYS">
      <data key="d0">835848</data>
    </edge>
    <edge source="FRA" target="MRT">
      <data key="d0">2120730</data>
    </edge>
    <edge source="FRA" target="MUS">
      <data key="d0">4082745</data>
    </edge>
    <edge source="FRA" target="MEX">
      <data key="d0">6202773</data>
    </edge>
    <edge source="FRA" target="MAR">
      <data key="d0">7970679</data>
    </edge>
    <edge source="FRA" target="MOZ">
      <data key="d0">187788</data>
    </edge>
    <edge source="FRA" target="OMN">
      <data key="d0">445383</data>
    </edge>
    <edge source="FRA" target="NLD">
      <data key="d0">35472607</data>
    </edge>
    <edge source="FRA" target="NZL">
      <data key="d0">203238</data>
    </edge>
    <edge source="FRA" target="NIC">
      <data key="d0">11798</data>
    </edge>
    <edge source="FRA" target="NER">
      <data key="d0">1274629</data>
    </edge>
    <edge source="FRA" target="NOR">
      <data key="d0">5243606</data>
    </edge>
    <edge source="FRA" target="PAK">
      <data key="d0">119106</data>
    </edge>
    <edge source="FRA" target="PER">
      <data key="d0">438079</data>
    </edge>
    <edge source="FRA" target="PHL">
      <data key="d0">1373650</data>
    </edge>
    <edge source="FRA" target="POL">
      <data key="d0">4851736</data>
    </edge>
    <edge source="FRA" target="PRT">
      <data key="d0">21902549</data>
    </edge>
    <edge source="FRA" target="ROU">
      <data key="d0">4704399</data>
    </edge>
    <edge source="FRA" target="RUS">
      <data key="d0">7988517</data>
    </edge>
    <edge source="FRA" target="SAU">
      <data key="d0">5732389</data>
    </edge>
    <edge source="FRA" target="SEN">
      <data key="d0">8188806</data>
    </edge>
    <edge source="FRA" target="IND">
      <data key="d0">562663</data>
    </edge>
    <edge source="FRA" target="SGP">
      <data key="d0">8610733</data>
    </edge>
    <edge source="FRA" target="SVK">
      <data key="d0">1016894</data>
    </edge>
    <edge source="FRA" target="VNM">
      <data key="d0">1164091</data>
    </edge>
    <edge source="FRA" target="SVN">
      <data key="d0">3676830</data>
    </edge>
    <edge source="FRA" target="ZAF">
      <data key="d0">1201873</data>
    </edge>
    <edge source="FRA" target="ESP">
      <data key="d0">86662546</data>
    </edge>
    <edge source="FRA" target="SWE">
      <data key="d0">9652909</data>
    </edge>
    <edge source="FRA" target="CHE">
      <data key="d0">36604674</data>
    </edge>
    <edge source="FRA" target="THA">
      <data key="d0">1135719</data>
    </edge>
    <edge source="FRA" target="TGO">
      <data key="d0">710281</data>
    </edge>
    <edge source="FRA" target="ARE">
      <data key="d0">4645267</data>
    </edge>
    <edge source="FRA" target="TUN">
      <data key="d0">2598136</data>
    </edge>
    <edge source="FRA" target="TUR">
      <data key="d0">8232628</data>
    </edge>
    <edge source="FRA" target="UGA">
      <data key="d0">84694</data>
    </edge>
    <edge source="FRA" target="UKR">
      <data key="d0">196356</data>
    </edge>
    <edge source="FRA" target="MKD">
      <data key="d0">4363515</data>
    </edge>
    <edge source="FRA" target="EGY">
      <data key="d0">857618</data>
    </edge>
    <edge source="FRA" target="GBR">
      <data key="d0">111630806</data>
    </edge>
    <edge source="FRA" target="TZA">
      <data key="d0">255066</data>
    </edge>
    <edge source="FRA" target="USA">
      <data key="d0">42881326</data>
    </edge>
    <edge source="FRA" target="BFA">
      <data key="d0">3945521</data>
    </edge>
    <edge source="FRA" target="URY">
      <data key="d0">171776</data>
    </edge>
    <edge source="FRA" target="SRB">
      <data key="d0">1018439</data>
    </edge>
    <edge source="DEU" target="ALB">
      <data key="d0">737000</data>
    </edge>
    <edge source="DEU" target="DZA">
      <data key="d0">956000</data>
    </edge>
    <edge source="DEU" target="AZE">
      <data key="d0">552000</data>
    </edge>
    <edge source="DEU" target="ARG">
      <data key="d0">2406000</data>
    </edge>
    <edge source="DEU" target="AUS">
      <data key="d0">4144000</data>
    </edge>
    <edge source="DEU" target="AUT">
      <data key="d0">133144000</data>
    </edge>
    <edge source="DEU" target="ARM">
      <data key="d0">392000</data>
    </edge>
    <edge source="DEU" target="BEL">
      <data key="d0">94144000</data>
    </edge>
    <edge source="DEU" target="BOL">
      <data key="d0">12000</data>
    </edge>
    <edge source="DEU" target="BRA">
      <data key="d0">6553000</data>
    </edge>
    <edge source="DEU" target="BGR">
      <data key="d0">3947000</data>
    </edge>
    <edge source="DEU" target="BDI">
      <data key="d0">39000</data>
    </edge>
    <edge source="DEU" target="BLR">
      <data key="d0">1806000</data>
    </edge>
    <edge source="DEU" target="CMR">
      <data key="d0">56000</data>
    </edge>
    <edge source="DEU" target="CAN">
      <data key="d0">7565000</data>
    </edge>
    <edge source="DEU" target="CAF">
      <data key="d0">93000</data>
    </edge>
    <edge source="DEU" target="LKA">
      <data key="d0">157000</data>
    </edge>
    <edge source="DEU" target="CHL">
      <data key="d0">1318000</data>
    </edge>
    <edge source="DEU" target="CHN">
      <data key="d0">1409000</data>
    </edge>
    <edge source="DEU" target="COL">
      <data key="d0">443000</data>
    </edge>
    <edge source="DEU" target="CRI">
      <data key="d0">112000</data>
    </edge>
    <edge source="DEU" target="HRV">
      <data key="d0">14269000</data>
    </edge>
    <edge source="DEU" target="CZE">
      <data key="d0">33646000</data>
    </edge>
    <edge source="DEU" target="BEN">
      <data key="d0">1494000</data>
    </edge>
    <edge source="DEU" target="DNK">
      <data key="d0">45104000</data>
    </edge>
    <edge source="DEU" target="ECU">
      <data key="d0">97000</data>
    </edge>
    <edge source="DEU" target="ETH">
      <data key="d0">86000</data>
    </edge>
    <edge source="DEU" target="EST">
      <data key="d0">3675000</data>
    </edge>
    <edge source="DEU" target="FIN">
      <data key="d0">14706000</data>
    </edge>
    <edge source="DEU" target="FRA">
      <data key="d0">202956000</data>
    </edge>
    <edge source="DEU" target="GEO">
      <data key="d0">312000</data>
    </edge>
    <edge source="DEU" target="GMB">
      <data key="d0">193000</data>
    </edge>
    <edge source="DEU" target="GHA">
      <data key="d0">118000</data>
    </edge>
    <edge source="DEU" target="GRC">
      <data key="d0">25122000</data>
    </edge>
    <edge source="DEU" target="GTM">
      <data key="d0">60000</data>
    </edge>
    <edge source="DEU" target="HND">
      <data key="d0">19000</data>
    </edge>
    <edge source="DEU" target="HKG">
      <data key="d0">3293000</data>
    </edge>
    <edge source="DEU" target="HUN">
      <data key="d0">22254000</data>
    </edge>
    <edge source="DEU" target="IDN">
      <data key="d0">937000</data>
    </edge>
    <edge source="DEU" target="IRL">
      <data key="d0">5752000</data>
    </edge>
    <edge source="DEU" target="ISR">
      <data key="d0">13920000</data>
    </edge>
    <edge source="DEU" target="ITA">
      <data key="d0">74146000</data>
    </edge>
    <edge source="DEU" target="CIV">
      <data key="d0">18000</data>
    </edge>
    <edge source="DEU" target="JAM">
      <data key="d0">113000</data>
    </edge>
    <edge source="DEU" target="JPN">
      <data key="d0">9172000</data>
    </edge>
    <edge source="DEU" target="KAZ">
      <data key="d0">2369000</data>
    </edge>
    <edge source="DEU" target="JOR">
      <data key="d0">886000</data>
    </edge>
    <edge source="DEU" target="KOR">
      <data key="d0">3093000</data>
    </edge>
    <edge source="DEU" target="KGZ">
      <data key="d0">34000</data>
    </edge>
    <edge source="DEU" target="LBN">
      <data key="d0">1037000</data>
    </edge>
    <edge source="DEU" target="LVA">
      <data key="d0">6136000</data>
    </edge>
    <edge source="DEU" target="LTU">
      <data key="d0">11471000</data>
    </edge>
    <edge source="DEU" target="MDG">
      <data key="d0">288000</data>
    </edge>
    <edge source="DEU" target="MYS">
      <data key="d0">1927000</data>
    </edge>
    <edge source="DEU" target="MRT">
      <data key="d0">17000</data>
    </edge>
    <edge source="DEU" target="MUS">
      <data key="d0">639000</data>
    </edge>
    <edge source="DEU" target="MEX">
      <data key="d0">33529000</data>
    </edge>
    <edge source="DEU" target="MDA">
      <data key="d0">334000</data>
    </edge>
    <edge source="DEU" target="MAR">
      <data key="d0">398000</data>
    </edge>
    <edge source="DEU" target="OMN">
      <data key="d0">322000</data>
    </edge>
    <edge source="DEU" target="NAM">
      <data key="d0">71000</data>
    </edge>
    <edge source="DEU" target="NLD">
      <data key="d0">174292000</data>
    </edge>
    <edge source="DEU" target="NZL">
      <data key="d0">3062000</data>
    </edge>
    <edge source="DEU" target="NOR">
      <data key="d0">7388000</data>
    </edge>
    <edge source="DEU" target="PAK">
      <data key="d0">198000</data>
    </edge>
    <edge source="DEU" target="PAN">
      <data key="d0">223000</data>
    </edge>
    <edge source="DEU" target="PRY">
      <data key="d0">37000</data>
    </edge>
    <edge source="DEU" target="PER">
      <data key="d0">172000</data>
    </edge>
    <edge source="DEU" target="PHL">
      <data key="d0">6002000</data>
    </edge>
    <edge source="DEU" target="POL">
      <data key="d0">64413000</data>
    </edge>
    <edge source="DEU" target="PRT">
      <data key="d0">15172000</data>
    </edge>
    <edge source="DEU" target="ROU">
      <data key="d0">6708000</data>
    </edge>
    <edge source="DEU" target="RUS">
      <data key="d0">46054000</data>
    </edge>
    <edge source="DEU" target="SAU">
      <data key="d0">8748000</data>
    </edge>
    <edge source="DEU" target="SEN">
      <data key="d0">13000</data>
    </edge>
    <edge source="DEU" target="IND">
      <data key="d0">691000</data>
    </edge>
    <edge source="DEU" target="SGP">
      <data key="d0">1406000</data>
    </edge>
    <edge source="DEU" target="SVK">
      <data key="d0">10262000</data>
    </edge>
    <edge source="DEU" target="VNM">
      <data key="d0">202000</data>
    </edge>
    <edge source="DEU" target="SVN">
      <data key="d0">15987000</data>
    </edge>
    <edge source="DEU" target="ZAF">
      <data key="d0">4885000</data>
    </edge>
    <edge source="DEU" target="ZWE">
      <data key="d0">24000</data>
    </edge>
    <edge source="DEU" target="ESP">
      <data key="d0">69990000</data>
    </edge>
    <edge source="DEU" target="SWE">
      <data key="d0">25651000</data>
    </edge>
    <edge source="DEU" target="CHE">
      <data key="d0">69012000</data>
    </edge>
    <edge source="DEU" target="THA">
      <data key="d0">1752000</data>
    </edge>
    <edge source="DEU" target="TGO">
      <data key="d0">210000</data>
    </edge>
    <edge source="DEU" target="ARE">
      <data key="d0">4501000</data>
    </edge>
    <edge source="DEU" target="TUN">
      <data key="d0">169000</data>
    </edge>
    <edge source="DEU" target="TUR">
      <data key="d0">16443000</data>
    </edge>
    <edge source="DEU" target="UGA">
      <data key="d0">293000</data>
    </edge>
    <edge source="DEU" target="UKR">
      <data key="d0">7536000</data>
    </edge>
    <edge source="DEU" target="MKD">
      <data key="d0">3381000</data>
    </edge>
    <edge source="DEU" target="EGY">
      <data key="d0">2979000</data>
    </edge>
    <edge source="DEU" target="GBR">
      <data key="d0">129552000</data>
    </edge>
    <edge source="DEU" target="TZA">
      <data key="d0">29000</data>
    </edge>
    <edge source="DEU" target="USA">
      <data key="d0">49977000</data>
    </edge>
    <edge source="DEU" target="URY">
      <data key="d0">352000</data>
    </edge>
    <edge source="DEU" target="SRB">
      <data key="d0">3007000</data>
    </edge>
    <edge source="IDN" target="AUS">
      <data key="d0">2333680</data>
    </edge>
    <edge source="IDN" target="BEL">
      <data key="d0">378413</data>
    </edge>
    <edge source="IDN" target="BGR">
      <data key="d0">92106</data>
    </edge>
    <edge source="IDN" target="CMR">
      <data key="d0">91199</data>
    </edge>
    <edge source="IDN" target="CAN">
      <data key="d0">364264</data>
    </edge>
    <edge source="IDN" target="LKA">
      <data key="d0">1426485</data>
    </edge>
    <edge source="IDN" target="CHN">
      <data key="d0">6501939</data>
    </edge>
    <edge source="IDN" target="COL">
      <data key="d0">45253</data>
    </edge>
    <edge source="IDN" target="CZE">
      <data key="d0">487509</data>
    </edge>
    <edge source="IDN" target="BEN">
      <data key="d0">131938</data>
    </edge>
    <edge source="IDN" target="DNK">
      <data key="d0">117612</data>
    </edge>
    <edge source="IDN" target="FRA">
      <data key="d0">1297411</data>
    </edge>
    <edge source="IDN" target="PSE">
      <data key="d0">22501</data>
    </edge>
    <edge source="IDN" target="DEU">
      <data key="d0">266851</data>
    </edge>
    <edge source="IDN" target="GHA">
      <data key="d0">274421</data>
    </edge>
    <edge source="IDN" target="GRC">
      <data key="d0">108379</data>
    </edge>
    <edge source="IDN" target="HKG">
      <data key="d0">46624193</data>
    </edge>
    <edge source="IDN" target="HUN">
      <data key="d0">50538</data>
    </edge>
    <edge source="IDN" target="ISR">
      <data key="d0">16400</data>
    </edge>
    <edge source="IDN" target="ITA">
      <data key="d0">12661</data>
    </edge>
    <edge source="IDN" target="CIV">
      <data key="d0">226472</data>
    </edge>
    <edge source="IDN" target="JPN">
      <data key="d0">2813689</data>
    </edge>
    <edge source="IDN" target="JOR">
      <data key="d0">1066171</data>
    </edge>
    <edge source="IDN" target="KOR">
      <data key="d0">1886762</data>
    </edge>
    <edge source="IDN" target="LBN">
      <data key="d0">115665</data>
    </edge>
    <edge source="IDN" target="MDG">
      <data key="d0">57091</data>
    </edge>
    <edge source="IDN" target="MYS">
      <data key="d0">3815601</data>
    </edge>
    <edge source="IDN" target="MUS">
      <data key="d0">100646</data>
    </edge>
    <edge source="IDN" target="MAR">
      <data key="d0">105231</data>
    </edge>
    <edge source="IDN" target="MOZ">
      <data key="d0">1349347</data>
    </edge>
    <edge source="IDN" target="OMN">
      <data key="d0">209961</data>
    </edge>
    <edge source="IDN" target="NAM">
      <data key="d0">55941</data>
    </edge>
    <edge source="IDN" target="NLD">
      <data key="d0">5640596</data>
    </edge>
    <edge source="IDN" target="NZL">
      <data key="d0">1922224</data>
    </edge>
    <edge source="IDN" target="NOR">
      <data key="d0">48499</data>
    </edge>
    <edge source="IDN" target="PAK">
      <data key="d0">792579</data>
    </edge>
    <edge source="IDN" target="PHL">
      <data key="d0">7008700</data>
    </edge>
    <edge source="IDN" target="ROU">
      <data key="d0">1054558</data>
    </edge>
    <edge source="IDN" target="RUS">
      <data key="d0">5552509</data>
    </edge>
    <edge source="IDN" target="SAU">
      <data key="d0">5806185</data>
    </edge>
    <edge source="IDN" target="IND">
      <data key="d0">111985</data>
    </edge>
    <edge source="IDN" target="SGP">
      <data key="d0">5306739</data>
    </edge>
    <edge source="IDN" target="SVK">
      <data key="d0">14283</data>
    </edge>
    <edge source="IDN" target="VNM">
      <data key="d0">1677531</data>
    </edge>
    <edge source="IDN" target="ZAF">
      <data key="d0">384447</data>
    </edge>
    <edge source="IDN" target="ZWE">
      <data key="d0">34451</data>
    </edge>
    <edge source="IDN" target="ESP">
      <data key="d0">51731</data>
    </edge>
    <edge source="IDN" target="CHE">
      <data key="d0">61282</data>
    </edge>
    <edge source="IDN" target="THA">
      <data key="d0">609190</data>
    </edge>
    <edge source="IDN" target="TGO">
      <data key="d0">97342</data>
    </edge>
    <edge source="IDN" target="ARE">
      <data key="d0">1067457</data>
    </edge>
    <edge source="IDN" target="TUR">
      <data key="d0">1361240</data>
    </edge>
    <edge source="IDN" target="UKR">
      <data key="d0">888520</data>
    </edge>
    <edge source="IDN" target="EGY">
      <data key="d0">624221</data>
    </edge>
    <edge source="IDN" target="GBR">
      <data key="d0">793881</data>
    </edge>
    <edge source="IDN" target="TZA">
      <data key="d0">215832</data>
    </edge>
    <edge source="IDN" target="USA">
      <data key="d0">5000970</data>
    </edge>
    <edge source="JAM" target="CAN">
      <data key="d0">1326414</data>
    </edge>
    <edge source="JAM" target="FRA">
      <data key="d0">47659</data>
    </edge>
    <edge source="JAM" target="JPN">
      <data key="d0">102728</data>
    </edge>
    <edge source="JAM" target="NLD">
      <data key="d0">10973</data>
    </edge>
    <edge source="JAM" target="CHE">
      <data key="d0">10723</data>
    </edge>
    <edge source="JAM" target="GBR">
      <data key="d0">1180215</data>
    </edge>
    <edge source="JAM" target="USA">
      <data key="d0">7991854</data>
    </edge>
    <edge source="JPN" target="ARG">
      <data key="d0">247273</data>
    </edge>
    <edge source="JPN" target="AUS">
      <data key="d0">10197496</data>
    </edge>
    <edge source="JPN" target="AUT">
      <data key="d0">121382</data>
    </edge>
    <edge source="JPN" target="BEL">
      <data key="d0">1003678</data>
    </edge>
    <edge source="JPN" target="BRA">
      <data key="d0">1633524</data>
    </edge>
    <edge source="JPN" target="BGR">
      <data key="d0">16284</data>
    </edge>
    <edge source="JPN" target="CAN">
      <data key="d0">6090146</data>
    </edge>
    <edge source="JPN" target="LKA">
      <data key="d0">52498</data>
    </edge>
    <edge source="JPN" target="CHL">
      <data key="d0">59605</data>
    </edge>
    <edge source="JPN" target="CHN">
      <data key="d0">68145235</data>
    </edge>
    <edge source="JPN" target="DNK">
      <data key="d0">486845</data>
    </edge>
    <edge source="JPN" target="FIN">
      <data key="d0">731010</data>
    </edge>
    <edge source="JPN" target="FRA">
      <data key="d0">2960569</data>
    </edge>
    <edge source="JPN" target="DEU">
      <data key="d0">5136841</data>
    </edge>
    <edge source="JPN" target="GRC">
      <data key="d0">64542</data>
    </edge>
    <edge source="JPN" target="HKG">
      <data key="d0">57219411</data>
    </edge>
    <edge source="JPN" target="IDN">
      <data key="d0">7173898</data>
    </edge>
    <edge source="JPN" target="IRL">
      <data key="d0">267343</data>
    </edge>
    <edge source="JPN" target="ISR">
      <data key="d0">517928</data>
    </edge>
    <edge source="JPN" target="ITA">
      <data key="d0">1123177</data>
    </edge>
    <edge source="JPN" target="KOR">
      <data key="d0">33187259</data>
    </edge>
    <edge source="JPN" target="LBN">
      <data key="d0">55495</data>
    </edge>
    <edge source="JPN" target="MYS">
      <data key="d0">6093932</data>
    </edge>
    <edge source="JPN" target="MUS">
      <data key="d0">86856</data>
    </edge>
    <edge source="JPN" target="MEX">
      <data key="d0">125743</data>
    </edge>
    <edge source="JPN" target="OMN">
      <data key="d0">772169</data>
    </edge>
    <edge source="JPN" target="NLD">
      <data key="d0">5587630</data>
    </edge>
    <edge source="JPN" target="NZL">
      <data key="d0">2909212</data>
    </edge>
    <edge source="JPN" target="NOR">
      <data key="d0">237865</data>
    </edge>
    <edge source="JPN" target="PAK">
      <data key="d0">1044708</data>
    </edge>
    <edge source="JPN" target="PAN">
      <data key="d0">14567</data>
    </edge>
    <edge source="JPN" target="PRY">
      <data key="d0">34887</data>
    </edge>
    <edge source="JPN" target="PER">
      <data key="d0">21545</data>
    </edge>
    <edge source="JPN" target="PHL">
      <data key="d0">5843977</data>
    </edge>
    <edge source="JPN" target="POL">
      <data key="d0">24152</data>
    </edge>
    <edge source="JPN" target="PRT">
      <data key="d0">63168</data>
    </edge>
    <edge source="JPN" target="ROU">
      <data key="d0">90540</data>
    </edge>
    <edge source="JPN" target="RUS">
      <data key="d0">537543</data>
    </edge>
    <edge source="JPN" target="SAU">
      <data key="d0">312993</data>
    </edge>
    <edge source="JPN" target="IND">
      <data key="d0">127636</data>
    </edge>
    <edge source="JPN" target="SGP">
      <data key="d0">16723483</data>
    </edge>
    <edge source="JPN" target="VNM">
      <data key="d0">1232589</data>
    </edge>
    <edge source="JPN" target="SVN">
      <data key="d0">12860</data>
    </edge>
    <edge source="JPN" target="ZAF">
      <data key="d0">389884</data>
    </edge>
    <edge source="JPN" target="ESP">
      <data key="d0">795319</data>
    </edge>
    <edge source="JPN" target="SWE">
      <data key="d0">658498</data>
    </edge>
    <edge source="JPN" target="CHE">
      <data key="d0">740038</data>
    </edge>
    <edge source="JPN" target="THA">
      <data key="d0">13226614</data>
    </edge>
    <edge source="JPN" target="ARE">
      <data key="d0">585819</data>
    </edge>
    <edge source="JPN" target="TUR">
      <data key="d0">36103</data>
    </edge>
    <edge source="JPN" target="UKR">
      <data key="d0">66239</data>
    </edge>
    <edge source="JPN" target="GBR">
      <data key="d0">6562841</data>
    </edge>
    <edge source="JPN" target="USA">
      <data key="d0">116077885</data>
    </edge>
    <edge source="MEX" target="ARG">
      <data key="d0">3528915</data>
    </edge>
    <edge source="MEX" target="AUS">
      <data key="d0">50958</data>
    </edge>
    <edge source="MEX" target="BEL">
      <data key="d0">560872</data>
    </edge>
    <edge source="MEX" target="BOL">
      <data key="d0">284289</data>
    </edge>
    <edge source="MEX" target="BRA">
      <data key="d0">8073703</data>
    </edge>
    <edge source="MEX" target="CAN">
      <data key="d0">6235132</data>
    </edge>
    <edge source="MEX" target="CHL">
      <data key="d0">6002008</data>
    </edge>
    <edge source="MEX" target="COL">
      <data key="d0">4795552</data>
    </edge>
    <edge source="MEX" target="CRI">
      <data key="d0">6119702</data>
    </edge>
    <edge source="MEX" target="CZE">
      <data key="d0">31607</data>
    </edge>
    <edge source="MEX" target="DNK">
      <data key="d0">23988</data>
    </edge>
    <edge source="MEX" target="ECU">
      <data key="d0">1183957</data>
    </edge>
    <edge source="MEX" target="SLV">
      <data key="d0">7462611</data>
    </edge>
    <edge source="MEX" target="FIN">
      <data key="d0">60506</data>
    </edge>
    <edge source="MEX" target="FRA">
      <data key="d0">396194</data>
    </edge>
    <edge source="MEX" target="DEU">
      <data key="d0">683980</data>
    </edge>
    <edge source="MEX" target="GTM">
      <data key="d0">10799531</data>
    </edge>
    <edge source="MEX" target="HND">
      <data key="d0">7707915</data>
    </edge>
    <edge source="MEX" target="HKG">
      <data key="d0">394138</data>
    </edge>
    <edge source="MEX" target="HUN">
      <data key="d0">60769</data>
    </edge>
    <edge source="MEX" target="IDN">
      <data key="d0">529951</data>
    </edge>
    <edge source="MEX" target="IRL">
      <data key="d0">250883</data>
    </edge>
    <edge source="MEX" target="ITA">
      <data key="d0">32940</data>
    </edge>
    <edge source="MEX" target="CIV">
      <data key="d0">72000</data>
    </edge>
    <edge source="MEX" target="JAM">
      <data key="d0">858939</data>
    </edge>
    <edge source="MEX" target="JPN">
      <data key="d0">12200755</data>
    </edge>
    <edge source="MEX" target="KOR">
      <data key="d0">17269</data>
    </edge>
    <edge source="MEX" target="MYS">
      <data key="d0">1248643</data>
    </edge>
    <edge source="MEX" target="NLD">
      <data key="d0">1407914</data>
    </edge>
    <edge source="MEX" target="NIC">
      <data key="d0">4241117</data>
    </edge>
    <edge source="MEX" target="PAN">
      <data key="d0">3371868</data>
    </edge>
    <edge source="MEX" target="PER">
      <data key="d0">4717586</data>
    </edge>
    <edge source="MEX" target="PHL">
      <data key="d0">762107</data>
    </edge>
    <edge source="MEX" target="PRT">
      <data key="d0">48461</data>
    </edge>
    <edge source="MEX" target="RUS">
      <data key="d0">52857</data>
    </edge>
    <edge source="MEX" target="SAU">
      <data key="d0">89035</data>
    </edge>
    <edge source="MEX" target="ESP">
      <data key="d0">437062</data>
    </edge>
    <edge source="MEX" target="SWE">
      <data key="d0">41167</data>
    </edge>
    <edge source="MEX" target="THA">
      <data key="d0">245673</data>
    </edge>
    <edge source="MEX" target="GBR">
      <data key="d0">835159</data>
    </edge>
    <edge source="MEX" target="USA">
      <data key="d0">136999603</data>
    </edge>
    <edge source="MEX" target="URY">
      <data key="d0">26237</data>
    </edge>
    <edge source="MAR" target="AUS">
      <data key="d0">11574</data>
    </edge>
    <edge source="MAR" target="BEL">
      <data key="d0">151460</data>
    </edge>
    <edge source="MAR" target="CAN">
      <data key="d0">83667</data>
    </edge>
    <edge source="MAR" target="FRA">
      <data key="d0">4531448</data>
    </edge>
    <edge source="MAR" target="DEU">
      <data key="d0">1164453</data>
    </edge>
    <edge source="MAR" target="ITA">
      <data key="d0">39071</data>
    </edge>
    <edge source="MAR" target="CIV">
      <data key="d0">67622</data>
    </edge>
    <edge source="MAR" target="MRT">
      <data key="d0">282302</data>
    </edge>
    <edge source="MAR" target="NLD">
      <data key="d0">64003</data>
    </edge>
    <edge source="MAR" target="NER">
      <data key="d0">37325</data>
    </edge>
    <edge source="MAR" target="NOR">
      <data key="d0">106973</data>
    </edge>
    <edge source="MAR" target="PRT">
      <data key="d0">100427</data>
    </edge>
    <edge source="MAR" target="RUS">
      <data key="d0">51752</data>
    </edge>
    <edge source="MAR" target="SEN">
      <data key="d0">1013322</data>
    </edge>
    <edge source="MAR" target="ESP">
      <data key="d0">334298</data>
    </edge>
    <edge source="MAR" target="TUN">
      <data key="d0">42230</data>
    </edge>
    <edge source="MAR" target="GBR">
      <data key="d0">65205</data>
    </edge>
    <edge source="MAR" target="USA">
      <data key="d0">94554</data>
    </edge>
    <edge source="PAN" target="COL">
      <data key="d0">23764</data>
    </edge>
    <edge source="PAN" target="CRI">
      <data key="d0">4182982</data>
    </edge>
    <edge source="PAN" target="ECU">
      <data key="d0">21570</data>
    </edge>
    <edge source="PAN" target="SLV">
      <data key="d0">2217255</data>
    </edge>
    <edge source="PAN" target="GTM">
      <data key="d0">2139153</data>
    </edge>
    <edge source="PAN" target="HND">
      <data key="d0">541118</data>
    </edge>
    <edge source="PAN" target="NIC">
      <data key="d0">75928</data>
    </edge>
    <edge source="PAN" target="PER">
      <data key="d0">178092</data>
    </edge>
    <edge source="PAN" target="USA">
      <data key="d0">621640</data>
    </edge>
    <edge source="PRY" target="ARG">
      <data key="d0">142497</data>
    </edge>
    <edge source="PRY" target="BRA">
      <data key="d0">1841991</data>
    </edge>
    <edge source="PRY" target="URY">
      <data key="d0">164386</data>
    </edge>
    <edge source="PER" target="BOL">
      <data key="d0">2932256</data>
    </edge>
    <edge source="PER" target="CHL">
      <data key="d0">1457061</data>
    </edge>
    <edge source="PER" target="COL">
      <data key="d0">408476</data>
    </edge>
    <edge source="PER" target="CRI">
      <data key="d0">36887</data>
    </edge>
    <edge source="PER" target="ECU">
      <data key="d0">200737</data>
    </edge>
    <edge source="PER" target="FRA">
      <data key="d0">24681</data>
    </edge>
    <edge source="PER" target="DEU">
      <data key="d0">43146</data>
    </edge>
    <edge source="PER" target="HKG">
      <data key="d0">26479</data>
    </edge>
    <edge source="PER" target="HUN">
      <data key="d0">415336</data>
    </edge>
    <edge source="PER" target="ITA">
      <data key="d0">89320</data>
    </edge>
    <edge source="PER" target="JPN">
      <data key="d0">714118</data>
    </edge>
    <edge source="PER" target="KOR">
      <data key="d0">14448</data>
    </edge>
    <edge source="PER" target="POL">
      <data key="d0">10500</data>
    </edge>
    <edge source="PER" target="RUS">
      <data key="d0">52966</data>
    </edge>
    <edge source="PER" target="ESP">
      <data key="d0">24923</data>
    </edge>
    <edge source="PER" target="CHE">
      <data key="d0">15234</data>
    </edge>
    <edge source="PER" target="GBR">
      <data key="d0">666512</data>
    </edge>
    <edge source="PER" target="USA">
      <data key="d0">1457598</data>
    </edge>
    <edge source="SGP" target="ALB">
      <data key="d0">14801</data>
    </edge>
    <edge source="SGP" target="DZA">
      <data key="d0">271865</data>
    </edge>
    <edge source="SGP" target="AUS">
      <data key="d0">10089021</data>
    </edge>
    <edge source="SGP" target="AUT">
      <data key="d0">109770</data>
    </edge>
    <edge source="SGP" target="BEL">
      <data key="d0">214083</data>
    </edge>
    <edge source="SGP" target="BGR">
      <data key="d0">26759</data>
    </edge>
    <edge source="SGP" target="KHM">
      <data key="d0">451385</data>
    </edge>
    <edge source="SGP" target="CMR">
      <data key="d0">35586</data>
    </edge>
    <edge source="SGP" target="CAN">
      <data key="d0">3343482</data>
    </edge>
    <edge source="SGP" target="LKA">
      <data key="d0">1345361</data>
    </edge>
    <edge source="SGP" target="CHN">
      <data key="d0">2955525</data>
    </edge>
    <edge source="SGP" target="BEN">
      <data key="d0">25870</data>
    </edge>
    <edge source="SGP" target="DNK">
      <data key="d0">186397</data>
    </edge>
    <edge source="SGP" target="FIN">
      <data key="d0">207554</data>
    </edge>
    <edge source="SGP" target="FRA">
      <data key="d0">1106810</data>
    </edge>
    <edge source="SGP" target="DEU">
      <data key="d0">671410</data>
    </edge>
    <edge source="SGP" target="GHA">
      <data key="d0">652781</data>
    </edge>
    <edge source="SGP" target="GRC">
      <data key="d0">60918</data>
    </edge>
    <edge source="SGP" target="GTM">
      <data key="d0">71797</data>
    </edge>
    <edge source="SGP" target="HKG">
      <data key="d0">13926913</data>
    </edge>
    <edge source="SGP" target="IRL">
      <data key="d0">1011336</data>
    </edge>
    <edge source="SGP" target="ISR">
      <data key="d0">2038604</data>
    </edge>
    <edge source="SGP" target="ITA">
      <data key="d0">245081</data>
    </edge>
    <edge source="SGP" target="CIV">
      <data key="d0">102008</data>
    </edge>
    <edge source="SGP" target="JPN">
      <data key="d0">70174895</data>
    </edge>
    <edge source="SGP" target="JOR">
      <data key="d0">25485</data>
    </edge>
    <edge source="SGP" target="KOR">
      <data key="d0">2860881</data>
    </edge>
    <edge source="SGP" target="LBN">
      <data key="d0">803241</data>
    </edge>
    <edge source="SGP" target="LVA">
      <data key="d0">17371</data>
    </edge>
    <edge source="SGP" target="MDG">
      <data key="d0">1044303</data>
    </edge>
    <edge source="SGP" target="MYS">
      <data key="d0">38525910</data>
    </edge>
    <edge source="SGP" target="MUS">
      <data key="d0">945090</data>
    </edge>
    <edge source="SGP" target="MEX">
      <data key="d0">83785</data>
    </edge>
    <edge source="SGP" target="MOZ">
      <data key="d0">61573</data>
    </edge>
    <edge source="SGP" target="OMN">
      <data key="d0">42178</data>
    </edge>
    <edge source="SGP" target="NLD">
      <data key="d0">2182989</data>
    </edge>
    <edge source="SGP" target="NZL">
      <data key="d0">2186557</data>
    </edge>
    <edge source="SGP" target="NOR">
      <data key="d0">159805</data>
    </edge>
    <edge source="SGP" target="PAK">
      <data key="d0">440207</data>
    </edge>
    <edge source="SGP" target="PHL">
      <data key="d0">26445973</data>
    </edge>
    <edge source="SGP" target="POL">
      <data key="d0">173543</data>
    </edge>
    <edge source="SGP" target="PRT">
      <data key="d0">34485</data>
    </edge>
    <edge source="SGP" target="RUS">
      <data key="d0">262346</data>
    </edge>
    <edge source="SGP" target="SAU">
      <data key="d0">704073</data>
    </edge>
    <edge source="SGP" target="IND">
      <data key="d0">1439649</data>
    </edge>
    <edge source="SGP" target="VNM">
      <data key="d0">3339021</data>
    </edge>
    <edge source="SGP" target="ZAF">
      <data key="d0">271854</data>
    </edge>
    <edge source="SGP" target="ZWE">
      <data key="d0">47822</data>
    </edge>
    <edge source="SGP" target="ESP">
      <data key="d0">110304</data>
    </edge>
    <edge source="SGP" target="SWE">
      <data key="d0">254948</data>
    </edge>
    <edge source="SGP" target="CHE">
      <data key="d0">116558</data>
    </edge>
    <edge source="SGP" target="THA">
      <data key="d0">24284974</data>
    </edge>
    <edge source="SGP" target="TGO">
      <data key="d0">36351</data>
    </edge>
    <edge source="SGP" target="ARE">
      <data key="d0">1820871</data>
    </edge>
    <edge source="SGP" target="TUN">
      <data key="d0">36354</data>
    </edge>
    <edge source="SGP" target="EGY">
      <data key="d0">61998</data>
    </edge>
    <edge source="SGP" target="GBR">
      <data key="d0">5353538</data>
    </edge>
    <edge source="SGP" target="TZA">
      <data key="d0">73159</data>
    </edge>
    <edge source="SGP" target="USA">
      <data key="d0">7207548</data>
    </edge>
    <edge source="VNM" target="BGR">
      <data key="d0">64000</data>
    </edge>
    <edge source="VNM" target="KHM">
      <data key="d0">4360000</data>
    </edge>
    <edge source="VNM" target="CAN">
      <data key="d0">284000</data>
    </edge>
    <edge source="VNM" target="LKA">
      <data key="d0">1396000</data>
    </edge>
    <edge source="VNM" target="CHN">
      <data key="d0">6623000</data>
    </edge>
    <edge source="VNM" target="COL">
      <data key="d0">74000</data>
    </edge>
    <edge source="VNM" target="CZE">
      <data key="d0">2260000</data>
    </edge>
    <edge source="VNM" target="SLV">
      <data key="d0">87000</data>
    </edge>
    <edge source="VNM" target="EST">
      <data key="d0">17000</data>
    </edge>
    <edge source="VNM" target="FRA">
      <data key="d0">265000</data>
    </edge>
    <edge source="VNM" target="DEU">
      <data key="d0">667000</data>
    </edge>
    <edge source="VNM" target="GHA">
      <data key="d0">203000</data>
    </edge>
    <edge source="VNM" target="GRC">
      <data key="d0">26000</data>
    </edge>
    <edge source="VNM" target="HKG">
      <data key="d0">4306000</data>
    </edge>
    <edge source="VNM" target="HUN">
      <data key="d0">326000</data>
    </edge>
    <edge source="VNM" target="JPN">
      <data key="d0">10400000</data>
    </edge>
    <edge source="VNM" target="MYS">
      <data key="d0">819000</data>
    </edge>
    <edge source="VNM" target="MRT">
      <data key="d0">39000</data>
    </edge>
    <edge source="VNM" target="MUS">
      <data key="d0">39000</data>
    </edge>
    <edge source="VNM" target="OMN">
      <data key="d0">17000</data>
    </edge>
    <edge source="VNM" target="NZL">
      <data key="d0">39000</data>
    </edge>
    <edge source="VNM" target="POL">
      <data key="d0">4217000</data>
    </edge>
    <edge source="VNM" target="RUS">
      <data key="d0">17212000</data>
    </edge>
    <edge source="VNM" target="SAU">
      <data key="d0">294000</data>
    </edge>
    <edge source="VNM" target="SGP">
      <data key="d0">1392000</data>
    </edge>
    <edge source="VNM" target="SVN">
      <data key="d0">20000</data>
    </edge>
    <edge source="VNM" target="ZAF">
      <data key="d0">94000</data>
    </edge>
    <edge source="VNM" target="ESP">
      <data key="d0">800000</data>
    </edge>
    <edge source="VNM" target="THA">
      <data key="d0">1136000</data>
    </edge>
    <edge source="VNM" target="ARE">
      <data key="d0">99000</data>
    </edge>
    <edge source="VNM" target="GBR">
      <data key="d0">167000</data>
    </edge>
    <edge source="VNM" target="USA">
      <data key="d0">1279000</data>
    </edge>
    <edge source="ZAF" target="ALB">
      <data key="d0">36446</data>
    </edge>
    <edge source="ZAF" target="ARG">
      <data key="d0">15096</data>
    </edge>
    <edge source="ZAF" target="AUS">
      <data key="d0">1067897</data>
    </edge>
    <edge source="ZAF" target="BEL">
      <data key="d0">143033</data>
    </edge>
    <edge source="ZAF" target="BDI">
      <data key="d0">20145</data>
    </edge>
    <edge source="ZAF" target="CMR">
      <data key="d0">281268</data>
    </edge>
    <edge source="ZAF" target="CAN">
      <data key="d0">101775</data>
    </edge>
    <edge source="ZAF" target="LKA">
      <data key="d0">55743</data>
    </edge>
    <edge source="ZAF" target="CHN">
      <data key="d0">12611</data>
    </edge>
    <edge source="ZAF" target="BEN">
      <data key="d0">53794</data>
    </edge>
    <edge source="ZAF" target="ETH">
      <data key="d0">50669</data>
    </edge>
    <edge source="ZAF" target="FIN">
      <data key="d0">95272</data>
    </edge>
    <edge source="ZAF" target="FRA">
      <data key="d0">188217</data>
    </edge>
    <edge source="ZAF" target="GMB">
      <data key="d0">10333</data>
    </edge>
    <edge source="ZAF" target="DEU">
      <data key="d0">292879</data>
    </edge>
    <edge source="ZAF" target="GHA">
      <data key="d0">1433107</data>
    </edge>
    <edge source="ZAF" target="GRC">
      <data key="d0">27079</data>
    </edge>
    <edge source="ZAF" target="HKG">
      <data key="d0">81121</data>
    </edge>
    <edge source="ZAF" target="IDN">
      <data key="d0">15591</data>
    </edge>
    <edge source="ZAF" target="IRL">
      <data key="d0">33015</data>
    </edge>
    <edge source="ZAF" target="ISR">
      <data key="d0">319525</data>
    </edge>
    <edge source="ZAF" target="ITA">
      <data key="d0">348076</data>
    </edge>
    <edge source="ZAF" target="CIV">
      <data key="d0">129525</data>
    </edge>
    <edge source="ZAF" target="JPN">
      <data key="d0">98701</data>
    </edge>
    <edge source="ZAF" target="MDG">
      <data key="d0">498362</data>
    </edge>
    <edge source="ZAF" target="MWI">
      <data key="d0">3503592</data>
    </edge>
    <edge source="ZAF" target="MYS">
      <data key="d0">34497</data>
    </edge>
    <edge source="ZAF" target="MUS">
      <data key="d0">5282859</data>
    </edge>
    <edge source="ZAF" target="MOZ">
      <data key="d0">9097381</data>
    </edge>
    <edge source="ZAF" target="NLD">
      <data key="d0">1394009</data>
    </edge>
    <edge source="ZAF" target="NZL">
      <data key="d0">59115</data>
    </edge>
    <edge source="ZAF" target="NOR">
      <data key="d0">33524</data>
    </edge>
    <edge source="ZAF" target="RUS">
      <data key="d0">69762</data>
    </edge>
    <edge source="ZAF" target="SAU">
      <data key="d0">193924</data>
    </edge>
    <edge source="ZAF" target="SEN">
      <data key="d0">111142</data>
    </edge>
    <edge source="ZAF" target="IND">
      <data key="d0">81560</data>
    </edge>
    <edge source="ZAF" target="SGP">
      <data key="d0">155269</data>
    </edge>
    <edge source="ZAF" target="ZWE">
      <data key="d0">3970281</data>
    </edge>
    <edge source="ZAF" target="SWE">
      <data key="d0">220127</data>
    </edge>
    <edge source="ZAF" target="CHE">
      <data key="d0">109348</data>
    </edge>
    <edge source="ZAF" target="THA">
      <data key="d0">37332</data>
    </edge>
    <edge source="ZAF" target="TGO">
      <data key="d0">247620</data>
    </edge>
    <edge source="ZAF" target="ARE">
      <data key="d0">282432</data>
    </edge>
    <edge source="ZAF" target="UGA">
      <data key="d0">566019</data>
    </edge>
    <edge source="ZAF" target="EGY">
      <data key="d0">69727</data>
    </edge>
    <edge source="ZAF" target="GBR">
      <data key="d0">2821514</data>
    </edge>
    <edge source="ZAF" target="TZA">
      <data key="d0">935944</data>
    </edge>
    <edge source="ZAF" target="USA">
      <data key="d0">386734</data>
    </edge>
    <edge source="ESP" target="ALB">
      <data key="d0">137928</data>
    </edge>
    <edge source="ESP" target="DZA">
      <data key="d0">8571631</data>
    </edge>
    <edge source="ESP" target="AZE">
      <data key="d0">517558</data>
    </edge>
    <edge source="ESP" target="ARG">
      <data key="d0">1526180</data>
    </edge>
    <edge source="ESP" target="AUS">
      <data key="d0">642668</data>
    </edge>
    <edge source="ESP" target="AUT">
      <data key="d0">502431</data>
    </edge>
    <edge source="ESP" target="ARM">
      <data key="d0">104193</data>
    </edge>
    <edge source="ESP" target="BEL">
      <data key="d0">5554143</data>
    </edge>
    <edge source="ESP" target="BOL">
      <data key="d0">33459</data>
    </edge>
    <edge source="ESP" target="BRA">
      <data key="d0">3991299</data>
    </edge>
    <edge source="ESP" target="BGR">
      <data key="d0">1098303</data>
    </edge>
    <edge source="ESP" target="BLR">
      <data key="d0">688491</data>
    </edge>
    <edge source="ESP" target="CMR">
      <data key="d0">13847</data>
    </edge>
    <edge source="ESP" target="CAN">
      <data key="d0">457515</data>
    </edge>
    <edge source="ESP" target="CHL">
      <data key="d0">702729</data>
    </edge>
    <edge source="ESP" target="CHN">
      <data key="d0">729776</data>
    </edge>
    <edge source="ESP" target="COL">
      <data key="d0">2218660</data>
    </edge>
    <edge source="ESP" target="CRI">
      <data key="d0">141575</data>
    </edge>
    <edge source="ESP" target="HRV">
      <data key="d0">295721</data>
    </edge>
    <edge source="ESP" target="CZE">
      <data key="d0">1085862</data>
    </edge>
    <edge source="ESP" target="BEN">
      <data key="d0">1949854</data>
    </edge>
    <edge source="ESP" target="DNK">
      <data key="d0">1159271</data>
    </edge>
    <edge source="ESP" target="ECU">
      <data key="d0">109953</data>
    </edge>
    <edge source="ESP" target="SLV">
      <data key="d0">111167</data>
    </edge>
    <edge source="ESP" target="EST">
      <data key="d0">361864</data>
    </edge>
    <edge source="ESP" target="FIN">
      <data key="d0">223410</data>
    </edge>
    <edge source="ESP" target="FRA">
      <data key="d0">60831350</data>
    </edge>
    <edge source="ESP" target="GEO">
      <data key="d0">22759</data>
    </edge>
    <edge source="ESP" target="GMB">
      <data key="d0">1554144</data>
    </edge>
    <edge source="ESP" target="DEU">
      <data key="d0">5922096</data>
    </edge>
    <edge source="ESP" target="GHA">
      <data key="d0">1093415</data>
    </edge>
    <edge source="ESP" target="GRC">
      <data key="d0">10303739</data>
    </edge>
    <edge source="ESP" target="GTM">
      <data key="d0">302337</data>
    </edge>
    <edge source="ESP" target="HND">
      <data key="d0">300262</data>
    </edge>
    <edge source="ESP" target="HKG">
      <data key="d0">256803</data>
    </edge>
    <edge source="ESP" target="HUN">
      <data key="d0">1226194</data>
    </edge>
    <edge source="ESP" target="IDN">
      <data key="d0">396102</data>
    </edge>
    <edge source="ESP" target="IRL">
      <data key="d0">466786</data>
    </edge>
    <edge source="ESP" target="ISR">
      <data key="d0">810494</data>
    </edge>
    <edge source="ESP" target="ITA">
      <data key="d0">38962932</data>
    </edge>
    <edge source="ESP" target="CIV">
      <data key="d0">4856158</data>
    </edge>
    <edge source="ESP" target="JPN">
      <data key="d0">759941</data>
    </edge>
    <edge source="ESP" target="KAZ">
      <data key="d0">3917565</data>
    </edge>
    <edge source="ESP" target="JOR">
      <data key="d0">206776</data>
    </edge>
    <edge source="ESP" target="KOR">
      <data key="d0">1419187</data>
    </edge>
    <edge source="ESP" target="KGZ">
      <data key="d0">244124</data>
    </edge>
    <edge source="ESP" target="LBN">
      <data key="d0">838582</data>
    </edge>
    <edge source="ESP" target="LVA">
      <data key="d0">951146</data>
    </edge>
    <edge source="ESP" target="LTU">
      <data key="d0">6630561</data>
    </edge>
    <edge source="ESP" target="MDG">
      <data key="d0">141502</data>
    </edge>
    <edge source="ESP" target="MYS">
      <data key="d0">1936656</data>
    </edge>
    <edge source="ESP" target="MRT">
      <data key="d0">1908446</data>
    </edge>
    <edge source="ESP" target="MEX">
      <data key="d0">7724689</data>
    </edge>
    <edge source="ESP" target="MDA">
      <data key="d0">1640444</data>
    </edge>
    <edge source="ESP" target="MAR">
      <data key="d0">1804613</data>
    </edge>
    <edge source="ESP" target="MOZ">
      <data key="d0">53532</data>
    </edge>
    <edge source="ESP" target="OMN">
      <data key="d0">1203341</data>
    </edge>
    <edge source="ESP" target="NLD">
      <data key="d0">8308561</data>
    </edge>
    <edge source="ESP" target="NZL">
      <data key="d0">45353</data>
    </edge>
    <edge source="ESP" target="NIC">
      <data key="d0">76707</data>
    </edge>
    <edge source="ESP" target="NER">
      <data key="d0">405067</data>
    </edge>
    <edge source="ESP" target="NOR">
      <data key="d0">959926</data>
    </edge>
    <edge source="ESP" target="PAK">
      <data key="d0">26054</data>
    </edge>
    <edge source="ESP" target="PAN">
      <data key="d0">203096</data>
    </edge>
    <edge source="ESP" target="PRY">
      <data key="d0">65387</data>
    </edge>
    <edge source="ESP" target="PER">
      <data key="d0">102225</data>
    </edge>
    <edge source="ESP" target="PHL">
      <data key="d0">2131505</data>
    </edge>
    <edge source="ESP" target="POL">
      <data key="d0">5622367</data>
    </edge>
    <edge source="ESP" target="PRT">
      <data key="d0">59266479</data>
    </edge>
    <edge source="ESP" target="ROU">
      <data key="d0">1274926</data>
    </edge>
    <edge source="ESP" target="RUS">
      <data key="d0">22336552</data>
    </edge>
    <edge source="ESP" target="SAU">
      <data key="d0">5196854</data>
    </edge>
    <edge source="ESP" target="SEN">
      <data key="d0">9502647</data>
    </edge>
    <edge source="ESP" target="IND">
      <data key="d0">315556</data>
    </edge>
    <edge source="ESP" target="SGP">
      <data key="d0">89118</data>
    </edge>
    <edge source="ESP" target="SVK">
      <data key="d0">159637</data>
    </edge>
    <edge source="ESP" target="SVN">
      <data key="d0">151694</data>
    </edge>
    <edge source="ESP" target="ZAF">
      <data key="d0">413715</data>
    </edge>
    <edge source="ESP" target="ZWE">
      <data key="d0">54211</data>
    </edge>
    <edge source="ESP" target="SWE">
      <data key="d0">819290</data>
    </edge>
    <edge source="ESP" target="CHE">
      <data key="d0">2591563</data>
    </edge>
    <edge source="ESP" target="THA">
      <data key="d0">176082</data>
    </edge>
    <edge source="ESP" target="TGO">
      <data key="d0">156396</data>
    </edge>
    <edge source="ESP" target="ARE">
      <data key="d0">900198</data>
    </edge>
    <edge source="ESP" target="TUN">
      <data key="d0">240347</data>
    </edge>
    <edge source="ESP" target="TUR">
      <data key="d0">2015806</data>
    </edge>
    <edge source="ESP" target="UKR">
      <data key="d0">5884088</data>
    </edge>
    <edge source="ESP" target="EGY">
      <data key="d0">228254</data>
    </edge>
    <edge source="ESP" target="GBR">
      <data key="d0">7093583</data>
    </edge>
    <edge source="ESP" target="USA">
      <data key="d0">7427409</data>
    </edge>
    <edge source="ESP" target="BFA">
      <data key="d0">5177434</data>
    </edge>
    <edge source="ESP" target="URY">
      <data key="d0">919057</data>
    </edge>
    <edge source="ESP" target="SRB">
      <data key="d0">227208</data>
    </edge>
    <edge source="GBR" target="ALB">
      <data key="d0">17976</data>
    </edge>
    <edge source="GBR" target="DZA">
      <data key="d0">234767</data>
    </edge>
    <edge source="GBR" target="AZE">
      <data key="d0">21630</data>
    </edge>
    <edge source="GBR" target="ARG">
      <data key="d0">339336</data>
    </edge>
    <edge source="GBR" target="AUS">
      <data key="d0">22305724</data>
    </edge>
    <edge source="GBR" target="AUT">
      <data key="d0">12085560</data>
    </edge>
    <edge source="GBR" target="BEL">
      <data key="d0">37739438</data>
    </edge>
    <edge source="GBR" target="BRA">
      <data key="d0">1823835</data>
    </edge>
    <edge source="GBR" target="BGR">
      <data key="d0">203300</data>
    </edge>
    <edge source="GBR" target="BLR">
      <data key="d0">22672</data>
    </edge>
    <edge source="GBR" target="CMR">
      <data key="d0">435112</data>
    </edge>
    <edge source="GBR" target="CAN">
      <data key="d0">11907538</data>
    </edge>
    <edge source="GBR" target="LKA">
      <data key="d0">5971759</data>
    </edge>
    <edge source="GBR" target="CHL">
      <data key="d0">372843</data>
    </edge>
    <edge source="GBR" target="CHN">
      <data key="d0">4555330</data>
    </edge>
    <edge source="GBR" target="COL">
      <data key="d0">720094</data>
    </edge>
    <edge source="GBR" target="CRI">
      <data key="d0">404560</data>
    </edge>
    <edge source="GBR" target="HRV">
      <data key="d0">368445</data>
    </edge>
    <edge source="GBR" target="CZE">
      <data key="d0">5634387</data>
    </edge>
    <edge source="GBR" target="BEN">
      <data key="d0">309635</data>
    </edge>
    <edge source="GBR" target="DNK">
      <data key="d0">10280394</data>
    </edge>
    <edge source="GBR" target="ECU">
      <data key="d0">150712</data>
    </edge>
    <edge source="GBR" target="SLV">
      <data key="d0">252593</data>
    </edge>
    <edge source="GBR" target="EST">
      <data key="d0">144257</data>
    </edge>
    <edge source="GBR" target="FIN">
      <data key="d0">8087475</data>
    </edge>
    <edge source="GBR" target="FRA">
      <data key="d0">56026422</data>
    </edge>
    <edge source="GBR" target="GEO">
      <data key="d0">22721</data>
    </edge>
    <edge source="GBR" target="GMB">
      <data key="d0">219260</data>
    </edge>
    <edge source="GBR" target="PSE">
      <data key="d0">111590</data>
    </edge>
    <edge source="GBR" target="DEU">
      <data key="d0">59683056</data>
    </edge>
    <edge source="GBR" target="GHA">
      <data key="d0">1054655</data>
    </edge>
    <edge source="GBR" target="GRC">
      <data key="d0">8295511</data>
    </edge>
    <edge source="GBR" target="HND">
      <data key="d0">483331</data>
    </edge>
    <edge source="GBR" target="HKG">
      <data key="d0">9112235</data>
    </edge>
    <edge source="GBR" target="HUN">
      <data key="d0">2219302</data>
    </edge>
    <edge source="GBR" target="IDN">
      <data key="d0">2371977</data>
    </edge>
    <edge source="GBR" target="IRL">
      <data key="d0">169577088</data>
    </edge>
    <edge source="GBR" target="ISR">
      <data key="d0">3347261</data>
    </edge>
    <edge source="GBR" target="ITA">
      <data key="d0">24945318</data>
    </edge>
    <edge source="GBR" target="CIV">
      <data key="d0">446062</data>
    </edge>
    <edge source="GBR" target="JAM">
      <data key="d0">2274510</data>
    </edge>
    <edge source="GBR" target="JPN">
      <data key="d0">7998932</data>
    </edge>
    <edge source="GBR" target="KAZ">
      <data key="d0">27399</data>
    </edge>
    <edge source="GBR" target="JOR">
      <data key="d0">919536</data>
    </edge>
    <edge source="GBR" target="KOR">
      <data key="d0">4679054</data>
    </edge>
    <edge source="GBR" target="LBN">
      <data key="d0">1656499</data>
    </edge>
    <edge source="GBR" target="LVA">
      <data key="d0">701697</data>
    </edge>
    <edge source="GBR" target="LTU">
      <data key="d0">596103</data>
    </edge>
    <edge source="GBR" target="MDG">
      <data key="d0">548667</data>
    </edge>
    <edge source="GBR" target="MYS">
      <data key="d0">12594912</data>
    </edge>
    <edge source="GBR" target="MRT">
      <data key="d0">340566</data>
    </edge>
    <edge source="GBR" target="MUS">
      <data key="d0">1239048</data>
    </edge>
    <edge source="GBR" target="MEX">
      <data key="d0">5023708</data>
    </edge>
    <edge source="GBR" target="MDA">
      <data key="d0">30273</data>
    </edge>
    <edge source="GBR" target="MAR">
      <data key="d0">965698</data>
    </edge>
    <edge source="GBR" target="OMN">
      <data key="d0">1446065</data>
    </edge>
    <edge source="GBR" target="NAM">
      <data key="d0">30756</data>
    </edge>
    <edge source="GBR" target="NLD">
      <data key="d0">83725064</data>
    </edge>
    <edge source="GBR" target="NZL">
      <data key="d0">4709406</data>
    </edge>
    <edge source="GBR" target="NIC">
      <data key="d0">29539</data>
    </edge>
    <edge source="GBR" target="NER">
      <data key="d0">116451</data>
    </edge>
    <edge source="GBR" target="NOR">
      <data key="d0">12715416</data>
    </edge>
    <edge source="GBR" target="PAK">
      <data key="d0">2035553</data>
    </edge>
    <edge source="GBR" target="PAN">
      <data key="d0">201220</data>
    </edge>
    <edge source="GBR" target="PER">
      <data key="d0">174860</data>
    </edge>
    <edge source="GBR" target="PHL">
      <data key="d0">3019282</data>
    </edge>
    <edge source="GBR" target="POL">
      <data key="d0">3621079</data>
    </edge>
    <edge source="GBR" target="PRT">
      <data key="d0">7383849</data>
    </edge>
    <edge source="GBR" target="ROU">
      <data key="d0">61992</data>
    </edge>
    <edge source="GBR" target="RUS">
      <data key="d0">3466656</data>
    </edge>
    <edge source="GBR" target="SAU">
      <data key="d0">17516626</data>
    </edge>
    <edge source="GBR" target="SEN">
      <data key="d0">504711</data>
    </edge>
    <edge source="GBR" target="IND">
      <data key="d0">704750</data>
    </edge>
    <edge source="GBR" target="SGP">
      <data key="d0">4465123</data>
    </edge>
    <edge source="GBR" target="SVK">
      <data key="d0">331157</data>
    </edge>
    <edge source="GBR" target="VNM">
      <data key="d0">425358</data>
    </edge>
    <edge source="GBR" target="SVN">
      <data key="d0">349414</data>
    </edge>
    <edge source="GBR" target="ZAF">
      <data key="d0">6407059</data>
    </edge>
    <edge source="GBR" target="ZWE">
      <data key="d0">365232</data>
    </edge>
    <edge source="GBR" target="ESP">
      <data key="d0">45541543</data>
    </edge>
    <edge source="GBR" target="SWE">
      <data key="d0">27642999</data>
    </edge>
    <edge source="GBR" target="CHE">
      <data key="d0">15653787</data>
    </edge>
    <edge source="GBR" target="THA">
      <data key="d0">3199700</data>
    </edge>
    <edge source="GBR" target="ARE">
      <data key="d0">9524554</data>
    </edge>
    <edge source="GBR" target="TUN">
      <data key="d0">32417</data>
    </edge>
    <edge source="GBR" target="TUR">
      <data key="d0">6559534</data>
    </edge>
    <edge source="GBR" target="UGA">
      <data key="d0">382382</data>
    </edge>
    <edge source="GBR" target="UKR">
      <data key="d0">391798</data>
    </edge>
    <edge source="GBR" target="MKD">
      <data key="d0">39848</data>
    </edge>
    <edge source="GBR" target="EGY">
      <data key="d0">2405874</data>
    </edge>
    <edge source="GBR" target="TZA">
      <data key="d0">358125</data>
    </edge>
    <edge source="GBR" target="USA">
      <data key="d0">31510356</data>
    </edge>
    <edge source="GBR" target="BFA">
      <data key="d0">40503</data>
    </edge>
    <edge source="GBR" target="URY">
      <data key="d0">59845</data>
    </edge>
    <edge source="GBR" target="SRB">
      <data key="d0">158813</data>
    </edge>
    <edge source="USA" target="DZA">
      <data key="d0">466052</data>
    </edge>
    <edge source="USA" target="ARG">
      <data key="d0">22098783</data>
    </edge>
    <edge source="USA" target="AUS">
      <data key="d0">34687950</data>
    </edge>
    <edge source="USA" target="AUT">
      <data key="d0">612382</data>
    </edge>
    <edge source="USA" target="BEL">
      <data key="d0">10849892</data>
    </edge>
    <edge source="USA" target="BOL">
      <data key="d0">935841</data>
    </edge>
    <edge source="USA" target="BRA">
      <data key="d0">42093696</data>
    </edge>
    <edge source="USA" target="BGR">
      <data key="d0">1567955</data>
    </edge>
    <edge source="USA" target="KHM">
      <data key="d0">6899688</data>
    </edge>
    <edge source="USA" target="CMR">
      <data key="d0">226645</data>
    </edge>
    <edge source="USA" target="CAN">
      <data key="d0">739580941</data>
    </edge>
    <edge source="USA" target="LKA">
      <data key="d0">539243</data>
    </edge>
    <edge source="USA" target="CHL">
      <data key="d0">10264128</data>
    </edge>
    <edge source="USA" target="CHN">
      <data key="d0">43868539</data>
    </edge>
    <edge source="USA" target="COL">
      <data key="d0">11190424</data>
    </edge>
    <edge source="USA" target="CRI">
      <data key="d0">12171123</data>
    </edge>
    <edge source="USA" target="HRV">
      <data key="d0">117341</data>
    </edge>
    <edge source="USA" target="CZE">
      <data key="d0">1950199</data>
    </edge>
    <edge source="USA" target="BEN">
      <data key="d0">1000295</data>
    </edge>
    <edge source="USA" target="DNK">
      <data key="d0">4571285</data>
    </edge>
    <edge source="USA" target="ECU">
      <data key="d0">4019541</data>
    </edge>
    <edge source="USA" target="SLV">
      <data key="d0">31494859</data>
    </edge>
    <edge source="USA" target="ETH">
      <data key="d0">14005346</data>
    </edge>
    <edge source="USA" target="EST">
      <data key="d0">249456</data>
    </edge>
    <edge source="USA" target="FIN">
      <data key="d0">5521831</data>
    </edge>
    <edge source="USA" target="FRA">
      <data key="d0">10597392</data>
    </edge>
    <edge source="USA" target="GEO">
      <data key="d0">154048</data>
    </edge>
    <edge source="USA" target="GMB">
      <data key="d0">684851</data>
    </edge>
    <edge source="USA" target="DEU">
      <data key="d0">22824890</data>
    </edge>
    <edge source="USA" target="GHA">
      <data key="d0">1980828</data>
    </edge>
    <edge source="USA" target="GRC">
      <data key="d0">2077736</data>
    </edge>
    <edge source="USA" target="GTM">
      <data key="d0">19300793</data>
    </edge>
    <edge source="USA" target="HND">
      <data key="d0">45336187</data>
    </edge>
    <edge source="USA" target="HKG">
      <data key="d0">72150900</data>
    </edge>
    <edge source="USA" target="HUN">
      <data key="d0">2849237</data>
    </edge>
    <edge source="USA" target="IDN">
      <data key="d0">9431968</data>
    </edge>
    <edge source="USA" target="IRL">
      <data key="d0">48134591</data>
    </edge>
    <edge source="USA" target="ISR">
      <data key="d0">49741980</data>
    </edge>
    <edge source="USA" target="ITA">
      <data key="d0">6652228</data>
    </edge>
    <edge source="USA" target="CIV">
      <data key="d0">263713</data>
    </edge>
    <edge source="USA" target="JAM">
      <data key="d0">22773576</data>
    </edge>
    <edge source="USA" target="JPN">
      <data key="d0">290958331</data>
    </edge>
    <edge source="USA" target="JOR">
      <data key="d0">4994137</data>
    </edge>
    <edge source="USA" target="KOR">
      <data key="d0">95042989</data>
    </edge>
    <edge source="USA" target="KGZ">
      <data key="d0">296583</data>
    </edge>
    <edge source="USA" target="LBN">
      <data key="d0">7297529</data>
    </edge>
    <edge source="USA" target="LVA">
      <data key="d0">393912</data>
    </edge>
    <edge source="USA" target="LTU">
      <data key="d0">337600</data>
    </edge>
    <edge source="USA" target="MDG">
      <data key="d0">207311</data>
    </edge>
    <edge source="USA" target="MWI">
      <data key="d0">149619</data>
    </edge>
    <edge source="USA" target="MYS">
      <data key="d0">47643359</data>
    </edge>
    <edge source="USA" target="MRT">
      <data key="d0">386174</data>
    </edge>
    <edge source="USA" target="MUS">
      <data key="d0">41712</data>
    </edge>
    <edge source="USA" target="MEX">
      <data key="d0">357214950</data>
    </edge>
    <edge source="USA" target="MAR">
      <data key="d0">154309</data>
    </edge>
    <edge source="USA" target="MOZ">
      <data key="d0">631124</data>
    </edge>
    <edge source="USA" target="OMN">
      <data key="d0">7185536</data>
    </edge>
    <edge source="USA" target="NAM">
      <data key="d0">55099</data>
    </edge>
    <edge source="USA" target="NLD">
      <data key="d0">82034987</data>
    </edge>
    <edge source="USA" target="NZL">
      <data key="d0">25723070</data>
    </edge>
    <edge source="USA" target="NIC">
      <data key="d0">3955740</data>
    </edge>
    <edge source="USA" target="NER">
      <data key="d0">12130</data>
    </edge>
    <edge source="USA" target="NOR">
      <data key="d0">8536294</data>
    </edge>
    <edge source="USA" target="PAK">
      <data key="d0">1239756</data>
    </edge>
    <edge source="USA" target="PAN">
      <data key="d0">22457910</data>
    </edge>
    <edge source="USA" target="PRY">
      <data key="d0">562641</data>
    </edge>
    <edge source="USA" target="PER">
      <data key="d0">6409579</data>
    </edge>
    <edge source="USA" target="PHL">
      <data key="d0">30886380</data>
    </edge>
    <edge source="USA" target="POL">
      <data key="d0">6305916</data>
    </edge>
    <edge source="USA" target="PRT">
      <data key="d0">1544425</data>
    </edge>
    <edge source="USA" target="ROU">
      <data key="d0">1362144</data>
    </edge>
    <edge source="USA" target="RUS">
      <data key="d0">5843285</data>
    </edge>
    <edge source="USA" target="SAU">
      <data key="d0">60192696</data>
    </edge>
    <edge source="USA" target="SEN">
      <data key="d0">53023</data>
    </edge>
    <edge source="USA" target="IND">
      <data key="d0">47316631</data>
    </edge>
    <edge source="USA" target="SGP">
      <data key="d0">33296422</data>
    </edge>
    <edge source="USA" target="SVK">
      <data key="d0">334228</data>
    </edge>
    <edge source="USA" target="VNM">
      <data key="d0">6739188</data>
    </edge>
    <edge source="USA" target="SVN">
      <data key="d0">67596</data>
    </edge>
    <edge source="USA" target="ZAF">
      <data key="d0">15273057</data>
    </edge>
    <edge source="USA" target="ZWE">
      <data key="d0">207586</data>
    </edge>
    <edge source="USA" target="ESP">
      <data key="d0">4477565</data>
    </edge>
    <edge source="USA" target="SWE">
      <data key="d0">6685979</data>
    </edge>
    <edge source="USA" target="CHE">
      <data key="d0">13198459</data>
    </edge>
    <edge source="USA" target="THA">
      <data key="d0">14298817</data>
    </edge>
    <edge source="USA" target="TGO">
      <data key="d0">252183</data>
    </edge>
    <edge source="USA" target="ARE">
      <data key="d0">25948040</data>
    </edge>
    <edge source="USA" target="TUN">
      <data key="d0">323064</data>
    </edge>
    <edge source="USA" target="TUR">
      <data key="d0">6423085</data>
    </edge>
    <edge source="USA" target="UGA">
      <data key="d0">216121</data>
    </edge>
    <edge source="USA" target="UKR">
      <data key="d0">1193356</data>
    </edge>
    <edge source="USA" target="EGY">
      <data key="d0">2663450</data>
    </edge>
    <edge source="USA" target="GBR">
      <data key="d0">72654223</data>
    </edge>
    <edge source="USA" target="TZA">
      <data key="d0">757020</data>
    </edge>
    <edge source="USA" target="URY">
      <data key="d0">3835335</data>
    </edge>
    <edge source="USA" target="SRB">
      <data key="d0">232083</data>
    </edge>
    <edge source="URY" target="ARG">
      <data key="d0">415008</data>
    </edge>
    <edge source="URY" target="BRA">
      <data key="d0">221999</data>
    </edge>
    <edge source="URY" target="CAN">
      <data key="d0">23597</data>
    </edge>
    <edge source="URY" target="MEX">
      <data key="d0">33644</data>
    </edge>
    <edge source="URY" target="PRY">
      <data key="d0">60494</data>
    </edge>
    <edge source="URY" target="USA">
      <data key="d0">13381</data>
    </edge>
    <edge source="AUT" target="ALB">
      <data key="d0">49782</data>
    </edge>
    <edge source="AUT" target="AZE">
      <data key="d0">161458</data>
    </edge>
    <edge source="AUT" target="ARG">
      <data key="d0">11643</data>
    </edge>
    <edge source="AUT" target="AUS">
      <data key="d0">148276</data>
    </edge>
    <edge source="AUT" target="ARM">
      <data key="d0">30712</data>
    </edge>
    <edge source="AUT" target="BEL">
      <data key="d0">2271113</data>
    </edge>
    <edge source="AUT" target="BOL">
      <data key="d0">15122</data>
    </edge>
    <edge source="AUT" target="BRA">
      <data key="d0">187018</data>
    </edge>
    <edge source="AUT" target="BGR">
      <data key="d0">1018127</data>
    </edge>
    <edge source="AUT" target="BLR">
      <data key="d0">323250</data>
    </edge>
    <edge source="AUT" target="CAN">
      <data key="d0">337903</data>
    </edge>
    <edge source="AUT" target="CHL">
      <data key="d0">32920</data>
    </edge>
    <edge source="AUT" target="CHN">
      <data key="d0">19003</data>
    </edge>
    <edge source="AUT" target="CRI">
      <data key="d0">20274</data>
    </edge>
    <edge source="AUT" target="HRV">
      <data key="d0">5438640</data>
    </edge>
    <edge source="AUT" target="CZE">
      <data key="d0">9974509</data>
    </edge>
    <edge source="AUT" target="DNK">
      <data key="d0">750681</data>
    </edge>
    <edge source="AUT" target="ECU">
      <data key="d0">27099</data>
    </edge>
    <edge source="AUT" target="EST">
      <data key="d0">564265</data>
    </edge>
    <edge source="AUT" target="FIN">
      <data key="d0">1959506</data>
    </edge>
    <edge source="AUT" target="FRA">
      <data key="d0">1646426</data>
    </edge>
    <edge source="AUT" target="GEO">
      <data key="d0">182669</data>
    </edge>
    <edge source="AUT" target="DEU">
      <data key="d0">51715559</data>
    </edge>
    <edge source="AUT" target="GRC">
      <data key="d0">770353</data>
    </edge>
    <edge source="AUT" target="HKG">
      <data key="d0">148945</data>
    </edge>
    <edge source="AUT" target="HUN">
      <data key="d0">7211462</data>
    </edge>
    <edge source="AUT" target="IDN">
      <data key="d0">57009</data>
    </edge>
    <edge source="AUT" target="IRL">
      <data key="d0">55001</data>
    </edge>
    <edge source="AUT" target="ISR">
      <data key="d0">88390</data>
    </edge>
    <edge source="AUT" target="ITA">
      <data key="d0">11096215</data>
    </edge>
    <edge source="AUT" target="JPN">
      <data key="d0">101237</data>
    </edge>
    <edge source="AUT" target="KAZ">
      <data key="d0">95483</data>
    </edge>
    <edge source="AUT" target="JOR">
      <data key="d0">313748</data>
    </edge>
    <edge source="AUT" target="KOR">
      <data key="d0">72064</data>
    </edge>
    <edge source="AUT" target="LBN">
      <data key="d0">189293</data>
    </edge>
    <edge source="AUT" target="LVA">
      <data key="d0">582599</data>
    </edge>
    <edge source="AUT" target="LTU">
      <data key="d0">1274599</data>
    </edge>
    <edge source="AUT" target="MEX">
      <data key="d0">86784</data>
    </edge>
    <edge source="AUT" target="MDA">
      <data key="d0">70458</data>
    </edge>
    <edge source="AUT" target="OMN">
      <data key="d0">20408</data>
    </edge>
    <edge source="AUT" target="NLD">
      <data key="d0">1960442</data>
    </edge>
    <edge source="AUT" target="NZL">
      <data key="d0">198259</data>
    </edge>
    <edge source="AUT" target="NOR">
      <data key="d0">175241</data>
    </edge>
    <edge source="AUT" target="PAK">
      <data key="d0">11241</data>
    </edge>
    <edge source="AUT" target="PHL">
      <data key="d0">25560</data>
    </edge>
    <edge source="AUT" target="POL">
      <data key="d0">6820297</data>
    </edge>
    <edge source="AUT" target="PRT">
      <data key="d0">18869</data>
    </edge>
    <edge source="AUT" target="ROU">
      <data key="d0">1332343</data>
    </edge>
    <edge source="AUT" target="RUS">
      <data key="d0">10791767</data>
    </edge>
    <edge source="AUT" target="SAU">
      <data key="d0">335495</data>
    </edge>
    <edge source="AUT" target="IND">
      <data key="d0">24557</data>
    </edge>
    <edge source="AUT" target="SGP">
      <data key="d0">37872</data>
    </edge>
    <edge source="AUT" target="SVK">
      <data key="d0">2818450</data>
    </edge>
    <edge source="AUT" target="SVN">
      <data key="d0">5803375</data>
    </edge>
    <edge source="AUT" target="ZAF">
      <data key="d0">392035</data>
    </edge>
    <edge source="AUT" target="ESP">
      <data key="d0">892467</data>
    </edge>
    <edge source="AUT" target="SWE">
      <data key="d0">2791217</data>
    </edge>
    <edge source="AUT" target="CHE">
      <data key="d0">6614812</data>
    </edge>
    <edge source="AUT" target="THA">
      <data key="d0">104984</data>
    </edge>
    <edge source="AUT" target="ARE">
      <data key="d0">103445</data>
    </edge>
    <edge source="AUT" target="TUN">
      <data key="d0">232785</data>
    </edge>
    <edge source="AUT" target="TUR">
      <data key="d0">290129</data>
    </edge>
    <edge source="AUT" target="UKR">
      <data key="d0">2074192</data>
    </edge>
    <edge source="AUT" target="MKD">
      <data key="d0">96754</data>
    </edge>
    <edge source="AUT" target="EGY">
      <data key="d0">108664</data>
    </edge>
    <edge source="AUT" target="GBR">
      <data key="d0">1827088</data>
    </edge>
    <edge source="AUT" target="USA">
      <data key="d0">588621</data>
    </edge>
    <edge source="AUT" target="SRB">
      <data key="d0">382467</data>
    </edge>
    <edge source="LKA" target="AUS">
      <data key="d0">351113</data>
    </edge>
    <edge source="LKA" target="BEL">
      <data key="d0">13785</data>
    </edge>
    <edge source="LKA" target="CAN">
      <data key="d0">123135</data>
    </edge>
    <edge source="LKA" target="FRA">
      <data key="d0">49494</data>
    </edge>
    <edge source="LKA" target="DEU">
      <data key="d0">91760</data>
    </edge>
    <edge source="LKA" target="ITA">
      <data key="d0">75189</data>
    </edge>
    <edge source="LKA" target="JPN">
      <data key="d0">40450</data>
    </edge>
    <edge source="LKA" target="LBN">
      <data key="d0">83152</data>
    </edge>
    <edge source="LKA" target="NLD">
      <data key="d0">44516</data>
    </edge>
    <edge source="LKA" target="NZL">
      <data key="d0">11252</data>
    </edge>
    <edge source="LKA" target="NOR">
      <data key="d0">14031</data>
    </edge>
    <edge source="LKA" target="RUS">
      <data key="d0">22148</data>
    </edge>
    <edge source="LKA" target="SAU">
      <data key="d0">725895</data>
    </edge>
    <edge source="LKA" target="CHE">
      <data key="d0">84720</data>
    </edge>
    <edge source="LKA" target="ARE">
      <data key="d0">54207</data>
    </edge>
    <edge source="LKA" target="GBR">
      <data key="d0">179406</data>
    </edge>
    <edge source="LKA" target="USA">
      <data key="d0">118876</data>
    </edge>
    <edge source="HRV" target="ALB">
      <data key="d0">19701</data>
    </edge>
    <edge source="HRV" target="AUS">
      <data key="d0">892679</data>
    </edge>
    <edge source="HRV" target="AUT">
      <data key="d0">3339942</data>
    </edge>
    <edge source="HRV" target="CAN">
      <data key="d0">941792</data>
    </edge>
    <edge source="HRV" target="CHL">
      <data key="d0">35355</data>
    </edge>
    <edge source="HRV" target="CZE">
      <data key="d0">3643494</data>
    </edge>
    <edge source="HRV" target="ETH">
      <data key="d0">16957</data>
    </edge>
    <edge source="HRV" target="FRA">
      <data key="d0">1182223</data>
    </edge>
    <edge source="HRV" target="DEU">
      <data key="d0">2917486</data>
    </edge>
    <edge source="HRV" target="GRC">
      <data key="d0">260890</data>
    </edge>
    <edge source="HRV" target="HUN">
      <data key="d0">1213669</data>
    </edge>
    <edge source="HRV" target="ISR">
      <data key="d0">18654</data>
    </edge>
    <edge source="HRV" target="ITA">
      <data key="d0">35518</data>
    </edge>
    <edge source="HRV" target="KAZ">
      <data key="d0">140034</data>
    </edge>
    <edge source="HRV" target="LVA">
      <data key="d0">2668116</data>
    </edge>
    <edge source="HRV" target="NOR">
      <data key="d0">50609</data>
    </edge>
    <edge source="HRV" target="POL">
      <data key="d0">4615475</data>
    </edge>
    <edge source="HRV" target="ROU">
      <data key="d0">129078</data>
    </edge>
    <edge source="HRV" target="RUS">
      <data key="d0">4319369</data>
    </edge>
    <edge source="HRV" target="SVK">
      <data key="d0">505961</data>
    </edge>
    <edge source="HRV" target="SVN">
      <data key="d0">11860220</data>
    </edge>
    <edge source="HRV" target="ESP">
      <data key="d0">46747</data>
    </edge>
    <edge source="HRV" target="SWE">
      <data key="d0">588520</data>
    </edge>
    <edge source="HRV" target="CHE">
      <data key="d0">565995</data>
    </edge>
    <edge source="HRV" target="TUR">
      <data key="d0">334550</data>
    </edge>
    <edge source="HRV" target="UKR">
      <data key="d0">221727</data>
    </edge>
    <edge source="HRV" target="MKD">
      <data key="d0">4471595</data>
    </edge>
    <edge source="HRV" target="GBR">
      <data key="d0">185679</data>
    </edge>
    <edge source="HRV" target="USA">
      <data key="d0">2665005</data>
    </edge>
    <edge source="HRV" target="SRB">
      <data key="d0">2862065</data>
    </edge>
    <edge source="DNK" target="ALB">
      <data key="d0">461869</data>
    </edge>
    <edge source="DNK" target="DZA">
      <data key="d0">469916</data>
    </edge>
    <edge source="DNK" target="AZE">
      <data key="d0">872414</data>
    </edge>
    <edge source="DNK" target="ARG">
      <data key="d0">829780</data>
    </edge>
    <edge source="DNK" target="AUS">
      <data key="d0">2756689</data>
    </edge>
    <edge source="DNK" target="AUT">
      <data key="d0">1946884</data>
    </edge>
    <edge source="DNK" target="ARM">
      <data key="d0">148728</data>
    </edge>
    <edge source="DNK" target="BEL">
      <data key="d0">11956687</data>
    </edge>
    <edge source="DNK" target="BOL">
      <data key="d0">145843</data>
    </edge>
    <edge source="DNK" target="BRA">
      <data key="d0">473603</data>
    </edge>
    <edge source="DNK" target="BGR">
      <data key="d0">376044</data>
    </edge>
    <edge source="DNK" target="CMR">
      <data key="d0">72392</data>
    </edge>
    <edge source="DNK" target="CAN">
      <data key="d0">1053714</data>
    </edge>
    <edge source="DNK" target="CAF">
      <data key="d0">12042</data>
    </edge>
    <edge source="DNK" target="LKA">
      <data key="d0">45733</data>
    </edge>
    <edge source="DNK" target="CHL">
      <data key="d0">773306</data>
    </edge>
    <edge source="DNK" target="CHN">
      <data key="d0">201312</data>
    </edge>
    <edge source="DNK" target="COL">
      <data key="d0">82426</data>
    </edge>
    <edge source="DNK" target="HRV">
      <data key="d0">220087</data>
    </edge>
    <edge source="DNK" target="CZE">
      <data key="d0">4157786</data>
    </edge>
    <edge source="DNK" target="BEN">
      <data key="d0">39235</data>
    </edge>
    <edge source="DNK" target="ECU">
      <data key="d0">48337</data>
    </edge>
    <edge source="DNK" target="EST">
      <data key="d0">1197075</data>
    </edge>
    <edge source="DNK" target="FIN">
      <data key="d0">9982178</data>
    </edge>
    <edge source="DNK" target="FRA">
      <data key="d0">23483714</data>
    </edge>
    <edge source="DNK" target="GEO">
      <data key="d0">606690</data>
    </edge>
    <edge source="DNK" target="GMB">
      <data key="d0">31648</data>
    </edge>
    <edge source="DNK" target="DEU">
      <data key="d0">32829159</data>
    </edge>
    <edge source="DNK" target="GHA">
      <data key="d0">62042</data>
    </edge>
    <edge source="DNK" target="GRC">
      <data key="d0">11333167</data>
    </edge>
    <edge source="DNK" target="HND">
      <data key="d0">42650</data>
    </edge>
    <edge source="DNK" target="HKG">
      <data key="d0">1714092</data>
    </edge>
    <edge source="DNK" target="HUN">
      <data key="d0">1537211</data>
    </edge>
    <edge source="DNK" target="IDN">
      <data key="d0">241034</data>
    </edge>
    <edge source="DNK" target="IRL">
      <data key="d0">886220</data>
    </edge>
    <edge source="DNK" target="ISR">
      <data key="d0">3421084</data>
    </edge>
    <edge source="DNK" target="ITA">
      <data key="d0">13705281</data>
    </edge>
    <edge source="DNK" target="JPN">
      <data key="d0">8285932</data>
    </edge>
    <edge source="DNK" target="KAZ">
      <data key="d0">157372</data>
    </edge>
    <edge source="DNK" target="JOR">
      <data key="d0">206763</data>
    </edge>
    <edge source="DNK" target="KOR">
      <data key="d0">2016557</data>
    </edge>
    <edge source="DNK" target="KGZ">
      <data key="d0">279577</data>
    </edge>
    <edge source="DNK" target="LBN">
      <data key="d0">1681423</data>
    </edge>
    <edge source="DNK" target="LVA">
      <data key="d0">1689125</data>
    </edge>
    <edge source="DNK" target="LTU">
      <data key="d0">1624609</data>
    </edge>
    <edge source="DNK" target="MYS">
      <data key="d0">4630667</data>
    </edge>
    <edge source="DNK" target="MEX">
      <data key="d0">1884487</data>
    </edge>
    <edge source="DNK" target="MDA">
      <data key="d0">264483</data>
    </edge>
    <edge source="DNK" target="MAR">
      <data key="d0">94913</data>
    </edge>
    <edge source="DNK" target="OMN">
      <data key="d0">72287</data>
    </edge>
    <edge source="DNK" target="NLD">
      <data key="d0">16122335</data>
    </edge>
    <edge source="DNK" target="NZL">
      <data key="d0">531657</data>
    </edge>
    <edge source="DNK" target="NOR">
      <data key="d0">13646719</data>
    </edge>
    <edge source="DNK" target="PAN">
      <data key="d0">22466</data>
    </edge>
    <edge source="DNK" target="PER">
      <data key="d0">66829</data>
    </edge>
    <edge source="DNK" target="PHL">
      <data key="d0">3186805</data>
    </edge>
    <edge source="DNK" target="POL">
      <data key="d0">2727100</data>
    </edge>
    <edge source="DNK" target="PRT">
      <data key="d0">5499832</data>
    </edge>
    <edge source="DNK" target="ROU">
      <data key="d0">116193</data>
    </edge>
    <edge source="DNK" target="RUS">
      <data key="d0">4125403</data>
    </edge>
    <edge source="DNK" target="SAU">
      <data key="d0">15605608</data>
    </edge>
    <edge source="DNK" target="SEN">
      <data key="d0">12829</data>
    </edge>
    <edge source="DNK" target="SGP">
      <data key="d0">1278662</data>
    </edge>
    <edge source="DNK" target="SVK">
      <data key="d0">3061607</data>
    </edge>
    <edge source="DNK" target="SVN">
      <data key="d0">272763</data>
    </edge>
    <edge source="DNK" target="ZAF">
      <data key="d0">1165558</data>
    </edge>
    <edge source="DNK" target="ESP">
      <data key="d0">8410113</data>
    </edge>
    <edge source="DNK" target="SWE">
      <data key="d0">43689130</data>
    </edge>
    <edge source="DNK" target="CHE">
      <data key="d0">10591927</data>
    </edge>
    <edge source="DNK" target="THA">
      <data key="d0">2769120</data>
    </edge>
    <edge source="DNK" target="ARE">
      <data key="d0">1597315</data>
    </edge>
    <edge source="DNK" target="TUN">
      <data key="d0">74648</data>
    </edge>
    <edge source="DNK" target="TUR">
      <data key="d0">1672540</data>
    </edge>
    <edge source="DNK" target="UKR">
      <data key="d0">1659727</data>
    </edge>
    <edge source="DNK" target="MKD">
      <data key="d0">48950</data>
    </edge>
    <edge source="DNK" target="EGY">
      <data key="d0">3316304</data>
    </edge>
    <edge source="DNK" target="GBR">
      <data key="d0">22652413</data>
    </edge>
    <edge source="DNK" target="USA">
      <data key="d0">11552908</data>
    </edge>
    <edge source="DNK" target="BFA">
      <data key="d0">39100</data>
    </edge>
    <edge source="DNK" target="SRB">
      <data key="d0">200749</data>
    </edge>
    <edge source="FIN" target="DZA">
      <data key="d0">10773</data>
    </edge>
    <edge source="FIN" target="AUS">
      <data key="d0">73549</data>
    </edge>
    <edge source="FIN" target="AUT">
      <data key="d0">102566</data>
    </edge>
    <edge source="FIN" target="BEL">
      <data key="d0">340965</data>
    </edge>
    <edge source="FIN" target="BRA">
      <data key="d0">71787</data>
    </edge>
    <edge source="FIN" target="BGR">
      <data key="d0">159882</data>
    </edge>
    <edge source="FIN" target="BLR">
      <data key="d0">28292</data>
    </edge>
    <edge source="FIN" target="CAN">
      <data key="d0">104212</data>
    </edge>
    <edge source="FIN" target="CRI">
      <data key="d0">10647</data>
    </edge>
    <edge source="FIN" target="CZE">
      <data key="d0">578508</data>
    </edge>
    <edge source="FIN" target="DNK">
      <data key="d0">2288089</data>
    </edge>
    <edge source="FIN" target="EST">
      <data key="d0">7544341</data>
    </edge>
    <edge source="FIN" target="FRA">
      <data key="d0">51984</data>
    </edge>
    <edge source="FIN" target="GEO">
      <data key="d0">23285</data>
    </edge>
    <edge source="FIN" target="DEU">
      <data key="d0">974006</data>
    </edge>
    <edge source="FIN" target="GRC">
      <data key="d0">31059</data>
    </edge>
    <edge source="FIN" target="HKG">
      <data key="d0">58659</data>
    </edge>
    <edge source="FIN" target="HUN">
      <data key="d0">27550</data>
    </edge>
    <edge source="FIN" target="ISR">
      <data key="d0">581839</data>
    </edge>
    <edge source="FIN" target="ITA">
      <data key="d0">114119</data>
    </edge>
    <edge source="FIN" target="JPN">
      <data key="d0">310468</data>
    </edge>
    <edge source="FIN" target="KAZ">
      <data key="d0">38097</data>
    </edge>
    <edge source="FIN" target="KOR">
      <data key="d0">72513</data>
    </edge>
    <edge source="FIN" target="LBN">
      <data key="d0">29939</data>
    </edge>
    <edge source="FIN" target="LVA">
      <data key="d0">1079294</data>
    </edge>
    <edge source="FIN" target="LTU">
      <data key="d0">1384277</data>
    </edge>
    <edge source="FIN" target="MYS">
      <data key="d0">21949</data>
    </edge>
    <edge source="FIN" target="NLD">
      <data key="d0">1151302</data>
    </edge>
    <edge source="FIN" target="NOR">
      <data key="d0">1074244</data>
    </edge>
    <edge source="FIN" target="PAN">
      <data key="d0">37984</data>
    </edge>
    <edge source="FIN" target="POL">
      <data key="d0">13169</data>
    </edge>
    <edge source="FIN" target="PRT">
      <data key="d0">10463</data>
    </edge>
    <edge source="FIN" target="ROU">
      <data key="d0">29111</data>
    </edge>
    <edge source="FIN" target="RUS">
      <data key="d0">19321261</data>
    </edge>
    <edge source="FIN" target="SAU">
      <data key="d0">26112</data>
    </edge>
    <edge source="FIN" target="SGP">
      <data key="d0">82370</data>
    </edge>
    <edge source="FIN" target="SVK">
      <data key="d0">34479</data>
    </edge>
    <edge source="FIN" target="SVN">
      <data key="d0">17456</data>
    </edge>
    <edge source="FIN" target="ESP">
      <data key="d0">188686</data>
    </edge>
    <edge source="FIN" target="SWE">
      <data key="d0">3763794</data>
    </edge>
    <edge source="FIN" target="CHE">
      <data key="d0">523719</data>
    </edge>
    <edge source="FIN" target="THA">
      <data key="d0">312774</data>
    </edge>
    <edge source="FIN" target="ARE">
      <data key="d0">37714</data>
    </edge>
    <edge source="FIN" target="UKR">
      <data key="d0">220007</data>
    </edge>
    <edge source="FIN" target="GBR">
      <data key="d0">3779642</data>
    </edge>
    <edge source="FIN" target="USA">
      <data key="d0">1023582</data>
    </edge>
    <edge source="GRC" target="ALB">
      <data key="d0">1341468</data>
    </edge>
    <edge source="GRC" target="AUS">
      <data key="d0">551730</data>
    </edge>
    <edge source="GRC" target="AUT">
      <data key="d0">334027</data>
    </edge>
    <edge source="GRC" target="ARM">
      <data key="d0">366354</data>
    </edge>
    <edge source="GRC" target="BEL">
      <data key="d0">343870</data>
    </edge>
    <edge source="GRC" target="BGR">
      <data key="d0">3281521</data>
    </edge>
    <edge source="GRC" target="CMR">
      <data key="d0">20419</data>
    </edge>
    <edge source="GRC" target="CAN">
      <data key="d0">446368</data>
    </edge>
    <edge source="GRC" target="CHN">
      <data key="d0">12505</data>
    </edge>
    <edge source="GRC" target="HRV">
      <data key="d0">207012</data>
    </edge>
    <edge source="GRC" target="CZE">
      <data key="d0">78519</data>
    </edge>
    <edge source="GRC" target="DNK">
      <data key="d0">305009</data>
    </edge>
    <edge source="GRC" target="FIN">
      <data key="d0">86079</data>
    </edge>
    <edge source="GRC" target="FRA">
      <data key="d0">1231085</data>
    </edge>
    <edge source="GRC" target="GEO">
      <data key="d0">103750</data>
    </edge>
    <edge source="GRC" target="DEU">
      <data key="d0">3082958</data>
    </edge>
    <edge source="GRC" target="GHA">
      <data key="d0">11929</data>
    </edge>
    <edge source="GRC" target="HUN">
      <data key="d0">190422</data>
    </edge>
    <edge source="GRC" target="ISR">
      <data key="d0">269105</data>
    </edge>
    <edge source="GRC" target="ITA">
      <data key="d0">4256453</data>
    </edge>
    <edge source="GRC" target="JPN">
      <data key="d0">118443</data>
    </edge>
    <edge source="GRC" target="JOR">
      <data key="d0">39233</data>
    </edge>
    <edge source="GRC" target="LBN">
      <data key="d0">146659</data>
    </edge>
    <edge source="GRC" target="LVA">
      <data key="d0">16953</data>
    </edge>
    <edge source="GRC" target="LTU">
      <data key="d0">104350</data>
    </edge>
    <edge source="GRC" target="MAR">
      <data key="d0">26120</data>
    </edge>
    <edge source="GRC" target="OMN">
      <data key="d0">10716</data>
    </edge>
    <edge source="GRC" target="NLD">
      <data key="d0">130207</data>
    </edge>
    <edge source="GRC" target="NOR">
      <data key="d0">62278</data>
    </edge>
    <edge source="GRC" target="PAN">
      <data key="d0">60401</data>
    </edge>
    <edge source="GRC" target="POL">
      <data key="d0">909232</data>
    </edge>
    <edge source="GRC" target="PRT">
      <data key="d0">33268</data>
    </edge>
    <edge source="GRC" target="ROU">
      <data key="d0">1739497</data>
    </edge>
    <edge source="GRC" target="RUS">
      <data key="d0">1863231</data>
    </edge>
    <edge source="GRC" target="SAU">
      <data key="d0">105087</data>
    </edge>
    <edge source="GRC" target="IND">
      <data key="d0">47325</data>
    </edge>
    <edge source="GRC" target="SVN">
      <data key="d0">36272</data>
    </edge>
    <edge source="GRC" target="ZAF">
      <data key="d0">63126</data>
    </edge>
    <edge source="GRC" target="ESP">
      <data key="d0">1729110</data>
    </edge>
    <edge source="GRC" target="SWE">
      <data key="d0">122084</data>
    </edge>
    <edge source="GRC" target="CHE">
      <data key="d0">1302615</data>
    </edge>
    <edge source="GRC" target="ARE">
      <data key="d0">27927</data>
    </edge>
    <edge source="GRC" target="TUR">
      <data key="d0">33622</data>
    </edge>
    <edge source="GRC" target="UKR">
      <data key="d0">38058</data>
    </edge>
    <edge source="GRC" target="MKD">
      <data key="d0">1517628</data>
    </edge>
    <edge source="GRC" target="EGY">
      <data key="d0">618984</data>
    </edge>
    <edge source="GRC" target="GBR">
      <data key="d0">1390474</data>
    </edge>
    <edge source="GRC" target="USA">
      <data key="d0">1973663</data>
    </edge>
    <edge source="GRC" target="SRB">
      <data key="d0">547453</data>
    </edge>
    <edge source="HKG" target="AUS">
      <data key="d0">18803331</data>
    </edge>
    <edge source="HKG" target="AUT">
      <data key="d0">50263</data>
    </edge>
    <edge source="HKG" target="BEL">
      <data key="d0">1677905</data>
    </edge>
    <edge source="HKG" target="BRA">
      <data key="d0">274869</data>
    </edge>
    <edge source="HKG" target="KHM">
      <data key="d0">154650</data>
    </edge>
    <edge source="HKG" target="CAN">
      <data key="d0">11356361</data>
    </edge>
    <edge source="HKG" target="CHL">
      <data key="d0">25245</data>
    </edge>
    <edge source="HKG" target="CHN">
      <data key="d0">103604409</data>
    </edge>
    <edge source="HKG" target="CRI">
      <data key="d0">49339</data>
    </edge>
    <edge source="HKG" target="DNK">
      <data key="d0">222019</data>
    </edge>
    <edge source="HKG" target="FIN">
      <data key="d0">168885</data>
    </edge>
    <edge source="HKG" target="FRA">
      <data key="d0">1039491</data>
    </edge>
    <edge source="HKG" target="DEU">
      <data key="d0">1852981</data>
    </edge>
    <edge source="HKG" target="GHA">
      <data key="d0">65905</data>
    </edge>
    <edge source="HKG" target="GRC">
      <data key="d0">39134</data>
    </edge>
    <edge source="HKG" target="GTM">
      <data key="d0">128455</data>
    </edge>
    <edge source="HKG" target="HND">
      <data key="d0">94833</data>
    </edge>
    <edge source="HKG" target="IDN">
      <data key="d0">1791386</data>
    </edge>
    <edge source="HKG" target="IRL">
      <data key="d0">79298</data>
    </edge>
    <edge source="HKG" target="ISR">
      <data key="d0">166771</data>
    </edge>
    <edge source="HKG" target="ITA">
      <data key="d0">189063</data>
    </edge>
    <edge source="HKG" target="CIV">
      <data key="d0">44317</data>
    </edge>
    <edge source="HKG" target="JAM">
      <data key="d0">194438</data>
    </edge>
    <edge source="HKG" target="JPN">
      <data key="d0">16148123</data>
    </edge>
    <edge source="HKG" target="KOR">
      <data key="d0">2844806</data>
    </edge>
    <edge source="HKG" target="LBN">
      <data key="d0">27026</data>
    </edge>
    <edge source="HKG" target="MDG">
      <data key="d0">1023482</data>
    </edge>
    <edge source="HKG" target="MYS">
      <data key="d0">2790476</data>
    </edge>
    <edge source="HKG" target="MUS">
      <data key="d0">132742</data>
    </edge>
    <edge source="HKG" target="MEX">
      <data key="d0">27780</data>
    </edge>
    <edge source="HKG" target="OMN">
      <data key="d0">28683</data>
    </edge>
    <edge source="HKG" target="NLD">
      <data key="d0">6686703</data>
    </edge>
    <edge source="HKG" target="NZL">
      <data key="d0">1367678</data>
    </edge>
    <edge source="HKG" target="NOR">
      <data key="d0">279132</data>
    </edge>
    <edge source="HKG" target="PAK">
      <data key="d0">32866</data>
    </edge>
    <edge source="HKG" target="PAN">
      <data key="d0">373830</data>
    </edge>
    <edge source="HKG" target="PER">
      <data key="d0">339476</data>
    </edge>
    <edge source="HKG" target="PHL">
      <data key="d0">1941009</data>
    </edge>
    <edge source="HKG" target="PRT">
      <data key="d0">28650</data>
    </edge>
    <edge source="HKG" target="RUS">
      <data key="d0">48489</data>
    </edge>
    <edge source="HKG" target="SAU">
      <data key="d0">24186</data>
    </edge>
    <edge source="HKG" target="IND">
      <data key="d0">133670</data>
    </edge>
    <edge source="HKG" target="SGP">
      <data key="d0">5088175</data>
    </edge>
    <edge source="HKG" target="VNM">
      <data key="d0">866200</data>
    </edge>
    <edge source="HKG" target="ZAF">
      <data key="d0">672969</data>
    </edge>
    <edge source="HKG" target="ESP">
      <data key="d0">554488</data>
    </edge>
    <edge source="HKG" target="SWE">
      <data key="d0">350707</data>
    </edge>
    <edge source="HKG" target="CHE">
      <data key="d0">475400</data>
    </edge>
    <edge source="HKG" target="THA">
      <data key="d0">738173</data>
    </edge>
    <edge source="HKG" target="ARE">
      <data key="d0">127349</data>
    </edge>
    <edge source="HKG" target="TUR">
      <data key="d0">58617</data>
    </edge>
    <edge source="HKG" target="EGY">
      <data key="d0">78522</data>
    </edge>
    <edge source="HKG" target="GBR">
      <data key="d0">21381828</data>
    </edge>
    <edge source="HKG" target="USA">
      <data key="d0">71936649</data>
    </edge>
    <edge source="IRL" target="ALB">
      <data key="d0">94012</data>
    </edge>
    <edge source="IRL" target="DZA">
      <data key="d0">7776788</data>
    </edge>
    <edge source="IRL" target="AZE">
      <data key="d0">610612</data>
    </edge>
    <edge source="IRL" target="ARG">
      <data key="d0">785096</data>
    </edge>
    <edge source="IRL" target="AUS">
      <data key="d0">22187413</data>
    </edge>
    <edge source="IRL" target="AUT">
      <data key="d0">2258085</data>
    </edge>
    <edge source="IRL" target="BEL">
      <data key="d0">5304078</data>
    </edge>
    <edge source="IRL" target="BRA">
      <data key="d0">11328350</data>
    </edge>
    <edge source="IRL" target="BGR">
      <data key="d0">1653825</data>
    </edge>
    <edge source="IRL" target="BLR">
      <data key="d0">230722</data>
    </edge>
    <edge source="IRL" target="KHM">
      <data key="d0">40755</data>
    </edge>
    <edge source="IRL" target="CMR">
      <data key="d0">3298046</data>
    </edge>
    <edge source="IRL" target="CAN">
      <data key="d0">9566298</data>
    </edge>
    <edge source="IRL" target="CAF">
      <data key="d0">2484449</data>
    </edge>
    <edge source="IRL" target="LKA">
      <data key="d0">1574834</data>
    </edge>
    <edge source="IRL" target="CHL">
      <data key="d0">186408</data>
    </edge>
    <edge source="IRL" target="CHN">
      <data key="d0">189871</data>
    </edge>
    <edge source="IRL" target="COL">
      <data key="d0">3337597</data>
    </edge>
    <edge source="IRL" target="HRV">
      <data key="d0">1823024</data>
    </edge>
    <edge source="IRL" target="CZE">
      <data key="d0">5514908</data>
    </edge>
    <edge source="IRL" target="BEN">
      <data key="d0">617287</data>
    </edge>
    <edge source="IRL" target="DNK">
      <data key="d0">3681845</data>
    </edge>
    <edge source="IRL" target="ECU">
      <data key="d0">61276</data>
    </edge>
    <edge source="IRL" target="SLV">
      <data key="d0">318565</data>
    </edge>
    <edge source="IRL" target="ETH">
      <data key="d0">2255175</data>
    </edge>
    <edge source="IRL" target="EST">
      <data key="d0">426798</data>
    </edge>
    <edge source="IRL" target="FIN">
      <data key="d0">15149721</data>
    </edge>
    <edge source="IRL" target="FRA">
      <data key="d0">45859190</data>
    </edge>
    <edge source="IRL" target="GMB">
      <data key="d0">112729</data>
    </edge>
    <edge source="IRL" target="DEU">
      <data key="d0">37795617</data>
    </edge>
    <edge source="IRL" target="GHA">
      <data key="d0">5216125</data>
    </edge>
    <edge source="IRL" target="GRC">
      <data key="d0">12174034</data>
    </edge>
    <edge source="IRL" target="GTM">
      <data key="d0">768705</data>
    </edge>
    <edge source="IRL" target="HKG">
      <data key="d0">76485250</data>
    </edge>
    <edge source="IRL" target="HUN">
      <data key="d0">3889606</data>
    </edge>
    <edge source="IRL" target="IDN">
      <data key="d0">5258272</data>
    </edge>
    <edge source="IRL" target="ISR">
      <data key="d0">10759338</data>
    </edge>
    <edge source="IRL" target="ITA">
      <data key="d0">19865969</data>
    </edge>
    <edge source="IRL" target="CIV">
      <data key="d0">2138220</data>
    </edge>
    <edge source="IRL" target="JAM">
      <data key="d0">1255414</data>
    </edge>
    <edge source="IRL" target="JPN">
      <data key="d0">3642133</data>
    </edge>
    <edge source="IRL" target="KAZ">
      <data key="d0">358446</data>
    </edge>
    <edge source="IRL" target="JOR">
      <data key="d0">5711877</data>
    </edge>
    <edge source="IRL" target="KOR">
      <data key="d0">10598527</data>
    </edge>
    <edge source="IRL" target="LBN">
      <data key="d0">15221020</data>
    </edge>
    <edge source="IRL" target="LVA">
      <data key="d0">164285</data>
    </edge>
    <edge source="IRL" target="LTU">
      <data key="d0">20148</data>
    </edge>
    <edge source="IRL" target="MYS">
      <data key="d0">18097666</data>
    </edge>
    <edge source="IRL" target="MRT">
      <data key="d0">1045466</data>
    </edge>
    <edge source="IRL" target="MUS">
      <data key="d0">1820626</data>
    </edge>
    <edge source="IRL" target="MEX">
      <data key="d0">49553028</data>
    </edge>
    <edge source="IRL" target="MAR">
      <data key="d0">297775</data>
    </edge>
    <edge source="IRL" target="OMN">
      <data key="d0">11416189</data>
    </edge>
    <edge source="IRL" target="NAM">
      <data key="d0">606003</data>
    </edge>
    <edge source="IRL" target="NLD">
      <data key="d0">36114612</data>
    </edge>
    <edge source="IRL" target="NZL">
      <data key="d0">2120056</data>
    </edge>
    <edge source="IRL" target="NIC">
      <data key="d0">1149684</data>
    </edge>
    <edge source="IRL" target="NOR">
      <data key="d0">124393</data>
    </edge>
    <edge source="IRL" target="PAK">
      <data key="d0">7095591</data>
    </edge>
    <edge source="IRL" target="PAN">
      <data key="d0">252788</data>
    </edge>
    <edge source="IRL" target="PER">
      <data key="d0">16935</data>
    </edge>
    <edge source="IRL" target="PHL">
      <data key="d0">30314814</data>
    </edge>
    <edge source="IRL" target="POL">
      <data key="d0">6993062</data>
    </edge>
    <edge source="IRL" target="PRT">
      <data key="d0">6691736</data>
    </edge>
    <edge source="IRL" target="ROU">
      <data key="d0">4568926</data>
    </edge>
    <edge source="IRL" target="RUS">
      <data key="d0">9192555</data>
    </edge>
    <edge source="IRL" target="SAU">
      <data key="d0">136988443</data>
    </edge>
    <edge source="IRL" target="SEN">
      <data key="d0">19959842</data>
    </edge>
    <edge source="IRL" target="IND">
      <data key="d0">100416</data>
    </edge>
    <edge source="IRL" target="SGP">
      <data key="d0">6236554</data>
    </edge>
    <edge source="IRL" target="SVK">
      <data key="d0">614540</data>
    </edge>
    <edge source="IRL" target="VNM">
      <data key="d0">4116644</data>
    </edge>
    <edge source="IRL" target="SVN">
      <data key="d0">768173</data>
    </edge>
    <edge source="IRL" target="ZAF">
      <data key="d0">1243887</data>
    </edge>
    <edge source="IRL" target="ESP">
      <data key="d0">38331896</data>
    </edge>
    <edge source="IRL" target="SWE">
      <data key="d0">7827540</data>
    </edge>
    <edge source="IRL" target="CHE">
      <data key="d0">4226689</data>
    </edge>
    <edge source="IRL" target="THA">
      <data key="d0">28767271</data>
    </edge>
    <edge source="IRL" target="TGO">
      <data key="d0">90554</data>
    </edge>
    <edge source="IRL" target="ARE">
      <data key="d0">16735040</data>
    </edge>
    <edge source="IRL" target="TUR">
      <data key="d0">1469846</data>
    </edge>
    <edge source="IRL" target="UGA">
      <data key="d0">151300</data>
    </edge>
    <edge source="IRL" target="UKR">
      <data key="d0">1167671</data>
    </edge>
    <edge source="IRL" target="MKD">
      <data key="d0">146108</data>
    </edge>
    <edge source="IRL" target="EGY">
      <data key="d0">13398144</data>
    </edge>
    <edge source="IRL" target="GBR">
      <data key="d0">267862612</data>
    </edge>
    <edge source="IRL" target="TZA">
      <data key="d0">204343</data>
    </edge>
    <edge source="IRL" target="USA">
      <data key="d0">24189442</data>
    </edge>
    <edge source="IRL" target="BFA">
      <data key="d0">523679</data>
    </edge>
    <edge source="IRL" target="URY">
      <data key="d0">265035</data>
    </edge>
    <edge source="JOR" target="AUS">
      <data key="d0">332300</data>
    </edge>
    <edge source="JOR" target="BEL">
      <data key="d0">71932</data>
    </edge>
    <edge source="JOR" target="CAN">
      <data key="d0">137471</data>
    </edge>
    <edge source="JOR" target="ETH">
      <data key="d0">70522</data>
    </edge>
    <edge source="JOR" target="FRA">
      <data key="d0">37570</data>
    </edge>
    <edge source="JOR" target="PSE">
      <data key="d0">271566</data>
    </edge>
    <edge source="JOR" target="GRC">
      <data key="d0">11284</data>
    </edge>
    <edge source="JOR" target="ISR">
      <data key="d0">159599</data>
    </edge>
    <edge source="JOR" target="LBN">
      <data key="d0">258721</data>
    </edge>
    <edge source="JOR" target="OMN">
      <data key="d0">72823</data>
    </edge>
    <edge source="JOR" target="NLD">
      <data key="d0">10529</data>
    </edge>
    <edge source="JOR" target="PAK">
      <data key="d0">21157</data>
    </edge>
    <edge source="JOR" target="SAU">
      <data key="d0">768478</data>
    </edge>
    <edge source="JOR" target="SEN">
      <data key="d0">21157</data>
    </edge>
    <edge source="JOR" target="SGP">
      <data key="d0">17124</data>
    </edge>
    <edge source="JOR" target="ARE">
      <data key="d0">587576</data>
    </edge>
    <edge source="JOR" target="TUR">
      <data key="d0">124079</data>
    </edge>
    <edge source="JOR" target="EGY">
      <data key="d0">26093</data>
    </edge>
    <edge source="JOR" target="USA">
      <data key="d0">395343</data>
    </edge>
    <edge source="KOR" target="ARG">
      <data key="d0">705392</data>
    </edge>
    <edge source="KOR" target="AUS">
      <data key="d0">6842901</data>
    </edge>
    <edge source="KOR" target="AUT">
      <data key="d0">82757</data>
    </edge>
    <edge source="KOR" target="BEL">
      <data key="d0">517318</data>
    </edge>
    <edge source="KOR" target="BRA">
      <data key="d0">803497</data>
    </edge>
    <edge source="KOR" target="BGR">
      <data key="d0">275000</data>
    </edge>
    <edge source="KOR" target="CMR">
      <data key="d0">41150</data>
    </edge>
    <edge source="KOR" target="CAN">
      <data key="d0">9054336</data>
    </edge>
    <edge source="KOR" target="LKA">
      <data key="d0">19740</data>
    </edge>
    <edge source="KOR" target="CHL">
      <data key="d0">125233</data>
    </edge>
    <edge source="KOR" target="CHN">
      <data key="d0">10265791</data>
    </edge>
    <edge source="KOR" target="CRI">
      <data key="d0">11888</data>
    </edge>
    <edge source="KOR" target="CZE">
      <data key="d0">89015</data>
    </edge>
    <edge source="KOR" target="ECU">
      <data key="d0">24675</data>
    </edge>
    <edge source="KOR" target="FIN">
      <data key="d0">21361</data>
    </edge>
    <edge source="KOR" target="FRA">
      <data key="d0">750307</data>
    </edge>
    <edge source="KOR" target="DEU">
      <data key="d0">1566824</data>
    </edge>
    <edge source="KOR" target="GHA">
      <data key="d0">55463</data>
    </edge>
    <edge source="KOR" target="GRC">
      <data key="d0">15342</data>
    </edge>
    <edge source="KOR" target="GTM">
      <data key="d0">212432</data>
    </edge>
    <edge source="KOR" target="HKG">
      <data key="d0">7271949</data>
    </edge>
    <edge source="KOR" target="IDN">
      <data key="d0">4145926</data>
    </edge>
    <edge source="KOR" target="ISR">
      <data key="d0">46565</data>
    </edge>
    <edge source="KOR" target="ITA">
      <data key="d0">239028</data>
    </edge>
    <edge source="KOR" target="CIV">
      <data key="d0">38284</data>
    </edge>
    <edge source="KOR" target="JAM">
      <data key="d0">249394</data>
    </edge>
    <edge source="KOR" target="JPN">
      <data key="d0">52842176</data>
    </edge>
    <edge source="KOR" target="KAZ">
      <data key="d0">3078258</data>
    </edge>
    <edge source="KOR" target="JOR">
      <data key="d0">82009</data>
    </edge>
    <edge source="KOR" target="LVA">
      <data key="d0">30568</data>
    </edge>
    <edge source="KOR" target="LTU">
      <data key="d0">84772</data>
    </edge>
    <edge source="KOR" target="MYS">
      <data key="d0">830890</data>
    </edge>
    <edge source="KOR" target="MRT">
      <data key="d0">28560</data>
    </edge>
    <edge source="KOR" target="MEX">
      <data key="d0">309500</data>
    </edge>
    <edge source="KOR" target="MAR">
      <data key="d0">69234</data>
    </edge>
    <edge source="KOR" target="NLD">
      <data key="d0">1146019</data>
    </edge>
    <edge source="KOR" target="NZL">
      <data key="d0">1619701</data>
    </edge>
    <edge source="KOR" target="NOR">
      <data key="d0">750734</data>
    </edge>
    <edge source="KOR" target="PAK">
      <data key="d0">26744</data>
    </edge>
    <edge source="KOR" target="PAN">
      <data key="d0">77062</data>
    </edge>
    <edge source="KOR" target="PRY">
      <data key="d0">175967</data>
    </edge>
    <edge source="KOR" target="PER">
      <data key="d0">18716</data>
    </edge>
    <edge source="KOR" target="PHL">
      <data key="d0">1494097</data>
    </edge>
    <edge source="KOR" target="POL">
      <data key="d0">587169</data>
    </edge>
    <edge source="KOR" target="RUS">
      <data key="d0">43460552</data>
    </edge>
    <edge source="KOR" target="SAU">
      <data key="d0">3742173</data>
    </edge>
    <edge source="KOR" target="IND">
      <data key="d0">46340</data>
    </edge>
    <edge source="KOR" target="SGP">
      <data key="d0">2959929</data>
    </edge>
    <edge source="KOR" target="VNM">
      <data key="d0">2392628</data>
    </edge>
    <edge source="KOR" target="ZAF">
      <data key="d0">94446</data>
    </edge>
    <edge source="KOR" target="ESP">
      <data key="d0">702011</data>
    </edge>
    <edge source="KOR" target="SWE">
      <data key="d0">70278</data>
    </edge>
    <edge source="KOR" target="CHE">
      <data key="d0">39043</data>
    </edge>
    <edge source="KOR" target="THA">
      <data key="d0">796873</data>
    </edge>
    <edge source="KOR" target="ARE">
      <data key="d0">407053</data>
    </edge>
    <edge source="KOR" target="TUN">
      <data key="d0">15628</data>
    </edge>
    <edge source="KOR" target="TUR">
      <data key="d0">36583</data>
    </edge>
    <edge source="KOR" target="EGY">
      <data key="d0">70239</data>
    </edge>
    <edge source="KOR" target="GBR">
      <data key="d0">1447141</data>
    </edge>
    <edge source="KOR" target="USA">
      <data key="d0">52044508</data>
    </edge>
    <edge source="KOR" target="URY">
      <data key="d0">25980</data>
    </edge>
    <edge source="LBN" target="ARG">
      <data key="d0">11069</data>
    </edge>
    <edge source="LBN" target="AUS">
      <data key="d0">224105</data>
    </edge>
    <edge source="LBN" target="BRA">
      <data key="d0">33387</data>
    </edge>
    <edge source="LBN" target="BGR">
      <data key="d0">12898</data>
    </edge>
    <edge source="LBN" target="CMR">
      <data key="d0">39541</data>
    </edge>
    <edge source="LBN" target="CAN">
      <data key="d0">190181</data>
    </edge>
    <edge source="LBN" target="CHN">
      <data key="d0">15455</data>
    </edge>
    <edge source="LBN" target="BEN">
      <data key="d0">39755</data>
    </edge>
    <edge source="LBN" target="DNK">
      <data key="d0">115371</data>
    </edge>
    <edge source="LBN" target="FRA">
      <data key="d0">135956</data>
    </edge>
    <edge source="LBN" target="GMB">
      <data key="d0">29932</data>
    </edge>
    <edge source="LBN" target="DEU">
      <data key="d0">211265</data>
    </edge>
    <edge source="LBN" target="GHA">
      <data key="d0">18061</data>
    </edge>
    <edge source="LBN" target="ITA">
      <data key="d0">11579</data>
    </edge>
    <edge source="LBN" target="CIV">
      <data key="d0">94578</data>
    </edge>
    <edge source="LBN" target="JOR">
      <data key="d0">200543</data>
    </edge>
    <edge source="LBN" target="OMN">
      <data key="d0">275542</data>
    </edge>
    <edge source="LBN" target="POL">
      <data key="d0">16041</data>
    </edge>
    <edge source="LBN" target="ROU">
      <data key="d0">34406</data>
    </edge>
    <edge source="LBN" target="RUS">
      <data key="d0">16446</data>
    </edge>
    <edge source="LBN" target="SAU">
      <data key="d0">1899672</data>
    </edge>
    <edge source="LBN" target="SEN">
      <data key="d0">91533</data>
    </edge>
    <edge source="LBN" target="ZAF">
      <data key="d0">21509</data>
    </edge>
    <edge source="LBN" target="ESP">
      <data key="d0">41285</data>
    </edge>
    <edge source="LBN" target="SWE">
      <data key="d0">25167</data>
    </edge>
    <edge source="LBN" target="CHE">
      <data key="d0">53967</data>
    </edge>
    <edge source="LBN" target="ARE">
      <data key="d0">971803</data>
    </edge>
    <edge source="LBN" target="TUN">
      <data key="d0">37175</data>
    </edge>
    <edge source="LBN" target="EGY">
      <data key="d0">33054</data>
    </edge>
    <edge source="LBN" target="GBR">
      <data key="d0">157729</data>
    </edge>
    <edge source="LBN" target="USA">
      <data key="d0">482351</data>
    </edge>
    <edge source="MYS" target="ALB">
      <data key="d0">33795</data>
    </edge>
    <edge source="MYS" target="DZA">
      <data key="d0">1750385</data>
    </edge>
    <edge source="MYS" target="AZE">
      <data key="d0">18223</data>
    </edge>
    <edge source="MYS" target="ARG">
      <data key="d0">124344</data>
    </edge>
    <edge source="MYS" target="AUS">
      <data key="d0">9099674</data>
    </edge>
    <edge source="MYS" target="AUT">
      <data key="d0">63650</data>
    </edge>
    <edge source="MYS" target="BEL">
      <data key="d0">1113196</data>
    </edge>
    <edge source="MYS" target="BGR">
      <data key="d0">347240</data>
    </edge>
    <edge source="MYS" target="KHM">
      <data key="d0">919403</data>
    </edge>
    <edge source="MYS" target="CMR">
      <data key="d0">293845</data>
    </edge>
    <edge source="MYS" target="CAN">
      <data key="d0">695086</data>
    </edge>
    <edge source="MYS" target="LKA">
      <data key="d0">1925484</data>
    </edge>
    <edge source="MYS" target="CHL">
      <data key="d0">101153</data>
    </edge>
    <edge source="MYS" target="CHN">
      <data key="d0">2695627</data>
    </edge>
    <edge source="MYS" target="CZE">
      <data key="d0">117621</data>
    </edge>
    <edge source="MYS" target="BEN">
      <data key="d0">206029</data>
    </edge>
    <edge source="MYS" target="DNK">
      <data key="d0">170551</data>
    </edge>
    <edge source="MYS" target="SLV">
      <data key="d0">147714</data>
    </edge>
    <edge source="MYS" target="ETH">
      <data key="d0">22038</data>
    </edge>
    <edge source="MYS" target="FIN">
      <data key="d0">265963</data>
    </edge>
    <edge source="MYS" target="FRA">
      <data key="d0">865320</data>
    </edge>
    <edge source="MYS" target="GMB">
      <data key="d0">106558</data>
    </edge>
    <edge source="MYS" target="DEU">
      <data key="d0">2090917</data>
    </edge>
    <edge source="MYS" target="GHA">
      <data key="d0">139129</data>
    </edge>
    <edge source="MYS" target="GRC">
      <data key="d0">12843</data>
    </edge>
    <edge source="MYS" target="GTM">
      <data key="d0">273869</data>
    </edge>
    <edge source="MYS" target="HKG">
      <data key="d0">21989715</data>
    </edge>
    <edge source="MYS" target="HUN">
      <data key="d0">28287</data>
    </edge>
    <edge source="MYS" target="IDN">
      <data key="d0">9007835</data>
    </edge>
    <edge source="MYS" target="IRL">
      <data key="d0">644748</data>
    </edge>
    <edge source="MYS" target="ITA">
      <data key="d0">203519</data>
    </edge>
    <edge source="MYS" target="CIV">
      <data key="d0">5420942</data>
    </edge>
    <edge source="MYS" target="JAM">
      <data key="d0">28818</data>
    </edge>
    <edge source="MYS" target="JPN">
      <data key="d0">4864269</data>
    </edge>
    <edge source="MYS" target="KAZ">
      <data key="d0">262127</data>
    </edge>
    <edge source="MYS" target="JOR">
      <data key="d0">562493</data>
    </edge>
    <edge source="MYS" target="KOR">
      <data key="d0">508142</data>
    </edge>
    <edge source="MYS" target="LBN">
      <data key="d0">387100</data>
    </edge>
    <edge source="MYS" target="LVA">
      <data key="d0">310980</data>
    </edge>
    <edge source="MYS" target="MDG">
      <data key="d0">342862</data>
    </edge>
    <edge source="MYS" target="MWI">
      <data key="d0">159575</data>
    </edge>
    <edge source="MYS" target="MUS">
      <data key="d0">993070</data>
    </edge>
    <edge source="MYS" target="MEX">
      <data key="d0">40613</data>
    </edge>
    <edge source="MYS" target="MAR">
      <data key="d0">143818</data>
    </edge>
    <edge source="MYS" target="OMN">
      <data key="d0">463904</data>
    </edge>
    <edge source="MYS" target="NLD">
      <data key="d0">1870587</data>
    </edge>
    <edge source="MYS" target="NZL">
      <data key="d0">1903777</data>
    </edge>
    <edge source="MYS" target="NOR">
      <data key="d0">30002</data>
    </edge>
    <edge source="MYS" target="PAK">
      <data key="d0">112319</data>
    </edge>
    <edge source="MYS" target="PHL">
      <data key="d0">11103164</data>
    </edge>
    <edge source="MYS" target="POL">
      <data key="d0">112643</data>
    </edge>
    <edge source="MYS" target="PRT">
      <data key="d0">85306</data>
    </edge>
    <edge source="MYS" target="ROU">
      <data key="d0">1007621</data>
    </edge>
    <edge source="MYS" target="RUS">
      <data key="d0">3704954</data>
    </edge>
    <edge source="MYS" target="SAU">
      <data key="d0">5470447</data>
    </edge>
    <edge source="MYS" target="IND">
      <data key="d0">948975</data>
    </edge>
    <edge source="MYS" target="SGP">
      <data key="d0">59715108</data>
    </edge>
    <edge source="MYS" target="VNM">
      <data key="d0">7126171</data>
    </edge>
    <edge source="MYS" target="ZAF">
      <data key="d0">6287692</data>
    </edge>
    <edge source="MYS" target="ESP">
      <data key="d0">74276</data>
    </edge>
    <edge source="MYS" target="SWE">
      <data key="d0">550933</data>
    </edge>
    <edge source="MYS" target="CHE">
      <data key="d0">52635</data>
    </edge>
    <edge source="MYS" target="THA">
      <data key="d0">1705813</data>
    </edge>
    <edge source="MYS" target="TGO">
      <data key="d0">298322</data>
    </edge>
    <edge source="MYS" target="ARE">
      <data key="d0">6957004</data>
    </edge>
    <edge source="MYS" target="TUR">
      <data key="d0">2164446</data>
    </edge>
    <edge source="MYS" target="UKR">
      <data key="d0">893967</data>
    </edge>
    <edge source="MYS" target="EGY">
      <data key="d0">6460094</data>
    </edge>
    <edge source="MYS" target="GBR">
      <data key="d0">9375730</data>
    </edge>
    <edge source="MYS" target="TZA">
      <data key="d0">427880</data>
    </edge>
    <edge source="MYS" target="USA">
      <data key="d0">2690482</data>
    </edge>
    <edge source="MYS" target="BFA">
      <data key="d0">169811</data>
    </edge>
    <edge source="MYS" target="SRB">
      <data key="d0">19783</data>
    </edge>
    <edge source="MUS" target="FRA">
      <data key="d0">88212</data>
    </edge>
    <edge source="MUS" target="MDG">
      <data key="d0">56482</data>
    </edge>
    <edge source="MUS" target="MOZ">
      <data key="d0">12259</data>
    </edge>
    <edge source="MUS" target="ZWE">
      <data key="d0">33775</data>
    </edge>
    <edge source="OMN" target="JOR">
      <data key="d0">144382</data>
    </edge>
    <edge source="OMN" target="SAU">
      <data key="d0">2672239</data>
    </edge>
    <edge source="OMN" target="ARE">
      <data key="d0">3075844</data>
    </edge>
    <edge source="OMN" target="EGY">
      <data key="d0">39316</data>
    </edge>
    <edge source="NLD" target="ALB">
      <data key="d0">512726</data>
    </edge>
    <edge source="NLD" target="DZA">
      <data key="d0">1528973</data>
    </edge>
    <edge source="NLD" target="AZE">
      <data key="d0">134395</data>
    </edge>
    <edge source="NLD" target="ARG">
      <data key="d0">4813366</data>
    </edge>
    <edge source="NLD" target="AUS">
      <data key="d0">5516638</data>
    </edge>
    <edge source="NLD" target="AUT">
      <data key="d0">16352924</data>
    </edge>
    <edge source="NLD" target="ARM">
      <data key="d0">417913</data>
    </edge>
    <edge source="NLD" target="BEL">
      <data key="d0">158055869</data>
    </edge>
    <edge source="NLD" target="BOL">
      <data key="d0">127031</data>
    </edge>
    <edge source="NLD" target="BRA">
      <data key="d0">6520918</data>
    </edge>
    <edge source="NLD" target="BGR">
      <data key="d0">4047498</data>
    </edge>
    <edge source="NLD" target="BDI">
      <data key="d0">50628</data>
    </edge>
    <edge source="NLD" target="CMR">
      <data key="d0">6387444</data>
    </edge>
    <edge source="NLD" target="CAN">
      <data key="d0">1515165</data>
    </edge>
    <edge source="NLD" target="CAF">
      <data key="d0">107700</data>
    </edge>
    <edge source="NLD" target="LKA">
      <data key="d0">2848069</data>
    </edge>
    <edge source="NLD" target="CHL">
      <data key="d0">4048419</data>
    </edge>
    <edge source="NLD" target="CHN">
      <data key="d0">15376259</data>
    </edge>
    <edge source="NLD" target="COL">
      <data key="d0">10865743</data>
    </edge>
    <edge source="NLD" target="CRI">
      <data key="d0">5775302</data>
    </edge>
    <edge source="NLD" target="HRV">
      <data key="d0">862521</data>
    </edge>
    <edge source="NLD" target="CZE">
      <data key="d0">5985179</data>
    </edge>
    <edge source="NLD" target="BEN">
      <data key="d0">983109</data>
    </edge>
    <edge source="NLD" target="DNK">
      <data key="d0">19809453</data>
    </edge>
    <edge source="NLD" target="ECU">
      <data key="d0">2746813</data>
    </edge>
    <edge source="NLD" target="SLV">
      <data key="d0">2506559</data>
    </edge>
    <edge source="NLD" target="ETH">
      <data key="d0">814655</data>
    </edge>
    <edge source="NLD" target="EST">
      <data key="d0">1299765</data>
    </edge>
    <edge source="NLD" target="FIN">
      <data key="d0">13466194</data>
    </edge>
    <edge source="NLD" target="FRA">
      <data key="d0">99608778</data>
    </edge>
    <edge source="NLD" target="GEO">
      <data key="d0">231049</data>
    </edge>
    <edge source="NLD" target="GMB">
      <data key="d0">2551664</data>
    </edge>
    <edge source="NLD" target="PSE">
      <data key="d0">388457</data>
    </edge>
    <edge source="NLD" target="DEU">
      <data key="d0">210510416</data>
    </edge>
    <edge source="NLD" target="GHA">
      <data key="d0">4596124</data>
    </edge>
    <edge source="NLD" target="GRC">
      <data key="d0">33482762</data>
    </edge>
    <edge source="NLD" target="GTM">
      <data key="d0">2978782</data>
    </edge>
    <edge source="NLD" target="HND">
      <data key="d0">1354076</data>
    </edge>
    <edge source="NLD" target="HKG">
      <data key="d0">28138260</data>
    </edge>
    <edge source="NLD" target="HUN">
      <data key="d0">7900768</data>
    </edge>
    <edge source="NLD" target="IDN">
      <data key="d0">22680535</data>
    </edge>
    <edge source="NLD" target="IRL">
      <data key="d0">7880517</data>
    </edge>
    <edge source="NLD" target="ISR">
      <data key="d0">8829567</data>
    </edge>
    <edge source="NLD" target="ITA">
      <data key="d0">37855202</data>
    </edge>
    <edge source="NLD" target="CIV">
      <data key="d0">528375</data>
    </edge>
    <edge source="NLD" target="JAM">
      <data key="d0">231969</data>
    </edge>
    <edge source="NLD" target="JPN">
      <data key="d0">17224651</data>
    </edge>
    <edge source="NLD" target="KAZ">
      <data key="d0">446449</data>
    </edge>
    <edge source="NLD" target="JOR">
      <data key="d0">3332259</data>
    </edge>
    <edge source="NLD" target="KOR">
      <data key="d0">10797625</data>
    </edge>
    <edge source="NLD" target="LBN">
      <data key="d0">3212592</data>
    </edge>
    <edge source="NLD" target="LVA">
      <data key="d0">1546463</data>
    </edge>
    <edge source="NLD" target="LTU">
      <data key="d0">1313573</data>
    </edge>
    <edge source="NLD" target="MDG">
      <data key="d0">160169</data>
    </edge>
    <edge source="NLD" target="MYS">
      <data key="d0">25063745</data>
    </edge>
    <edge source="NLD" target="MRT">
      <data key="d0">429880</data>
    </edge>
    <edge source="NLD" target="MUS">
      <data key="d0">159249</data>
    </edge>
    <edge source="NLD" target="MEX">
      <data key="d0">23801720</data>
    </edge>
    <edge source="NLD" target="MDA">
      <data key="d0">54310</data>
    </edge>
    <edge source="NLD" target="MAR">
      <data key="d0">709716</data>
    </edge>
    <edge source="NLD" target="MOZ">
      <data key="d0">109541</data>
    </edge>
    <edge source="NLD" target="OMN">
      <data key="d0">1184701</data>
    </edge>
    <edge source="NLD" target="NAM">
      <data key="d0">11046</data>
    </edge>
    <edge source="NLD" target="NZL">
      <data key="d0">518249</data>
    </edge>
    <edge source="NLD" target="NIC">
      <data key="d0">961016</data>
    </edge>
    <edge source="NLD" target="NER">
      <data key="d0">228287</data>
    </edge>
    <edge source="NLD" target="NOR">
      <data key="d0">13583099</data>
    </edge>
    <edge source="NLD" target="PAK">
      <data key="d0">6172044</data>
    </edge>
    <edge source="NLD" target="PAN">
      <data key="d0">2780872</data>
    </edge>
    <edge source="NLD" target="PRY">
      <data key="d0">91131</data>
    </edge>
    <edge source="NLD" target="PER">
      <data key="d0">1862199</data>
    </edge>
    <edge source="NLD" target="PHL">
      <data key="d0">26398489</data>
    </edge>
    <edge source="NLD" target="POL">
      <data key="d0">38293366</data>
    </edge>
    <edge source="NLD" target="PRT">
      <data key="d0">10086988</data>
    </edge>
    <edge source="NLD" target="ROU">
      <data key="d0">4388088</data>
    </edge>
    <edge source="NLD" target="RUS">
      <data key="d0">12009021</data>
    </edge>
    <edge source="NLD" target="SAU">
      <data key="d0">17466746</data>
    </edge>
    <edge source="NLD" target="SEN">
      <data key="d0">603857</data>
    </edge>
    <edge source="NLD" target="IND">
      <data key="d0">880011</data>
    </edge>
    <edge source="NLD" target="SGP">
      <data key="d0">17266994</data>
    </edge>
    <edge source="NLD" target="SVK">
      <data key="d0">2634510</data>
    </edge>
    <edge source="NLD" target="VNM">
      <data key="d0">8604961</data>
    </edge>
    <edge source="NLD" target="SVN">
      <data key="d0">1632991</data>
    </edge>
    <edge source="NLD" target="ZAF">
      <data key="d0">3422470</data>
    </edge>
    <edge source="NLD" target="ZWE">
      <data key="d0">65356</data>
    </edge>
    <edge source="NLD" target="ESP">
      <data key="d0">47790305</data>
    </edge>
    <edge source="NLD" target="SWE">
      <data key="d0">31122565</data>
    </edge>
    <edge source="NLD" target="CHE">
      <data key="d0">19565517</data>
    </edge>
    <edge source="NLD" target="THA">
      <data key="d0">16597781</data>
    </edge>
    <edge source="NLD" target="TGO">
      <data key="d0">401344</data>
    </edge>
    <edge source="NLD" target="ARE">
      <data key="d0">6045933</data>
    </edge>
    <edge source="NLD" target="TUN">
      <data key="d0">1884291</data>
    </edge>
    <edge source="NLD" target="TUR">
      <data key="d0">10834445</data>
    </edge>
    <edge source="NLD" target="UGA">
      <data key="d0">85608</data>
    </edge>
    <edge source="NLD" target="UKR">
      <data key="d0">1119345</data>
    </edge>
    <edge source="NLD" target="MKD">
      <data key="d0">522852</data>
    </edge>
    <edge source="NLD" target="EGY">
      <data key="d0">11973121</data>
    </edge>
    <edge source="NLD" target="GBR">
      <data key="d0">146387438</data>
    </edge>
    <edge source="NLD" target="USA">
      <data key="d0">22714594</data>
    </edge>
    <edge source="NLD" target="BFA">
      <data key="d0">113223</data>
    </edge>
    <edge source="NLD" target="URY">
      <data key="d0">1252819</data>
    </edge>
    <edge source="NLD" target="SRB">
      <data key="d0">2573756</data>
    </edge>
    <edge source="NZL" target="AUS">
      <data key="d0">51044562</data>
    </edge>
    <edge source="NZL" target="BEL">
      <data key="d0">11368</data>
    </edge>
    <edge source="NZL" target="CAN">
      <data key="d0">4321388</data>
    </edge>
    <edge source="NZL" target="LKA">
      <data key="d0">18835</data>
    </edge>
    <edge source="NZL" target="CHN">
      <data key="d0">657845</data>
    </edge>
    <edge source="NZL" target="DNK">
      <data key="d0">28460</data>
    </edge>
    <edge source="NZL" target="DEU">
      <data key="d0">254404</data>
    </edge>
    <edge source="NZL" target="HKG">
      <data key="d0">2543533</data>
    </edge>
    <edge source="NZL" target="IDN">
      <data key="d0">179855</data>
    </edge>
    <edge source="NZL" target="ITA">
      <data key="d0">47544</data>
    </edge>
    <edge source="NZL" target="JPN">
      <data key="d0">39053646</data>
    </edge>
    <edge source="NZL" target="JOR">
      <data key="d0">33195</data>
    </edge>
    <edge source="NZL" target="KOR">
      <data key="d0">1587982</data>
    </edge>
    <edge source="NZL" target="LBN">
      <data key="d0">101850</data>
    </edge>
    <edge source="NZL" target="MYS">
      <data key="d0">2322582</data>
    </edge>
    <edge source="NZL" target="NLD">
      <data key="d0">46783</data>
    </edge>
    <edge source="NZL" target="PER">
      <data key="d0">33533</data>
    </edge>
    <edge source="NZL" target="PHL">
      <data key="d0">3894151</data>
    </edge>
    <edge source="NZL" target="POL">
      <data key="d0">10299</data>
    </edge>
    <edge source="NZL" target="SAU">
      <data key="d0">57935</data>
    </edge>
    <edge source="NZL" target="IND">
      <data key="d0">21219</data>
    </edge>
    <edge source="NZL" target="SGP">
      <data key="d0">2465636</data>
    </edge>
    <edge source="NZL" target="VNM">
      <data key="d0">698499</data>
    </edge>
    <edge source="NZL" target="ZAF">
      <data key="d0">598777</data>
    </edge>
    <edge source="NZL" target="ESP">
      <data key="d0">19089</data>
    </edge>
    <edge source="NZL" target="SWE">
      <data key="d0">144455</data>
    </edge>
    <edge source="NZL" target="CHE">
      <data key="d0">27552</data>
    </edge>
    <edge source="NZL" target="THA">
      <data key="d0">7916439</data>
    </edge>
    <edge source="NZL" target="ARE">
      <data key="d0">11977</data>
    </edge>
    <edge source="NZL" target="GBR">
      <data key="d0">1511611</data>
    </edge>
    <edge source="NZL" target="USA">
      <data key="d0">19602874</data>
    </edge>
    <edge source="PAK" target="AUS">
      <data key="d0">112458</data>
    </edge>
    <edge source="PAK" target="CAN">
      <data key="d0">652916</data>
    </edge>
    <edge source="PAK" target="LKA">
      <data key="d0">28192</data>
    </edge>
    <edge source="PAK" target="CHN">
      <data key="d0">11278</data>
    </edge>
    <edge source="PAK" target="DNK">
      <data key="d0">59986</data>
    </edge>
    <edge source="PAK" target="FIN">
      <data key="d0">15538</data>
    </edge>
    <edge source="PAK" target="FRA">
      <data key="d0">37967</data>
    </edge>
    <edge source="PAK" target="DEU">
      <data key="d0">209561</data>
    </edge>
    <edge source="PAK" target="GRC">
      <data key="d0">105228</data>
    </edge>
    <edge source="PAK" target="HKG">
      <data key="d0">27006</data>
    </edge>
    <edge source="PAK" target="ITA">
      <data key="d0">690312</data>
    </edge>
    <edge source="PAK" target="JPN">
      <data key="d0">415992</data>
    </edge>
    <edge source="PAK" target="KAZ">
      <data key="d0">26976</data>
    </edge>
    <edge source="PAK" target="KOR">
      <data key="d0">108746</data>
    </edge>
    <edge source="PAK" target="MRT">
      <data key="d0">15306</data>
    </edge>
    <edge source="PAK" target="MUS">
      <data key="d0">85476</data>
    </edge>
    <edge source="PAK" target="OMN">
      <data key="d0">172470</data>
    </edge>
    <edge source="PAK" target="NLD">
      <data key="d0">263917</data>
    </edge>
    <edge source="PAK" target="NZL">
      <data key="d0">19183</data>
    </edge>
    <edge source="PAK" target="PHL">
      <data key="d0">40560</data>
    </edge>
    <edge source="PAK" target="SAU">
      <data key="d0">1653077</data>
    </edge>
    <edge source="PAK" target="IND">
      <data key="d0">202189</data>
    </edge>
    <edge source="PAK" target="SGP">
      <data key="d0">44230</data>
    </edge>
    <edge source="PAK" target="ZAF">
      <data key="d0">27920</data>
    </edge>
    <edge source="PAK" target="SWE">
      <data key="d0">24212</data>
    </edge>
    <edge source="PAK" target="THA">
      <data key="d0">22377</data>
    </edge>
    <edge source="PAK" target="ARE">
      <data key="d0">1667058</data>
    </edge>
    <edge source="PAK" target="EGY">
      <data key="d0">10880</data>
    </edge>
    <edge source="PAK" target="GBR">
      <data key="d0">1626451</data>
    </edge>
    <edge source="PAK" target="TZA">
      <data key="d0">31930</data>
    </edge>
    <edge source="PAK" target="USA">
      <data key="d0">1803050</data>
    </edge>
    <edge source="PHL" target="AUS">
      <data key="d0">891511</data>
    </edge>
    <edge source="PHL" target="AUT">
      <data key="d0">11514</data>
    </edge>
    <edge source="PHL" target="BEL">
      <data key="d0">32733</data>
    </edge>
    <edge source="PHL" target="CAN">
      <data key="d0">1643798</data>
    </edge>
    <edge source="PHL" target="LKA">
      <data key="d0">207147</data>
    </edge>
    <edge source="PHL" target="CHN">
      <data key="d0">419694</data>
    </edge>
    <edge source="PHL" target="FIN">
      <data key="d0">76714</data>
    </edge>
    <edge source="PHL" target="FRA">
      <data key="d0">23955</data>
    </edge>
    <edge source="PHL" target="DEU">
      <data key="d0">18683</data>
    </edge>
    <edge source="PHL" target="GRC">
      <data key="d0">46125</data>
    </edge>
    <edge source="PHL" target="HKG">
      <data key="d0">5119161</data>
    </edge>
    <edge source="PHL" target="IDN">
      <data key="d0">5275170</data>
    </edge>
    <edge source="PHL" target="IRL">
      <data key="d0">35881</data>
    </edge>
    <edge source="PHL" target="ISR">
      <data key="d0">294379</data>
    </edge>
    <edge source="PHL" target="ITA">
      <data key="d0">564417</data>
    </edge>
    <edge source="PHL" target="JPN">
      <data key="d0">11745436</data>
    </edge>
    <edge source="PHL" target="JOR">
      <data key="d0">10884</data>
    </edge>
    <edge source="PHL" target="KOR">
      <data key="d0">270825</data>
    </edge>
    <edge source="PHL" target="LBN">
      <data key="d0">20945</data>
    </edge>
    <edge source="PHL" target="MYS">
      <data key="d0">594205</data>
    </edge>
    <edge source="PHL" target="MEX">
      <data key="d0">125290</data>
    </edge>
    <edge source="PHL" target="OMN">
      <data key="d0">230128</data>
    </edge>
    <edge source="PHL" target="NLD">
      <data key="d0">474350</data>
    </edge>
    <edge source="PHL" target="NZL">
      <data key="d0">51563</data>
    </edge>
    <edge source="PHL" target="NOR">
      <data key="d0">140682</data>
    </edge>
    <edge source="PHL" target="PAK">
      <data key="d0">33120</data>
    </edge>
    <edge source="PHL" target="RUS">
      <data key="d0">25593</data>
    </edge>
    <edge source="PHL" target="SAU">
      <data key="d0">2322551</data>
    </edge>
    <edge source="PHL" target="IND">
      <data key="d0">46614</data>
    </edge>
    <edge source="PHL" target="SGP">
      <data key="d0">4081707</data>
    </edge>
    <edge source="PHL" target="VNM">
      <data key="d0">226672</data>
    </edge>
    <edge source="PHL" target="ZAF">
      <data key="d0">84088</data>
    </edge>
    <edge source="PHL" target="ESP">
      <data key="d0">95672</data>
    </edge>
    <edge source="PHL" target="SWE">
      <data key="d0">229982</data>
    </edge>
    <edge source="PHL" target="CHE">
      <data key="d0">21070</data>
    </edge>
    <edge source="PHL" target="THA">
      <data key="d0">2127964</data>
    </edge>
    <edge source="PHL" target="ARE">
      <data key="d0">1134395</data>
    </edge>
    <edge source="PHL" target="GBR">
      <data key="d0">143138</data>
    </edge>
    <edge source="PHL" target="USA">
      <data key="d0">10173908</data>
    </edge>
    <edge source="SAU" target="LBN">
      <data key="d0">921068</data>
    </edge>
    <edge source="SAU" target="OMN">
      <data key="d0">900534</data>
    </edge>
    <edge source="SAU" target="PAK">
      <data key="d0">58933</data>
    </edge>
    <edge source="SAU" target="ARE">
      <data key="d0">1224268</data>
    </edge>
    <edge source="IND" target="AUS">
      <data key="d0">1213593</data>
    </edge>
    <edge source="IND" target="AUT">
      <data key="d0">10165</data>
    </edge>
    <edge source="IND" target="BEL">
      <data key="d0">201959</data>
    </edge>
    <edge source="IND" target="BDI">
      <data key="d0">66093</data>
    </edge>
    <edge source="IND" target="CAN">
      <data key="d0">1565420</data>
    </edge>
    <edge source="IND" target="LKA">
      <data key="d0">2674294</data>
    </edge>
    <edge source="IND" target="CHL">
      <data key="d0">10018</data>
    </edge>
    <edge source="IND" target="COL">
      <data key="d0">48121</data>
    </edge>
    <edge source="IND" target="CZE">
      <data key="d0">13301</data>
    </edge>
    <edge source="IND" target="DNK">
      <data key="d0">142892</data>
    </edge>
    <edge source="IND" target="FRA">
      <data key="d0">882056</data>
    </edge>
    <edge source="IND" target="GMB">
      <data key="d0">27974</data>
    </edge>
    <edge source="IND" target="DEU">
      <data key="d0">187337</data>
    </edge>
    <edge source="IND" target="GHA">
      <data key="d0">22528</data>
    </edge>
    <edge source="IND" target="HKG">
      <data key="d0">203102</data>
    </edge>
    <edge source="IND" target="IDN">
      <data key="d0">80165</data>
    </edge>
    <edge source="IND" target="ISR">
      <data key="d0">35207</data>
    </edge>
    <edge source="IND" target="ITA">
      <data key="d0">191811</data>
    </edge>
    <edge source="IND" target="JPN">
      <data key="d0">5506414</data>
    </edge>
    <edge source="IND" target="KOR">
      <data key="d0">142443</data>
    </edge>
    <edge source="IND" target="MYS">
      <data key="d0">791672</data>
    </edge>
    <edge source="IND" target="MUS">
      <data key="d0">197596</data>
    </edge>
    <edge source="IND" target="MEX">
      <data key="d0">197953</data>
    </edge>
    <edge source="IND" target="MOZ">
      <data key="d0">17338</data>
    </edge>
    <edge source="IND" target="OMN">
      <data key="d0">255851</data>
    </edge>
    <edge source="IND" target="NAM">
      <data key="d0">11804</data>
    </edge>
    <edge source="IND" target="NLD">
      <data key="d0">375660</data>
    </edge>
    <edge source="IND" target="NZL">
      <data key="d0">276277</data>
    </edge>
    <edge source="IND" target="PAK">
      <data key="d0">18928</data>
    </edge>
    <edge source="IND" target="PHL">
      <data key="d0">130241</data>
    </edge>
    <edge source="IND" target="PRT">
      <data key="d0">14096</data>
    </edge>
    <edge source="IND" target="RUS">
      <data key="d0">218284</data>
    </edge>
    <edge source="IND" target="SAU">
      <data key="d0">1383177</data>
    </edge>
    <edge source="IND" target="SGP">
      <data key="d0">2138100</data>
    </edge>
    <edge source="IND" target="ZAF">
      <data key="d0">400229</data>
    </edge>
    <edge source="IND" target="ESP">
      <data key="d0">165649</data>
    </edge>
    <edge source="IND" target="CHE">
      <data key="d0">48340</data>
    </edge>
    <edge source="IND" target="THA">
      <data key="d0">888205</data>
    </edge>
    <edge source="IND" target="ARE">
      <data key="d0">8601534</data>
    </edge>
    <edge source="IND" target="TUR">
      <data key="d0">76955</data>
    </edge>
    <edge source="IND" target="UGA">
      <data key="d0">32210</data>
    </edge>
    <edge source="IND" target="UKR">
      <data key="d0">34002</data>
    </edge>
    <edge source="IND" target="EGY">
      <data key="d0">193599</data>
    </edge>
    <edge source="IND" target="GBR">
      <data key="d0">10823913</data>
    </edge>
    <edge source="IND" target="TZA">
      <data key="d0">160710</data>
    </edge>
    <edge source="IND" target="USA">
      <data key="d0">9072260</data>
    </edge>
    <edge source="SWE" target="ALB">
      <data key="d0">191079</data>
    </edge>
    <edge source="SWE" target="DZA">
      <data key="d0">76825</data>
    </edge>
    <edge source="SWE" target="ARG">
      <data key="d0">61874</data>
    </edge>
    <edge source="SWE" target="AUS">
      <data key="d0">2061933</data>
    </edge>
    <edge source="SWE" target="AUT">
      <data key="d0">950595</data>
    </edge>
    <edge source="SWE" target="BEL">
      <data key="d0">325632</data>
    </edge>
    <edge source="SWE" target="BGR">
      <data key="d0">155395</data>
    </edge>
    <edge source="SWE" target="BLR">
      <data key="d0">10258</data>
    </edge>
    <edge source="SWE" target="CAN">
      <data key="d0">953105</data>
    </edge>
    <edge source="SWE" target="CHL">
      <data key="d0">554905</data>
    </edge>
    <edge source="SWE" target="CHN">
      <data key="d0">3195423</data>
    </edge>
    <edge source="SWE" target="CRI">
      <data key="d0">27827</data>
    </edge>
    <edge source="SWE" target="HRV">
      <data key="d0">217706</data>
    </edge>
    <edge source="SWE" target="CZE">
      <data key="d0">512455</data>
    </edge>
    <edge source="SWE" target="DNK">
      <data key="d0">34555679</data>
    </edge>
    <edge source="SWE" target="EST">
      <data key="d0">2480103</data>
    </edge>
    <edge source="SWE" target="FIN">
      <data key="d0">59484386</data>
    </edge>
    <edge source="SWE" target="FRA">
      <data key="d0">703534</data>
    </edge>
    <edge source="SWE" target="DEU">
      <data key="d0">3011546</data>
    </edge>
    <edge source="SWE" target="GRC">
      <data key="d0">144155</data>
    </edge>
    <edge source="SWE" target="HKG">
      <data key="d0">303806</data>
    </edge>
    <edge source="SWE" target="HUN">
      <data key="d0">1334173</data>
    </edge>
    <edge source="SWE" target="IDN">
      <data key="d0">37103</data>
    </edge>
    <edge source="SWE" target="IRL">
      <data key="d0">183550</data>
    </edge>
    <edge source="SWE" target="ISR">
      <data key="d0">255900</data>
    </edge>
    <edge source="SWE" target="ITA">
      <data key="d0">2975207</data>
    </edge>
    <edge source="SWE" target="JPN">
      <data key="d0">2023739</data>
    </edge>
    <edge source="SWE" target="KOR">
      <data key="d0">1416890</data>
    </edge>
    <edge source="SWE" target="LBN">
      <data key="d0">37539</data>
    </edge>
    <edge source="SWE" target="LVA">
      <data key="d0">1472108</data>
    </edge>
    <edge source="SWE" target="LTU">
      <data key="d0">1606332</data>
    </edge>
    <edge source="SWE" target="MYS">
      <data key="d0">57182</data>
    </edge>
    <edge source="SWE" target="MEX">
      <data key="d0">443378</data>
    </edge>
    <edge source="SWE" target="NLD">
      <data key="d0">6667589</data>
    </edge>
    <edge source="SWE" target="NZL">
      <data key="d0">515183</data>
    </edge>
    <edge source="SWE" target="NOR">
      <data key="d0">36698693</data>
    </edge>
    <edge source="SWE" target="PAK">
      <data key="d0">430501</data>
    </edge>
    <edge source="SWE" target="POL">
      <data key="d0">1278300</data>
    </edge>
    <edge source="SWE" target="PRT">
      <data key="d0">282963</data>
    </edge>
    <edge source="SWE" target="ROU">
      <data key="d0">35139</data>
    </edge>
    <edge source="SWE" target="RUS">
      <data key="d0">3530876</data>
    </edge>
    <edge source="SWE" target="SAU">
      <data key="d0">177766</data>
    </edge>
    <edge source="SWE" target="SGP">
      <data key="d0">624200</data>
    </edge>
    <edge source="SWE" target="SVK">
      <data key="d0">42341</data>
    </edge>
    <edge source="SWE" target="SVN">
      <data key="d0">14514</data>
    </edge>
    <edge source="SWE" target="ZAF">
      <data key="d0">97122</data>
    </edge>
    <edge source="SWE" target="ESP">
      <data key="d0">1360035</data>
    </edge>
    <edge source="SWE" target="CHE">
      <data key="d0">2096198</data>
    </edge>
    <edge source="SWE" target="THA">
      <data key="d0">15932</data>
    </edge>
    <edge source="SWE" target="ARE">
      <data key="d0">398746</data>
    </edge>
    <edge source="SWE" target="TUR">
      <data key="d0">883046</data>
    </edge>
    <edge source="SWE" target="MKD">
      <data key="d0">456801</data>
    </edge>
    <edge source="SWE" target="EGY">
      <data key="d0">155286</data>
    </edge>
    <edge source="SWE" target="GBR">
      <data key="d0">6189618</data>
    </edge>
    <edge source="SWE" target="USA">
      <data key="d0">1510192</data>
    </edge>
    <edge source="SWE" target="SRB">
      <data key="d0">11349</data>
    </edge>
    <edge source="CHE" target="DZA">
      <data key="d0">4513392</data>
    </edge>
    <edge source="CHE" target="AZE">
      <data key="d0">25517</data>
    </edge>
    <edge source="CHE" target="ARG">
      <data key="d0">1203045</data>
    </edge>
    <edge source="CHE" target="AUS">
      <data key="d0">2622140</data>
    </edge>
    <edge source="CHE" target="AUT">
      <data key="d0">14559554</data>
    </edge>
    <edge source="CHE" target="ARM">
      <data key="d0">54569</data>
    </edge>
    <edge source="CHE" target="BEL">
      <data key="d0">7548547</data>
    </edge>
    <edge source="CHE" target="BRA">
      <data key="d0">1471213</data>
    </edge>
    <edge source="CHE" target="BGR">
      <data key="d0">113988</data>
    </edge>
    <edge source="CHE" target="BLR">
      <data key="d0">42076</data>
    </edge>
    <edge source="CHE" target="CAN">
      <data key="d0">6533585</data>
    </edge>
    <edge source="CHE" target="LKA">
      <data key="d0">55284</data>
    </edge>
    <edge source="CHE" target="CHL">
      <data key="d0">279515</data>
    </edge>
    <edge source="CHE" target="CHN">
      <data key="d0">336581</data>
    </edge>
    <edge source="CHE" target="COL">
      <data key="d0">516273</data>
    </edge>
    <edge source="CHE" target="CRI">
      <data key="d0">37172</data>
    </edge>
    <edge source="CHE" target="HRV">
      <data key="d0">3183431</data>
    </edge>
    <edge source="CHE" target="CZE">
      <data key="d0">1029000</data>
    </edge>
    <edge source="CHE" target="DNK">
      <data key="d0">3561351</data>
    </edge>
    <edge source="CHE" target="ECU">
      <data key="d0">348305</data>
    </edge>
    <edge source="CHE" target="SLV">
      <data key="d0">378330</data>
    </edge>
    <edge source="CHE" target="EST">
      <data key="d0">159373</data>
    </edge>
    <edge source="CHE" target="FIN">
      <data key="d0">2809819</data>
    </edge>
    <edge source="CHE" target="FRA">
      <data key="d0">39801911</data>
    </edge>
    <edge source="CHE" target="PSE">
      <data key="d0">43927</data>
    </edge>
    <edge source="CHE" target="DEU">
      <data key="d0">110246577</data>
    </edge>
    <edge source="CHE" target="GRC">
      <data key="d0">3949449</data>
    </edge>
    <edge source="CHE" target="GTM">
      <data key="d0">17545</data>
    </edge>
    <edge source="CHE" target="HND">
      <data key="d0">16757</data>
    </edge>
    <edge source="CHE" target="HKG">
      <data key="d0">4253328</data>
    </edge>
    <edge source="CHE" target="HUN">
      <data key="d0">391234</data>
    </edge>
    <edge source="CHE" target="IDN">
      <data key="d0">1743293</data>
    </edge>
    <edge source="CHE" target="IRL">
      <data key="d0">823033</data>
    </edge>
    <edge source="CHE" target="ISR">
      <data key="d0">4142175</data>
    </edge>
    <edge source="CHE" target="ITA">
      <data key="d0">26880126</data>
    </edge>
    <edge source="CHE" target="CIV">
      <data key="d0">310211</data>
    </edge>
    <edge source="CHE" target="JAM">
      <data key="d0">12998</data>
    </edge>
    <edge source="CHE" target="JPN">
      <data key="d0">2921772</data>
    </edge>
    <edge source="CHE" target="KAZ">
      <data key="d0">90345</data>
    </edge>
    <edge source="CHE" target="JOR">
      <data key="d0">400119</data>
    </edge>
    <edge source="CHE" target="KOR">
      <data key="d0">1698988</data>
    </edge>
    <edge source="CHE" target="LBN">
      <data key="d0">1404363</data>
    </edge>
    <edge source="CHE" target="LVA">
      <data key="d0">35494</data>
    </edge>
    <edge source="CHE" target="MYS">
      <data key="d0">2057073</data>
    </edge>
    <edge source="CHE" target="MUS">
      <data key="d0">14991</data>
    </edge>
    <edge source="CHE" target="MEX">
      <data key="d0">2337780</data>
    </edge>
    <edge source="CHE" target="MAR">
      <data key="d0">37477</data>
    </edge>
    <edge source="CHE" target="MOZ">
      <data key="d0">17890</data>
    </edge>
    <edge source="CHE" target="OMN">
      <data key="d0">295215</data>
    </edge>
    <edge source="CHE" target="NAM">
      <data key="d0">16581</data>
    </edge>
    <edge source="CHE" target="NLD">
      <data key="d0">17429966</data>
    </edge>
    <edge source="CHE" target="NZL">
      <data key="d0">896846</data>
    </edge>
    <edge source="CHE" target="NIC">
      <data key="d0">270102</data>
    </edge>
    <edge source="CHE" target="NOR">
      <data key="d0">2831477</data>
    </edge>
    <edge source="CHE" target="PAK">
      <data key="d0">143600</data>
    </edge>
    <edge source="CHE" target="PAN">
      <data key="d0">975902</data>
    </edge>
    <edge source="CHE" target="PRY">
      <data key="d0">36265</data>
    </edge>
    <edge source="CHE" target="PER">
      <data key="d0">29326</data>
    </edge>
    <edge source="CHE" target="PHL">
      <data key="d0">2753575</data>
    </edge>
    <edge source="CHE" target="POL">
      <data key="d0">2905136</data>
    </edge>
    <edge source="CHE" target="PRT">
      <data key="d0">1176237</data>
    </edge>
    <edge source="CHE" target="ROU">
      <data key="d0">247012</data>
    </edge>
    <edge source="CHE" target="RUS">
      <data key="d0">2661210</data>
    </edge>
    <edge source="CHE" target="SAU">
      <data key="d0">9415792</data>
    </edge>
    <edge source="CHE" target="IND">
      <data key="d0">150672</data>
    </edge>
    <edge source="CHE" target="SGP">
      <data key="d0">4952040</data>
    </edge>
    <edge source="CHE" target="SVK">
      <data key="d0">722275</data>
    </edge>
    <edge source="CHE" target="VNM">
      <data key="d0">806836</data>
    </edge>
    <edge source="CHE" target="SVN">
      <data key="d0">2169204</data>
    </edge>
    <edge source="CHE" target="ZAF">
      <data key="d0">1785885</data>
    </edge>
    <edge source="CHE" target="ESP">
      <data key="d0">11737710</data>
    </edge>
    <edge source="CHE" target="SWE">
      <data key="d0">6082766</data>
    </edge>
    <edge source="CHE" target="THA">
      <data key="d0">1827318</data>
    </edge>
    <edge source="CHE" target="ARE">
      <data key="d0">1594858</data>
    </edge>
    <edge source="CHE" target="TUR">
      <data key="d0">1376381</data>
    </edge>
    <edge source="CHE" target="UKR">
      <data key="d0">263555</data>
    </edge>
    <edge source="CHE" target="MKD">
      <data key="d0">525270</data>
    </edge>
    <edge source="CHE" target="EGY">
      <data key="d0">980252</data>
    </edge>
    <edge source="CHE" target="GBR">
      <data key="d0">16527747</data>
    </edge>
    <edge source="CHE" target="USA">
      <data key="d0">24900281</data>
    </edge>
    <edge source="CHE" target="URY">
      <data key="d0">365843</data>
    </edge>
    <edge source="CHE" target="SRB">
      <data key="d0">576287</data>
    </edge>
    <edge source="THA" target="ARG">
      <data key="d0">114498</data>
    </edge>
    <edge source="THA" target="AUS">
      <data key="d0">20709609</data>
    </edge>
    <edge source="THA" target="AUT">
      <data key="d0">36779</data>
    </edge>
    <edge source="THA" target="BEL">
      <data key="d0">2599996</data>
    </edge>
    <edge source="THA" target="KHM">
      <data key="d0">6901222</data>
    </edge>
    <edge source="THA" target="CAN">
      <data key="d0">6910436</data>
    </edge>
    <edge source="THA" target="LKA">
      <data key="d0">149256</data>
    </edge>
    <edge source="THA" target="CHL">
      <data key="d0">16249</data>
    </edge>
    <edge source="THA" target="CHN">
      <data key="d0">953639</data>
    </edge>
    <edge source="THA" target="CZE">
      <data key="d0">364755</data>
    </edge>
    <edge source="THA" target="DNK">
      <data key="d0">1326934</data>
    </edge>
    <edge source="THA" target="FIN">
      <data key="d0">480068</data>
    </edge>
    <edge source="THA" target="FRA">
      <data key="d0">6889525</data>
    </edge>
    <edge source="THA" target="GMB">
      <data key="d0">18060</data>
    </edge>
    <edge source="THA" target="DEU">
      <data key="d0">4908226</data>
    </edge>
    <edge source="THA" target="GRC">
      <data key="d0">108082</data>
    </edge>
    <edge source="THA" target="HKG">
      <data key="d0">28738756</data>
    </edge>
    <edge source="THA" target="HUN">
      <data key="d0">39000</data>
    </edge>
    <edge source="THA" target="IDN">
      <data key="d0">2634207</data>
    </edge>
    <edge source="THA" target="IRL">
      <data key="d0">133166</data>
    </edge>
    <edge source="THA" target="ISR">
      <data key="d0">1242986</data>
    </edge>
    <edge source="THA" target="ITA">
      <data key="d0">248570</data>
    </edge>
    <edge source="THA" target="JAM">
      <data key="d0">448248</data>
    </edge>
    <edge source="THA" target="JPN">
      <data key="d0">72331076</data>
    </edge>
    <edge source="THA" target="JOR">
      <data key="d0">67703</data>
    </edge>
    <edge source="THA" target="KOR">
      <data key="d0">483320</data>
    </edge>
    <edge source="THA" target="LBN">
      <data key="d0">27690</data>
    </edge>
    <edge source="THA" target="MYS">
      <data key="d0">11966913</data>
    </edge>
    <edge source="THA" target="MUS">
      <data key="d0">588728</data>
    </edge>
    <edge source="THA" target="MAR">
      <data key="d0">11590</data>
    </edge>
    <edge source="THA" target="OMN">
      <data key="d0">25358</data>
    </edge>
    <edge source="THA" target="NLD">
      <data key="d0">9373737</data>
    </edge>
    <edge source="THA" target="NZL">
      <data key="d0">3239814</data>
    </edge>
    <edge source="THA" target="NOR">
      <data key="d0">856593</data>
    </edge>
    <edge source="THA" target="PAK">
      <data key="d0">130599</data>
    </edge>
    <edge source="THA" target="PHL">
      <data key="d0">17283051</data>
    </edge>
    <edge source="THA" target="POL">
      <data key="d0">175974</data>
    </edge>
    <edge source="THA" target="PRT">
      <data key="d0">69468</data>
    </edge>
    <edge source="THA" target="RUS">
      <data key="d0">23720</data>
    </edge>
    <edge source="THA" target="SAU">
      <data key="d0">1825368</data>
    </edge>
    <edge source="THA" target="IND">
      <data key="d0">343776</data>
    </edge>
    <edge source="THA" target="SGP">
      <data key="d0">15693147</data>
    </edge>
    <edge source="THA" target="VNM">
      <data key="d0">1906441</data>
    </edge>
    <edge source="THA" target="ZAF">
      <data key="d0">373611</data>
    </edge>
    <edge source="THA" target="ESP">
      <data key="d0">157460</data>
    </edge>
    <edge source="THA" target="SWE">
      <data key="d0">3397314</data>
    </edge>
    <edge source="THA" target="CHE">
      <data key="d0">2335978</data>
    </edge>
    <edge source="THA" target="TGO">
      <data key="d0">13071</data>
    </edge>
    <edge source="THA" target="ARE">
      <data key="d0">676079</data>
    </edge>
    <edge source="THA" target="TUR">
      <data key="d0">37811</data>
    </edge>
    <edge source="THA" target="EGY">
      <data key="d0">101117</data>
    </edge>
    <edge source="THA" target="GBR">
      <data key="d0">11088010</data>
    </edge>
    <edge source="THA" target="USA">
      <data key="d0">53053497</data>
    </edge>
    <edge source="THA" target="URY">
      <data key="d0">10445</data>
    </edge>
    <edge source="ARE" target="DZA">
      <data key="d0">576960</data>
    </edge>
    <edge source="ARE" target="AZE">
      <data key="d0">903037</data>
    </edge>
    <edge source="ARE" target="ARM">
      <data key="d0">357789</data>
    </edge>
    <edge source="ARE" target="BEL">
      <data key="d0">59273</data>
    </edge>
    <edge source="ARE" target="CMR">
      <data key="d0">78193</data>
    </edge>
    <edge source="ARE" target="CAN">
      <data key="d0">75658</data>
    </edge>
    <edge source="ARE" target="LKA">
      <data key="d0">200629</data>
    </edge>
    <edge source="ARE" target="HRV">
      <data key="d0">46261</data>
    </edge>
    <edge source="ARE" target="DNK">
      <data key="d0">23493</data>
    </edge>
    <edge source="ARE" target="ETH">
      <data key="d0">108680</data>
    </edge>
    <edge source="ARE" target="FRA">
      <data key="d0">30252</data>
    </edge>
    <edge source="ARE" target="GEO">
      <data key="d0">280144</data>
    </edge>
    <edge source="ARE" target="GMB">
      <data key="d0">16048</data>
    </edge>
    <edge source="ARE" target="DEU">
      <data key="d0">339718</data>
    </edge>
    <edge source="ARE" target="HUN">
      <data key="d0">15989</data>
    </edge>
    <edge source="ARE" target="IDN">
      <data key="d0">15150</data>
    </edge>
    <edge source="ARE" target="ITA">
      <data key="d0">34656</data>
    </edge>
    <edge source="ARE" target="CIV">
      <data key="d0">21119</data>
    </edge>
    <edge source="ARE" target="JOR">
      <data key="d0">106764</data>
    </edge>
    <edge source="ARE" target="KOR">
      <data key="d0">16054</data>
    </edge>
    <edge source="ARE" target="LBN">
      <data key="d0">99134</data>
    </edge>
    <edge source="ARE" target="MYS">
      <data key="d0">114837</data>
    </edge>
    <edge source="ARE" target="MRT">
      <data key="d0">11586</data>
    </edge>
    <edge source="ARE" target="MUS">
      <data key="d0">27081</data>
    </edge>
    <edge source="ARE" target="MDA">
      <data key="d0">141457</data>
    </edge>
    <edge source="ARE" target="MOZ">
      <data key="d0">43584</data>
    </edge>
    <edge source="ARE" target="OMN">
      <data key="d0">133183</data>
    </edge>
    <edge source="ARE" target="NZL">
      <data key="d0">10625</data>
    </edge>
    <edge source="ARE" target="PAK">
      <data key="d0">1052673</data>
    </edge>
    <edge source="ARE" target="PHL">
      <data key="d0">11748</data>
    </edge>
    <edge source="ARE" target="RUS">
      <data key="d0">14677</data>
    </edge>
    <edge source="ARE" target="SAU">
      <data key="d0">3973234</data>
    </edge>
    <edge source="ARE" target="IND">
      <data key="d0">972034</data>
    </edge>
    <edge source="ARE" target="SGP">
      <data key="d0">38450</data>
    </edge>
    <edge source="ARE" target="ZAF">
      <data key="d0">18982</data>
    </edge>
    <edge source="ARE" target="TGO">
      <data key="d0">71500</data>
    </edge>
    <edge source="ARE" target="TUR">
      <data key="d0">39169</data>
    </edge>
    <edge source="ARE" target="UGA">
      <data key="d0">35506</data>
    </edge>
    <edge source="ARE" target="EGY">
      <data key="d0">320131</data>
    </edge>
    <edge source="ARE" target="GBR">
      <data key="d0">198606</data>
    </edge>
    <edge source="ARE" target="TZA">
      <data key="d0">705661</data>
    </edge>
    <edge source="ARE" target="USA">
      <data key="d0">251881</data>
    </edge>
    <edge source="ARE" target="SRB">
      <data key="d0">66591</data>
    </edge>
    <edge source="UKR" target="BLR">
      <data key="d0">193710</data>
    </edge>
    <edge source="UKR" target="HRV">
      <data key="d0">201440</data>
    </edge>
    <edge source="UKR" target="CZE">
      <data key="d0">16340</data>
    </edge>
    <edge source="UKR" target="EST">
      <data key="d0">140580</data>
    </edge>
    <edge source="UKR" target="DEU">
      <data key="d0">135990</data>
    </edge>
    <edge source="UKR" target="ISR">
      <data key="d0">111700</data>
    </edge>
    <edge source="UKR" target="LVA">
      <data key="d0">27490</data>
    </edge>
    <edge source="UKR" target="LTU">
      <data key="d0">190920</data>
    </edge>
    <edge source="UKR" target="MDA">
      <data key="d0">282790</data>
    </edge>
    <edge source="UKR" target="POL">
      <data key="d0">71110</data>
    </edge>
    <edge source="UKR" target="RUS">
      <data key="d0">4485810</data>
    </edge>
    <edge source="UKR" target="USA">
      <data key="d0">27580</data>
    </edge>
    <edge source="EGY" target="AUS">
      <data key="d0">13249</data>
    </edge>
    <edge source="EGY" target="CAN">
      <data key="d0">10917</data>
    </edge>
    <edge source="EGY" target="PSE">
      <data key="d0">270798</data>
    </edge>
    <edge source="EGY" target="GHA">
      <data key="d0">44917</data>
    </edge>
    <edge source="EGY" target="ISR">
      <data key="d0">41566</data>
    </edge>
    <edge source="EGY" target="ITA">
      <data key="d0">37614</data>
    </edge>
    <edge source="EGY" target="KAZ">
      <data key="d0">232753</data>
    </edge>
    <edge source="EGY" target="JOR">
      <data key="d0">132680</data>
    </edge>
    <edge source="EGY" target="LBN">
      <data key="d0">420127</data>
    </edge>
    <edge source="EGY" target="OMN">
      <data key="d0">36727</data>
    </edge>
    <edge source="EGY" target="NLD">
      <data key="d0">13662</data>
    </edge>
    <edge source="EGY" target="ROU">
      <data key="d0">44637</data>
    </edge>
    <edge source="EGY" target="RUS">
      <data key="d0">214047</data>
    </edge>
    <edge source="EGY" target="SAU">
      <data key="d0">1013004</data>
    </edge>
    <edge source="EGY" target="SEN">
      <data key="d0">21182</data>
    </edge>
    <edge source="EGY" target="SWE">
      <data key="d0">11397</data>
    </edge>
    <edge source="EGY" target="ARE">
      <data key="d0">438250</data>
    </edge>
    <edge source="EGY" target="TUR">
      <data key="d0">48501</data>
    </edge>
    <edge source="EGY" target="GBR">
      <data key="d0">22021</data>
    </edge>
    <edge source="EGY" target="USA">
      <data key="d0">212344</data>
    </edge>
    <edge source="ARM" target="RUS">
      <data key="d0">26332</data>
    </edge>
    <edge source="ARM" target="USA">
      <data key="d0">15859</data>
    </edge>
    <edge source="BGR" target="ALB">
      <data key="d0">22125</data>
    </edge>
    <edge source="BGR" target="DZA">
      <data key="d0">31825</data>
    </edge>
    <edge source="BGR" target="AZE">
      <data key="d0">52537</data>
    </edge>
    <edge source="BGR" target="AUT">
      <data key="d0">21810</data>
    </edge>
    <edge source="BGR" target="BLR">
      <data key="d0">21183</data>
    </edge>
    <edge source="BGR" target="CAN">
      <data key="d0">150958</data>
    </edge>
    <edge source="BGR" target="HRV">
      <data key="d0">32799</data>
    </edge>
    <edge source="BGR" target="CZE">
      <data key="d0">113983</data>
    </edge>
    <edge source="BGR" target="EST">
      <data key="d0">10990</data>
    </edge>
    <edge source="BGR" target="FRA">
      <data key="d0">15464</data>
    </edge>
    <edge source="BGR" target="GEO">
      <data key="d0">914061</data>
    </edge>
    <edge source="BGR" target="DEU">
      <data key="d0">290689</data>
    </edge>
    <edge source="BGR" target="GRC">
      <data key="d0">261212</data>
    </edge>
    <edge source="BGR" target="HUN">
      <data key="d0">80950</data>
    </edge>
    <edge source="BGR" target="ISR">
      <data key="d0">55216</data>
    </edge>
    <edge source="BGR" target="ITA">
      <data key="d0">64657</data>
    </edge>
    <edge source="BGR" target="JOR">
      <data key="d0">55259</data>
    </edge>
    <edge source="BGR" target="LTU">
      <data key="d0">12642</data>
    </edge>
    <edge source="BGR" target="MDA">
      <data key="d0">21836</data>
    </edge>
    <edge source="BGR" target="ROU">
      <data key="d0">146700</data>
    </edge>
    <edge source="BGR" target="RUS">
      <data key="d0">251919</data>
    </edge>
    <edge source="BGR" target="IND">
      <data key="d0">163352</data>
    </edge>
    <edge source="BGR" target="SVK">
      <data key="d0">106568</data>
    </edge>
    <edge source="BGR" target="ZAF">
      <data key="d0">22503</data>
    </edge>
    <edge source="BGR" target="SWE">
      <data key="d0">194701</data>
    </edge>
    <edge source="BGR" target="ARE">
      <data key="d0">22779</data>
    </edge>
    <edge source="BGR" target="TUR">
      <data key="d0">19672</data>
    </edge>
    <edge source="BGR" target="UKR">
      <data key="d0">19909</data>
    </edge>
    <edge source="BGR" target="MKD">
      <data key="d0">195714</data>
    </edge>
    <edge source="BGR" target="EGY">
      <data key="d0">74642</data>
    </edge>
    <edge source="BGR" target="USA">
      <data key="d0">268874</data>
    </edge>
    <edge source="BGR" target="SRB">
      <data key="d0">324272</data>
    </edge>
    <edge source="BLR" target="DEU">
      <data key="d0">31300</data>
    </edge>
    <edge source="BLR" target="LVA">
      <data key="d0">12100</data>
    </edge>
    <edge source="BLR" target="LTU">
      <data key="d0">34500</data>
    </edge>
    <edge source="BLR" target="MDA">
      <data key="d0">23400</data>
    </edge>
    <edge source="BLR" target="RUS">
      <data key="d0">18326700</data>
    </edge>
    <edge source="BLR" target="UKR">
      <data key="d0">144100</data>
    </edge>
    <edge source="EST" target="ARM">
      <data key="d0">156090</data>
    </edge>
    <edge source="EST" target="CAN">
      <data key="d0">227436</data>
    </edge>
    <edge source="EST" target="DNK">
      <data key="d0">22758</data>
    </edge>
    <edge source="EST" target="FIN">
      <data key="d0">958507</data>
    </edge>
    <edge source="EST" target="DEU">
      <data key="d0">18604</data>
    </edge>
    <edge source="EST" target="GTM">
      <data key="d0">27728</data>
    </edge>
    <edge source="EST" target="ITA">
      <data key="d0">20053</data>
    </edge>
    <edge source="EST" target="LVA">
      <data key="d0">2270861</data>
    </edge>
    <edge source="EST" target="LTU">
      <data key="d0">1650628</data>
    </edge>
    <edge source="EST" target="MEX">
      <data key="d0">1552991</data>
    </edge>
    <edge source="EST" target="NOR">
      <data key="d0">63572</data>
    </edge>
    <edge source="EST" target="RUS">
      <data key="d0">2438462</data>
    </edge>
    <edge source="EST" target="ZAF">
      <data key="d0">92985</data>
    </edge>
    <edge source="EST" target="SWE">
      <data key="d0">100794</data>
    </edge>
    <edge source="EST" target="CHE">
      <data key="d0">20359</data>
    </edge>
    <edge source="EST" target="UKR">
      <data key="d0">142799</data>
    </edge>
    <edge source="EST" target="GBR">
      <data key="d0">28418</data>
    </edge>
    <edge source="EST" target="USA">
      <data key="d0">818129</data>
    </edge>
    <edge source="HUN" target="ALB">
      <data key="d0">58000</data>
    </edge>
    <edge source="HUN" target="AUT">
      <data key="d0">2713000</data>
    </edge>
    <edge source="HUN" target="ARM">
      <data key="d0">13000</data>
    </edge>
    <edge source="HUN" target="BEL">
      <data key="d0">16000</data>
    </edge>
    <edge source="HUN" target="BRA">
      <data key="d0">19000</data>
    </edge>
    <edge source="HUN" target="BGR">
      <data key="d0">640000</data>
    </edge>
    <edge source="HUN" target="CAN">
      <data key="d0">94000</data>
    </edge>
    <edge source="HUN" target="CHN">
      <data key="d0">44000</data>
    </edge>
    <edge source="HUN" target="HRV">
      <data key="d0">3091000</data>
    </edge>
    <edge source="HUN" target="CZE">
      <data key="d0">3201000</data>
    </edge>
    <edge source="HUN" target="DNK">
      <data key="d0">27000</data>
    </edge>
    <edge source="HUN" target="EST">
      <data key="d0">144000</data>
    </edge>
    <edge source="HUN" target="FIN">
      <data key="d0">93000</data>
    </edge>
    <edge source="HUN" target="FRA">
      <data key="d0">17000</data>
    </edge>
    <edge source="HUN" target="GEO">
      <data key="d0">11000</data>
    </edge>
    <edge source="HUN" target="DEU">
      <data key="d0">1370000</data>
    </edge>
    <edge source="HUN" target="HKG">
      <data key="d0">17000</data>
    </edge>
    <edge source="HUN" target="ISR">
      <data key="d0">1556000</data>
    </edge>
    <edge source="HUN" target="ITA">
      <data key="d0">655000</data>
    </edge>
    <edge source="HUN" target="JPN">
      <data key="d0">18000</data>
    </edge>
    <edge source="HUN" target="KAZ">
      <data key="d0">92000</data>
    </edge>
    <edge source="HUN" target="LVA">
      <data key="d0">65000</data>
    </edge>
    <edge source="HUN" target="LTU">
      <data key="d0">505000</data>
    </edge>
    <edge source="HUN" target="MDA">
      <data key="d0">247000</data>
    </edge>
    <edge source="HUN" target="MOZ">
      <data key="d0">14000</data>
    </edge>
    <edge source="HUN" target="NLD">
      <data key="d0">97000</data>
    </edge>
    <edge source="HUN" target="NZL">
      <data key="d0">131000</data>
    </edge>
    <edge source="HUN" target="POL">
      <data key="d0">7199000</data>
    </edge>
    <edge source="HUN" target="PRT">
      <data key="d0">17000</data>
    </edge>
    <edge source="HUN" target="ROU">
      <data key="d0">8629000</data>
    </edge>
    <edge source="HUN" target="RUS">
      <data key="d0">3297000</data>
    </edge>
    <edge source="HUN" target="SGP">
      <data key="d0">48000</data>
    </edge>
    <edge source="HUN" target="SVK">
      <data key="d0">3324000</data>
    </edge>
    <edge source="HUN" target="VNM">
      <data key="d0">5047000</data>
    </edge>
    <edge source="HUN" target="SVN">
      <data key="d0">1598000</data>
    </edge>
    <edge source="HUN" target="ESP">
      <data key="d0">47000</data>
    </edge>
    <edge source="HUN" target="SWE">
      <data key="d0">234000</data>
    </edge>
    <edge source="HUN" target="CHE">
      <data key="d0">28000</data>
    </edge>
    <edge source="HUN" target="ARE">
      <data key="d0">22000</data>
    </edge>
    <edge source="HUN" target="UKR">
      <data key="d0">603000</data>
    </edge>
    <edge source="HUN" target="MKD">
      <data key="d0">155000</data>
    </edge>
    <edge source="HUN" target="EGY">
      <data key="d0">38000</data>
    </edge>
    <edge source="HUN" target="GBR">
      <data key="d0">263000</data>
    </edge>
    <edge source="HUN" target="USA">
      <data key="d0">487000</data>
    </edge>
    <edge source="HUN" target="SRB">
      <data key="d0">747000</data>
    </edge>
    <edge source="LVA" target="AZE">
      <data key="d0">38866</data>
    </edge>
    <edge source="LVA" target="ARG">
      <data key="d0">72699</data>
    </edge>
    <edge source="LVA" target="AUT">
      <data key="d0">38638</data>
    </edge>
    <edge source="LVA" target="ARM">
      <data key="d0">110540</data>
    </edge>
    <edge source="LVA" target="BGR">
      <data key="d0">14023</data>
    </edge>
    <edge source="LVA" target="EST">
      <data key="d0">841345</data>
    </edge>
    <edge source="LVA" target="FIN">
      <data key="d0">187728</data>
    </edge>
    <edge source="LVA" target="FRA">
      <data key="d0">43089</data>
    </edge>
    <edge source="LVA" target="GEO">
      <data key="d0">20294</data>
    </edge>
    <edge source="LVA" target="DEU">
      <data key="d0">75288</data>
    </edge>
    <edge source="LVA" target="LTU">
      <data key="d0">2636339</data>
    </edge>
    <edge source="LVA" target="MEX">
      <data key="d0">104148</data>
    </edge>
    <edge source="LVA" target="NLD">
      <data key="d0">843281</data>
    </edge>
    <edge source="LVA" target="RUS">
      <data key="d0">759914</data>
    </edge>
    <edge source="LVA" target="ZAF">
      <data key="d0">24572</data>
    </edge>
    <edge source="LVA" target="SWE">
      <data key="d0">11227</data>
    </edge>
    <edge source="LVA" target="CHE">
      <data key="d0">42990</data>
    </edge>
    <edge source="LVA" target="UKR">
      <data key="d0">268068</data>
    </edge>
    <edge source="LVA" target="GBR">
      <data key="d0">20405</data>
    </edge>
    <edge source="LVA" target="SRB">
      <data key="d0">72532</data>
    </edge>
    <edge source="LTU" target="BLR">
      <data key="d0">84155</data>
    </edge>
    <edge source="LTU" target="EST">
      <data key="d0">842860</data>
    </edge>
    <edge source="LTU" target="FRA">
      <data key="d0">105000</data>
    </edge>
    <edge source="LTU" target="DEU">
      <data key="d0">204478</data>
    </edge>
    <edge source="LTU" target="KAZ">
      <data key="d0">20383</data>
    </edge>
    <edge source="LTU" target="LVA">
      <data key="d0">3055857</data>
    </edge>
    <edge source="LTU" target="POL">
      <data key="d0">230845</data>
    </edge>
    <edge source="LTU" target="RUS">
      <data key="d0">617829</data>
    </edge>
    <edge source="LTU" target="CHE">
      <data key="d0">35385</data>
    </edge>
    <edge source="LTU" target="UKR">
      <data key="d0">734760</data>
    </edge>
    <edge source="LTU" target="GBR">
      <data key="d0">14614</data>
    </edge>
    <edge source="LTU" target="USA">
      <data key="d0">70178</data>
    </edge>
    <edge source="MDA" target="BLR">
      <data key="d0">96141</data>
    </edge>
    <edge source="MDA" target="DEU">
      <data key="d0">20179</data>
    </edge>
    <edge source="MDA" target="LVA">
      <data key="d0">67900</data>
    </edge>
    <edge source="MDA" target="ROU">
      <data key="d0">103876</data>
    </edge>
    <edge source="MDA" target="RUS">
      <data key="d0">552264</data>
    </edge>
    <edge source="MDA" target="UKR">
      <data key="d0">16425</data>
    </edge>
    <edge source="NOR" target="ARG">
      <data key="d0">12463</data>
    </edge>
    <edge source="NOR" target="BEL">
      <data key="d0">441848</data>
    </edge>
    <edge source="NOR" target="CAN">
      <data key="d0">444619</data>
    </edge>
    <edge source="NOR" target="CZE">
      <data key="d0">470517</data>
    </edge>
    <edge source="NOR" target="DNK">
      <data key="d0">2672050</data>
    </edge>
    <edge source="NOR" target="EST">
      <data key="d0">98961</data>
    </edge>
    <edge source="NOR" target="FIN">
      <data key="d0">1299552</data>
    </edge>
    <edge source="NOR" target="FRA">
      <data key="d0">1887301</data>
    </edge>
    <edge source="NOR" target="DEU">
      <data key="d0">258404</data>
    </edge>
    <edge source="NOR" target="JPN">
      <data key="d0">35403</data>
    </edge>
    <edge source="NOR" target="LVA">
      <data key="d0">12576</data>
    </edge>
    <edge source="NOR" target="NLD">
      <data key="d0">499807</data>
    </edge>
    <edge source="NOR" target="PHL">
      <data key="d0">54706</data>
    </edge>
    <edge source="NOR" target="POL">
      <data key="d0">22946</data>
    </edge>
    <edge source="NOR" target="PRT">
      <data key="d0">11727</data>
    </edge>
    <edge source="NOR" target="IND">
      <data key="d0">63089</data>
    </edge>
    <edge source="NOR" target="SGP">
      <data key="d0">59539</data>
    </edge>
    <edge source="NOR" target="ESP">
      <data key="d0">108192</data>
    </edge>
    <edge source="NOR" target="SWE">
      <data key="d0">6464153</data>
    </edge>
    <edge source="NOR" target="CHE">
      <data key="d0">203755</data>
    </edge>
    <edge source="NOR" target="THA">
      <data key="d0">11983</data>
    </edge>
    <edge source="NOR" target="GBR">
      <data key="d0">1196707</data>
    </edge>
    <edge source="NOR" target="USA">
      <data key="d0">638619</data>
    </edge>
    <edge source="POL" target="AZE">
      <data key="d0">486000</data>
    </edge>
    <edge source="POL" target="AUT">
      <data key="d0">178000</data>
    </edge>
    <edge source="POL" target="BEL">
      <data key="d0">228000</data>
    </edge>
    <edge source="POL" target="BGR">
      <data key="d0">1016000</data>
    </edge>
    <edge source="POL" target="BLR">
      <data key="d0">195000</data>
    </edge>
    <edge source="POL" target="CAN">
      <data key="d0">318000</data>
    </edge>
    <edge source="POL" target="HRV">
      <data key="d0">345000</data>
    </edge>
    <edge source="POL" target="CZE">
      <data key="d0">27859000</data>
    </edge>
    <edge source="POL" target="DNK">
      <data key="d0">1082000</data>
    </edge>
    <edge source="POL" target="EST">
      <data key="d0">3448000</data>
    </edge>
    <edge source="POL" target="FRA">
      <data key="d0">1609000</data>
    </edge>
    <edge source="POL" target="PSE">
      <data key="d0">3456000</data>
    </edge>
    <edge source="POL" target="DEU">
      <data key="d0">9092000</data>
    </edge>
    <edge source="POL" target="HUN">
      <data key="d0">9250000</data>
    </edge>
    <edge source="POL" target="KAZ">
      <data key="d0">2450000</data>
    </edge>
    <edge source="POL" target="KGZ">
      <data key="d0">331000</data>
    </edge>
    <edge source="POL" target="LVA">
      <data key="d0">6312000</data>
    </edge>
    <edge source="POL" target="LTU">
      <data key="d0">9349000</data>
    </edge>
    <edge source="POL" target="MEX">
      <data key="d0">3238000</data>
    </edge>
    <edge source="POL" target="MDA">
      <data key="d0">962000</data>
    </edge>
    <edge source="POL" target="NLD">
      <data key="d0">1247000</data>
    </edge>
    <edge source="POL" target="NOR">
      <data key="d0">52000</data>
    </edge>
    <edge source="POL" target="ROU">
      <data key="d0">7385000</data>
    </edge>
    <edge source="POL" target="RUS">
      <data key="d0">10200000</data>
    </edge>
    <edge source="POL" target="SAU">
      <data key="d0">121000</data>
    </edge>
    <edge source="POL" target="SVK">
      <data key="d0">6229000</data>
    </edge>
    <edge source="POL" target="SVN">
      <data key="d0">331000</data>
    </edge>
    <edge source="POL" target="SWE">
      <data key="d0">335000</data>
    </edge>
    <edge source="POL" target="UKR">
      <data key="d0">8712000</data>
    </edge>
    <edge source="POL" target="EGY">
      <data key="d0">254000</data>
    </edge>
    <edge source="POL" target="USA">
      <data key="d0">2013000</data>
    </edge>
    <edge source="POL" target="SRB">
      <data key="d0">132000</data>
    </edge>
    <edge source="PRT" target="AUS">
      <data key="d0">20516</data>
    </edge>
    <edge source="PRT" target="AUT">
      <data key="d0">277137</data>
    </edge>
    <edge source="PRT" target="BEL">
      <data key="d0">451883</data>
    </edge>
    <edge source="PRT" target="BRA">
      <data key="d0">268859</data>
    </edge>
    <edge source="PRT" target="CAN">
      <data key="d0">361973</data>
    </edge>
    <edge source="PRT" target="DNK">
      <data key="d0">20278</data>
    </edge>
    <edge source="PRT" target="FIN">
      <data key="d0">501991</data>
    </edge>
    <edge source="PRT" target="FRA">
      <data key="d0">12188277</data>
    </edge>
    <edge source="PRT" target="DEU">
      <data key="d0">1001680</data>
    </edge>
    <edge source="PRT" target="GRC">
      <data key="d0">278165</data>
    </edge>
    <edge source="PRT" target="IRL">
      <data key="d0">170857</data>
    </edge>
    <edge source="PRT" target="ISR">
      <data key="d0">16364</data>
    </edge>
    <edge source="PRT" target="ITA">
      <data key="d0">1223922</data>
    </edge>
    <edge source="PRT" target="MEX">
      <data key="d0">903273</data>
    </edge>
    <edge source="PRT" target="MAR">
      <data key="d0">185303</data>
    </edge>
    <edge source="PRT" target="MOZ">
      <data key="d0">255886</data>
    </edge>
    <edge source="PRT" target="NAM">
      <data key="d0">14226</data>
    </edge>
    <edge source="PRT" target="NLD">
      <data key="d0">3410764</data>
    </edge>
    <edge source="PRT" target="NOR">
      <data key="d0">166194</data>
    </edge>
    <edge source="PRT" target="POL">
      <data key="d0">24747</data>
    </edge>
    <edge source="PRT" target="ZAF">
      <data key="d0">71509</data>
    </edge>
    <edge source="PRT" target="ESP">
      <data key="d0">13727942</data>
    </edge>
    <edge source="PRT" target="SWE">
      <data key="d0">147845</data>
    </edge>
    <edge source="PRT" target="CHE">
      <data key="d0">339762</data>
    </edge>
    <edge source="PRT" target="TUN">
      <data key="d0">157100</data>
    </edge>
    <edge source="PRT" target="GBR">
      <data key="d0">9940392</data>
    </edge>
    <edge source="PRT" target="USA">
      <data key="d0">729022</data>
    </edge>
    <edge source="ROU" target="AUT">
      <data key="d0">58000</data>
    </edge>
    <edge source="ROU" target="BGR">
      <data key="d0">1553000</data>
    </edge>
    <edge source="ROU" target="CAN">
      <data key="d0">17000</data>
    </edge>
    <edge source="ROU" target="DEU">
      <data key="d0">342000</data>
    </edge>
    <edge source="ROU" target="HUN">
      <data key="d0">596000</data>
    </edge>
    <edge source="ROU" target="ISR">
      <data key="d0">49000</data>
    </edge>
    <edge source="ROU" target="MDA">
      <data key="d0">656000</data>
    </edge>
    <edge source="ROU" target="POL">
      <data key="d0">14000</data>
    </edge>
    <edge source="ROU" target="MKD">
      <data key="d0">18000</data>
    </edge>
    <edge source="SVK" target="AUT">
      <data key="d0">68254</data>
    </edge>
    <edge source="SVK" target="ARM">
      <data key="d0">11640</data>
    </edge>
    <edge source="SVK" target="BGR">
      <data key="d0">986249</data>
    </edge>
    <edge source="SVK" target="BLR">
      <data key="d0">49896</data>
    </edge>
    <edge source="SVK" target="HRV">
      <data key="d0">525875</data>
    </edge>
    <edge source="SVK" target="CZE">
      <data key="d0">15636666</data>
    </edge>
    <edge source="SVK" target="EST">
      <data key="d0">31825</data>
    </edge>
    <edge source="SVK" target="GEO">
      <data key="d0">29504</data>
    </edge>
    <edge source="SVK" target="DEU">
      <data key="d0">208933</data>
    </edge>
    <edge source="SVK" target="HUN">
      <data key="d0">11272862</data>
    </edge>
    <edge source="SVK" target="ISR">
      <data key="d0">31291</data>
    </edge>
    <edge source="SVK" target="KAZ">
      <data key="d0">779461</data>
    </edge>
    <edge source="SVK" target="KGZ">
      <data key="d0">37038</data>
    </edge>
    <edge source="SVK" target="LVA">
      <data key="d0">21692</data>
    </edge>
    <edge source="SVK" target="LTU">
      <data key="d0">713646</data>
    </edge>
    <edge source="SVK" target="MDA">
      <data key="d0">249472</data>
    </edge>
    <edge source="SVK" target="POL">
      <data key="d0">4787007</data>
    </edge>
    <edge source="SVK" target="ROU">
      <data key="d0">911305</data>
    </edge>
    <edge source="SVK" target="RUS">
      <data key="d0">2911068</data>
    </edge>
    <edge source="SVK" target="SVN">
      <data key="d0">10555</data>
    </edge>
    <edge source="SVK" target="UKR">
      <data key="d0">3763862</data>
    </edge>
    <edge source="SVK" target="MKD">
      <data key="d0">369808</data>
    </edge>
    <edge source="SVK" target="SRB">
      <data key="d0">164344</data>
    </edge>
    <edge source="SVN" target="ALB">
      <data key="d0">52724</data>
    </edge>
    <edge source="SVN" target="AUS">
      <data key="d0">68416</data>
    </edge>
    <edge source="SVN" target="AUT">
      <data key="d0">115591</data>
    </edge>
    <edge source="SVN" target="BGR">
      <data key="d0">134674</data>
    </edge>
    <edge source="SVN" target="CAN">
      <data key="d0">337308</data>
    </edge>
    <edge source="SVN" target="HRV">
      <data key="d0">9440368</data>
    </edge>
    <edge source="SVN" target="CZE">
      <data key="d0">279884</data>
    </edge>
    <edge source="SVN" target="EST">
      <data key="d0">81921</data>
    </edge>
    <edge source="SVN" target="FRA">
      <data key="d0">11626</data>
    </edge>
    <edge source="SVN" target="DEU">
      <data key="d0">37793</data>
    </edge>
    <edge source="SVN" target="HUN">
      <data key="d0">84910</data>
    </edge>
    <edge source="SVN" target="ITA">
      <data key="d0">91251</data>
    </edge>
    <edge source="SVN" target="MDA">
      <data key="d0">17262</data>
    </edge>
    <edge source="SVN" target="PAN">
      <data key="d0">368711</data>
    </edge>
    <edge source="SVN" target="POL">
      <data key="d0">94971</data>
    </edge>
    <edge source="SVN" target="ROU">
      <data key="d0">30324</data>
    </edge>
    <edge source="SVN" target="RUS">
      <data key="d0">2832255</data>
    </edge>
    <edge source="SVN" target="SVK">
      <data key="d0">137077</data>
    </edge>
    <edge source="SVN" target="SWE">
      <data key="d0">168611</data>
    </edge>
    <edge source="SVN" target="CHE">
      <data key="d0">43221</data>
    </edge>
    <edge source="SVN" target="TUR">
      <data key="d0">29310</data>
    </edge>
    <edge source="SVN" target="UKR">
      <data key="d0">613460</data>
    </edge>
    <edge source="SVN" target="MKD">
      <data key="d0">1738328</data>
    </edge>
    <edge source="SVN" target="USA">
      <data key="d0">640481</data>
    </edge>
    <edge source="SVN" target="SRB">
      <data key="d0">1119750</data>
    </edge>
    <edge source="TUN" target="DZA">
      <data key="d0">440687</data>
    </edge>
    <edge source="TUN" target="AUS">
      <data key="d0">13130</data>
    </edge>
    <edge source="TUN" target="CAN">
      <data key="d0">267814</data>
    </edge>
    <edge source="TUN" target="BEN">
      <data key="d0">11978</data>
    </edge>
    <edge source="TUN" target="FRA">
      <data key="d0">315983</data>
    </edge>
    <edge source="TUN" target="GMB">
      <data key="d0">34248</data>
    </edge>
    <edge source="TUN" target="GHA">
      <data key="d0">64196</data>
    </edge>
    <edge source="TUN" target="ITA">
      <data key="d0">18005</data>
    </edge>
    <edge source="TUN" target="CIV">
      <data key="d0">145772</data>
    </edge>
    <edge source="TUN" target="JPN">
      <data key="d0">47174</data>
    </edge>
    <edge source="TUN" target="JOR">
      <data key="d0">327946</data>
    </edge>
    <edge source="TUN" target="LBN">
      <data key="d0">1152034</data>
    </edge>
    <edge source="TUN" target="MYS">
      <data key="d0">94257</data>
    </edge>
    <edge source="TUN" target="MAR">
      <data key="d0">822326</data>
    </edge>
    <edge source="TUN" target="OMN">
      <data key="d0">553262</data>
    </edge>
    <edge source="TUN" target="NZL">
      <data key="d0">11981</data>
    </edge>
    <edge source="TUN" target="NER">
      <data key="d0">119074</data>
    </edge>
    <edge source="TUN" target="POL">
      <data key="d0">45228</data>
    </edge>
    <edge source="TUN" target="PRT">
      <data key="d0">510599</data>
    </edge>
    <edge source="TUN" target="SAU">
      <data key="d0">2073542</data>
    </edge>
    <edge source="TUN" target="SEN">
      <data key="d0">625942</data>
    </edge>
    <edge source="TUN" target="SGP">
      <data key="d0">128078</data>
    </edge>
    <edge source="TUN" target="ESP">
      <data key="d0">206792</data>
    </edge>
    <edge source="TUN" target="CHE">
      <data key="d0">14835</data>
    </edge>
    <edge source="TUN" target="TGO">
      <data key="d0">32357</data>
    </edge>
    <edge source="TUN" target="ARE">
      <data key="d0">1911535</data>
    </edge>
    <edge source="TUN" target="EGY">
      <data key="d0">284129</data>
    </edge>
    <edge source="TUN" target="GBR">
      <data key="d0">136452</data>
    </edge>
    <edge source="TUN" target="USA">
      <data key="d0">240681</data>
    </edge>
    <edge source="TUN" target="BFA">
      <data key="d0">116401</data>
    </edge>
    <edge source="TUR" target="ALB">
      <data key="d0">89262</data>
    </edge>
    <edge source="TUR" target="DZA">
      <data key="d0">11539238</data>
    </edge>
    <edge source="TUR" target="AZE">
      <data key="d0">5883300</data>
    </edge>
    <edge source="TUR" target="ARG">
      <data key="d0">1098046</data>
    </edge>
    <edge source="TUR" target="AUS">
      <data key="d0">317122</data>
    </edge>
    <edge source="TUR" target="AUT">
      <data key="d0">95769</data>
    </edge>
    <edge source="TUR" target="BEL">
      <data key="d0">1521051</data>
    </edge>
    <edge source="TUR" target="BRA">
      <data key="d0">925340</data>
    </edge>
    <edge source="TUR" target="BGR">
      <data key="d0">4478731</data>
    </edge>
    <edge source="TUR" target="BDI">
      <data key="d0">27082</data>
    </edge>
    <edge source="TUR" target="CMR">
      <data key="d0">1701679</data>
    </edge>
    <edge source="TUR" target="CAN">
      <data key="d0">59827</data>
    </edge>
    <edge source="TUR" target="CAF">
      <data key="d0">26172</data>
    </edge>
    <edge source="TUR" target="LKA">
      <data key="d0">586460</data>
    </edge>
    <edge source="TUR" target="CHL">
      <data key="d0">354060</data>
    </edge>
    <edge source="TUR" target="CHN">
      <data key="d0">61183</data>
    </edge>
    <edge source="TUR" target="BEN">
      <data key="d0">72823</data>
    </edge>
    <edge source="TUR" target="DNK">
      <data key="d0">248663</data>
    </edge>
    <edge source="TUR" target="ETH">
      <data key="d0">158612</data>
    </edge>
    <edge source="TUR" target="EST">
      <data key="d0">23991</data>
    </edge>
    <edge source="TUR" target="FRA">
      <data key="d0">2985582</data>
    </edge>
    <edge source="TUR" target="GEO">
      <data key="d0">3989480</data>
    </edge>
    <edge source="TUR" target="GMB">
      <data key="d0">221242</data>
    </edge>
    <edge source="TUR" target="PSE">
      <data key="d0">92274</data>
    </edge>
    <edge source="TUR" target="DEU">
      <data key="d0">2735186</data>
    </edge>
    <edge source="TUR" target="GHA">
      <data key="d0">25258</data>
    </edge>
    <edge source="TUR" target="GRC">
      <data key="d0">180035</data>
    </edge>
    <edge source="TUR" target="HKG">
      <data key="d0">66534</data>
    </edge>
    <edge source="TUR" target="HUN">
      <data key="d0">615165</data>
    </edge>
    <edge source="TUR" target="IDN">
      <data key="d0">451063</data>
    </edge>
    <edge source="TUR" target="IRL">
      <data key="d0">102295</data>
    </edge>
    <edge source="TUR" target="ISR">
      <data key="d0">2469997</data>
    </edge>
    <edge source="TUR" target="ITA">
      <data key="d0">590490</data>
    </edge>
    <edge source="TUR" target="JAM">
      <data key="d0">31064</data>
    </edge>
    <edge source="TUR" target="JPN">
      <data key="d0">29126</data>
    </edge>
    <edge source="TUR" target="KAZ">
      <data key="d0">2106703</data>
    </edge>
    <edge source="TUR" target="JOR">
      <data key="d0">236758</data>
    </edge>
    <edge source="TUR" target="KOR">
      <data key="d0">130905</data>
    </edge>
    <edge source="TUR" target="KGZ">
      <data key="d0">369504</data>
    </edge>
    <edge source="TUR" target="LBN">
      <data key="d0">4494106</data>
    </edge>
    <edge source="TUR" target="LVA">
      <data key="d0">110860</data>
    </edge>
    <edge source="TUR" target="LTU">
      <data key="d0">13000</data>
    </edge>
    <edge source="TUR" target="MDG">
      <data key="d0">26281</data>
    </edge>
    <edge source="TUR" target="MYS">
      <data key="d0">265105</data>
    </edge>
    <edge source="TUR" target="MRT">
      <data key="d0">103999</data>
    </edge>
    <edge source="TUR" target="MUS">
      <data key="d0">128201</data>
    </edge>
    <edge source="TUR" target="MEX">
      <data key="d0">72896</data>
    </edge>
    <edge source="TUR" target="MDA">
      <data key="d0">67804</data>
    </edge>
    <edge source="TUR" target="MAR">
      <data key="d0">269150</data>
    </edge>
    <edge source="TUR" target="MOZ">
      <data key="d0">284527</data>
    </edge>
    <edge source="TUR" target="NLD">
      <data key="d0">435630</data>
    </edge>
    <edge source="TUR" target="NZL">
      <data key="d0">24601</data>
    </edge>
    <edge source="TUR" target="NER">
      <data key="d0">62503</data>
    </edge>
    <edge source="TUR" target="NOR">
      <data key="d0">168886</data>
    </edge>
    <edge source="TUR" target="PAK">
      <data key="d0">403205</data>
    </edge>
    <edge source="TUR" target="PER">
      <data key="d0">30225</data>
    </edge>
    <edge source="TUR" target="PHL">
      <data key="d0">156018</data>
    </edge>
    <edge source="TUR" target="POL">
      <data key="d0">27485</data>
    </edge>
    <edge source="TUR" target="PRT">
      <data key="d0">141989</data>
    </edge>
    <edge source="TUR" target="ROU">
      <data key="d0">1581618</data>
    </edge>
    <edge source="TUR" target="RUS">
      <data key="d0">12585430</data>
    </edge>
    <edge source="TUR" target="SAU">
      <data key="d0">1840951</data>
    </edge>
    <edge source="TUR" target="SEN">
      <data key="d0">787499</data>
    </edge>
    <edge source="TUR" target="SGP">
      <data key="d0">118118</data>
    </edge>
    <edge source="TUR" target="ZAF">
      <data key="d0">105880</data>
    </edge>
    <edge source="TUR" target="ESP">
      <data key="d0">386895</data>
    </edge>
    <edge source="TUR" target="SWE">
      <data key="d0">24965</data>
    </edge>
    <edge source="TUR" target="CHE">
      <data key="d0">106800</data>
    </edge>
    <edge source="TUR" target="TGO">
      <data key="d0">33752</data>
    </edge>
    <edge source="TUR" target="ARE">
      <data key="d0">545348</data>
    </edge>
    <edge source="TUR" target="UKR">
      <data key="d0">6147476</data>
    </edge>
    <edge source="TUR" target="MKD">
      <data key="d0">164735</data>
    </edge>
    <edge source="TUR" target="EGY">
      <data key="d0">3666387</data>
    </edge>
    <edge source="TUR" target="GBR">
      <data key="d0">881233</data>
    </edge>
    <edge source="TUR" target="TZA">
      <data key="d0">424513</data>
    </edge>
    <edge source="TUR" target="USA">
      <data key="d0">481314</data>
    </edge>
    <edge source="TUR" target="BFA">
      <data key="d0">293554</data>
    </edge>
    <edge source="TUR" target="SRB">
      <data key="d0">100587</data>
    </edge>
    <edge source="CMR" target="CAF">
      <data key="d0">113564</data>
    </edge>
    <edge source="CMR" target="BEN">
      <data key="d0">209151</data>
    </edge>
    <edge source="CMR" target="FRA">
      <data key="d0">83069</data>
    </edge>
    <edge source="CMR" target="TGO">
      <data key="d0">196468</data>
    </edge>
    <edge source="CAF" target="FRA">
      <data key="d0">17047</data>
    </edge>
    <edge source="ETH" target="UGA">
      <data key="d0">23426</data>
    </edge>
    <edge source="GHA" target="BEN">
      <data key="d0">23300</data>
    </edge>
    <edge source="GHA" target="DNK">
      <data key="d0">60311</data>
    </edge>
    <edge source="GHA" target="FRA">
      <data key="d0">33186</data>
    </edge>
    <edge source="GHA" target="ISR">
      <data key="d0">13453</data>
    </edge>
    <edge source="GHA" target="CIV">
      <data key="d0">24221</data>
    </edge>
    <edge source="GHA" target="JPN">
      <data key="d0">65440</data>
    </edge>
    <edge source="GHA" target="NLD">
      <data key="d0">22252</data>
    </edge>
    <edge source="GHA" target="TGO">
      <data key="d0">495253</data>
    </edge>
    <edge source="GHA" target="GBR">
      <data key="d0">153628</data>
    </edge>
    <edge source="GHA" target="USA">
      <data key="d0">438309</data>
    </edge>
    <edge source="CIV" target="BEL">
      <data key="d0">37142</data>
    </edge>
    <edge source="CIV" target="CMR">
      <data key="d0">5596668</data>
    </edge>
    <edge source="CIV" target="CAN">
      <data key="d0">23796</data>
    </edge>
    <edge source="CIV" target="BEN">
      <data key="d0">978933</data>
    </edge>
    <edge source="CIV" target="FRA">
      <data key="d0">925881</data>
    </edge>
    <edge source="CIV" target="GMB">
      <data key="d0">178224</data>
    </edge>
    <edge source="CIV" target="GHA">
      <data key="d0">4924679</data>
    </edge>
    <edge source="CIV" target="ITA">
      <data key="d0">34965</data>
    </edge>
    <edge source="CIV" target="MDG">
      <data key="d0">11206</data>
    </edge>
    <edge source="CIV" target="MUS">
      <data key="d0">31669</data>
    </edge>
    <edge source="CIV" target="MAR">
      <data key="d0">12751</data>
    </edge>
    <edge source="CIV" target="NLD">
      <data key="d0">14099</data>
    </edge>
    <edge source="CIV" target="NER">
      <data key="d0">2382348</data>
    </edge>
    <edge source="CIV" target="NOR">
      <data key="d0">23288</data>
    </edge>
    <edge source="CIV" target="SEN">
      <data key="d0">1979981</data>
    </edge>
    <edge source="CIV" target="IND">
      <data key="d0">35161</data>
    </edge>
    <edge source="CIV" target="ZAF">
      <data key="d0">45575</data>
    </edge>
    <edge source="CIV" target="TGO">
      <data key="d0">1728867</data>
    </edge>
    <edge source="CIV" target="GBR">
      <data key="d0">75021</data>
    </edge>
    <edge source="CIV" target="USA">
      <data key="d0">156757</data>
    </edge>
    <edge source="CIV" target="BFA">
      <data key="d0">3854948</data>
    </edge>
    <edge source="MDG" target="FRA">
      <data key="d0">266289</data>
    </edge>
    <edge source="NER" target="CIV">
      <data key="d0">134067</data>
    </edge>
    <edge source="TGO" target="BEN">
      <data key="d0">123533</data>
    </edge>
    <edge source="TGO" target="NLD">
      <data key="d0">126257</data>
    </edge>
    <edge source="TGO" target="NER">
      <data key="d0">20033</data>
    </edge>
    <edge source="TZA" target="DEU">
      <data key="d0">45729</data>
    </edge>
    <edge source="BFA" target="GHA">
      <data key="d0">24365</data>
    </edge>
    <edge source="BFA" target="CIV">
      <data key="d0">100870</data>
    </edge>
    <edge source="BFA" target="TGO">
      <data key="d0">10430</data>
    </edge>
    <edge source="BWA" target="NAM">
      <data key="d0">336072</data>
    </edge>
    <edge source="BWA" target="ZAF">
      <data key="d0">3903082</data>
    </edge>
    <edge source="BWA" target="ZWE">
      <data key="d0">206742</data>
    </edge>
    <edge source="NAM" target="RUS">
      <data key="d0">17247</data>
    </edge>
    <edge source="NAM" target="ZAF">
      <data key="d0">39827</data>
    </edge>
    <edge source="ZWE" target="AUS">
      <data key="d0">290889</data>
    </edge>
    <edge source="ZWE" target="BWA">
      <data key="d0">597092</data>
    </edge>
    <edge source="ZWE" target="ETH">
      <data key="d0">76776</data>
    </edge>
    <edge source="ZWE" target="FRA">
      <data key="d0">23710</data>
    </edge>
    <edge source="ZWE" target="DEU">
      <data key="d0">326505</data>
    </edge>
    <edge source="ZWE" target="MWI">
      <data key="d0">1141257</data>
    </edge>
    <edge source="ZWE" target="MUS">
      <data key="d0">70428</data>
    </edge>
    <edge source="ZWE" target="MAR">
      <data key="d0">14759</data>
    </edge>
    <edge source="ZWE" target="MOZ">
      <data key="d0">188293</data>
    </edge>
    <edge source="ZWE" target="ZAF">
      <data key="d0">876289</data>
    </edge>
    <edge source="ZWE" target="UGA">
      <data key="d0">26115</data>
    </edge>
    <edge source="ZWE" target="GBR">
      <data key="d0">1825801</data>
    </edge>
    <edge source="ZWE" target="TZA">
      <data key="d0">63621</data>
    </edge>
    <edge source="GTM" target="ARG">
      <data key="d0">19099</data>
    </edge>
    <edge source="GTM" target="BRA">
      <data key="d0">46080</data>
    </edge>
    <edge source="GTM" target="CHL">
      <data key="d0">25600</data>
    </edge>
    <edge source="GTM" target="COL">
      <data key="d0">19734</data>
    </edge>
    <edge source="GTM" target="CRI">
      <data key="d0">8615661</data>
    </edge>
    <edge source="GTM" target="ECU">
      <data key="d0">20976</data>
    </edge>
    <edge source="GTM" target="SLV">
      <data key="d0">20024864</data>
    </edge>
    <edge source="GTM" target="FRA">
      <data key="d0">11577</data>
    </edge>
    <edge source="GTM" target="HND">
      <data key="d0">15559691</data>
    </edge>
    <edge source="GTM" target="JAM">
      <data key="d0">44290</data>
    </edge>
    <edge source="GTM" target="MEX">
      <data key="d0">5564582</data>
    </edge>
    <edge source="GTM" target="NZL">
      <data key="d0">34524</data>
    </edge>
    <edge source="GTM" target="NIC">
      <data key="d0">8360313</data>
    </edge>
    <edge source="GTM" target="PAN">
      <data key="d0">2020714</data>
    </edge>
    <edge source="GTM" target="USA">
      <data key="d0">4487546</data>
    </edge>
    <edge source="HND" target="CRI">
      <data key="d0">944994</data>
    </edge>
    <edge source="HND" target="SLV">
      <data key="d0">6297311</data>
    </edge>
    <edge source="HND" target="GTM">
      <data key="d0">1877982</data>
    </edge>
    <edge source="HND" target="NIC">
      <data key="d0">621785</data>
    </edge>
    <edge source="HND" target="PAN">
      <data key="d0">218463</data>
    </edge>
    <edge source="HND" target="USA">
      <data key="d0">270423</data>
    </edge>
    <edge source="NIC" target="CRI">
      <data key="d0">1161303</data>
    </edge>
    <edge source="NIC" target="SLV">
      <data key="d0">39398</data>
    </edge>
    <edge source="NIC" target="GTM">
      <data key="d0">19720</data>
    </edge>
    <edge source="NIC" target="HND">
      <data key="d0">133716</data>
    </edge>
    <edge source="NIC" target="PAN">
      <data key="d0">722580</data>
    </edge>
    <edge source="NIC" target="USA">
      <data key="d0">21415</data>
    </edge>
    <edge source="KGZ" target="KAZ">
      <data key="d0">124492</data>
    </edge>
    <edge source="KGZ" target="RUS">
      <data key="d0">157862</data>
    </edge>
    <edge source="UGA" target="TZA">
      <data key="d0">128705</data>
    </edge>
    <edge source="PSE" target="ISR">
      <data key="d0">966625</data>
    </edge>
    <edge source="PSE" target="JOR">
      <data key="d0">568780</data>
    </edge>
    <edge source="MWI" target="ZAF">
      <data key="d0">101534</data>
    </edge>
    <edge source="MWI" target="ZWE">
      <data key="d0">44677</data>
    </edge>
  </graph>
</graphml>
