# Supplementary material for: Core-periphery structure in sectoral international trade networks: A new approach to an old theory
Source: PLoS One. 2020 Apr 2;15(4):e0229547. doi: 10.1371/journal.pone.0229547 (PMC7117750; doi:10.1371/journal.pone.0229547)
Supplement: S8 File — (ZIP) [file pone.0229547.s008.zip › S8_File/Networks 2016/0-LIVE ANIMALS.graphml]

<?xml version='1.0' encoding='utf-8'?>
<graphml xmlns="http://graphml.graphdrawing.org/xmlns" xmlns:xsi="http://www.w3.org/2001/XMLSchema-instance" xsi:schemaLocation="http://graphml.graphdrawing.org/xmlns http://graphml.graphdrawing.org/xmlns/1.0/graphml.xsd">
  <key attr.name="weight" attr.type="long" for="edge" id="d0" />
  <graph edgedefault="directed">
    <node id="ALB" />
    <node id="ITA" />
    <node id="SRB" />
    <node id="DZA" />
    <node id="FRA" />
    <node id="AZE" />
    <node id="KAZ" />
    <node id="ARG" />
    <node id="AUS" />
    <node id="BEL" />
    <node id="BOL" />
    <node id="BRA" />
    <node id="CHL" />
    <node id="CHN" />
    <node id="COL" />
    <node id="CRI" />
    <node id="ECU" />
    <node id="DEU" />
    <node id="GHA" />
    <node id="GTM" />
    <node id="HKG" />
    <node id="IDN" />
    <node id="IRL" />
    <node id="JPN" />
    <node id="KOR" />
    <node id="LBN" />
    <node id="MYS" />
    <node id="MEX" />
    <node id="NLD" />
    <node id="PAK" />
    <node id="PAN" />
    <node id="PRY" />
    <node id="PER" />
    <node id="PHL" />
    <node id="POL" />
    <node id="PRT" />
    <node id="SGP" />
    <node id="SVK" />
    <node id="ZAF" />
    <node id="ESP" />
    <node id="SWE" />
    <node id="CHE" />
    <node id="THA" />
    <node id="ARE" />
    <node id="GBR" />
    <node id="USA" />
    <node id="URY" />
    <node id="KHM" />
    <node id="CAN" />
    <node id="ISR" />
    <node id="JOR" />
    <node id="OMN" />
    <node id="NZL" />
    <node id="RUS" />
    <node id="VNM" />
    <node id="TUR" />
    <node id="AUT" />
    <node id="ARM" />
    <node id="BGR" />
    <node id="HRV" />
    <node id="CZE" />
    <node id="GRC" />
    <node id="HUN" />
    <node id="LVA" />
    <node id="MDA" />
    <node id="MAR" />
    <node id="NOR" />
    <node id="ROU" />
    <node id="SVN" />
    <node id="UKR" />
    <node id="MKD" />
    <node id="EGY" />
    <node id="BDI" />
    <node id="BLR" />
    <node id="CMR" />
    <node id="BEN" />
    <node id="DNK" />
    <node id="ETH" />
    <node id="EST" />
    <node id="FIN" />
    <node id="GEO" />
    <node id="GMB" />
    <node id="CIV" />
    <node id="MDG" />
    <node id="NAM" />
    <node id="NER" />
    <node id="SAU" />
    <node id="SEN" />
    <node id="ZWE" />
    <node id="TGO" />
    <node id="TUN" />
    <node id="UGA" />
    <node id="TZA" />
    <node id="BFA" />
    <node id="BWA" />
    <node id="IND" />
    <node id="JAM" />
    <node id="SLV" />
    <node id="HND" />
    <node id="NIC" />
    <node id="LTU" />
    <node id="LKA" />
    <node id="CAF" />
    <node id="PSE" />
    <node id="MRT" />
    <node id="MUS" />
    <node id="KGZ" />
    <node id="MWI" />
    <node id="MOZ" />
    <edge source="ALB" target="ITA">
      <data key="d0">584025</data>
    </edge>
    <edge source="ALB" target="SRB">
      <data key="d0">87581</data>
    </edge>
    <edge source="ITA" target="ALB">
      <data key="d0">1235397</data>
    </edge>
    <edge source="ITA" target="DZA">
      <data key="d0">775807</data>
    </edge>
    <edge source="ITA" target="AUS">
      <data key="d0">13202</data>
    </edge>
    <edge source="ITA" target="AUT">
      <data key="d0">141716</data>
    </edge>
    <edge source="ITA" target="BEL">
      <data key="d0">1778617</data>
    </edge>
    <edge source="ITA" target="BGR">
      <data key="d0">228252</data>
    </edge>
    <edge source="ITA" target="BLR">
      <data key="d0">46666</data>
    </edge>
    <edge source="ITA" target="CAN">
      <data key="d0">220595</data>
    </edge>
    <edge source="ITA" target="CHN">
      <data key="d0">13822</data>
    </edge>
    <edge source="ITA" target="HRV">
      <data key="d0">382132</data>
    </edge>
    <edge source="ITA" target="CZE">
      <data key="d0">234122</data>
    </edge>
    <edge source="ITA" target="DNK">
      <data key="d0">246893</data>
    </edge>
    <edge source="ITA" target="FIN">
      <data key="d0">169992</data>
    </edge>
    <edge source="ITA" target="FRA">
      <data key="d0">5603308</data>
    </edge>
    <edge source="ITA" target="DEU">
      <data key="d0">3231801</data>
    </edge>
    <edge source="ITA" target="GRC">
      <data key="d0">2267121</data>
    </edge>
    <edge source="ITA" target="HKG">
      <data key="d0">447733</data>
    </edge>
    <edge source="ITA" target="HUN">
      <data key="d0">498090</data>
    </edge>
    <edge source="ITA" target="IDN">
      <data key="d0">27666</data>
    </edge>
    <edge source="ITA" target="IRL">
      <data key="d0">279076</data>
    </edge>
    <edge source="ITA" target="ISR">
      <data key="d0">82815</data>
    </edge>
    <edge source="ITA" target="JPN">
      <data key="d0">180113</data>
    </edge>
    <edge source="ITA" target="JOR">
      <data key="d0">10386</data>
    </edge>
    <edge source="ITA" target="KOR">
      <data key="d0">236955</data>
    </edge>
    <edge source="ITA" target="LBN">
      <data key="d0">434538</data>
    </edge>
    <edge source="ITA" target="MYS">
      <data key="d0">24949</data>
    </edge>
    <edge source="ITA" target="MDA">
      <data key="d0">31973</data>
    </edge>
    <edge source="ITA" target="OMN">
      <data key="d0">85763</data>
    </edge>
    <edge source="ITA" target="NLD">
      <data key="d0">1624110</data>
    </edge>
    <edge source="ITA" target="NOR">
      <data key="d0">18497</data>
    </edge>
    <edge source="ITA" target="POL">
      <data key="d0">3757396</data>
    </edge>
    <edge source="ITA" target="PRT">
      <data key="d0">86480</data>
    </edge>
    <edge source="ITA" target="ROU">
      <data key="d0">4232142</data>
    </edge>
    <edge source="ITA" target="RUS">
      <data key="d0">171468</data>
    </edge>
    <edge source="ITA" target="SAU">
      <data key="d0">462510</data>
    </edge>
    <edge source="ITA" target="SRB">
      <data key="d0">150102</data>
    </edge>
    <edge source="ITA" target="SVK">
      <data key="d0">141114</data>
    </edge>
    <edge source="ITA" target="SVN">
      <data key="d0">426624</data>
    </edge>
    <edge source="ITA" target="ESP">
      <data key="d0">8215282</data>
    </edge>
    <edge source="ITA" target="SWE">
      <data key="d0">202623</data>
    </edge>
    <edge source="ITA" target="CHE">
      <data key="d0">2262170</data>
    </edge>
    <edge source="ITA" target="ARE">
      <data key="d0">290356</data>
    </edge>
    <edge source="ITA" target="TUN">
      <data key="d0">350094</data>
    </edge>
    <edge source="ITA" target="TUR">
      <data key="d0">6407606</data>
    </edge>
    <edge source="ITA" target="GBR">
      <data key="d0">2404342</data>
    </edge>
    <edge source="ITA" target="USA">
      <data key="d0">230392</data>
    </edge>
    <edge source="SRB" target="PSE">
      <data key="d0">576210</data>
    </edge>
    <edge source="SRB" target="DEU">
      <data key="d0">37530</data>
    </edge>
    <edge source="SRB" target="HUN">
      <data key="d0">252927</data>
    </edge>
    <edge source="SRB" target="ISR">
      <data key="d0">977476</data>
    </edge>
    <edge source="SRB" target="LBN">
      <data key="d0">1278402</data>
    </edge>
    <edge source="SRB" target="PAK">
      <data key="d0">36391</data>
    </edge>
    <edge source="SRB" target="ARE">
      <data key="d0">116666</data>
    </edge>
    <edge source="SRB" target="MKD">
      <data key="d0">515133</data>
    </edge>
    <edge source="SRB" target="EGY">
      <data key="d0">28462</data>
    </edge>
    <edge source="SRB" target="GBR">
      <data key="d0">24315</data>
    </edge>
    <edge source="SRB" target="USA">
      <data key="d0">31223</data>
    </edge>
    <edge source="DZA" target="FRA">
      <data key="d0">126400</data>
    </edge>
    <edge source="FRA" target="DZA">
      <data key="d0">77912329</data>
    </edge>
    <edge source="FRA" target="AZE">
      <data key="d0">283480</data>
    </edge>
    <edge source="FRA" target="ARG">
      <data key="d0">63415</data>
    </edge>
    <edge source="FRA" target="AUS">
      <data key="d0">19368</data>
    </edge>
    <edge source="FRA" target="AUT">
      <data key="d0">2380909</data>
    </edge>
    <edge source="FRA" target="BEL">
      <data key="d0">166192266</data>
    </edge>
    <edge source="FRA" target="BRA">
      <data key="d0">1267766</data>
    </edge>
    <edge source="FRA" target="BGR">
      <data key="d0">2435853</data>
    </edge>
    <edge source="FRA" target="BDI">
      <data key="d0">20334</data>
    </edge>
    <edge source="FRA" target="BLR">
      <data key="d0">33091</data>
    </edge>
    <edge source="FRA" target="CMR">
      <data key="d0">1193874</data>
    </edge>
    <edge source="FRA" target="CAN">
      <data key="d0">768028</data>
    </edge>
    <edge source="FRA" target="CAF">
      <data key="d0">185289</data>
    </edge>
    <edge source="FRA" target="CHL">
      <data key="d0">66389</data>
    </edge>
    <edge source="FRA" target="CHN">
      <data key="d0">1757290</data>
    </edge>
    <edge source="FRA" target="HRV">
      <data key="d0">194652</data>
    </edge>
    <edge source="FRA" target="CZE">
      <data key="d0">4271776</data>
    </edge>
    <edge source="FRA" target="BEN">
      <data key="d0">472103</data>
    </edge>
    <edge source="FRA" target="DNK">
      <data key="d0">2759389</data>
    </edge>
    <edge source="FRA" target="EST">
      <data key="d0">193677</data>
    </edge>
    <edge source="FRA" target="FIN">
      <data key="d0">260804</data>
    </edge>
    <edge source="FRA" target="GEO">
      <data key="d0">12152</data>
    </edge>
    <edge source="FRA" target="PSE">
      <data key="d0">35061</data>
    </edge>
    <edge source="FRA" target="DEU">
      <data key="d0">73129879</data>
    </edge>
    <edge source="FRA" target="GRC">
      <data key="d0">12076603</data>
    </edge>
    <edge source="FRA" target="GTM">
      <data key="d0">73304</data>
    </edge>
    <edge source="FRA" target="HKG">
      <data key="d0">257652</data>
    </edge>
    <edge source="FRA" target="HUN">
      <data key="d0">9868302</data>
    </edge>
    <edge source="FRA" target="IRL">
      <data key="d0">22168340</data>
    </edge>
    <edge source="FRA" target="ISR">
      <data key="d0">474378</data>
    </edge>
    <edge source="FRA" target="ITA">
      <data key="d0">1125504597</data>
    </edge>
    <edge source="FRA" target="CIV">
      <data key="d0">1316103</data>
    </edge>
    <edge source="FRA" target="JPN">
      <data key="d0">1949775</data>
    </edge>
    <edge source="FRA" target="JOR">
      <data key="d0">264983</data>
    </edge>
    <edge source="FRA" target="KOR">
      <data key="d0">1153591</data>
    </edge>
    <edge source="FRA" target="LBN">
      <data key="d0">35033038</data>
    </edge>
    <edge source="FRA" target="LVA">
      <data key="d0">56484</data>
    </edge>
    <edge source="FRA" target="LTU">
      <data key="d0">1353343</data>
    </edge>
    <edge source="FRA" target="MDG">
      <data key="d0">30942</data>
    </edge>
    <edge source="FRA" target="MYS">
      <data key="d0">552344</data>
    </edge>
    <edge source="FRA" target="MRT">
      <data key="d0">102650</data>
    </edge>
    <edge source="FRA" target="MUS">
      <data key="d0">368909</data>
    </edge>
    <edge source="FRA" target="MEX">
      <data key="d0">6139005</data>
    </edge>
    <edge source="FRA" target="MDA">
      <data key="d0">191579</data>
    </edge>
    <edge source="FRA" target="MAR">
      <data key="d0">26863990</data>
    </edge>
    <edge source="FRA" target="OMN">
      <data key="d0">515844</data>
    </edge>
    <edge source="FRA" target="NLD">
      <data key="d0">50628163</data>
    </edge>
    <edge source="FRA" target="NER">
      <data key="d0">244402</data>
    </edge>
    <edge source="FRA" target="NOR">
      <data key="d0">68102</data>
    </edge>
    <edge source="FRA" target="PAK">
      <data key="d0">939117</data>
    </edge>
    <edge source="FRA" target="PAN">
      <data key="d0">90456</data>
    </edge>
    <edge source="FRA" target="PHL">
      <data key="d0">231708</data>
    </edge>
    <edge source="FRA" target="POL">
      <data key="d0">10515249</data>
    </edge>
    <edge source="FRA" target="PRT">
      <data key="d0">10469747</data>
    </edge>
    <edge source="FRA" target="ROU">
      <data key="d0">2320794</data>
    </edge>
    <edge source="FRA" target="RUS">
      <data key="d0">4381974</data>
    </edge>
    <edge source="FRA" target="SAU">
      <data key="d0">276913</data>
    </edge>
    <edge source="FRA" target="SEN">
      <data key="d0">678403</data>
    </edge>
    <edge source="FRA" target="SRB">
      <data key="d0">349135</data>
    </edge>
    <edge source="FRA" target="IND">
      <data key="d0">246060</data>
    </edge>
    <edge source="FRA" target="SGP">
      <data key="d0">73219</data>
    </edge>
    <edge source="FRA" target="SVK">
      <data key="d0">9802276</data>
    </edge>
    <edge source="FRA" target="VNM">
      <data key="d0">5345051</data>
    </edge>
    <edge source="FRA" target="SVN">
      <data key="d0">130734</data>
    </edge>
    <edge source="FRA" target="ZAF">
      <data key="d0">23020</data>
    </edge>
    <edge source="FRA" target="ESP">
      <data key="d0">252289568</data>
    </edge>
    <edge source="FRA" target="SWE">
      <data key="d0">2238553</data>
    </edge>
    <edge source="FRA" target="CHE">
      <data key="d0">17786255</data>
    </edge>
    <edge source="FRA" target="THA">
      <data key="d0">57744</data>
    </edge>
    <edge source="FRA" target="TGO">
      <data key="d0">16564</data>
    </edge>
    <edge source="FRA" target="ARE">
      <data key="d0">6432498</data>
    </edge>
    <edge source="FRA" target="TUN">
      <data key="d0">4923036</data>
    </edge>
    <edge source="FRA" target="TUR">
      <data key="d0">18519546</data>
    </edge>
    <edge source="FRA" target="UKR">
      <data key="d0">681431</data>
    </edge>
    <edge source="FRA" target="EGY">
      <data key="d0">4727190</data>
    </edge>
    <edge source="FRA" target="GBR">
      <data key="d0">98739014</data>
    </edge>
    <edge source="FRA" target="TZA">
      <data key="d0">141152</data>
    </edge>
    <edge source="FRA" target="USA">
      <data key="d0">31961452</data>
    </edge>
    <edge source="FRA" target="BFA">
      <data key="d0">256582</data>
    </edge>
    <edge source="AZE" target="KAZ">
      <data key="d0">157755</data>
    </edge>
    <edge source="KAZ" target="AZE">
      <data key="d0">65250</data>
    </edge>
    <edge source="KAZ" target="BLR">
      <data key="d0">18315</data>
    </edge>
    <edge source="KAZ" target="KGZ">
      <data key="d0">34920</data>
    </edge>
    <edge source="KAZ" target="OMN">
      <data key="d0">124125</data>
    </edge>
    <edge source="KAZ" target="RUS">
      <data key="d0">2419502</data>
    </edge>
    <edge source="KAZ" target="ARE">
      <data key="d0">745165</data>
    </edge>
    <edge source="ARG" target="AUS">
      <data key="d0">16310</data>
    </edge>
    <edge source="ARG" target="BEL">
      <data key="d0">84950</data>
    </edge>
    <edge source="ARG" target="BOL">
      <data key="d0">197246</data>
    </edge>
    <edge source="ARG" target="BRA">
      <data key="d0">145915</data>
    </edge>
    <edge source="ARG" target="CHL">
      <data key="d0">1076062</data>
    </edge>
    <edge source="ARG" target="CHN">
      <data key="d0">180030</data>
    </edge>
    <edge source="ARG" target="COL">
      <data key="d0">480471</data>
    </edge>
    <edge source="ARG" target="CRI">
      <data key="d0">85450</data>
    </edge>
    <edge source="ARG" target="ECU">
      <data key="d0">451250</data>
    </edge>
    <edge source="ARG" target="FRA">
      <data key="d0">310307</data>
    </edge>
    <edge source="ARG" target="DEU">
      <data key="d0">1155976</data>
    </edge>
    <edge source="ARG" target="GHA">
      <data key="d0">145500</data>
    </edge>
    <edge source="ARG" target="GTM">
      <data key="d0">132016</data>
    </edge>
    <edge source="ARG" target="HKG">
      <data key="d0">10320</data>
    </edge>
    <edge source="ARG" target="IDN">
      <data key="d0">114560</data>
    </edge>
    <edge source="ARG" target="IRL">
      <data key="d0">17740</data>
    </edge>
    <edge source="ARG" target="ITA">
      <data key="d0">446736</data>
    </edge>
    <edge source="ARG" target="JPN">
      <data key="d0">2015180</data>
    </edge>
    <edge source="ARG" target="KOR">
      <data key="d0">50000</data>
    </edge>
    <edge source="ARG" target="LBN">
      <data key="d0">30084</data>
    </edge>
    <edge source="ARG" target="MYS">
      <data key="d0">488248</data>
    </edge>
    <edge source="ARG" target="MEX">
      <data key="d0">591750</data>
    </edge>
    <edge source="ARG" target="NLD">
      <data key="d0">704750</data>
    </edge>
    <edge source="ARG" target="PAK">
      <data key="d0">210530</data>
    </edge>
    <edge source="ARG" target="PAN">
      <data key="d0">167800</data>
    </edge>
    <edge source="ARG" target="PRY">
      <data key="d0">928450</data>
    </edge>
    <edge source="ARG" target="PER">
      <data key="d0">335955</data>
    </edge>
    <edge source="ARG" target="PHL">
      <data key="d0">39000</data>
    </edge>
    <edge source="ARG" target="POL">
      <data key="d0">13650</data>
    </edge>
    <edge source="ARG" target="PRT">
      <data key="d0">11610</data>
    </edge>
    <edge source="ARG" target="SGP">
      <data key="d0">241000</data>
    </edge>
    <edge source="ARG" target="SVK">
      <data key="d0">20000</data>
    </edge>
    <edge source="ARG" target="ZAF">
      <data key="d0">911600</data>
    </edge>
    <edge source="ARG" target="ESP">
      <data key="d0">499897</data>
    </edge>
    <edge source="ARG" target="SWE">
      <data key="d0">71500</data>
    </edge>
    <edge source="ARG" target="CHE">
      <data key="d0">232600</data>
    </edge>
    <edge source="ARG" target="THA">
      <data key="d0">706950</data>
    </edge>
    <edge source="ARG" target="ARE">
      <data key="d0">2794140</data>
    </edge>
    <edge source="ARG" target="GBR">
      <data key="d0">4230229</data>
    </edge>
    <edge source="ARG" target="USA">
      <data key="d0">10645538</data>
    </edge>
    <edge source="ARG" target="URY">
      <data key="d0">1579961</data>
    </edge>
    <edge source="AUS" target="ARG">
      <data key="d0">264245</data>
    </edge>
    <edge source="AUS" target="BEL">
      <data key="d0">155771</data>
    </edge>
    <edge source="AUS" target="KHM">
      <data key="d0">2947350</data>
    </edge>
    <edge source="AUS" target="CAN">
      <data key="d0">776939</data>
    </edge>
    <edge source="AUS" target="CHN">
      <data key="d0">129013796</data>
    </edge>
    <edge source="AUS" target="DEU">
      <data key="d0">238228</data>
    </edge>
    <edge source="AUS" target="HKG">
      <data key="d0">43987734</data>
    </edge>
    <edge source="AUS" target="IDN">
      <data key="d0">522411589</data>
    </edge>
    <edge source="AUS" target="ISR">
      <data key="d0">76337151</data>
    </edge>
    <edge source="AUS" target="JPN">
      <data key="d0">19889309</data>
    </edge>
    <edge source="AUS" target="JOR">
      <data key="d0">14721889</data>
    </edge>
    <edge source="AUS" target="KOR">
      <data key="d0">1598476</data>
    </edge>
    <edge source="AUS" target="LBN">
      <data key="d0">1110638</data>
    </edge>
    <edge source="AUS" target="MYS">
      <data key="d0">43614199</data>
    </edge>
    <edge source="AUS" target="MEX">
      <data key="d0">8173739</data>
    </edge>
    <edge source="AUS" target="OMN">
      <data key="d0">7861662</data>
    </edge>
    <edge source="AUS" target="NLD">
      <data key="d0">327085</data>
    </edge>
    <edge source="AUS" target="NZL">
      <data key="d0">45914921</data>
    </edge>
    <edge source="AUS" target="PAK">
      <data key="d0">6478041</data>
    </edge>
    <edge source="AUS" target="PHL">
      <data key="d0">11708540</data>
    </edge>
    <edge source="AUS" target="RUS">
      <data key="d0">29434547</data>
    </edge>
    <edge source="AUS" target="SGP">
      <data key="d0">7822408</data>
    </edge>
    <edge source="AUS" target="VNM">
      <data key="d0">215929869</data>
    </edge>
    <edge source="AUS" target="ZAF">
      <data key="d0">13430192</data>
    </edge>
    <edge source="AUS" target="THA">
      <data key="d0">2963105</data>
    </edge>
    <edge source="AUS" target="ARE">
      <data key="d0">18644019</data>
    </edge>
    <edge source="AUS" target="TUR">
      <data key="d0">47728354</data>
    </edge>
    <edge source="AUS" target="GBR">
      <data key="d0">4275649</data>
    </edge>
    <edge source="AUS" target="USA">
      <data key="d0">10623970</data>
    </edge>
    <edge source="AUS" target="URY">
      <data key="d0">51844</data>
    </edge>
    <edge source="BEL" target="ALB">
      <data key="d0">38065</data>
    </edge>
    <edge source="BEL" target="DZA">
      <data key="d0">25169</data>
    </edge>
    <edge source="BEL" target="AZE">
      <data key="d0">34360</data>
    </edge>
    <edge source="BEL" target="ARG">
      <data key="d0">148597</data>
    </edge>
    <edge source="BEL" target="AUS">
      <data key="d0">93835</data>
    </edge>
    <edge source="BEL" target="AUT">
      <data key="d0">744932</data>
    </edge>
    <edge source="BEL" target="ARM">
      <data key="d0">38520</data>
    </edge>
    <edge source="BEL" target="BRA">
      <data key="d0">2575087</data>
    </edge>
    <edge source="BEL" target="BGR">
      <data key="d0">80114</data>
    </edge>
    <edge source="BEL" target="BDI">
      <data key="d0">27778</data>
    </edge>
    <edge source="BEL" target="BLR">
      <data key="d0">81327</data>
    </edge>
    <edge source="BEL" target="CMR">
      <data key="d0">175724</data>
    </edge>
    <edge source="BEL" target="CAN">
      <data key="d0">7504156</data>
    </edge>
    <edge source="BEL" target="CHL">
      <data key="d0">963783</data>
    </edge>
    <edge source="BEL" target="CHN">
      <data key="d0">4864144</data>
    </edge>
    <edge source="BEL" target="COL">
      <data key="d0">1339394</data>
    </edge>
    <edge source="BEL" target="CRI">
      <data key="d0">77702</data>
    </edge>
    <edge source="BEL" target="HRV">
      <data key="d0">47373</data>
    </edge>
    <edge source="BEL" target="CZE">
      <data key="d0">881254</data>
    </edge>
    <edge source="BEL" target="BEN">
      <data key="d0">279417</data>
    </edge>
    <edge source="BEL" target="DNK">
      <data key="d0">3611319</data>
    </edge>
    <edge source="BEL" target="ETH">
      <data key="d0">199716</data>
    </edge>
    <edge source="BEL" target="EST">
      <data key="d0">25230</data>
    </edge>
    <edge source="BEL" target="FIN">
      <data key="d0">846481</data>
    </edge>
    <edge source="BEL" target="FRA">
      <data key="d0">53277472</data>
    </edge>
    <edge source="BEL" target="GEO">
      <data key="d0">22367</data>
    </edge>
    <edge source="BEL" target="GMB">
      <data key="d0">14660</data>
    </edge>
    <edge source="BEL" target="DEU">
      <data key="d0">41554975</data>
    </edge>
    <edge source="BEL" target="GHA">
      <data key="d0">319258</data>
    </edge>
    <edge source="BEL" target="GRC">
      <data key="d0">1610134</data>
    </edge>
    <edge source="BEL" target="HKG">
      <data key="d0">70586</data>
    </edge>
    <edge source="BEL" target="HUN">
      <data key="d0">2927504</data>
    </edge>
    <edge source="BEL" target="IDN">
      <data key="d0">623516</data>
    </edge>
    <edge source="BEL" target="IRL">
      <data key="d0">3659179</data>
    </edge>
    <edge source="BEL" target="ISR">
      <data key="d0">1424763</data>
    </edge>
    <edge source="BEL" target="ITA">
      <data key="d0">12657354</data>
    </edge>
    <edge source="BEL" target="CIV">
      <data key="d0">149813</data>
    </edge>
    <edge source="BEL" target="JPN">
      <data key="d0">9478171</data>
    </edge>
    <edge source="BEL" target="KAZ">
      <data key="d0">47533</data>
    </edge>
    <edge source="BEL" target="JOR">
      <data key="d0">352517</data>
    </edge>
    <edge source="BEL" target="KOR">
      <data key="d0">848058</data>
    </edge>
    <edge source="BEL" target="LBN">
      <data key="d0">695323</data>
    </edge>
    <edge source="BEL" target="LVA">
      <data key="d0">109793</data>
    </edge>
    <edge source="BEL" target="MDG">
      <data key="d0">194385</data>
    </edge>
    <edge source="BEL" target="MYS">
      <data key="d0">30516</data>
    </edge>
    <edge source="BEL" target="MEX">
      <data key="d0">1300924</data>
    </edge>
    <edge source="BEL" target="MDA">
      <data key="d0">21900</data>
    </edge>
    <edge source="BEL" target="MAR">
      <data key="d0">1888401</data>
    </edge>
    <edge source="BEL" target="OMN">
      <data key="d0">11798</data>
    </edge>
    <edge source="BEL" target="NAM">
      <data key="d0">26663</data>
    </edge>
    <edge source="BEL" target="NLD">
      <data key="d0">260692555</data>
    </edge>
    <edge source="BEL" target="NZL">
      <data key="d0">24905</data>
    </edge>
    <edge source="BEL" target="NER">
      <data key="d0">49656</data>
    </edge>
    <edge source="BEL" target="NOR">
      <data key="d0">281491</data>
    </edge>
    <edge source="BEL" target="PAK">
      <data key="d0">797986</data>
    </edge>
    <edge source="BEL" target="PER">
      <data key="d0">276793</data>
    </edge>
    <edge source="BEL" target="POL">
      <data key="d0">1281466</data>
    </edge>
    <edge source="BEL" target="PRT">
      <data key="d0">13620</data>
    </edge>
    <edge source="BEL" target="ROU">
      <data key="d0">49152</data>
    </edge>
    <edge source="BEL" target="RUS">
      <data key="d0">1291936</data>
    </edge>
    <edge source="BEL" target="SAU">
      <data key="d0">438444</data>
    </edge>
    <edge source="BEL" target="SEN">
      <data key="d0">51039</data>
    </edge>
    <edge source="BEL" target="SRB">
      <data key="d0">91539</data>
    </edge>
    <edge source="BEL" target="SGP">
      <data key="d0">74378</data>
    </edge>
    <edge source="BEL" target="SVK">
      <data key="d0">255461</data>
    </edge>
    <edge source="BEL" target="VNM">
      <data key="d0">102983</data>
    </edge>
    <edge source="BEL" target="ZAF">
      <data key="d0">799457</data>
    </edge>
    <edge source="BEL" target="ZWE">
      <data key="d0">28192</data>
    </edge>
    <edge source="BEL" target="ESP">
      <data key="d0">6938342</data>
    </edge>
    <edge source="BEL" target="SWE">
      <data key="d0">7889358</data>
    </edge>
    <edge source="BEL" target="CHE">
      <data key="d0">6224031</data>
    </edge>
    <edge source="BEL" target="THA">
      <data key="d0">297632</data>
    </edge>
    <edge source="BEL" target="TGO">
      <data key="d0">278350</data>
    </edge>
    <edge source="BEL" target="ARE">
      <data key="d0">2970826</data>
    </edge>
    <edge source="BEL" target="TUN">
      <data key="d0">96719</data>
    </edge>
    <edge source="BEL" target="TUR">
      <data key="d0">931032</data>
    </edge>
    <edge source="BEL" target="UGA">
      <data key="d0">158881</data>
    </edge>
    <edge source="BEL" target="UKR">
      <data key="d0">43719</data>
    </edge>
    <edge source="BEL" target="MKD">
      <data key="d0">15231</data>
    </edge>
    <edge source="BEL" target="EGY">
      <data key="d0">1715096</data>
    </edge>
    <edge source="BEL" target="GBR">
      <data key="d0">10287126</data>
    </edge>
    <edge source="BEL" target="TZA">
      <data key="d0">20718</data>
    </edge>
    <edge source="BEL" target="USA">
      <data key="d0">34218586</data>
    </edge>
    <edge source="BEL" target="BFA">
      <data key="d0">572645</data>
    </edge>
    <edge source="BEL" target="URY">
      <data key="d0">17991</data>
    </edge>
    <edge source="BRA" target="ARG">
      <data key="d0">15280961</data>
    </edge>
    <edge source="BRA" target="BEL">
      <data key="d0">90000</data>
    </edge>
    <edge source="BRA" target="BOL">
      <data key="d0">6258867</data>
    </edge>
    <edge source="BRA" target="CHL">
      <data key="d0">4358954</data>
    </edge>
    <edge source="BRA" target="CHN">
      <data key="d0">23176</data>
    </edge>
    <edge source="BRA" target="COL">
      <data key="d0">7379443</data>
    </edge>
    <edge source="BRA" target="ECU">
      <data key="d0">10716999</data>
    </edge>
    <edge source="BRA" target="ETH">
      <data key="d0">251920</data>
    </edge>
    <edge source="BRA" target="DEU">
      <data key="d0">19725</data>
    </edge>
    <edge source="BRA" target="HKG">
      <data key="d0">148374</data>
    </edge>
    <edge source="BRA" target="JOR">
      <data key="d0">11477416</data>
    </edge>
    <edge source="BRA" target="LBN">
      <data key="d0">42846689</data>
    </edge>
    <edge source="BRA" target="MEX">
      <data key="d0">30000</data>
    </edge>
    <edge source="BRA" target="NLD">
      <data key="d0">10000</data>
    </edge>
    <edge source="BRA" target="PRY">
      <data key="d0">6217877</data>
    </edge>
    <edge source="BRA" target="PER">
      <data key="d0">10840377</data>
    </edge>
    <edge source="BRA" target="PHL">
      <data key="d0">17400</data>
    </edge>
    <edge source="BRA" target="SEN">
      <data key="d0">313931</data>
    </edge>
    <edge source="BRA" target="IND">
      <data key="d0">684747</data>
    </edge>
    <edge source="BRA" target="THA">
      <data key="d0">124220</data>
    </edge>
    <edge source="BRA" target="ARE">
      <data key="d0">131200</data>
    </edge>
    <edge source="BRA" target="TUR">
      <data key="d0">107603244</data>
    </edge>
    <edge source="BRA" target="EGY">
      <data key="d0">17230277</data>
    </edge>
    <edge source="BRA" target="USA">
      <data key="d0">4728922</data>
    </edge>
    <edge source="BRA" target="URY">
      <data key="d0">2349052</data>
    </edge>
    <edge source="CHL" target="ARG">
      <data key="d0">563200</data>
    </edge>
    <edge source="CHL" target="BEL">
      <data key="d0">60506</data>
    </edge>
    <edge source="CHL" target="BOL">
      <data key="d0">95338</data>
    </edge>
    <edge source="CHL" target="CAN">
      <data key="d0">167065</data>
    </edge>
    <edge source="CHL" target="CHN">
      <data key="d0">590716</data>
    </edge>
    <edge source="CHL" target="ECU">
      <data key="d0">1882613</data>
    </edge>
    <edge source="CHL" target="FRA">
      <data key="d0">177152</data>
    </edge>
    <edge source="CHL" target="DEU">
      <data key="d0">286652</data>
    </edge>
    <edge source="CHL" target="HKG">
      <data key="d0">19149</data>
    </edge>
    <edge source="CHL" target="NLD">
      <data key="d0">342227</data>
    </edge>
    <edge source="CHL" target="PRY">
      <data key="d0">28000</data>
    </edge>
    <edge source="CHL" target="PER">
      <data key="d0">228192</data>
    </edge>
    <edge source="CHL" target="POL">
      <data key="d0">132100</data>
    </edge>
    <edge source="CHL" target="SAU">
      <data key="d0">200000</data>
    </edge>
    <edge source="CHL" target="SVK">
      <data key="d0">15000</data>
    </edge>
    <edge source="CHL" target="SWE">
      <data key="d0">50000</data>
    </edge>
    <edge source="CHL" target="ARE">
      <data key="d0">263232</data>
    </edge>
    <edge source="CHL" target="TUR">
      <data key="d0">17711963</data>
    </edge>
    <edge source="CHL" target="USA">
      <data key="d0">3234254</data>
    </edge>
    <edge source="CHL" target="URY">
      <data key="d0">15000</data>
    </edge>
    <edge source="CHN" target="CAN">
      <data key="d0">1702994</data>
    </edge>
    <edge source="CHN" target="CZE">
      <data key="d0">38663</data>
    </edge>
    <edge source="CHN" target="FRA">
      <data key="d0">288790</data>
    </edge>
    <edge source="CHN" target="DEU">
      <data key="d0">191124</data>
    </edge>
    <edge source="CHN" target="HKG">
      <data key="d0">536717123</data>
    </edge>
    <edge source="CHN" target="IDN">
      <data key="d0">77845</data>
    </edge>
    <edge source="CHN" target="ITA">
      <data key="d0">388083</data>
    </edge>
    <edge source="CHN" target="JPN">
      <data key="d0">5104963</data>
    </edge>
    <edge source="CHN" target="KOR">
      <data key="d0">4498199</data>
    </edge>
    <edge source="CHN" target="MYS">
      <data key="d0">46363</data>
    </edge>
    <edge source="CHN" target="PRT">
      <data key="d0">13875</data>
    </edge>
    <edge source="CHN" target="RUS">
      <data key="d0">51732</data>
    </edge>
    <edge source="CHN" target="SGP">
      <data key="d0">245122</data>
    </edge>
    <edge source="CHN" target="VNM">
      <data key="d0">3525333</data>
    </edge>
    <edge source="CHN" target="THA">
      <data key="d0">138109</data>
    </edge>
    <edge source="CHN" target="USA">
      <data key="d0">36164403</data>
    </edge>
    <edge source="COL" target="CAN">
      <data key="d0">58742</data>
    </edge>
    <edge source="COL" target="CHL">
      <data key="d0">14995</data>
    </edge>
    <edge source="COL" target="ECU">
      <data key="d0">937121</data>
    </edge>
    <edge source="COL" target="GTM">
      <data key="d0">32355</data>
    </edge>
    <edge source="COL" target="HKG">
      <data key="d0">65175</data>
    </edge>
    <edge source="COL" target="JOR">
      <data key="d0">13530037</data>
    </edge>
    <edge source="COL" target="LBN">
      <data key="d0">11655063</data>
    </edge>
    <edge source="COL" target="PAN">
      <data key="d0">83813</data>
    </edge>
    <edge source="COL" target="PER">
      <data key="d0">172200</data>
    </edge>
    <edge source="COL" target="CHE">
      <data key="d0">14600</data>
    </edge>
    <edge source="COL" target="USA">
      <data key="d0">3466148</data>
    </edge>
    <edge source="CRI" target="SLV">
      <data key="d0">354605</data>
    </edge>
    <edge source="CRI" target="DEU">
      <data key="d0">500757</data>
    </edge>
    <edge source="CRI" target="GTM">
      <data key="d0">170808</data>
    </edge>
    <edge source="CRI" target="HND">
      <data key="d0">359447</data>
    </edge>
    <edge source="CRI" target="MEX">
      <data key="d0">37367</data>
    </edge>
    <edge source="CRI" target="NIC">
      <data key="d0">5044798</data>
    </edge>
    <edge source="CRI" target="PAN">
      <data key="d0">210430</data>
    </edge>
    <edge source="CRI" target="ARE">
      <data key="d0">147151</data>
    </edge>
    <edge source="CRI" target="USA">
      <data key="d0">458016</data>
    </edge>
    <edge source="ECU" target="NLD">
      <data key="d0">25893</data>
    </edge>
    <edge source="ECU" target="USA">
      <data key="d0">931988</data>
    </edge>
    <edge source="DEU" target="ALB">
      <data key="d0">43301</data>
    </edge>
    <edge source="DEU" target="DZA">
      <data key="d0">7006544</data>
    </edge>
    <edge source="DEU" target="AZE">
      <data key="d0">3240201</data>
    </edge>
    <edge source="DEU" target="ARG">
      <data key="d0">310288</data>
    </edge>
    <edge source="DEU" target="AUS">
      <data key="d0">2510227</data>
    </edge>
    <edge source="DEU" target="AUT">
      <data key="d0">83085387</data>
    </edge>
    <edge source="DEU" target="BEL">
      <data key="d0">17710196</data>
    </edge>
    <edge source="DEU" target="BRA">
      <data key="d0">55314</data>
    </edge>
    <edge source="DEU" target="BGR">
      <data key="d0">1610692</data>
    </edge>
    <edge source="DEU" target="BLR">
      <data key="d0">1306680</data>
    </edge>
    <edge source="DEU" target="CMR">
      <data key="d0">252330</data>
    </edge>
    <edge source="DEU" target="CAN">
      <data key="d0">8444038</data>
    </edge>
    <edge source="DEU" target="LKA">
      <data key="d0">81235</data>
    </edge>
    <edge source="DEU" target="CHL">
      <data key="d0">161959</data>
    </edge>
    <edge source="DEU" target="CHN">
      <data key="d0">5415671</data>
    </edge>
    <edge source="DEU" target="COL">
      <data key="d0">731118</data>
    </edge>
    <edge source="DEU" target="HRV">
      <data key="d0">5787925</data>
    </edge>
    <edge source="DEU" target="CZE">
      <data key="d0">26725609</data>
    </edge>
    <edge source="DEU" target="BEN">
      <data key="d0">15043</data>
    </edge>
    <edge source="DEU" target="DNK">
      <data key="d0">10464857</data>
    </edge>
    <edge source="DEU" target="ETH">
      <data key="d0">105861</data>
    </edge>
    <edge source="DEU" target="EST">
      <data key="d0">2943986</data>
    </edge>
    <edge source="DEU" target="FIN">
      <data key="d0">903409</data>
    </edge>
    <edge source="DEU" target="FRA">
      <data key="d0">10747383</data>
    </edge>
    <edge source="DEU" target="GEO">
      <data key="d0">272392</data>
    </edge>
    <edge source="DEU" target="GHA">
      <data key="d0">198839</data>
    </edge>
    <edge source="DEU" target="GRC">
      <data key="d0">4001593</data>
    </edge>
    <edge source="DEU" target="GTM">
      <data key="d0">634244</data>
    </edge>
    <edge source="DEU" target="HKG">
      <data key="d0">640512</data>
    </edge>
    <edge source="DEU" target="HUN">
      <data key="d0">45501835</data>
    </edge>
    <edge source="DEU" target="IDN">
      <data key="d0">1080312</data>
    </edge>
    <edge source="DEU" target="IRL">
      <data key="d0">1327596</data>
    </edge>
    <edge source="DEU" target="ISR">
      <data key="d0">605368</data>
    </edge>
    <edge source="DEU" target="ITA">
      <data key="d0">43956359</data>
    </edge>
    <edge source="DEU" target="JPN">
      <data key="d0">356895</data>
    </edge>
    <edge source="DEU" target="KAZ">
      <data key="d0">3766572</data>
    </edge>
    <edge source="DEU" target="JOR">
      <data key="d0">87408</data>
    </edge>
    <edge source="DEU" target="KOR">
      <data key="d0">3428361</data>
    </edge>
    <edge source="DEU" target="LBN">
      <data key="d0">13259095</data>
    </edge>
    <edge source="DEU" target="LVA">
      <data key="d0">3209438</data>
    </edge>
    <edge source="DEU" target="LTU">
      <data key="d0">847374</data>
    </edge>
    <edge source="DEU" target="MYS">
      <data key="d0">1374640</data>
    </edge>
    <edge source="DEU" target="MEX">
      <data key="d0">10290138</data>
    </edge>
    <edge source="DEU" target="MDA">
      <data key="d0">1162539</data>
    </edge>
    <edge source="DEU" target="MAR">
      <data key="d0">13231148</data>
    </edge>
    <edge source="DEU" target="OMN">
      <data key="d0">113332</data>
    </edge>
    <edge source="DEU" target="NLD">
      <data key="d0">555469852</data>
    </edge>
    <edge source="DEU" target="NOR">
      <data key="d0">679843</data>
    </edge>
    <edge source="DEU" target="PAK">
      <data key="d0">465480</data>
    </edge>
    <edge source="DEU" target="PHL">
      <data key="d0">739845</data>
    </edge>
    <edge source="DEU" target="POL">
      <data key="d0">93136491</data>
    </edge>
    <edge source="DEU" target="PRT">
      <data key="d0">955541</data>
    </edge>
    <edge source="DEU" target="ROU">
      <data key="d0">22982481</data>
    </edge>
    <edge source="DEU" target="RUS">
      <data key="d0">23806579</data>
    </edge>
    <edge source="DEU" target="SAU">
      <data key="d0">4140329</data>
    </edge>
    <edge source="DEU" target="SRB">
      <data key="d0">4527834</data>
    </edge>
    <edge source="DEU" target="IND">
      <data key="d0">431352</data>
    </edge>
    <edge source="DEU" target="SVK">
      <data key="d0">2792369</data>
    </edge>
    <edge source="DEU" target="VNM">
      <data key="d0">397153</data>
    </edge>
    <edge source="DEU" target="SVN">
      <data key="d0">227578</data>
    </edge>
    <edge source="DEU" target="ZAF">
      <data key="d0">464261</data>
    </edge>
    <edge source="DEU" target="ESP">
      <data key="d0">27244946</data>
    </edge>
    <edge source="DEU" target="SWE">
      <data key="d0">4160739</data>
    </edge>
    <edge source="DEU" target="CHE">
      <data key="d0">30060532</data>
    </edge>
    <edge source="DEU" target="THA">
      <data key="d0">355586</data>
    </edge>
    <edge source="DEU" target="ARE">
      <data key="d0">8587623</data>
    </edge>
    <edge source="DEU" target="TUN">
      <data key="d0">290224</data>
    </edge>
    <edge source="DEU" target="TUR">
      <data key="d0">72876787</data>
    </edge>
    <edge source="DEU" target="UGA">
      <data key="d0">44627</data>
    </edge>
    <edge source="DEU" target="UKR">
      <data key="d0">22802165</data>
    </edge>
    <edge source="DEU" target="EGY">
      <data key="d0">5085022</data>
    </edge>
    <edge source="DEU" target="GBR">
      <data key="d0">8902288</data>
    </edge>
    <edge source="DEU" target="USA">
      <data key="d0">34823201</data>
    </edge>
    <edge source="GHA" target="CIV">
      <data key="d0">33575</data>
    </edge>
    <edge source="GTM" target="SLV">
      <data key="d0">1645499</data>
    </edge>
    <edge source="GTM" target="HND">
      <data key="d0">21559</data>
    </edge>
    <edge source="GTM" target="NIC">
      <data key="d0">11100</data>
    </edge>
    <edge source="GTM" target="USA">
      <data key="d0">20500</data>
    </edge>
    <edge source="HKG" target="AUS">
      <data key="d0">18993</data>
    </edge>
    <edge source="HKG" target="CHN">
      <data key="d0">51805</data>
    </edge>
    <edge source="HKG" target="IDN">
      <data key="d0">59256</data>
    </edge>
    <edge source="HKG" target="ITA">
      <data key="d0">20614</data>
    </edge>
    <edge source="HKG" target="JPN">
      <data key="d0">154856</data>
    </edge>
    <edge source="HKG" target="KOR">
      <data key="d0">232257</data>
    </edge>
    <edge source="HKG" target="MYS">
      <data key="d0">149435</data>
    </edge>
    <edge source="HKG" target="NZL">
      <data key="d0">24059</data>
    </edge>
    <edge source="HKG" target="PHL">
      <data key="d0">52466</data>
    </edge>
    <edge source="HKG" target="ESP">
      <data key="d0">10538</data>
    </edge>
    <edge source="HKG" target="GBR">
      <data key="d0">100846</data>
    </edge>
    <edge source="HKG" target="USA">
      <data key="d0">94338</data>
    </edge>
    <edge source="IDN" target="ARG">
      <data key="d0">21800</data>
    </edge>
    <edge source="IDN" target="BEL">
      <data key="d0">1056033</data>
    </edge>
    <edge source="IDN" target="CHN">
      <data key="d0">716541</data>
    </edge>
    <edge source="IDN" target="CZE">
      <data key="d0">91005</data>
    </edge>
    <edge source="IDN" target="DEU">
      <data key="d0">34431</data>
    </edge>
    <edge source="IDN" target="HKG">
      <data key="d0">43217</data>
    </edge>
    <edge source="IDN" target="JPN">
      <data key="d0">253649</data>
    </edge>
    <edge source="IDN" target="KOR">
      <data key="d0">295376</data>
    </edge>
    <edge source="IDN" target="MYS">
      <data key="d0">26042</data>
    </edge>
    <edge source="IDN" target="OMN">
      <data key="d0">62150</data>
    </edge>
    <edge source="IDN" target="NLD">
      <data key="d0">74167</data>
    </edge>
    <edge source="IDN" target="PAK">
      <data key="d0">137650</data>
    </edge>
    <edge source="IDN" target="RUS">
      <data key="d0">10221</data>
    </edge>
    <edge source="IDN" target="SGP">
      <data key="d0">53658539</data>
    </edge>
    <edge source="IDN" target="SVK">
      <data key="d0">13400</data>
    </edge>
    <edge source="IDN" target="VNM">
      <data key="d0">10272</data>
    </edge>
    <edge source="IDN" target="GBR">
      <data key="d0">29571</data>
    </edge>
    <edge source="IDN" target="USA">
      <data key="d0">521674</data>
    </edge>
    <edge source="IRL" target="ARG">
      <data key="d0">89746</data>
    </edge>
    <edge source="IRL" target="AUS">
      <data key="d0">255045</data>
    </edge>
    <edge source="IRL" target="BEL">
      <data key="d0">1774828</data>
    </edge>
    <edge source="IRL" target="BGR">
      <data key="d0">91405</data>
    </edge>
    <edge source="IRL" target="CAN">
      <data key="d0">22157</data>
    </edge>
    <edge source="IRL" target="CZE">
      <data key="d0">238310</data>
    </edge>
    <edge source="IRL" target="DNK">
      <data key="d0">356577</data>
    </edge>
    <edge source="IRL" target="FRA">
      <data key="d0">6780342</data>
    </edge>
    <edge source="IRL" target="DEU">
      <data key="d0">1400283</data>
    </edge>
    <edge source="IRL" target="GRC">
      <data key="d0">255992</data>
    </edge>
    <edge source="IRL" target="HKG">
      <data key="d0">14840</data>
    </edge>
    <edge source="IRL" target="HUN">
      <data key="d0">580837</data>
    </edge>
    <edge source="IRL" target="ITA">
      <data key="d0">15247244</data>
    </edge>
    <edge source="IRL" target="JPN">
      <data key="d0">34834</data>
    </edge>
    <edge source="IRL" target="MAR">
      <data key="d0">231271</data>
    </edge>
    <edge source="IRL" target="NLD">
      <data key="d0">4857638</data>
    </edge>
    <edge source="IRL" target="NOR">
      <data key="d0">176862</data>
    </edge>
    <edge source="IRL" target="POL">
      <data key="d0">211185</data>
    </edge>
    <edge source="IRL" target="PRT">
      <data key="d0">140570</data>
    </edge>
    <edge source="IRL" target="ROU">
      <data key="d0">617466</data>
    </edge>
    <edge source="IRL" target="SRB">
      <data key="d0">116858</data>
    </edge>
    <edge source="IRL" target="SGP">
      <data key="d0">245161</data>
    </edge>
    <edge source="IRL" target="SVK">
      <data key="d0">13704</data>
    </edge>
    <edge source="IRL" target="ZAF">
      <data key="d0">3651612</data>
    </edge>
    <edge source="IRL" target="ESP">
      <data key="d0">14464633</data>
    </edge>
    <edge source="IRL" target="SWE">
      <data key="d0">496343</data>
    </edge>
    <edge source="IRL" target="CHE">
      <data key="d0">171543</data>
    </edge>
    <edge source="IRL" target="ARE">
      <data key="d0">97293</data>
    </edge>
    <edge source="IRL" target="TUR">
      <data key="d0">11457537</data>
    </edge>
    <edge source="IRL" target="UKR">
      <data key="d0">289909</data>
    </edge>
    <edge source="IRL" target="GBR">
      <data key="d0">210738760</data>
    </edge>
    <edge source="IRL" target="USA">
      <data key="d0">20233433</data>
    </edge>
    <edge source="JPN" target="AUS">
      <data key="d0">2630751</data>
    </edge>
    <edge source="JPN" target="BEL">
      <data key="d0">80424</data>
    </edge>
    <edge source="JPN" target="CAN">
      <data key="d0">11851</data>
    </edge>
    <edge source="JPN" target="CHN">
      <data key="d0">2177564</data>
    </edge>
    <edge source="JPN" target="FRA">
      <data key="d0">970591</data>
    </edge>
    <edge source="JPN" target="DEU">
      <data key="d0">223205</data>
    </edge>
    <edge source="JPN" target="HKG">
      <data key="d0">1190113</data>
    </edge>
    <edge source="JPN" target="IRL">
      <data key="d0">32707</data>
    </edge>
    <edge source="JPN" target="ITA">
      <data key="d0">193315</data>
    </edge>
    <edge source="JPN" target="KOR">
      <data key="d0">3872208</data>
    </edge>
    <edge source="JPN" target="MEX">
      <data key="d0">62864</data>
    </edge>
    <edge source="JPN" target="NLD">
      <data key="d0">384909</data>
    </edge>
    <edge source="JPN" target="PHL">
      <data key="d0">68122</data>
    </edge>
    <edge source="JPN" target="RUS">
      <data key="d0">1306798</data>
    </edge>
    <edge source="JPN" target="SGP">
      <data key="d0">539909</data>
    </edge>
    <edge source="JPN" target="VNM">
      <data key="d0">130120</data>
    </edge>
    <edge source="JPN" target="THA">
      <data key="d0">55912</data>
    </edge>
    <edge source="JPN" target="GBR">
      <data key="d0">3319794</data>
    </edge>
    <edge source="JPN" target="USA">
      <data key="d0">1147304</data>
    </edge>
    <edge source="KOR" target="AUS">
      <data key="d0">13419</data>
    </edge>
    <edge source="KOR" target="CAN">
      <data key="d0">254240</data>
    </edge>
    <edge source="KOR" target="CHN">
      <data key="d0">43209</data>
    </edge>
    <edge source="KOR" target="DEU">
      <data key="d0">115529</data>
    </edge>
    <edge source="KOR" target="JPN">
      <data key="d0">293240</data>
    </edge>
    <edge source="KOR" target="IND">
      <data key="d0">85300</data>
    </edge>
    <edge source="KOR" target="ARE">
      <data key="d0">173477</data>
    </edge>
    <edge source="KOR" target="GBR">
      <data key="d0">10587</data>
    </edge>
    <edge source="KOR" target="USA">
      <data key="d0">540457</data>
    </edge>
    <edge source="LBN" target="JOR">
      <data key="d0">10934</data>
    </edge>
    <edge source="MYS" target="KHM">
      <data key="d0">18533</data>
    </edge>
    <edge source="MYS" target="DEU">
      <data key="d0">64872</data>
    </edge>
    <edge source="MYS" target="HKG">
      <data key="d0">39441</data>
    </edge>
    <edge source="MYS" target="IDN">
      <data key="d0">252097</data>
    </edge>
    <edge source="MYS" target="JPN">
      <data key="d0">100409</data>
    </edge>
    <edge source="MYS" target="KOR">
      <data key="d0">17551</data>
    </edge>
    <edge source="MYS" target="NLD">
      <data key="d0">18104</data>
    </edge>
    <edge source="MYS" target="SAU">
      <data key="d0">12828</data>
    </edge>
    <edge source="MYS" target="SGP">
      <data key="d0">170573912</data>
    </edge>
    <edge source="MYS" target="VNM">
      <data key="d0">467171</data>
    </edge>
    <edge source="MYS" target="THA">
      <data key="d0">521803</data>
    </edge>
    <edge source="MYS" target="ARE">
      <data key="d0">145335</data>
    </edge>
    <edge source="MYS" target="TUR">
      <data key="d0">20202</data>
    </edge>
    <edge source="MYS" target="GBR">
      <data key="d0">21207</data>
    </edge>
    <edge source="MYS" target="USA">
      <data key="d0">163956</data>
    </edge>
    <edge source="MEX" target="CAN">
      <data key="d0">450992</data>
    </edge>
    <edge source="MEX" target="CHN">
      <data key="d0">190480</data>
    </edge>
    <edge source="MEX" target="CRI">
      <data key="d0">54423</data>
    </edge>
    <edge source="MEX" target="ECU">
      <data key="d0">26614</data>
    </edge>
    <edge source="MEX" target="GTM">
      <data key="d0">124048</data>
    </edge>
    <edge source="MEX" target="HND">
      <data key="d0">25501</data>
    </edge>
    <edge source="MEX" target="HKG">
      <data key="d0">43453</data>
    </edge>
    <edge source="MEX" target="PAN">
      <data key="d0">20594</data>
    </edge>
    <edge source="MEX" target="USA">
      <data key="d0">667776366</data>
    </edge>
    <edge source="NLD" target="ALB">
      <data key="d0">265729</data>
    </edge>
    <edge source="NLD" target="DZA">
      <data key="d0">2700734</data>
    </edge>
    <edge source="NLD" target="ARG">
      <data key="d0">568425</data>
    </edge>
    <edge source="NLD" target="AUS">
      <data key="d0">7507229</data>
    </edge>
    <edge source="NLD" target="AUT">
      <data key="d0">7346275</data>
    </edge>
    <edge source="NLD" target="ARM">
      <data key="d0">12013</data>
    </edge>
    <edge source="NLD" target="BEL">
      <data key="d0">376067841</data>
    </edge>
    <edge source="NLD" target="BOL">
      <data key="d0">154330</data>
    </edge>
    <edge source="NLD" target="BRA">
      <data key="d0">5601457</data>
    </edge>
    <edge source="NLD" target="BGR">
      <data key="d0">3541090</data>
    </edge>
    <edge source="NLD" target="BLR">
      <data key="d0">94572</data>
    </edge>
    <edge source="NLD" target="KHM">
      <data key="d0">27934</data>
    </edge>
    <edge source="NLD" target="CMR">
      <data key="d0">699944</data>
    </edge>
    <edge source="NLD" target="CAN">
      <data key="d0">10697479</data>
    </edge>
    <edge source="NLD" target="CAF">
      <data key="d0">31071</data>
    </edge>
    <edge source="NLD" target="LKA">
      <data key="d0">922961</data>
    </edge>
    <edge source="NLD" target="CHL">
      <data key="d0">278989</data>
    </edge>
    <edge source="NLD" target="CHN">
      <data key="d0">8591339</data>
    </edge>
    <edge source="NLD" target="COL">
      <data key="d0">66637</data>
    </edge>
    <edge source="NLD" target="CRI">
      <data key="d0">187430</data>
    </edge>
    <edge source="NLD" target="HRV">
      <data key="d0">10692009</data>
    </edge>
    <edge source="NLD" target="CZE">
      <data key="d0">5055515</data>
    </edge>
    <edge source="NLD" target="DNK">
      <data key="d0">13525967</data>
    </edge>
    <edge source="NLD" target="ECU">
      <data key="d0">436704</data>
    </edge>
    <edge source="NLD" target="ETH">
      <data key="d0">5921826</data>
    </edge>
    <edge source="NLD" target="EST">
      <data key="d0">640334</data>
    </edge>
    <edge source="NLD" target="FIN">
      <data key="d0">4841824</data>
    </edge>
    <edge source="NLD" target="FRA">
      <data key="d0">41321903</data>
    </edge>
    <edge source="NLD" target="GEO">
      <data key="d0">891689</data>
    </edge>
    <edge source="NLD" target="GMB">
      <data key="d0">19538</data>
    </edge>
    <edge source="NLD" target="DEU">
      <data key="d0">1083155730</data>
    </edge>
    <edge source="NLD" target="GHA">
      <data key="d0">3905535</data>
    </edge>
    <edge source="NLD" target="GRC">
      <data key="d0">2354398</data>
    </edge>
    <edge source="NLD" target="GTM">
      <data key="d0">423729</data>
    </edge>
    <edge source="NLD" target="HKG">
      <data key="d0">659680</data>
    </edge>
    <edge source="NLD" target="HUN">
      <data key="d0">52363789</data>
    </edge>
    <edge source="NLD" target="IDN">
      <data key="d0">611402</data>
    </edge>
    <edge source="NLD" target="IRL">
      <data key="d0">3019516</data>
    </edge>
    <edge source="NLD" target="ISR">
      <data key="d0">539548</data>
    </edge>
    <edge source="NLD" target="ITA">
      <data key="d0">53267499</data>
    </edge>
    <edge source="NLD" target="CIV">
      <data key="d0">1350135</data>
    </edge>
    <edge source="NLD" target="JPN">
      <data key="d0">6802776</data>
    </edge>
    <edge source="NLD" target="KAZ">
      <data key="d0">2201047</data>
    </edge>
    <edge source="NLD" target="JOR">
      <data key="d0">591384</data>
    </edge>
    <edge source="NLD" target="KOR">
      <data key="d0">3986539</data>
    </edge>
    <edge source="NLD" target="KGZ">
      <data key="d0">12778</data>
    </edge>
    <edge source="NLD" target="LBN">
      <data key="d0">1698357</data>
    </edge>
    <edge source="NLD" target="LVA">
      <data key="d0">873646</data>
    </edge>
    <edge source="NLD" target="LTU">
      <data key="d0">1732963</data>
    </edge>
    <edge source="NLD" target="MDG">
      <data key="d0">200978</data>
    </edge>
    <edge source="NLD" target="MYS">
      <data key="d0">3949628</data>
    </edge>
    <edge source="NLD" target="MUS">
      <data key="d0">266387</data>
    </edge>
    <edge source="NLD" target="MEX">
      <data key="d0">9036932</data>
    </edge>
    <edge source="NLD" target="MDA">
      <data key="d0">1675791</data>
    </edge>
    <edge source="NLD" target="MAR">
      <data key="d0">1210240</data>
    </edge>
    <edge source="NLD" target="OMN">
      <data key="d0">3342149</data>
    </edge>
    <edge source="NLD" target="NAM">
      <data key="d0">135023</data>
    </edge>
    <edge source="NLD" target="NZL">
      <data key="d0">194027</data>
    </edge>
    <edge source="NLD" target="NIC">
      <data key="d0">36501</data>
    </edge>
    <edge source="NLD" target="NER">
      <data key="d0">113329</data>
    </edge>
    <edge source="NLD" target="NOR">
      <data key="d0">2062906</data>
    </edge>
    <edge source="NLD" target="PAK">
      <data key="d0">4994617</data>
    </edge>
    <edge source="NLD" target="PAN">
      <data key="d0">215855</data>
    </edge>
    <edge source="NLD" target="PHL">
      <data key="d0">13788087</data>
    </edge>
    <edge source="NLD" target="POL">
      <data key="d0">52709605</data>
    </edge>
    <edge source="NLD" target="PRT">
      <data key="d0">3310577</data>
    </edge>
    <edge source="NLD" target="ROU">
      <data key="d0">25326995</data>
    </edge>
    <edge source="NLD" target="RUS">
      <data key="d0">42838761</data>
    </edge>
    <edge source="NLD" target="SAU">
      <data key="d0">4500079</data>
    </edge>
    <edge source="NLD" target="SEN">
      <data key="d0">887433</data>
    </edge>
    <edge source="NLD" target="SRB">
      <data key="d0">150765</data>
    </edge>
    <edge source="NLD" target="IND">
      <data key="d0">91927</data>
    </edge>
    <edge source="NLD" target="SGP">
      <data key="d0">397642</data>
    </edge>
    <edge source="NLD" target="SVK">
      <data key="d0">1916160</data>
    </edge>
    <edge source="NLD" target="VNM">
      <data key="d0">328471</data>
    </edge>
    <edge source="NLD" target="SVN">
      <data key="d0">1561324</data>
    </edge>
    <edge source="NLD" target="ZAF">
      <data key="d0">3290542</data>
    </edge>
    <edge source="NLD" target="ZWE">
      <data key="d0">12376</data>
    </edge>
    <edge source="NLD" target="ESP">
      <data key="d0">45371193</data>
    </edge>
    <edge source="NLD" target="SWE">
      <data key="d0">8458200</data>
    </edge>
    <edge source="NLD" target="CHE">
      <data key="d0">5175430</data>
    </edge>
    <edge source="NLD" target="THA">
      <data key="d0">8835301</data>
    </edge>
    <edge source="NLD" target="TGO">
      <data key="d0">335600</data>
    </edge>
    <edge source="NLD" target="ARE">
      <data key="d0">2477502</data>
    </edge>
    <edge source="NLD" target="TUN">
      <data key="d0">159152</data>
    </edge>
    <edge source="NLD" target="TUR">
      <data key="d0">1958607</data>
    </edge>
    <edge source="NLD" target="UGA">
      <data key="d0">1404296</data>
    </edge>
    <edge source="NLD" target="UKR">
      <data key="d0">516061</data>
    </edge>
    <edge source="NLD" target="MKD">
      <data key="d0">31275</data>
    </edge>
    <edge source="NLD" target="EGY">
      <data key="d0">4528817</data>
    </edge>
    <edge source="NLD" target="GBR">
      <data key="d0">62673066</data>
    </edge>
    <edge source="NLD" target="TZA">
      <data key="d0">1589676</data>
    </edge>
    <edge source="NLD" target="USA">
      <data key="d0">233423315</data>
    </edge>
    <edge source="NLD" target="BFA">
      <data key="d0">499580</data>
    </edge>
    <edge source="PAK" target="IDN">
      <data key="d0">98583</data>
    </edge>
    <edge source="PAK" target="OMN">
      <data key="d0">513151</data>
    </edge>
    <edge source="PAK" target="SAU">
      <data key="d0">100647</data>
    </edge>
    <edge source="PAK" target="VNM">
      <data key="d0">16167</data>
    </edge>
    <edge source="PAK" target="TUR">
      <data key="d0">296017</data>
    </edge>
    <edge source="PAN" target="CRI">
      <data key="d0">225800</data>
    </edge>
    <edge source="PAN" target="GTM">
      <data key="d0">45000</data>
    </edge>
    <edge source="PAN" target="HND">
      <data key="d0">69350</data>
    </edge>
    <edge source="PAN" target="NIC">
      <data key="d0">351718</data>
    </edge>
    <edge source="PAN" target="USA">
      <data key="d0">44300</data>
    </edge>
    <edge source="PRY" target="BOL">
      <data key="d0">33350</data>
    </edge>
    <edge source="PRY" target="ECU">
      <data key="d0">2187000</data>
    </edge>
    <edge source="PER" target="ARG">
      <data key="d0">14500</data>
    </edge>
    <edge source="PER" target="BOL">
      <data key="d0">383411</data>
    </edge>
    <edge source="PER" target="CAN">
      <data key="d0">19150</data>
    </edge>
    <edge source="PER" target="CHL">
      <data key="d0">95498</data>
    </edge>
    <edge source="PER" target="CHN">
      <data key="d0">404724</data>
    </edge>
    <edge source="PER" target="COL">
      <data key="d0">29000</data>
    </edge>
    <edge source="PER" target="ECU">
      <data key="d0">4935657</data>
    </edge>
    <edge source="PER" target="SLV">
      <data key="d0">408114</data>
    </edge>
    <edge source="PER" target="DEU">
      <data key="d0">10005</data>
    </edge>
    <edge source="PER" target="HKG">
      <data key="d0">2220806</data>
    </edge>
    <edge source="PER" target="JPN">
      <data key="d0">14330</data>
    </edge>
    <edge source="PER" target="ESP">
      <data key="d0">32521</data>
    </edge>
    <edge source="PER" target="UKR">
      <data key="d0">16116</data>
    </edge>
    <edge source="PER" target="USA">
      <data key="d0">257356</data>
    </edge>
    <edge source="PHL" target="CAN">
      <data key="d0">48921</data>
    </edge>
    <edge source="PHL" target="CHN">
      <data key="d0">441549</data>
    </edge>
    <edge source="PHL" target="CZE">
      <data key="d0">22400</data>
    </edge>
    <edge source="PHL" target="JPN">
      <data key="d0">29046</data>
    </edge>
    <edge source="PHL" target="KOR">
      <data key="d0">74966</data>
    </edge>
    <edge source="PHL" target="NZL">
      <data key="d0">15321</data>
    </edge>
    <edge source="PHL" target="RUS">
      <data key="d0">29429</data>
    </edge>
    <edge source="PHL" target="THA">
      <data key="d0">34180</data>
    </edge>
    <edge source="PHL" target="ARE">
      <data key="d0">31377</data>
    </edge>
    <edge source="PHL" target="TUR">
      <data key="d0">24785</data>
    </edge>
    <edge source="PHL" target="GBR">
      <data key="d0">24761</data>
    </edge>
    <edge source="PHL" target="USA">
      <data key="d0">50540</data>
    </edge>
    <edge source="POL" target="BEL">
      <data key="d0">1239015</data>
    </edge>
    <edge source="POL" target="BLR">
      <data key="d0">6454200</data>
    </edge>
    <edge source="POL" target="CAN">
      <data key="d0">116229</data>
    </edge>
    <edge source="POL" target="LKA">
      <data key="d0">458894</data>
    </edge>
    <edge source="POL" target="CHN">
      <data key="d0">4683129</data>
    </edge>
    <edge source="POL" target="HRV">
      <data key="d0">6334915</data>
    </edge>
    <edge source="POL" target="CZE">
      <data key="d0">3030245</data>
    </edge>
    <edge source="POL" target="DNK">
      <data key="d0">335109</data>
    </edge>
    <edge source="POL" target="EST">
      <data key="d0">372015</data>
    </edge>
    <edge source="POL" target="FRA">
      <data key="d0">181033</data>
    </edge>
    <edge source="POL" target="DEU">
      <data key="d0">40586569</data>
    </edge>
    <edge source="POL" target="GRC">
      <data key="d0">5492783</data>
    </edge>
    <edge source="POL" target="HKG">
      <data key="d0">63255</data>
    </edge>
    <edge source="POL" target="HUN">
      <data key="d0">3749910</data>
    </edge>
    <edge source="POL" target="ITA">
      <data key="d0">25355709</data>
    </edge>
    <edge source="POL" target="JPN">
      <data key="d0">19461</data>
    </edge>
    <edge source="POL" target="KAZ">
      <data key="d0">113274</data>
    </edge>
    <edge source="POL" target="JOR">
      <data key="d0">309964</data>
    </edge>
    <edge source="POL" target="KOR">
      <data key="d0">622269</data>
    </edge>
    <edge source="POL" target="KGZ">
      <data key="d0">171741</data>
    </edge>
    <edge source="POL" target="LBN">
      <data key="d0">2479204</data>
    </edge>
    <edge source="POL" target="LVA">
      <data key="d0">33168</data>
    </edge>
    <edge source="POL" target="LTU">
      <data key="d0">2546131</data>
    </edge>
    <edge source="POL" target="MDG">
      <data key="d0">49499</data>
    </edge>
    <edge source="POL" target="MDA">
      <data key="d0">55934</data>
    </edge>
    <edge source="POL" target="OMN">
      <data key="d0">205145</data>
    </edge>
    <edge source="POL" target="NLD">
      <data key="d0">4202771</data>
    </edge>
    <edge source="POL" target="NOR">
      <data key="d0">38125</data>
    </edge>
    <edge source="POL" target="PAK">
      <data key="d0">25568</data>
    </edge>
    <edge source="POL" target="ROU">
      <data key="d0">686536</data>
    </edge>
    <edge source="POL" target="RUS">
      <data key="d0">9250250</data>
    </edge>
    <edge source="POL" target="SAU">
      <data key="d0">368091</data>
    </edge>
    <edge source="POL" target="SRB">
      <data key="d0">28776</data>
    </edge>
    <edge source="POL" target="IND">
      <data key="d0">1494552</data>
    </edge>
    <edge source="POL" target="SVK">
      <data key="d0">1707857</data>
    </edge>
    <edge source="POL" target="ZAF">
      <data key="d0">12772</data>
    </edge>
    <edge source="POL" target="ESP">
      <data key="d0">3684626</data>
    </edge>
    <edge source="POL" target="CHE">
      <data key="d0">93909</data>
    </edge>
    <edge source="POL" target="THA">
      <data key="d0">894572</data>
    </edge>
    <edge source="POL" target="ARE">
      <data key="d0">87455</data>
    </edge>
    <edge source="POL" target="UKR">
      <data key="d0">19005086</data>
    </edge>
    <edge source="POL" target="EGY">
      <data key="d0">541410</data>
    </edge>
    <edge source="POL" target="USA">
      <data key="d0">248873</data>
    </edge>
    <edge source="PRT" target="ARG">
      <data key="d0">23989</data>
    </edge>
    <edge source="PRT" target="BEL">
      <data key="d0">302792</data>
    </edge>
    <edge source="PRT" target="BRA">
      <data key="d0">71618</data>
    </edge>
    <edge source="PRT" target="CAN">
      <data key="d0">18203</data>
    </edge>
    <edge source="PRT" target="CRI">
      <data key="d0">65289</data>
    </edge>
    <edge source="PRT" target="EST">
      <data key="d0">19312</data>
    </edge>
    <edge source="PRT" target="FRA">
      <data key="d0">473641</data>
    </edge>
    <edge source="PRT" target="DEU">
      <data key="d0">832622</data>
    </edge>
    <edge source="PRT" target="HUN">
      <data key="d0">23012</data>
    </edge>
    <edge source="PRT" target="ISR">
      <data key="d0">63086964</data>
    </edge>
    <edge source="PRT" target="ITA">
      <data key="d0">734727</data>
    </edge>
    <edge source="PRT" target="JOR">
      <data key="d0">143586</data>
    </edge>
    <edge source="PRT" target="MEX">
      <data key="d0">1760286</data>
    </edge>
    <edge source="PRT" target="MAR">
      <data key="d0">338412</data>
    </edge>
    <edge source="PRT" target="NLD">
      <data key="d0">159016</data>
    </edge>
    <edge source="PRT" target="NIC">
      <data key="d0">52494</data>
    </edge>
    <edge source="PRT" target="POL">
      <data key="d0">64653</data>
    </edge>
    <edge source="PRT" target="ESP">
      <data key="d0">104232988</data>
    </edge>
    <edge source="PRT" target="ARE">
      <data key="d0">64809</data>
    </edge>
    <edge source="PRT" target="USA">
      <data key="d0">110149</data>
    </edge>
    <edge source="SGP" target="AUS">
      <data key="d0">482361</data>
    </edge>
    <edge source="SGP" target="CHN">
      <data key="d0">1004712</data>
    </edge>
    <edge source="SGP" target="HKG">
      <data key="d0">351088</data>
    </edge>
    <edge source="SGP" target="IDN">
      <data key="d0">48317</data>
    </edge>
    <edge source="SGP" target="JPN">
      <data key="d0">417312</data>
    </edge>
    <edge source="SGP" target="MYS">
      <data key="d0">834748</data>
    </edge>
    <edge source="SGP" target="OMN">
      <data key="d0">11006</data>
    </edge>
    <edge source="SGP" target="VNM">
      <data key="d0">206060</data>
    </edge>
    <edge source="SGP" target="THA">
      <data key="d0">38668</data>
    </edge>
    <edge source="SGP" target="ARE">
      <data key="d0">25234</data>
    </edge>
    <edge source="SGP" target="GBR">
      <data key="d0">13914</data>
    </edge>
    <edge source="SGP" target="USA">
      <data key="d0">86824</data>
    </edge>
    <edge source="SVK" target="ALB">
      <data key="d0">16236</data>
    </edge>
    <edge source="SVK" target="AUT">
      <data key="d0">13332340</data>
    </edge>
    <edge source="SVK" target="BEL">
      <data key="d0">3055061</data>
    </edge>
    <edge source="SVK" target="BGR">
      <data key="d0">1536428</data>
    </edge>
    <edge source="SVK" target="CAN">
      <data key="d0">46421</data>
    </edge>
    <edge source="SVK" target="CHN">
      <data key="d0">217583</data>
    </edge>
    <edge source="SVK" target="HRV">
      <data key="d0">4859311</data>
    </edge>
    <edge source="SVK" target="CZE">
      <data key="d0">8325972</data>
    </edge>
    <edge source="SVK" target="DNK">
      <data key="d0">16438</data>
    </edge>
    <edge source="SVK" target="FRA">
      <data key="d0">14133</data>
    </edge>
    <edge source="SVK" target="DEU">
      <data key="d0">314076</data>
    </edge>
    <edge source="SVK" target="GRC">
      <data key="d0">511971</data>
    </edge>
    <edge source="SVK" target="HUN">
      <data key="d0">73343381</data>
    </edge>
    <edge source="SVK" target="ITA">
      <data key="d0">1783020</data>
    </edge>
    <edge source="SVK" target="KOR">
      <data key="d0">265280</data>
    </edge>
    <edge source="SVK" target="LBN">
      <data key="d0">532637</data>
    </edge>
    <edge source="SVK" target="LTU">
      <data key="d0">94349</data>
    </edge>
    <edge source="SVK" target="MDA">
      <data key="d0">256748</data>
    </edge>
    <edge source="SVK" target="OMN">
      <data key="d0">73520</data>
    </edge>
    <edge source="SVK" target="NLD">
      <data key="d0">13215489</data>
    </edge>
    <edge source="SVK" target="POL">
      <data key="d0">40004084</data>
    </edge>
    <edge source="SVK" target="ROU">
      <data key="d0">3119555</data>
    </edge>
    <edge source="SVK" target="RUS">
      <data key="d0">59187</data>
    </edge>
    <edge source="SVK" target="SRB">
      <data key="d0">801904</data>
    </edge>
    <edge source="SVK" target="SVN">
      <data key="d0">1583851</data>
    </edge>
    <edge source="SVK" target="ESP">
      <data key="d0">3726933</data>
    </edge>
    <edge source="SVK" target="CHE">
      <data key="d0">40395</data>
    </edge>
    <edge source="SVK" target="TUR">
      <data key="d0">39951964</data>
    </edge>
    <edge source="SVK" target="UKR">
      <data key="d0">1209082</data>
    </edge>
    <edge source="SVK" target="MKD">
      <data key="d0">14563</data>
    </edge>
    <edge source="SVK" target="USA">
      <data key="d0">518844</data>
    </edge>
    <edge source="ZAF" target="AUS">
      <data key="d0">15484</data>
    </edge>
    <edge source="ZAF" target="BWA">
      <data key="d0">3542626</data>
    </edge>
    <edge source="ZAF" target="BRA">
      <data key="d0">57693</data>
    </edge>
    <edge source="ZAF" target="CAN">
      <data key="d0">12642</data>
    </edge>
    <edge source="ZAF" target="CHL">
      <data key="d0">31520</data>
    </edge>
    <edge source="ZAF" target="CHN">
      <data key="d0">1849098</data>
    </edge>
    <edge source="ZAF" target="CZE">
      <data key="d0">66582</data>
    </edge>
    <edge source="ZAF" target="ETH">
      <data key="d0">54183</data>
    </edge>
    <edge source="ZAF" target="DEU">
      <data key="d0">144091</data>
    </edge>
    <edge source="ZAF" target="GHA">
      <data key="d0">110661</data>
    </edge>
    <edge source="ZAF" target="HKG">
      <data key="d0">12288</data>
    </edge>
    <edge source="ZAF" target="IDN">
      <data key="d0">549204</data>
    </edge>
    <edge source="ZAF" target="ISR">
      <data key="d0">16174</data>
    </edge>
    <edge source="ZAF" target="CIV">
      <data key="d0">25421</data>
    </edge>
    <edge source="ZAF" target="JPN">
      <data key="d0">60034</data>
    </edge>
    <edge source="ZAF" target="JOR">
      <data key="d0">660129</data>
    </edge>
    <edge source="ZAF" target="LBN">
      <data key="d0">198472</data>
    </edge>
    <edge source="ZAF" target="MWI">
      <data key="d0">262723</data>
    </edge>
    <edge source="ZAF" target="MYS">
      <data key="d0">776921</data>
    </edge>
    <edge source="ZAF" target="MUS">
      <data key="d0">13368946</data>
    </edge>
    <edge source="ZAF" target="MOZ">
      <data key="d0">2331075</data>
    </edge>
    <edge source="ZAF" target="OMN">
      <data key="d0">3306524</data>
    </edge>
    <edge source="ZAF" target="NAM">
      <data key="d0">8035967</data>
    </edge>
    <edge source="ZAF" target="NZL">
      <data key="d0">189431</data>
    </edge>
    <edge source="ZAF" target="PAK">
      <data key="d0">1005106</data>
    </edge>
    <edge source="ZAF" target="PAN">
      <data key="d0">83794</data>
    </edge>
    <edge source="ZAF" target="PHL">
      <data key="d0">25953</data>
    </edge>
    <edge source="ZAF" target="SAU">
      <data key="d0">366660</data>
    </edge>
    <edge source="ZAF" target="SEN">
      <data key="d0">167228</data>
    </edge>
    <edge source="ZAF" target="SGP">
      <data key="d0">421200</data>
    </edge>
    <edge source="ZAF" target="VNM">
      <data key="d0">1898671</data>
    </edge>
    <edge source="ZAF" target="ZWE">
      <data key="d0">2341963</data>
    </edge>
    <edge source="ZAF" target="ESP">
      <data key="d0">20234</data>
    </edge>
    <edge source="ZAF" target="THA">
      <data key="d0">1164580</data>
    </edge>
    <edge source="ZAF" target="ARE">
      <data key="d0">1397536</data>
    </edge>
    <edge source="ZAF" target="TUR">
      <data key="d0">28845</data>
    </edge>
    <edge source="ZAF" target="UGA">
      <data key="d0">288268</data>
    </edge>
    <edge source="ZAF" target="EGY">
      <data key="d0">47826</data>
    </edge>
    <edge source="ZAF" target="GBR">
      <data key="d0">16341</data>
    </edge>
    <edge source="ZAF" target="USA">
      <data key="d0">2012157</data>
    </edge>
    <edge source="ESP" target="DZA">
      <data key="d0">14318006</data>
    </edge>
    <edge source="ESP" target="ARG">
      <data key="d0">743352</data>
    </edge>
    <edge source="ESP" target="AUS">
      <data key="d0">10796</data>
    </edge>
    <edge source="ESP" target="AUT">
      <data key="d0">17295</data>
    </edge>
    <edge source="ESP" target="ARM">
      <data key="d0">29512</data>
    </edge>
    <edge source="ESP" target="BEL">
      <data key="d0">130430</data>
    </edge>
    <edge source="ESP" target="BGR">
      <data key="d0">75788</data>
    </edge>
    <edge source="ESP" target="BLR">
      <data key="d0">188216</data>
    </edge>
    <edge source="ESP" target="CAN">
      <data key="d0">156915</data>
    </edge>
    <edge source="ESP" target="CHL">
      <data key="d0">56828</data>
    </edge>
    <edge source="ESP" target="CHN">
      <data key="d0">16541464</data>
    </edge>
    <edge source="ESP" target="COL">
      <data key="d0">20881</data>
    </edge>
    <edge source="ESP" target="CRI">
      <data key="d0">104599</data>
    </edge>
    <edge source="ESP" target="CZE">
      <data key="d0">35950</data>
    </edge>
    <edge source="ESP" target="DNK">
      <data key="d0">229264</data>
    </edge>
    <edge source="ESP" target="ETH">
      <data key="d0">38613</data>
    </edge>
    <edge source="ESP" target="FRA">
      <data key="d0">25870682</data>
    </edge>
    <edge source="ESP" target="DEU">
      <data key="d0">27883825</data>
    </edge>
    <edge source="ESP" target="GHA">
      <data key="d0">90107</data>
    </edge>
    <edge source="ESP" target="GRC">
      <data key="d0">937352</data>
    </edge>
    <edge source="ESP" target="GTM">
      <data key="d0">67829</data>
    </edge>
    <edge source="ESP" target="HND">
      <data key="d0">44718</data>
    </edge>
    <edge source="ESP" target="HKG">
      <data key="d0">34680</data>
    </edge>
    <edge source="ESP" target="HUN">
      <data key="d0">3659899</data>
    </edge>
    <edge source="ESP" target="ITA">
      <data key="d0">61220920</data>
    </edge>
    <edge source="ESP" target="CIV">
      <data key="d0">59639</data>
    </edge>
    <edge source="ESP" target="JPN">
      <data key="d0">49868</data>
    </edge>
    <edge source="ESP" target="JOR">
      <data key="d0">85161</data>
    </edge>
    <edge source="ESP" target="KOR">
      <data key="d0">359761</data>
    </edge>
    <edge source="ESP" target="LBN">
      <data key="d0">50689889</data>
    </edge>
    <edge source="ESP" target="MYS">
      <data key="d0">593990</data>
    </edge>
    <edge source="ESP" target="MEX">
      <data key="d0">1528986</data>
    </edge>
    <edge source="ESP" target="MAR">
      <data key="d0">18444439</data>
    </edge>
    <edge source="ESP" target="NLD">
      <data key="d0">6711993</data>
    </edge>
    <edge source="ESP" target="PAK">
      <data key="d0">96185</data>
    </edge>
    <edge source="ESP" target="PAN">
      <data key="d0">10296</data>
    </edge>
    <edge source="ESP" target="PER">
      <data key="d0">447167</data>
    </edge>
    <edge source="ESP" target="PHL">
      <data key="d0">203116</data>
    </edge>
    <edge source="ESP" target="PRT">
      <data key="d0">176648402</data>
    </edge>
    <edge source="ESP" target="ROU">
      <data key="d0">1018426</data>
    </edge>
    <edge source="ESP" target="RUS">
      <data key="d0">105668</data>
    </edge>
    <edge source="ESP" target="SAU">
      <data key="d0">209385</data>
    </edge>
    <edge source="ESP" target="SGP">
      <data key="d0">42817</data>
    </edge>
    <edge source="ESP" target="SVK">
      <data key="d0">674225</data>
    </edge>
    <edge source="ESP" target="ZAF">
      <data key="d0">14578</data>
    </edge>
    <edge source="ESP" target="ZWE">
      <data key="d0">171396</data>
    </edge>
    <edge source="ESP" target="CHE">
      <data key="d0">50848</data>
    </edge>
    <edge source="ESP" target="THA">
      <data key="d0">125848</data>
    </edge>
    <edge source="ESP" target="ARE">
      <data key="d0">7011090</data>
    </edge>
    <edge source="ESP" target="TUN">
      <data key="d0">786102</data>
    </edge>
    <edge source="ESP" target="TUR">
      <data key="d0">927688</data>
    </edge>
    <edge source="ESP" target="UGA">
      <data key="d0">133691</data>
    </edge>
    <edge source="ESP" target="UKR">
      <data key="d0">147007</data>
    </edge>
    <edge source="ESP" target="MKD">
      <data key="d0">95206</data>
    </edge>
    <edge source="ESP" target="EGY">
      <data key="d0">30607362</data>
    </edge>
    <edge source="ESP" target="GBR">
      <data key="d0">1031994</data>
    </edge>
    <edge source="ESP" target="USA">
      <data key="d0">637813</data>
    </edge>
    <edge source="ESP" target="URY">
      <data key="d0">12786</data>
    </edge>
    <edge source="SWE" target="AUS">
      <data key="d0">11109</data>
    </edge>
    <edge source="SWE" target="CAN">
      <data key="d0">66539</data>
    </edge>
    <edge source="SWE" target="DNK">
      <data key="d0">4641920</data>
    </edge>
    <edge source="SWE" target="EST">
      <data key="d0">262530</data>
    </edge>
    <edge source="SWE" target="FIN">
      <data key="d0">2738727</data>
    </edge>
    <edge source="SWE" target="DEU">
      <data key="d0">1053509</data>
    </edge>
    <edge source="SWE" target="HKG">
      <data key="d0">11928</data>
    </edge>
    <edge source="SWE" target="HUN">
      <data key="d0">1957102</data>
    </edge>
    <edge source="SWE" target="LVA">
      <data key="d0">66539</data>
    </edge>
    <edge source="SWE" target="LTU">
      <data key="d0">22335</data>
    </edge>
    <edge source="SWE" target="NLD">
      <data key="d0">5336425</data>
    </edge>
    <edge source="SWE" target="NOR">
      <data key="d0">2504731</data>
    </edge>
    <edge source="SWE" target="SVK">
      <data key="d0">19880</data>
    </edge>
    <edge source="SWE" target="CHE">
      <data key="d0">1719013</data>
    </edge>
    <edge source="SWE" target="GBR">
      <data key="d0">169563</data>
    </edge>
    <edge source="SWE" target="USA">
      <data key="d0">1840046</data>
    </edge>
    <edge source="CHE" target="AUT">
      <data key="d0">623607</data>
    </edge>
    <edge source="CHE" target="BEL">
      <data key="d0">1075380</data>
    </edge>
    <edge source="CHE" target="CAN">
      <data key="d0">248539</data>
    </edge>
    <edge source="CHE" target="CZE">
      <data key="d0">36896</data>
    </edge>
    <edge source="CHE" target="DNK">
      <data key="d0">23008</data>
    </edge>
    <edge source="CHE" target="EST">
      <data key="d0">26359</data>
    </edge>
    <edge source="CHE" target="FIN">
      <data key="d0">28351</data>
    </edge>
    <edge source="CHE" target="FRA">
      <data key="d0">3120484</data>
    </edge>
    <edge source="CHE" target="DEU">
      <data key="d0">4551848</data>
    </edge>
    <edge source="CHE" target="HKG">
      <data key="d0">21594</data>
    </edge>
    <edge source="CHE" target="HUN">
      <data key="d0">12978</data>
    </edge>
    <edge source="CHE" target="IRL">
      <data key="d0">137695</data>
    </edge>
    <edge source="CHE" target="ITA">
      <data key="d0">879762</data>
    </edge>
    <edge source="CHE" target="JPN">
      <data key="d0">14681</data>
    </edge>
    <edge source="CHE" target="MEX">
      <data key="d0">251880</data>
    </edge>
    <edge source="CHE" target="MAR">
      <data key="d0">10604</data>
    </edge>
    <edge source="CHE" target="NLD">
      <data key="d0">448563</data>
    </edge>
    <edge source="CHE" target="PAN">
      <data key="d0">85803</data>
    </edge>
    <edge source="CHE" target="PHL">
      <data key="d0">11035</data>
    </edge>
    <edge source="CHE" target="PRT">
      <data key="d0">48383</data>
    </edge>
    <edge source="CHE" target="ROU">
      <data key="d0">93236</data>
    </edge>
    <edge source="CHE" target="SVK">
      <data key="d0">258717</data>
    </edge>
    <edge source="CHE" target="ESP">
      <data key="d0">66699</data>
    </edge>
    <edge source="CHE" target="SWE">
      <data key="d0">65045</data>
    </edge>
    <edge source="CHE" target="ARE">
      <data key="d0">346135</data>
    </edge>
    <edge source="CHE" target="GBR">
      <data key="d0">541354</data>
    </edge>
    <edge source="CHE" target="USA">
      <data key="d0">13251606</data>
    </edge>
    <edge source="THA" target="AUS">
      <data key="d0">47505</data>
    </edge>
    <edge source="THA" target="KHM">
      <data key="d0">37981035</data>
    </edge>
    <edge source="THA" target="CHN">
      <data key="d0">183716</data>
    </edge>
    <edge source="THA" target="CZE">
      <data key="d0">51026</data>
    </edge>
    <edge source="THA" target="DEU">
      <data key="d0">18743</data>
    </edge>
    <edge source="THA" target="HKG">
      <data key="d0">1302575</data>
    </edge>
    <edge source="THA" target="ITA">
      <data key="d0">17132</data>
    </edge>
    <edge source="THA" target="JPN">
      <data key="d0">147644</data>
    </edge>
    <edge source="THA" target="KOR">
      <data key="d0">46714</data>
    </edge>
    <edge source="THA" target="MYS">
      <data key="d0">4007606</data>
    </edge>
    <edge source="THA" target="OMN">
      <data key="d0">67972</data>
    </edge>
    <edge source="THA" target="PHL">
      <data key="d0">34773</data>
    </edge>
    <edge source="THA" target="VNM">
      <data key="d0">893580</data>
    </edge>
    <edge source="THA" target="ARE">
      <data key="d0">89556</data>
    </edge>
    <edge source="THA" target="GBR">
      <data key="d0">41547</data>
    </edge>
    <edge source="THA" target="USA">
      <data key="d0">476658</data>
    </edge>
    <edge source="ARE" target="AUS">
      <data key="d0">178601</data>
    </edge>
    <edge source="ARE" target="AUT">
      <data key="d0">32877</data>
    </edge>
    <edge source="ARE" target="BEL">
      <data key="d0">227614</data>
    </edge>
    <edge source="ARE" target="CAN">
      <data key="d0">466614</data>
    </edge>
    <edge source="ARE" target="CHL">
      <data key="d0">20498</data>
    </edge>
    <edge source="ARE" target="CHN">
      <data key="d0">164770</data>
    </edge>
    <edge source="ARE" target="DNK">
      <data key="d0">518502</data>
    </edge>
    <edge source="ARE" target="ETH">
      <data key="d0">52468</data>
    </edge>
    <edge source="ARE" target="FRA">
      <data key="d0">1243322</data>
    </edge>
    <edge source="ARE" target="DEU">
      <data key="d0">1071676</data>
    </edge>
    <edge source="ARE" target="HKG">
      <data key="d0">259360</data>
    </edge>
    <edge source="ARE" target="IRL">
      <data key="d0">1154143</data>
    </edge>
    <edge source="ARE" target="ITA">
      <data key="d0">93988</data>
    </edge>
    <edge source="ARE" target="KAZ">
      <data key="d0">103336</data>
    </edge>
    <edge source="ARE" target="JOR">
      <data key="d0">53768</data>
    </edge>
    <edge source="ARE" target="KOR">
      <data key="d0">299160</data>
    </edge>
    <edge source="ARE" target="LBN">
      <data key="d0">110897</data>
    </edge>
    <edge source="ARE" target="MYS">
      <data key="d0">21024</data>
    </edge>
    <edge source="ARE" target="MAR">
      <data key="d0">161652</data>
    </edge>
    <edge source="ARE" target="OMN">
      <data key="d0">1325734</data>
    </edge>
    <edge source="ARE" target="NLD">
      <data key="d0">1281739</data>
    </edge>
    <edge source="ARE" target="PAK">
      <data key="d0">306474</data>
    </edge>
    <edge source="ARE" target="PHL">
      <data key="d0">15384</data>
    </edge>
    <edge source="ARE" target="SAU">
      <data key="d0">1838538</data>
    </edge>
    <edge source="ARE" target="IND">
      <data key="d0">80372</data>
    </edge>
    <edge source="ARE" target="ZAF">
      <data key="d0">280777</data>
    </edge>
    <edge source="ARE" target="ESP">
      <data key="d0">104626</data>
    </edge>
    <edge source="ARE" target="THA">
      <data key="d0">44873</data>
    </edge>
    <edge source="ARE" target="TUR">
      <data key="d0">411089</data>
    </edge>
    <edge source="ARE" target="EGY">
      <data key="d0">218493</data>
    </edge>
    <edge source="ARE" target="GBR">
      <data key="d0">6465664</data>
    </edge>
    <edge source="ARE" target="TZA">
      <data key="d0">27033</data>
    </edge>
    <edge source="ARE" target="USA">
      <data key="d0">1696564</data>
    </edge>
    <edge source="GBR" target="DZA">
      <data key="d0">3873142</data>
    </edge>
    <edge source="GBR" target="AZE">
      <data key="d0">148262</data>
    </edge>
    <edge source="GBR" target="ARG">
      <data key="d0">88427</data>
    </edge>
    <edge source="GBR" target="AUS">
      <data key="d0">25152614</data>
    </edge>
    <edge source="GBR" target="AUT">
      <data key="d0">148666</data>
    </edge>
    <edge source="GBR" target="BEL">
      <data key="d0">3221478</data>
    </edge>
    <edge source="GBR" target="BRA">
      <data key="d0">271579</data>
    </edge>
    <edge source="GBR" target="BGR">
      <data key="d0">10845</data>
    </edge>
    <edge source="GBR" target="BLR">
      <data key="d0">2246365</data>
    </edge>
    <edge source="GBR" target="CMR">
      <data key="d0">91169</data>
    </edge>
    <edge source="GBR" target="CAN">
      <data key="d0">2835144</data>
    </edge>
    <edge source="GBR" target="LKA">
      <data key="d0">336550</data>
    </edge>
    <edge source="GBR" target="CHN">
      <data key="d0">290139</data>
    </edge>
    <edge source="GBR" target="CZE">
      <data key="d0">192543</data>
    </edge>
    <edge source="GBR" target="DNK">
      <data key="d0">5561426</data>
    </edge>
    <edge source="GBR" target="SLV">
      <data key="d0">637441</data>
    </edge>
    <edge source="GBR" target="ETH">
      <data key="d0">33974</data>
    </edge>
    <edge source="GBR" target="FIN">
      <data key="d0">689395</data>
    </edge>
    <edge source="GBR" target="FRA">
      <data key="d0">73887055</data>
    </edge>
    <edge source="GBR" target="DEU">
      <data key="d0">23068470</data>
    </edge>
    <edge source="GBR" target="GHA">
      <data key="d0">87405</data>
    </edge>
    <edge source="GBR" target="GRC">
      <data key="d0">3185984</data>
    </edge>
    <edge source="GBR" target="HKG">
      <data key="d0">47054679</data>
    </edge>
    <edge source="GBR" target="HUN">
      <data key="d0">11258827</data>
    </edge>
    <edge source="GBR" target="IRL">
      <data key="d0">262143515</data>
    </edge>
    <edge source="GBR" target="ISR">
      <data key="d0">3700042</data>
    </edge>
    <edge source="GBR" target="ITA">
      <data key="d0">9376002</data>
    </edge>
    <edge source="GBR" target="CIV">
      <data key="d0">46142</data>
    </edge>
    <edge source="GBR" target="JPN">
      <data key="d0">21651481</data>
    </edge>
    <edge source="GBR" target="JOR">
      <data key="d0">2890243</data>
    </edge>
    <edge source="GBR" target="KOR">
      <data key="d0">6647513</data>
    </edge>
    <edge source="GBR" target="LBN">
      <data key="d0">575634</data>
    </edge>
    <edge source="GBR" target="LVA">
      <data key="d0">24445</data>
    </edge>
    <edge source="GBR" target="MDG">
      <data key="d0">96161</data>
    </edge>
    <edge source="GBR" target="MYS">
      <data key="d0">845955</data>
    </edge>
    <edge source="GBR" target="MUS">
      <data key="d0">231841</data>
    </edge>
    <edge source="GBR" target="MEX">
      <data key="d0">26837</data>
    </edge>
    <edge source="GBR" target="MAR">
      <data key="d0">718971</data>
    </edge>
    <edge source="GBR" target="OMN">
      <data key="d0">81072</data>
    </edge>
    <edge source="GBR" target="NLD">
      <data key="d0">26851859</data>
    </edge>
    <edge source="GBR" target="NZL">
      <data key="d0">1094388</data>
    </edge>
    <edge source="GBR" target="NOR">
      <data key="d0">968368</data>
    </edge>
    <edge source="GBR" target="PAK">
      <data key="d0">2703434</data>
    </edge>
    <edge source="GBR" target="PHL">
      <data key="d0">298510</data>
    </edge>
    <edge source="GBR" target="POL">
      <data key="d0">7902837</data>
    </edge>
    <edge source="GBR" target="PRT">
      <data key="d0">476211</data>
    </edge>
    <edge source="GBR" target="RUS">
      <data key="d0">3236030</data>
    </edge>
    <edge source="GBR" target="SAU">
      <data key="d0">15661556</data>
    </edge>
    <edge source="GBR" target="SEN">
      <data key="d0">84655</data>
    </edge>
    <edge source="GBR" target="SRB">
      <data key="d0">40105</data>
    </edge>
    <edge source="GBR" target="IND">
      <data key="d0">2447328</data>
    </edge>
    <edge source="GBR" target="SGP">
      <data key="d0">747322</data>
    </edge>
    <edge source="GBR" target="SVK">
      <data key="d0">1251985</data>
    </edge>
    <edge source="GBR" target="VNM">
      <data key="d0">832476</data>
    </edge>
    <edge source="GBR" target="SVN">
      <data key="d0">10560</data>
    </edge>
    <edge source="GBR" target="ZAF">
      <data key="d0">7548977</data>
    </edge>
    <edge source="GBR" target="ZWE">
      <data key="d0">1280971</data>
    </edge>
    <edge source="GBR" target="ESP">
      <data key="d0">10441792</data>
    </edge>
    <edge source="GBR" target="SWE">
      <data key="d0">5845412</data>
    </edge>
    <edge source="GBR" target="CHE">
      <data key="d0">988138</data>
    </edge>
    <edge source="GBR" target="THA">
      <data key="d0">6046597</data>
    </edge>
    <edge source="GBR" target="ARE">
      <data key="d0">12109843</data>
    </edge>
    <edge source="GBR" target="TUN">
      <data key="d0">240416</data>
    </edge>
    <edge source="GBR" target="TUR">
      <data key="d0">4979597</data>
    </edge>
    <edge source="GBR" target="UKR">
      <data key="d0">269380</data>
    </edge>
    <edge source="GBR" target="EGY">
      <data key="d0">5212444</data>
    </edge>
    <edge source="GBR" target="TZA">
      <data key="d0">248345</data>
    </edge>
    <edge source="GBR" target="USA">
      <data key="d0">22695725</data>
    </edge>
    <edge source="USA" target="DZA">
      <data key="d0">1984461</data>
    </edge>
    <edge source="USA" target="ARG">
      <data key="d0">2920037</data>
    </edge>
    <edge source="USA" target="AUS">
      <data key="d0">28591488</data>
    </edge>
    <edge source="USA" target="AUT">
      <data key="d0">160468</data>
    </edge>
    <edge source="USA" target="BEL">
      <data key="d0">2201340</data>
    </edge>
    <edge source="USA" target="BOL">
      <data key="d0">45920</data>
    </edge>
    <edge source="USA" target="BRA">
      <data key="d0">3457923</data>
    </edge>
    <edge source="USA" target="BGR">
      <data key="d0">388498</data>
    </edge>
    <edge source="USA" target="CAN">
      <data key="d0">166647314</data>
    </edge>
    <edge source="USA" target="LKA">
      <data key="d0">769712</data>
    </edge>
    <edge source="USA" target="CHL">
      <data key="d0">5087139</data>
    </edge>
    <edge source="USA" target="CHN">
      <data key="d0">6399523</data>
    </edge>
    <edge source="USA" target="COL">
      <data key="d0">3137043</data>
    </edge>
    <edge source="USA" target="CRI">
      <data key="d0">5838593</data>
    </edge>
    <edge source="USA" target="CZE">
      <data key="d0">120460</data>
    </edge>
    <edge source="USA" target="DNK">
      <data key="d0">1779637</data>
    </edge>
    <edge source="USA" target="ECU">
      <data key="d0">737565</data>
    </edge>
    <edge source="USA" target="SLV">
      <data key="d0">3880957</data>
    </edge>
    <edge source="USA" target="EST">
      <data key="d0">66179</data>
    </edge>
    <edge source="USA" target="FIN">
      <data key="d0">417260</data>
    </edge>
    <edge source="USA" target="FRA">
      <data key="d0">10837816</data>
    </edge>
    <edge source="USA" target="DEU">
      <data key="d0">12117920</data>
    </edge>
    <edge source="USA" target="GRC">
      <data key="d0">145543</data>
    </edge>
    <edge source="USA" target="GTM">
      <data key="d0">7903990</data>
    </edge>
    <edge source="USA" target="HND">
      <data key="d0">5695059</data>
    </edge>
    <edge source="USA" target="HKG">
      <data key="d0">4623518</data>
    </edge>
    <edge source="USA" target="HUN">
      <data key="d0">56442</data>
    </edge>
    <edge source="USA" target="IDN">
      <data key="d0">9765764</data>
    </edge>
    <edge source="USA" target="IRL">
      <data key="d0">52860275</data>
    </edge>
    <edge source="USA" target="ISR">
      <data key="d0">1458657</data>
    </edge>
    <edge source="USA" target="ITA">
      <data key="d0">1771349</data>
    </edge>
    <edge source="USA" target="JAM">
      <data key="d0">1177574</data>
    </edge>
    <edge source="USA" target="JPN">
      <data key="d0">62609586</data>
    </edge>
    <edge source="USA" target="JOR">
      <data key="d0">103049</data>
    </edge>
    <edge source="USA" target="KOR">
      <data key="d0">23744545</data>
    </edge>
    <edge source="USA" target="LBN">
      <data key="d0">155790</data>
    </edge>
    <edge source="USA" target="MYS">
      <data key="d0">7090359</data>
    </edge>
    <edge source="USA" target="MEX">
      <data key="d0">131596406</data>
    </edge>
    <edge source="USA" target="MAR">
      <data key="d0">1658677</data>
    </edge>
    <edge source="USA" target="OMN">
      <data key="d0">102921</data>
    </edge>
    <edge source="USA" target="NLD">
      <data key="d0">7091762</data>
    </edge>
    <edge source="USA" target="NZL">
      <data key="d0">9592530</data>
    </edge>
    <edge source="USA" target="NIC">
      <data key="d0">1043684</data>
    </edge>
    <edge source="USA" target="NOR">
      <data key="d0">158617</data>
    </edge>
    <edge source="USA" target="PAK">
      <data key="d0">2971333</data>
    </edge>
    <edge source="USA" target="PAN">
      <data key="d0">6252659</data>
    </edge>
    <edge source="USA" target="PER">
      <data key="d0">2907278</data>
    </edge>
    <edge source="USA" target="PHL">
      <data key="d0">5673881</data>
    </edge>
    <edge source="USA" target="POL">
      <data key="d0">27690</data>
    </edge>
    <edge source="USA" target="PRT">
      <data key="d0">579081</data>
    </edge>
    <edge source="USA" target="RUS">
      <data key="d0">1094750</data>
    </edge>
    <edge source="USA" target="SAU">
      <data key="d0">5666885</data>
    </edge>
    <edge source="USA" target="IND">
      <data key="d0">3110422</data>
    </edge>
    <edge source="USA" target="SGP">
      <data key="d0">1245420</data>
    </edge>
    <edge source="USA" target="SVK">
      <data key="d0">29844</data>
    </edge>
    <edge source="USA" target="VNM">
      <data key="d0">5050082</data>
    </edge>
    <edge source="USA" target="ZAF">
      <data key="d0">1683762</data>
    </edge>
    <edge source="USA" target="ESP">
      <data key="d0">1196920</data>
    </edge>
    <edge source="USA" target="SWE">
      <data key="d0">1781676</data>
    </edge>
    <edge source="USA" target="CHE">
      <data key="d0">772282</data>
    </edge>
    <edge source="USA" target="THA">
      <data key="d0">3071943</data>
    </edge>
    <edge source="USA" target="ARE">
      <data key="d0">19329952</data>
    </edge>
    <edge source="USA" target="TUR">
      <data key="d0">769756</data>
    </edge>
    <edge source="USA" target="UGA">
      <data key="d0">12587</data>
    </edge>
    <edge source="USA" target="EGY">
      <data key="d0">6296078</data>
    </edge>
    <edge source="USA" target="GBR">
      <data key="d0">102344498</data>
    </edge>
    <edge source="USA" target="URY">
      <data key="d0">379763</data>
    </edge>
    <edge source="URY" target="ARG">
      <data key="d0">384958</data>
    </edge>
    <edge source="URY" target="BOL">
      <data key="d0">401334</data>
    </edge>
    <edge source="URY" target="BRA">
      <data key="d0">2016424</data>
    </edge>
    <edge source="URY" target="CHL">
      <data key="d0">25000</data>
    </edge>
    <edge source="URY" target="CHN">
      <data key="d0">431591</data>
    </edge>
    <edge source="URY" target="DEU">
      <data key="d0">145096</data>
    </edge>
    <edge source="URY" target="HKG">
      <data key="d0">102610</data>
    </edge>
    <edge source="URY" target="IRL">
      <data key="d0">12000</data>
    </edge>
    <edge source="URY" target="JPN">
      <data key="d0">42517</data>
    </edge>
    <edge source="URY" target="LBN">
      <data key="d0">2795568</data>
    </edge>
    <edge source="URY" target="PRY">
      <data key="d0">180253</data>
    </edge>
    <edge source="URY" target="PHL">
      <data key="d0">24549</data>
    </edge>
    <edge source="URY" target="SGP">
      <data key="d0">36900</data>
    </edge>
    <edge source="URY" target="VNM">
      <data key="d0">10521</data>
    </edge>
    <edge source="URY" target="THA">
      <data key="d0">73667</data>
    </edge>
    <edge source="URY" target="ARE">
      <data key="d0">2767612</data>
    </edge>
    <edge source="URY" target="TUR">
      <data key="d0">179761465</data>
    </edge>
    <edge source="URY" target="UKR">
      <data key="d0">15604</data>
    </edge>
    <edge source="URY" target="EGY">
      <data key="d0">10826225</data>
    </edge>
    <edge source="URY" target="GBR">
      <data key="d0">51800</data>
    </edge>
    <edge source="URY" target="USA">
      <data key="d0">321500</data>
    </edge>
    <edge source="KHM" target="JPN">
      <data key="d0">31182</data>
    </edge>
    <edge source="KHM" target="THA">
      <data key="d0">45022</data>
    </edge>
    <edge source="KHM" target="USA">
      <data key="d0">36255</data>
    </edge>
    <edge source="CAN" target="AUS">
      <data key="d0">134144</data>
    </edge>
    <edge source="CAN" target="AUT">
      <data key="d0">39558</data>
    </edge>
    <edge source="CAN" target="BEL">
      <data key="d0">196747</data>
    </edge>
    <edge source="CAN" target="BRA">
      <data key="d0">129738</data>
    </edge>
    <edge source="CAN" target="CHL">
      <data key="d0">606036</data>
    </edge>
    <edge source="CAN" target="CHN">
      <data key="d0">5257927</data>
    </edge>
    <edge source="CAN" target="COL">
      <data key="d0">174686</data>
    </edge>
    <edge source="CAN" target="CRI">
      <data key="d0">261224</data>
    </edge>
    <edge source="CAN" target="HRV">
      <data key="d0">14970</data>
    </edge>
    <edge source="CAN" target="CZE">
      <data key="d0">179152</data>
    </edge>
    <edge source="CAN" target="FRA">
      <data key="d0">446686</data>
    </edge>
    <edge source="CAN" target="DEU">
      <data key="d0">2430814</data>
    </edge>
    <edge source="CAN" target="GTM">
      <data key="d0">159445</data>
    </edge>
    <edge source="CAN" target="HKG">
      <data key="d0">98903</data>
    </edge>
    <edge source="CAN" target="HUN">
      <data key="d0">33560</data>
    </edge>
    <edge source="CAN" target="IRL">
      <data key="d0">20568</data>
    </edge>
    <edge source="CAN" target="ISR">
      <data key="d0">116141</data>
    </edge>
    <edge source="CAN" target="ITA">
      <data key="d0">63687</data>
    </edge>
    <edge source="CAN" target="JAM">
      <data key="d0">24157</data>
    </edge>
    <edge source="CAN" target="JPN">
      <data key="d0">15081906</data>
    </edge>
    <edge source="CAN" target="KAZ">
      <data key="d0">14603</data>
    </edge>
    <edge source="CAN" target="KOR">
      <data key="d0">3321337</data>
    </edge>
    <edge source="CAN" target="MYS">
      <data key="d0">253084</data>
    </edge>
    <edge source="CAN" target="MEX">
      <data key="d0">468174</data>
    </edge>
    <edge source="CAN" target="NLD">
      <data key="d0">530425</data>
    </edge>
    <edge source="CAN" target="NOR">
      <data key="d0">12748</data>
    </edge>
    <edge source="CAN" target="PAK">
      <data key="d0">55621</data>
    </edge>
    <edge source="CAN" target="PER">
      <data key="d0">121314</data>
    </edge>
    <edge source="CAN" target="PHL">
      <data key="d0">602018</data>
    </edge>
    <edge source="CAN" target="POL">
      <data key="d0">40689</data>
    </edge>
    <edge source="CAN" target="ROU">
      <data key="d0">68726</data>
    </edge>
    <edge source="CAN" target="RUS">
      <data key="d0">5072810</data>
    </edge>
    <edge source="CAN" target="SAU">
      <data key="d0">43290</data>
    </edge>
    <edge source="CAN" target="SEN">
      <data key="d0">23969</data>
    </edge>
    <edge source="CAN" target="IND">
      <data key="d0">26564</data>
    </edge>
    <edge source="CAN" target="SGP">
      <data key="d0">102327</data>
    </edge>
    <edge source="CAN" target="VNM">
      <data key="d0">922945</data>
    </edge>
    <edge source="CAN" target="ESP">
      <data key="d0">331949</data>
    </edge>
    <edge source="CAN" target="CHE">
      <data key="d0">188504</data>
    </edge>
    <edge source="CAN" target="THA">
      <data key="d0">240155</data>
    </edge>
    <edge source="CAN" target="ARE">
      <data key="d0">520137</data>
    </edge>
    <edge source="CAN" target="GBR">
      <data key="d0">691786</data>
    </edge>
    <edge source="CAN" target="USA">
      <data key="d0">1573677282</data>
    </edge>
    <edge source="ISR" target="AZE">
      <data key="d0">57000</data>
    </edge>
    <edge source="ISR" target="AUS">
      <data key="d0">75000</data>
    </edge>
    <edge source="ISR" target="BEL">
      <data key="d0">652000</data>
    </edge>
    <edge source="ISR" target="BLR">
      <data key="d0">679000</data>
    </edge>
    <edge source="ISR" target="CAN">
      <data key="d0">31000</data>
    </edge>
    <edge source="ISR" target="CHL">
      <data key="d0">182000</data>
    </edge>
    <edge source="ISR" target="HRV">
      <data key="d0">157000</data>
    </edge>
    <edge source="ISR" target="FRA">
      <data key="d0">14000</data>
    </edge>
    <edge source="ISR" target="DEU">
      <data key="d0">75000</data>
    </edge>
    <edge source="ISR" target="HUN">
      <data key="d0">74000</data>
    </edge>
    <edge source="ISR" target="ITA">
      <data key="d0">222000</data>
    </edge>
    <edge source="ISR" target="JPN">
      <data key="d0">468000</data>
    </edge>
    <edge source="ISR" target="KAZ">
      <data key="d0">113000</data>
    </edge>
    <edge source="ISR" target="JOR">
      <data key="d0">280000</data>
    </edge>
    <edge source="ISR" target="NLD">
      <data key="d0">6318000</data>
    </edge>
    <edge source="ISR" target="RUS">
      <data key="d0">906000</data>
    </edge>
    <edge source="ISR" target="IND">
      <data key="d0">18000</data>
    </edge>
    <edge source="ISR" target="ZAF">
      <data key="d0">205000</data>
    </edge>
    <edge source="ISR" target="ESP">
      <data key="d0">86000</data>
    </edge>
    <edge source="ISR" target="UKR">
      <data key="d0">72000</data>
    </edge>
    <edge source="ISR" target="GBR">
      <data key="d0">148000</data>
    </edge>
    <edge source="ISR" target="USA">
      <data key="d0">2595000</data>
    </edge>
    <edge source="JOR" target="BEL">
      <data key="d0">21779</data>
    </edge>
    <edge source="JOR" target="ISR">
      <data key="d0">174585</data>
    </edge>
    <edge source="JOR" target="LBN">
      <data key="d0">246959</data>
    </edge>
    <edge source="JOR" target="OMN">
      <data key="d0">31172</data>
    </edge>
    <edge source="JOR" target="NLD">
      <data key="d0">10234</data>
    </edge>
    <edge source="JOR" target="SAU">
      <data key="d0">83822547</data>
    </edge>
    <edge source="JOR" target="ARE">
      <data key="d0">4992015</data>
    </edge>
    <edge source="JOR" target="TUR">
      <data key="d0">38185</data>
    </edge>
    <edge source="JOR" target="EGY">
      <data key="d0">20708</data>
    </edge>
    <edge source="OMN" target="SAU">
      <data key="d0">530189</data>
    </edge>
    <edge source="OMN" target="ARE">
      <data key="d0">65239266</data>
    </edge>
    <edge source="OMN" target="GBR">
      <data key="d0">15077</data>
    </edge>
    <edge source="NZL" target="ARG">
      <data key="d0">64189</data>
    </edge>
    <edge source="NZL" target="AUS">
      <data key="d0">76941911</data>
    </edge>
    <edge source="NZL" target="CAN">
      <data key="d0">2658617</data>
    </edge>
    <edge source="NZL" target="CHL">
      <data key="d0">60871</data>
    </edge>
    <edge source="NZL" target="CHN">
      <data key="d0">66470163</data>
    </edge>
    <edge source="NZL" target="HKG">
      <data key="d0">22610961</data>
    </edge>
    <edge source="NZL" target="IDN">
      <data key="d0">1390958</data>
    </edge>
    <edge source="NZL" target="JPN">
      <data key="d0">845627</data>
    </edge>
    <edge source="NZL" target="KOR">
      <data key="d0">217304</data>
    </edge>
    <edge source="NZL" target="MYS">
      <data key="d0">2098066</data>
    </edge>
    <edge source="NZL" target="NLD">
      <data key="d0">17468</data>
    </edge>
    <edge source="NZL" target="PER">
      <data key="d0">42930</data>
    </edge>
    <edge source="NZL" target="PHL">
      <data key="d0">1779932</data>
    </edge>
    <edge source="NZL" target="SGP">
      <data key="d0">4802375</data>
    </edge>
    <edge source="NZL" target="VNM">
      <data key="d0">80813</data>
    </edge>
    <edge source="NZL" target="ZAF">
      <data key="d0">227084</data>
    </edge>
    <edge source="NZL" target="THA">
      <data key="d0">4421530</data>
    </edge>
    <edge source="NZL" target="GBR">
      <data key="d0">391717</data>
    </edge>
    <edge source="NZL" target="USA">
      <data key="d0">3712869</data>
    </edge>
    <edge source="NZL" target="URY">
      <data key="d0">46746</data>
    </edge>
    <edge source="RUS" target="AZE">
      <data key="d0">1591435</data>
    </edge>
    <edge source="RUS" target="ARM">
      <data key="d0">283021</data>
    </edge>
    <edge source="RUS" target="BLR">
      <data key="d0">910503</data>
    </edge>
    <edge source="RUS" target="CHN">
      <data key="d0">7295449</data>
    </edge>
    <edge source="RUS" target="FRA">
      <data key="d0">191292</data>
    </edge>
    <edge source="RUS" target="GEO">
      <data key="d0">1183721</data>
    </edge>
    <edge source="RUS" target="DEU">
      <data key="d0">34871</data>
    </edge>
    <edge source="RUS" target="HUN">
      <data key="d0">93209</data>
    </edge>
    <edge source="RUS" target="JPN">
      <data key="d0">105650</data>
    </edge>
    <edge source="RUS" target="KAZ">
      <data key="d0">7768077</data>
    </edge>
    <edge source="RUS" target="KGZ">
      <data key="d0">98295</data>
    </edge>
    <edge source="RUS" target="LBN">
      <data key="d0">14845</data>
    </edge>
    <edge source="RUS" target="LVA">
      <data key="d0">52145</data>
    </edge>
    <edge source="RUS" target="POL">
      <data key="d0">96483</data>
    </edge>
    <edge source="RUS" target="ARE">
      <data key="d0">173004</data>
    </edge>
    <edge source="RUS" target="UKR">
      <data key="d0">1368086</data>
    </edge>
    <edge source="VNM" target="KHM">
      <data key="d0">638708</data>
    </edge>
    <edge source="VNM" target="CHN">
      <data key="d0">121663245</data>
    </edge>
    <edge source="VNM" target="FRA">
      <data key="d0">1048906</data>
    </edge>
    <edge source="VNM" target="DEU">
      <data key="d0">371311</data>
    </edge>
    <edge source="VNM" target="JPN">
      <data key="d0">663352</data>
    </edge>
    <edge source="VNM" target="KOR">
      <data key="d0">366230</data>
    </edge>
    <edge source="VNM" target="PHL">
      <data key="d0">402933</data>
    </edge>
    <edge source="VNM" target="RUS">
      <data key="d0">239900</data>
    </edge>
    <edge source="VNM" target="SGP">
      <data key="d0">87750</data>
    </edge>
    <edge source="VNM" target="ESP">
      <data key="d0">11370</data>
    </edge>
    <edge source="VNM" target="USA">
      <data key="d0">517124</data>
    </edge>
    <edge source="TUR" target="ALB">
      <data key="d0">810610</data>
    </edge>
    <edge source="TUR" target="AZE">
      <data key="d0">1235321</data>
    </edge>
    <edge source="TUR" target="BEL">
      <data key="d0">596109</data>
    </edge>
    <edge source="TUR" target="BGR">
      <data key="d0">23854</data>
    </edge>
    <edge source="TUR" target="CAN">
      <data key="d0">12847</data>
    </edge>
    <edge source="TUR" target="FRA">
      <data key="d0">473736</data>
    </edge>
    <edge source="TUR" target="GEO">
      <data key="d0">1157105</data>
    </edge>
    <edge source="TUR" target="DEU">
      <data key="d0">24617</data>
    </edge>
    <edge source="TUR" target="HUN">
      <data key="d0">49791</data>
    </edge>
    <edge source="TUR" target="ITA">
      <data key="d0">495014</data>
    </edge>
    <edge source="TUR" target="JOR">
      <data key="d0">47402</data>
    </edge>
    <edge source="TUR" target="KOR">
      <data key="d0">18441</data>
    </edge>
    <edge source="TUR" target="NLD">
      <data key="d0">54589</data>
    </edge>
    <edge source="TUR" target="SAU">
      <data key="d0">15624</data>
    </edge>
    <edge source="TUR" target="CHE">
      <data key="d0">20586</data>
    </edge>
    <edge source="TUR" target="GBR">
      <data key="d0">23939</data>
    </edge>
    <edge source="TUR" target="USA">
      <data key="d0">91711</data>
    </edge>
    <edge source="AUT" target="ALB">
      <data key="d0">512774</data>
    </edge>
    <edge source="AUT" target="DZA">
      <data key="d0">293297</data>
    </edge>
    <edge source="AUT" target="AZE">
      <data key="d0">6074288</data>
    </edge>
    <edge source="AUT" target="ARM">
      <data key="d0">591640</data>
    </edge>
    <edge source="AUT" target="BEL">
      <data key="d0">57405</data>
    </edge>
    <edge source="AUT" target="BGR">
      <data key="d0">436103</data>
    </edge>
    <edge source="AUT" target="CAN">
      <data key="d0">10937</data>
    </edge>
    <edge source="AUT" target="CHL">
      <data key="d0">13614</data>
    </edge>
    <edge source="AUT" target="CHN">
      <data key="d0">34324</data>
    </edge>
    <edge source="AUT" target="HRV">
      <data key="d0">1245357</data>
    </edge>
    <edge source="AUT" target="CZE">
      <data key="d0">1506123</data>
    </edge>
    <edge source="AUT" target="FRA">
      <data key="d0">51130</data>
    </edge>
    <edge source="AUT" target="DEU">
      <data key="d0">31039110</data>
    </edge>
    <edge source="AUT" target="GRC">
      <data key="d0">85126</data>
    </edge>
    <edge source="AUT" target="HKG">
      <data key="d0">13725</data>
    </edge>
    <edge source="AUT" target="HUN">
      <data key="d0">17174860</data>
    </edge>
    <edge source="AUT" target="IRL">
      <data key="d0">199085</data>
    </edge>
    <edge source="AUT" target="ITA">
      <data key="d0">44937014</data>
    </edge>
    <edge source="AUT" target="JPN">
      <data key="d0">106950</data>
    </edge>
    <edge source="AUT" target="LVA">
      <data key="d0">119833</data>
    </edge>
    <edge source="AUT" target="MDA">
      <data key="d0">181859</data>
    </edge>
    <edge source="AUT" target="MAR">
      <data key="d0">70175</data>
    </edge>
    <edge source="AUT" target="NLD">
      <data key="d0">432059</data>
    </edge>
    <edge source="AUT" target="NOR">
      <data key="d0">48757</data>
    </edge>
    <edge source="AUT" target="PAK">
      <data key="d0">45028</data>
    </edge>
    <edge source="AUT" target="POL">
      <data key="d0">3986350</data>
    </edge>
    <edge source="AUT" target="ROU">
      <data key="d0">1670675</data>
    </edge>
    <edge source="AUT" target="SRB">
      <data key="d0">648825</data>
    </edge>
    <edge source="AUT" target="SVK">
      <data key="d0">820756</data>
    </edge>
    <edge source="AUT" target="SVN">
      <data key="d0">7188014</data>
    </edge>
    <edge source="AUT" target="ESP">
      <data key="d0">848604</data>
    </edge>
    <edge source="AUT" target="CHE">
      <data key="d0">1716240</data>
    </edge>
    <edge source="AUT" target="THA">
      <data key="d0">97958</data>
    </edge>
    <edge source="AUT" target="ARE">
      <data key="d0">1234630</data>
    </edge>
    <edge source="AUT" target="TUR">
      <data key="d0">36725745</data>
    </edge>
    <edge source="AUT" target="UKR">
      <data key="d0">158902</data>
    </edge>
    <edge source="AUT" target="MKD">
      <data key="d0">202637</data>
    </edge>
    <edge source="AUT" target="EGY">
      <data key="d0">622300</data>
    </edge>
    <edge source="AUT" target="GBR">
      <data key="d0">528658</data>
    </edge>
    <edge source="AUT" target="USA">
      <data key="d0">31041</data>
    </edge>
    <edge source="ARM" target="OMN">
      <data key="d0">78720</data>
    </edge>
    <edge source="BGR" target="ALB">
      <data key="d0">1095872</data>
    </edge>
    <edge source="BGR" target="HRV">
      <data key="d0">48194</data>
    </edge>
    <edge source="BGR" target="GEO">
      <data key="d0">305022</data>
    </edge>
    <edge source="BGR" target="GRC">
      <data key="d0">804893</data>
    </edge>
    <edge source="BGR" target="ITA">
      <data key="d0">219309</data>
    </edge>
    <edge source="BGR" target="LBN">
      <data key="d0">415247</data>
    </edge>
    <edge source="BGR" target="ROU">
      <data key="d0">8173064</data>
    </edge>
    <edge source="BGR" target="SRB">
      <data key="d0">944443</data>
    </edge>
    <edge source="BGR" target="SVN">
      <data key="d0">13274</data>
    </edge>
    <edge source="BGR" target="ARE">
      <data key="d0">11243</data>
    </edge>
    <edge source="BGR" target="TUR">
      <data key="d0">32472506</data>
    </edge>
    <edge source="BGR" target="MKD">
      <data key="d0">105401</data>
    </edge>
    <edge source="BGR" target="EGY">
      <data key="d0">100698</data>
    </edge>
    <edge source="HRV" target="ALB">
      <data key="d0">259842</data>
    </edge>
    <edge source="HRV" target="AUT">
      <data key="d0">3566702</data>
    </edge>
    <edge source="HRV" target="DEU">
      <data key="d0">92741</data>
    </edge>
    <edge source="HRV" target="HUN">
      <data key="d0">22931082</data>
    </edge>
    <edge source="HRV" target="ITA">
      <data key="d0">17098023</data>
    </edge>
    <edge source="HRV" target="LBN">
      <data key="d0">7070928</data>
    </edge>
    <edge source="HRV" target="NLD">
      <data key="d0">657371</data>
    </edge>
    <edge source="HRV" target="POL">
      <data key="d0">200269</data>
    </edge>
    <edge source="HRV" target="PRT">
      <data key="d0">47498</data>
    </edge>
    <edge source="HRV" target="ROU">
      <data key="d0">45199</data>
    </edge>
    <edge source="HRV" target="SRB">
      <data key="d0">5468712</data>
    </edge>
    <edge source="HRV" target="SVN">
      <data key="d0">5240564</data>
    </edge>
    <edge source="HRV" target="GBR">
      <data key="d0">412253</data>
    </edge>
    <edge source="CZE" target="AUS">
      <data key="d0">15073</data>
    </edge>
    <edge source="CZE" target="AUT">
      <data key="d0">81548372</data>
    </edge>
    <edge source="CZE" target="BEL">
      <data key="d0">7694477</data>
    </edge>
    <edge source="CZE" target="BGR">
      <data key="d0">5185842</data>
    </edge>
    <edge source="CZE" target="BLR">
      <data key="d0">488852</data>
    </edge>
    <edge source="CZE" target="CAN">
      <data key="d0">292618</data>
    </edge>
    <edge source="CZE" target="CHN">
      <data key="d0">223086</data>
    </edge>
    <edge source="CZE" target="HRV">
      <data key="d0">5657007</data>
    </edge>
    <edge source="CZE" target="EST">
      <data key="d0">112766</data>
    </edge>
    <edge source="CZE" target="FRA">
      <data key="d0">7653640</data>
    </edge>
    <edge source="CZE" target="DEU">
      <data key="d0">64955351</data>
    </edge>
    <edge source="CZE" target="GRC">
      <data key="d0">1060103</data>
    </edge>
    <edge source="CZE" target="HKG">
      <data key="d0">301142</data>
    </edge>
    <edge source="CZE" target="HUN">
      <data key="d0">29399635</data>
    </edge>
    <edge source="CZE" target="IRL">
      <data key="d0">1601932</data>
    </edge>
    <edge source="CZE" target="ISR">
      <data key="d0">130776</data>
    </edge>
    <edge source="CZE" target="ITA">
      <data key="d0">7408304</data>
    </edge>
    <edge source="CZE" target="JPN">
      <data key="d0">296326</data>
    </edge>
    <edge source="CZE" target="KAZ">
      <data key="d0">541841</data>
    </edge>
    <edge source="CZE" target="JOR">
      <data key="d0">41984</data>
    </edge>
    <edge source="CZE" target="KOR">
      <data key="d0">36470</data>
    </edge>
    <edge source="CZE" target="LBN">
      <data key="d0">1671180</data>
    </edge>
    <edge source="CZE" target="LTU">
      <data key="d0">777369</data>
    </edge>
    <edge source="CZE" target="MYS">
      <data key="d0">24337</data>
    </edge>
    <edge source="CZE" target="MEX">
      <data key="d0">41439</data>
    </edge>
    <edge source="CZE" target="MDA">
      <data key="d0">62364</data>
    </edge>
    <edge source="CZE" target="OMN">
      <data key="d0">47945</data>
    </edge>
    <edge source="CZE" target="NLD">
      <data key="d0">4931651</data>
    </edge>
    <edge source="CZE" target="PAK">
      <data key="d0">135318</data>
    </edge>
    <edge source="CZE" target="PHL">
      <data key="d0">76572</data>
    </edge>
    <edge source="CZE" target="POL">
      <data key="d0">30920983</data>
    </edge>
    <edge source="CZE" target="ROU">
      <data key="d0">8489444</data>
    </edge>
    <edge source="CZE" target="RUS">
      <data key="d0">1132915</data>
    </edge>
    <edge source="CZE" target="SAU">
      <data key="d0">78827</data>
    </edge>
    <edge source="CZE" target="SRB">
      <data key="d0">774132</data>
    </edge>
    <edge source="CZE" target="SVK">
      <data key="d0">49636724</data>
    </edge>
    <edge source="CZE" target="VNM">
      <data key="d0">90763</data>
    </edge>
    <edge source="CZE" target="SVN">
      <data key="d0">8839056</data>
    </edge>
    <edge source="CZE" target="ESP">
      <data key="d0">2906775</data>
    </edge>
    <edge source="CZE" target="SWE">
      <data key="d0">196316</data>
    </edge>
    <edge source="CZE" target="CHE">
      <data key="d0">1831329</data>
    </edge>
    <edge source="CZE" target="THA">
      <data key="d0">58914</data>
    </edge>
    <edge source="CZE" target="ARE">
      <data key="d0">507558</data>
    </edge>
    <edge source="CZE" target="TUR">
      <data key="d0">39784886</data>
    </edge>
    <edge source="CZE" target="UKR">
      <data key="d0">3548897</data>
    </edge>
    <edge source="CZE" target="MKD">
      <data key="d0">15262</data>
    </edge>
    <edge source="CZE" target="GBR">
      <data key="d0">533904</data>
    </edge>
    <edge source="CZE" target="USA">
      <data key="d0">1492767</data>
    </edge>
    <edge source="GRC" target="ALB">
      <data key="d0">11594157</data>
    </edge>
    <edge source="GRC" target="AUT">
      <data key="d0">13661</data>
    </edge>
    <edge source="GRC" target="BEL">
      <data key="d0">216896</data>
    </edge>
    <edge source="GRC" target="BGR">
      <data key="d0">186899</data>
    </edge>
    <edge source="GRC" target="DNK">
      <data key="d0">548424</data>
    </edge>
    <edge source="GRC" target="HUN">
      <data key="d0">41664</data>
    </edge>
    <edge source="GRC" target="ITA">
      <data key="d0">931441</data>
    </edge>
    <edge source="GRC" target="MYS">
      <data key="d0">20439</data>
    </edge>
    <edge source="GRC" target="ROU">
      <data key="d0">177643</data>
    </edge>
    <edge source="GRC" target="SRB">
      <data key="d0">59123</data>
    </edge>
    <edge source="GRC" target="ESP">
      <data key="d0">195140</data>
    </edge>
    <edge source="GRC" target="MKD">
      <data key="d0">793349</data>
    </edge>
    <edge source="HUN" target="ALB">
      <data key="d0">1980839</data>
    </edge>
    <edge source="HUN" target="DZA">
      <data key="d0">747657</data>
    </edge>
    <edge source="HUN" target="AZE">
      <data key="d0">1646619</data>
    </edge>
    <edge source="HUN" target="AUS">
      <data key="d0">58269</data>
    </edge>
    <edge source="HUN" target="AUT">
      <data key="d0">32208278</data>
    </edge>
    <edge source="HUN" target="ARM">
      <data key="d0">193684</data>
    </edge>
    <edge source="HUN" target="BEL">
      <data key="d0">952247</data>
    </edge>
    <edge source="HUN" target="BRA">
      <data key="d0">12358</data>
    </edge>
    <edge source="HUN" target="BGR">
      <data key="d0">4652230</data>
    </edge>
    <edge source="HUN" target="BLR">
      <data key="d0">4701391</data>
    </edge>
    <edge source="HUN" target="CMR">
      <data key="d0">30887</data>
    </edge>
    <edge source="HUN" target="CAN">
      <data key="d0">315043</data>
    </edge>
    <edge source="HUN" target="CHN">
      <data key="d0">449191</data>
    </edge>
    <edge source="HUN" target="HRV">
      <data key="d0">9533675</data>
    </edge>
    <edge source="HUN" target="CZE">
      <data key="d0">6204953</data>
    </edge>
    <edge source="HUN" target="ETH">
      <data key="d0">569305</data>
    </edge>
    <edge source="HUN" target="FRA">
      <data key="d0">2388466</data>
    </edge>
    <edge source="HUN" target="GEO">
      <data key="d0">1273571</data>
    </edge>
    <edge source="HUN" target="DEU">
      <data key="d0">6890409</data>
    </edge>
    <edge source="HUN" target="GRC">
      <data key="d0">4020428</data>
    </edge>
    <edge source="HUN" target="HKG">
      <data key="d0">51127</data>
    </edge>
    <edge source="HUN" target="ISR">
      <data key="d0">679801</data>
    </edge>
    <edge source="HUN" target="ITA">
      <data key="d0">38884409</data>
    </edge>
    <edge source="HUN" target="JPN">
      <data key="d0">26183</data>
    </edge>
    <edge source="HUN" target="KAZ">
      <data key="d0">1535312</data>
    </edge>
    <edge source="HUN" target="JOR">
      <data key="d0">455817</data>
    </edge>
    <edge source="HUN" target="KOR">
      <data key="d0">407544</data>
    </edge>
    <edge source="HUN" target="KGZ">
      <data key="d0">47878</data>
    </edge>
    <edge source="HUN" target="LBN">
      <data key="d0">1454133</data>
    </edge>
    <edge source="HUN" target="LVA">
      <data key="d0">222109</data>
    </edge>
    <edge source="HUN" target="LTU">
      <data key="d0">131057</data>
    </edge>
    <edge source="HUN" target="MEX">
      <data key="d0">15753</data>
    </edge>
    <edge source="HUN" target="MDA">
      <data key="d0">1788124</data>
    </edge>
    <edge source="HUN" target="OMN">
      <data key="d0">203518</data>
    </edge>
    <edge source="HUN" target="NLD">
      <data key="d0">7486469</data>
    </edge>
    <edge source="HUN" target="PAK">
      <data key="d0">79407</data>
    </edge>
    <edge source="HUN" target="PHL">
      <data key="d0">70626</data>
    </edge>
    <edge source="HUN" target="POL">
      <data key="d0">19105963</data>
    </edge>
    <edge source="HUN" target="ROU">
      <data key="d0">41558676</data>
    </edge>
    <edge source="HUN" target="RUS">
      <data key="d0">20842677</data>
    </edge>
    <edge source="HUN" target="SAU">
      <data key="d0">119084</data>
    </edge>
    <edge source="HUN" target="SRB">
      <data key="d0">4312314</data>
    </edge>
    <edge source="HUN" target="SVK">
      <data key="d0">11539068</data>
    </edge>
    <edge source="HUN" target="VNM">
      <data key="d0">33725</data>
    </edge>
    <edge source="HUN" target="SVN">
      <data key="d0">3788716</data>
    </edge>
    <edge source="HUN" target="ZAF">
      <data key="d0">13767</data>
    </edge>
    <edge source="HUN" target="ESP">
      <data key="d0">559747</data>
    </edge>
    <edge source="HUN" target="CHE">
      <data key="d0">55391</data>
    </edge>
    <edge source="HUN" target="THA">
      <data key="d0">28440</data>
    </edge>
    <edge source="HUN" target="ARE">
      <data key="d0">534515</data>
    </edge>
    <edge source="HUN" target="TUR">
      <data key="d0">87022542</data>
    </edge>
    <edge source="HUN" target="UKR">
      <data key="d0">6009336</data>
    </edge>
    <edge source="HUN" target="MKD">
      <data key="d0">2382491</data>
    </edge>
    <edge source="HUN" target="EGY">
      <data key="d0">137579</data>
    </edge>
    <edge source="HUN" target="USA">
      <data key="d0">1515535</data>
    </edge>
    <edge source="LVA" target="AUT">
      <data key="d0">998372</data>
    </edge>
    <edge source="LVA" target="BEL">
      <data key="d0">2186621</data>
    </edge>
    <edge source="LVA" target="BLR">
      <data key="d0">154610</data>
    </edge>
    <edge source="LVA" target="CHN">
      <data key="d0">112313</data>
    </edge>
    <edge source="LVA" target="EST">
      <data key="d0">1421319</data>
    </edge>
    <edge source="LVA" target="GEO">
      <data key="d0">125158</data>
    </edge>
    <edge source="LVA" target="DEU">
      <data key="d0">1181841</data>
    </edge>
    <edge source="LVA" target="GRC">
      <data key="d0">90140</data>
    </edge>
    <edge source="LVA" target="ITA">
      <data key="d0">107630</data>
    </edge>
    <edge source="LVA" target="LTU">
      <data key="d0">14496394</data>
    </edge>
    <edge source="LVA" target="NLD">
      <data key="d0">2093690</data>
    </edge>
    <edge source="LVA" target="NOR">
      <data key="d0">25437</data>
    </edge>
    <edge source="LVA" target="POL">
      <data key="d0">14998288</data>
    </edge>
    <edge source="LVA" target="ROU">
      <data key="d0">256968</data>
    </edge>
    <edge source="LVA" target="RUS">
      <data key="d0">382097</data>
    </edge>
    <edge source="LVA" target="SVN">
      <data key="d0">535732</data>
    </edge>
    <edge source="LVA" target="ESP">
      <data key="d0">39478</data>
    </edge>
    <edge source="LVA" target="TUR">
      <data key="d0">7884106</data>
    </edge>
    <edge source="MDA" target="AZE">
      <data key="d0">57820</data>
    </edge>
    <edge source="MDA" target="JOR">
      <data key="d0">2354239</data>
    </edge>
    <edge source="MDA" target="LBN">
      <data key="d0">1739860</data>
    </edge>
    <edge source="MDA" target="EGY">
      <data key="d0">1879515</data>
    </edge>
    <edge source="MAR" target="BEL">
      <data key="d0">4380952</data>
    </edge>
    <edge source="MAR" target="FRA">
      <data key="d0">46774</data>
    </edge>
    <edge source="MAR" target="MRT">
      <data key="d0">89727</data>
    </edge>
    <edge source="MAR" target="NLD">
      <data key="d0">341439</data>
    </edge>
    <edge source="MAR" target="ESP">
      <data key="d0">396314</data>
    </edge>
    <edge source="NOR" target="BEL">
      <data key="d0">26955</data>
    </edge>
    <edge source="NOR" target="CAN">
      <data key="d0">432159</data>
    </edge>
    <edge source="NOR" target="CHL">
      <data key="d0">62713</data>
    </edge>
    <edge source="NOR" target="CHN">
      <data key="d0">11069</data>
    </edge>
    <edge source="NOR" target="DNK">
      <data key="d0">871700</data>
    </edge>
    <edge source="NOR" target="EST">
      <data key="d0">252900</data>
    </edge>
    <edge source="NOR" target="FIN">
      <data key="d0">149019</data>
    </edge>
    <edge source="NOR" target="FRA">
      <data key="d0">103918</data>
    </edge>
    <edge source="NOR" target="DEU">
      <data key="d0">256291</data>
    </edge>
    <edge source="NOR" target="IRL">
      <data key="d0">32919</data>
    </edge>
    <edge source="NOR" target="LTU">
      <data key="d0">10735</data>
    </edge>
    <edge source="NOR" target="NLD">
      <data key="d0">593576</data>
    </edge>
    <edge source="NOR" target="POL">
      <data key="d0">29685</data>
    </edge>
    <edge source="NOR" target="RUS">
      <data key="d0">724044</data>
    </edge>
    <edge source="NOR" target="SWE">
      <data key="d0">1310987</data>
    </edge>
    <edge source="NOR" target="ARE">
      <data key="d0">13627</data>
    </edge>
    <edge source="NOR" target="GBR">
      <data key="d0">141128</data>
    </edge>
    <edge source="NOR" target="USA">
      <data key="d0">2770194</data>
    </edge>
    <edge source="ROU" target="ALB">
      <data key="d0">3535262</data>
    </edge>
    <edge source="ROU" target="AUT">
      <data key="d0">108888</data>
    </edge>
    <edge source="ROU" target="BEL">
      <data key="d0">34301</data>
    </edge>
    <edge source="ROU" target="BGR">
      <data key="d0">6754092</data>
    </edge>
    <edge source="ROU" target="HRV">
      <data key="d0">37820918</data>
    </edge>
    <edge source="ROU" target="CZE">
      <data key="d0">32014</data>
    </edge>
    <edge source="ROU" target="FRA">
      <data key="d0">562082</data>
    </edge>
    <edge source="ROU" target="GEO">
      <data key="d0">188571</data>
    </edge>
    <edge source="ROU" target="PSE">
      <data key="d0">1502720</data>
    </edge>
    <edge source="ROU" target="DEU">
      <data key="d0">675890</data>
    </edge>
    <edge source="ROU" target="GRC">
      <data key="d0">26903447</data>
    </edge>
    <edge source="ROU" target="HUN">
      <data key="d0">36706030</data>
    </edge>
    <edge source="ROU" target="ISR">
      <data key="d0">66863714</data>
    </edge>
    <edge source="ROU" target="ITA">
      <data key="d0">21339832</data>
    </edge>
    <edge source="ROU" target="JOR">
      <data key="d0">91972886</data>
    </edge>
    <edge source="ROU" target="LBN">
      <data key="d0">5384218</data>
    </edge>
    <edge source="ROU" target="MDA">
      <data key="d0">1077576</data>
    </edge>
    <edge source="ROU" target="NLD">
      <data key="d0">385682</data>
    </edge>
    <edge source="ROU" target="POL">
      <data key="d0">650198</data>
    </edge>
    <edge source="ROU" target="PRT">
      <data key="d0">195834</data>
    </edge>
    <edge source="ROU" target="SRB">
      <data key="d0">1148520</data>
    </edge>
    <edge source="ROU" target="SVK">
      <data key="d0">92408</data>
    </edge>
    <edge source="ROU" target="SVN">
      <data key="d0">1982567</data>
    </edge>
    <edge source="ROU" target="ESP">
      <data key="d0">4914952</data>
    </edge>
    <edge source="ROU" target="CHE">
      <data key="d0">30127</data>
    </edge>
    <edge source="ROU" target="TUR">
      <data key="d0">14589067</data>
    </edge>
    <edge source="ROU" target="UKR">
      <data key="d0">27516</data>
    </edge>
    <edge source="ROU" target="GBR">
      <data key="d0">423974</data>
    </edge>
    <edge source="SVN" target="ALB">
      <data key="d0">48567</data>
    </edge>
    <edge source="SVN" target="AUT">
      <data key="d0">27919956</data>
    </edge>
    <edge source="SVN" target="HRV">
      <data key="d0">4492909</data>
    </edge>
    <edge source="SVN" target="CZE">
      <data key="d0">16586</data>
    </edge>
    <edge source="SVN" target="DNK">
      <data key="d0">60187</data>
    </edge>
    <edge source="SVN" target="HKG">
      <data key="d0">368934</data>
    </edge>
    <edge source="SVN" target="HUN">
      <data key="d0">90362</data>
    </edge>
    <edge source="SVN" target="ITA">
      <data key="d0">15648912</data>
    </edge>
    <edge source="SVN" target="JPN">
      <data key="d0">41011</data>
    </edge>
    <edge source="SVN" target="LBN">
      <data key="d0">1541732</data>
    </edge>
    <edge source="SVN" target="NLD">
      <data key="d0">49597</data>
    </edge>
    <edge source="SVN" target="SRB">
      <data key="d0">75550</data>
    </edge>
    <edge source="SVN" target="TUR">
      <data key="d0">173605</data>
    </edge>
    <edge source="SVN" target="USA">
      <data key="d0">121419</data>
    </edge>
    <edge source="UKR" target="AZE">
      <data key="d0">2732309</data>
    </edge>
    <edge source="UKR" target="BLR">
      <data key="d0">16696</data>
    </edge>
    <edge source="UKR" target="GEO">
      <data key="d0">3742239</data>
    </edge>
    <edge source="UKR" target="DEU">
      <data key="d0">212408</data>
    </edge>
    <edge source="UKR" target="HKG">
      <data key="d0">59142</data>
    </edge>
    <edge source="UKR" target="JPN">
      <data key="d0">26461</data>
    </edge>
    <edge source="UKR" target="KAZ">
      <data key="d0">418019</data>
    </edge>
    <edge source="UKR" target="LBN">
      <data key="d0">2234015</data>
    </edge>
    <edge source="UKR" target="MDA">
      <data key="d0">32499</data>
    </edge>
    <edge source="UKR" target="POL">
      <data key="d0">173997</data>
    </edge>
    <edge source="UKR" target="RUS">
      <data key="d0">890102</data>
    </edge>
    <edge source="UKR" target="TUR">
      <data key="d0">250765</data>
    </edge>
    <edge source="UKR" target="EGY">
      <data key="d0">15540882</data>
    </edge>
    <edge source="UKR" target="USA">
      <data key="d0">18292</data>
    </edge>
    <edge source="MKD" target="ALB">
      <data key="d0">355203</data>
    </edge>
    <edge source="MKD" target="CHN">
      <data key="d0">27451</data>
    </edge>
    <edge source="MKD" target="CZE">
      <data key="d0">38602</data>
    </edge>
    <edge source="MKD" target="FRA">
      <data key="d0">58450</data>
    </edge>
    <edge source="MKD" target="DEU">
      <data key="d0">83236</data>
    </edge>
    <edge source="MKD" target="HKG">
      <data key="d0">187500</data>
    </edge>
    <edge source="MKD" target="JPN">
      <data key="d0">20951</data>
    </edge>
    <edge source="MKD" target="SRB">
      <data key="d0">12854</data>
    </edge>
    <edge source="MKD" target="GBR">
      <data key="d0">44679</data>
    </edge>
    <edge source="MKD" target="USA">
      <data key="d0">15488</data>
    </edge>
    <edge source="EGY" target="BEL">
      <data key="d0">13439</data>
    </edge>
    <edge source="EGY" target="CHN">
      <data key="d0">15013</data>
    </edge>
    <edge source="EGY" target="FRA">
      <data key="d0">20655</data>
    </edge>
    <edge source="EGY" target="DEU">
      <data key="d0">31356</data>
    </edge>
    <edge source="EGY" target="JOR">
      <data key="d0">84321</data>
    </edge>
    <edge source="EGY" target="LBN">
      <data key="d0">164578</data>
    </edge>
    <edge source="EGY" target="OMN">
      <data key="d0">11225</data>
    </edge>
    <edge source="EGY" target="NLD">
      <data key="d0">417893</data>
    </edge>
    <edge source="EGY" target="SAU">
      <data key="d0">10096139</data>
    </edge>
    <edge source="EGY" target="ARE">
      <data key="d0">5687439</data>
    </edge>
    <edge source="EGY" target="TUR">
      <data key="d0">17331</data>
    </edge>
    <edge source="EGY" target="GBR">
      <data key="d0">24588</data>
    </edge>
    <edge source="EGY" target="USA">
      <data key="d0">57500</data>
    </edge>
    <edge source="BLR" target="RUS">
      <data key="d0">7060600</data>
    </edge>
    <edge source="DNK" target="AZE">
      <data key="d0">284425</data>
    </edge>
    <edge source="DNK" target="ARG">
      <data key="d0">410111</data>
    </edge>
    <edge source="DNK" target="AUT">
      <data key="d0">1786671</data>
    </edge>
    <edge source="DNK" target="BEL">
      <data key="d0">13479581</data>
    </edge>
    <edge source="DNK" target="BRA">
      <data key="d0">356730</data>
    </edge>
    <edge source="DNK" target="BGR">
      <data key="d0">1849893</data>
    </edge>
    <edge source="DNK" target="BLR">
      <data key="d0">7208641</data>
    </edge>
    <edge source="DNK" target="CAN">
      <data key="d0">149256</data>
    </edge>
    <edge source="DNK" target="LKA">
      <data key="d0">72382</data>
    </edge>
    <edge source="DNK" target="CHN">
      <data key="d0">4303279</data>
    </edge>
    <edge source="DNK" target="HRV">
      <data key="d0">3351524</data>
    </edge>
    <edge source="DNK" target="CZE">
      <data key="d0">7496621</data>
    </edge>
    <edge source="DNK" target="EST">
      <data key="d0">1051781</data>
    </edge>
    <edge source="DNK" target="FIN">
      <data key="d0">1454198</data>
    </edge>
    <edge source="DNK" target="FRA">
      <data key="d0">9693258</data>
    </edge>
    <edge source="DNK" target="GEO">
      <data key="d0">114547</data>
    </edge>
    <edge source="DNK" target="DEU">
      <data key="d0">531414979</data>
    </edge>
    <edge source="DNK" target="GRC">
      <data key="d0">2893111</data>
    </edge>
    <edge source="DNK" target="HUN">
      <data key="d0">7480627</data>
    </edge>
    <edge source="DNK" target="IRL">
      <data key="d0">729838</data>
    </edge>
    <edge source="DNK" target="ITA">
      <data key="d0">54492304</data>
    </edge>
    <edge source="DNK" target="JPN">
      <data key="d0">700148</data>
    </edge>
    <edge source="DNK" target="KOR">
      <data key="d0">743440</data>
    </edge>
    <edge source="DNK" target="LVA">
      <data key="d0">1236144</data>
    </edge>
    <edge source="DNK" target="LTU">
      <data key="d0">4919999</data>
    </edge>
    <edge source="DNK" target="MYS">
      <data key="d0">135296</data>
    </edge>
    <edge source="DNK" target="MEX">
      <data key="d0">70602</data>
    </edge>
    <edge source="DNK" target="MDA">
      <data key="d0">863951</data>
    </edge>
    <edge source="DNK" target="NLD">
      <data key="d0">59243270</data>
    </edge>
    <edge source="DNK" target="NOR">
      <data key="d0">5934104</data>
    </edge>
    <edge source="DNK" target="POL">
      <data key="d0">345020095</data>
    </edge>
    <edge source="DNK" target="PRT">
      <data key="d0">1111668</data>
    </edge>
    <edge source="DNK" target="ROU">
      <data key="d0">3011341</data>
    </edge>
    <edge source="DNK" target="RUS">
      <data key="d0">5903361</data>
    </edge>
    <edge source="DNK" target="SRB">
      <data key="d0">483085</data>
    </edge>
    <edge source="DNK" target="IND">
      <data key="d0">11837</data>
    </edge>
    <edge source="DNK" target="SVK">
      <data key="d0">2446341</data>
    </edge>
    <edge source="DNK" target="VNM">
      <data key="d0">10186753</data>
    </edge>
    <edge source="DNK" target="SVN">
      <data key="d0">55749</data>
    </edge>
    <edge source="DNK" target="ESP">
      <data key="d0">17297655</data>
    </edge>
    <edge source="DNK" target="SWE">
      <data key="d0">5620082</data>
    </edge>
    <edge source="DNK" target="CHE">
      <data key="d0">727204</data>
    </edge>
    <edge source="DNK" target="THA">
      <data key="d0">2390651</data>
    </edge>
    <edge source="DNK" target="ARE">
      <data key="d0">2238413</data>
    </edge>
    <edge source="DNK" target="TUR">
      <data key="d0">933431</data>
    </edge>
    <edge source="DNK" target="UKR">
      <data key="d0">5142692</data>
    </edge>
    <edge source="DNK" target="MKD">
      <data key="d0">133375</data>
    </edge>
    <edge source="DNK" target="EGY">
      <data key="d0">1618529</data>
    </edge>
    <edge source="DNK" target="GBR">
      <data key="d0">9733096</data>
    </edge>
    <edge source="DNK" target="USA">
      <data key="d0">1374553</data>
    </edge>
    <edge source="ETH" target="CHN">
      <data key="d0">62502</data>
    </edge>
    <edge source="ETH" target="SAU">
      <data key="d0">1594316</data>
    </edge>
    <edge source="ETH" target="ARE">
      <data key="d0">280514</data>
    </edge>
    <edge source="EST" target="AUT">
      <data key="d0">569251</data>
    </edge>
    <edge source="EST" target="BEL">
      <data key="d0">2388240</data>
    </edge>
    <edge source="EST" target="BLR">
      <data key="d0">578446</data>
    </edge>
    <edge source="EST" target="FRA">
      <data key="d0">291586</data>
    </edge>
    <edge source="EST" target="GEO">
      <data key="d0">480912</data>
    </edge>
    <edge source="EST" target="DEU">
      <data key="d0">954776</data>
    </edge>
    <edge source="EST" target="HUN">
      <data key="d0">351584</data>
    </edge>
    <edge source="EST" target="ITA">
      <data key="d0">31384</data>
    </edge>
    <edge source="EST" target="LVA">
      <data key="d0">5336888</data>
    </edge>
    <edge source="EST" target="LTU">
      <data key="d0">7478724</data>
    </edge>
    <edge source="EST" target="NLD">
      <data key="d0">1978533</data>
    </edge>
    <edge source="EST" target="POL">
      <data key="d0">11255283</data>
    </edge>
    <edge source="EST" target="ROU">
      <data key="d0">247781</data>
    </edge>
    <edge source="EST" target="RUS">
      <data key="d0">1228796</data>
    </edge>
    <edge source="EST" target="SVK">
      <data key="d0">257845</data>
    </edge>
    <edge source="EST" target="SVN">
      <data key="d0">54333</data>
    </edge>
    <edge source="EST" target="ESP">
      <data key="d0">15702</data>
    </edge>
    <edge source="EST" target="TUR">
      <data key="d0">9700151</data>
    </edge>
    <edge source="FIN" target="EST">
      <data key="d0">6500534</data>
    </edge>
    <edge source="FIN" target="POL">
      <data key="d0">2284507</data>
    </edge>
    <edge source="FIN" target="RUS">
      <data key="d0">1250626</data>
    </edge>
    <edge source="FIN" target="USA">
      <data key="d0">68817</data>
    </edge>
    <edge source="GEO" target="AZE">
      <data key="d0">3920338</data>
    </edge>
    <edge source="GEO" target="ARM">
      <data key="d0">332508</data>
    </edge>
    <edge source="GEO" target="SAU">
      <data key="d0">7195695</data>
    </edge>
    <edge source="GEO" target="ARE">
      <data key="d0">488012</data>
    </edge>
    <edge source="GEO" target="EGY">
      <data key="d0">3500385</data>
    </edge>
    <edge source="MDG" target="CZE">
      <data key="d0">23028</data>
    </edge>
    <edge source="MDG" target="HKG">
      <data key="d0">28396</data>
    </edge>
    <edge source="MDG" target="HUN">
      <data key="d0">13636</data>
    </edge>
    <edge source="MDG" target="IDN">
      <data key="d0">10846</data>
    </edge>
    <edge source="MDG" target="JPN">
      <data key="d0">62590</data>
    </edge>
    <edge source="MDG" target="NLD">
      <data key="d0">18063</data>
    </edge>
    <edge source="MDG" target="RUS">
      <data key="d0">12667</data>
    </edge>
    <edge source="MDG" target="ESP">
      <data key="d0">35926</data>
    </edge>
    <edge source="MDG" target="UKR">
      <data key="d0">18259</data>
    </edge>
    <edge source="MDG" target="GBR">
      <data key="d0">12100</data>
    </edge>
    <edge source="MDG" target="USA">
      <data key="d0">178135</data>
    </edge>
    <edge source="NAM" target="BWA">
      <data key="d0">13583</data>
    </edge>
    <edge source="NAM" target="SAU">
      <data key="d0">22845</data>
    </edge>
    <edge source="NAM" target="ZAF">
      <data key="d0">68336560</data>
    </edge>
    <edge source="NAM" target="ZWE">
      <data key="d0">330249</data>
    </edge>
    <edge source="NER" target="THA">
      <data key="d0">74852</data>
    </edge>
    <edge source="NER" target="BFA">
      <data key="d0">43131</data>
    </edge>
    <edge source="SAU" target="JOR">
      <data key="d0">1721273</data>
    </edge>
    <edge source="SAU" target="OMN">
      <data key="d0">321905</data>
    </edge>
    <edge source="SAU" target="SGP">
      <data key="d0">172287</data>
    </edge>
    <edge source="SAU" target="ARE">
      <data key="d0">11820887</data>
    </edge>
    <edge source="SEN" target="IDN">
      <data key="d0">18164</data>
    </edge>
    <edge source="SEN" target="USA">
      <data key="d0">89492</data>
    </edge>
    <edge source="ZWE" target="BWA">
      <data key="d0">392531</data>
    </edge>
    <edge source="ZWE" target="MWI">
      <data key="d0">505614</data>
    </edge>
    <edge source="ZWE" target="MOZ">
      <data key="d0">1046063</data>
    </edge>
    <edge source="ZWE" target="ZAF">
      <data key="d0">1102656</data>
    </edge>
    <edge source="TUN" target="FRA">
      <data key="d0">32907</data>
    </edge>
    <edge source="TUN" target="TUR">
      <data key="d0">426645</data>
    </edge>
    <edge source="UGA" target="BDI">
      <data key="d0">295194</data>
    </edge>
    <edge source="TZA" target="HKG">
      <data key="d0">16339</data>
    </edge>
    <edge source="TZA" target="JPN">
      <data key="d0">19594</data>
    </edge>
    <edge source="TZA" target="NLD">
      <data key="d0">13273</data>
    </edge>
    <edge source="TZA" target="USA">
      <data key="d0">92067</data>
    </edge>
    <edge source="BFA" target="BEN">
      <data key="d0">144446</data>
    </edge>
    <edge source="BFA" target="GHA">
      <data key="d0">1977564</data>
    </edge>
    <edge source="BFA" target="CIV">
      <data key="d0">106964</data>
    </edge>
    <edge source="BFA" target="TGO">
      <data key="d0">124429</data>
    </edge>
    <edge source="BWA" target="ZAF">
      <data key="d0">118993</data>
    </edge>
    <edge source="IND" target="LKA">
      <data key="d0">25091</data>
    </edge>
    <edge source="IND" target="OMN">
      <data key="d0">1074748</data>
    </edge>
    <edge source="IND" target="ARE">
      <data key="d0">25029141</data>
    </edge>
    <edge source="IND" target="UGA">
      <data key="d0">98383</data>
    </edge>
    <edge source="IND" target="USA">
      <data key="d0">16314</data>
    </edge>
    <edge source="JAM" target="USA">
      <data key="d0">15626</data>
    </edge>
    <edge source="SLV" target="CAN">
      <data key="d0">42869</data>
    </edge>
    <edge source="SLV" target="DEU">
      <data key="d0">41809</data>
    </edge>
    <edge source="SLV" target="GTM">
      <data key="d0">5229686</data>
    </edge>
    <edge source="SLV" target="HND">
      <data key="d0">319540</data>
    </edge>
    <edge source="SLV" target="HKG">
      <data key="d0">765109</data>
    </edge>
    <edge source="SLV" target="ITA">
      <data key="d0">39075</data>
    </edge>
    <edge source="SLV" target="JPN">
      <data key="d0">55800</data>
    </edge>
    <edge source="SLV" target="MEX">
      <data key="d0">51560</data>
    </edge>
    <edge source="SLV" target="NLD">
      <data key="d0">17600</data>
    </edge>
    <edge source="SLV" target="NIC">
      <data key="d0">952300</data>
    </edge>
    <edge source="SLV" target="PER">
      <data key="d0">33200</data>
    </edge>
    <edge source="SLV" target="GBR">
      <data key="d0">165454</data>
    </edge>
    <edge source="SLV" target="USA">
      <data key="d0">2203942</data>
    </edge>
    <edge source="HND" target="SLV">
      <data key="d0">185184</data>
    </edge>
    <edge source="HND" target="GTM">
      <data key="d0">10700</data>
    </edge>
    <edge source="HND" target="NIC">
      <data key="d0">360593</data>
    </edge>
    <edge source="NIC" target="CRI">
      <data key="d0">12403117</data>
    </edge>
    <edge source="NIC" target="SLV">
      <data key="d0">438465</data>
    </edge>
    <edge source="NIC" target="GTM">
      <data key="d0">23146</data>
    </edge>
    <edge source="NIC" target="HND">
      <data key="d0">2699652</data>
    </edge>
    <edge source="NIC" target="HKG">
      <data key="d0">16500</data>
    </edge>
    <edge source="NIC" target="JPN">
      <data key="d0">10805</data>
    </edge>
    <edge source="NIC" target="PAN">
      <data key="d0">1387567</data>
    </edge>
    <edge source="NIC" target="ESP">
      <data key="d0">21885</data>
    </edge>
    <edge source="NIC" target="USA">
      <data key="d0">137272</data>
    </edge>
    <edge source="LTU" target="ARM">
      <data key="d0">459467</data>
    </edge>
    <edge source="LTU" target="BLR">
      <data key="d0">1486078</data>
    </edge>
    <edge source="LTU" target="DNK">
      <data key="d0">194594</data>
    </edge>
    <edge source="LTU" target="EST">
      <data key="d0">86581</data>
    </edge>
    <edge source="LTU" target="FRA">
      <data key="d0">28722</data>
    </edge>
    <edge source="LTU" target="GEO">
      <data key="d0">25586</data>
    </edge>
    <edge source="LTU" target="DEU">
      <data key="d0">68071</data>
    </edge>
    <edge source="LTU" target="HUN">
      <data key="d0">513129</data>
    </edge>
    <edge source="LTU" target="ISR">
      <data key="d0">2917052</data>
    </edge>
    <edge source="LTU" target="ITA">
      <data key="d0">8474217</data>
    </edge>
    <edge source="LTU" target="KAZ">
      <data key="d0">46621</data>
    </edge>
    <edge source="LTU" target="KOR">
      <data key="d0">10648</data>
    </edge>
    <edge source="LTU" target="LVA">
      <data key="d0">7179056</data>
    </edge>
    <edge source="LTU" target="NLD">
      <data key="d0">2206631</data>
    </edge>
    <edge source="LTU" target="POL">
      <data key="d0">54007864</data>
    </edge>
    <edge source="LTU" target="ROU">
      <data key="d0">550587</data>
    </edge>
    <edge source="LTU" target="RUS">
      <data key="d0">206639</data>
    </edge>
    <edge source="LTU" target="ESP">
      <data key="d0">3522214</data>
    </edge>
    <edge source="LTU" target="CHE">
      <data key="d0">31812</data>
    </edge>
    <edge source="LTU" target="TUR">
      <data key="d0">1258650</data>
    </edge>
    <edge source="LTU" target="UKR">
      <data key="d0">144792</data>
    </edge>
    <edge source="LTU" target="USA">
      <data key="d0">29093</data>
    </edge>
    <edge source="MUS" target="BEL">
      <data key="d0">25380</data>
    </edge>
    <edge source="MUS" target="CAN">
      <data key="d0">615561</data>
    </edge>
    <edge source="MUS" target="FRA">
      <data key="d0">3250203</data>
    </edge>
    <edge source="MUS" target="DEU">
      <data key="d0">644326</data>
    </edge>
    <edge source="MUS" target="HKG">
      <data key="d0">214676</data>
    </edge>
    <edge source="MUS" target="JPN">
      <data key="d0">53302</data>
    </edge>
    <edge source="MUS" target="MDG">
      <data key="d0">278007</data>
    </edge>
    <edge source="MUS" target="ESP">
      <data key="d0">2569732</data>
    </edge>
    <edge source="MUS" target="THA">
      <data key="d0">16534</data>
    </edge>
    <edge source="MUS" target="UGA">
      <data key="d0">87843</data>
    </edge>
    <edge source="MUS" target="GBR">
      <data key="d0">3604727</data>
    </edge>
    <edge source="MUS" target="TZA">
      <data key="d0">87657</data>
    </edge>
    <edge source="MUS" target="USA">
      <data key="d0">9305379</data>
    </edge>
    <edge source="KGZ" target="CHN">
      <data key="d0">158845</data>
    </edge>
    <edge source="KGZ" target="KAZ">
      <data key="d0">955713</data>
    </edge>
    <edge source="MWI" target="ZWE">
      <data key="d0">80376</data>
    </edge>
    <edge source="MWI" target="TZA">
      <data key="d0">145662</data>
    </edge>
    <edge source="MOZ" target="HKG">
      <data key="d0">47910</data>
    </edge>
    <edge source="MOZ" target="USA">
      <data key="d0">24059</data>
    </edge>
  </graph>
</graphml>
