# Supplementary material for: Core-periphery structure in sectoral international trade networks: A new approach to an old theory
Source: PLoS One. 2020 Apr 2;15(4):e0229547. doi: 10.1371/journal.pone.0229547 (PMC7117750; doi:10.1371/journal.pone.0229547)
Supplement: S8 File — (ZIP) [file pone.0229547.s008.zip › S8_File/Networks 2016/1-MEAT, MEAT PREPARATIONS.graphml]

<?xml version='1.0' encoding='utf-8'?>
<graphml xmlns="http://graphml.graphdrawing.org/xmlns" xmlns:xsi="http://www.w3.org/2001/XMLSchema-instance" xsi:schemaLocation="http://graphml.graphdrawing.org/xmlns http://graphml.graphdrawing.org/xmlns/1.0/graphml.xsd">
  <key attr.name="weight" attr.type="long" for="edge" id="d0" />
  <graph edgedefault="directed">
    <node id="ALB" />
    <node id="GRC" />
    <node id="ITA" />
    <node id="SRB" />
    <node id="DZA" />
    <node id="HKG" />
    <node id="VNM" />
    <node id="TUN" />
    <node id="AZE" />
    <node id="GEO" />
    <node id="PAK" />
    <node id="ARG" />
    <node id="ARM" />
    <node id="BEL" />
    <node id="BOL" />
    <node id="BRA" />
    <node id="BGR" />
    <node id="CAN" />
    <node id="CAF" />
    <node id="CHL" />
    <node id="CHN" />
    <node id="COL" />
    <node id="BEN" />
    <node id="FIN" />
    <node id="FRA" />
    <node id="GMB" />
    <node id="DEU" />
    <node id="GHA" />
    <node id="ISR" />
    <node id="CIV" />
    <node id="JPN" />
    <node id="KAZ" />
    <node id="JOR" />
    <node id="KOR" />
    <node id="LBN" />
    <node id="MYS" />
    <node id="MEX" />
    <node id="MAR" />
    <node id="MOZ" />
    <node id="OMN" />
    <node id="NAM" />
    <node id="NLD" />
    <node id="NZL" />
    <node id="PAN" />
    <node id="PRY" />
    <node id="PER" />
    <node id="POL" />
    <node id="PRT" />
    <node id="RUS" />
    <node id="SAU" />
    <node id="SEN" />
    <node id="SGP" />
    <node id="ZAF" />
    <node id="ESP" />
    <node id="SWE" />
    <node id="CHE" />
    <node id="THA" />
    <node id="TGO" />
    <node id="ARE" />
    <node id="GBR" />
    <node id="URY" />
    <node id="AUS" />
    <node id="AUT" />
    <node id="KHM" />
    <node id="LKA" />
    <node id="DNK" />
    <node id="IDN" />
    <node id="IRL" />
    <node id="JAM" />
    <node id="MRT" />
    <node id="MUS" />
    <node id="PHL" />
    <node id="ROU" />
    <node id="IND" />
    <node id="SVN" />
    <node id="TUR" />
    <node id="UGA" />
    <node id="UKR" />
    <node id="EGY" />
    <node id="TZA" />
    <node id="USA" />
    <node id="HRV" />
    <node id="CZE" />
    <node id="EST" />
    <node id="HUN" />
    <node id="LVA" />
    <node id="LTU" />
    <node id="MDA" />
    <node id="SVK" />
    <node id="MKD" />
    <node id="BLR" />
    <node id="CMR" />
    <node id="NER" />
    <node id="NOR" />
    <node id="ECU" />
    <node id="BWA" />
    <node id="ZWE" />
    <node id="ETH" />
    <node id="PSE" />
    <node id="KGZ" />
    <node id="BFA" />
    <node id="CRI" />
    <node id="HND" />
    <node id="SLV" />
    <node id="BDI" />
    <node id="GTM" />
    <node id="NIC" />
    <node id="MDG" />
    <node id="MWI" />
    <edge source="ALB" target="GRC">
      <data key="d0">675838</data>
    </edge>
    <edge source="ALB" target="ITA">
      <data key="d0">1063145</data>
    </edge>
    <edge source="ALB" target="SRB">
      <data key="d0">32597</data>
    </edge>
    <edge source="GRC" target="ALB">
      <data key="d0">2988955</data>
    </edge>
    <edge source="GRC" target="AUT">
      <data key="d0">94769</data>
    </edge>
    <edge source="GRC" target="BEL">
      <data key="d0">1950843</data>
    </edge>
    <edge source="GRC" target="BGR">
      <data key="d0">15091469</data>
    </edge>
    <edge source="GRC" target="CZE">
      <data key="d0">260262</data>
    </edge>
    <edge source="GRC" target="DNK">
      <data key="d0">86631</data>
    </edge>
    <edge source="GRC" target="FIN">
      <data key="d0">50948</data>
    </edge>
    <edge source="GRC" target="FRA">
      <data key="d0">530998</data>
    </edge>
    <edge source="GRC" target="DEU">
      <data key="d0">7206527</data>
    </edge>
    <edge source="GRC" target="HKG">
      <data key="d0">1097671</data>
    </edge>
    <edge source="GRC" target="IRL">
      <data key="d0">18893</data>
    </edge>
    <edge source="GRC" target="ITA">
      <data key="d0">17625703</data>
    </edge>
    <edge source="GRC" target="LTU">
      <data key="d0">126382</data>
    </edge>
    <edge source="GRC" target="NLD">
      <data key="d0">2741675</data>
    </edge>
    <edge source="GRC" target="NOR">
      <data key="d0">357786</data>
    </edge>
    <edge source="GRC" target="PAN">
      <data key="d0">188769</data>
    </edge>
    <edge source="GRC" target="POL">
      <data key="d0">117753</data>
    </edge>
    <edge source="GRC" target="PRT">
      <data key="d0">2730634</data>
    </edge>
    <edge source="GRC" target="ROU">
      <data key="d0">1445822</data>
    </edge>
    <edge source="GRC" target="SRB">
      <data key="d0">874972</data>
    </edge>
    <edge source="GRC" target="SGP">
      <data key="d0">36462</data>
    </edge>
    <edge source="GRC" target="SVK">
      <data key="d0">10260</data>
    </edge>
    <edge source="GRC" target="VNM">
      <data key="d0">89954</data>
    </edge>
    <edge source="GRC" target="ESP">
      <data key="d0">9661004</data>
    </edge>
    <edge source="GRC" target="SWE">
      <data key="d0">434484</data>
    </edge>
    <edge source="GRC" target="TGO">
      <data key="d0">40115</data>
    </edge>
    <edge source="GRC" target="TUR">
      <data key="d0">373318</data>
    </edge>
    <edge source="GRC" target="MKD">
      <data key="d0">1822549</data>
    </edge>
    <edge source="GRC" target="GBR">
      <data key="d0">2529602</data>
    </edge>
    <edge source="GRC" target="USA">
      <data key="d0">661246</data>
    </edge>
    <edge source="ITA" target="ALB">
      <data key="d0">10031736</data>
    </edge>
    <edge source="ITA" target="DZA">
      <data key="d0">228139</data>
    </edge>
    <edge source="ITA" target="AZE">
      <data key="d0">232172</data>
    </edge>
    <edge source="ITA" target="ARG">
      <data key="d0">1208197</data>
    </edge>
    <edge source="ITA" target="AUS">
      <data key="d0">16007959</data>
    </edge>
    <edge source="ITA" target="AUT">
      <data key="d0">141267769</data>
    </edge>
    <edge source="ITA" target="ARM">
      <data key="d0">531637</data>
    </edge>
    <edge source="ITA" target="BEL">
      <data key="d0">112340000</data>
    </edge>
    <edge source="ITA" target="BRA">
      <data key="d0">8263803</data>
    </edge>
    <edge source="ITA" target="BGR">
      <data key="d0">22306549</data>
    </edge>
    <edge source="ITA" target="KHM">
      <data key="d0">25386</data>
    </edge>
    <edge source="ITA" target="CMR">
      <data key="d0">197653</data>
    </edge>
    <edge source="ITA" target="CAN">
      <data key="d0">21892863</data>
    </edge>
    <edge source="ITA" target="CAF">
      <data key="d0">146955</data>
    </edge>
    <edge source="ITA" target="CHL">
      <data key="d0">740709</data>
    </edge>
    <edge source="ITA" target="CHN">
      <data key="d0">3037762</data>
    </edge>
    <edge source="ITA" target="COL">
      <data key="d0">213422</data>
    </edge>
    <edge source="ITA" target="CRI">
      <data key="d0">132053</data>
    </edge>
    <edge source="ITA" target="HRV">
      <data key="d0">37064841</data>
    </edge>
    <edge source="ITA" target="CZE">
      <data key="d0">25011275</data>
    </edge>
    <edge source="ITA" target="BEN">
      <data key="d0">13658000</data>
    </edge>
    <edge source="ITA" target="DNK">
      <data key="d0">64467563</data>
    </edge>
    <edge source="ITA" target="SLV">
      <data key="d0">22904</data>
    </edge>
    <edge source="ITA" target="ETH">
      <data key="d0">173547</data>
    </edge>
    <edge source="ITA" target="EST">
      <data key="d0">1898959</data>
    </edge>
    <edge source="ITA" target="FIN">
      <data key="d0">6736492</data>
    </edge>
    <edge source="ITA" target="FRA">
      <data key="d0">412956699</data>
    </edge>
    <edge source="ITA" target="GEO">
      <data key="d0">827809</data>
    </edge>
    <edge source="ITA" target="DEU">
      <data key="d0">673990698</data>
    </edge>
    <edge source="ITA" target="GHA">
      <data key="d0">4148805</data>
    </edge>
    <edge source="ITA" target="GRC">
      <data key="d0">109260051</data>
    </edge>
    <edge source="ITA" target="GTM">
      <data key="d0">94489</data>
    </edge>
    <edge source="ITA" target="HND">
      <data key="d0">16088</data>
    </edge>
    <edge source="ITA" target="HKG">
      <data key="d0">58961385</data>
    </edge>
    <edge source="ITA" target="HUN">
      <data key="d0">38578488</data>
    </edge>
    <edge source="ITA" target="IDN">
      <data key="d0">106603</data>
    </edge>
    <edge source="ITA" target="IRL">
      <data key="d0">16563637</data>
    </edge>
    <edge source="ITA" target="ISR">
      <data key="d0">64699</data>
    </edge>
    <edge source="ITA" target="CIV">
      <data key="d0">5394399</data>
    </edge>
    <edge source="ITA" target="JPN">
      <data key="d0">105805989</data>
    </edge>
    <edge source="ITA" target="KAZ">
      <data key="d0">732138</data>
    </edge>
    <edge source="ITA" target="JOR">
      <data key="d0">243498</data>
    </edge>
    <edge source="ITA" target="KOR">
      <data key="d0">656839</data>
    </edge>
    <edge source="ITA" target="LBN">
      <data key="d0">8727278</data>
    </edge>
    <edge source="ITA" target="LVA">
      <data key="d0">2265086</data>
    </edge>
    <edge source="ITA" target="LTU">
      <data key="d0">1297092</data>
    </edge>
    <edge source="ITA" target="MDG">
      <data key="d0">65665</data>
    </edge>
    <edge source="ITA" target="MWI">
      <data key="d0">50696</data>
    </edge>
    <edge source="ITA" target="MYS">
      <data key="d0">465519</data>
    </edge>
    <edge source="ITA" target="MUS">
      <data key="d0">560800</data>
    </edge>
    <edge source="ITA" target="MEX">
      <data key="d0">416351</data>
    </edge>
    <edge source="ITA" target="MDA">
      <data key="d0">809482</data>
    </edge>
    <edge source="ITA" target="MAR">
      <data key="d0">121453</data>
    </edge>
    <edge source="ITA" target="MOZ">
      <data key="d0">976428</data>
    </edge>
    <edge source="ITA" target="OMN">
      <data key="d0">36462</data>
    </edge>
    <edge source="ITA" target="NAM">
      <data key="d0">16500</data>
    </edge>
    <edge source="ITA" target="NLD">
      <data key="d0">121200399</data>
    </edge>
    <edge source="ITA" target="NZL">
      <data key="d0">1455179</data>
    </edge>
    <edge source="ITA" target="NIC">
      <data key="d0">29288</data>
    </edge>
    <edge source="ITA" target="NER">
      <data key="d0">1211213</data>
    </edge>
    <edge source="ITA" target="NOR">
      <data key="d0">6921550</data>
    </edge>
    <edge source="ITA" target="PAN">
      <data key="d0">268946</data>
    </edge>
    <edge source="ITA" target="PER">
      <data key="d0">717794</data>
    </edge>
    <edge source="ITA" target="PHL">
      <data key="d0">759227</data>
    </edge>
    <edge source="ITA" target="POL">
      <data key="d0">46722879</data>
    </edge>
    <edge source="ITA" target="PRT">
      <data key="d0">29404669</data>
    </edge>
    <edge source="ITA" target="ROU">
      <data key="d0">40123486</data>
    </edge>
    <edge source="ITA" target="RUS">
      <data key="d0">11032705</data>
    </edge>
    <edge source="ITA" target="SAU">
      <data key="d0">135343</data>
    </edge>
    <edge source="ITA" target="SRB">
      <data key="d0">9389383</data>
    </edge>
    <edge source="ITA" target="IND">
      <data key="d0">494462</data>
    </edge>
    <edge source="ITA" target="SGP">
      <data key="d0">2197353</data>
    </edge>
    <edge source="ITA" target="SVK">
      <data key="d0">7294150</data>
    </edge>
    <edge source="ITA" target="VNM">
      <data key="d0">23918846</data>
    </edge>
    <edge source="ITA" target="SVN">
      <data key="d0">40255383</data>
    </edge>
    <edge source="ITA" target="ZAF">
      <data key="d0">2235498</data>
    </edge>
    <edge source="ITA" target="ESP">
      <data key="d0">137118548</data>
    </edge>
    <edge source="ITA" target="SWE">
      <data key="d0">58649841</data>
    </edge>
    <edge source="ITA" target="CHE">
      <data key="d0">112933817</data>
    </edge>
    <edge source="ITA" target="THA">
      <data key="d0">7863376</data>
    </edge>
    <edge source="ITA" target="TGO">
      <data key="d0">1312624</data>
    </edge>
    <edge source="ITA" target="ARE">
      <data key="d0">4081805</data>
    </edge>
    <edge source="ITA" target="TUN">
      <data key="d0">37812</data>
    </edge>
    <edge source="ITA" target="TUR">
      <data key="d0">140175</data>
    </edge>
    <edge source="ITA" target="UGA">
      <data key="d0">24274</data>
    </edge>
    <edge source="ITA" target="UKR">
      <data key="d0">1346071</data>
    </edge>
    <edge source="ITA" target="MKD">
      <data key="d0">3976541</data>
    </edge>
    <edge source="ITA" target="EGY">
      <data key="d0">970800</data>
    </edge>
    <edge source="ITA" target="GBR">
      <data key="d0">254300757</data>
    </edge>
    <edge source="ITA" target="TZA">
      <data key="d0">158040</data>
    </edge>
    <edge source="ITA" target="USA">
      <data key="d0">114609699</data>
    </edge>
    <edge source="ITA" target="URY">
      <data key="d0">479492</data>
    </edge>
    <edge source="SRB" target="ALB">
      <data key="d0">10637</data>
    </edge>
    <edge source="SRB" target="AUS">
      <data key="d0">49644</data>
    </edge>
    <edge source="SRB" target="AUT">
      <data key="d0">518679</data>
    </edge>
    <edge source="SRB" target="ARM">
      <data key="d0">150715</data>
    </edge>
    <edge source="SRB" target="BGR">
      <data key="d0">10579</data>
    </edge>
    <edge source="SRB" target="BLR">
      <data key="d0">302141</data>
    </edge>
    <edge source="SRB" target="CHN">
      <data key="d0">94222</data>
    </edge>
    <edge source="SRB" target="HRV">
      <data key="d0">403139</data>
    </edge>
    <edge source="SRB" target="BEN">
      <data key="d0">11599</data>
    </edge>
    <edge source="SRB" target="FRA">
      <data key="d0">1189413</data>
    </edge>
    <edge source="SRB" target="DEU">
      <data key="d0">113543</data>
    </edge>
    <edge source="SRB" target="GHA">
      <data key="d0">80176</data>
    </edge>
    <edge source="SRB" target="GRC">
      <data key="d0">82035</data>
    </edge>
    <edge source="SRB" target="HKG">
      <data key="d0">3803587</data>
    </edge>
    <edge source="SRB" target="HUN">
      <data key="d0">868384</data>
    </edge>
    <edge source="SRB" target="ITA">
      <data key="d0">2682244</data>
    </edge>
    <edge source="SRB" target="CIV">
      <data key="d0">107589</data>
    </edge>
    <edge source="SRB" target="ROU">
      <data key="d0">23589</data>
    </edge>
    <edge source="SRB" target="RUS">
      <data key="d0">6820922</data>
    </edge>
    <edge source="SRB" target="VNM">
      <data key="d0">702771</data>
    </edge>
    <edge source="SRB" target="SVN">
      <data key="d0">32233</data>
    </edge>
    <edge source="SRB" target="SWE">
      <data key="d0">85519</data>
    </edge>
    <edge source="SRB" target="CHE">
      <data key="d0">162583</data>
    </edge>
    <edge source="SRB" target="THA">
      <data key="d0">61669</data>
    </edge>
    <edge source="SRB" target="TGO">
      <data key="d0">92249</data>
    </edge>
    <edge source="SRB" target="MKD">
      <data key="d0">13056249</data>
    </edge>
    <edge source="DZA" target="HKG">
      <data key="d0">25592</data>
    </edge>
    <edge source="DZA" target="ITA">
      <data key="d0">98273</data>
    </edge>
    <edge source="DZA" target="VNM">
      <data key="d0">35521</data>
    </edge>
    <edge source="DZA" target="TUN">
      <data key="d0">379273</data>
    </edge>
    <edge source="HKG" target="AZE">
      <data key="d0">22807</data>
    </edge>
    <edge source="HKG" target="CHN">
      <data key="d0">785817102</data>
    </edge>
    <edge source="HKG" target="IDN">
      <data key="d0">30636</data>
    </edge>
    <edge source="HKG" target="JPN">
      <data key="d0">11863</data>
    </edge>
    <edge source="HKG" target="KOR">
      <data key="d0">27257843</data>
    </edge>
    <edge source="HKG" target="MYS">
      <data key="d0">916752</data>
    </edge>
    <edge source="HKG" target="MUS">
      <data key="d0">24042</data>
    </edge>
    <edge source="HKG" target="NLD">
      <data key="d0">38611</data>
    </edge>
    <edge source="HKG" target="NZL">
      <data key="d0">10861</data>
    </edge>
    <edge source="HKG" target="PHL">
      <data key="d0">2413175</data>
    </edge>
    <edge source="HKG" target="POL">
      <data key="d0">43286</data>
    </edge>
    <edge source="HKG" target="SGP">
      <data key="d0">448288</data>
    </edge>
    <edge source="HKG" target="VNM">
      <data key="d0">710069815</data>
    </edge>
    <edge source="HKG" target="ESP">
      <data key="d0">61540</data>
    </edge>
    <edge source="HKG" target="THA">
      <data key="d0">4443542</data>
    </edge>
    <edge source="HKG" target="GBR">
      <data key="d0">64535</data>
    </edge>
    <edge source="HKG" target="USA">
      <data key="d0">4729148</data>
    </edge>
    <edge source="VNM" target="AUS">
      <data key="d0">42784</data>
    </edge>
    <edge source="VNM" target="BEL">
      <data key="d0">3164201</data>
    </edge>
    <edge source="VNM" target="KHM">
      <data key="d0">134329</data>
    </edge>
    <edge source="VNM" target="CAN">
      <data key="d0">1260721</data>
    </edge>
    <edge source="VNM" target="CHN">
      <data key="d0">15620940</data>
    </edge>
    <edge source="VNM" target="FRA">
      <data key="d0">885760</data>
    </edge>
    <edge source="VNM" target="DEU">
      <data key="d0">70633</data>
    </edge>
    <edge source="VNM" target="HKG">
      <data key="d0">81727895</data>
    </edge>
    <edge source="VNM" target="ISR">
      <data key="d0">36797</data>
    </edge>
    <edge source="VNM" target="ITA">
      <data key="d0">10930</data>
    </edge>
    <edge source="VNM" target="JPN">
      <data key="d0">1423068</data>
    </edge>
    <edge source="VNM" target="KOR">
      <data key="d0">476192</data>
    </edge>
    <edge source="VNM" target="LBN">
      <data key="d0">289994</data>
    </edge>
    <edge source="VNM" target="MYS">
      <data key="d0">10451835</data>
    </edge>
    <edge source="VNM" target="NLD">
      <data key="d0">464015</data>
    </edge>
    <edge source="VNM" target="NZL">
      <data key="d0">298056</data>
    </edge>
    <edge source="VNM" target="PAK">
      <data key="d0">141297</data>
    </edge>
    <edge source="VNM" target="PAN">
      <data key="d0">21258</data>
    </edge>
    <edge source="VNM" target="PHL">
      <data key="d0">31254</data>
    </edge>
    <edge source="VNM" target="POL">
      <data key="d0">33012</data>
    </edge>
    <edge source="VNM" target="IND">
      <data key="d0">141290</data>
    </edge>
    <edge source="VNM" target="SGP">
      <data key="d0">39700</data>
    </edge>
    <edge source="VNM" target="ESP">
      <data key="d0">277535</data>
    </edge>
    <edge source="VNM" target="CHE">
      <data key="d0">21693</data>
    </edge>
    <edge source="VNM" target="THA">
      <data key="d0">316051</data>
    </edge>
    <edge source="VNM" target="GBR">
      <data key="d0">65941</data>
    </edge>
    <edge source="VNM" target="USA">
      <data key="d0">1128728</data>
    </edge>
    <edge source="TUN" target="BEN">
      <data key="d0">140181</data>
    </edge>
    <edge source="TUN" target="FRA">
      <data key="d0">40950</data>
    </edge>
    <edge source="TUN" target="ITA">
      <data key="d0">2407782</data>
    </edge>
    <edge source="TUN" target="CIV">
      <data key="d0">70932</data>
    </edge>
    <edge source="TUN" target="LBN">
      <data key="d0">253412</data>
    </edge>
    <edge source="TUN" target="MAR">
      <data key="d0">227556</data>
    </edge>
    <edge source="TUN" target="SAU">
      <data key="d0">38428</data>
    </edge>
    <edge source="TUN" target="SEN">
      <data key="d0">63031</data>
    </edge>
    <edge source="TUN" target="VNM">
      <data key="d0">154914</data>
    </edge>
    <edge source="TUN" target="TGO">
      <data key="d0">21054</data>
    </edge>
    <edge source="AZE" target="GEO">
      <data key="d0">255154</data>
    </edge>
    <edge source="AZE" target="PAK">
      <data key="d0">19914</data>
    </edge>
    <edge source="GEO" target="AZE">
      <data key="d0">1128789</data>
    </edge>
    <edge source="GEO" target="ARM">
      <data key="d0">366815</data>
    </edge>
    <edge source="GEO" target="KAZ">
      <data key="d0">6510352</data>
    </edge>
    <edge source="GEO" target="VNM">
      <data key="d0">23383</data>
    </edge>
    <edge source="GEO" target="ARE">
      <data key="d0">984598</data>
    </edge>
    <edge source="PAK" target="AUS">
      <data key="d0">14458</data>
    </edge>
    <edge source="PAK" target="CHN">
      <data key="d0">70367</data>
    </edge>
    <edge source="PAK" target="DEU">
      <data key="d0">169932</data>
    </edge>
    <edge source="PAK" target="HKG">
      <data key="d0">328548</data>
    </edge>
    <edge source="PAK" target="JPN">
      <data key="d0">20191</data>
    </edge>
    <edge source="PAK" target="KOR">
      <data key="d0">11323</data>
    </edge>
    <edge source="PAK" target="MYS">
      <data key="d0">747581</data>
    </edge>
    <edge source="PAK" target="OMN">
      <data key="d0">10526818</data>
    </edge>
    <edge source="PAK" target="PRT">
      <data key="d0">194293</data>
    </edge>
    <edge source="PAK" target="ROU">
      <data key="d0">27055</data>
    </edge>
    <edge source="PAK" target="SAU">
      <data key="d0">58172852</data>
    </edge>
    <edge source="PAK" target="VNM">
      <data key="d0">27817972</data>
    </edge>
    <edge source="PAK" target="THA">
      <data key="d0">885638</data>
    </edge>
    <edge source="PAK" target="ARE">
      <data key="d0">85611458</data>
    </edge>
    <edge source="ARG" target="ALB">
      <data key="d0">2473857</data>
    </edge>
    <edge source="ARG" target="ARM">
      <data key="d0">241063</data>
    </edge>
    <edge source="ARG" target="BEL">
      <data key="d0">19682771</data>
    </edge>
    <edge source="ARG" target="BOL">
      <data key="d0">284950</data>
    </edge>
    <edge source="ARG" target="BRA">
      <data key="d0">57959961</data>
    </edge>
    <edge source="ARG" target="BGR">
      <data key="d0">24057</data>
    </edge>
    <edge source="ARG" target="CAN">
      <data key="d0">18836</data>
    </edge>
    <edge source="ARG" target="CAF">
      <data key="d0">695390</data>
    </edge>
    <edge source="ARG" target="CHL">
      <data key="d0">164197788</data>
    </edge>
    <edge source="ARG" target="CHN">
      <data key="d0">324065890</data>
    </edge>
    <edge source="ARG" target="COL">
      <data key="d0">1207390</data>
    </edge>
    <edge source="ARG" target="BEN">
      <data key="d0">27698</data>
    </edge>
    <edge source="ARG" target="FIN">
      <data key="d0">48600</data>
    </edge>
    <edge source="ARG" target="FRA">
      <data key="d0">2068579</data>
    </edge>
    <edge source="ARG" target="GEO">
      <data key="d0">100052</data>
    </edge>
    <edge source="ARG" target="GMB">
      <data key="d0">34489</data>
    </edge>
    <edge source="ARG" target="DEU">
      <data key="d0">274156217</data>
    </edge>
    <edge source="ARG" target="GHA">
      <data key="d0">347594</data>
    </edge>
    <edge source="ARG" target="GRC">
      <data key="d0">153118</data>
    </edge>
    <edge source="ARG" target="HKG">
      <data key="d0">102578601</data>
    </edge>
    <edge source="ARG" target="ISR">
      <data key="d0">125406761</data>
    </edge>
    <edge source="ARG" target="ITA">
      <data key="d0">53023308</data>
    </edge>
    <edge source="ARG" target="CIV">
      <data key="d0">268567</data>
    </edge>
    <edge source="ARG" target="JPN">
      <data key="d0">6066234</data>
    </edge>
    <edge source="ARG" target="KAZ">
      <data key="d0">978219</data>
    </edge>
    <edge source="ARG" target="JOR">
      <data key="d0">444807</data>
    </edge>
    <edge source="ARG" target="KOR">
      <data key="d0">205289</data>
    </edge>
    <edge source="ARG" target="LBN">
      <data key="d0">144143</data>
    </edge>
    <edge source="ARG" target="MYS">
      <data key="d0">113437</data>
    </edge>
    <edge source="ARG" target="MEX">
      <data key="d0">1048140</data>
    </edge>
    <edge source="ARG" target="MAR">
      <data key="d0">13059728</data>
    </edge>
    <edge source="ARG" target="MOZ">
      <data key="d0">74089</data>
    </edge>
    <edge source="ARG" target="OMN">
      <data key="d0">5997981</data>
    </edge>
    <edge source="ARG" target="NAM">
      <data key="d0">612913</data>
    </edge>
    <edge source="ARG" target="NLD">
      <data key="d0">127476663</data>
    </edge>
    <edge source="ARG" target="NZL">
      <data key="d0">13650</data>
    </edge>
    <edge source="ARG" target="PAN">
      <data key="d0">1453695</data>
    </edge>
    <edge source="ARG" target="PRY">
      <data key="d0">1089669</data>
    </edge>
    <edge source="ARG" target="PER">
      <data key="d0">13227289</data>
    </edge>
    <edge source="ARG" target="POL">
      <data key="d0">43704</data>
    </edge>
    <edge source="ARG" target="PRT">
      <data key="d0">1031739</data>
    </edge>
    <edge source="ARG" target="RUS">
      <data key="d0">90500883</data>
    </edge>
    <edge source="ARG" target="SAU">
      <data key="d0">5728134</data>
    </edge>
    <edge source="ARG" target="SEN">
      <data key="d0">328425</data>
    </edge>
    <edge source="ARG" target="SGP">
      <data key="d0">8140030</data>
    </edge>
    <edge source="ARG" target="VNM">
      <data key="d0">8712394</data>
    </edge>
    <edge source="ARG" target="ZAF">
      <data key="d0">12639873</data>
    </edge>
    <edge source="ARG" target="ESP">
      <data key="d0">9204185</data>
    </edge>
    <edge source="ARG" target="SWE">
      <data key="d0">83000</data>
    </edge>
    <edge source="ARG" target="CHE">
      <data key="d0">7704681</data>
    </edge>
    <edge source="ARG" target="THA">
      <data key="d0">12222188</data>
    </edge>
    <edge source="ARG" target="TGO">
      <data key="d0">27475</data>
    </edge>
    <edge source="ARG" target="ARE">
      <data key="d0">11576691</data>
    </edge>
    <edge source="ARG" target="GBR">
      <data key="d0">10436918</data>
    </edge>
    <edge source="ARG" target="URY">
      <data key="d0">1043083</data>
    </edge>
    <edge source="ARM" target="GEO">
      <data key="d0">1126352</data>
    </edge>
    <edge source="ARM" target="PAK">
      <data key="d0">13087</data>
    </edge>
    <edge source="ARM" target="RUS">
      <data key="d0">148386</data>
    </edge>
    <edge source="ARM" target="UKR">
      <data key="d0">19884</data>
    </edge>
    <edge source="BEL" target="ALB">
      <data key="d0">973338</data>
    </edge>
    <edge source="BEL" target="AZE">
      <data key="d0">136464</data>
    </edge>
    <edge source="BEL" target="AUS">
      <data key="d0">9735471</data>
    </edge>
    <edge source="BEL" target="AUT">
      <data key="d0">7894944</data>
    </edge>
    <edge source="BEL" target="ARM">
      <data key="d0">663426</data>
    </edge>
    <edge source="BEL" target="BGR">
      <data key="d0">9299754</data>
    </edge>
    <edge source="BEL" target="BLR">
      <data key="d0">1201905</data>
    </edge>
    <edge source="BEL" target="CMR">
      <data key="d0">457921</data>
    </edge>
    <edge source="BEL" target="CAN">
      <data key="d0">349360</data>
    </edge>
    <edge source="BEL" target="CAF">
      <data key="d0">222188</data>
    </edge>
    <edge source="BEL" target="LKA">
      <data key="d0">74127</data>
    </edge>
    <edge source="BEL" target="CHL">
      <data key="d0">27554</data>
    </edge>
    <edge source="BEL" target="CHN">
      <data key="d0">47957609</data>
    </edge>
    <edge source="BEL" target="HRV">
      <data key="d0">4076986</data>
    </edge>
    <edge source="BEL" target="CZE">
      <data key="d0">63326742</data>
    </edge>
    <edge source="BEL" target="BEN">
      <data key="d0">3461287</data>
    </edge>
    <edge source="BEL" target="DNK">
      <data key="d0">34961100</data>
    </edge>
    <edge source="BEL" target="EST">
      <data key="d0">7150543</data>
    </edge>
    <edge source="BEL" target="FIN">
      <data key="d0">5906693</data>
    </edge>
    <edge source="BEL" target="FRA">
      <data key="d0">864688936</data>
    </edge>
    <edge source="BEL" target="GEO">
      <data key="d0">1515287</data>
    </edge>
    <edge source="BEL" target="DEU">
      <data key="d0">815894602</data>
    </edge>
    <edge source="BEL" target="GHA">
      <data key="d0">12442072</data>
    </edge>
    <edge source="BEL" target="GRC">
      <data key="d0">32333323</data>
    </edge>
    <edge source="BEL" target="HKG">
      <data key="d0">30535721</data>
    </edge>
    <edge source="BEL" target="HUN">
      <data key="d0">7810726</data>
    </edge>
    <edge source="BEL" target="IDN">
      <data key="d0">124255</data>
    </edge>
    <edge source="BEL" target="IRL">
      <data key="d0">22433654</data>
    </edge>
    <edge source="BEL" target="ISR">
      <data key="d0">196476</data>
    </edge>
    <edge source="BEL" target="ITA">
      <data key="d0">173089347</data>
    </edge>
    <edge source="BEL" target="CIV">
      <data key="d0">6000938</data>
    </edge>
    <edge source="BEL" target="JPN">
      <data key="d0">2495824</data>
    </edge>
    <edge source="BEL" target="KAZ">
      <data key="d0">955653</data>
    </edge>
    <edge source="BEL" target="JOR">
      <data key="d0">3222451</data>
    </edge>
    <edge source="BEL" target="KOR">
      <data key="d0">32409089</data>
    </edge>
    <edge source="BEL" target="LBN">
      <data key="d0">1946955</data>
    </edge>
    <edge source="BEL" target="LVA">
      <data key="d0">3603293</data>
    </edge>
    <edge source="BEL" target="LTU">
      <data key="d0">16912248</data>
    </edge>
    <edge source="BEL" target="MYS">
      <data key="d0">5120469</data>
    </edge>
    <edge source="BEL" target="MRT">
      <data key="d0">492080</data>
    </edge>
    <edge source="BEL" target="MUS">
      <data key="d0">45476</data>
    </edge>
    <edge source="BEL" target="MDA">
      <data key="d0">1212458</data>
    </edge>
    <edge source="BEL" target="MAR">
      <data key="d0">53262</data>
    </edge>
    <edge source="BEL" target="MOZ">
      <data key="d0">102091</data>
    </edge>
    <edge source="BEL" target="OMN">
      <data key="d0">53553</data>
    </edge>
    <edge source="BEL" target="NAM">
      <data key="d0">144969</data>
    </edge>
    <edge source="BEL" target="NLD">
      <data key="d0">892467444</data>
    </edge>
    <edge source="BEL" target="NZL">
      <data key="d0">4172577</data>
    </edge>
    <edge source="BEL" target="NER">
      <data key="d0">66584</data>
    </edge>
    <edge source="BEL" target="NOR">
      <data key="d0">756579</data>
    </edge>
    <edge source="BEL" target="PHL">
      <data key="d0">18889444</data>
    </edge>
    <edge source="BEL" target="POL">
      <data key="d0">346713110</data>
    </edge>
    <edge source="BEL" target="PRT">
      <data key="d0">15024784</data>
    </edge>
    <edge source="BEL" target="ROU">
      <data key="d0">14653617</data>
    </edge>
    <edge source="BEL" target="RUS">
      <data key="d0">2263978</data>
    </edge>
    <edge source="BEL" target="SAU">
      <data key="d0">1418753</data>
    </edge>
    <edge source="BEL" target="SEN">
      <data key="d0">393359</data>
    </edge>
    <edge source="BEL" target="SRB">
      <data key="d0">1171327</data>
    </edge>
    <edge source="BEL" target="IND">
      <data key="d0">1070165</data>
    </edge>
    <edge source="BEL" target="SGP">
      <data key="d0">2422884</data>
    </edge>
    <edge source="BEL" target="SVK">
      <data key="d0">25821213</data>
    </edge>
    <edge source="BEL" target="VNM">
      <data key="d0">4112553</data>
    </edge>
    <edge source="BEL" target="SVN">
      <data key="d0">9406269</data>
    </edge>
    <edge source="BEL" target="ZAF">
      <data key="d0">17351870</data>
    </edge>
    <edge source="BEL" target="ESP">
      <data key="d0">85818868</data>
    </edge>
    <edge source="BEL" target="SWE">
      <data key="d0">21949937</data>
    </edge>
    <edge source="BEL" target="CHE">
      <data key="d0">10386005</data>
    </edge>
    <edge source="BEL" target="THA">
      <data key="d0">1826425</data>
    </edge>
    <edge source="BEL" target="TGO">
      <data key="d0">1370313</data>
    </edge>
    <edge source="BEL" target="ARE">
      <data key="d0">1760816</data>
    </edge>
    <edge source="BEL" target="TUN">
      <data key="d0">135224</data>
    </edge>
    <edge source="BEL" target="TUR">
      <data key="d0">142534</data>
    </edge>
    <edge source="BEL" target="UKR">
      <data key="d0">1836485</data>
    </edge>
    <edge source="BEL" target="MKD">
      <data key="d0">1120311</data>
    </edge>
    <edge source="BEL" target="GBR">
      <data key="d0">288195725</data>
    </edge>
    <edge source="BEL" target="TZA">
      <data key="d0">100138</data>
    </edge>
    <edge source="BEL" target="URY">
      <data key="d0">712549</data>
    </edge>
    <edge source="BOL" target="ECU">
      <data key="d0">3185599</data>
    </edge>
    <edge source="BOL" target="PER">
      <data key="d0">10230588</data>
    </edge>
    <edge source="BOL" target="CHE">
      <data key="d0">93940</data>
    </edge>
    <edge source="BRA" target="ALB">
      <data key="d0">25425969</data>
    </edge>
    <edge source="BRA" target="DZA">
      <data key="d0">71291944</data>
    </edge>
    <edge source="BRA" target="AZE">
      <data key="d0">10315236</data>
    </edge>
    <edge source="BRA" target="ARG">
      <data key="d0">84411756</data>
    </edge>
    <edge source="BRA" target="AUS">
      <data key="d0">2528244</data>
    </edge>
    <edge source="BRA" target="AUT">
      <data key="d0">8214150</data>
    </edge>
    <edge source="BRA" target="ARM">
      <data key="d0">13784279</data>
    </edge>
    <edge source="BRA" target="BEL">
      <data key="d0">62215307</data>
    </edge>
    <edge source="BRA" target="BOL">
      <data key="d0">10545962</data>
    </edge>
    <edge source="BRA" target="BGR">
      <data key="d0">378377</data>
    </edge>
    <edge source="BRA" target="BLR">
      <data key="d0">435311</data>
    </edge>
    <edge source="BRA" target="CMR">
      <data key="d0">1786798</data>
    </edge>
    <edge source="BRA" target="CAN">
      <data key="d0">44415719</data>
    </edge>
    <edge source="BRA" target="CAF">
      <data key="d0">704669</data>
    </edge>
    <edge source="BRA" target="LKA">
      <data key="d0">157485</data>
    </edge>
    <edge source="BRA" target="CHL">
      <data key="d0">441631604</data>
    </edge>
    <edge source="BRA" target="CHN">
      <data key="d0">1751875274</data>
    </edge>
    <edge source="BRA" target="COL">
      <data key="d0">52450</data>
    </edge>
    <edge source="BRA" target="BEN">
      <data key="d0">17889894</data>
    </edge>
    <edge source="BRA" target="DNK">
      <data key="d0">3888827</data>
    </edge>
    <edge source="BRA" target="ETH">
      <data key="d0">528725</data>
    </edge>
    <edge source="BRA" target="FIN">
      <data key="d0">2849602</data>
    </edge>
    <edge source="BRA" target="FRA">
      <data key="d0">9681003</data>
    </edge>
    <edge source="BRA" target="GEO">
      <data key="d0">22902912</data>
    </edge>
    <edge source="BRA" target="GMB">
      <data key="d0">7701127</data>
    </edge>
    <edge source="BRA" target="PSE">
      <data key="d0">26322321</data>
    </edge>
    <edge source="BRA" target="DEU">
      <data key="d0">230076029</data>
    </edge>
    <edge source="BRA" target="GHA">
      <data key="d0">20485368</data>
    </edge>
    <edge source="BRA" target="GRC">
      <data key="d0">1858102</data>
    </edge>
    <edge source="BRA" target="HKG">
      <data key="d0">1638151847</data>
    </edge>
    <edge source="BRA" target="IDN">
      <data key="d0">114909</data>
    </edge>
    <edge source="BRA" target="IRL">
      <data key="d0">26838632</data>
    </edge>
    <edge source="BRA" target="ISR">
      <data key="d0">73360051</data>
    </edge>
    <edge source="BRA" target="ITA">
      <data key="d0">200923844</data>
    </edge>
    <edge source="BRA" target="CIV">
      <data key="d0">9269933</data>
    </edge>
    <edge source="BRA" target="JAM">
      <data key="d0">7877720</data>
    </edge>
    <edge source="BRA" target="JPN">
      <data key="d0">747066937</data>
    </edge>
    <edge source="BRA" target="KAZ">
      <data key="d0">216068</data>
    </edge>
    <edge source="BRA" target="JOR">
      <data key="d0">103857857</data>
    </edge>
    <edge source="BRA" target="KOR">
      <data key="d0">170672911</data>
    </edge>
    <edge source="BRA" target="KGZ">
      <data key="d0">2243147</data>
    </edge>
    <edge source="BRA" target="LBN">
      <data key="d0">82274476</data>
    </edge>
    <edge source="BRA" target="MYS">
      <data key="d0">35123585</data>
    </edge>
    <edge source="BRA" target="MRT">
      <data key="d0">3657762</data>
    </edge>
    <edge source="BRA" target="MUS">
      <data key="d0">5293892</data>
    </edge>
    <edge source="BRA" target="MEX">
      <data key="d0">110806420</data>
    </edge>
    <edge source="BRA" target="MDA">
      <data key="d0">1965446</data>
    </edge>
    <edge source="BRA" target="MAR">
      <data key="d0">1758474</data>
    </edge>
    <edge source="BRA" target="MOZ">
      <data key="d0">4823092</data>
    </edge>
    <edge source="BRA" target="OMN">
      <data key="d0">128194059</data>
    </edge>
    <edge source="BRA" target="NAM">
      <data key="d0">868445</data>
    </edge>
    <edge source="BRA" target="NLD">
      <data key="d0">714931998</data>
    </edge>
    <edge source="BRA" target="NZL">
      <data key="d0">370765</data>
    </edge>
    <edge source="BRA" target="NER">
      <data key="d0">187395</data>
    </edge>
    <edge source="BRA" target="NOR">
      <data key="d0">2371786</data>
    </edge>
    <edge source="BRA" target="PAK">
      <data key="d0">54854</data>
    </edge>
    <edge source="BRA" target="PAN">
      <data key="d0">676335</data>
    </edge>
    <edge source="BRA" target="PRY">
      <data key="d0">7034663</data>
    </edge>
    <edge source="BRA" target="PER">
      <data key="d0">30024415</data>
    </edge>
    <edge source="BRA" target="PHL">
      <data key="d0">73599914</data>
    </edge>
    <edge source="BRA" target="PRT">
      <data key="d0">4172452</data>
    </edge>
    <edge source="BRA" target="ROU">
      <data key="d0">1080537</data>
    </edge>
    <edge source="BRA" target="RUS">
      <data key="d0">1028573633</data>
    </edge>
    <edge source="BRA" target="SAU">
      <data key="d0">1277997999</data>
    </edge>
    <edge source="BRA" target="SEN">
      <data key="d0">980383</data>
    </edge>
    <edge source="BRA" target="SRB">
      <data key="d0">18189398</data>
    </edge>
    <edge source="BRA" target="SGP">
      <data key="d0">326820111</data>
    </edge>
    <edge source="BRA" target="VNM">
      <data key="d0">59293614</data>
    </edge>
    <edge source="BRA" target="ZAF">
      <data key="d0">120774411</data>
    </edge>
    <edge source="BRA" target="ESP">
      <data key="d0">101472976</data>
    </edge>
    <edge source="BRA" target="SWE">
      <data key="d0">31384396</data>
    </edge>
    <edge source="BRA" target="CHE">
      <data key="d0">47789352</data>
    </edge>
    <edge source="BRA" target="THA">
      <data key="d0">4924382</data>
    </edge>
    <edge source="BRA" target="TGO">
      <data key="d0">1295825</data>
    </edge>
    <edge source="BRA" target="ARE">
      <data key="d0">584911334</data>
    </edge>
    <edge source="BRA" target="TUN">
      <data key="d0">1417498</data>
    </edge>
    <edge source="BRA" target="TUR">
      <data key="d0">16946559</data>
    </edge>
    <edge source="BRA" target="UGA">
      <data key="d0">36725</data>
    </edge>
    <edge source="BRA" target="MKD">
      <data key="d0">15699249</data>
    </edge>
    <edge source="BRA" target="EGY">
      <data key="d0">690243211</data>
    </edge>
    <edge source="BRA" target="GBR">
      <data key="d0">389129473</data>
    </edge>
    <edge source="BRA" target="TZA">
      <data key="d0">797804</data>
    </edge>
    <edge source="BRA" target="USA">
      <data key="d0">299425992</data>
    </edge>
    <edge source="BRA" target="BFA">
      <data key="d0">21200</data>
    </edge>
    <edge source="BRA" target="URY">
      <data key="d0">76547458</data>
    </edge>
    <edge source="BGR" target="ALB">
      <data key="d0">138394</data>
    </edge>
    <edge source="BGR" target="AUT">
      <data key="d0">99308</data>
    </edge>
    <edge source="BGR" target="ARM">
      <data key="d0">515875</data>
    </edge>
    <edge source="BGR" target="BEL">
      <data key="d0">18016937</data>
    </edge>
    <edge source="BGR" target="BLR">
      <data key="d0">19911</data>
    </edge>
    <edge source="BGR" target="HRV">
      <data key="d0">3326911</data>
    </edge>
    <edge source="BGR" target="CZE">
      <data key="d0">65819</data>
    </edge>
    <edge source="BGR" target="DNK">
      <data key="d0">98079</data>
    </edge>
    <edge source="BGR" target="EST">
      <data key="d0">50285</data>
    </edge>
    <edge source="BGR" target="FIN">
      <data key="d0">39512</data>
    </edge>
    <edge source="BGR" target="FRA">
      <data key="d0">83880798</data>
    </edge>
    <edge source="BGR" target="DEU">
      <data key="d0">5965203</data>
    </edge>
    <edge source="BGR" target="GRC">
      <data key="d0">63214388</data>
    </edge>
    <edge source="BGR" target="HKG">
      <data key="d0">681168</data>
    </edge>
    <edge source="BGR" target="HUN">
      <data key="d0">109390</data>
    </edge>
    <edge source="BGR" target="IRL">
      <data key="d0">39736</data>
    </edge>
    <edge source="BGR" target="ITA">
      <data key="d0">1909106</data>
    </edge>
    <edge source="BGR" target="CIV">
      <data key="d0">10508</data>
    </edge>
    <edge source="BGR" target="JPN">
      <data key="d0">4368127</data>
    </edge>
    <edge source="BGR" target="KAZ">
      <data key="d0">842920</data>
    </edge>
    <edge source="BGR" target="JOR">
      <data key="d0">219235</data>
    </edge>
    <edge source="BGR" target="NLD">
      <data key="d0">3098329</data>
    </edge>
    <edge source="BGR" target="POL">
      <data key="d0">1747337</data>
    </edge>
    <edge source="BGR" target="PRT">
      <data key="d0">40864</data>
    </edge>
    <edge source="BGR" target="ROU">
      <data key="d0">14107659</data>
    </edge>
    <edge source="BGR" target="RUS">
      <data key="d0">90471</data>
    </edge>
    <edge source="BGR" target="SRB">
      <data key="d0">255013</data>
    </edge>
    <edge source="BGR" target="VNM">
      <data key="d0">976860</data>
    </edge>
    <edge source="BGR" target="SVN">
      <data key="d0">117624</data>
    </edge>
    <edge source="BGR" target="ESP">
      <data key="d0">8880861</data>
    </edge>
    <edge source="BGR" target="SWE">
      <data key="d0">653968</data>
    </edge>
    <edge source="BGR" target="ARE">
      <data key="d0">34605</data>
    </edge>
    <edge source="BGR" target="TUR">
      <data key="d0">149915</data>
    </edge>
    <edge source="BGR" target="MKD">
      <data key="d0">2591032</data>
    </edge>
    <edge source="BGR" target="EGY">
      <data key="d0">40087</data>
    </edge>
    <edge source="BGR" target="GBR">
      <data key="d0">9604926</data>
    </edge>
    <edge source="CAN" target="ALB">
      <data key="d0">772017</data>
    </edge>
    <edge source="CAN" target="AZE">
      <data key="d0">120388</data>
    </edge>
    <edge source="CAN" target="AUS">
      <data key="d0">50850216</data>
    </edge>
    <edge source="CAN" target="ARM">
      <data key="d0">1427860</data>
    </edge>
    <edge source="CAN" target="BEL">
      <data key="d0">8720163</data>
    </edge>
    <edge source="CAN" target="CHL">
      <data key="d0">27226948</data>
    </edge>
    <edge source="CAN" target="CHN">
      <data key="d0">485644343</data>
    </edge>
    <edge source="CAN" target="COL">
      <data key="d0">8387210</data>
    </edge>
    <edge source="CAN" target="CRI">
      <data key="d0">2522253</data>
    </edge>
    <edge source="CAN" target="BEN">
      <data key="d0">769678</data>
    </edge>
    <edge source="CAN" target="DNK">
      <data key="d0">122552</data>
    </edge>
    <edge source="CAN" target="FIN">
      <data key="d0">362419</data>
    </edge>
    <edge source="CAN" target="FRA">
      <data key="d0">16418733</data>
    </edge>
    <edge source="CAN" target="GEO">
      <data key="d0">1881691</data>
    </edge>
    <edge source="CAN" target="DEU">
      <data key="d0">1403206</data>
    </edge>
    <edge source="CAN" target="GHA">
      <data key="d0">498144</data>
    </edge>
    <edge source="CAN" target="GRC">
      <data key="d0">114375</data>
    </edge>
    <edge source="CAN" target="HND">
      <data key="d0">1055485</data>
    </edge>
    <edge source="CAN" target="HKG">
      <data key="d0">151102732</data>
    </edge>
    <edge source="CAN" target="IDN">
      <data key="d0">216507</data>
    </edge>
    <edge source="CAN" target="ISR">
      <data key="d0">27169</data>
    </edge>
    <edge source="CAN" target="ITA">
      <data key="d0">73818</data>
    </edge>
    <edge source="CAN" target="CIV">
      <data key="d0">583839</data>
    </edge>
    <edge source="CAN" target="JAM">
      <data key="d0">7725446</data>
    </edge>
    <edge source="CAN" target="JPN">
      <data key="d0">911423229</data>
    </edge>
    <edge source="CAN" target="KAZ">
      <data key="d0">174122</data>
    </edge>
    <edge source="CAN" target="KOR">
      <data key="d0">117238263</data>
    </edge>
    <edge source="CAN" target="KGZ">
      <data key="d0">422071</data>
    </edge>
    <edge source="CAN" target="LBN">
      <data key="d0">78020</data>
    </edge>
    <edge source="CAN" target="LTU">
      <data key="d0">237110</data>
    </edge>
    <edge source="CAN" target="MYS">
      <data key="d0">2302026</data>
    </edge>
    <edge source="CAN" target="MUS">
      <data key="d0">1046624</data>
    </edge>
    <edge source="CAN" target="MEX">
      <data key="d0">219746033</data>
    </edge>
    <edge source="CAN" target="MOZ">
      <data key="d0">744246</data>
    </edge>
    <edge source="CAN" target="NAM">
      <data key="d0">72752</data>
    </edge>
    <edge source="CAN" target="NLD">
      <data key="d0">2440531</data>
    </edge>
    <edge source="CAN" target="NZL">
      <data key="d0">19634623</data>
    </edge>
    <edge source="CAN" target="NER">
      <data key="d0">31981</data>
    </edge>
    <edge source="CAN" target="PAK">
      <data key="d0">465171</data>
    </edge>
    <edge source="CAN" target="PAN">
      <data key="d0">7259492</data>
    </edge>
    <edge source="CAN" target="PER">
      <data key="d0">2581187</data>
    </edge>
    <edge source="CAN" target="PHL">
      <data key="d0">57588699</data>
    </edge>
    <edge source="CAN" target="POL">
      <data key="d0">70230</data>
    </edge>
    <edge source="CAN" target="SAU">
      <data key="d0">17890818</data>
    </edge>
    <edge source="CAN" target="SEN">
      <data key="d0">55337</data>
    </edge>
    <edge source="CAN" target="IND">
      <data key="d0">13914</data>
    </edge>
    <edge source="CAN" target="SGP">
      <data key="d0">6622126</data>
    </edge>
    <edge source="CAN" target="VNM">
      <data key="d0">4056390</data>
    </edge>
    <edge source="CAN" target="ZAF">
      <data key="d0">9016885</data>
    </edge>
    <edge source="CAN" target="ESP">
      <data key="d0">482615</data>
    </edge>
    <edge source="CAN" target="CHE">
      <data key="d0">12502139</data>
    </edge>
    <edge source="CAN" target="THA">
      <data key="d0">70020</data>
    </edge>
    <edge source="CAN" target="TGO">
      <data key="d0">158193</data>
    </edge>
    <edge source="CAN" target="ARE">
      <data key="d0">4608488</data>
    </edge>
    <edge source="CAN" target="TUN">
      <data key="d0">26964</data>
    </edge>
    <edge source="CAN" target="TUR">
      <data key="d0">149015</data>
    </edge>
    <edge source="CAN" target="UKR">
      <data key="d0">35178</data>
    </edge>
    <edge source="CAN" target="MKD">
      <data key="d0">1258654</data>
    </edge>
    <edge source="CAN" target="EGY">
      <data key="d0">2628381</data>
    </edge>
    <edge source="CAN" target="GBR">
      <data key="d0">154754</data>
    </edge>
    <edge source="CAN" target="USA">
      <data key="d0">2720834545</data>
    </edge>
    <edge source="CAN" target="BFA">
      <data key="d0">88786</data>
    </edge>
    <edge source="CAN" target="URY">
      <data key="d0">332728</data>
    </edge>
    <edge source="CHL" target="AUT">
      <data key="d0">79821</data>
    </edge>
    <edge source="CHL" target="BEL">
      <data key="d0">562102</data>
    </edge>
    <edge source="CHL" target="BOL">
      <data key="d0">847058</data>
    </edge>
    <edge source="CHL" target="BRA">
      <data key="d0">3991072</data>
    </edge>
    <edge source="CHL" target="BLR">
      <data key="d0">205903</data>
    </edge>
    <edge source="CHL" target="CAN">
      <data key="d0">11485167</data>
    </edge>
    <edge source="CHL" target="CHN">
      <data key="d0">201970790</data>
    </edge>
    <edge source="CHL" target="COL">
      <data key="d0">17481273</data>
    </edge>
    <edge source="CHL" target="CRI">
      <data key="d0">21873484</data>
    </edge>
    <edge source="CHL" target="BEN">
      <data key="d0">26462</data>
    </edge>
    <edge source="CHL" target="DNK">
      <data key="d0">352533</data>
    </edge>
    <edge source="CHL" target="ECU">
      <data key="d0">2629001</data>
    </edge>
    <edge source="CHL" target="SLV">
      <data key="d0">564846</data>
    </edge>
    <edge source="CHL" target="FRA">
      <data key="d0">511301</data>
    </edge>
    <edge source="CHL" target="DEU">
      <data key="d0">33466619</data>
    </edge>
    <edge source="CHL" target="GHA">
      <data key="d0">56047</data>
    </edge>
    <edge source="CHL" target="HKG">
      <data key="d0">5201915</data>
    </edge>
    <edge source="CHL" target="ISR">
      <data key="d0">2342321</data>
    </edge>
    <edge source="CHL" target="ITA">
      <data key="d0">4985405</data>
    </edge>
    <edge source="CHL" target="JPN">
      <data key="d0">132379339</data>
    </edge>
    <edge source="CHL" target="KOR">
      <data key="d0">103174929</data>
    </edge>
    <edge source="CHL" target="LTU">
      <data key="d0">213482</data>
    </edge>
    <edge source="CHL" target="MEX">
      <data key="d0">94518812</data>
    </edge>
    <edge source="CHL" target="NLD">
      <data key="d0">11238087</data>
    </edge>
    <edge source="CHL" target="NZL">
      <data key="d0">129402</data>
    </edge>
    <edge source="CHL" target="PAN">
      <data key="d0">526886</data>
    </edge>
    <edge source="CHL" target="PER">
      <data key="d0">16557874</data>
    </edge>
    <edge source="CHL" target="PRT">
      <data key="d0">226967</data>
    </edge>
    <edge source="CHL" target="RUS">
      <data key="d0">18398347</data>
    </edge>
    <edge source="CHL" target="SEN">
      <data key="d0">33677</data>
    </edge>
    <edge source="CHL" target="SGP">
      <data key="d0">425761</data>
    </edge>
    <edge source="CHL" target="ZAF">
      <data key="d0">165120</data>
    </edge>
    <edge source="CHL" target="ESP">
      <data key="d0">7410933</data>
    </edge>
    <edge source="CHL" target="SWE">
      <data key="d0">2314695</data>
    </edge>
    <edge source="CHL" target="CHE">
      <data key="d0">132679</data>
    </edge>
    <edge source="CHL" target="GBR">
      <data key="d0">29590685</data>
    </edge>
    <edge source="CHL" target="USA">
      <data key="d0">170599656</data>
    </edge>
    <edge source="CHL" target="URY">
      <data key="d0">3366541</data>
    </edge>
    <edge source="CHN" target="AZE">
      <data key="d0">912783</data>
    </edge>
    <edge source="CHN" target="AUS">
      <data key="d0">1682719</data>
    </edge>
    <edge source="CHN" target="BEL">
      <data key="d0">14442081</data>
    </edge>
    <edge source="CHN" target="BDI">
      <data key="d0">4778938</data>
    </edge>
    <edge source="CHN" target="KHM">
      <data key="d0">685706</data>
    </edge>
    <edge source="CHN" target="CAN">
      <data key="d0">529330</data>
    </edge>
    <edge source="CHN" target="CHL">
      <data key="d0">61340</data>
    </edge>
    <edge source="CHN" target="CZE">
      <data key="d0">2656306</data>
    </edge>
    <edge source="CHN" target="BEN">
      <data key="d0">31556</data>
    </edge>
    <edge source="CHN" target="DNK">
      <data key="d0">931362</data>
    </edge>
    <edge source="CHN" target="FIN">
      <data key="d0">458948</data>
    </edge>
    <edge source="CHN" target="FRA">
      <data key="d0">1297086</data>
    </edge>
    <edge source="CHN" target="GEO">
      <data key="d0">8952847</data>
    </edge>
    <edge source="CHN" target="GMB">
      <data key="d0">97228</data>
    </edge>
    <edge source="CHN" target="PSE">
      <data key="d0">471061</data>
    </edge>
    <edge source="CHN" target="DEU">
      <data key="d0">22219987</data>
    </edge>
    <edge source="CHN" target="GHA">
      <data key="d0">112299</data>
    </edge>
    <edge source="CHN" target="HKG">
      <data key="d0">1117057476</data>
    </edge>
    <edge source="CHN" target="IDN">
      <data key="d0">6398310</data>
    </edge>
    <edge source="CHN" target="IRL">
      <data key="d0">6409186</data>
    </edge>
    <edge source="CHN" target="ISR">
      <data key="d0">743201</data>
    </edge>
    <edge source="CHN" target="ITA">
      <data key="d0">50396</data>
    </edge>
    <edge source="CHN" target="JPN">
      <data key="d0">933445553</data>
    </edge>
    <edge source="CHN" target="JOR">
      <data key="d0">909909</data>
    </edge>
    <edge source="CHN" target="KOR">
      <data key="d0">28755584</data>
    </edge>
    <edge source="CHN" target="KGZ">
      <data key="d0">58132569</data>
    </edge>
    <edge source="CHN" target="LBN">
      <data key="d0">355020</data>
    </edge>
    <edge source="CHN" target="MYS">
      <data key="d0">48237783</data>
    </edge>
    <edge source="CHN" target="MUS">
      <data key="d0">946874</data>
    </edge>
    <edge source="CHN" target="MEX">
      <data key="d0">12927322</data>
    </edge>
    <edge source="CHN" target="MOZ">
      <data key="d0">27363</data>
    </edge>
    <edge source="CHN" target="NLD">
      <data key="d0">32939138</data>
    </edge>
    <edge source="CHN" target="NZL">
      <data key="d0">596717</data>
    </edge>
    <edge source="CHN" target="NOR">
      <data key="d0">81156</data>
    </edge>
    <edge source="CHN" target="PAK">
      <data key="d0">43694</data>
    </edge>
    <edge source="CHN" target="PHL">
      <data key="d0">24577419</data>
    </edge>
    <edge source="CHN" target="POL">
      <data key="d0">53300</data>
    </edge>
    <edge source="CHN" target="RUS">
      <data key="d0">2771163</data>
    </edge>
    <edge source="CHN" target="SEN">
      <data key="d0">448355</data>
    </edge>
    <edge source="CHN" target="SGP">
      <data key="d0">30450236</data>
    </edge>
    <edge source="CHN" target="VNM">
      <data key="d0">92558</data>
    </edge>
    <edge source="CHN" target="ESP">
      <data key="d0">2541391</data>
    </edge>
    <edge source="CHN" target="SWE">
      <data key="d0">547142</data>
    </edge>
    <edge source="CHN" target="CHE">
      <data key="d0">224070</data>
    </edge>
    <edge source="CHN" target="THA">
      <data key="d0">221422</data>
    </edge>
    <edge source="CHN" target="ARE">
      <data key="d0">4246577</data>
    </edge>
    <edge source="CHN" target="GBR">
      <data key="d0">20611575</data>
    </edge>
    <edge source="CHN" target="TZA">
      <data key="d0">56250</data>
    </edge>
    <edge source="CHN" target="USA">
      <data key="d0">17575411</data>
    </edge>
    <edge source="CHN" target="BFA">
      <data key="d0">61320</data>
    </edge>
    <edge source="CHN" target="URY">
      <data key="d0">246486</data>
    </edge>
    <edge source="COL" target="GEO">
      <data key="d0">35690</data>
    </edge>
    <edge source="COL" target="HKG">
      <data key="d0">2541596</data>
    </edge>
    <edge source="COL" target="JOR">
      <data key="d0">9057340</data>
    </edge>
    <edge source="COL" target="LBN">
      <data key="d0">2114863</data>
    </edge>
    <edge source="COL" target="PER">
      <data key="d0">1400915</data>
    </edge>
    <edge source="COL" target="RUS">
      <data key="d0">13123270</data>
    </edge>
    <edge source="COL" target="VNM">
      <data key="d0">2420109</data>
    </edge>
    <edge source="COL" target="USA">
      <data key="d0">2389622</data>
    </edge>
    <edge source="BEN" target="FRA">
      <data key="d0">32293</data>
    </edge>
    <edge source="FIN" target="AUS">
      <data key="d0">76193</data>
    </edge>
    <edge source="FIN" target="ARM">
      <data key="d0">87161</data>
    </edge>
    <edge source="FIN" target="BEL">
      <data key="d0">39527</data>
    </edge>
    <edge source="FIN" target="BGR">
      <data key="d0">601907</data>
    </edge>
    <edge source="FIN" target="BLR">
      <data key="d0">985496</data>
    </edge>
    <edge source="FIN" target="CAN">
      <data key="d0">553800</data>
    </edge>
    <edge source="FIN" target="CZE">
      <data key="d0">36443</data>
    </edge>
    <edge source="FIN" target="DNK">
      <data key="d0">6374299</data>
    </edge>
    <edge source="FIN" target="EST">
      <data key="d0">11564599</data>
    </edge>
    <edge source="FIN" target="FRA">
      <data key="d0">306623</data>
    </edge>
    <edge source="FIN" target="GEO">
      <data key="d0">267909</data>
    </edge>
    <edge source="FIN" target="DEU">
      <data key="d0">1574791</data>
    </edge>
    <edge source="FIN" target="GRC">
      <data key="d0">491408</data>
    </edge>
    <edge source="FIN" target="HKG">
      <data key="d0">5082222</data>
    </edge>
    <edge source="FIN" target="HUN">
      <data key="d0">158186</data>
    </edge>
    <edge source="FIN" target="ITA">
      <data key="d0">151544</data>
    </edge>
    <edge source="FIN" target="CIV">
      <data key="d0">82316</data>
    </edge>
    <edge source="FIN" target="JPN">
      <data key="d0">4905118</data>
    </edge>
    <edge source="FIN" target="KAZ">
      <data key="d0">11023</data>
    </edge>
    <edge source="FIN" target="KOR">
      <data key="d0">12488090</data>
    </edge>
    <edge source="FIN" target="LVA">
      <data key="d0">1398917</data>
    </edge>
    <edge source="FIN" target="LTU">
      <data key="d0">7143439</data>
    </edge>
    <edge source="FIN" target="NLD">
      <data key="d0">110541</data>
    </edge>
    <edge source="FIN" target="NZL">
      <data key="d0">20403562</data>
    </edge>
    <edge source="FIN" target="NOR">
      <data key="d0">842954</data>
    </edge>
    <edge source="FIN" target="POL">
      <data key="d0">6962474</data>
    </edge>
    <edge source="FIN" target="PRT">
      <data key="d0">22320</data>
    </edge>
    <edge source="FIN" target="ROU">
      <data key="d0">730347</data>
    </edge>
    <edge source="FIN" target="RUS">
      <data key="d0">41376</data>
    </edge>
    <edge source="FIN" target="SGP">
      <data key="d0">497608</data>
    </edge>
    <edge source="FIN" target="SVK">
      <data key="d0">290875</data>
    </edge>
    <edge source="FIN" target="VNM">
      <data key="d0">28709</data>
    </edge>
    <edge source="FIN" target="SVN">
      <data key="d0">69485</data>
    </edge>
    <edge source="FIN" target="ESP">
      <data key="d0">525500</data>
    </edge>
    <edge source="FIN" target="SWE">
      <data key="d0">41651173</data>
    </edge>
    <edge source="FIN" target="CHE">
      <data key="d0">50496</data>
    </edge>
    <edge source="FIN" target="UKR">
      <data key="d0">19681</data>
    </edge>
    <edge source="FIN" target="MKD">
      <data key="d0">207173</data>
    </edge>
    <edge source="FIN" target="GBR">
      <data key="d0">288371</data>
    </edge>
    <edge source="FIN" target="USA">
      <data key="d0">2433628</data>
    </edge>
    <edge source="FRA" target="ALB">
      <data key="d0">241124</data>
    </edge>
    <edge source="FRA" target="DZA">
      <data key="d0">1216201</data>
    </edge>
    <edge source="FRA" target="AZE">
      <data key="d0">104233</data>
    </edge>
    <edge source="FRA" target="ARG">
      <data key="d0">10337</data>
    </edge>
    <edge source="FRA" target="AUS">
      <data key="d0">810890</data>
    </edge>
    <edge source="FRA" target="AUT">
      <data key="d0">32975226</data>
    </edge>
    <edge source="FRA" target="ARM">
      <data key="d0">655171</data>
    </edge>
    <edge source="FRA" target="BEL">
      <data key="d0">407172772</data>
    </edge>
    <edge source="FRA" target="BRA">
      <data key="d0">339858</data>
    </edge>
    <edge source="FRA" target="BGR">
      <data key="d0">41838184</data>
    </edge>
    <edge source="FRA" target="BLR">
      <data key="d0">1284426</data>
    </edge>
    <edge source="FRA" target="KHM">
      <data key="d0">277777</data>
    </edge>
    <edge source="FRA" target="CMR">
      <data key="d0">3989038</data>
    </edge>
    <edge source="FRA" target="CAN">
      <data key="d0">3782567</data>
    </edge>
    <edge source="FRA" target="CAF">
      <data key="d0">582747</data>
    </edge>
    <edge source="FRA" target="CHL">
      <data key="d0">1362365</data>
    </edge>
    <edge source="FRA" target="CHN">
      <data key="d0">291104324</data>
    </edge>
    <edge source="FRA" target="COL">
      <data key="d0">90270</data>
    </edge>
    <edge source="FRA" target="HRV">
      <data key="d0">7925429</data>
    </edge>
    <edge source="FRA" target="CZE">
      <data key="d0">36725078</data>
    </edge>
    <edge source="FRA" target="BEN">
      <data key="d0">26877604</data>
    </edge>
    <edge source="FRA" target="DNK">
      <data key="d0">57492934</data>
    </edge>
    <edge source="FRA" target="ETH">
      <data key="d0">108677</data>
    </edge>
    <edge source="FRA" target="EST">
      <data key="d0">1358441</data>
    </edge>
    <edge source="FRA" target="FIN">
      <data key="d0">5708651</data>
    </edge>
    <edge source="FRA" target="GEO">
      <data key="d0">1976490</data>
    </edge>
    <edge source="FRA" target="GMB">
      <data key="d0">18259</data>
    </edge>
    <edge source="FRA" target="DEU">
      <data key="d0">528842011</data>
    </edge>
    <edge source="FRA" target="GHA">
      <data key="d0">4266607</data>
    </edge>
    <edge source="FRA" target="GRC">
      <data key="d0">247857298</data>
    </edge>
    <edge source="FRA" target="GTM">
      <data key="d0">23909</data>
    </edge>
    <edge source="FRA" target="HKG">
      <data key="d0">68540712</data>
    </edge>
    <edge source="FRA" target="HUN">
      <data key="d0">21553731</data>
    </edge>
    <edge source="FRA" target="IDN">
      <data key="d0">1631295</data>
    </edge>
    <edge source="FRA" target="IRL">
      <data key="d0">28538592</data>
    </edge>
    <edge source="FRA" target="ISR">
      <data key="d0">3932336</data>
    </edge>
    <edge source="FRA" target="ITA">
      <data key="d0">644044296</data>
    </edge>
    <edge source="FRA" target="CIV">
      <data key="d0">13891767</data>
    </edge>
    <edge source="FRA" target="JPN">
      <data key="d0">83822420</data>
    </edge>
    <edge source="FRA" target="KAZ">
      <data key="d0">201269</data>
    </edge>
    <edge source="FRA" target="JOR">
      <data key="d0">2876947</data>
    </edge>
    <edge source="FRA" target="KOR">
      <data key="d0">31191237</data>
    </edge>
    <edge source="FRA" target="LBN">
      <data key="d0">2054623</data>
    </edge>
    <edge source="FRA" target="LVA">
      <data key="d0">1372252</data>
    </edge>
    <edge source="FRA" target="LTU">
      <data key="d0">5670387</data>
    </edge>
    <edge source="FRA" target="MDG">
      <data key="d0">591189</data>
    </edge>
    <edge source="FRA" target="MYS">
      <data key="d0">2984919</data>
    </edge>
    <edge source="FRA" target="MRT">
      <data key="d0">360047</data>
    </edge>
    <edge source="FRA" target="MUS">
      <data key="d0">3611970</data>
    </edge>
    <edge source="FRA" target="MEX">
      <data key="d0">1328638</data>
    </edge>
    <edge source="FRA" target="MDA">
      <data key="d0">184695</data>
    </edge>
    <edge source="FRA" target="MAR">
      <data key="d0">4482511</data>
    </edge>
    <edge source="FRA" target="MOZ">
      <data key="d0">148124</data>
    </edge>
    <edge source="FRA" target="OMN">
      <data key="d0">6271732</data>
    </edge>
    <edge source="FRA" target="NAM">
      <data key="d0">161837</data>
    </edge>
    <edge source="FRA" target="NLD">
      <data key="d0">153735808</data>
    </edge>
    <edge source="FRA" target="NZL">
      <data key="d0">733363</data>
    </edge>
    <edge source="FRA" target="NER">
      <data key="d0">1405202</data>
    </edge>
    <edge source="FRA" target="NOR">
      <data key="d0">1687288</data>
    </edge>
    <edge source="FRA" target="PAN">
      <data key="d0">65583</data>
    </edge>
    <edge source="FRA" target="PER">
      <data key="d0">16055</data>
    </edge>
    <edge source="FRA" target="PHL">
      <data key="d0">38591716</data>
    </edge>
    <edge source="FRA" target="POL">
      <data key="d0">40697438</data>
    </edge>
    <edge source="FRA" target="PRT">
      <data key="d0">51460591</data>
    </edge>
    <edge source="FRA" target="ROU">
      <data key="d0">16371186</data>
    </edge>
    <edge source="FRA" target="RUS">
      <data key="d0">2868191</data>
    </edge>
    <edge source="FRA" target="SAU">
      <data key="d0">187243016</data>
    </edge>
    <edge source="FRA" target="SEN">
      <data key="d0">2195362</data>
    </edge>
    <edge source="FRA" target="SRB">
      <data key="d0">1649267</data>
    </edge>
    <edge source="FRA" target="SGP">
      <data key="d0">11251431</data>
    </edge>
    <edge source="FRA" target="SVK">
      <data key="d0">11377934</data>
    </edge>
    <edge source="FRA" target="VNM">
      <data key="d0">8929684</data>
    </edge>
    <edge source="FRA" target="SVN">
      <data key="d0">2542116</data>
    </edge>
    <edge source="FRA" target="ZAF">
      <data key="d0">3566459</data>
    </edge>
    <edge source="FRA" target="ESP">
      <data key="d0">244170384</data>
    </edge>
    <edge source="FRA" target="SWE">
      <data key="d0">13180894</data>
    </edge>
    <edge source="FRA" target="CHE">
      <data key="d0">94087773</data>
    </edge>
    <edge source="FRA" target="THA">
      <data key="d0">1238463</data>
    </edge>
    <edge source="FRA" target="TGO">
      <data key="d0">6707940</data>
    </edge>
    <edge source="FRA" target="ARE">
      <data key="d0">20918562</data>
    </edge>
    <edge source="FRA" target="TUN">
      <data key="d0">710488</data>
    </edge>
    <edge source="FRA" target="TUR">
      <data key="d0">25397</data>
    </edge>
    <edge source="FRA" target="UGA">
      <data key="d0">16435</data>
    </edge>
    <edge source="FRA" target="UKR">
      <data key="d0">832026</data>
    </edge>
    <edge source="FRA" target="MKD">
      <data key="d0">1228278</data>
    </edge>
    <edge source="FRA" target="EGY">
      <data key="d0">1961978</data>
    </edge>
    <edge source="FRA" target="GBR">
      <data key="d0">281079502</data>
    </edge>
    <edge source="FRA" target="TZA">
      <data key="d0">23228</data>
    </edge>
    <edge source="FRA" target="USA">
      <data key="d0">1838633</data>
    </edge>
    <edge source="FRA" target="BFA">
      <data key="d0">288175</data>
    </edge>
    <edge source="FRA" target="URY">
      <data key="d0">155290</data>
    </edge>
    <edge source="GMB" target="KOR">
      <data key="d0">12514</data>
    </edge>
    <edge source="GMB" target="VNM">
      <data key="d0">14649</data>
    </edge>
    <edge source="DEU" target="ALB">
      <data key="d0">1702989</data>
    </edge>
    <edge source="DEU" target="AZE">
      <data key="d0">1263826</data>
    </edge>
    <edge source="DEU" target="ARG">
      <data key="d0">1206268</data>
    </edge>
    <edge source="DEU" target="AUS">
      <data key="d0">1507759</data>
    </edge>
    <edge source="DEU" target="AUT">
      <data key="d0">673909400</data>
    </edge>
    <edge source="DEU" target="ARM">
      <data key="d0">338944</data>
    </edge>
    <edge source="DEU" target="BEL">
      <data key="d0">266340951</data>
    </edge>
    <edge source="DEU" target="BRA">
      <data key="d0">104270</data>
    </edge>
    <edge source="DEU" target="BGR">
      <data key="d0">45051876</data>
    </edge>
    <edge source="DEU" target="CMR">
      <data key="d0">31730</data>
    </edge>
    <edge source="DEU" target="CAN">
      <data key="d0">25994054</data>
    </edge>
    <edge source="DEU" target="CAF">
      <data key="d0">121988</data>
    </edge>
    <edge source="DEU" target="LKA">
      <data key="d0">18561</data>
    </edge>
    <edge source="DEU" target="CHL">
      <data key="d0">32488</data>
    </edge>
    <edge source="DEU" target="CHN">
      <data key="d0">945932639</data>
    </edge>
    <edge source="DEU" target="COL">
      <data key="d0">18623</data>
    </edge>
    <edge source="DEU" target="CRI">
      <data key="d0">25477</data>
    </edge>
    <edge source="DEU" target="HRV">
      <data key="d0">66284950</data>
    </edge>
    <edge source="DEU" target="CZE">
      <data key="d0">318997348</data>
    </edge>
    <edge source="DEU" target="BEN">
      <data key="d0">2346538</data>
    </edge>
    <edge source="DEU" target="DNK">
      <data key="d0">614152026</data>
    </edge>
    <edge source="DEU" target="ETH">
      <data key="d0">156131</data>
    </edge>
    <edge source="DEU" target="EST">
      <data key="d0">18606095</data>
    </edge>
    <edge source="DEU" target="FIN">
      <data key="d0">85864005</data>
    </edge>
    <edge source="DEU" target="FRA">
      <data key="d0">847451067</data>
    </edge>
    <edge source="DEU" target="GEO">
      <data key="d0">4918928</data>
    </edge>
    <edge source="DEU" target="GMB">
      <data key="d0">206194</data>
    </edge>
    <edge source="DEU" target="GHA">
      <data key="d0">5286672</data>
    </edge>
    <edge source="DEU" target="GRC">
      <data key="d0">162663059</data>
    </edge>
    <edge source="DEU" target="HND">
      <data key="d0">17893</data>
    </edge>
    <edge source="DEU" target="HKG">
      <data key="d0">149989721</data>
    </edge>
    <edge source="DEU" target="HUN">
      <data key="d0">119107357</data>
    </edge>
    <edge source="DEU" target="IRL">
      <data key="d0">138091094</data>
    </edge>
    <edge source="DEU" target="ISR">
      <data key="d0">353267</data>
    </edge>
    <edge source="DEU" target="ITA">
      <data key="d0">1133277984</data>
    </edge>
    <edge source="DEU" target="CIV">
      <data key="d0">8784618</data>
    </edge>
    <edge source="DEU" target="JPN">
      <data key="d0">93953754</data>
    </edge>
    <edge source="DEU" target="KAZ">
      <data key="d0">852262</data>
    </edge>
    <edge source="DEU" target="JOR">
      <data key="d0">295731</data>
    </edge>
    <edge source="DEU" target="KOR">
      <data key="d0">272669095</data>
    </edge>
    <edge source="DEU" target="KGZ">
      <data key="d0">20029</data>
    </edge>
    <edge source="DEU" target="LBN">
      <data key="d0">1826994</data>
    </edge>
    <edge source="DEU" target="LVA">
      <data key="d0">9783264</data>
    </edge>
    <edge source="DEU" target="LTU">
      <data key="d0">23774434</data>
    </edge>
    <edge source="DEU" target="MYS">
      <data key="d0">19888110</data>
    </edge>
    <edge source="DEU" target="MRT">
      <data key="d0">554591</data>
    </edge>
    <edge source="DEU" target="MUS">
      <data key="d0">14814</data>
    </edge>
    <edge source="DEU" target="MEX">
      <data key="d0">23402</data>
    </edge>
    <edge source="DEU" target="MDA">
      <data key="d0">2749087</data>
    </edge>
    <edge source="DEU" target="MAR">
      <data key="d0">288151</data>
    </edge>
    <edge source="DEU" target="MOZ">
      <data key="d0">33312</data>
    </edge>
    <edge source="DEU" target="OMN">
      <data key="d0">298009</data>
    </edge>
    <edge source="DEU" target="NAM">
      <data key="d0">225870</data>
    </edge>
    <edge source="DEU" target="NLD">
      <data key="d0">1265851738</data>
    </edge>
    <edge source="DEU" target="NZL">
      <data key="d0">4909075</data>
    </edge>
    <edge source="DEU" target="NOR">
      <data key="d0">60826741</data>
    </edge>
    <edge source="DEU" target="PAK">
      <data key="d0">36814</data>
    </edge>
    <edge source="DEU" target="PRY">
      <data key="d0">30975</data>
    </edge>
    <edge source="DEU" target="PHL">
      <data key="d0">85831457</data>
    </edge>
    <edge source="DEU" target="POL">
      <data key="d0">551969274</data>
    </edge>
    <edge source="DEU" target="PRT">
      <data key="d0">48373469</data>
    </edge>
    <edge source="DEU" target="ROU">
      <data key="d0">181378987</data>
    </edge>
    <edge source="DEU" target="RUS">
      <data key="d0">227935</data>
    </edge>
    <edge source="DEU" target="SEN">
      <data key="d0">40407</data>
    </edge>
    <edge source="DEU" target="SRB">
      <data key="d0">13225302</data>
    </edge>
    <edge source="DEU" target="IND">
      <data key="d0">243010</data>
    </edge>
    <edge source="DEU" target="SGP">
      <data key="d0">8597862</data>
    </edge>
    <edge source="DEU" target="SVK">
      <data key="d0">105293854</data>
    </edge>
    <edge source="DEU" target="VNM">
      <data key="d0">18659303</data>
    </edge>
    <edge source="DEU" target="SVN">
      <data key="d0">35310886</data>
    </edge>
    <edge source="DEU" target="ZAF">
      <data key="d0">25359986</data>
    </edge>
    <edge source="DEU" target="ESP">
      <data key="d0">292439601</data>
    </edge>
    <edge source="DEU" target="SWE">
      <data key="d0">336410124</data>
    </edge>
    <edge source="DEU" target="CHE">
      <data key="d0">109228399</data>
    </edge>
    <edge source="DEU" target="THA">
      <data key="d0">13559905</data>
    </edge>
    <edge source="DEU" target="TGO">
      <data key="d0">559323</data>
    </edge>
    <edge source="DEU" target="ARE">
      <data key="d0">5999662</data>
    </edge>
    <edge source="DEU" target="TUN">
      <data key="d0">104692</data>
    </edge>
    <edge source="DEU" target="TUR">
      <data key="d0">4310256</data>
    </edge>
    <edge source="DEU" target="UKR">
      <data key="d0">14307488</data>
    </edge>
    <edge source="DEU" target="MKD">
      <data key="d0">6202749</data>
    </edge>
    <edge source="DEU" target="EGY">
      <data key="d0">237497</data>
    </edge>
    <edge source="DEU" target="GBR">
      <data key="d0">754367606</data>
    </edge>
    <edge source="DEU" target="USA">
      <data key="d0">7846500</data>
    </edge>
    <edge source="DEU" target="URY">
      <data key="d0">226913</data>
    </edge>
    <edge source="GHA" target="BEN">
      <data key="d0">24814</data>
    </edge>
    <edge source="GHA" target="CIV">
      <data key="d0">12812</data>
    </edge>
    <edge source="ISR" target="CAN">
      <data key="d0">427000</data>
    </edge>
    <edge source="ISR" target="FRA">
      <data key="d0">10859000</data>
    </edge>
    <edge source="ISR" target="DEU">
      <data key="d0">832000</data>
    </edge>
    <edge source="ISR" target="GRC">
      <data key="d0">132000</data>
    </edge>
    <edge source="ISR" target="HKG">
      <data key="d0">56000</data>
    </edge>
    <edge source="ISR" target="ITA">
      <data key="d0">145000</data>
    </edge>
    <edge source="ISR" target="CIV">
      <data key="d0">255000</data>
    </edge>
    <edge source="ISR" target="NAM">
      <data key="d0">20000</data>
    </edge>
    <edge source="ISR" target="NLD">
      <data key="d0">157000</data>
    </edge>
    <edge source="ISR" target="NZL">
      <data key="d0">130000</data>
    </edge>
    <edge source="ISR" target="VNM">
      <data key="d0">57000</data>
    </edge>
    <edge source="ISR" target="SVN">
      <data key="d0">44000</data>
    </edge>
    <edge source="ISR" target="SWE">
      <data key="d0">557000</data>
    </edge>
    <edge source="ISR" target="GBR">
      <data key="d0">1935000</data>
    </edge>
    <edge source="ISR" target="USA">
      <data key="d0">18384000</data>
    </edge>
    <edge source="CIV" target="ISR">
      <data key="d0">33017</data>
    </edge>
    <edge source="JPN" target="BEL">
      <data key="d0">1227949</data>
    </edge>
    <edge source="JPN" target="BRA">
      <data key="d0">14484</data>
    </edge>
    <edge source="JPN" target="KHM">
      <data key="d0">27970364</data>
    </edge>
    <edge source="JPN" target="CAN">
      <data key="d0">1372378</data>
    </edge>
    <edge source="JPN" target="CHN">
      <data key="d0">33914</data>
    </edge>
    <edge source="JPN" target="DNK">
      <data key="d0">159558</data>
    </edge>
    <edge source="JPN" target="FRA">
      <data key="d0">376428</data>
    </edge>
    <edge source="JPN" target="DEU">
      <data key="d0">1705832</data>
    </edge>
    <edge source="JPN" target="HKG">
      <data key="d0">58591958</data>
    </edge>
    <edge source="JPN" target="IDN">
      <data key="d0">176151</data>
    </edge>
    <edge source="JPN" target="ITA">
      <data key="d0">318527</data>
    </edge>
    <edge source="JPN" target="KOR">
      <data key="d0">280912</data>
    </edge>
    <edge source="JPN" target="MYS">
      <data key="d0">13748</data>
    </edge>
    <edge source="JPN" target="MEX">
      <data key="d0">111934</data>
    </edge>
    <edge source="JPN" target="NLD">
      <data key="d0">3364518</data>
    </edge>
    <edge source="JPN" target="NZL">
      <data key="d0">279789</data>
    </edge>
    <edge source="JPN" target="PHL">
      <data key="d0">1171558</data>
    </edge>
    <edge source="JPN" target="RUS">
      <data key="d0">227975</data>
    </edge>
    <edge source="JPN" target="IND">
      <data key="d0">121547</data>
    </edge>
    <edge source="JPN" target="SGP">
      <data key="d0">11496614</data>
    </edge>
    <edge source="JPN" target="VNM">
      <data key="d0">4385109</data>
    </edge>
    <edge source="JPN" target="CHE">
      <data key="d0">149475</data>
    </edge>
    <edge source="JPN" target="THA">
      <data key="d0">7290096</data>
    </edge>
    <edge source="JPN" target="ARE">
      <data key="d0">1041153</data>
    </edge>
    <edge source="JPN" target="GBR">
      <data key="d0">3922079</data>
    </edge>
    <edge source="JPN" target="USA">
      <data key="d0">19666942</data>
    </edge>
    <edge source="KAZ" target="CHN">
      <data key="d0">52406</data>
    </edge>
    <edge source="KAZ" target="KGZ">
      <data key="d0">4202892</data>
    </edge>
    <edge source="KAZ" target="RUS">
      <data key="d0">16714889</data>
    </edge>
    <edge source="JOR" target="AZE">
      <data key="d0">159762</data>
    </edge>
    <edge source="JOR" target="AUS">
      <data key="d0">180051</data>
    </edge>
    <edge source="JOR" target="BRA">
      <data key="d0">202049</data>
    </edge>
    <edge source="JOR" target="CMR">
      <data key="d0">25975</data>
    </edge>
    <edge source="JOR" target="CHN">
      <data key="d0">17435</data>
    </edge>
    <edge source="JOR" target="BEN">
      <data key="d0">78490</data>
    </edge>
    <edge source="JOR" target="PSE">
      <data key="d0">38956</data>
    </edge>
    <edge source="JOR" target="LBN">
      <data key="d0">4340400</data>
    </edge>
    <edge source="JOR" target="MUS">
      <data key="d0">45655</data>
    </edge>
    <edge source="JOR" target="OMN">
      <data key="d0">933723</data>
    </edge>
    <edge source="JOR" target="PAK">
      <data key="d0">306787</data>
    </edge>
    <edge source="JOR" target="SAU">
      <data key="d0">13133846</data>
    </edge>
    <edge source="JOR" target="SEN">
      <data key="d0">77480</data>
    </edge>
    <edge source="JOR" target="IND">
      <data key="d0">141617</data>
    </edge>
    <edge source="JOR" target="VNM">
      <data key="d0">75996</data>
    </edge>
    <edge source="JOR" target="ARE">
      <data key="d0">9673794</data>
    </edge>
    <edge source="JOR" target="TUN">
      <data key="d0">117985</data>
    </edge>
    <edge source="JOR" target="TUR">
      <data key="d0">320842</data>
    </edge>
    <edge source="JOR" target="UKR">
      <data key="d0">39423</data>
    </edge>
    <edge source="JOR" target="EGY">
      <data key="d0">1986692</data>
    </edge>
    <edge source="JOR" target="USA">
      <data key="d0">30199</data>
    </edge>
    <edge source="KOR" target="AUS">
      <data key="d0">481259</data>
    </edge>
    <edge source="KOR" target="KHM">
      <data key="d0">226514</data>
    </edge>
    <edge source="KOR" target="CAN">
      <data key="d0">32977</data>
    </edge>
    <edge source="KOR" target="CHL">
      <data key="d0">28475</data>
    </edge>
    <edge source="KOR" target="CHN">
      <data key="d0">14020765</data>
    </edge>
    <edge source="KOR" target="FRA">
      <data key="d0">17747</data>
    </edge>
    <edge source="KOR" target="DEU">
      <data key="d0">61109</data>
    </edge>
    <edge source="KOR" target="HKG">
      <data key="d0">17467772</data>
    </edge>
    <edge source="KOR" target="IDN">
      <data key="d0">198264</data>
    </edge>
    <edge source="KOR" target="CIV">
      <data key="d0">28710</data>
    </edge>
    <edge source="KOR" target="JPN">
      <data key="d0">8275317</data>
    </edge>
    <edge source="KOR" target="MYS">
      <data key="d0">712506</data>
    </edge>
    <edge source="KOR" target="NZL">
      <data key="d0">115662</data>
    </edge>
    <edge source="KOR" target="PHL">
      <data key="d0">784307</data>
    </edge>
    <edge source="KOR" target="RUS">
      <data key="d0">16447</data>
    </edge>
    <edge source="KOR" target="IND">
      <data key="d0">205424</data>
    </edge>
    <edge source="KOR" target="SGP">
      <data key="d0">515123</data>
    </edge>
    <edge source="KOR" target="VNM">
      <data key="d0">28278367</data>
    </edge>
    <edge source="KOR" target="ZAF">
      <data key="d0">15721</data>
    </edge>
    <edge source="KOR" target="THA">
      <data key="d0">728059</data>
    </edge>
    <edge source="KOR" target="ARE">
      <data key="d0">335856</data>
    </edge>
    <edge source="KOR" target="USA">
      <data key="d0">4271108</data>
    </edge>
    <edge source="KOR" target="URY">
      <data key="d0">14818</data>
    </edge>
    <edge source="LBN" target="AUS">
      <data key="d0">172082</data>
    </edge>
    <edge source="LBN" target="CAF">
      <data key="d0">11473</data>
    </edge>
    <edge source="LBN" target="CHN">
      <data key="d0">34294</data>
    </edge>
    <edge source="LBN" target="COL">
      <data key="d0">10190</data>
    </edge>
    <edge source="LBN" target="BEN">
      <data key="d0">14491</data>
    </edge>
    <edge source="LBN" target="GHA">
      <data key="d0">81219</data>
    </edge>
    <edge source="LBN" target="CIV">
      <data key="d0">75013</data>
    </edge>
    <edge source="LBN" target="JOR">
      <data key="d0">150521</data>
    </edge>
    <edge source="LBN" target="MYS">
      <data key="d0">16008</data>
    </edge>
    <edge source="LBN" target="SAU">
      <data key="d0">91048</data>
    </edge>
    <edge source="LBN" target="SEN">
      <data key="d0">13869</data>
    </edge>
    <edge source="LBN" target="SWE">
      <data key="d0">13452</data>
    </edge>
    <edge source="LBN" target="ARE">
      <data key="d0">1130119</data>
    </edge>
    <edge source="LBN" target="EGY">
      <data key="d0">615837</data>
    </edge>
    <edge source="MYS" target="KHM">
      <data key="d0">303824</data>
    </edge>
    <edge source="MYS" target="LKA">
      <data key="d0">400127</data>
    </edge>
    <edge source="MYS" target="CHN">
      <data key="d0">2843274</data>
    </edge>
    <edge source="MYS" target="ETH">
      <data key="d0">70642</data>
    </edge>
    <edge source="MYS" target="HKG">
      <data key="d0">5055729</data>
    </edge>
    <edge source="MYS" target="IDN">
      <data key="d0">8342073</data>
    </edge>
    <edge source="MYS" target="JPN">
      <data key="d0">2154213</data>
    </edge>
    <edge source="MYS" target="JOR">
      <data key="d0">103341</data>
    </edge>
    <edge source="MYS" target="LBN">
      <data key="d0">62223</data>
    </edge>
    <edge source="MYS" target="MUS">
      <data key="d0">939440</data>
    </edge>
    <edge source="MYS" target="OMN">
      <data key="d0">2527892</data>
    </edge>
    <edge source="MYS" target="PAK">
      <data key="d0">8010439</data>
    </edge>
    <edge source="MYS" target="PAN">
      <data key="d0">24496</data>
    </edge>
    <edge source="MYS" target="PHL">
      <data key="d0">144799</data>
    </edge>
    <edge source="MYS" target="SAU">
      <data key="d0">29549164</data>
    </edge>
    <edge source="MYS" target="SGP">
      <data key="d0">33166869</data>
    </edge>
    <edge source="MYS" target="VNM">
      <data key="d0">3088612</data>
    </edge>
    <edge source="MYS" target="ZAF">
      <data key="d0">32968</data>
    </edge>
    <edge source="MYS" target="THA">
      <data key="d0">11773340</data>
    </edge>
    <edge source="MYS" target="ARE">
      <data key="d0">14542005</data>
    </edge>
    <edge source="MYS" target="EGY">
      <data key="d0">96147</data>
    </edge>
    <edge source="MYS" target="GBR">
      <data key="d0">37834</data>
    </edge>
    <edge source="MEX" target="ARG">
      <data key="d0">43818</data>
    </edge>
    <edge source="MEX" target="BEL">
      <data key="d0">205582</data>
    </edge>
    <edge source="MEX" target="CAN">
      <data key="d0">17895945</data>
    </edge>
    <edge source="MEX" target="CHL">
      <data key="d0">2548861</data>
    </edge>
    <edge source="MEX" target="CHN">
      <data key="d0">300507</data>
    </edge>
    <edge source="MEX" target="CRI">
      <data key="d0">1574549</data>
    </edge>
    <edge source="MEX" target="BEN">
      <data key="d0">75805</data>
    </edge>
    <edge source="MEX" target="DNK">
      <data key="d0">48809</data>
    </edge>
    <edge source="MEX" target="SLV">
      <data key="d0">4097013</data>
    </edge>
    <edge source="MEX" target="GHA">
      <data key="d0">67505</data>
    </edge>
    <edge source="MEX" target="GTM">
      <data key="d0">11084316</data>
    </edge>
    <edge source="MEX" target="HND">
      <data key="d0">142676</data>
    </edge>
    <edge source="MEX" target="HKG">
      <data key="d0">17091178</data>
    </edge>
    <edge source="MEX" target="CIV">
      <data key="d0">18749</data>
    </edge>
    <edge source="MEX" target="JPN">
      <data key="d0">400585481</data>
    </edge>
    <edge source="MEX" target="KAZ">
      <data key="d0">82105</data>
    </edge>
    <edge source="MEX" target="KOR">
      <data key="d0">59155874</data>
    </edge>
    <edge source="MEX" target="NLD">
      <data key="d0">114405</data>
    </edge>
    <edge source="MEX" target="NZL">
      <data key="d0">54363</data>
    </edge>
    <edge source="MEX" target="PAN">
      <data key="d0">1841131</data>
    </edge>
    <edge source="MEX" target="RUS">
      <data key="d0">2615275</data>
    </edge>
    <edge source="MEX" target="SEN">
      <data key="d0">135226</data>
    </edge>
    <edge source="MEX" target="VNM">
      <data key="d0">3851973</data>
    </edge>
    <edge source="MEX" target="ESP">
      <data key="d0">1014989</data>
    </edge>
    <edge source="MEX" target="EGY">
      <data key="d0">212685</data>
    </edge>
    <edge source="MEX" target="USA">
      <data key="d0">1128024433</data>
    </edge>
    <edge source="MAR" target="CAN">
      <data key="d0">14419</data>
    </edge>
    <edge source="MAR" target="BEN">
      <data key="d0">181393</data>
    </edge>
    <edge source="MAR" target="FRA">
      <data key="d0">48051</data>
    </edge>
    <edge source="MAR" target="GHA">
      <data key="d0">31009</data>
    </edge>
    <edge source="MAR" target="LBN">
      <data key="d0">33308</data>
    </edge>
    <edge source="MAR" target="MRT">
      <data key="d0">34996</data>
    </edge>
    <edge source="MAR" target="OMN">
      <data key="d0">14216</data>
    </edge>
    <edge source="MAR" target="PRT">
      <data key="d0">1735575</data>
    </edge>
    <edge source="MAR" target="SAU">
      <data key="d0">156674</data>
    </edge>
    <edge source="MAR" target="SEN">
      <data key="d0">561521</data>
    </edge>
    <edge source="MAR" target="VNM">
      <data key="d0">128955</data>
    </edge>
    <edge source="MAR" target="ESP">
      <data key="d0">5629973</data>
    </edge>
    <edge source="MAR" target="ARE">
      <data key="d0">86792</data>
    </edge>
    <edge source="MAR" target="TUN">
      <data key="d0">122989</data>
    </edge>
    <edge source="MOZ" target="NOR">
      <data key="d0">13417</data>
    </edge>
    <edge source="MOZ" target="SGP">
      <data key="d0">27377</data>
    </edge>
    <edge source="MOZ" target="USA">
      <data key="d0">83238</data>
    </edge>
    <edge source="OMN" target="BRA">
      <data key="d0">41514</data>
    </edge>
    <edge source="OMN" target="CHN">
      <data key="d0">43402</data>
    </edge>
    <edge source="OMN" target="DEU">
      <data key="d0">17961</data>
    </edge>
    <edge source="OMN" target="NLD">
      <data key="d0">14913</data>
    </edge>
    <edge source="OMN" target="PAK">
      <data key="d0">38650</data>
    </edge>
    <edge source="OMN" target="SAU">
      <data key="d0">119660</data>
    </edge>
    <edge source="OMN" target="IND">
      <data key="d0">142173</data>
    </edge>
    <edge source="OMN" target="VNM">
      <data key="d0">169728</data>
    </edge>
    <edge source="OMN" target="ARE">
      <data key="d0">69677203</data>
    </edge>
    <edge source="NAM" target="BWA">
      <data key="d0">3409923</data>
    </edge>
    <edge source="NAM" target="HKG">
      <data key="d0">68719</data>
    </edge>
    <edge source="NAM" target="ITA">
      <data key="d0">620752</data>
    </edge>
    <edge source="NAM" target="NLD">
      <data key="d0">5637971</data>
    </edge>
    <edge source="NAM" target="NOR">
      <data key="d0">1156610</data>
    </edge>
    <edge source="NAM" target="ZAF">
      <data key="d0">36025460</data>
    </edge>
    <edge source="NAM" target="ZWE">
      <data key="d0">2589482</data>
    </edge>
    <edge source="NAM" target="GBR">
      <data key="d0">23350754</data>
    </edge>
    <edge source="NAM" target="TZA">
      <data key="d0">12823</data>
    </edge>
    <edge source="NLD" target="ALB">
      <data key="d0">1548225</data>
    </edge>
    <edge source="NLD" target="DZA">
      <data key="d0">332038</data>
    </edge>
    <edge source="NLD" target="AZE">
      <data key="d0">237879</data>
    </edge>
    <edge source="NLD" target="AUS">
      <data key="d0">52295414</data>
    </edge>
    <edge source="NLD" target="AUT">
      <data key="d0">107533252</data>
    </edge>
    <edge source="NLD" target="ARM">
      <data key="d0">394968</data>
    </edge>
    <edge source="NLD" target="BEL">
      <data key="d0">646880748</data>
    </edge>
    <edge source="NLD" target="BRA">
      <data key="d0">209440</data>
    </edge>
    <edge source="NLD" target="BGR">
      <data key="d0">21415685</data>
    </edge>
    <edge source="NLD" target="BLR">
      <data key="d0">770870</data>
    </edge>
    <edge source="NLD" target="CMR">
      <data key="d0">62761</data>
    </edge>
    <edge source="NLD" target="CAN">
      <data key="d0">6160223</data>
    </edge>
    <edge source="NLD" target="CAF">
      <data key="d0">3303494</data>
    </edge>
    <edge source="NLD" target="CHL">
      <data key="d0">29240</data>
    </edge>
    <edge source="NLD" target="CHN">
      <data key="d0">398156560</data>
    </edge>
    <edge source="NLD" target="COL">
      <data key="d0">19277</data>
    </edge>
    <edge source="NLD" target="HRV">
      <data key="d0">52201727</data>
    </edge>
    <edge source="NLD" target="CZE">
      <data key="d0">113757731</data>
    </edge>
    <edge source="NLD" target="BEN">
      <data key="d0">15859176</data>
    </edge>
    <edge source="NLD" target="DNK">
      <data key="d0">337021871</data>
    </edge>
    <edge source="NLD" target="EST">
      <data key="d0">8066266</data>
    </edge>
    <edge source="NLD" target="FIN">
      <data key="d0">51430307</data>
    </edge>
    <edge source="NLD" target="FRA">
      <data key="d0">860980034</data>
    </edge>
    <edge source="NLD" target="GEO">
      <data key="d0">3673653</data>
    </edge>
    <edge source="NLD" target="GMB">
      <data key="d0">295570</data>
    </edge>
    <edge source="NLD" target="PSE">
      <data key="d0">142158</data>
    </edge>
    <edge source="NLD" target="DEU">
      <data key="d0">2031160537</data>
    </edge>
    <edge source="NLD" target="GHA">
      <data key="d0">40333164</data>
    </edge>
    <edge source="NLD" target="GRC">
      <data key="d0">339207818</data>
    </edge>
    <edge source="NLD" target="HKG">
      <data key="d0">143376197</data>
    </edge>
    <edge source="NLD" target="HUN">
      <data key="d0">40483360</data>
    </edge>
    <edge source="NLD" target="IDN">
      <data key="d0">32475</data>
    </edge>
    <edge source="NLD" target="IRL">
      <data key="d0">272562315</data>
    </edge>
    <edge source="NLD" target="ISR">
      <data key="d0">1189072</data>
    </edge>
    <edge source="NLD" target="ITA">
      <data key="d0">736502022</data>
    </edge>
    <edge source="NLD" target="CIV">
      <data key="d0">1859774</data>
    </edge>
    <edge source="NLD" target="JPN">
      <data key="d0">138720750</data>
    </edge>
    <edge source="NLD" target="JOR">
      <data key="d0">3697830</data>
    </edge>
    <edge source="NLD" target="KOR">
      <data key="d0">72396996</data>
    </edge>
    <edge source="NLD" target="LBN">
      <data key="d0">9569114</data>
    </edge>
    <edge source="NLD" target="LVA">
      <data key="d0">5865142</data>
    </edge>
    <edge source="NLD" target="LTU">
      <data key="d0">6591569</data>
    </edge>
    <edge source="NLD" target="MDG">
      <data key="d0">12026</data>
    </edge>
    <edge source="NLD" target="MYS">
      <data key="d0">28778230</data>
    </edge>
    <edge source="NLD" target="MRT">
      <data key="d0">753608</data>
    </edge>
    <edge source="NLD" target="MUS">
      <data key="d0">282225</data>
    </edge>
    <edge source="NLD" target="MAR">
      <data key="d0">257073</data>
    </edge>
    <edge source="NLD" target="MOZ">
      <data key="d0">259723</data>
    </edge>
    <edge source="NLD" target="OMN">
      <data key="d0">613633</data>
    </edge>
    <edge source="NLD" target="NAM">
      <data key="d0">101509</data>
    </edge>
    <edge source="NLD" target="NZL">
      <data key="d0">1005391</data>
    </edge>
    <edge source="NLD" target="NER">
      <data key="d0">387016</data>
    </edge>
    <edge source="NLD" target="NOR">
      <data key="d0">8533963</data>
    </edge>
    <edge source="NLD" target="PAN">
      <data key="d0">438994</data>
    </edge>
    <edge source="NLD" target="PHL">
      <data key="d0">51764171</data>
    </edge>
    <edge source="NLD" target="POL">
      <data key="d0">171383476</data>
    </edge>
    <edge source="NLD" target="PRT">
      <data key="d0">88158037</data>
    </edge>
    <edge source="NLD" target="ROU">
      <data key="d0">64345533</data>
    </edge>
    <edge source="NLD" target="RUS">
      <data key="d0">606944</data>
    </edge>
    <edge source="NLD" target="SAU">
      <data key="d0">7161236</data>
    </edge>
    <edge source="NLD" target="SEN">
      <data key="d0">347012</data>
    </edge>
    <edge source="NLD" target="SRB">
      <data key="d0">5798292</data>
    </edge>
    <edge source="NLD" target="SGP">
      <data key="d0">44910997</data>
    </edge>
    <edge source="NLD" target="SVK">
      <data key="d0">19192877</data>
    </edge>
    <edge source="NLD" target="VNM">
      <data key="d0">26659220</data>
    </edge>
    <edge source="NLD" target="SVN">
      <data key="d0">15090436</data>
    </edge>
    <edge source="NLD" target="ZAF">
      <data key="d0">102405117</data>
    </edge>
    <edge source="NLD" target="ESP">
      <data key="d0">317528393</data>
    </edge>
    <edge source="NLD" target="SWE">
      <data key="d0">259838143</data>
    </edge>
    <edge source="NLD" target="CHE">
      <data key="d0">21834645</data>
    </edge>
    <edge source="NLD" target="THA">
      <data key="d0">6509754</data>
    </edge>
    <edge source="NLD" target="TGO">
      <data key="d0">6697507</data>
    </edge>
    <edge source="NLD" target="ARE">
      <data key="d0">18408536</data>
    </edge>
    <edge source="NLD" target="TUR">
      <data key="d0">3679731</data>
    </edge>
    <edge source="NLD" target="UKR">
      <data key="d0">4904106</data>
    </edge>
    <edge source="NLD" target="MKD">
      <data key="d0">1707247</data>
    </edge>
    <edge source="NLD" target="EGY">
      <data key="d0">675674</data>
    </edge>
    <edge source="NLD" target="GBR">
      <data key="d0">1507708233</data>
    </edge>
    <edge source="NLD" target="USA">
      <data key="d0">39132072</data>
    </edge>
    <edge source="NLD" target="BFA">
      <data key="d0">75717</data>
    </edge>
    <edge source="NLD" target="URY">
      <data key="d0">20539</data>
    </edge>
    <edge source="NZL" target="ALB">
      <data key="d0">125395</data>
    </edge>
    <edge source="NZL" target="DZA">
      <data key="d0">3653130</data>
    </edge>
    <edge source="NZL" target="AUS">
      <data key="d0">94945454</data>
    </edge>
    <edge source="NZL" target="AUT">
      <data key="d0">1822944</data>
    </edge>
    <edge source="NZL" target="BEL">
      <data key="d0">67086340</data>
    </edge>
    <edge source="NZL" target="BRA">
      <data key="d0">362376</data>
    </edge>
    <edge source="NZL" target="BGR">
      <data key="d0">1601729</data>
    </edge>
    <edge source="NZL" target="KHM">
      <data key="d0">1859640</data>
    </edge>
    <edge source="NZL" target="CAN">
      <data key="d0">138466911</data>
    </edge>
    <edge source="NZL" target="CHN">
      <data key="d0">706770460</data>
    </edge>
    <edge source="NZL" target="HRV">
      <data key="d0">233899</data>
    </edge>
    <edge source="NZL" target="CZE">
      <data key="d0">94254</data>
    </edge>
    <edge source="NZL" target="DNK">
      <data key="d0">11418607</data>
    </edge>
    <edge source="NZL" target="EST">
      <data key="d0">638196</data>
    </edge>
    <edge source="NZL" target="FIN">
      <data key="d0">6218537</data>
    </edge>
    <edge source="NZL" target="FRA">
      <data key="d0">98204893</data>
    </edge>
    <edge source="NZL" target="DEU">
      <data key="d0">228416529</data>
    </edge>
    <edge source="NZL" target="GHA">
      <data key="d0">1856017</data>
    </edge>
    <edge source="NZL" target="GRC">
      <data key="d0">17309370</data>
    </edge>
    <edge source="NZL" target="HKG">
      <data key="d0">43164965</data>
    </edge>
    <edge source="NZL" target="HUN">
      <data key="d0">15734</data>
    </edge>
    <edge source="NZL" target="IDN">
      <data key="d0">53581059</data>
    </edge>
    <edge source="NZL" target="IRL">
      <data key="d0">3084778</data>
    </edge>
    <edge source="NZL" target="ISR">
      <data key="d0">96547</data>
    </edge>
    <edge source="NZL" target="ITA">
      <data key="d0">27557033</data>
    </edge>
    <edge source="NZL" target="CIV">
      <data key="d0">130980</data>
    </edge>
    <edge source="NZL" target="JAM">
      <data key="d0">4684963</data>
    </edge>
    <edge source="NZL" target="JPN">
      <data key="d0">195073359</data>
    </edge>
    <edge source="NZL" target="JOR">
      <data key="d0">37679908</data>
    </edge>
    <edge source="NZL" target="KOR">
      <data key="d0">134857360</data>
    </edge>
    <edge source="NZL" target="LBN">
      <data key="d0">3976221</data>
    </edge>
    <edge source="NZL" target="MYS">
      <data key="d0">54726796</data>
    </edge>
    <edge source="NZL" target="MUS">
      <data key="d0">6672495</data>
    </edge>
    <edge source="NZL" target="MEX">
      <data key="d0">12337924</data>
    </edge>
    <edge source="NZL" target="OMN">
      <data key="d0">14831901</data>
    </edge>
    <edge source="NZL" target="NLD">
      <data key="d0">192617095</data>
    </edge>
    <edge source="NZL" target="NOR">
      <data key="d0">1833237</data>
    </edge>
    <edge source="NZL" target="PAK">
      <data key="d0">97458</data>
    </edge>
    <edge source="NZL" target="PER">
      <data key="d0">270133</data>
    </edge>
    <edge source="NZL" target="PHL">
      <data key="d0">15306369</data>
    </edge>
    <edge source="NZL" target="POL">
      <data key="d0">372354</data>
    </edge>
    <edge source="NZL" target="PRT">
      <data key="d0">6637802</data>
    </edge>
    <edge source="NZL" target="RUS">
      <data key="d0">17430275</data>
    </edge>
    <edge source="NZL" target="SAU">
      <data key="d0">57885635</data>
    </edge>
    <edge source="NZL" target="SEN">
      <data key="d0">136943</data>
    </edge>
    <edge source="NZL" target="IND">
      <data key="d0">722853</data>
    </edge>
    <edge source="NZL" target="SGP">
      <data key="d0">29132580</data>
    </edge>
    <edge source="NZL" target="VNM">
      <data key="d0">6202599</data>
    </edge>
    <edge source="NZL" target="ZAF">
      <data key="d0">5569832</data>
    </edge>
    <edge source="NZL" target="ESP">
      <data key="d0">15203426</data>
    </edge>
    <edge source="NZL" target="SWE">
      <data key="d0">22312165</data>
    </edge>
    <edge source="NZL" target="CHE">
      <data key="d0">45495261</data>
    </edge>
    <edge source="NZL" target="THA">
      <data key="d0">14202710</data>
    </edge>
    <edge source="NZL" target="ARE">
      <data key="d0">33362806</data>
    </edge>
    <edge source="NZL" target="TUN">
      <data key="d0">321189</data>
    </edge>
    <edge source="NZL" target="TUR">
      <data key="d0">3646277</data>
    </edge>
    <edge source="NZL" target="UKR">
      <data key="d0">262500</data>
    </edge>
    <edge source="NZL" target="EGY">
      <data key="d0">5280065</data>
    </edge>
    <edge source="NZL" target="GBR">
      <data key="d0">361539354</data>
    </edge>
    <edge source="NZL" target="USA">
      <data key="d0">1119976600</data>
    </edge>
    <edge source="PAN" target="CHN">
      <data key="d0">146752</data>
    </edge>
    <edge source="PAN" target="COL">
      <data key="d0">249939</data>
    </edge>
    <edge source="PAN" target="SLV">
      <data key="d0">3095065</data>
    </edge>
    <edge source="PAN" target="GTM">
      <data key="d0">225180</data>
    </edge>
    <edge source="PAN" target="HND">
      <data key="d0">375123</data>
    </edge>
    <edge source="PAN" target="HKG">
      <data key="d0">2293047</data>
    </edge>
    <edge source="PAN" target="JAM">
      <data key="d0">3367125</data>
    </edge>
    <edge source="PAN" target="JPN">
      <data key="d0">1758062</data>
    </edge>
    <edge source="PAN" target="MEX">
      <data key="d0">1991175</data>
    </edge>
    <edge source="PAN" target="NIC">
      <data key="d0">1623332</data>
    </edge>
    <edge source="PAN" target="PER">
      <data key="d0">396048</data>
    </edge>
    <edge source="PAN" target="VNM">
      <data key="d0">291238</data>
    </edge>
    <edge source="PAN" target="ESP">
      <data key="d0">55723</data>
    </edge>
    <edge source="PAN" target="THA">
      <data key="d0">31818</data>
    </edge>
    <edge source="PAN" target="USA">
      <data key="d0">29164</data>
    </edge>
    <edge source="PRY" target="ALB">
      <data key="d0">477948</data>
    </edge>
    <edge source="PRY" target="AZE">
      <data key="d0">204432</data>
    </edge>
    <edge source="PRY" target="ARM">
      <data key="d0">151805</data>
    </edge>
    <edge source="PRY" target="BRA">
      <data key="d0">135274641</data>
    </edge>
    <edge source="PRY" target="BLR">
      <data key="d0">44794</data>
    </edge>
    <edge source="PRY" target="CHL">
      <data key="d0">359926085</data>
    </edge>
    <edge source="PRY" target="COL">
      <data key="d0">1265027</data>
    </edge>
    <edge source="PRY" target="ECU">
      <data key="d0">12243</data>
    </edge>
    <edge source="PRY" target="FRA">
      <data key="d0">144113</data>
    </edge>
    <edge source="PRY" target="GEO">
      <data key="d0">2746857</data>
    </edge>
    <edge source="PRY" target="PSE">
      <data key="d0">3126204</data>
    </edge>
    <edge source="PRY" target="DEU">
      <data key="d0">7746905</data>
    </edge>
    <edge source="PRY" target="GHA">
      <data key="d0">351916</data>
    </edge>
    <edge source="PRY" target="HKG">
      <data key="d0">10836234</data>
    </edge>
    <edge source="PRY" target="ISR">
      <data key="d0">85276097</data>
    </edge>
    <edge source="PRY" target="ITA">
      <data key="d0">6410887</data>
    </edge>
    <edge source="PRY" target="CIV">
      <data key="d0">226255</data>
    </edge>
    <edge source="PRY" target="KAZ">
      <data key="d0">4510357</data>
    </edge>
    <edge source="PRY" target="JOR">
      <data key="d0">1497345</data>
    </edge>
    <edge source="PRY" target="KOR">
      <data key="d0">981257</data>
    </edge>
    <edge source="PRY" target="LBN">
      <data key="d0">18274702</data>
    </edge>
    <edge source="PRY" target="MYS">
      <data key="d0">151405</data>
    </edge>
    <edge source="PRY" target="MOZ">
      <data key="d0">68169</data>
    </edge>
    <edge source="PRY" target="NLD">
      <data key="d0">12162756</data>
    </edge>
    <edge source="PRY" target="PER">
      <data key="d0">2804007</data>
    </edge>
    <edge source="PRY" target="PRT">
      <data key="d0">736563</data>
    </edge>
    <edge source="PRY" target="RUS">
      <data key="d0">289919218</data>
    </edge>
    <edge source="PRY" target="SEN">
      <data key="d0">213798</data>
    </edge>
    <edge source="PRY" target="SRB">
      <data key="d0">3493001</data>
    </edge>
    <edge source="PRY" target="SGP">
      <data key="d0">1299129</data>
    </edge>
    <edge source="PRY" target="VNM">
      <data key="d0">95365432</data>
    </edge>
    <edge source="PRY" target="ZAF">
      <data key="d0">66569</data>
    </edge>
    <edge source="PRY" target="ESP">
      <data key="d0">4333329</data>
    </edge>
    <edge source="PRY" target="CHE">
      <data key="d0">8854319</data>
    </edge>
    <edge source="PRY" target="TGO">
      <data key="d0">12256</data>
    </edge>
    <edge source="PRY" target="MKD">
      <data key="d0">44358</data>
    </edge>
    <edge source="PRY" target="EGY">
      <data key="d0">12424992</data>
    </edge>
    <edge source="PRY" target="GBR">
      <data key="d0">4428123</data>
    </edge>
    <edge source="PRY" target="URY">
      <data key="d0">7777472</data>
    </edge>
    <edge source="PER" target="CHN">
      <data key="d0">340250</data>
    </edge>
    <edge source="PER" target="COL">
      <data key="d0">6026451</data>
    </edge>
    <edge source="PER" target="HKG">
      <data key="d0">268761</data>
    </edge>
    <edge source="PER" target="PAN">
      <data key="d0">1045760</data>
    </edge>
    <edge source="PER" target="PRY">
      <data key="d0">233559</data>
    </edge>
    <edge source="PER" target="VNM">
      <data key="d0">11299093</data>
    </edge>
    <edge source="PER" target="USA">
      <data key="d0">209308</data>
    </edge>
    <edge source="POL" target="ALB">
      <data key="d0">1856246</data>
    </edge>
    <edge source="POL" target="DZA">
      <data key="d0">758603</data>
    </edge>
    <edge source="POL" target="AZE">
      <data key="d0">488541</data>
    </edge>
    <edge source="POL" target="AUS">
      <data key="d0">85900</data>
    </edge>
    <edge source="POL" target="AUT">
      <data key="d0">50195967</data>
    </edge>
    <edge source="POL" target="ARM">
      <data key="d0">22545</data>
    </edge>
    <edge source="POL" target="BEL">
      <data key="d0">69452301</data>
    </edge>
    <edge source="POL" target="BGR">
      <data key="d0">67214984</data>
    </edge>
    <edge source="POL" target="BLR">
      <data key="d0">4228574</data>
    </edge>
    <edge source="POL" target="CMR">
      <data key="d0">148894</data>
    </edge>
    <edge source="POL" target="CAN">
      <data key="d0">18988013</data>
    </edge>
    <edge source="POL" target="CAF">
      <data key="d0">146131</data>
    </edge>
    <edge source="POL" target="LKA">
      <data key="d0">267742</data>
    </edge>
    <edge source="POL" target="CHL">
      <data key="d0">13136660</data>
    </edge>
    <edge source="POL" target="CHN">
      <data key="d0">33039341</data>
    </edge>
    <edge source="POL" target="HRV">
      <data key="d0">36087552</data>
    </edge>
    <edge source="POL" target="CZE">
      <data key="d0">278646960</data>
    </edge>
    <edge source="POL" target="BEN">
      <data key="d0">12962432</data>
    </edge>
    <edge source="POL" target="DNK">
      <data key="d0">142467207</data>
    </edge>
    <edge source="POL" target="EST">
      <data key="d0">45996172</data>
    </edge>
    <edge source="POL" target="FIN">
      <data key="d0">25275220</data>
    </edge>
    <edge source="POL" target="FRA">
      <data key="d0">291996579</data>
    </edge>
    <edge source="POL" target="GEO">
      <data key="d0">599256</data>
    </edge>
    <edge source="POL" target="GMB">
      <data key="d0">266184</data>
    </edge>
    <edge source="POL" target="PSE">
      <data key="d0">893399</data>
    </edge>
    <edge source="POL" target="DEU">
      <data key="d0">793910782</data>
    </edge>
    <edge source="POL" target="GHA">
      <data key="d0">8832076</data>
    </edge>
    <edge source="POL" target="GRC">
      <data key="d0">45264708</data>
    </edge>
    <edge source="POL" target="HKG">
      <data key="d0">159070404</data>
    </edge>
    <edge source="POL" target="HUN">
      <data key="d0">118253812</data>
    </edge>
    <edge source="POL" target="IRL">
      <data key="d0">72521556</data>
    </edge>
    <edge source="POL" target="ISR">
      <data key="d0">62705159</data>
    </edge>
    <edge source="POL" target="ITA">
      <data key="d0">484273388</data>
    </edge>
    <edge source="POL" target="CIV">
      <data key="d0">3390203</data>
    </edge>
    <edge source="POL" target="JPN">
      <data key="d0">6519549</data>
    </edge>
    <edge source="POL" target="KAZ">
      <data key="d0">3799260</data>
    </edge>
    <edge source="POL" target="JOR">
      <data key="d0">63096</data>
    </edge>
    <edge source="POL" target="LBN">
      <data key="d0">528975</data>
    </edge>
    <edge source="POL" target="LVA">
      <data key="d0">69953282</data>
    </edge>
    <edge source="POL" target="LTU">
      <data key="d0">140699800</data>
    </edge>
    <edge source="POL" target="MYS">
      <data key="d0">3057535</data>
    </edge>
    <edge source="POL" target="MUS">
      <data key="d0">160516</data>
    </edge>
    <edge source="POL" target="MDA">
      <data key="d0">8415360</data>
    </edge>
    <edge source="POL" target="MAR">
      <data key="d0">34894</data>
    </edge>
    <edge source="POL" target="MOZ">
      <data key="d0">199861</data>
    </edge>
    <edge source="POL" target="OMN">
      <data key="d0">250471</data>
    </edge>
    <edge source="POL" target="NAM">
      <data key="d0">10945</data>
    </edge>
    <edge source="POL" target="NLD">
      <data key="d0">273910134</data>
    </edge>
    <edge source="POL" target="NZL">
      <data key="d0">3259325</data>
    </edge>
    <edge source="POL" target="NER">
      <data key="d0">61338</data>
    </edge>
    <edge source="POL" target="NOR">
      <data key="d0">1044615</data>
    </edge>
    <edge source="POL" target="PAN">
      <data key="d0">265460</data>
    </edge>
    <edge source="POL" target="PHL">
      <data key="d0">3613444</data>
    </edge>
    <edge source="POL" target="PRT">
      <data key="d0">38220682</data>
    </edge>
    <edge source="POL" target="ROU">
      <data key="d0">81102239</data>
    </edge>
    <edge source="POL" target="RUS">
      <data key="d0">951317</data>
    </edge>
    <edge source="POL" target="SAU">
      <data key="d0">126769</data>
    </edge>
    <edge source="POL" target="SEN">
      <data key="d0">13486</data>
    </edge>
    <edge source="POL" target="SRB">
      <data key="d0">9422102</data>
    </edge>
    <edge source="POL" target="SVK">
      <data key="d0">204904905</data>
    </edge>
    <edge source="POL" target="VNM">
      <data key="d0">26668673</data>
    </edge>
    <edge source="POL" target="SVN">
      <data key="d0">17974647</data>
    </edge>
    <edge source="POL" target="ZAF">
      <data key="d0">5074644</data>
    </edge>
    <edge source="POL" target="ESP">
      <data key="d0">206209580</data>
    </edge>
    <edge source="POL" target="SWE">
      <data key="d0">117654593</data>
    </edge>
    <edge source="POL" target="CHE">
      <data key="d0">4365965</data>
    </edge>
    <edge source="POL" target="THA">
      <data key="d0">88502</data>
    </edge>
    <edge source="POL" target="TGO">
      <data key="d0">2818990</data>
    </edge>
    <edge source="POL" target="ARE">
      <data key="d0">2776476</data>
    </edge>
    <edge source="POL" target="TUN">
      <data key="d0">14476</data>
    </edge>
    <edge source="POL" target="TUR">
      <data key="d0">29772403</data>
    </edge>
    <edge source="POL" target="UKR">
      <data key="d0">26042194</data>
    </edge>
    <edge source="POL" target="MKD">
      <data key="d0">15670287</data>
    </edge>
    <edge source="POL" target="EGY">
      <data key="d0">678484</data>
    </edge>
    <edge source="POL" target="GBR">
      <data key="d0">715503612</data>
    </edge>
    <edge source="POL" target="TZA">
      <data key="d0">19536</data>
    </edge>
    <edge source="POL" target="USA">
      <data key="d0">137086368</data>
    </edge>
    <edge source="PRT" target="AUT">
      <data key="d0">69814</data>
    </edge>
    <edge source="PRT" target="BEL">
      <data key="d0">2850515</data>
    </edge>
    <edge source="PRT" target="BRA">
      <data key="d0">849810</data>
    </edge>
    <edge source="PRT" target="BGR">
      <data key="d0">967548</data>
    </edge>
    <edge source="PRT" target="CAN">
      <data key="d0">422118</data>
    </edge>
    <edge source="PRT" target="CHL">
      <data key="d0">217215</data>
    </edge>
    <edge source="PRT" target="CHN">
      <data key="d0">53092</data>
    </edge>
    <edge source="PRT" target="HRV">
      <data key="d0">1365844</data>
    </edge>
    <edge source="PRT" target="CZE">
      <data key="d0">637423</data>
    </edge>
    <edge source="PRT" target="BEN">
      <data key="d0">176665</data>
    </edge>
    <edge source="PRT" target="DNK">
      <data key="d0">549020</data>
    </edge>
    <edge source="PRT" target="EST">
      <data key="d0">637635</data>
    </edge>
    <edge source="PRT" target="FIN">
      <data key="d0">61046</data>
    </edge>
    <edge source="PRT" target="FRA">
      <data key="d0">28511998</data>
    </edge>
    <edge source="PRT" target="GMB">
      <data key="d0">24311</data>
    </edge>
    <edge source="PRT" target="DEU">
      <data key="d0">4767222</data>
    </edge>
    <edge source="PRT" target="HKG">
      <data key="d0">4756125</data>
    </edge>
    <edge source="PRT" target="HUN">
      <data key="d0">102852</data>
    </edge>
    <edge source="PRT" target="IRL">
      <data key="d0">263727</data>
    </edge>
    <edge source="PRT" target="ITA">
      <data key="d0">3780701</data>
    </edge>
    <edge source="PRT" target="CIV">
      <data key="d0">81947</data>
    </edge>
    <edge source="PRT" target="JPN">
      <data key="d0">15972</data>
    </edge>
    <edge source="PRT" target="KAZ">
      <data key="d0">10498</data>
    </edge>
    <edge source="PRT" target="LBN">
      <data key="d0">121587</data>
    </edge>
    <edge source="PRT" target="MUS">
      <data key="d0">36931</data>
    </edge>
    <edge source="PRT" target="MOZ">
      <data key="d0">2240939</data>
    </edge>
    <edge source="PRT" target="NLD">
      <data key="d0">4363778</data>
    </edge>
    <edge source="PRT" target="NOR">
      <data key="d0">13292</data>
    </edge>
    <edge source="PRT" target="POL">
      <data key="d0">2270834</data>
    </edge>
    <edge source="PRT" target="ROU">
      <data key="d0">148573</data>
    </edge>
    <edge source="PRT" target="RUS">
      <data key="d0">92580</data>
    </edge>
    <edge source="PRT" target="SVK">
      <data key="d0">83363</data>
    </edge>
    <edge source="PRT" target="VNM">
      <data key="d0">319471</data>
    </edge>
    <edge source="PRT" target="ZAF">
      <data key="d0">41610</data>
    </edge>
    <edge source="PRT" target="ESP">
      <data key="d0">124066969</data>
    </edge>
    <edge source="PRT" target="SWE">
      <data key="d0">121441</data>
    </edge>
    <edge source="PRT" target="CHE">
      <data key="d0">3195341</data>
    </edge>
    <edge source="PRT" target="TGO">
      <data key="d0">47869</data>
    </edge>
    <edge source="PRT" target="GBR">
      <data key="d0">9658826</data>
    </edge>
    <edge source="PRT" target="USA">
      <data key="d0">59532</data>
    </edge>
    <edge source="RUS" target="AZE">
      <data key="d0">6988432</data>
    </edge>
    <edge source="RUS" target="ARM">
      <data key="d0">2823671</data>
    </edge>
    <edge source="RUS" target="BLR">
      <data key="d0">28187060</data>
    </edge>
    <edge source="RUS" target="CHN">
      <data key="d0">73601</data>
    </edge>
    <edge source="RUS" target="EST">
      <data key="d0">28991</data>
    </edge>
    <edge source="RUS" target="FIN">
      <data key="d0">2786202</data>
    </edge>
    <edge source="RUS" target="GEO">
      <data key="d0">10104229</data>
    </edge>
    <edge source="RUS" target="DEU">
      <data key="d0">129480</data>
    </edge>
    <edge source="RUS" target="GHA">
      <data key="d0">305417</data>
    </edge>
    <edge source="RUS" target="HKG">
      <data key="d0">41505067</data>
    </edge>
    <edge source="RUS" target="IRL">
      <data key="d0">151073</data>
    </edge>
    <edge source="RUS" target="ISR">
      <data key="d0">20794</data>
    </edge>
    <edge source="RUS" target="ITA">
      <data key="d0">107973</data>
    </edge>
    <edge source="RUS" target="CIV">
      <data key="d0">56678</data>
    </edge>
    <edge source="RUS" target="JPN">
      <data key="d0">39691</data>
    </edge>
    <edge source="RUS" target="KAZ">
      <data key="d0">91090233</data>
    </edge>
    <edge source="RUS" target="JOR">
      <data key="d0">154440</data>
    </edge>
    <edge source="RUS" target="KOR">
      <data key="d0">712833</data>
    </edge>
    <edge source="RUS" target="KGZ">
      <data key="d0">11703178</data>
    </edge>
    <edge source="RUS" target="MDA">
      <data key="d0">69423</data>
    </edge>
    <edge source="RUS" target="MAR">
      <data key="d0">184338</data>
    </edge>
    <edge source="RUS" target="MOZ">
      <data key="d0">72344</data>
    </edge>
    <edge source="RUS" target="OMN">
      <data key="d0">113239</data>
    </edge>
    <edge source="RUS" target="NLD">
      <data key="d0">303006</data>
    </edge>
    <edge source="RUS" target="NOR">
      <data key="d0">85708</data>
    </edge>
    <edge source="RUS" target="SRB">
      <data key="d0">1085188</data>
    </edge>
    <edge source="RUS" target="VNM">
      <data key="d0">15779227</data>
    </edge>
    <edge source="RUS" target="ZWE">
      <data key="d0">29783</data>
    </edge>
    <edge source="RUS" target="THA">
      <data key="d0">106187</data>
    </edge>
    <edge source="RUS" target="TGO">
      <data key="d0">78895</data>
    </edge>
    <edge source="RUS" target="ARE">
      <data key="d0">2756789</data>
    </edge>
    <edge source="RUS" target="UKR">
      <data key="d0">72370333</data>
    </edge>
    <edge source="RUS" target="EGY">
      <data key="d0">2419076</data>
    </edge>
    <edge source="RUS" target="TZA">
      <data key="d0">313851</data>
    </edge>
    <edge source="SAU" target="AZE">
      <data key="d0">26669</data>
    </edge>
    <edge source="SAU" target="AUS">
      <data key="d0">96811</data>
    </edge>
    <edge source="SAU" target="BRA">
      <data key="d0">373111</data>
    </edge>
    <edge source="SAU" target="GMB">
      <data key="d0">33337</data>
    </edge>
    <edge source="SAU" target="DEU">
      <data key="d0">51206</data>
    </edge>
    <edge source="SAU" target="GHA">
      <data key="d0">44805</data>
    </edge>
    <edge source="SAU" target="JOR">
      <data key="d0">4022350</data>
    </edge>
    <edge source="SAU" target="LBN">
      <data key="d0">4748304</data>
    </edge>
    <edge source="SAU" target="MRT">
      <data key="d0">66674</data>
    </edge>
    <edge source="SAU" target="OMN">
      <data key="d0">8386608</data>
    </edge>
    <edge source="SAU" target="NZL">
      <data key="d0">309370</data>
    </edge>
    <edge source="SAU" target="PAK">
      <data key="d0">1572989</data>
    </edge>
    <edge source="SAU" target="PHL">
      <data key="d0">336573</data>
    </edge>
    <edge source="SAU" target="SEN">
      <data key="d0">66674</data>
    </edge>
    <edge source="SAU" target="IND">
      <data key="d0">6888561</data>
    </edge>
    <edge source="SAU" target="VNM">
      <data key="d0">571268</data>
    </edge>
    <edge source="SAU" target="ARE">
      <data key="d0">78024580</data>
    </edge>
    <edge source="SAU" target="TUR">
      <data key="d0">272299</data>
    </edge>
    <edge source="SAU" target="EGY">
      <data key="d0">824899</data>
    </edge>
    <edge source="SAU" target="TZA">
      <data key="d0">40004</data>
    </edge>
    <edge source="SEN" target="GMB">
      <data key="d0">14953</data>
    </edge>
    <edge source="SEN" target="CIV">
      <data key="d0">22302</data>
    </edge>
    <edge source="SEN" target="MRT">
      <data key="d0">41237</data>
    </edge>
    <edge source="SEN" target="MEX">
      <data key="d0">83573</data>
    </edge>
    <edge source="SEN" target="TGO">
      <data key="d0">12595</data>
    </edge>
    <edge source="SGP" target="AUS">
      <data key="d0">82438</data>
    </edge>
    <edge source="SGP" target="BRA">
      <data key="d0">42456</data>
    </edge>
    <edge source="SGP" target="KHM">
      <data key="d0">296805</data>
    </edge>
    <edge source="SGP" target="LKA">
      <data key="d0">699300</data>
    </edge>
    <edge source="SGP" target="CHN">
      <data key="d0">246367</data>
    </edge>
    <edge source="SGP" target="FRA">
      <data key="d0">142910</data>
    </edge>
    <edge source="SGP" target="HKG">
      <data key="d0">2049496</data>
    </edge>
    <edge source="SGP" target="IDN">
      <data key="d0">75519424</data>
    </edge>
    <edge source="SGP" target="JPN">
      <data key="d0">99767</data>
    </edge>
    <edge source="SGP" target="KOR">
      <data key="d0">158137</data>
    </edge>
    <edge source="SGP" target="MYS">
      <data key="d0">28572581</data>
    </edge>
    <edge source="SGP" target="MUS">
      <data key="d0">55250</data>
    </edge>
    <edge source="SGP" target="NLD">
      <data key="d0">46298</data>
    </edge>
    <edge source="SGP" target="PHL">
      <data key="d0">384660</data>
    </edge>
    <edge source="SGP" target="SAU">
      <data key="d0">57442</data>
    </edge>
    <edge source="SGP" target="IND">
      <data key="d0">56099</data>
    </edge>
    <edge source="SGP" target="VNM">
      <data key="d0">477967</data>
    </edge>
    <edge source="SGP" target="SVN">
      <data key="d0">88182</data>
    </edge>
    <edge source="SGP" target="ZAF">
      <data key="d0">37265</data>
    </edge>
    <edge source="SGP" target="THA">
      <data key="d0">1634557</data>
    </edge>
    <edge source="SGP" target="ARE">
      <data key="d0">323045</data>
    </edge>
    <edge source="SGP" target="USA">
      <data key="d0">95191</data>
    </edge>
    <edge source="ZAF" target="BEL">
      <data key="d0">7896807</data>
    </edge>
    <edge source="ZAF" target="BWA">
      <data key="d0">14357005</data>
    </edge>
    <edge source="ZAF" target="CHN">
      <data key="d0">35379</data>
    </edge>
    <edge source="ZAF" target="BEN">
      <data key="d0">42481</data>
    </edge>
    <edge source="ZAF" target="ETH">
      <data key="d0">1493887</data>
    </edge>
    <edge source="ZAF" target="FRA">
      <data key="d0">4291137</data>
    </edge>
    <edge source="ZAF" target="DEU">
      <data key="d0">5438710</data>
    </edge>
    <edge source="ZAF" target="GHA">
      <data key="d0">934440</data>
    </edge>
    <edge source="ZAF" target="HKG">
      <data key="d0">10664790</data>
    </edge>
    <edge source="ZAF" target="IDN">
      <data key="d0">81560</data>
    </edge>
    <edge source="ZAF" target="ITA">
      <data key="d0">308357</data>
    </edge>
    <edge source="ZAF" target="CIV">
      <data key="d0">211606</data>
    </edge>
    <edge source="ZAF" target="JOR">
      <data key="d0">15574705</data>
    </edge>
    <edge source="ZAF" target="MWI">
      <data key="d0">1198992</data>
    </edge>
    <edge source="ZAF" target="MUS">
      <data key="d0">5211076</data>
    </edge>
    <edge source="ZAF" target="MOZ">
      <data key="d0">48889233</data>
    </edge>
    <edge source="ZAF" target="OMN">
      <data key="d0">342285</data>
    </edge>
    <edge source="ZAF" target="NAM">
      <data key="d0">38232213</data>
    </edge>
    <edge source="ZAF" target="NLD">
      <data key="d0">4884448</data>
    </edge>
    <edge source="ZAF" target="NOR">
      <data key="d0">188138</data>
    </edge>
    <edge source="ZAF" target="POL">
      <data key="d0">24975</data>
    </edge>
    <edge source="ZAF" target="SEN">
      <data key="d0">132287</data>
    </edge>
    <edge source="ZAF" target="SGP">
      <data key="d0">1224878</data>
    </edge>
    <edge source="ZAF" target="VNM">
      <data key="d0">19883206</data>
    </edge>
    <edge source="ZAF" target="ZWE">
      <data key="d0">5484190</data>
    </edge>
    <edge source="ZAF" target="ESP">
      <data key="d0">23540</data>
    </edge>
    <edge source="ZAF" target="SWE">
      <data key="d0">215336</data>
    </edge>
    <edge source="ZAF" target="CHE">
      <data key="d0">2602907</data>
    </edge>
    <edge source="ZAF" target="TGO">
      <data key="d0">67439</data>
    </edge>
    <edge source="ZAF" target="ARE">
      <data key="d0">23479320</data>
    </edge>
    <edge source="ZAF" target="UGA">
      <data key="d0">53279</data>
    </edge>
    <edge source="ZAF" target="EGY">
      <data key="d0">4084515</data>
    </edge>
    <edge source="ZAF" target="GBR">
      <data key="d0">3112793</data>
    </edge>
    <edge source="ZAF" target="TZA">
      <data key="d0">369399</data>
    </edge>
    <edge source="ESP" target="ALB">
      <data key="d0">973954</data>
    </edge>
    <edge source="ESP" target="DZA">
      <data key="d0">50272436</data>
    </edge>
    <edge source="ESP" target="AZE">
      <data key="d0">344287</data>
    </edge>
    <edge source="ESP" target="ARG">
      <data key="d0">3197810</data>
    </edge>
    <edge source="ESP" target="AUS">
      <data key="d0">8328604</data>
    </edge>
    <edge source="ESP" target="AUT">
      <data key="d0">15707252</data>
    </edge>
    <edge source="ESP" target="ARM">
      <data key="d0">148400</data>
    </edge>
    <edge source="ESP" target="BEL">
      <data key="d0">105676377</data>
    </edge>
    <edge source="ESP" target="BRA">
      <data key="d0">7528158</data>
    </edge>
    <edge source="ESP" target="BGR">
      <data key="d0">83656074</data>
    </edge>
    <edge source="ESP" target="KHM">
      <data key="d0">30540</data>
    </edge>
    <edge source="ESP" target="CMR">
      <data key="d0">138935</data>
    </edge>
    <edge source="ESP" target="CAN">
      <data key="d0">23352861</data>
    </edge>
    <edge source="ESP" target="CAF">
      <data key="d0">543302</data>
    </edge>
    <edge source="ESP" target="LKA">
      <data key="d0">25768</data>
    </edge>
    <edge source="ESP" target="CHL">
      <data key="d0">13051892</data>
    </edge>
    <edge source="ESP" target="CHN">
      <data key="d0">666543475</data>
    </edge>
    <edge source="ESP" target="COL">
      <data key="d0">5807332</data>
    </edge>
    <edge source="ESP" target="CRI">
      <data key="d0">968840</data>
    </edge>
    <edge source="ESP" target="HRV">
      <data key="d0">28451102</data>
    </edge>
    <edge source="ESP" target="CZE">
      <data key="d0">115474679</data>
    </edge>
    <edge source="ESP" target="BEN">
      <data key="d0">18042371</data>
    </edge>
    <edge source="ESP" target="DNK">
      <data key="d0">94916844</data>
    </edge>
    <edge source="ESP" target="ECU">
      <data key="d0">557821</data>
    </edge>
    <edge source="ESP" target="SLV">
      <data key="d0">211793</data>
    </edge>
    <edge source="ESP" target="ETH">
      <data key="d0">40666</data>
    </edge>
    <edge source="ESP" target="EST">
      <data key="d0">8230283</data>
    </edge>
    <edge source="ESP" target="FIN">
      <data key="d0">8413976</data>
    </edge>
    <edge source="ESP" target="FRA">
      <data key="d0">1176354069</data>
    </edge>
    <edge source="ESP" target="GEO">
      <data key="d0">3801407</data>
    </edge>
    <edge source="ESP" target="GMB">
      <data key="d0">37758</data>
    </edge>
    <edge source="ESP" target="DEU">
      <data key="d0">322422394</data>
    </edge>
    <edge source="ESP" target="GHA">
      <data key="d0">1475397</data>
    </edge>
    <edge source="ESP" target="GRC">
      <data key="d0">94446311</data>
    </edge>
    <edge source="ESP" target="GTM">
      <data key="d0">768578</data>
    </edge>
    <edge source="ESP" target="HND">
      <data key="d0">43283</data>
    </edge>
    <edge source="ESP" target="HKG">
      <data key="d0">150043015</data>
    </edge>
    <edge source="ESP" target="HUN">
      <data key="d0">46528274</data>
    </edge>
    <edge source="ESP" target="IDN">
      <data key="d0">2229607</data>
    </edge>
    <edge source="ESP" target="IRL">
      <data key="d0">38161549</data>
    </edge>
    <edge source="ESP" target="ISR">
      <data key="d0">2797475</data>
    </edge>
    <edge source="ESP" target="ITA">
      <data key="d0">517366528</data>
    </edge>
    <edge source="ESP" target="CIV">
      <data key="d0">3572673</data>
    </edge>
    <edge source="ESP" target="JPN">
      <data key="d0">381153344</data>
    </edge>
    <edge source="ESP" target="KAZ">
      <data key="d0">11682</data>
    </edge>
    <edge source="ESP" target="JOR">
      <data key="d0">481486</data>
    </edge>
    <edge source="ESP" target="KOR">
      <data key="d0">170746490</data>
    </edge>
    <edge source="ESP" target="LBN">
      <data key="d0">11603166</data>
    </edge>
    <edge source="ESP" target="LVA">
      <data key="d0">7591286</data>
    </edge>
    <edge source="ESP" target="LTU">
      <data key="d0">16316561</data>
    </edge>
    <edge source="ESP" target="MYS">
      <data key="d0">10155301</data>
    </edge>
    <edge source="ESP" target="MRT">
      <data key="d0">21362</data>
    </edge>
    <edge source="ESP" target="MUS">
      <data key="d0">947940</data>
    </edge>
    <edge source="ESP" target="MEX">
      <data key="d0">22435142</data>
    </edge>
    <edge source="ESP" target="MDA">
      <data key="d0">252734</data>
    </edge>
    <edge source="ESP" target="MAR">
      <data key="d0">9923705</data>
    </edge>
    <edge source="ESP" target="MOZ">
      <data key="d0">66807</data>
    </edge>
    <edge source="ESP" target="OMN">
      <data key="d0">1812546</data>
    </edge>
    <edge source="ESP" target="NAM">
      <data key="d0">92045</data>
    </edge>
    <edge source="ESP" target="NLD">
      <data key="d0">168774280</data>
    </edge>
    <edge source="ESP" target="NZL">
      <data key="d0">31995799</data>
    </edge>
    <edge source="ESP" target="NIC">
      <data key="d0">111646</data>
    </edge>
    <edge source="ESP" target="NER">
      <data key="d0">658786</data>
    </edge>
    <edge source="ESP" target="NOR">
      <data key="d0">6610775</data>
    </edge>
    <edge source="ESP" target="PAK">
      <data key="d0">93722</data>
    </edge>
    <edge source="ESP" target="PAN">
      <data key="d0">2808569</data>
    </edge>
    <edge source="ESP" target="PRY">
      <data key="d0">167618</data>
    </edge>
    <edge source="ESP" target="PER">
      <data key="d0">690463</data>
    </edge>
    <edge source="ESP" target="PHL">
      <data key="d0">50987653</data>
    </edge>
    <edge source="ESP" target="POL">
      <data key="d0">181886683</data>
    </edge>
    <edge source="ESP" target="PRT">
      <data key="d0">751779816</data>
    </edge>
    <edge source="ESP" target="ROU">
      <data key="d0">99957330</data>
    </edge>
    <edge source="ESP" target="RUS">
      <data key="d0">2678892</data>
    </edge>
    <edge source="ESP" target="SAU">
      <data key="d0">125237</data>
    </edge>
    <edge source="ESP" target="SEN">
      <data key="d0">545240</data>
    </edge>
    <edge source="ESP" target="SRB">
      <data key="d0">23491512</data>
    </edge>
    <edge source="ESP" target="IND">
      <data key="d0">352620</data>
    </edge>
    <edge source="ESP" target="SGP">
      <data key="d0">23641658</data>
    </edge>
    <edge source="ESP" target="SVK">
      <data key="d0">40675009</data>
    </edge>
    <edge source="ESP" target="VNM">
      <data key="d0">17217601</data>
    </edge>
    <edge source="ESP" target="SVN">
      <data key="d0">10125580</data>
    </edge>
    <edge source="ESP" target="ZAF">
      <data key="d0">56223914</data>
    </edge>
    <edge source="ESP" target="SWE">
      <data key="d0">27440466</data>
    </edge>
    <edge source="ESP" target="CHE">
      <data key="d0">8306001</data>
    </edge>
    <edge source="ESP" target="THA">
      <data key="d0">5092474</data>
    </edge>
    <edge source="ESP" target="TGO">
      <data key="d0">1703253</data>
    </edge>
    <edge source="ESP" target="ARE">
      <data key="d0">8149925</data>
    </edge>
    <edge source="ESP" target="TUN">
      <data key="d0">483649</data>
    </edge>
    <edge source="ESP" target="TUR">
      <data key="d0">193477</data>
    </edge>
    <edge source="ESP" target="UKR">
      <data key="d0">4010056</data>
    </edge>
    <edge source="ESP" target="MKD">
      <data key="d0">7922360</data>
    </edge>
    <edge source="ESP" target="GBR">
      <data key="d0">303874474</data>
    </edge>
    <edge source="ESP" target="USA">
      <data key="d0">48193721</data>
    </edge>
    <edge source="ESP" target="BFA">
      <data key="d0">14254</data>
    </edge>
    <edge source="ESP" target="URY">
      <data key="d0">5145156</data>
    </edge>
    <edge source="SWE" target="ALB">
      <data key="d0">105363</data>
    </edge>
    <edge source="SWE" target="AUT">
      <data key="d0">542132</data>
    </edge>
    <edge source="SWE" target="BEL">
      <data key="d0">5802780</data>
    </edge>
    <edge source="SWE" target="BGR">
      <data key="d0">380873</data>
    </edge>
    <edge source="SWE" target="CAN">
      <data key="d0">16839</data>
    </edge>
    <edge source="SWE" target="HRV">
      <data key="d0">223823</data>
    </edge>
    <edge source="SWE" target="CZE">
      <data key="d0">2093805</data>
    </edge>
    <edge source="SWE" target="BEN">
      <data key="d0">286970</data>
    </edge>
    <edge source="SWE" target="DNK">
      <data key="d0">58365174</data>
    </edge>
    <edge source="SWE" target="EST">
      <data key="d0">1651188</data>
    </edge>
    <edge source="SWE" target="FIN">
      <data key="d0">39165785</data>
    </edge>
    <edge source="SWE" target="FRA">
      <data key="d0">3593088</data>
    </edge>
    <edge source="SWE" target="GEO">
      <data key="d0">267909</data>
    </edge>
    <edge source="SWE" target="DEU">
      <data key="d0">16578888</data>
    </edge>
    <edge source="SWE" target="GHA">
      <data key="d0">641180</data>
    </edge>
    <edge source="SWE" target="GRC">
      <data key="d0">314919</data>
    </edge>
    <edge source="SWE" target="HKG">
      <data key="d0">5810264</data>
    </edge>
    <edge source="SWE" target="HUN">
      <data key="d0">1051171</data>
    </edge>
    <edge source="SWE" target="IRL">
      <data key="d0">80338</data>
    </edge>
    <edge source="SWE" target="ITA">
      <data key="d0">1286219</data>
    </edge>
    <edge source="SWE" target="CIV">
      <data key="d0">697545</data>
    </edge>
    <edge source="SWE" target="JPN">
      <data key="d0">411394</data>
    </edge>
    <edge source="SWE" target="KOR">
      <data key="d0">4210179</data>
    </edge>
    <edge source="SWE" target="LVA">
      <data key="d0">1507352</data>
    </edge>
    <edge source="SWE" target="LTU">
      <data key="d0">239843</data>
    </edge>
    <edge source="SWE" target="MYS">
      <data key="d0">3101942</data>
    </edge>
    <edge source="SWE" target="NAM">
      <data key="d0">96007</data>
    </edge>
    <edge source="SWE" target="NLD">
      <data key="d0">10565148</data>
    </edge>
    <edge source="SWE" target="NZL">
      <data key="d0">6275801</data>
    </edge>
    <edge source="SWE" target="NER">
      <data key="d0">21400</data>
    </edge>
    <edge source="SWE" target="NOR">
      <data key="d0">9558883</data>
    </edge>
    <edge source="SWE" target="PAN">
      <data key="d0">169329</data>
    </edge>
    <edge source="SWE" target="POL">
      <data key="d0">24921598</data>
    </edge>
    <edge source="SWE" target="PRT">
      <data key="d0">89459</data>
    </edge>
    <edge source="SWE" target="ROU">
      <data key="d0">456532</data>
    </edge>
    <edge source="SWE" target="SEN">
      <data key="d0">13916</data>
    </edge>
    <edge source="SWE" target="SRB">
      <data key="d0">131089</data>
    </edge>
    <edge source="SWE" target="SGP">
      <data key="d0">930255</data>
    </edge>
    <edge source="SWE" target="SVK">
      <data key="d0">450335</data>
    </edge>
    <edge source="SWE" target="VNM">
      <data key="d0">21166</data>
    </edge>
    <edge source="SWE" target="SVN">
      <data key="d0">57417</data>
    </edge>
    <edge source="SWE" target="ESP">
      <data key="d0">2122338</data>
    </edge>
    <edge source="SWE" target="CHE">
      <data key="d0">333863</data>
    </edge>
    <edge source="SWE" target="THA">
      <data key="d0">459339</data>
    </edge>
    <edge source="SWE" target="TGO">
      <data key="d0">91798</data>
    </edge>
    <edge source="SWE" target="UKR">
      <data key="d0">143251</data>
    </edge>
    <edge source="SWE" target="MKD">
      <data key="d0">277381</data>
    </edge>
    <edge source="SWE" target="GBR">
      <data key="d0">7450694</data>
    </edge>
    <edge source="SWE" target="USA">
      <data key="d0">678952</data>
    </edge>
    <edge source="CHE" target="AUT">
      <data key="d0">4863068</data>
    </edge>
    <edge source="CHE" target="BEL">
      <data key="d0">18195</data>
    </edge>
    <edge source="CHE" target="CZE">
      <data key="d0">31175</data>
    </edge>
    <edge source="CHE" target="FRA">
      <data key="d0">42265170</data>
    </edge>
    <edge source="CHE" target="DEU">
      <data key="d0">21059656</data>
    </edge>
    <edge source="CHE" target="HKG">
      <data key="d0">68579</data>
    </edge>
    <edge source="CHE" target="HUN">
      <data key="d0">369578</data>
    </edge>
    <edge source="CHE" target="ITA">
      <data key="d0">1934703</data>
    </edge>
    <edge source="CHE" target="CIV">
      <data key="d0">45688</data>
    </edge>
    <edge source="CHE" target="JPN">
      <data key="d0">21234</data>
    </edge>
    <edge source="CHE" target="MAR">
      <data key="d0">1502529</data>
    </edge>
    <edge source="CHE" target="NLD">
      <data key="d0">483872</data>
    </edge>
    <edge source="CHE" target="PHL">
      <data key="d0">31265</data>
    </edge>
    <edge source="CHE" target="POL">
      <data key="d0">71060</data>
    </edge>
    <edge source="CHE" target="RUS">
      <data key="d0">326827</data>
    </edge>
    <edge source="CHE" target="SRB">
      <data key="d0">294742</data>
    </edge>
    <edge source="CHE" target="SGP">
      <data key="d0">23974</data>
    </edge>
    <edge source="CHE" target="SVN">
      <data key="d0">17599</data>
    </edge>
    <edge source="CHE" target="ESP">
      <data key="d0">821358</data>
    </edge>
    <edge source="CHE" target="GBR">
      <data key="d0">27537</data>
    </edge>
    <edge source="THA" target="AUS">
      <data key="d0">3093732</data>
    </edge>
    <edge source="THA" target="AUT">
      <data key="d0">276792</data>
    </edge>
    <edge source="THA" target="BEL">
      <data key="d0">35294143</data>
    </edge>
    <edge source="THA" target="KHM">
      <data key="d0">14083194</data>
    </edge>
    <edge source="THA" target="CAN">
      <data key="d0">27704466</data>
    </edge>
    <edge source="THA" target="LKA">
      <data key="d0">61975</data>
    </edge>
    <edge source="THA" target="CHN">
      <data key="d0">727586</data>
    </edge>
    <edge source="THA" target="DNK">
      <data key="d0">947527</data>
    </edge>
    <edge source="THA" target="ETH">
      <data key="d0">56374</data>
    </edge>
    <edge source="THA" target="FIN">
      <data key="d0">470304</data>
    </edge>
    <edge source="THA" target="FRA">
      <data key="d0">8509472</data>
    </edge>
    <edge source="THA" target="DEU">
      <data key="d0">100653390</data>
    </edge>
    <edge source="THA" target="HKG">
      <data key="d0">61744391</data>
    </edge>
    <edge source="THA" target="IDN">
      <data key="d0">703079</data>
    </edge>
    <edge source="THA" target="IRL">
      <data key="d0">34833178</data>
    </edge>
    <edge source="THA" target="JPN">
      <data key="d0">1611776558</data>
    </edge>
    <edge source="THA" target="KOR">
      <data key="d0">44668388</data>
    </edge>
    <edge source="THA" target="MYS">
      <data key="d0">35138998</data>
    </edge>
    <edge source="THA" target="OMN">
      <data key="d0">1669760</data>
    </edge>
    <edge source="THA" target="NLD">
      <data key="d0">222017501</data>
    </edge>
    <edge source="THA" target="NZL">
      <data key="d0">1700945</data>
    </edge>
    <edge source="THA" target="NOR">
      <data key="d0">944849</data>
    </edge>
    <edge source="THA" target="PHL">
      <data key="d0">2917114</data>
    </edge>
    <edge source="THA" target="POL">
      <data key="d0">14226</data>
    </edge>
    <edge source="THA" target="RUS">
      <data key="d0">94220</data>
    </edge>
    <edge source="THA" target="SAU">
      <data key="d0">72260</data>
    </edge>
    <edge source="THA" target="IND">
      <data key="d0">301447</data>
    </edge>
    <edge source="THA" target="SGP">
      <data key="d0">66712317</data>
    </edge>
    <edge source="THA" target="VNM">
      <data key="d0">3804819</data>
    </edge>
    <edge source="THA" target="ZAF">
      <data key="d0">823535</data>
    </edge>
    <edge source="THA" target="ESP">
      <data key="d0">17094</data>
    </edge>
    <edge source="THA" target="SWE">
      <data key="d0">9978726</data>
    </edge>
    <edge source="THA" target="CHE">
      <data key="d0">725139</data>
    </edge>
    <edge source="THA" target="ARE">
      <data key="d0">29973147</data>
    </edge>
    <edge source="THA" target="GBR">
      <data key="d0">574464997</data>
    </edge>
    <edge source="THA" target="USA">
      <data key="d0">239572</data>
    </edge>
    <edge source="TGO" target="BEN">
      <data key="d0">51834</data>
    </edge>
    <edge source="TGO" target="FRA">
      <data key="d0">173911</data>
    </edge>
    <edge source="TGO" target="GHA">
      <data key="d0">16718</data>
    </edge>
    <edge source="ARE" target="AZE">
      <data key="d0">42550</data>
    </edge>
    <edge source="ARE" target="AUS">
      <data key="d0">35989</data>
    </edge>
    <edge source="ARE" target="BRA">
      <data key="d0">5936846</data>
    </edge>
    <edge source="ARE" target="CMR">
      <data key="d0">40857</data>
    </edge>
    <edge source="ARE" target="LKA">
      <data key="d0">204615</data>
    </edge>
    <edge source="ARE" target="ETH">
      <data key="d0">47874</data>
    </edge>
    <edge source="ARE" target="GEO">
      <data key="d0">20806</data>
    </edge>
    <edge source="ARE" target="DEU">
      <data key="d0">22024</data>
    </edge>
    <edge source="ARE" target="GHA">
      <data key="d0">113964</data>
    </edge>
    <edge source="ARE" target="HKG">
      <data key="d0">519505</data>
    </edge>
    <edge source="ARE" target="IRL">
      <data key="d0">30270</data>
    </edge>
    <edge source="ARE" target="KAZ">
      <data key="d0">86751</data>
    </edge>
    <edge source="ARE" target="JOR">
      <data key="d0">1978239</data>
    </edge>
    <edge source="ARE" target="KOR">
      <data key="d0">18917</data>
    </edge>
    <edge source="ARE" target="LBN">
      <data key="d0">1080147</data>
    </edge>
    <edge source="ARE" target="MUS">
      <data key="d0">183308</data>
    </edge>
    <edge source="ARE" target="OMN">
      <data key="d0">38113113</data>
    </edge>
    <edge source="ARE" target="NLD">
      <data key="d0">11560</data>
    </edge>
    <edge source="ARE" target="NER">
      <data key="d0">132478</data>
    </edge>
    <edge source="ARE" target="PAK">
      <data key="d0">3968244</data>
    </edge>
    <edge source="ARE" target="PHL">
      <data key="d0">16904</data>
    </edge>
    <edge source="ARE" target="PRT">
      <data key="d0">44480</data>
    </edge>
    <edge source="ARE" target="SAU">
      <data key="d0">38966595</data>
    </edge>
    <edge source="ARE" target="IND">
      <data key="d0">33755</data>
    </edge>
    <edge source="ARE" target="ZAF">
      <data key="d0">56332</data>
    </edge>
    <edge source="ARE" target="TUN">
      <data key="d0">221124</data>
    </edge>
    <edge source="ARE" target="TUR">
      <data key="d0">416052</data>
    </edge>
    <edge source="ARE" target="UGA">
      <data key="d0">33838</data>
    </edge>
    <edge source="ARE" target="UKR">
      <data key="d0">54918</data>
    </edge>
    <edge source="ARE" target="EGY">
      <data key="d0">38029</data>
    </edge>
    <edge source="ARE" target="TZA">
      <data key="d0">491653</data>
    </edge>
    <edge source="ARE" target="USA">
      <data key="d0">510182</data>
    </edge>
    <edge source="GBR" target="ALB">
      <data key="d0">980731</data>
    </edge>
    <edge source="GBR" target="ARG">
      <data key="d0">26971</data>
    </edge>
    <edge source="GBR" target="AUS">
      <data key="d0">4974505</data>
    </edge>
    <edge source="GBR" target="AUT">
      <data key="d0">7263836</data>
    </edge>
    <edge source="GBR" target="BEL">
      <data key="d0">84943651</data>
    </edge>
    <edge source="GBR" target="BRA">
      <data key="d0">283210</data>
    </edge>
    <edge source="GBR" target="BGR">
      <data key="d0">5550841</data>
    </edge>
    <edge source="GBR" target="CMR">
      <data key="d0">34217</data>
    </edge>
    <edge source="GBR" target="CAN">
      <data key="d0">3775351</data>
    </edge>
    <edge source="GBR" target="LKA">
      <data key="d0">35522</data>
    </edge>
    <edge source="GBR" target="CHN">
      <data key="d0">102763142</data>
    </edge>
    <edge source="GBR" target="HRV">
      <data key="d0">351289</data>
    </edge>
    <edge source="GBR" target="CZE">
      <data key="d0">8374108</data>
    </edge>
    <edge source="GBR" target="BEN">
      <data key="d0">1888108</data>
    </edge>
    <edge source="GBR" target="DNK">
      <data key="d0">65821528</data>
    </edge>
    <edge source="GBR" target="EST">
      <data key="d0">1666461</data>
    </edge>
    <edge source="GBR" target="FIN">
      <data key="d0">2337670</data>
    </edge>
    <edge source="GBR" target="FRA">
      <data key="d0">364221376</data>
    </edge>
    <edge source="GBR" target="GEO">
      <data key="d0">97968</data>
    </edge>
    <edge source="GBR" target="DEU">
      <data key="d0">175330714</data>
    </edge>
    <edge source="GBR" target="GHA">
      <data key="d0">4753624</data>
    </edge>
    <edge source="GBR" target="GRC">
      <data key="d0">9804806</data>
    </edge>
    <edge source="GBR" target="HKG">
      <data key="d0">103747506</data>
    </edge>
    <edge source="GBR" target="HUN">
      <data key="d0">4758557</data>
    </edge>
    <edge source="GBR" target="IDN">
      <data key="d0">162200</data>
    </edge>
    <edge source="GBR" target="IRL">
      <data key="d0">560944008</data>
    </edge>
    <edge source="GBR" target="ISR">
      <data key="d0">34928</data>
    </edge>
    <edge source="GBR" target="ITA">
      <data key="d0">74123113</data>
    </edge>
    <edge source="GBR" target="CIV">
      <data key="d0">3225107</data>
    </edge>
    <edge source="GBR" target="JPN">
      <data key="d0">1459418</data>
    </edge>
    <edge source="GBR" target="JOR">
      <data key="d0">129206</data>
    </edge>
    <edge source="GBR" target="KOR">
      <data key="d0">6154925</data>
    </edge>
    <edge source="GBR" target="LBN">
      <data key="d0">79110</data>
    </edge>
    <edge source="GBR" target="LVA">
      <data key="d0">2763803</data>
    </edge>
    <edge source="GBR" target="LTU">
      <data key="d0">1195213</data>
    </edge>
    <edge source="GBR" target="MDG">
      <data key="d0">14758</data>
    </edge>
    <edge source="GBR" target="MYS">
      <data key="d0">607561</data>
    </edge>
    <edge source="GBR" target="MUS">
      <data key="d0">227107</data>
    </edge>
    <edge source="GBR" target="MOZ">
      <data key="d0">104627</data>
    </edge>
    <edge source="GBR" target="OMN">
      <data key="d0">93196</data>
    </edge>
    <edge source="GBR" target="NLD">
      <data key="d0">203366306</data>
    </edge>
    <edge source="GBR" target="NZL">
      <data key="d0">432624</data>
    </edge>
    <edge source="GBR" target="NOR">
      <data key="d0">323656</data>
    </edge>
    <edge source="GBR" target="PAK">
      <data key="d0">311195</data>
    </edge>
    <edge source="GBR" target="PAN">
      <data key="d0">101455</data>
    </edge>
    <edge source="GBR" target="PER">
      <data key="d0">12267</data>
    </edge>
    <edge source="GBR" target="PHL">
      <data key="d0">12089369</data>
    </edge>
    <edge source="GBR" target="POL">
      <data key="d0">26171611</data>
    </edge>
    <edge source="GBR" target="PRT">
      <data key="d0">22196706</data>
    </edge>
    <edge source="GBR" target="ROU">
      <data key="d0">5522134</data>
    </edge>
    <edge source="GBR" target="RUS">
      <data key="d0">31421</data>
    </edge>
    <edge source="GBR" target="SAU">
      <data key="d0">153663</data>
    </edge>
    <edge source="GBR" target="SEN">
      <data key="d0">814408</data>
    </edge>
    <edge source="GBR" target="SRB">
      <data key="d0">1198612</data>
    </edge>
    <edge source="GBR" target="IND">
      <data key="d0">172097</data>
    </edge>
    <edge source="GBR" target="SGP">
      <data key="d0">3867082</data>
    </edge>
    <edge source="GBR" target="SVK">
      <data key="d0">2454257</data>
    </edge>
    <edge source="GBR" target="VNM">
      <data key="d0">16569164</data>
    </edge>
    <edge source="GBR" target="ZAF">
      <data key="d0">47832179</data>
    </edge>
    <edge source="GBR" target="ESP">
      <data key="d0">55642096</data>
    </edge>
    <edge source="GBR" target="SWE">
      <data key="d0">16812998</data>
    </edge>
    <edge source="GBR" target="CHE">
      <data key="d0">14880710</data>
    </edge>
    <edge source="GBR" target="THA">
      <data key="d0">1002118</data>
    </edge>
    <edge source="GBR" target="TGO">
      <data key="d0">1266715</data>
    </edge>
    <edge source="GBR" target="ARE">
      <data key="d0">1690453</data>
    </edge>
    <edge source="GBR" target="TUN">
      <data key="d0">18428</data>
    </edge>
    <edge source="GBR" target="UGA">
      <data key="d0">71799</data>
    </edge>
    <edge source="GBR" target="UKR">
      <data key="d0">409519</data>
    </edge>
    <edge source="GBR" target="MKD">
      <data key="d0">742090</data>
    </edge>
    <edge source="GBR" target="EGY">
      <data key="d0">61851</data>
    </edge>
    <edge source="GBR" target="TZA">
      <data key="d0">83236</data>
    </edge>
    <edge source="GBR" target="USA">
      <data key="d0">35401990</data>
    </edge>
    <edge source="URY" target="ARG">
      <data key="d0">230430</data>
    </edge>
    <edge source="URY" target="BEL">
      <data key="d0">8018880</data>
    </edge>
    <edge source="URY" target="BRA">
      <data key="d0">87571947</data>
    </edge>
    <edge source="URY" target="CAN">
      <data key="d0">67436550</data>
    </edge>
    <edge source="URY" target="CHL">
      <data key="d0">29785124</data>
    </edge>
    <edge source="URY" target="CHN">
      <data key="d0">563752830</data>
    </edge>
    <edge source="URY" target="COL">
      <data key="d0">598951</data>
    </edge>
    <edge source="URY" target="CZE">
      <data key="d0">54384</data>
    </edge>
    <edge source="URY" target="DNK">
      <data key="d0">3898698</data>
    </edge>
    <edge source="URY" target="ECU">
      <data key="d0">127788</data>
    </edge>
    <edge source="URY" target="FIN">
      <data key="d0">2331102</data>
    </edge>
    <edge source="URY" target="FRA">
      <data key="d0">11523009</data>
    </edge>
    <edge source="URY" target="DEU">
      <data key="d0">86302717</data>
    </edge>
    <edge source="URY" target="HKG">
      <data key="d0">6613382</data>
    </edge>
    <edge source="URY" target="IRL">
      <data key="d0">112417</data>
    </edge>
    <edge source="URY" target="ISR">
      <data key="d0">117901119</data>
    </edge>
    <edge source="URY" target="ITA">
      <data key="d0">38494002</data>
    </edge>
    <edge source="URY" target="JPN">
      <data key="d0">2119383</data>
    </edge>
    <edge source="URY" target="KAZ">
      <data key="d0">234025</data>
    </edge>
    <edge source="URY" target="JOR">
      <data key="d0">438362</data>
    </edge>
    <edge source="URY" target="KOR">
      <data key="d0">16292670</data>
    </edge>
    <edge source="URY" target="LBN">
      <data key="d0">68455</data>
    </edge>
    <edge source="URY" target="LTU">
      <data key="d0">78200</data>
    </edge>
    <edge source="URY" target="MEX">
      <data key="d0">1911692</data>
    </edge>
    <edge source="URY" target="OMN">
      <data key="d0">441502</data>
    </edge>
    <edge source="URY" target="NLD">
      <data key="d0">164052964</data>
    </edge>
    <edge source="URY" target="NOR">
      <data key="d0">10698683</data>
    </edge>
    <edge source="URY" target="PAN">
      <data key="d0">1610915</data>
    </edge>
    <edge source="URY" target="PRY">
      <data key="d0">790319</data>
    </edge>
    <edge source="URY" target="PER">
      <data key="d0">3117908</data>
    </edge>
    <edge source="URY" target="PRT">
      <data key="d0">6594543</data>
    </edge>
    <edge source="URY" target="RUS">
      <data key="d0">27339003</data>
    </edge>
    <edge source="URY" target="SGP">
      <data key="d0">210850</data>
    </edge>
    <edge source="URY" target="VNM">
      <data key="d0">1324350</data>
    </edge>
    <edge source="URY" target="ZAF">
      <data key="d0">4015650</data>
    </edge>
    <edge source="URY" target="ESP">
      <data key="d0">39104713</data>
    </edge>
    <edge source="URY" target="SWE">
      <data key="d0">8857374</data>
    </edge>
    <edge source="URY" target="CHE">
      <data key="d0">18770892</data>
    </edge>
    <edge source="URY" target="THA">
      <data key="d0">368666</data>
    </edge>
    <edge source="URY" target="ARE">
      <data key="d0">742723</data>
    </edge>
    <edge source="URY" target="EGY">
      <data key="d0">339421</data>
    </edge>
    <edge source="URY" target="GBR">
      <data key="d0">30530758</data>
    </edge>
    <edge source="URY" target="USA">
      <data key="d0">241385913</data>
    </edge>
    <edge source="AUS" target="DZA">
      <data key="d0">936813</data>
    </edge>
    <edge source="AUS" target="AUT">
      <data key="d0">142980</data>
    </edge>
    <edge source="AUS" target="BEL">
      <data key="d0">16428920</data>
    </edge>
    <edge source="AUS" target="BRA">
      <data key="d0">8391845</data>
    </edge>
    <edge source="AUS" target="BGR">
      <data key="d0">17157</data>
    </edge>
    <edge source="AUS" target="KHM">
      <data key="d0">3240194</data>
    </edge>
    <edge source="AUS" target="CAN">
      <data key="d0">141988276</data>
    </edge>
    <edge source="AUS" target="LKA">
      <data key="d0">4739123</data>
    </edge>
    <edge source="AUS" target="CHL">
      <data key="d0">64986</data>
    </edge>
    <edge source="AUS" target="CHN">
      <data key="d0">714191923</data>
    </edge>
    <edge source="AUS" target="COL">
      <data key="d0">150671</data>
    </edge>
    <edge source="AUS" target="BEN">
      <data key="d0">83953</data>
    </edge>
    <edge source="AUS" target="DNK">
      <data key="d0">10960531</data>
    </edge>
    <edge source="AUS" target="FRA">
      <data key="d0">17279355</data>
    </edge>
    <edge source="AUS" target="GEO">
      <data key="d0">280704</data>
    </edge>
    <edge source="AUS" target="DEU">
      <data key="d0">17953273</data>
    </edge>
    <edge source="AUS" target="GHA">
      <data key="d0">561550</data>
    </edge>
    <edge source="AUS" target="HKG">
      <data key="d0">148461686</data>
    </edge>
    <edge source="AUS" target="IDN">
      <data key="d0">301928036</data>
    </edge>
    <edge source="AUS" target="IRL">
      <data key="d0">77101</data>
    </edge>
    <edge source="AUS" target="ISR">
      <data key="d0">12599820</data>
    </edge>
    <edge source="AUS" target="ITA">
      <data key="d0">45791933</data>
    </edge>
    <edge source="AUS" target="CIV">
      <data key="d0">521837</data>
    </edge>
    <edge source="AUS" target="JAM">
      <data key="d0">8933797</data>
    </edge>
    <edge source="AUS" target="JPN">
      <data key="d0">1639364101</data>
    </edge>
    <edge source="AUS" target="KAZ">
      <data key="d0">59673</data>
    </edge>
    <edge source="AUS" target="JOR">
      <data key="d0">66605535</data>
    </edge>
    <edge source="AUS" target="KOR">
      <data key="d0">1174953350</data>
    </edge>
    <edge source="AUS" target="LBN">
      <data key="d0">9838802</data>
    </edge>
    <edge source="AUS" target="MYS">
      <data key="d0">156375430</data>
    </edge>
    <edge source="AUS" target="MRT">
      <data key="d0">23559</data>
    </edge>
    <edge source="AUS" target="MUS">
      <data key="d0">25223585</data>
    </edge>
    <edge source="AUS" target="MEX">
      <data key="d0">13921062</data>
    </edge>
    <edge source="AUS" target="MAR">
      <data key="d0">8173657</data>
    </edge>
    <edge source="AUS" target="OMN">
      <data key="d0">31768086</data>
    </edge>
    <edge source="AUS" target="NLD">
      <data key="d0">72124873</data>
    </edge>
    <edge source="AUS" target="NZL">
      <data key="d0">56256895</data>
    </edge>
    <edge source="AUS" target="PAK">
      <data key="d0">132166</data>
    </edge>
    <edge source="AUS" target="PHL">
      <data key="d0">113091636</data>
    </edge>
    <edge source="AUS" target="PRT">
      <data key="d0">47259</data>
    </edge>
    <edge source="AUS" target="ROU">
      <data key="d0">172764</data>
    </edge>
    <edge source="AUS" target="RUS">
      <data key="d0">8397458</data>
    </edge>
    <edge source="AUS" target="SAU">
      <data key="d0">155292881</data>
    </edge>
    <edge source="AUS" target="SEN">
      <data key="d0">616531</data>
    </edge>
    <edge source="AUS" target="SRB">
      <data key="d0">45048</data>
    </edge>
    <edge source="AUS" target="IND">
      <data key="d0">272155</data>
    </edge>
    <edge source="AUS" target="SGP">
      <data key="d0">183233685</data>
    </edge>
    <edge source="AUS" target="VNM">
      <data key="d0">44312568</data>
    </edge>
    <edge source="AUS" target="SVN">
      <data key="d0">1163635</data>
    </edge>
    <edge source="AUS" target="ZAF">
      <data key="d0">20723570</data>
    </edge>
    <edge source="AUS" target="ESP">
      <data key="d0">215550</data>
    </edge>
    <edge source="AUS" target="SWE">
      <data key="d0">182465</data>
    </edge>
    <edge source="AUS" target="CHE">
      <data key="d0">58188716</data>
    </edge>
    <edge source="AUS" target="THA">
      <data key="d0">58683157</data>
    </edge>
    <edge source="AUS" target="ARE">
      <data key="d0">227874251</data>
    </edge>
    <edge source="AUS" target="TUN">
      <data key="d0">240553</data>
    </edge>
    <edge source="AUS" target="TUR">
      <data key="d0">1128838</data>
    </edge>
    <edge source="AUS" target="UGA">
      <data key="d0">28419</data>
    </edge>
    <edge source="AUS" target="UKR">
      <data key="d0">105406</data>
    </edge>
    <edge source="AUS" target="EGY">
      <data key="d0">19704198</data>
    </edge>
    <edge source="AUS" target="GBR">
      <data key="d0">135435403</data>
    </edge>
    <edge source="AUS" target="TZA">
      <data key="d0">62409</data>
    </edge>
    <edge source="AUS" target="USA">
      <data key="d0">1929224885</data>
    </edge>
    <edge source="AUT" target="ALB">
      <data key="d0">242414</data>
    </edge>
    <edge source="AUT" target="AZE">
      <data key="d0">241512</data>
    </edge>
    <edge source="AUT" target="AUS">
      <data key="d0">32461</data>
    </edge>
    <edge source="AUT" target="ARM">
      <data key="d0">273696</data>
    </edge>
    <edge source="AUT" target="BEL">
      <data key="d0">4340307</data>
    </edge>
    <edge source="AUT" target="BRA">
      <data key="d0">22726</data>
    </edge>
    <edge source="AUT" target="BGR">
      <data key="d0">4466884</data>
    </edge>
    <edge source="AUT" target="CAN">
      <data key="d0">1762972</data>
    </edge>
    <edge source="AUT" target="CHN">
      <data key="d0">343845</data>
    </edge>
    <edge source="AUT" target="HRV">
      <data key="d0">22185471</data>
    </edge>
    <edge source="AUT" target="CZE">
      <data key="d0">43432781</data>
    </edge>
    <edge source="AUT" target="BEN">
      <data key="d0">23244</data>
    </edge>
    <edge source="AUT" target="DNK">
      <data key="d0">17509852</data>
    </edge>
    <edge source="AUT" target="EST">
      <data key="d0">608348</data>
    </edge>
    <edge source="AUT" target="FIN">
      <data key="d0">4863040</data>
    </edge>
    <edge source="AUT" target="FRA">
      <data key="d0">35249386</data>
    </edge>
    <edge source="AUT" target="GEO">
      <data key="d0">3136633</data>
    </edge>
    <edge source="AUT" target="DEU">
      <data key="d0">666664319</data>
    </edge>
    <edge source="AUT" target="GRC">
      <data key="d0">626986</data>
    </edge>
    <edge source="AUT" target="HKG">
      <data key="d0">8644157</data>
    </edge>
    <edge source="AUT" target="HUN">
      <data key="d0">97765654</data>
    </edge>
    <edge source="AUT" target="IRL">
      <data key="d0">539142</data>
    </edge>
    <edge source="AUT" target="ITA">
      <data key="d0">238147555</data>
    </edge>
    <edge source="AUT" target="CIV">
      <data key="d0">48230</data>
    </edge>
    <edge source="AUT" target="JPN">
      <data key="d0">38495189</data>
    </edge>
    <edge source="AUT" target="JOR">
      <data key="d0">180699</data>
    </edge>
    <edge source="AUT" target="KOR">
      <data key="d0">64808351</data>
    </edge>
    <edge source="AUT" target="LVA">
      <data key="d0">316952</data>
    </edge>
    <edge source="AUT" target="LTU">
      <data key="d0">920504</data>
    </edge>
    <edge source="AUT" target="MDA">
      <data key="d0">731969</data>
    </edge>
    <edge source="AUT" target="NLD">
      <data key="d0">61852444</data>
    </edge>
    <edge source="AUT" target="PHL">
      <data key="d0">71966</data>
    </edge>
    <edge source="AUT" target="POL">
      <data key="d0">16152846</data>
    </edge>
    <edge source="AUT" target="PRT">
      <data key="d0">342142</data>
    </edge>
    <edge source="AUT" target="ROU">
      <data key="d0">13490600</data>
    </edge>
    <edge source="AUT" target="SRB">
      <data key="d0">5191127</data>
    </edge>
    <edge source="AUT" target="SGP">
      <data key="d0">2009548</data>
    </edge>
    <edge source="AUT" target="SVK">
      <data key="d0">35975951</data>
    </edge>
    <edge source="AUT" target="VNM">
      <data key="d0">2048808</data>
    </edge>
    <edge source="AUT" target="SVN">
      <data key="d0">64329222</data>
    </edge>
    <edge source="AUT" target="ESP">
      <data key="d0">30819453</data>
    </edge>
    <edge source="AUT" target="SWE">
      <data key="d0">14104930</data>
    </edge>
    <edge source="AUT" target="CHE">
      <data key="d0">47099496</data>
    </edge>
    <edge source="AUT" target="THA">
      <data key="d0">61334</data>
    </edge>
    <edge source="AUT" target="ARE">
      <data key="d0">1170907</data>
    </edge>
    <edge source="AUT" target="UKR">
      <data key="d0">159276</data>
    </edge>
    <edge source="AUT" target="MKD">
      <data key="d0">16947818</data>
    </edge>
    <edge source="AUT" target="EGY">
      <data key="d0">22711</data>
    </edge>
    <edge source="AUT" target="GBR">
      <data key="d0">24530255</data>
    </edge>
    <edge source="AUT" target="USA">
      <data key="d0">140930</data>
    </edge>
    <edge source="KHM" target="VNM">
      <data key="d0">577917</data>
    </edge>
    <edge source="LKA" target="BRA">
      <data key="d0">93668</data>
    </edge>
    <edge source="LKA" target="IND">
      <data key="d0">1237230</data>
    </edge>
    <edge source="LKA" target="VNM">
      <data key="d0">599187</data>
    </edge>
    <edge source="LKA" target="THA">
      <data key="d0">10658</data>
    </edge>
    <edge source="DNK" target="DZA">
      <data key="d0">6975423</data>
    </edge>
    <edge source="DNK" target="AZE">
      <data key="d0">163474</data>
    </edge>
    <edge source="DNK" target="ARG">
      <data key="d0">5310058</data>
    </edge>
    <edge source="DNK" target="AUS">
      <data key="d0">164653046</data>
    </edge>
    <edge source="DNK" target="AUT">
      <data key="d0">4421219</data>
    </edge>
    <edge source="DNK" target="ARM">
      <data key="d0">10396</data>
    </edge>
    <edge source="DNK" target="BEL">
      <data key="d0">4649139</data>
    </edge>
    <edge source="DNK" target="BGR">
      <data key="d0">2894194</data>
    </edge>
    <edge source="DNK" target="KHM">
      <data key="d0">23741</data>
    </edge>
    <edge source="DNK" target="CAN">
      <data key="d0">13825889</data>
    </edge>
    <edge source="DNK" target="CHL">
      <data key="d0">21177</data>
    </edge>
    <edge source="DNK" target="CHN">
      <data key="d0">525991546</data>
    </edge>
    <edge source="DNK" target="COL">
      <data key="d0">169528</data>
    </edge>
    <edge source="DNK" target="HRV">
      <data key="d0">3067163</data>
    </edge>
    <edge source="DNK" target="CZE">
      <data key="d0">8928834</data>
    </edge>
    <edge source="DNK" target="BEN">
      <data key="d0">103914</data>
    </edge>
    <edge source="DNK" target="EST">
      <data key="d0">12407092</data>
    </edge>
    <edge source="DNK" target="FIN">
      <data key="d0">41226710</data>
    </edge>
    <edge source="DNK" target="FRA">
      <data key="d0">75948054</data>
    </edge>
    <edge source="DNK" target="GEO">
      <data key="d0">864375</data>
    </edge>
    <edge source="DNK" target="GMB">
      <data key="d0">864217</data>
    </edge>
    <edge source="DNK" target="DEU">
      <data key="d0">691491534</data>
    </edge>
    <edge source="DNK" target="GHA">
      <data key="d0">482752</data>
    </edge>
    <edge source="DNK" target="GRC">
      <data key="d0">31679164</data>
    </edge>
    <edge source="DNK" target="GTM">
      <data key="d0">18570</data>
    </edge>
    <edge source="DNK" target="HKG">
      <data key="d0">46568117</data>
    </edge>
    <edge source="DNK" target="HUN">
      <data key="d0">1228005</data>
    </edge>
    <edge source="DNK" target="IRL">
      <data key="d0">16616989</data>
    </edge>
    <edge source="DNK" target="ITA">
      <data key="d0">240966066</data>
    </edge>
    <edge source="DNK" target="CIV">
      <data key="d0">188733</data>
    </edge>
    <edge source="DNK" target="JPN">
      <data key="d0">582808634</data>
    </edge>
    <edge source="DNK" target="KAZ">
      <data key="d0">85265</data>
    </edge>
    <edge source="DNK" target="JOR">
      <data key="d0">438231</data>
    </edge>
    <edge source="DNK" target="KOR">
      <data key="d0">60174790</data>
    </edge>
    <edge source="DNK" target="LBN">
      <data key="d0">1675189</data>
    </edge>
    <edge source="DNK" target="LVA">
      <data key="d0">10388419</data>
    </edge>
    <edge source="DNK" target="LTU">
      <data key="d0">9863840</data>
    </edge>
    <edge source="DNK" target="MYS">
      <data key="d0">4755714</data>
    </edge>
    <edge source="DNK" target="MUS">
      <data key="d0">2843106</data>
    </edge>
    <edge source="DNK" target="MEX">
      <data key="d0">2446881</data>
    </edge>
    <edge source="DNK" target="MDA">
      <data key="d0">115674</data>
    </edge>
    <edge source="DNK" target="OMN">
      <data key="d0">513186</data>
    </edge>
    <edge source="DNK" target="NLD">
      <data key="d0">39600564</data>
    </edge>
    <edge source="DNK" target="NZL">
      <data key="d0">8167064</data>
    </edge>
    <edge source="DNK" target="NOR">
      <data key="d0">28018983</data>
    </edge>
    <edge source="DNK" target="PAN">
      <data key="d0">15747873</data>
    </edge>
    <edge source="DNK" target="PER">
      <data key="d0">579693</data>
    </edge>
    <edge source="DNK" target="PHL">
      <data key="d0">7844755</data>
    </edge>
    <edge source="DNK" target="POL">
      <data key="d0">223429887</data>
    </edge>
    <edge source="DNK" target="PRT">
      <data key="d0">8679155</data>
    </edge>
    <edge source="DNK" target="ROU">
      <data key="d0">10444089</data>
    </edge>
    <edge source="DNK" target="RUS">
      <data key="d0">2540844</data>
    </edge>
    <edge source="DNK" target="SAU">
      <data key="d0">213292</data>
    </edge>
    <edge source="DNK" target="SEN">
      <data key="d0">95366</data>
    </edge>
    <edge source="DNK" target="SRB">
      <data key="d0">926878</data>
    </edge>
    <edge source="DNK" target="SGP">
      <data key="d0">12265751</data>
    </edge>
    <edge source="DNK" target="SVK">
      <data key="d0">1703748</data>
    </edge>
    <edge source="DNK" target="VNM">
      <data key="d0">4018412</data>
    </edge>
    <edge source="DNK" target="SVN">
      <data key="d0">139649</data>
    </edge>
    <edge source="DNK" target="ZAF">
      <data key="d0">8725978</data>
    </edge>
    <edge source="DNK" target="ESP">
      <data key="d0">106605217</data>
    </edge>
    <edge source="DNK" target="SWE">
      <data key="d0">337515861</data>
    </edge>
    <edge source="DNK" target="CHE">
      <data key="d0">1776466</data>
    </edge>
    <edge source="DNK" target="THA">
      <data key="d0">2472678</data>
    </edge>
    <edge source="DNK" target="ARE">
      <data key="d0">2068659</data>
    </edge>
    <edge source="DNK" target="TUR">
      <data key="d0">69183</data>
    </edge>
    <edge source="DNK" target="UGA">
      <data key="d0">17915</data>
    </edge>
    <edge source="DNK" target="UKR">
      <data key="d0">519107</data>
    </edge>
    <edge source="DNK" target="MKD">
      <data key="d0">14014</data>
    </edge>
    <edge source="DNK" target="EGY">
      <data key="d0">8196095</data>
    </edge>
    <edge source="DNK" target="GBR">
      <data key="d0">543366898</data>
    </edge>
    <edge source="DNK" target="TZA">
      <data key="d0">20666</data>
    </edge>
    <edge source="DNK" target="USA">
      <data key="d0">144131356</data>
    </edge>
    <edge source="DNK" target="URY">
      <data key="d0">122440</data>
    </edge>
    <edge source="IDN" target="BEL">
      <data key="d0">14038935</data>
    </edge>
    <edge source="IDN" target="CAN">
      <data key="d0">665000</data>
    </edge>
    <edge source="IDN" target="CHN">
      <data key="d0">1065020</data>
    </edge>
    <edge source="IDN" target="FRA">
      <data key="d0">3783322</data>
    </edge>
    <edge source="IDN" target="DEU">
      <data key="d0">81594</data>
    </edge>
    <edge source="IDN" target="HKG">
      <data key="d0">756125</data>
    </edge>
    <edge source="IDN" target="JPN">
      <data key="d0">719369</data>
    </edge>
    <edge source="IDN" target="KOR">
      <data key="d0">136584</data>
    </edge>
    <edge source="IDN" target="MYS">
      <data key="d0">131810</data>
    </edge>
    <edge source="IDN" target="NLD">
      <data key="d0">1469821</data>
    </edge>
    <edge source="IDN" target="PAK">
      <data key="d0">242270</data>
    </edge>
    <edge source="IDN" target="POL">
      <data key="d0">11463</data>
    </edge>
    <edge source="IDN" target="RUS">
      <data key="d0">11959</data>
    </edge>
    <edge source="IDN" target="SGP">
      <data key="d0">813878</data>
    </edge>
    <edge source="IDN" target="VNM">
      <data key="d0">102080</data>
    </edge>
    <edge source="IDN" target="ZAF">
      <data key="d0">490373</data>
    </edge>
    <edge source="IDN" target="GBR">
      <data key="d0">51171</data>
    </edge>
    <edge source="IDN" target="USA">
      <data key="d0">686080</data>
    </edge>
    <edge source="IRL" target="ALB">
      <data key="d0">32007</data>
    </edge>
    <edge source="IRL" target="AUS">
      <data key="d0">14954585</data>
    </edge>
    <edge source="IRL" target="AUT">
      <data key="d0">5204723</data>
    </edge>
    <edge source="IRL" target="BEL">
      <data key="d0">90614151</data>
    </edge>
    <edge source="IRL" target="BGR">
      <data key="d0">561025</data>
    </edge>
    <edge source="IRL" target="CAN">
      <data key="d0">5625516</data>
    </edge>
    <edge source="IRL" target="CHL">
      <data key="d0">75190</data>
    </edge>
    <edge source="IRL" target="CHN">
      <data key="d0">132714296</data>
    </edge>
    <edge source="IRL" target="HRV">
      <data key="d0">33850</data>
    </edge>
    <edge source="IRL" target="CZE">
      <data key="d0">21123818</data>
    </edge>
    <edge source="IRL" target="BEN">
      <data key="d0">624424</data>
    </edge>
    <edge source="IRL" target="DNK">
      <data key="d0">91834818</data>
    </edge>
    <edge source="IRL" target="EST">
      <data key="d0">972138</data>
    </edge>
    <edge source="IRL" target="FIN">
      <data key="d0">5901710</data>
    </edge>
    <edge source="IRL" target="FRA">
      <data key="d0">369403110</data>
    </edge>
    <edge source="IRL" target="GEO">
      <data key="d0">786155</data>
    </edge>
    <edge source="IRL" target="DEU">
      <data key="d0">218085851</data>
    </edge>
    <edge source="IRL" target="GHA">
      <data key="d0">9070258</data>
    </edge>
    <edge source="IRL" target="GRC">
      <data key="d0">744086</data>
    </edge>
    <edge source="IRL" target="HKG">
      <data key="d0">53626998</data>
    </edge>
    <edge source="IRL" target="HUN">
      <data key="d0">3146833</data>
    </edge>
    <edge source="IRL" target="ISR">
      <data key="d0">2455953</data>
    </edge>
    <edge source="IRL" target="ITA">
      <data key="d0">191838472</data>
    </edge>
    <edge source="IRL" target="CIV">
      <data key="d0">3826737</data>
    </edge>
    <edge source="IRL" target="JAM">
      <data key="d0">513388</data>
    </edge>
    <edge source="IRL" target="JPN">
      <data key="d0">24005035</data>
    </edge>
    <edge source="IRL" target="KOR">
      <data key="d0">12637693</data>
    </edge>
    <edge source="IRL" target="LBN">
      <data key="d0">18122</data>
    </edge>
    <edge source="IRL" target="LTU">
      <data key="d0">865644</data>
    </edge>
    <edge source="IRL" target="MYS">
      <data key="d0">11154</data>
    </edge>
    <edge source="IRL" target="MOZ">
      <data key="d0">667053</data>
    </edge>
    <edge source="IRL" target="NLD">
      <data key="d0">242355338</data>
    </edge>
    <edge source="IRL" target="NZL">
      <data key="d0">1626382</data>
    </edge>
    <edge source="IRL" target="NOR">
      <data key="d0">357584</data>
    </edge>
    <edge source="IRL" target="PHL">
      <data key="d0">32132454</data>
    </edge>
    <edge source="IRL" target="POL">
      <data key="d0">19328717</data>
    </edge>
    <edge source="IRL" target="PRT">
      <data key="d0">15911494</data>
    </edge>
    <edge source="IRL" target="ROU">
      <data key="d0">63503</data>
    </edge>
    <edge source="IRL" target="SAU">
      <data key="d0">670465</data>
    </edge>
    <edge source="IRL" target="SEN">
      <data key="d0">2998493</data>
    </edge>
    <edge source="IRL" target="IND">
      <data key="d0">91077</data>
    </edge>
    <edge source="IRL" target="SGP">
      <data key="d0">3292610</data>
    </edge>
    <edge source="IRL" target="SVK">
      <data key="d0">2439042</data>
    </edge>
    <edge source="IRL" target="VNM">
      <data key="d0">7194413</data>
    </edge>
    <edge source="IRL" target="SVN">
      <data key="d0">21063</data>
    </edge>
    <edge source="IRL" target="ZAF">
      <data key="d0">20739535</data>
    </edge>
    <edge source="IRL" target="ESP">
      <data key="d0">73104826</data>
    </edge>
    <edge source="IRL" target="SWE">
      <data key="d0">144671489</data>
    </edge>
    <edge source="IRL" target="CHE">
      <data key="d0">42234787</data>
    </edge>
    <edge source="IRL" target="THA">
      <data key="d0">128500</data>
    </edge>
    <edge source="IRL" target="TGO">
      <data key="d0">968715</data>
    </edge>
    <edge source="IRL" target="ARE">
      <data key="d0">2954354</data>
    </edge>
    <edge source="IRL" target="TUN">
      <data key="d0">189747</data>
    </edge>
    <edge source="IRL" target="TUR">
      <data key="d0">89998</data>
    </edge>
    <edge source="IRL" target="UKR">
      <data key="d0">60457</data>
    </edge>
    <edge source="IRL" target="GBR">
      <data key="d0">1859707242</data>
    </edge>
    <edge source="IRL" target="USA">
      <data key="d0">39028616</data>
    </edge>
    <edge source="JAM" target="NLD">
      <data key="d0">10016</data>
    </edge>
    <edge source="JAM" target="USA">
      <data key="d0">53330</data>
    </edge>
    <edge source="MRT" target="VNM">
      <data key="d0">454876</data>
    </edge>
    <edge source="MUS" target="CHN">
      <data key="d0">25795</data>
    </edge>
    <edge source="MUS" target="FRA">
      <data key="d0">48854</data>
    </edge>
    <edge source="MUS" target="MDG">
      <data key="d0">31741</data>
    </edge>
    <edge source="PHL" target="AUS">
      <data key="d0">64508</data>
    </edge>
    <edge source="PHL" target="HKG">
      <data key="d0">957861</data>
    </edge>
    <edge source="PHL" target="JPN">
      <data key="d0">15306296</data>
    </edge>
    <edge source="PHL" target="KOR">
      <data key="d0">25996</data>
    </edge>
    <edge source="PHL" target="MYS">
      <data key="d0">73653</data>
    </edge>
    <edge source="PHL" target="NLD">
      <data key="d0">55096</data>
    </edge>
    <edge source="PHL" target="NZL">
      <data key="d0">26902</data>
    </edge>
    <edge source="PHL" target="SAU">
      <data key="d0">388570</data>
    </edge>
    <edge source="PHL" target="VNM">
      <data key="d0">17711</data>
    </edge>
    <edge source="PHL" target="ARE">
      <data key="d0">4843560</data>
    </edge>
    <edge source="ROU" target="ALB">
      <data key="d0">17300</data>
    </edge>
    <edge source="ROU" target="AUS">
      <data key="d0">50455</data>
    </edge>
    <edge source="ROU" target="AUT">
      <data key="d0">17955536</data>
    </edge>
    <edge source="ROU" target="BEL">
      <data key="d0">7178958</data>
    </edge>
    <edge source="ROU" target="BGR">
      <data key="d0">31438289</data>
    </edge>
    <edge source="ROU" target="CAN">
      <data key="d0">14885</data>
    </edge>
    <edge source="ROU" target="CHN">
      <data key="d0">14480414</data>
    </edge>
    <edge source="ROU" target="HRV">
      <data key="d0">3327657</data>
    </edge>
    <edge source="ROU" target="CZE">
      <data key="d0">1829211</data>
    </edge>
    <edge source="ROU" target="DNK">
      <data key="d0">2687500</data>
    </edge>
    <edge source="ROU" target="EST">
      <data key="d0">639829</data>
    </edge>
    <edge source="ROU" target="FIN">
      <data key="d0">710057</data>
    </edge>
    <edge source="ROU" target="FRA">
      <data key="d0">41490017</data>
    </edge>
    <edge source="ROU" target="GEO">
      <data key="d0">237873</data>
    </edge>
    <edge source="ROU" target="DEU">
      <data key="d0">25775621</data>
    </edge>
    <edge source="ROU" target="GRC">
      <data key="d0">23740395</data>
    </edge>
    <edge source="ROU" target="HKG">
      <data key="d0">2229295</data>
    </edge>
    <edge source="ROU" target="HUN">
      <data key="d0">19640100</data>
    </edge>
    <edge source="ROU" target="IRL">
      <data key="d0">3010465</data>
    </edge>
    <edge source="ROU" target="ITA">
      <data key="d0">34737975</data>
    </edge>
    <edge source="ROU" target="JOR">
      <data key="d0">6176406</data>
    </edge>
    <edge source="ROU" target="LVA">
      <data key="d0">54820</data>
    </edge>
    <edge source="ROU" target="LTU">
      <data key="d0">193943</data>
    </edge>
    <edge source="ROU" target="MYS">
      <data key="d0">74889</data>
    </edge>
    <edge source="ROU" target="MDA">
      <data key="d0">3687997</data>
    </edge>
    <edge source="ROU" target="NLD">
      <data key="d0">22597236</data>
    </edge>
    <edge source="ROU" target="POL">
      <data key="d0">5264219</data>
    </edge>
    <edge source="ROU" target="SRB">
      <data key="d0">1698715</data>
    </edge>
    <edge source="ROU" target="SVK">
      <data key="d0">652814</data>
    </edge>
    <edge source="ROU" target="VNM">
      <data key="d0">867748</data>
    </edge>
    <edge source="ROU" target="SVN">
      <data key="d0">425455</data>
    </edge>
    <edge source="ROU" target="ESP">
      <data key="d0">20479862</data>
    </edge>
    <edge source="ROU" target="SWE">
      <data key="d0">5744083</data>
    </edge>
    <edge source="ROU" target="CHE">
      <data key="d0">267390</data>
    </edge>
    <edge source="ROU" target="ARE">
      <data key="d0">27012</data>
    </edge>
    <edge source="ROU" target="TUR">
      <data key="d0">622007</data>
    </edge>
    <edge source="ROU" target="UKR">
      <data key="d0">24273</data>
    </edge>
    <edge source="ROU" target="MKD">
      <data key="d0">399305</data>
    </edge>
    <edge source="ROU" target="EGY">
      <data key="d0">73557</data>
    </edge>
    <edge source="ROU" target="GBR">
      <data key="d0">70829682</data>
    </edge>
    <edge source="ROU" target="TZA">
      <data key="d0">24483</data>
    </edge>
    <edge source="IND" target="DZA">
      <data key="d0">95280288</data>
    </edge>
    <edge source="IND" target="AZE">
      <data key="d0">999411</data>
    </edge>
    <edge source="IND" target="AUS">
      <data key="d0">43209</data>
    </edge>
    <edge source="IND" target="ARM">
      <data key="d0">6290540</data>
    </edge>
    <edge source="IND" target="KHM">
      <data key="d0">168924</data>
    </edge>
    <edge source="IND" target="CMR">
      <data key="d0">286239</data>
    </edge>
    <edge source="IND" target="CHN">
      <data key="d0">88115</data>
    </edge>
    <edge source="IND" target="BEN">
      <data key="d0">67802</data>
    </edge>
    <edge source="IND" target="GEO">
      <data key="d0">2162418</data>
    </edge>
    <edge source="IND" target="GMB">
      <data key="d0">87006</data>
    </edge>
    <edge source="IND" target="GHA">
      <data key="d0">1166928</data>
    </edge>
    <edge source="IND" target="HKG">
      <data key="d0">10871648</data>
    </edge>
    <edge source="IND" target="IDN">
      <data key="d0">203390157</data>
    </edge>
    <edge source="IND" target="CIV">
      <data key="d0">271760</data>
    </edge>
    <edge source="IND" target="JPN">
      <data key="d0">358064</data>
    </edge>
    <edge source="IND" target="JOR">
      <data key="d0">34070377</data>
    </edge>
    <edge source="IND" target="KOR">
      <data key="d0">1563766</data>
    </edge>
    <edge source="IND" target="LBN">
      <data key="d0">10992892</data>
    </edge>
    <edge source="IND" target="MYS">
      <data key="d0">359586310</data>
    </edge>
    <edge source="IND" target="MUS">
      <data key="d0">9371345</data>
    </edge>
    <edge source="IND" target="MOZ">
      <data key="d0">43756</data>
    </edge>
    <edge source="IND" target="OMN">
      <data key="d0">38474119</data>
    </edge>
    <edge source="IND" target="NAM">
      <data key="d0">697082</data>
    </edge>
    <edge source="IND" target="PAK">
      <data key="d0">6318953</data>
    </edge>
    <edge source="IND" target="PHL">
      <data key="d0">102875510</data>
    </edge>
    <edge source="IND" target="RUS">
      <data key="d0">19057839</data>
    </edge>
    <edge source="IND" target="SAU">
      <data key="d0">208241282</data>
    </edge>
    <edge source="IND" target="SEN">
      <data key="d0">8277075</data>
    </edge>
    <edge source="IND" target="SGP">
      <data key="d0">5863967</data>
    </edge>
    <edge source="IND" target="VNM">
      <data key="d0">1911721263</data>
    </edge>
    <edge source="IND" target="THA">
      <data key="d0">62153622</data>
    </edge>
    <edge source="IND" target="ARE">
      <data key="d0">175323969</data>
    </edge>
    <edge source="IND" target="TUN">
      <data key="d0">144176</data>
    </edge>
    <edge source="IND" target="TUR">
      <data key="d0">38857</data>
    </edge>
    <edge source="IND" target="EGY">
      <data key="d0">339683580</data>
    </edge>
    <edge source="IND" target="USA">
      <data key="d0">4908822</data>
    </edge>
    <edge source="SVN" target="ALB">
      <data key="d0">388414</data>
    </edge>
    <edge source="SVN" target="AUS">
      <data key="d0">691549</data>
    </edge>
    <edge source="SVN" target="AUT">
      <data key="d0">30229746</data>
    </edge>
    <edge source="SVN" target="BEL">
      <data key="d0">438848</data>
    </edge>
    <edge source="SVN" target="BGR">
      <data key="d0">81054</data>
    </edge>
    <edge source="SVN" target="HRV">
      <data key="d0">31131558</data>
    </edge>
    <edge source="SVN" target="CZE">
      <data key="d0">143218</data>
    </edge>
    <edge source="SVN" target="DNK">
      <data key="d0">301477</data>
    </edge>
    <edge source="SVN" target="EST">
      <data key="d0">16147</data>
    </edge>
    <edge source="SVN" target="FRA">
      <data key="d0">2864393</data>
    </edge>
    <edge source="SVN" target="DEU">
      <data key="d0">7290969</data>
    </edge>
    <edge source="SVN" target="GHA">
      <data key="d0">25096</data>
    </edge>
    <edge source="SVN" target="HUN">
      <data key="d0">2407543</data>
    </edge>
    <edge source="SVN" target="IRL">
      <data key="d0">203432</data>
    </edge>
    <edge source="SVN" target="ITA">
      <data key="d0">28181367</data>
    </edge>
    <edge source="SVN" target="LTU">
      <data key="d0">28088</data>
    </edge>
    <edge source="SVN" target="NLD">
      <data key="d0">4089549</data>
    </edge>
    <edge source="SVN" target="NOR">
      <data key="d0">518707</data>
    </edge>
    <edge source="SVN" target="POL">
      <data key="d0">260414</data>
    </edge>
    <edge source="SVN" target="ROU">
      <data key="d0">2569759</data>
    </edge>
    <edge source="SVN" target="RUS">
      <data key="d0">755357</data>
    </edge>
    <edge source="SVN" target="SRB">
      <data key="d0">12421204</data>
    </edge>
    <edge source="SVN" target="SVK">
      <data key="d0">574784</data>
    </edge>
    <edge source="SVN" target="ESP">
      <data key="d0">478728</data>
    </edge>
    <edge source="SVN" target="SWE">
      <data key="d0">5201402</data>
    </edge>
    <edge source="SVN" target="CHE">
      <data key="d0">19240132</data>
    </edge>
    <edge source="SVN" target="ARE">
      <data key="d0">45724</data>
    </edge>
    <edge source="SVN" target="MKD">
      <data key="d0">10440179</data>
    </edge>
    <edge source="SVN" target="GBR">
      <data key="d0">5488973</data>
    </edge>
    <edge source="TUR" target="ALB">
      <data key="d0">43775</data>
    </edge>
    <edge source="TUR" target="AZE">
      <data key="d0">2669701</data>
    </edge>
    <edge source="TUR" target="AUS">
      <data key="d0">90000</data>
    </edge>
    <edge source="TUR" target="CHN">
      <data key="d0">181933</data>
    </edge>
    <edge source="TUR" target="CZE">
      <data key="d0">197831</data>
    </edge>
    <edge source="TUR" target="BEN">
      <data key="d0">247448</data>
    </edge>
    <edge source="TUR" target="ETH">
      <data key="d0">227252</data>
    </edge>
    <edge source="TUR" target="FRA">
      <data key="d0">3849859</data>
    </edge>
    <edge source="TUR" target="GEO">
      <data key="d0">6505630</data>
    </edge>
    <edge source="TUR" target="DEU">
      <data key="d0">15857</data>
    </edge>
    <edge source="TUR" target="GHA">
      <data key="d0">727136</data>
    </edge>
    <edge source="TUR" target="HKG">
      <data key="d0">24250960</data>
    </edge>
    <edge source="TUR" target="ISR">
      <data key="d0">17970</data>
    </edge>
    <edge source="TUR" target="ITA">
      <data key="d0">1432640</data>
    </edge>
    <edge source="TUR" target="JPN">
      <data key="d0">28965</data>
    </edge>
    <edge source="TUR" target="JOR">
      <data key="d0">4127136</data>
    </edge>
    <edge source="TUR" target="KOR">
      <data key="d0">619220</data>
    </edge>
    <edge source="TUR" target="KGZ">
      <data key="d0">69794</data>
    </edge>
    <edge source="TUR" target="LBN">
      <data key="d0">375302</data>
    </edge>
    <edge source="TUR" target="LTU">
      <data key="d0">239897</data>
    </edge>
    <edge source="TUR" target="MYS">
      <data key="d0">23596</data>
    </edge>
    <edge source="TUR" target="MUS">
      <data key="d0">352049</data>
    </edge>
    <edge source="TUR" target="MOZ">
      <data key="d0">115904</data>
    </edge>
    <edge source="TUR" target="OMN">
      <data key="d0">2071186</data>
    </edge>
    <edge source="TUR" target="PAK">
      <data key="d0">77710</data>
    </edge>
    <edge source="TUR" target="ROU">
      <data key="d0">137207</data>
    </edge>
    <edge source="TUR" target="SAU">
      <data key="d0">5829113</data>
    </edge>
    <edge source="TUR" target="SEN">
      <data key="d0">31481</data>
    </edge>
    <edge source="TUR" target="SRB">
      <data key="d0">593137</data>
    </edge>
    <edge source="TUR" target="VNM">
      <data key="d0">18916964</data>
    </edge>
    <edge source="TUR" target="ESP">
      <data key="d0">12726</data>
    </edge>
    <edge source="TUR" target="CHE">
      <data key="d0">77168</data>
    </edge>
    <edge source="TUR" target="THA">
      <data key="d0">147459</data>
    </edge>
    <edge source="TUR" target="TGO">
      <data key="d0">35961</data>
    </edge>
    <edge source="TUR" target="ARE">
      <data key="d0">14809659</data>
    </edge>
    <edge source="UGA" target="VNM">
      <data key="d0">477981</data>
    </edge>
    <edge source="UKR" target="ALB">
      <data key="d0">171425</data>
    </edge>
    <edge source="UKR" target="AZE">
      <data key="d0">14534534</data>
    </edge>
    <edge source="UKR" target="AUT">
      <data key="d0">52368</data>
    </edge>
    <edge source="UKR" target="ARM">
      <data key="d0">6275184</data>
    </edge>
    <edge source="UKR" target="BEL">
      <data key="d0">88853</data>
    </edge>
    <edge source="UKR" target="BGR">
      <data key="d0">101622</data>
    </edge>
    <edge source="UKR" target="BLR">
      <data key="d0">44594367</data>
    </edge>
    <edge source="UKR" target="CAF">
      <data key="d0">531847</data>
    </edge>
    <edge source="UKR" target="BEN">
      <data key="d0">84861</data>
    </edge>
    <edge source="UKR" target="ETH">
      <data key="d0">122594</data>
    </edge>
    <edge source="UKR" target="EST">
      <data key="d0">1998904</data>
    </edge>
    <edge source="UKR" target="FRA">
      <data key="d0">1920973</data>
    </edge>
    <edge source="UKR" target="GEO">
      <data key="d0">16009038</data>
    </edge>
    <edge source="UKR" target="GMB">
      <data key="d0">125030</data>
    </edge>
    <edge source="UKR" target="DEU">
      <data key="d0">17565528</data>
    </edge>
    <edge source="UKR" target="GHA">
      <data key="d0">540115</data>
    </edge>
    <edge source="UKR" target="GRC">
      <data key="d0">158747</data>
    </edge>
    <edge source="UKR" target="HKG">
      <data key="d0">12630245</data>
    </edge>
    <edge source="UKR" target="HUN">
      <data key="d0">18102</data>
    </edge>
    <edge source="UKR" target="IRL">
      <data key="d0">2711252</data>
    </edge>
    <edge source="UKR" target="ITA">
      <data key="d0">419862</data>
    </edge>
    <edge source="UKR" target="CIV">
      <data key="d0">260728</data>
    </edge>
    <edge source="UKR" target="KAZ">
      <data key="d0">25517489</data>
    </edge>
    <edge source="UKR" target="JOR">
      <data key="d0">7688777</data>
    </edge>
    <edge source="UKR" target="KOR">
      <data key="d0">61634</data>
    </edge>
    <edge source="UKR" target="KGZ">
      <data key="d0">1583044</data>
    </edge>
    <edge source="UKR" target="LBN">
      <data key="d0">1552323</data>
    </edge>
    <edge source="UKR" target="LVA">
      <data key="d0">88605</data>
    </edge>
    <edge source="UKR" target="LTU">
      <data key="d0">1452314</data>
    </edge>
    <edge source="UKR" target="MYS">
      <data key="d0">670123</data>
    </edge>
    <edge source="UKR" target="MRT">
      <data key="d0">2082478</data>
    </edge>
    <edge source="UKR" target="MDA">
      <data key="d0">8932509</data>
    </edge>
    <edge source="UKR" target="MOZ">
      <data key="d0">110775</data>
    </edge>
    <edge source="UKR" target="OMN">
      <data key="d0">1422719</data>
    </edge>
    <edge source="UKR" target="NLD">
      <data key="d0">35742395</data>
    </edge>
    <edge source="UKR" target="PAN">
      <data key="d0">161411</data>
    </edge>
    <edge source="UKR" target="POL">
      <data key="d0">4298496</data>
    </edge>
    <edge source="UKR" target="ROU">
      <data key="d0">8136140</data>
    </edge>
    <edge source="UKR" target="RUS">
      <data key="d0">13804</data>
    </edge>
    <edge source="UKR" target="SAU">
      <data key="d0">3721766</data>
    </edge>
    <edge source="UKR" target="SRB">
      <data key="d0">11289</data>
    </edge>
    <edge source="UKR" target="SGP">
      <data key="d0">11533</data>
    </edge>
    <edge source="UKR" target="SVK">
      <data key="d0">955358</data>
    </edge>
    <edge source="UKR" target="VNM">
      <data key="d0">11347079</data>
    </edge>
    <edge source="UKR" target="ESP">
      <data key="d0">33868</data>
    </edge>
    <edge source="UKR" target="SWE">
      <data key="d0">24148</data>
    </edge>
    <edge source="UKR" target="CHE">
      <data key="d0">469829</data>
    </edge>
    <edge source="UKR" target="THA">
      <data key="d0">415283</data>
    </edge>
    <edge source="UKR" target="TGO">
      <data key="d0">73083</data>
    </edge>
    <edge source="UKR" target="ARE">
      <data key="d0">6486297</data>
    </edge>
    <edge source="UKR" target="TUR">
      <data key="d0">667172</data>
    </edge>
    <edge source="UKR" target="MKD">
      <data key="d0">1331573</data>
    </edge>
    <edge source="UKR" target="EGY">
      <data key="d0">39994613</data>
    </edge>
    <edge source="UKR" target="GBR">
      <data key="d0">220286</data>
    </edge>
    <edge source="EGY" target="JOR">
      <data key="d0">53693</data>
    </edge>
    <edge source="EGY" target="OMN">
      <data key="d0">37135</data>
    </edge>
    <edge source="EGY" target="PAK">
      <data key="d0">380364</data>
    </edge>
    <edge source="EGY" target="SAU">
      <data key="d0">413545</data>
    </edge>
    <edge source="EGY" target="IND">
      <data key="d0">28723</data>
    </edge>
    <edge source="EGY" target="VNM">
      <data key="d0">157412</data>
    </edge>
    <edge source="EGY" target="ARE">
      <data key="d0">1101759</data>
    </edge>
    <edge source="TZA" target="CHN">
      <data key="d0">95012</data>
    </edge>
    <edge source="TZA" target="HKG">
      <data key="d0">72877</data>
    </edge>
    <edge source="TZA" target="MOZ">
      <data key="d0">34366</data>
    </edge>
    <edge source="TZA" target="VNM">
      <data key="d0">3656031</data>
    </edge>
    <edge source="TZA" target="ARE">
      <data key="d0">2255842</data>
    </edge>
    <edge source="USA" target="ALB">
      <data key="d0">6946512</data>
    </edge>
    <edge source="USA" target="AZE">
      <data key="d0">4781682</data>
    </edge>
    <edge source="USA" target="ARG">
      <data key="d0">123043</data>
    </edge>
    <edge source="USA" target="AUS">
      <data key="d0">175791448</data>
    </edge>
    <edge source="USA" target="AUT">
      <data key="d0">179229</data>
    </edge>
    <edge source="USA" target="ARM">
      <data key="d0">3562611</data>
    </edge>
    <edge source="USA" target="BEL">
      <data key="d0">5365502</data>
    </edge>
    <edge source="USA" target="BOL">
      <data key="d0">227325</data>
    </edge>
    <edge source="USA" target="BRA">
      <data key="d0">1554707</data>
    </edge>
    <edge source="USA" target="KHM">
      <data key="d0">2909422</data>
    </edge>
    <edge source="USA" target="CMR">
      <data key="d0">126146</data>
    </edge>
    <edge source="USA" target="CAN">
      <data key="d0">2271893705</data>
    </edge>
    <edge source="USA" target="CAF">
      <data key="d0">227081</data>
    </edge>
    <edge source="USA" target="LKA">
      <data key="d0">362991</data>
    </edge>
    <edge source="USA" target="CHL">
      <data key="d0">178637052</data>
    </edge>
    <edge source="USA" target="CHN">
      <data key="d0">610111666</data>
    </edge>
    <edge source="USA" target="COL">
      <data key="d0">186450071</data>
    </edge>
    <edge source="USA" target="CRI">
      <data key="d0">60103580</data>
    </edge>
    <edge source="USA" target="CZE">
      <data key="d0">20752</data>
    </edge>
    <edge source="USA" target="BEN">
      <data key="d0">6421341</data>
    </edge>
    <edge source="USA" target="DNK">
      <data key="d0">1580696</data>
    </edge>
    <edge source="USA" target="ECU">
      <data key="d0">5624607</data>
    </edge>
    <edge source="USA" target="SLV">
      <data key="d0">32422849</data>
    </edge>
    <edge source="USA" target="FRA">
      <data key="d0">1245260</data>
    </edge>
    <edge source="USA" target="GEO">
      <data key="d0">25320453</data>
    </edge>
    <edge source="USA" target="GMB">
      <data key="d0">9524057</data>
    </edge>
    <edge source="USA" target="DEU">
      <data key="d0">29634297</data>
    </edge>
    <edge source="USA" target="GHA">
      <data key="d0">42096480</data>
    </edge>
    <edge source="USA" target="GRC">
      <data key="d0">778135</data>
    </edge>
    <edge source="USA" target="GTM">
      <data key="d0">174376762</data>
    </edge>
    <edge source="USA" target="HND">
      <data key="d0">82166168</data>
    </edge>
    <edge source="USA" target="HKG">
      <data key="d0">1467537745</data>
    </edge>
    <edge source="USA" target="IDN">
      <data key="d0">56596646</data>
    </edge>
    <edge source="USA" target="IRL">
      <data key="d0">999722</data>
    </edge>
    <edge source="USA" target="ISR">
      <data key="d0">702661</data>
    </edge>
    <edge source="USA" target="ITA">
      <data key="d0">63127786</data>
    </edge>
    <edge source="USA" target="CIV">
      <data key="d0">1067506</data>
    </edge>
    <edge source="USA" target="JAM">
      <data key="d0">42169279</data>
    </edge>
    <edge source="USA" target="JPN">
      <data key="d0">3207122373</data>
    </edge>
    <edge source="USA" target="KAZ">
      <data key="d0">73779445</data>
    </edge>
    <edge source="USA" target="JOR">
      <data key="d0">10537741</data>
    </edge>
    <edge source="USA" target="KOR">
      <data key="d0">1476905364</data>
    </edge>
    <edge source="USA" target="LBN">
      <data key="d0">3059382</data>
    </edge>
    <edge source="USA" target="LTU">
      <data key="d0">12000</data>
    </edge>
    <edge source="USA" target="MYS">
      <data key="d0">13585533</data>
    </edge>
    <edge source="USA" target="MRT">
      <data key="d0">13832574</data>
    </edge>
    <edge source="USA" target="MEX">
      <data key="d0">3225169121</data>
    </edge>
    <edge source="USA" target="MDA">
      <data key="d0">356369</data>
    </edge>
    <edge source="USA" target="MOZ">
      <data key="d0">2132574</data>
    </edge>
    <edge source="USA" target="OMN">
      <data key="d0">11542223</data>
    </edge>
    <edge source="USA" target="NAM">
      <data key="d0">72364</data>
    </edge>
    <edge source="USA" target="NLD">
      <data key="d0">150343798</data>
    </edge>
    <edge source="USA" target="NZL">
      <data key="d0">19258294</data>
    </edge>
    <edge source="USA" target="NIC">
      <data key="d0">16917445</data>
    </edge>
    <edge source="USA" target="NER">
      <data key="d0">228048</data>
    </edge>
    <edge source="USA" target="NOR">
      <data key="d0">29289</data>
    </edge>
    <edge source="USA" target="PAK">
      <data key="d0">17547837</data>
    </edge>
    <edge source="USA" target="PAN">
      <data key="d0">85785111</data>
    </edge>
    <edge source="USA" target="PRY">
      <data key="d0">109104</data>
    </edge>
    <edge source="USA" target="PER">
      <data key="d0">49585684</data>
    </edge>
    <edge source="USA" target="PHL">
      <data key="d0">211689548</data>
    </edge>
    <edge source="USA" target="POL">
      <data key="d0">12052</data>
    </edge>
    <edge source="USA" target="PRT">
      <data key="d0">211323</data>
    </edge>
    <edge source="USA" target="ROU">
      <data key="d0">11516</data>
    </edge>
    <edge source="USA" target="RUS">
      <data key="d0">33445</data>
    </edge>
    <edge source="USA" target="SAU">
      <data key="d0">11001844</data>
    </edge>
    <edge source="USA" target="SEN">
      <data key="d0">122878</data>
    </edge>
    <edge source="USA" target="SRB">
      <data key="d0">8649179</data>
    </edge>
    <edge source="USA" target="IND">
      <data key="d0">121451</data>
    </edge>
    <edge source="USA" target="SGP">
      <data key="d0">67599860</data>
    </edge>
    <edge source="USA" target="VNM">
      <data key="d0">125818837</data>
    </edge>
    <edge source="USA" target="ZAF">
      <data key="d0">29685316</data>
    </edge>
    <edge source="USA" target="ESP">
      <data key="d0">9411711</data>
    </edge>
    <edge source="USA" target="SWE">
      <data key="d0">217593</data>
    </edge>
    <edge source="USA" target="CHE">
      <data key="d0">22255259</data>
    </edge>
    <edge source="USA" target="THA">
      <data key="d0">4459893</data>
    </edge>
    <edge source="USA" target="TGO">
      <data key="d0">806976</data>
    </edge>
    <edge source="USA" target="ARE">
      <data key="d0">128587373</data>
    </edge>
    <edge source="USA" target="TUR">
      <data key="d0">29936389</data>
    </edge>
    <edge source="USA" target="UKR">
      <data key="d0">444558</data>
    </edge>
    <edge source="USA" target="MKD">
      <data key="d0">542515</data>
    </edge>
    <edge source="USA" target="EGY">
      <data key="d0">99818527</data>
    </edge>
    <edge source="USA" target="GBR">
      <data key="d0">13722672</data>
    </edge>
    <edge source="USA" target="TZA">
      <data key="d0">1729099</data>
    </edge>
    <edge source="USA" target="URY">
      <data key="d0">4368683</data>
    </edge>
    <edge source="HRV" target="AUS">
      <data key="d0">1298548</data>
    </edge>
    <edge source="HRV" target="AUT">
      <data key="d0">16508536</data>
    </edge>
    <edge source="HRV" target="BGR">
      <data key="d0">625201</data>
    </edge>
    <edge source="HRV" target="CAN">
      <data key="d0">239661</data>
    </edge>
    <edge source="HRV" target="CHN">
      <data key="d0">28346</data>
    </edge>
    <edge source="HRV" target="DNK">
      <data key="d0">480348</data>
    </edge>
    <edge source="HRV" target="DEU">
      <data key="d0">2987367</data>
    </edge>
    <edge source="HRV" target="GHA">
      <data key="d0">16132</data>
    </edge>
    <edge source="HRV" target="GRC">
      <data key="d0">51095</data>
    </edge>
    <edge source="HRV" target="HKG">
      <data key="d0">899603</data>
    </edge>
    <edge source="HRV" target="HUN">
      <data key="d0">5244119</data>
    </edge>
    <edge source="HRV" target="ITA">
      <data key="d0">16782307</data>
    </edge>
    <edge source="HRV" target="CIV">
      <data key="d0">339789</data>
    </edge>
    <edge source="HRV" target="LTU">
      <data key="d0">28791</data>
    </edge>
    <edge source="HRV" target="NLD">
      <data key="d0">665645</data>
    </edge>
    <edge source="HRV" target="NOR">
      <data key="d0">20806</data>
    </edge>
    <edge source="HRV" target="POL">
      <data key="d0">468463</data>
    </edge>
    <edge source="HRV" target="ROU">
      <data key="d0">507711</data>
    </edge>
    <edge source="HRV" target="RUS">
      <data key="d0">38586</data>
    </edge>
    <edge source="HRV" target="SRB">
      <data key="d0">11963860</data>
    </edge>
    <edge source="HRV" target="SGP">
      <data key="d0">28454</data>
    </edge>
    <edge source="HRV" target="SVK">
      <data key="d0">92953</data>
    </edge>
    <edge source="HRV" target="VNM">
      <data key="d0">51168</data>
    </edge>
    <edge source="HRV" target="SVN">
      <data key="d0">47026608</data>
    </edge>
    <edge source="HRV" target="ESP">
      <data key="d0">1276435</data>
    </edge>
    <edge source="HRV" target="SWE">
      <data key="d0">1801081</data>
    </edge>
    <edge source="HRV" target="CHE">
      <data key="d0">586431</data>
    </edge>
    <edge source="HRV" target="THA">
      <data key="d0">23267</data>
    </edge>
    <edge source="HRV" target="MKD">
      <data key="d0">5865621</data>
    </edge>
    <edge source="HRV" target="GBR">
      <data key="d0">5417571</data>
    </edge>
    <edge source="HRV" target="USA">
      <data key="d0">793753</data>
    </edge>
    <edge source="CZE" target="AUT">
      <data key="d0">16901549</data>
    </edge>
    <edge source="CZE" target="ARM">
      <data key="d0">16448</data>
    </edge>
    <edge source="CZE" target="BEL">
      <data key="d0">8211017</data>
    </edge>
    <edge source="CZE" target="BGR">
      <data key="d0">4343064</data>
    </edge>
    <edge source="CZE" target="CAN">
      <data key="d0">18499</data>
    </edge>
    <edge source="CZE" target="CHN">
      <data key="d0">156716</data>
    </edge>
    <edge source="CZE" target="HRV">
      <data key="d0">2760967</data>
    </edge>
    <edge source="CZE" target="DNK">
      <data key="d0">2574834</data>
    </edge>
    <edge source="CZE" target="EST">
      <data key="d0">209824</data>
    </edge>
    <edge source="CZE" target="FIN">
      <data key="d0">200684</data>
    </edge>
    <edge source="CZE" target="FRA">
      <data key="d0">2702389</data>
    </edge>
    <edge source="CZE" target="DEU">
      <data key="d0">28809735</data>
    </edge>
    <edge source="CZE" target="GRC">
      <data key="d0">1055490</data>
    </edge>
    <edge source="CZE" target="HKG">
      <data key="d0">396447</data>
    </edge>
    <edge source="CZE" target="HUN">
      <data key="d0">38687136</data>
    </edge>
    <edge source="CZE" target="IRL">
      <data key="d0">566359</data>
    </edge>
    <edge source="CZE" target="ITA">
      <data key="d0">2265839</data>
    </edge>
    <edge source="CZE" target="CIV">
      <data key="d0">59472</data>
    </edge>
    <edge source="CZE" target="KOR">
      <data key="d0">205540</data>
    </edge>
    <edge source="CZE" target="LVA">
      <data key="d0">440231</data>
    </edge>
    <edge source="CZE" target="LTU">
      <data key="d0">1178595</data>
    </edge>
    <edge source="CZE" target="NLD">
      <data key="d0">14277778</data>
    </edge>
    <edge source="CZE" target="PHL">
      <data key="d0">151998</data>
    </edge>
    <edge source="CZE" target="POL">
      <data key="d0">21327683</data>
    </edge>
    <edge source="CZE" target="PRT">
      <data key="d0">129548</data>
    </edge>
    <edge source="CZE" target="ROU">
      <data key="d0">7181610</data>
    </edge>
    <edge source="CZE" target="RUS">
      <data key="d0">582705</data>
    </edge>
    <edge source="CZE" target="SRB">
      <data key="d0">247784</data>
    </edge>
    <edge source="CZE" target="SGP">
      <data key="d0">299073</data>
    </edge>
    <edge source="CZE" target="SVK">
      <data key="d0">266169385</data>
    </edge>
    <edge source="CZE" target="VNM">
      <data key="d0">99541</data>
    </edge>
    <edge source="CZE" target="SVN">
      <data key="d0">1120075</data>
    </edge>
    <edge source="CZE" target="ESP">
      <data key="d0">2064516</data>
    </edge>
    <edge source="CZE" target="SWE">
      <data key="d0">235333</data>
    </edge>
    <edge source="CZE" target="CHE">
      <data key="d0">5379808</data>
    </edge>
    <edge source="CZE" target="ARE">
      <data key="d0">381850</data>
    </edge>
    <edge source="CZE" target="UKR">
      <data key="d0">289267</data>
    </edge>
    <edge source="CZE" target="MKD">
      <data key="d0">18927</data>
    </edge>
    <edge source="CZE" target="GBR">
      <data key="d0">3399024</data>
    </edge>
    <edge source="CZE" target="USA">
      <data key="d0">406539</data>
    </edge>
    <edge source="EST" target="AUT">
      <data key="d0">12680</data>
    </edge>
    <edge source="EST" target="BEL">
      <data key="d0">164965</data>
    </edge>
    <edge source="EST" target="BGR">
      <data key="d0">56341</data>
    </edge>
    <edge source="EST" target="HRV">
      <data key="d0">150496</data>
    </edge>
    <edge source="EST" target="CZE">
      <data key="d0">147095</data>
    </edge>
    <edge source="EST" target="DNK">
      <data key="d0">1706006</data>
    </edge>
    <edge source="EST" target="FIN">
      <data key="d0">18715968</data>
    </edge>
    <edge source="EST" target="FRA">
      <data key="d0">34608</data>
    </edge>
    <edge source="EST" target="GEO">
      <data key="d0">116146</data>
    </edge>
    <edge source="EST" target="DEU">
      <data key="d0">1658475</data>
    </edge>
    <edge source="EST" target="GRC">
      <data key="d0">151590</data>
    </edge>
    <edge source="EST" target="HKG">
      <data key="d0">1475349</data>
    </edge>
    <edge source="EST" target="IRL">
      <data key="d0">34763</data>
    </edge>
    <edge source="EST" target="ITA">
      <data key="d0">912317</data>
    </edge>
    <edge source="EST" target="CIV">
      <data key="d0">177783</data>
    </edge>
    <edge source="EST" target="LVA">
      <data key="d0">33792087</data>
    </edge>
    <edge source="EST" target="LTU">
      <data key="d0">14158564</data>
    </edge>
    <edge source="EST" target="NLD">
      <data key="d0">228795</data>
    </edge>
    <edge source="EST" target="NZL">
      <data key="d0">175324</data>
    </edge>
    <edge source="EST" target="NOR">
      <data key="d0">350262</data>
    </edge>
    <edge source="EST" target="POL">
      <data key="d0">449611</data>
    </edge>
    <edge source="EST" target="ROU">
      <data key="d0">801409</data>
    </edge>
    <edge source="EST" target="VNM">
      <data key="d0">89087</data>
    </edge>
    <edge source="EST" target="SVN">
      <data key="d0">244049</data>
    </edge>
    <edge source="EST" target="ESP">
      <data key="d0">333646</data>
    </edge>
    <edge source="EST" target="SWE">
      <data key="d0">5715589</data>
    </edge>
    <edge source="EST" target="CHE">
      <data key="d0">345303</data>
    </edge>
    <edge source="EST" target="MKD">
      <data key="d0">87395</data>
    </edge>
    <edge source="EST" target="GBR">
      <data key="d0">969387</data>
    </edge>
    <edge source="HUN" target="ALB">
      <data key="d0">331698</data>
    </edge>
    <edge source="HUN" target="AZE">
      <data key="d0">119604</data>
    </edge>
    <edge source="HUN" target="AUT">
      <data key="d0">133147231</data>
    </edge>
    <edge source="HUN" target="BEL">
      <data key="d0">38016005</data>
    </edge>
    <edge source="HUN" target="BGR">
      <data key="d0">15620645</data>
    </edge>
    <edge source="HUN" target="BLR">
      <data key="d0">232610</data>
    </edge>
    <edge source="HUN" target="CAN">
      <data key="d0">11783573</data>
    </edge>
    <edge source="HUN" target="LKA">
      <data key="d0">24098</data>
    </edge>
    <edge source="HUN" target="CHN">
      <data key="d0">66725970</data>
    </edge>
    <edge source="HUN" target="HRV">
      <data key="d0">36106125</data>
    </edge>
    <edge source="HUN" target="CZE">
      <data key="d0">41677311</data>
    </edge>
    <edge source="HUN" target="BEN">
      <data key="d0">116806</data>
    </edge>
    <edge source="HUN" target="DNK">
      <data key="d0">9242695</data>
    </edge>
    <edge source="HUN" target="EST">
      <data key="d0">4419072</data>
    </edge>
    <edge source="HUN" target="FIN">
      <data key="d0">3344136</data>
    </edge>
    <edge source="HUN" target="FRA">
      <data key="d0">63827081</data>
    </edge>
    <edge source="HUN" target="GEO">
      <data key="d0">1227998</data>
    </edge>
    <edge source="HUN" target="DEU">
      <data key="d0">168390911</data>
    </edge>
    <edge source="HUN" target="GRC">
      <data key="d0">714280</data>
    </edge>
    <edge source="HUN" target="HKG">
      <data key="d0">14816324</data>
    </edge>
    <edge source="HUN" target="IRL">
      <data key="d0">789805</data>
    </edge>
    <edge source="HUN" target="ISR">
      <data key="d0">16257828</data>
    </edge>
    <edge source="HUN" target="ITA">
      <data key="d0">75393055</data>
    </edge>
    <edge source="HUN" target="JPN">
      <data key="d0">119450520</data>
    </edge>
    <edge source="HUN" target="KOR">
      <data key="d0">8111240</data>
    </edge>
    <edge source="HUN" target="LVA">
      <data key="d0">453393</data>
    </edge>
    <edge source="HUN" target="LTU">
      <data key="d0">1221655</data>
    </edge>
    <edge source="HUN" target="MYS">
      <data key="d0">22924</data>
    </edge>
    <edge source="HUN" target="MDA">
      <data key="d0">3464121</data>
    </edge>
    <edge source="HUN" target="NLD">
      <data key="d0">37418915</data>
    </edge>
    <edge source="HUN" target="NOR">
      <data key="d0">121696</data>
    </edge>
    <edge source="HUN" target="POL">
      <data key="d0">20490046</data>
    </edge>
    <edge source="HUN" target="PRT">
      <data key="d0">6494463</data>
    </edge>
    <edge source="HUN" target="ROU">
      <data key="d0">135693896</data>
    </edge>
    <edge source="HUN" target="RUS">
      <data key="d0">6376339</data>
    </edge>
    <edge source="HUN" target="SRB">
      <data key="d0">15989025</data>
    </edge>
    <edge source="HUN" target="SGP">
      <data key="d0">2975828</data>
    </edge>
    <edge source="HUN" target="SVK">
      <data key="d0">72805432</data>
    </edge>
    <edge source="HUN" target="VNM">
      <data key="d0">125111</data>
    </edge>
    <edge source="HUN" target="SVN">
      <data key="d0">28901172</data>
    </edge>
    <edge source="HUN" target="ZAF">
      <data key="d0">8935864</data>
    </edge>
    <edge source="HUN" target="ESP">
      <data key="d0">24635058</data>
    </edge>
    <edge source="HUN" target="SWE">
      <data key="d0">6535825</data>
    </edge>
    <edge source="HUN" target="CHE">
      <data key="d0">45467958</data>
    </edge>
    <edge source="HUN" target="THA">
      <data key="d0">886831</data>
    </edge>
    <edge source="HUN" target="TGO">
      <data key="d0">95824</data>
    </edge>
    <edge source="HUN" target="ARE">
      <data key="d0">560326</data>
    </edge>
    <edge source="HUN" target="TUR">
      <data key="d0">242025</data>
    </edge>
    <edge source="HUN" target="UKR">
      <data key="d0">3802741</data>
    </edge>
    <edge source="HUN" target="MKD">
      <data key="d0">844210</data>
    </edge>
    <edge source="HUN" target="GBR">
      <data key="d0">58797146</data>
    </edge>
    <edge source="HUN" target="USA">
      <data key="d0">1620152</data>
    </edge>
    <edge source="LVA" target="AZE">
      <data key="d0">16737</data>
    </edge>
    <edge source="LVA" target="BEL">
      <data key="d0">322494</data>
    </edge>
    <edge source="LVA" target="BGR">
      <data key="d0">214581</data>
    </edge>
    <edge source="LVA" target="BLR">
      <data key="d0">692796</data>
    </edge>
    <edge source="LVA" target="CZE">
      <data key="d0">1492247</data>
    </edge>
    <edge source="LVA" target="DNK">
      <data key="d0">1249541</data>
    </edge>
    <edge source="LVA" target="EST">
      <data key="d0">16502555</data>
    </edge>
    <edge source="LVA" target="FIN">
      <data key="d0">2678276</data>
    </edge>
    <edge source="LVA" target="FRA">
      <data key="d0">443046</data>
    </edge>
    <edge source="LVA" target="GEO">
      <data key="d0">67651</data>
    </edge>
    <edge source="LVA" target="DEU">
      <data key="d0">2619454</data>
    </edge>
    <edge source="LVA" target="GRC">
      <data key="d0">134311</data>
    </edge>
    <edge source="LVA" target="HUN">
      <data key="d0">111788</data>
    </edge>
    <edge source="LVA" target="IRL">
      <data key="d0">220615</data>
    </edge>
    <edge source="LVA" target="ITA">
      <data key="d0">359164</data>
    </edge>
    <edge source="LVA" target="LTU">
      <data key="d0">20057086</data>
    </edge>
    <edge source="LVA" target="NLD">
      <data key="d0">20061112</data>
    </edge>
    <edge source="LVA" target="POL">
      <data key="d0">3891173</data>
    </edge>
    <edge source="LVA" target="ROU">
      <data key="d0">213434</data>
    </edge>
    <edge source="LVA" target="SRB">
      <data key="d0">52748</data>
    </edge>
    <edge source="LVA" target="SVK">
      <data key="d0">1551703</data>
    </edge>
    <edge source="LVA" target="ESP">
      <data key="d0">134344</data>
    </edge>
    <edge source="LVA" target="SWE">
      <data key="d0">13991675</data>
    </edge>
    <edge source="LVA" target="TUR">
      <data key="d0">59432</data>
    </edge>
    <edge source="LVA" target="UKR">
      <data key="d0">19180</data>
    </edge>
    <edge source="LVA" target="GBR">
      <data key="d0">1265293</data>
    </edge>
    <edge source="LTU" target="AZE">
      <data key="d0">65477</data>
    </edge>
    <edge source="LTU" target="AUT">
      <data key="d0">1652797</data>
    </edge>
    <edge source="LTU" target="BEL">
      <data key="d0">1073521</data>
    </edge>
    <edge source="LTU" target="BGR">
      <data key="d0">124342</data>
    </edge>
    <edge source="LTU" target="BLR">
      <data key="d0">2590559</data>
    </edge>
    <edge source="LTU" target="CHN">
      <data key="d0">906114</data>
    </edge>
    <edge source="LTU" target="HRV">
      <data key="d0">3115980</data>
    </edge>
    <edge source="LTU" target="CZE">
      <data key="d0">1679049</data>
    </edge>
    <edge source="LTU" target="DNK">
      <data key="d0">15218150</data>
    </edge>
    <edge source="LTU" target="EST">
      <data key="d0">29852045</data>
    </edge>
    <edge source="LTU" target="FIN">
      <data key="d0">5565561</data>
    </edge>
    <edge source="LTU" target="FRA">
      <data key="d0">16768370</data>
    </edge>
    <edge source="LTU" target="GEO">
      <data key="d0">421819</data>
    </edge>
    <edge source="LTU" target="DEU">
      <data key="d0">5287114</data>
    </edge>
    <edge source="LTU" target="GHA">
      <data key="d0">15393</data>
    </edge>
    <edge source="LTU" target="GRC">
      <data key="d0">583114</data>
    </edge>
    <edge source="LTU" target="HKG">
      <data key="d0">3870458</data>
    </edge>
    <edge source="LTU" target="HUN">
      <data key="d0">310591</data>
    </edge>
    <edge source="LTU" target="IRL">
      <data key="d0">2045947</data>
    </edge>
    <edge source="LTU" target="ITA">
      <data key="d0">23189873</data>
    </edge>
    <edge source="LTU" target="CIV">
      <data key="d0">97229</data>
    </edge>
    <edge source="LTU" target="KAZ">
      <data key="d0">2941968</data>
    </edge>
    <edge source="LTU" target="LBN">
      <data key="d0">40993</data>
    </edge>
    <edge source="LTU" target="LVA">
      <data key="d0">41717742</data>
    </edge>
    <edge source="LTU" target="NLD">
      <data key="d0">48198148</data>
    </edge>
    <edge source="LTU" target="NOR">
      <data key="d0">2526669</data>
    </edge>
    <edge source="LTU" target="POL">
      <data key="d0">12036487</data>
    </edge>
    <edge source="LTU" target="PRT">
      <data key="d0">1205614</data>
    </edge>
    <edge source="LTU" target="ROU">
      <data key="d0">1559519</data>
    </edge>
    <edge source="LTU" target="RUS">
      <data key="d0">2896229</data>
    </edge>
    <edge source="LTU" target="SEN">
      <data key="d0">68101</data>
    </edge>
    <edge source="LTU" target="SRB">
      <data key="d0">127102</data>
    </edge>
    <edge source="LTU" target="SVK">
      <data key="d0">28674</data>
    </edge>
    <edge source="LTU" target="VNM">
      <data key="d0">2232527</data>
    </edge>
    <edge source="LTU" target="SVN">
      <data key="d0">3958082</data>
    </edge>
    <edge source="LTU" target="ESP">
      <data key="d0">940120</data>
    </edge>
    <edge source="LTU" target="SWE">
      <data key="d0">15139122</data>
    </edge>
    <edge source="LTU" target="CHE">
      <data key="d0">488409</data>
    </edge>
    <edge source="LTU" target="UKR">
      <data key="d0">3268769</data>
    </edge>
    <edge source="LTU" target="MKD">
      <data key="d0">549652</data>
    </edge>
    <edge source="LTU" target="EGY">
      <data key="d0">84940</data>
    </edge>
    <edge source="LTU" target="GBR">
      <data key="d0">15185520</data>
    </edge>
    <edge source="LTU" target="USA">
      <data key="d0">232798</data>
    </edge>
    <edge source="MDA" target="AZE">
      <data key="d0">322036</data>
    </edge>
    <edge source="MDA" target="LTU">
      <data key="d0">16599</data>
    </edge>
    <edge source="MDA" target="ROU">
      <data key="d0">28929</data>
    </edge>
    <edge source="MDA" target="RUS">
      <data key="d0">7162266</data>
    </edge>
    <edge source="MDA" target="UKR">
      <data key="d0">54693</data>
    </edge>
    <edge source="MDA" target="EGY">
      <data key="d0">130536</data>
    </edge>
    <edge source="SVK" target="AUT">
      <data key="d0">5154760</data>
    </edge>
    <edge source="SVK" target="BGR">
      <data key="d0">1122759</data>
    </edge>
    <edge source="SVK" target="BLR">
      <data key="d0">217513</data>
    </edge>
    <edge source="SVK" target="HRV">
      <data key="d0">1349264</data>
    </edge>
    <edge source="SVK" target="CZE">
      <data key="d0">73700417</data>
    </edge>
    <edge source="SVK" target="DNK">
      <data key="d0">443432</data>
    </edge>
    <edge source="SVK" target="DEU">
      <data key="d0">1342376</data>
    </edge>
    <edge source="SVK" target="GRC">
      <data key="d0">62070</data>
    </edge>
    <edge source="SVK" target="HKG">
      <data key="d0">279748</data>
    </edge>
    <edge source="SVK" target="HUN">
      <data key="d0">91774567</data>
    </edge>
    <edge source="SVK" target="IRL">
      <data key="d0">61032</data>
    </edge>
    <edge source="SVK" target="ITA">
      <data key="d0">3045750</data>
    </edge>
    <edge source="SVK" target="KAZ">
      <data key="d0">40576</data>
    </edge>
    <edge source="SVK" target="LTU">
      <data key="d0">157839</data>
    </edge>
    <edge source="SVK" target="NLD">
      <data key="d0">2396123</data>
    </edge>
    <edge source="SVK" target="POL">
      <data key="d0">38932919</data>
    </edge>
    <edge source="SVK" target="ROU">
      <data key="d0">1044835</data>
    </edge>
    <edge source="SVK" target="RUS">
      <data key="d0">77890</data>
    </edge>
    <edge source="SVK" target="SRB">
      <data key="d0">106286</data>
    </edge>
    <edge source="SVK" target="SVN">
      <data key="d0">132413</data>
    </edge>
    <edge source="SVK" target="ESP">
      <data key="d0">185330</data>
    </edge>
    <edge source="SVK" target="SWE">
      <data key="d0">141499</data>
    </edge>
    <edge source="SVK" target="CHE">
      <data key="d0">63553</data>
    </edge>
    <edge source="SVK" target="ARE">
      <data key="d0">112567</data>
    </edge>
    <edge source="SVK" target="UKR">
      <data key="d0">108419</data>
    </edge>
    <edge source="SVK" target="GBR">
      <data key="d0">1724389</data>
    </edge>
    <edge source="MKD" target="ALB">
      <data key="d0">84337</data>
    </edge>
    <edge source="MKD" target="AUT">
      <data key="d0">23886</data>
    </edge>
    <edge source="MKD" target="BGR">
      <data key="d0">382653</data>
    </edge>
    <edge source="MKD" target="HRV">
      <data key="d0">2542368</data>
    </edge>
    <edge source="MKD" target="FRA">
      <data key="d0">27547</data>
    </edge>
    <edge source="MKD" target="DEU">
      <data key="d0">17361</data>
    </edge>
    <edge source="MKD" target="GRC">
      <data key="d0">2896863</data>
    </edge>
    <edge source="MKD" target="HUN">
      <data key="d0">18470</data>
    </edge>
    <edge source="MKD" target="ITA">
      <data key="d0">6280656</data>
    </edge>
    <edge source="MKD" target="SRB">
      <data key="d0">5205184</data>
    </edge>
    <edge source="BLR" target="AZE">
      <data key="d0">979600</data>
    </edge>
    <edge source="BLR" target="ARM">
      <data key="d0">36500</data>
    </edge>
    <edge source="BLR" target="FRA">
      <data key="d0">343100</data>
    </edge>
    <edge source="BLR" target="GEO">
      <data key="d0">1216200</data>
    </edge>
    <edge source="BLR" target="HKG">
      <data key="d0">452200</data>
    </edge>
    <edge source="BLR" target="HUN">
      <data key="d0">209100</data>
    </edge>
    <edge source="BLR" target="ISR">
      <data key="d0">82000</data>
    </edge>
    <edge source="BLR" target="KAZ">
      <data key="d0">11934600</data>
    </edge>
    <edge source="BLR" target="KOR">
      <data key="d0">74900</data>
    </edge>
    <edge source="BLR" target="KGZ">
      <data key="d0">531100</data>
    </edge>
    <edge source="BLR" target="LTU">
      <data key="d0">272600</data>
    </edge>
    <edge source="BLR" target="RUS">
      <data key="d0">788168500</data>
    </edge>
    <edge source="BLR" target="VNM">
      <data key="d0">313800</data>
    </edge>
    <edge source="BLR" target="ESP">
      <data key="d0">81300</data>
    </edge>
    <edge source="BLR" target="UKR">
      <data key="d0">6789900</data>
    </edge>
    <edge source="NER" target="FRA">
      <data key="d0">298617</data>
    </edge>
    <edge source="NOR" target="ALB">
      <data key="d0">328370</data>
    </edge>
    <edge source="NOR" target="ARM">
      <data key="d0">405444</data>
    </edge>
    <edge source="NOR" target="BEL">
      <data key="d0">22026</data>
    </edge>
    <edge source="NOR" target="CHN">
      <data key="d0">501348</data>
    </edge>
    <edge source="NOR" target="CZE">
      <data key="d0">23310</data>
    </edge>
    <edge source="NOR" target="DNK">
      <data key="d0">9919027</data>
    </edge>
    <edge source="NOR" target="EST">
      <data key="d0">17250</data>
    </edge>
    <edge source="NOR" target="FRA">
      <data key="d0">601843</data>
    </edge>
    <edge source="NOR" target="GEO">
      <data key="d0">824154</data>
    </edge>
    <edge source="NOR" target="DEU">
      <data key="d0">3229345</data>
    </edge>
    <edge source="NOR" target="GTM">
      <data key="d0">48184</data>
    </edge>
    <edge source="NOR" target="HKG">
      <data key="d0">974893</data>
    </edge>
    <edge source="NOR" target="HUN">
      <data key="d0">23694</data>
    </edge>
    <edge source="NOR" target="IDN">
      <data key="d0">331522</data>
    </edge>
    <edge source="NOR" target="ITA">
      <data key="d0">1828796</data>
    </edge>
    <edge source="NOR" target="CIV">
      <data key="d0">47011</data>
    </edge>
    <edge source="NOR" target="JPN">
      <data key="d0">1605073</data>
    </edge>
    <edge source="NOR" target="LTU">
      <data key="d0">29888</data>
    </edge>
    <edge source="NOR" target="MYS">
      <data key="d0">308426</data>
    </edge>
    <edge source="NOR" target="NLD">
      <data key="d0">199202</data>
    </edge>
    <edge source="NOR" target="POL">
      <data key="d0">471696</data>
    </edge>
    <edge source="NOR" target="PRT">
      <data key="d0">88735</data>
    </edge>
    <edge source="NOR" target="RUS">
      <data key="d0">68538</data>
    </edge>
    <edge source="NOR" target="SRB">
      <data key="d0">50663</data>
    </edge>
    <edge source="NOR" target="VNM">
      <data key="d0">236465</data>
    </edge>
    <edge source="NOR" target="ESP">
      <data key="d0">1627834</data>
    </edge>
    <edge source="NOR" target="SWE">
      <data key="d0">797054</data>
    </edge>
    <edge source="NOR" target="CHE">
      <data key="d0">290261</data>
    </edge>
    <edge source="NOR" target="THA">
      <data key="d0">51020</data>
    </edge>
    <edge source="NOR" target="UKR">
      <data key="d0">80838</data>
    </edge>
    <edge source="NOR" target="MKD">
      <data key="d0">255115</data>
    </edge>
    <edge source="NOR" target="GBR">
      <data key="d0">627500</data>
    </edge>
    <edge source="NOR" target="USA">
      <data key="d0">217287</data>
    </edge>
    <edge source="NOR" target="URY">
      <data key="d0">16301</data>
    </edge>
    <edge source="ECU" target="USA">
      <data key="d0">90405</data>
    </edge>
    <edge source="BWA" target="BEL">
      <data key="d0">91416</data>
    </edge>
    <edge source="BWA" target="GRC">
      <data key="d0">6182933</data>
    </edge>
    <edge source="BWA" target="ITA">
      <data key="d0">8420212</data>
    </edge>
    <edge source="BWA" target="MOZ">
      <data key="d0">274622</data>
    </edge>
    <edge source="BWA" target="NAM">
      <data key="d0">226481</data>
    </edge>
    <edge source="BWA" target="NLD">
      <data key="d0">14700019</data>
    </edge>
    <edge source="BWA" target="VNM">
      <data key="d0">328556</data>
    </edge>
    <edge source="BWA" target="ZAF">
      <data key="d0">43442649</data>
    </edge>
    <edge source="BWA" target="ZWE">
      <data key="d0">108316</data>
    </edge>
    <edge source="BWA" target="GBR">
      <data key="d0">28168160</data>
    </edge>
    <edge source="ZWE" target="MWI">
      <data key="d0">12398</data>
    </edge>
    <edge source="ZWE" target="ZAF">
      <data key="d0">173425</data>
    </edge>
    <edge source="ETH" target="HKG">
      <data key="d0">87031</data>
    </edge>
    <edge source="ETH" target="OMN">
      <data key="d0">172867</data>
    </edge>
    <edge source="ETH" target="SAU">
      <data key="d0">36794715</data>
    </edge>
    <edge source="ETH" target="VNM">
      <data key="d0">1619350</data>
    </edge>
    <edge source="ETH" target="ARE">
      <data key="d0">61096652</data>
    </edge>
    <edge source="ETH" target="EGY">
      <data key="d0">18231</data>
    </edge>
    <edge source="ETH" target="USA">
      <data key="d0">10629</data>
    </edge>
    <edge source="PSE" target="ISR">
      <data key="d0">1524734</data>
    </edge>
    <edge source="PSE" target="JOR">
      <data key="d0">5133366</data>
    </edge>
    <edge source="PSE" target="SAU">
      <data key="d0">450636</data>
    </edge>
    <edge source="PSE" target="ARE">
      <data key="d0">600165</data>
    </edge>
    <edge source="KGZ" target="CHN">
      <data key="d0">157115</data>
    </edge>
    <edge source="KGZ" target="PAK">
      <data key="d0">138741</data>
    </edge>
    <edge source="KGZ" target="IND">
      <data key="d0">33403</data>
    </edge>
    <edge source="KGZ" target="ARE">
      <data key="d0">28216</data>
    </edge>
    <edge source="KGZ" target="TUR">
      <data key="d0">285461</data>
    </edge>
    <edge source="KGZ" target="UKR">
      <data key="d0">21162</data>
    </edge>
    <edge source="BFA" target="GHA">
      <data key="d0">15077</data>
    </edge>
    <edge source="BFA" target="CIV">
      <data key="d0">434040</data>
    </edge>
    <edge source="BFA" target="VNM">
      <data key="d0">55256</data>
    </edge>
    <edge source="CRI" target="CHN">
      <data key="d0">9661196</data>
    </edge>
    <edge source="CRI" target="COL">
      <data key="d0">69174</data>
    </edge>
    <edge source="CRI" target="SLV">
      <data key="d0">6786193</data>
    </edge>
    <edge source="CRI" target="GTM">
      <data key="d0">2740644</data>
    </edge>
    <edge source="CRI" target="HND">
      <data key="d0">12066903</data>
    </edge>
    <edge source="CRI" target="HKG">
      <data key="d0">718305</data>
    </edge>
    <edge source="CRI" target="JAM">
      <data key="d0">1873636</data>
    </edge>
    <edge source="CRI" target="JPN">
      <data key="d0">463358</data>
    </edge>
    <edge source="CRI" target="MEX">
      <data key="d0">1401361</data>
    </edge>
    <edge source="CRI" target="NIC">
      <data key="d0">14311719</data>
    </edge>
    <edge source="CRI" target="PAN">
      <data key="d0">2698713</data>
    </edge>
    <edge source="CRI" target="VNM">
      <data key="d0">1057341</data>
    </edge>
    <edge source="CRI" target="GBR">
      <data key="d0">99055</data>
    </edge>
    <edge source="CRI" target="USA">
      <data key="d0">37846440</data>
    </edge>
    <edge source="HND" target="CHN">
      <data key="d0">105447</data>
    </edge>
    <edge source="HND" target="CRI">
      <data key="d0">26312</data>
    </edge>
    <edge source="HND" target="SLV">
      <data key="d0">3285711</data>
    </edge>
    <edge source="HND" target="GTM">
      <data key="d0">2036548</data>
    </edge>
    <edge source="HND" target="HKG">
      <data key="d0">118738</data>
    </edge>
    <edge source="HND" target="NIC">
      <data key="d0">591099</data>
    </edge>
    <edge source="HND" target="VNM">
      <data key="d0">52635</data>
    </edge>
    <edge source="HND" target="USA">
      <data key="d0">539919</data>
    </edge>
    <edge source="SLV" target="CRI">
      <data key="d0">28384</data>
    </edge>
    <edge source="SLV" target="GTM">
      <data key="d0">7457144</data>
    </edge>
    <edge source="SLV" target="HND">
      <data key="d0">4629570</data>
    </edge>
    <edge source="SLV" target="NIC">
      <data key="d0">12559</data>
    </edge>
    <edge source="SLV" target="PAN">
      <data key="d0">15866</data>
    </edge>
    <edge source="GTM" target="CRI">
      <data key="d0">4524981</data>
    </edge>
    <edge source="GTM" target="SLV">
      <data key="d0">41217588</data>
    </edge>
    <edge source="GTM" target="HND">
      <data key="d0">11672064</data>
    </edge>
    <edge source="GTM" target="HKG">
      <data key="d0">64848</data>
    </edge>
    <edge source="GTM" target="MEX">
      <data key="d0">55755</data>
    </edge>
    <edge source="GTM" target="NIC">
      <data key="d0">6677568</data>
    </edge>
    <edge source="GTM" target="USA">
      <data key="d0">12325</data>
    </edge>
    <edge source="NIC" target="CRI">
      <data key="d0">30363437</data>
    </edge>
    <edge source="NIC" target="SLV">
      <data key="d0">66214321</data>
    </edge>
    <edge source="NIC" target="GTM">
      <data key="d0">22266961</data>
    </edge>
    <edge source="NIC" target="HKG">
      <data key="d0">189074</data>
    </edge>
    <edge source="NIC" target="JPN">
      <data key="d0">3854179</data>
    </edge>
    <edge source="NIC" target="MEX">
      <data key="d0">29706597</data>
    </edge>
    <edge source="NIC" target="PAN">
      <data key="d0">20705362</data>
    </edge>
    <edge source="NIC" target="RUS">
      <data key="d0">33067</data>
    </edge>
    <edge source="NIC" target="VNM">
      <data key="d0">57404</data>
    </edge>
    <edge source="NIC" target="ESP">
      <data key="d0">114398</data>
    </edge>
    <edge source="NIC" target="THA">
      <data key="d0">211628</data>
    </edge>
    <edge source="NIC" target="USA">
      <data key="d0">167417882</data>
    </edge>
    <edge source="MDG" target="FRA">
      <data key="d0">94785</data>
    </edge>
    <edge source="MDG" target="VNM">
      <data key="d0">2604074</data>
    </edge>
    <edge source="MWI" target="MOZ">
      <data key="d0">278592</data>
    </edge>
  </graph>
</graphml>
