# Supplementary material for: Core-periphery structure in sectoral international trade networks: A new approach to an old theory
Source: PLoS One. 2020 Apr 2;15(4):e0229547. doi: 10.1371/journal.pone.0229547 (PMC7117750; doi:10.1371/journal.pone.0229547)
Supplement: S8 File — (ZIP) [file pone.0229547.s008.zip › S8_File/Networks 2016/1000-Aggregate Network.graphml]

<?xml version='1.0' encoding='utf-8'?>
<graphml xmlns="http://graphml.graphdrawing.org/xmlns" xmlns:xsi="http://www.w3.org/2001/XMLSchema-instance" xsi:schemaLocation="http://graphml.graphdrawing.org/xmlns http://graphml.graphdrawing.org/xmlns/1.0/graphml.xsd">
  <key attr.name="weight" attr.type="long" for="edge" id="d0" />
  <graph edgedefault="directed">
    <node id="ALB" />
    <node id="ITA" />
    <node id="SRB" />
    <node id="GRC" />
    <node id="HKG" />
    <node id="HRV" />
    <node id="EST" />
    <node id="ROU" />
    <node id="ESP" />
    <node id="SWE" />
    <node id="MKD" />
    <node id="BGR" />
    <node id="LBN" />
    <node id="POL" />
    <node id="GBR" />
    <node id="AUT" />
    <node id="CZE" />
    <node id="DNK" />
    <node id="DEU" />
    <node id="HUN" />
    <node id="LTU" />
    <node id="MDA" />
    <node id="NOR" />
    <node id="SAU" />
    <node id="SVK" />
    <node id="SVN" />
    <node id="CHE" />
    <node id="LKA" />
    <node id="USA" />
    <node id="CHN" />
    <node id="FRA" />
    <node id="UKR" />
    <node id="BEL" />
    <node id="CMR" />
    <node id="IND" />
    <node id="TUR" />
    <node id="JOR" />
    <node id="ARE" />
    <node id="CAN" />
    <node id="LVA" />
    <node id="NLD" />
    <node id="EGY" />
    <node id="GEO" />
    <node id="CIV" />
    <node id="PRT" />
    <node id="TUN" />
    <node id="ISR" />
    <node id="AUS" />
    <node id="JPN" />
    <node id="THA" />
    <node id="KGZ" />
    <node id="RUS" />
    <node id="DZA" />
    <node id="VNM" />
    <node id="MRT" />
    <node id="MYS" />
    <node id="GMB" />
    <node id="GHA" />
    <node id="TGO" />
    <node id="AZE" />
    <node id="KHM" />
    <node id="GTM" />
    <node id="IDN" />
    <node id="KOR" />
    <node id="MUS" />
    <node id="MAR" />
    <node id="NZL" />
    <node id="NER" />
    <node id="SEN" />
    <node id="BEN" />
    <node id="TZA" />
    <node id="PAK" />
    <node id="BRA" />
    <node id="MEX" />
    <node id="URY" />
    <node id="PAN" />
    <node id="SGP" />
    <node id="ARG" />
    <node id="IRL" />
    <node id="ZAF" />
    <node id="BFA" />
    <node id="OMN" />
    <node id="PHL" />
    <node id="KAZ" />
    <node id="BOL" />
    <node id="CHL" />
    <node id="COL" />
    <node id="CRI" />
    <node id="ECU" />
    <node id="PRY" />
    <node id="PER" />
    <node id="ARM" />
    <node id="CAF" />
    <node id="FIN" />
    <node id="MOZ" />
    <node id="NAM" />
    <node id="JAM" />
    <node id="MDG" />
    <node id="BLR" />
    <node id="SLV" />
    <node id="PSE" />
    <node id="BDI" />
    <node id="ETH" />
    <node id="HND" />
    <node id="MWI" />
    <node id="NIC" />
    <node id="UGA" />
    <node id="BWA" />
    <node id="ZWE" />
    <edge source="ALB" target="ITA">
      <data key="d0">1065048282</data>
    </edge>
    <edge source="ALB" target="SRB">
      <data key="d0">166517501</data>
    </edge>
    <edge source="ALB" target="GRC">
      <data key="d0">86725095</data>
    </edge>
    <edge source="ALB" target="HKG">
      <data key="d0">6646297</data>
    </edge>
    <edge source="ALB" target="HRV">
      <data key="d0">5945315</data>
    </edge>
    <edge source="ALB" target="EST">
      <data key="d0">3249341</data>
    </edge>
    <edge source="ALB" target="ROU">
      <data key="d0">26375157</data>
    </edge>
    <edge source="ALB" target="ESP">
      <data key="d0">62496048</data>
    </edge>
    <edge source="ALB" target="SWE">
      <data key="d0">3938583</data>
    </edge>
    <edge source="ALB" target="MKD">
      <data key="d0">48245621</data>
    </edge>
    <edge source="ALB" target="BGR">
      <data key="d0">19820059</data>
    </edge>
    <edge source="ALB" target="LBN">
      <data key="d0">289894</data>
    </edge>
    <edge source="ALB" target="POL">
      <data key="d0">2464194</data>
    </edge>
    <edge source="ALB" target="GBR">
      <data key="d0">2707907</data>
    </edge>
    <edge source="ALB" target="AUT">
      <data key="d0">8486204</data>
    </edge>
    <edge source="ALB" target="CZE">
      <data key="d0">9666434</data>
    </edge>
    <edge source="ALB" target="DNK">
      <data key="d0">6746096</data>
    </edge>
    <edge source="ALB" target="DEU">
      <data key="d0">63757648</data>
    </edge>
    <edge source="ALB" target="HUN">
      <data key="d0">18941870</data>
    </edge>
    <edge source="ALB" target="LTU">
      <data key="d0">358535</data>
    </edge>
    <edge source="ALB" target="MDA">
      <data key="d0">23395</data>
    </edge>
    <edge source="ALB" target="NOR">
      <data key="d0">43894</data>
    </edge>
    <edge source="ALB" target="SAU">
      <data key="d0">421849</data>
    </edge>
    <edge source="ALB" target="SVK">
      <data key="d0">1882311</data>
    </edge>
    <edge source="ALB" target="SVN">
      <data key="d0">10378740</data>
    </edge>
    <edge source="ALB" target="CHE">
      <data key="d0">20197055</data>
    </edge>
    <edge source="ALB" target="LKA">
      <data key="d0">69591</data>
    </edge>
    <edge source="ALB" target="USA">
      <data key="d0">11367753</data>
    </edge>
    <edge source="ALB" target="CHN">
      <data key="d0">59595215</data>
    </edge>
    <edge source="ALB" target="FRA">
      <data key="d0">18915569</data>
    </edge>
    <edge source="ALB" target="UKR">
      <data key="d0">1537633</data>
    </edge>
    <edge source="ALB" target="BEL">
      <data key="d0">2308642</data>
    </edge>
    <edge source="ALB" target="CMR">
      <data key="d0">278847</data>
    </edge>
    <edge source="ALB" target="IND">
      <data key="d0">4570351</data>
    </edge>
    <edge source="ALB" target="TUR">
      <data key="d0">17539661</data>
    </edge>
    <edge source="ALB" target="JOR">
      <data key="d0">182060</data>
    </edge>
    <edge source="ALB" target="ARE">
      <data key="d0">6203323</data>
    </edge>
    <edge source="ALB" target="CAN">
      <data key="d0">155044</data>
    </edge>
    <edge source="ALB" target="LVA">
      <data key="d0">210833</data>
    </edge>
    <edge source="ALB" target="NLD">
      <data key="d0">10081125</data>
    </edge>
    <edge source="ALB" target="EGY">
      <data key="d0">3361496</data>
    </edge>
    <edge source="ALB" target="GEO">
      <data key="d0">31117</data>
    </edge>
    <edge source="ALB" target="CIV">
      <data key="d0">347638</data>
    </edge>
    <edge source="ALB" target="PRT">
      <data key="d0">126012</data>
    </edge>
    <edge source="ALB" target="TUN">
      <data key="d0">266172</data>
    </edge>
    <edge source="ALB" target="ISR">
      <data key="d0">163236</data>
    </edge>
    <edge source="ALB" target="AUS">
      <data key="d0">397244</data>
    </edge>
    <edge source="ALB" target="JPN">
      <data key="d0">3126124</data>
    </edge>
    <edge source="ALB" target="THA">
      <data key="d0">127315</data>
    </edge>
    <edge source="ALB" target="KGZ">
      <data key="d0">12363</data>
    </edge>
    <edge source="ALB" target="RUS">
      <data key="d0">116041</data>
    </edge>
    <edge source="ITA" target="ALB">
      <data key="d0">1399799878</data>
    </edge>
    <edge source="ITA" target="DZA">
      <data key="d0">4097133927</data>
    </edge>
    <edge source="ITA" target="AUS">
      <data key="d0">3950566329</data>
    </edge>
    <edge source="ITA" target="AUT">
      <data key="d0">9643612525</data>
    </edge>
    <edge source="ITA" target="BEL">
      <data key="d0">14647607125</data>
    </edge>
    <edge source="ITA" target="BGR">
      <data key="d0">2236153948</data>
    </edge>
    <edge source="ITA" target="BLR">
      <data key="d0">308907158</data>
    </edge>
    <edge source="ITA" target="CAN">
      <data key="d0">4089072976</data>
    </edge>
    <edge source="ITA" target="CHN">
      <data key="d0">12224123070</data>
    </edge>
    <edge source="ITA" target="HRV">
      <data key="d0">2782170936</data>
    </edge>
    <edge source="ITA" target="CZE">
      <data key="d0">5837020518</data>
    </edge>
    <edge source="ITA" target="DNK">
      <data key="d0">3019811515</data>
    </edge>
    <edge source="ITA" target="FIN">
      <data key="d0">1661399388</data>
    </edge>
    <edge source="ITA" target="FRA">
      <data key="d0">47336621487</data>
    </edge>
    <edge source="ITA" target="DEU">
      <data key="d0">57468338202</data>
    </edge>
    <edge source="ITA" target="GRC">
      <data key="d0">4188109355</data>
    </edge>
    <edge source="ITA" target="HKG">
      <data key="d0">6382415474</data>
    </edge>
    <edge source="ITA" target="HUN">
      <data key="d0">4789734029</data>
    </edge>
    <edge source="ITA" target="IDN">
      <data key="d0">1263216891</data>
    </edge>
    <edge source="ITA" target="IRL">
      <data key="d0">1877535067</data>
    </edge>
    <edge source="ITA" target="ISR">
      <data key="d0">2768752497</data>
    </edge>
    <edge source="ITA" target="JPN">
      <data key="d0">6651545928</data>
    </edge>
    <edge source="ITA" target="JOR">
      <data key="d0">779793242</data>
    </edge>
    <edge source="ITA" target="KOR">
      <data key="d0">4388363811</data>
    </edge>
    <edge source="ITA" target="LBN">
      <data key="d0">1291815271</data>
    </edge>
    <edge source="ITA" target="MYS">
      <data key="d0">1172193890</data>
    </edge>
    <edge source="ITA" target="MDA">
      <data key="d0">227741480</data>
    </edge>
    <edge source="ITA" target="OMN">
      <data key="d0">890595823</data>
    </edge>
    <edge source="ITA" target="NLD">
      <data key="d0">10603750003</data>
    </edge>
    <edge source="ITA" target="NOR">
      <data key="d0">1700890878</data>
    </edge>
    <edge source="ITA" target="POL">
      <data key="d0">12242484641</data>
    </edge>
    <edge source="ITA" target="PRT">
      <data key="d0">3842057168</data>
    </edge>
    <edge source="ITA" target="ROU">
      <data key="d0">7211393383</data>
    </edge>
    <edge source="ITA" target="RUS">
      <data key="d0">7410895196</data>
    </edge>
    <edge source="ITA" target="SAU">
      <data key="d0">4586081340</data>
    </edge>
    <edge source="ITA" target="SRB">
      <data key="d0">1771287208</data>
    </edge>
    <edge source="ITA" target="SVK">
      <data key="d0">2958104818</data>
    </edge>
    <edge source="ITA" target="SVN">
      <data key="d0">3966640519</data>
    </edge>
    <edge source="ITA" target="ESP">
      <data key="d0">22734515882</data>
    </edge>
    <edge source="ITA" target="SWE">
      <data key="d0">4585013648</data>
    </edge>
    <edge source="ITA" target="CHE">
      <data key="d0">18886631055</data>
    </edge>
    <edge source="ITA" target="ARE">
      <data key="d0">5931554872</data>
    </edge>
    <edge source="ITA" target="TUN">
      <data key="d0">3230316760</data>
    </edge>
    <edge source="ITA" target="TUR">
      <data key="d0">10535860946</data>
    </edge>
    <edge source="ITA" target="GBR">
      <data key="d0">24360322075</data>
    </edge>
    <edge source="ITA" target="USA">
      <data key="d0">40692288948</data>
    </edge>
    <edge source="ITA" target="AZE">
      <data key="d0">301115692</data>
    </edge>
    <edge source="ITA" target="ARG">
      <data key="d0">1268751167</data>
    </edge>
    <edge source="ITA" target="ARM">
      <data key="d0">104653330</data>
    </edge>
    <edge source="ITA" target="BRA">
      <data key="d0">3526799608</data>
    </edge>
    <edge source="ITA" target="KHM">
      <data key="d0">69012092</data>
    </edge>
    <edge source="ITA" target="CMR">
      <data key="d0">121929269</data>
    </edge>
    <edge source="ITA" target="CAF">
      <data key="d0">11166696</data>
    </edge>
    <edge source="ITA" target="CHL">
      <data key="d0">1009793158</data>
    </edge>
    <edge source="ITA" target="COL">
      <data key="d0">633874283</data>
    </edge>
    <edge source="ITA" target="CRI">
      <data key="d0">161636861</data>
    </edge>
    <edge source="ITA" target="BEN">
      <data key="d0">41137759</data>
    </edge>
    <edge source="ITA" target="SLV">
      <data key="d0">67817732</data>
    </edge>
    <edge source="ITA" target="ETH">
      <data key="d0">359578350</data>
    </edge>
    <edge source="ITA" target="EST">
      <data key="d0">449279495</data>
    </edge>
    <edge source="ITA" target="GEO">
      <data key="d0">260752193</data>
    </edge>
    <edge source="ITA" target="GHA">
      <data key="d0">288462281</data>
    </edge>
    <edge source="ITA" target="GTM">
      <data key="d0">125036890</data>
    </edge>
    <edge source="ITA" target="HND">
      <data key="d0">50324508</data>
    </edge>
    <edge source="ITA" target="CIV">
      <data key="d0">194202587</data>
    </edge>
    <edge source="ITA" target="KAZ">
      <data key="d0">930563048</data>
    </edge>
    <edge source="ITA" target="LVA">
      <data key="d0">466736793</data>
    </edge>
    <edge source="ITA" target="LTU">
      <data key="d0">863809369</data>
    </edge>
    <edge source="ITA" target="MDG">
      <data key="d0">32526302</data>
    </edge>
    <edge source="ITA" target="MWI">
      <data key="d0">13443253</data>
    </edge>
    <edge source="ITA" target="MUS">
      <data key="d0">106846792</data>
    </edge>
    <edge source="ITA" target="MEX">
      <data key="d0">4065961578</data>
    </edge>
    <edge source="ITA" target="MAR">
      <data key="d0">1771748609</data>
    </edge>
    <edge source="ITA" target="MOZ">
      <data key="d0">39880179</data>
    </edge>
    <edge source="ITA" target="NAM">
      <data key="d0">74115690</data>
    </edge>
    <edge source="ITA" target="NZL">
      <data key="d0">522468372</data>
    </edge>
    <edge source="ITA" target="NIC">
      <data key="d0">35452340</data>
    </edge>
    <edge source="ITA" target="NER">
      <data key="d0">16581605</data>
    </edge>
    <edge source="ITA" target="PAN">
      <data key="d0">315626330</data>
    </edge>
    <edge source="ITA" target="PER">
      <data key="d0">591427358</data>
    </edge>
    <edge source="ITA" target="PHL">
      <data key="d0">669271944</data>
    </edge>
    <edge source="ITA" target="IND">
      <data key="d0">3572721794</data>
    </edge>
    <edge source="ITA" target="SGP">
      <data key="d0">2009475600</data>
    </edge>
    <edge source="ITA" target="VNM">
      <data key="d0">1153368393</data>
    </edge>
    <edge source="ITA" target="ZAF">
      <data key="d0">1755782471</data>
    </edge>
    <edge source="ITA" target="THA">
      <data key="d0">1450713108</data>
    </edge>
    <edge source="ITA" target="TGO">
      <data key="d0">31750793</data>
    </edge>
    <edge source="ITA" target="UGA">
      <data key="d0">69764190</data>
    </edge>
    <edge source="ITA" target="UKR">
      <data key="d0">1213470490</data>
    </edge>
    <edge source="ITA" target="MKD">
      <data key="d0">280673180</data>
    </edge>
    <edge source="ITA" target="EGY">
      <data key="d0">3405003864</data>
    </edge>
    <edge source="ITA" target="TZA">
      <data key="d0">81937518</data>
    </edge>
    <edge source="ITA" target="URY">
      <data key="d0">241190121</data>
    </edge>
    <edge source="ITA" target="BDI">
      <data key="d0">4530080</data>
    </edge>
    <edge source="ITA" target="PAK">
      <data key="d0">677674724</data>
    </edge>
    <edge source="ITA" target="PRY">
      <data key="d0">75350459</data>
    </edge>
    <edge source="ITA" target="SEN">
      <data key="d0">242862663</data>
    </edge>
    <edge source="ITA" target="BFA">
      <data key="d0">40527673</data>
    </edge>
    <edge source="ITA" target="MRT">
      <data key="d0">34236970</data>
    </edge>
    <edge source="ITA" target="BOL">
      <data key="d0">89374764</data>
    </edge>
    <edge source="ITA" target="LKA">
      <data key="d0">258547050</data>
    </edge>
    <edge source="ITA" target="ECU">
      <data key="d0">219059107</data>
    </edge>
    <edge source="ITA" target="GMB">
      <data key="d0">3720869</data>
    </edge>
    <edge source="ITA" target="PSE">
      <data key="d0">20144619</data>
    </edge>
    <edge source="ITA" target="JAM">
      <data key="d0">27128370</data>
    </edge>
    <edge source="ITA" target="ZWE">
      <data key="d0">17511883</data>
    </edge>
    <edge source="ITA" target="KGZ">
      <data key="d0">24147619</data>
    </edge>
    <edge source="ITA" target="BWA">
      <data key="d0">7271509</data>
    </edge>
    <edge source="SRB" target="PSE">
      <data key="d0">744183</data>
    </edge>
    <edge source="SRB" target="DEU">
      <data key="d0">1939684206</data>
    </edge>
    <edge source="SRB" target="HUN">
      <data key="d0">477485373</data>
    </edge>
    <edge source="SRB" target="ISR">
      <data key="d0">22386090</data>
    </edge>
    <edge source="SRB" target="LBN">
      <data key="d0">8195870</data>
    </edge>
    <edge source="SRB" target="PAK">
      <data key="d0">1027116</data>
    </edge>
    <edge source="SRB" target="ARE">
      <data key="d0">47642627</data>
    </edge>
    <edge source="SRB" target="MKD">
      <data key="d0">586989742</data>
    </edge>
    <edge source="SRB" target="EGY">
      <data key="d0">40869419</data>
    </edge>
    <edge source="SRB" target="GBR">
      <data key="d0">265590944</data>
    </edge>
    <edge source="SRB" target="USA">
      <data key="d0">232084043</data>
    </edge>
    <edge source="SRB" target="ALB">
      <data key="d0">99273163</data>
    </edge>
    <edge source="SRB" target="AUS">
      <data key="d0">9634073</data>
    </edge>
    <edge source="SRB" target="AUT">
      <data key="d0">374968372</data>
    </edge>
    <edge source="SRB" target="ARM">
      <data key="d0">1517891</data>
    </edge>
    <edge source="SRB" target="BGR">
      <data key="d0">413214558</data>
    </edge>
    <edge source="SRB" target="BLR">
      <data key="d0">31156284</data>
    </edge>
    <edge source="SRB" target="CHN">
      <data key="d0">25222558</data>
    </edge>
    <edge source="SRB" target="HRV">
      <data key="d0">514236090</data>
    </edge>
    <edge source="SRB" target="BEN">
      <data key="d0">383330</data>
    </edge>
    <edge source="SRB" target="FRA">
      <data key="d0">413731081</data>
    </edge>
    <edge source="SRB" target="GHA">
      <data key="d0">1762693</data>
    </edge>
    <edge source="SRB" target="GRC">
      <data key="d0">147596368</data>
    </edge>
    <edge source="SRB" target="HKG">
      <data key="d0">58124978</data>
    </edge>
    <edge source="SRB" target="ITA">
      <data key="d0">2164676995</data>
    </edge>
    <edge source="SRB" target="CIV">
      <data key="d0">184053</data>
    </edge>
    <edge source="SRB" target="ROU">
      <data key="d0">845776137</data>
    </edge>
    <edge source="SRB" target="RUS">
      <data key="d0">794491252</data>
    </edge>
    <edge source="SRB" target="VNM">
      <data key="d0">4259647</data>
    </edge>
    <edge source="SRB" target="SVN">
      <data key="d0">476428282</data>
    </edge>
    <edge source="SRB" target="SWE">
      <data key="d0">87018930</data>
    </edge>
    <edge source="SRB" target="CHE">
      <data key="d0">101901724</data>
    </edge>
    <edge source="SRB" target="THA">
      <data key="d0">1468871</data>
    </edge>
    <edge source="SRB" target="TGO">
      <data key="d0">109674</data>
    </edge>
    <edge source="SRB" target="CZE">
      <data key="d0">367437425</data>
    </edge>
    <edge source="SRB" target="DNK">
      <data key="d0">53268575</data>
    </edge>
    <edge source="SRB" target="FIN">
      <data key="d0">19107750</data>
    </edge>
    <edge source="SRB" target="NLD">
      <data key="d0">176181973</data>
    </edge>
    <edge source="SRB" target="POL">
      <data key="d0">333952458</data>
    </edge>
    <edge source="SRB" target="ESP">
      <data key="d0">161871985</data>
    </edge>
    <edge source="SRB" target="UKR">
      <data key="d0">76634340</data>
    </edge>
    <edge source="SRB" target="DZA">
      <data key="d0">41686953</data>
    </edge>
    <edge source="SRB" target="AZE">
      <data key="d0">8396456</data>
    </edge>
    <edge source="SRB" target="BEL">
      <data key="d0">178936934</data>
    </edge>
    <edge source="SRB" target="CAN">
      <data key="d0">21307628</data>
    </edge>
    <edge source="SRB" target="CAF">
      <data key="d0">27827</data>
    </edge>
    <edge source="SRB" target="CHL">
      <data key="d0">4204142</data>
    </edge>
    <edge source="SRB" target="GEO">
      <data key="d0">5087046</data>
    </edge>
    <edge source="SRB" target="KAZ">
      <data key="d0">24253912</data>
    </edge>
    <edge source="SRB" target="JOR">
      <data key="d0">11936522</data>
    </edge>
    <edge source="SRB" target="MYS">
      <data key="d0">880199</data>
    </edge>
    <edge source="SRB" target="MDA">
      <data key="d0">10255803</data>
    </edge>
    <edge source="SRB" target="MAR">
      <data key="d0">10223001</data>
    </edge>
    <edge source="SRB" target="SVK">
      <data key="d0">301279927</data>
    </edge>
    <edge source="SRB" target="TUR">
      <data key="d0">262443541</data>
    </edge>
    <edge source="SRB" target="EST">
      <data key="d0">5110488</data>
    </edge>
    <edge source="SRB" target="IRL">
      <data key="d0">8024265</data>
    </edge>
    <edge source="SRB" target="JPN">
      <data key="d0">55524791</data>
    </edge>
    <edge source="SRB" target="KOR">
      <data key="d0">5240817</data>
    </edge>
    <edge source="SRB" target="LVA">
      <data key="d0">3223193</data>
    </edge>
    <edge source="SRB" target="LTU">
      <data key="d0">18349596</data>
    </edge>
    <edge source="SRB" target="MEX">
      <data key="d0">7630368</data>
    </edge>
    <edge source="SRB" target="NZL">
      <data key="d0">767472</data>
    </edge>
    <edge source="SRB" target="NOR">
      <data key="d0">20913137</data>
    </edge>
    <edge source="SRB" target="PRT">
      <data key="d0">18640587</data>
    </edge>
    <edge source="SRB" target="SAU">
      <data key="d0">7309454</data>
    </edge>
    <edge source="SRB" target="IND">
      <data key="d0">9260017</data>
    </edge>
    <edge source="SRB" target="SGP">
      <data key="d0">11526087</data>
    </edge>
    <edge source="SRB" target="COL">
      <data key="d0">1261332</data>
    </edge>
    <edge source="SRB" target="PER">
      <data key="d0">934725</data>
    </edge>
    <edge source="SRB" target="PHL">
      <data key="d0">475716</data>
    </edge>
    <edge source="SRB" target="UGA">
      <data key="d0">263448</data>
    </edge>
    <edge source="SRB" target="IDN">
      <data key="d0">1603587</data>
    </edge>
    <edge source="SRB" target="SEN">
      <data key="d0">45629</data>
    </edge>
    <edge source="SRB" target="JAM">
      <data key="d0">42018</data>
    </edge>
    <edge source="SRB" target="ETH">
      <data key="d0">572657</data>
    </edge>
    <edge source="SRB" target="KGZ">
      <data key="d0">11714869</data>
    </edge>
    <edge source="SRB" target="MRT">
      <data key="d0">15111141</data>
    </edge>
    <edge source="SRB" target="ZAF">
      <data key="d0">2718137</data>
    </edge>
    <edge source="SRB" target="TUN">
      <data key="d0">20502160</data>
    </edge>
    <edge source="SRB" target="NER">
      <data key="d0">54241</data>
    </edge>
    <edge source="SRB" target="ARG">
      <data key="d0">2217941</data>
    </edge>
    <edge source="SRB" target="PAN">
      <data key="d0">508808</data>
    </edge>
    <edge source="SRB" target="BRA">
      <data key="d0">8985863</data>
    </edge>
    <edge source="SRB" target="CMR">
      <data key="d0">219394</data>
    </edge>
    <edge source="SRB" target="CRI">
      <data key="d0">1517538</data>
    </edge>
    <edge source="SRB" target="URY">
      <data key="d0">269343</data>
    </edge>
    <edge source="SRB" target="GTM">
      <data key="d0">902053</data>
    </edge>
    <edge source="SRB" target="NAM">
      <data key="d0">492527</data>
    </edge>
    <edge source="SRB" target="MDG">
      <data key="d0">195383</data>
    </edge>
    <edge source="SRB" target="MUS">
      <data key="d0">216895</data>
    </edge>
    <edge source="SRB" target="MOZ">
      <data key="d0">311406</data>
    </edge>
    <edge source="SRB" target="OMN">
      <data key="d0">632748</data>
    </edge>
    <edge source="SRB" target="TZA">
      <data key="d0">47094</data>
    </edge>
    <edge source="SRB" target="BFA">
      <data key="d0">176533</data>
    </edge>
    <edge source="SRB" target="ECU">
      <data key="d0">484166</data>
    </edge>
    <edge source="SRB" target="BOL">
      <data key="d0">415314</data>
    </edge>
    <edge source="SRB" target="GMB">
      <data key="d0">56742</data>
    </edge>
    <edge source="SRB" target="MWI">
      <data key="d0">79434</data>
    </edge>
    <edge source="SRB" target="PRY">
      <data key="d0">68025</data>
    </edge>
    <edge source="SRB" target="BWA">
      <data key="d0">317855</data>
    </edge>
    <edge source="SRB" target="LKA">
      <data key="d0">17775</data>
    </edge>
    <edge source="SRB" target="ZWE">
      <data key="d0">30248</data>
    </edge>
    <edge source="GRC" target="ALB">
      <data key="d0">418153011</data>
    </edge>
    <edge source="GRC" target="AUT">
      <data key="d0">219568726</data>
    </edge>
    <edge source="GRC" target="BEL">
      <data key="d0">319557615</data>
    </edge>
    <edge source="GRC" target="BGR">
      <data key="d0">1380937107</data>
    </edge>
    <edge source="GRC" target="DNK">
      <data key="d0">183139854</data>
    </edge>
    <edge source="GRC" target="HUN">
      <data key="d0">137658694</data>
    </edge>
    <edge source="GRC" target="ITA">
      <data key="d0">3086294943</data>
    </edge>
    <edge source="GRC" target="MYS">
      <data key="d0">13296205</data>
    </edge>
    <edge source="GRC" target="ROU">
      <data key="d0">825591338</data>
    </edge>
    <edge source="GRC" target="SRB">
      <data key="d0">288644245</data>
    </edge>
    <edge source="GRC" target="ESP">
      <data key="d0">748598324</data>
    </edge>
    <edge source="GRC" target="MKD">
      <data key="d0">626734286</data>
    </edge>
    <edge source="GRC" target="CZE">
      <data key="d0">222861291</data>
    </edge>
    <edge source="GRC" target="FIN">
      <data key="d0">92247106</data>
    </edge>
    <edge source="GRC" target="FRA">
      <data key="d0">761883688</data>
    </edge>
    <edge source="GRC" target="DEU">
      <data key="d0">2075427404</data>
    </edge>
    <edge source="GRC" target="HKG">
      <data key="d0">67549241</data>
    </edge>
    <edge source="GRC" target="IRL">
      <data key="d0">92414425</data>
    </edge>
    <edge source="GRC" target="LTU">
      <data key="d0">48824247</data>
    </edge>
    <edge source="GRC" target="NLD">
      <data key="d0">667910431</data>
    </edge>
    <edge source="GRC" target="NOR">
      <data key="d0">64215116</data>
    </edge>
    <edge source="GRC" target="PAN">
      <data key="d0">90175348</data>
    </edge>
    <edge source="GRC" target="POL">
      <data key="d0">432672714</data>
    </edge>
    <edge source="GRC" target="PRT">
      <data key="d0">176383434</data>
    </edge>
    <edge source="GRC" target="SGP">
      <data key="d0">305532635</data>
    </edge>
    <edge source="GRC" target="SVK">
      <data key="d0">61596569</data>
    </edge>
    <edge source="GRC" target="VNM">
      <data key="d0">50750132</data>
    </edge>
    <edge source="GRC" target="SWE">
      <data key="d0">198819674</data>
    </edge>
    <edge source="GRC" target="TGO">
      <data key="d0">10664452</data>
    </edge>
    <edge source="GRC" target="TUR">
      <data key="d0">1473557488</data>
    </edge>
    <edge source="GRC" target="GBR">
      <data key="d0">1175233565</data>
    </edge>
    <edge source="GRC" target="USA">
      <data key="d0">1134988317</data>
    </edge>
    <edge source="GRC" target="AUS">
      <data key="d0">139620659</data>
    </edge>
    <edge source="GRC" target="ARM">
      <data key="d0">11773313</data>
    </edge>
    <edge source="GRC" target="CAN">
      <data key="d0">147501628</data>
    </edge>
    <edge source="GRC" target="CHL">
      <data key="d0">26244959</data>
    </edge>
    <edge source="GRC" target="CHN">
      <data key="d0">357601498</data>
    </edge>
    <edge source="GRC" target="HRV">
      <data key="d0">89781812</data>
    </edge>
    <edge source="GRC" target="ETH">
      <data key="d0">15928202</data>
    </edge>
    <edge source="GRC" target="EST">
      <data key="d0">10966401</data>
    </edge>
    <edge source="GRC" target="ISR">
      <data key="d0">298616021</data>
    </edge>
    <edge source="GRC" target="JPN">
      <data key="d0">61353359</data>
    </edge>
    <edge source="GRC" target="JOR">
      <data key="d0">39842235</data>
    </edge>
    <edge source="GRC" target="KOR">
      <data key="d0">131141741</data>
    </edge>
    <edge source="GRC" target="LBN">
      <data key="d0">1159506807</data>
    </edge>
    <edge source="GRC" target="LVA">
      <data key="d0">18256072</data>
    </edge>
    <edge source="GRC" target="MAR">
      <data key="d0">90943932</data>
    </edge>
    <edge source="GRC" target="NZL">
      <data key="d0">14045530</data>
    </edge>
    <edge source="GRC" target="PHL">
      <data key="d0">11070889</data>
    </edge>
    <edge source="GRC" target="RUS">
      <data key="d0">238092880</data>
    </edge>
    <edge source="GRC" target="SAU">
      <data key="d0">494470266</data>
    </edge>
    <edge source="GRC" target="SEN">
      <data key="d0">14502077</data>
    </edge>
    <edge source="GRC" target="IND">
      <data key="d0">69065141</data>
    </edge>
    <edge source="GRC" target="SVN">
      <data key="d0">232741104</data>
    </edge>
    <edge source="GRC" target="ZAF">
      <data key="d0">56589715</data>
    </edge>
    <edge source="GRC" target="CHE">
      <data key="d0">147963081</data>
    </edge>
    <edge source="GRC" target="THA">
      <data key="d0">46765200</data>
    </edge>
    <edge source="GRC" target="ARE">
      <data key="d0">260053623</data>
    </edge>
    <edge source="GRC" target="UKR">
      <data key="d0">221587853</data>
    </edge>
    <edge source="GRC" target="EGY">
      <data key="d0">829920673</data>
    </edge>
    <edge source="GRC" target="IDN">
      <data key="d0">78327670</data>
    </edge>
    <edge source="GRC" target="KAZ">
      <data key="d0">13937188</data>
    </edge>
    <edge source="GRC" target="TUN">
      <data key="d0">113113339</data>
    </edge>
    <edge source="GRC" target="DZA">
      <data key="d0">224193371</data>
    </edge>
    <edge source="GRC" target="BRA">
      <data key="d0">103550709</data>
    </edge>
    <edge source="GRC" target="CMR">
      <data key="d0">11979680</data>
    </edge>
    <edge source="GRC" target="CRI">
      <data key="d0">1251293</data>
    </edge>
    <edge source="GRC" target="PSE">
      <data key="d0">828050</data>
    </edge>
    <edge source="GRC" target="MUS">
      <data key="d0">3318199</data>
    </edge>
    <edge source="GRC" target="MEX">
      <data key="d0">107674197</data>
    </edge>
    <edge source="GRC" target="MDA">
      <data key="d0">61176985</data>
    </edge>
    <edge source="GRC" target="OMN">
      <data key="d0">20432713</data>
    </edge>
    <edge source="GRC" target="PAK">
      <data key="d0">6822601</data>
    </edge>
    <edge source="GRC" target="URY">
      <data key="d0">5185927</data>
    </edge>
    <edge source="GRC" target="AZE">
      <data key="d0">26247686</data>
    </edge>
    <edge source="GRC" target="BOL">
      <data key="d0">1209512</data>
    </edge>
    <edge source="GRC" target="BLR">
      <data key="d0">10123476</data>
    </edge>
    <edge source="GRC" target="CAF">
      <data key="d0">160669</data>
    </edge>
    <edge source="GRC" target="COL">
      <data key="d0">11410897</data>
    </edge>
    <edge source="GRC" target="ECU">
      <data key="d0">2107048</data>
    </edge>
    <edge source="GRC" target="SLV">
      <data key="d0">911173</data>
    </edge>
    <edge source="GRC" target="GEO">
      <data key="d0">67787107</data>
    </edge>
    <edge source="GRC" target="GHA">
      <data key="d0">17976850</data>
    </edge>
    <edge source="GRC" target="GTM">
      <data key="d0">1750817</data>
    </edge>
    <edge source="GRC" target="HND">
      <data key="d0">453608</data>
    </edge>
    <edge source="GRC" target="JAM">
      <data key="d0">1395567</data>
    </edge>
    <edge source="GRC" target="PRY">
      <data key="d0">7178401</data>
    </edge>
    <edge source="GRC" target="PER">
      <data key="d0">10165425</data>
    </edge>
    <edge source="GRC" target="UGA">
      <data key="d0">1028965</data>
    </edge>
    <edge source="GRC" target="CIV">
      <data key="d0">5576300</data>
    </edge>
    <edge source="GRC" target="MDG">
      <data key="d0">1896674</data>
    </edge>
    <edge source="GRC" target="LKA">
      <data key="d0">4862773</data>
    </edge>
    <edge source="GRC" target="BFA">
      <data key="d0">7747857</data>
    </edge>
    <edge source="GRC" target="MRT">
      <data key="d0">11257030</data>
    </edge>
    <edge source="GRC" target="TZA">
      <data key="d0">2537554</data>
    </edge>
    <edge source="GRC" target="KHM">
      <data key="d0">2106929</data>
    </edge>
    <edge source="GRC" target="ARG">
      <data key="d0">3968369</data>
    </edge>
    <edge source="GRC" target="GMB">
      <data key="d0">44060</data>
    </edge>
    <edge source="GRC" target="BEN">
      <data key="d0">1335858</data>
    </edge>
    <edge source="GRC" target="KGZ">
      <data key="d0">188580</data>
    </edge>
    <edge source="GRC" target="MWI">
      <data key="d0">18640</data>
    </edge>
    <edge source="GRC" target="ZWE">
      <data key="d0">214986</data>
    </edge>
    <edge source="GRC" target="NIC">
      <data key="d0">407948</data>
    </edge>
    <edge source="GRC" target="MOZ">
      <data key="d0">502185</data>
    </edge>
    <edge source="GRC" target="BDI">
      <data key="d0">373775</data>
    </edge>
    <edge source="GRC" target="NAM">
      <data key="d0">704428</data>
    </edge>
    <edge source="GRC" target="BWA">
      <data key="d0">255726</data>
    </edge>
    <edge source="GRC" target="NER">
      <data key="d0">39600</data>
    </edge>
    <edge source="HKG" target="AUS">
      <data key="d0">4392571872</data>
    </edge>
    <edge source="HKG" target="CHN">
      <data key="d0">250366337386</data>
    </edge>
    <edge source="HKG" target="IDN">
      <data key="d0">2687472272</data>
    </edge>
    <edge source="HKG" target="ITA">
      <data key="d0">3338156519</data>
    </edge>
    <edge source="HKG" target="JPN">
      <data key="d0">15031358040</data>
    </edge>
    <edge source="HKG" target="KOR">
      <data key="d0">6938649273</data>
    </edge>
    <edge source="HKG" target="MYS">
      <data key="d0">3504377146</data>
    </edge>
    <edge source="HKG" target="NZL">
      <data key="d0">536238908</data>
    </edge>
    <edge source="HKG" target="PHL">
      <data key="d0">3270907519</data>
    </edge>
    <edge source="HKG" target="ESP">
      <data key="d0">1760207703</data>
    </edge>
    <edge source="HKG" target="GBR">
      <data key="d0">6440886422</data>
    </edge>
    <edge source="HKG" target="USA">
      <data key="d0">41695929104</data>
    </edge>
    <edge source="HKG" target="AZE">
      <data key="d0">20499586</data>
    </edge>
    <edge source="HKG" target="MUS">
      <data key="d0">61580237</data>
    </edge>
    <edge source="HKG" target="NLD">
      <data key="d0">7389120992</data>
    </edge>
    <edge source="HKG" target="POL">
      <data key="d0">1296463401</data>
    </edge>
    <edge source="HKG" target="SGP">
      <data key="d0">7882615951</data>
    </edge>
    <edge source="HKG" target="VNM">
      <data key="d0">9295105347</data>
    </edge>
    <edge source="HKG" target="THA">
      <data key="d0">6169608705</data>
    </edge>
    <edge source="HKG" target="PAK">
      <data key="d0">527240308</data>
    </edge>
    <edge source="HKG" target="KHM">
      <data key="d0">901859220</data>
    </edge>
    <edge source="HKG" target="CAN">
      <data key="d0">2369787959</data>
    </edge>
    <edge source="HKG" target="CHL">
      <data key="d0">659663281</data>
    </edge>
    <edge source="HKG" target="HRV">
      <data key="d0">47222924</data>
    </edge>
    <edge source="HKG" target="FRA">
      <data key="d0">4458890907</data>
    </edge>
    <edge source="HKG" target="DEU">
      <data key="d0">8587467273</data>
    </edge>
    <edge source="HKG" target="GHA">
      <data key="d0">190061267</data>
    </edge>
    <edge source="HKG" target="IRL">
      <data key="d0">275269975</data>
    </edge>
    <edge source="HKG" target="LBN">
      <data key="d0">59669392</data>
    </edge>
    <edge source="HKG" target="MEX">
      <data key="d0">3586336761</data>
    </edge>
    <edge source="HKG" target="MAR">
      <data key="d0">110057472</data>
    </edge>
    <edge source="HKG" target="PAN">
      <data key="d0">216720551</data>
    </edge>
    <edge source="HKG" target="PRT">
      <data key="d0">309953646</data>
    </edge>
    <edge source="HKG" target="RUS">
      <data key="d0">2020975781</data>
    </edge>
    <edge source="HKG" target="SAU">
      <data key="d0">1076876351</data>
    </edge>
    <edge source="HKG" target="ZAF">
      <data key="d0">941650686</data>
    </edge>
    <edge source="HKG" target="BEL">
      <data key="d0">2381737223</data>
    </edge>
    <edge source="HKG" target="CRI">
      <data key="d0">145022877</data>
    </edge>
    <edge source="HKG" target="GTM">
      <data key="d0">172774797</data>
    </edge>
    <edge source="HKG" target="JAM">
      <data key="d0">21908529</data>
    </edge>
    <edge source="HKG" target="NOR">
      <data key="d0">219761706</data>
    </edge>
    <edge source="HKG" target="PER">
      <data key="d0">503720516</data>
    </edge>
    <edge source="HKG" target="IND">
      <data key="d0">15030533177</data>
    </edge>
    <edge source="HKG" target="SWE">
      <data key="d0">913557681</data>
    </edge>
    <edge source="HKG" target="CHE">
      <data key="d0">3277718378</data>
    </edge>
    <edge source="HKG" target="ARE">
      <data key="d0">6850369244</data>
    </edge>
    <edge source="HKG" target="ALB">
      <data key="d0">7519811</data>
    </edge>
    <edge source="HKG" target="DNK">
      <data key="d0">443572194</data>
    </edge>
    <edge source="HKG" target="EST">
      <data key="d0">114599149</data>
    </edge>
    <edge source="HKG" target="GRC">
      <data key="d0">147304255</data>
    </edge>
    <edge source="HKG" target="KAZ">
      <data key="d0">71353204</data>
    </edge>
    <edge source="HKG" target="LTU">
      <data key="d0">95876508</data>
    </edge>
    <edge source="HKG" target="MDG">
      <data key="d0">36651126</data>
    </edge>
    <edge source="HKG" target="TUN">
      <data key="d0">198188027</data>
    </edge>
    <edge source="HKG" target="TUR">
      <data key="d0">1004509982</data>
    </edge>
    <edge source="HKG" target="EGY">
      <data key="d0">541006229</data>
    </edge>
    <edge source="HKG" target="AUT">
      <data key="d0">612687522</data>
    </edge>
    <edge source="HKG" target="BRA">
      <data key="d0">1264062007</data>
    </edge>
    <edge source="HKG" target="FIN">
      <data key="d0">359647230</data>
    </edge>
    <edge source="HKG" target="OMN">
      <data key="d0">127543832</data>
    </edge>
    <edge source="HKG" target="CMR">
      <data key="d0">117607239</data>
    </edge>
    <edge source="HKG" target="LKA">
      <data key="d0">512564168</data>
    </edge>
    <edge source="HKG" target="ISR">
      <data key="d0">2115406107</data>
    </edge>
    <edge source="HKG" target="ARG">
      <data key="d0">643093217</data>
    </edge>
    <edge source="HKG" target="BOL">
      <data key="d0">45743315</data>
    </edge>
    <edge source="HKG" target="COL">
      <data key="d0">500807182</data>
    </edge>
    <edge source="HKG" target="ECU">
      <data key="d0">136939228</data>
    </edge>
    <edge source="HKG" target="HND">
      <data key="d0">89391246</data>
    </edge>
    <edge source="HKG" target="MOZ">
      <data key="d0">24025320</data>
    </edge>
    <edge source="HKG" target="PRY">
      <data key="d0">150040723</data>
    </edge>
    <edge source="HKG" target="SVN">
      <data key="d0">73380508</data>
    </edge>
    <edge source="HKG" target="UKR">
      <data key="d0">148462993</data>
    </edge>
    <edge source="HKG" target="TZA">
      <data key="d0">97409148</data>
    </edge>
    <edge source="HKG" target="URY">
      <data key="d0">83296731</data>
    </edge>
    <edge source="HKG" target="CZE">
      <data key="d0">719033975</data>
    </edge>
    <edge source="HKG" target="GEO">
      <data key="d0">34511448</data>
    </edge>
    <edge source="HKG" target="KGZ">
      <data key="d0">7528652</data>
    </edge>
    <edge source="HKG" target="NAM">
      <data key="d0">12098420</data>
    </edge>
    <edge source="HKG" target="SRB">
      <data key="d0">77300570</data>
    </edge>
    <edge source="HKG" target="BEN">
      <data key="d0">17735830</data>
    </edge>
    <edge source="HKG" target="MDA">
      <data key="d0">9742434</data>
    </edge>
    <edge source="HKG" target="TGO">
      <data key="d0">188818015</data>
    </edge>
    <edge source="HKG" target="UGA">
      <data key="d0">66147701</data>
    </edge>
    <edge source="HKG" target="MRT">
      <data key="d0">2976039</data>
    </edge>
    <edge source="HKG" target="ZWE">
      <data key="d0">22248841</data>
    </edge>
    <edge source="HKG" target="HUN">
      <data key="d0">1719802138</data>
    </edge>
    <edge source="HKG" target="LVA">
      <data key="d0">67220919</data>
    </edge>
    <edge source="HKG" target="ROU">
      <data key="d0">439366285</data>
    </edge>
    <edge source="HKG" target="DZA">
      <data key="d0">305704148</data>
    </edge>
    <edge source="HKG" target="SLV">
      <data key="d0">88424418</data>
    </edge>
    <edge source="HKG" target="ETH">
      <data key="d0">141469857</data>
    </edge>
    <edge source="HKG" target="JOR">
      <data key="d0">186170520</data>
    </edge>
    <edge source="HKG" target="NIC">
      <data key="d0">57092217</data>
    </edge>
    <edge source="HKG" target="BGR">
      <data key="d0">86401794</data>
    </edge>
    <edge source="HKG" target="CIV">
      <data key="d0">36212815</data>
    </edge>
    <edge source="HKG" target="BLR">
      <data key="d0">58645193</data>
    </edge>
    <edge source="HKG" target="SEN">
      <data key="d0">123736656</data>
    </edge>
    <edge source="HKG" target="SVK">
      <data key="d0">302510197</data>
    </edge>
    <edge source="HKG" target="MKD">
      <data key="d0">17759986</data>
    </edge>
    <edge source="HKG" target="MWI">
      <data key="d0">13609849</data>
    </edge>
    <edge source="HKG" target="NER">
      <data key="d0">12294165</data>
    </edge>
    <edge source="HKG" target="BFA">
      <data key="d0">18706406</data>
    </edge>
    <edge source="HKG" target="ARM">
      <data key="d0">15072819</data>
    </edge>
    <edge source="HKG" target="BWA">
      <data key="d0">16294418</data>
    </edge>
    <edge source="HKG" target="BDI">
      <data key="d0">2072835</data>
    </edge>
    <edge source="HKG" target="CAF">
      <data key="d0">2554290</data>
    </edge>
    <edge source="HKG" target="GMB">
      <data key="d0">1089003</data>
    </edge>
    <edge source="HRV" target="ALB">
      <data key="d0">51689832</data>
    </edge>
    <edge source="HRV" target="AUT">
      <data key="d0">872944989</data>
    </edge>
    <edge source="HRV" target="DEU">
      <data key="d0">1605292229</data>
    </edge>
    <edge source="HRV" target="HUN">
      <data key="d0">522791604</data>
    </edge>
    <edge source="HRV" target="ITA">
      <data key="d0">1834048779</data>
    </edge>
    <edge source="HRV" target="LBN">
      <data key="d0">10135403</data>
    </edge>
    <edge source="HRV" target="NLD">
      <data key="d0">357197286</data>
    </edge>
    <edge source="HRV" target="POL">
      <data key="d0">184566637</data>
    </edge>
    <edge source="HRV" target="PRT">
      <data key="d0">56250181</data>
    </edge>
    <edge source="HRV" target="ROU">
      <data key="d0">121700505</data>
    </edge>
    <edge source="HRV" target="SRB">
      <data key="d0">651121265</data>
    </edge>
    <edge source="HRV" target="SVN">
      <data key="d0">1701423552</data>
    </edge>
    <edge source="HRV" target="GBR">
      <data key="d0">185159799</data>
    </edge>
    <edge source="HRV" target="AUS">
      <data key="d0">26171226</data>
    </edge>
    <edge source="HRV" target="BGR">
      <data key="d0">76962813</data>
    </edge>
    <edge source="HRV" target="CAN">
      <data key="d0">41246834</data>
    </edge>
    <edge source="HRV" target="CHN">
      <data key="d0">83779017</data>
    </edge>
    <edge source="HRV" target="DNK">
      <data key="d0">40872279</data>
    </edge>
    <edge source="HRV" target="GHA">
      <data key="d0">229149</data>
    </edge>
    <edge source="HRV" target="GRC">
      <data key="d0">58283895</data>
    </edge>
    <edge source="HRV" target="HKG">
      <data key="d0">35836160</data>
    </edge>
    <edge source="HRV" target="CIV">
      <data key="d0">544139</data>
    </edge>
    <edge source="HRV" target="LTU">
      <data key="d0">35956276</data>
    </edge>
    <edge source="HRV" target="NOR">
      <data key="d0">62196536</data>
    </edge>
    <edge source="HRV" target="RUS">
      <data key="d0">209926682</data>
    </edge>
    <edge source="HRV" target="SGP">
      <data key="d0">9910441</data>
    </edge>
    <edge source="HRV" target="SVK">
      <data key="d0">194759932</data>
    </edge>
    <edge source="HRV" target="VNM">
      <data key="d0">26316744</data>
    </edge>
    <edge source="HRV" target="ESP">
      <data key="d0">203187176</data>
    </edge>
    <edge source="HRV" target="SWE">
      <data key="d0">139199827</data>
    </edge>
    <edge source="HRV" target="CHE">
      <data key="d0">147478269</data>
    </edge>
    <edge source="HRV" target="THA">
      <data key="d0">6770215</data>
    </edge>
    <edge source="HRV" target="MKD">
      <data key="d0">135231169</data>
    </edge>
    <edge source="HRV" target="USA">
      <data key="d0">505441771</data>
    </edge>
    <edge source="HRV" target="AZE">
      <data key="d0">1593076</data>
    </edge>
    <edge source="HRV" target="BEL">
      <data key="d0">144405452</data>
    </edge>
    <edge source="HRV" target="CZE">
      <data key="d0">195090084</data>
    </edge>
    <edge source="HRV" target="EST">
      <data key="d0">11950862</data>
    </edge>
    <edge source="HRV" target="FRA">
      <data key="d0">319956192</data>
    </edge>
    <edge source="HRV" target="ISR">
      <data key="d0">47806201</data>
    </edge>
    <edge source="HRV" target="JPN">
      <data key="d0">35447243</data>
    </edge>
    <edge source="HRV" target="ARE">
      <data key="d0">47595590</data>
    </edge>
    <edge source="HRV" target="KOR">
      <data key="d0">17624832</data>
    </edge>
    <edge source="HRV" target="MAR">
      <data key="d0">11745565</data>
    </edge>
    <edge source="HRV" target="NZL">
      <data key="d0">1478146</data>
    </edge>
    <edge source="HRV" target="TUN">
      <data key="d0">10104286</data>
    </edge>
    <edge source="HRV" target="UKR">
      <data key="d0">33360175</data>
    </edge>
    <edge source="HRV" target="BDI">
      <data key="d0">30479</data>
    </edge>
    <edge source="HRV" target="PSE">
      <data key="d0">257336</data>
    </edge>
    <edge source="HRV" target="JOR">
      <data key="d0">2683152</data>
    </edge>
    <edge source="HRV" target="OMN">
      <data key="d0">2864422</data>
    </edge>
    <edge source="HRV" target="SAU">
      <data key="d0">159498401</data>
    </edge>
    <edge source="HRV" target="TUR">
      <data key="d0">120176924</data>
    </edge>
    <edge source="HRV" target="BLR">
      <data key="d0">21144445</data>
    </edge>
    <edge source="HRV" target="CMR">
      <data key="d0">133393</data>
    </edge>
    <edge source="HRV" target="FIN">
      <data key="d0">22937792</data>
    </edge>
    <edge source="HRV" target="IRL">
      <data key="d0">36669613</data>
    </edge>
    <edge source="HRV" target="LVA">
      <data key="d0">15954724</data>
    </edge>
    <edge source="HRV" target="MDA">
      <data key="d0">3982722</data>
    </edge>
    <edge source="HRV" target="IND">
      <data key="d0">12185390</data>
    </edge>
    <edge source="HRV" target="EGY">
      <data key="d0">109876993</data>
    </edge>
    <edge source="HRV" target="TZA">
      <data key="d0">7317306</data>
    </edge>
    <edge source="HRV" target="CHL">
      <data key="d0">1696067</data>
    </edge>
    <edge source="HRV" target="GEO">
      <data key="d0">1690158</data>
    </edge>
    <edge source="HRV" target="MEX">
      <data key="d0">17031487</data>
    </edge>
    <edge source="HRV" target="ZAF">
      <data key="d0">9779628</data>
    </edge>
    <edge source="HRV" target="KAZ">
      <data key="d0">9220599</data>
    </edge>
    <edge source="HRV" target="MYS">
      <data key="d0">15220061</data>
    </edge>
    <edge source="HRV" target="MOZ">
      <data key="d0">319613</data>
    </edge>
    <edge source="HRV" target="PAN">
      <data key="d0">967292</data>
    </edge>
    <edge source="HRV" target="PHL">
      <data key="d0">2052342</data>
    </edge>
    <edge source="HRV" target="UGA">
      <data key="d0">37823</data>
    </edge>
    <edge source="HRV" target="IDN">
      <data key="d0">15399998</data>
    </edge>
    <edge source="HRV" target="TGO">
      <data key="d0">499976</data>
    </edge>
    <edge source="HRV" target="DZA">
      <data key="d0">42925282</data>
    </edge>
    <edge source="HRV" target="ARG">
      <data key="d0">2485347</data>
    </edge>
    <edge source="HRV" target="ETH">
      <data key="d0">8046857</data>
    </edge>
    <edge source="HRV" target="PAK">
      <data key="d0">6881085</data>
    </edge>
    <edge source="HRV" target="BRA">
      <data key="d0">4374385</data>
    </edge>
    <edge source="HRV" target="COL">
      <data key="d0">2251861</data>
    </edge>
    <edge source="HRV" target="GTM">
      <data key="d0">77553</data>
    </edge>
    <edge source="HRV" target="PER">
      <data key="d0">5256960</data>
    </edge>
    <edge source="HRV" target="URY">
      <data key="d0">42482</data>
    </edge>
    <edge source="HRV" target="ECU">
      <data key="d0">224551</data>
    </edge>
    <edge source="HRV" target="ARM">
      <data key="d0">19496111</data>
    </edge>
    <edge source="HRV" target="LKA">
      <data key="d0">75263</data>
    </edge>
    <edge source="HRV" target="KGZ">
      <data key="d0">243830</data>
    </edge>
    <edge source="HRV" target="MUS">
      <data key="d0">42175</data>
    </edge>
    <edge source="HRV" target="SEN">
      <data key="d0">25892</data>
    </edge>
    <edge source="HRV" target="BFA">
      <data key="d0">400411</data>
    </edge>
    <edge source="HRV" target="BEN">
      <data key="d0">60306</data>
    </edge>
    <edge source="HRV" target="SLV">
      <data key="d0">140033</data>
    </edge>
    <edge source="HRV" target="MRT">
      <data key="d0">21967</data>
    </edge>
    <edge source="HRV" target="NAM">
      <data key="d0">41164</data>
    </edge>
    <edge source="HRV" target="JAM">
      <data key="d0">64593</data>
    </edge>
    <edge source="HRV" target="BOL">
      <data key="d0">39470</data>
    </edge>
    <edge source="EST" target="AUT">
      <data key="d0">44594495</data>
    </edge>
    <edge source="EST" target="BEL">
      <data key="d0">217046347</data>
    </edge>
    <edge source="EST" target="BLR">
      <data key="d0">94089350</data>
    </edge>
    <edge source="EST" target="FRA">
      <data key="d0">201394886</data>
    </edge>
    <edge source="EST" target="GEO">
      <data key="d0">7002111</data>
    </edge>
    <edge source="EST" target="DEU">
      <data key="d0">691771304</data>
    </edge>
    <edge source="EST" target="HUN">
      <data key="d0">46666862</data>
    </edge>
    <edge source="EST" target="ITA">
      <data key="d0">117556639</data>
    </edge>
    <edge source="EST" target="LVA">
      <data key="d0">1084795083</data>
    </edge>
    <edge source="EST" target="LTU">
      <data key="d0">698413922</data>
    </edge>
    <edge source="EST" target="NLD">
      <data key="d0">325253582</data>
    </edge>
    <edge source="EST" target="POL">
      <data key="d0">259689267</data>
    </edge>
    <edge source="EST" target="ROU">
      <data key="d0">87025994</data>
    </edge>
    <edge source="EST" target="RUS">
      <data key="d0">1303516430</data>
    </edge>
    <edge source="EST" target="SVK">
      <data key="d0">22296861</data>
    </edge>
    <edge source="EST" target="SVN">
      <data key="d0">9059136</data>
    </edge>
    <edge source="EST" target="ESP">
      <data key="d0">116688886</data>
    </edge>
    <edge source="EST" target="TUR">
      <data key="d0">120244159</data>
    </edge>
    <edge source="EST" target="BGR">
      <data key="d0">13496291</data>
    </edge>
    <edge source="EST" target="HRV">
      <data key="d0">1880098</data>
    </edge>
    <edge source="EST" target="CZE">
      <data key="d0">66725024</data>
    </edge>
    <edge source="EST" target="DNK">
      <data key="d0">391426756</data>
    </edge>
    <edge source="EST" target="FIN">
      <data key="d0">1903961340</data>
    </edge>
    <edge source="EST" target="GRC">
      <data key="d0">9376251</data>
    </edge>
    <edge source="EST" target="HKG">
      <data key="d0">23610835</data>
    </edge>
    <edge source="EST" target="IRL">
      <data key="d0">17491646</data>
    </edge>
    <edge source="EST" target="CIV">
      <data key="d0">239022</data>
    </edge>
    <edge source="EST" target="NZL">
      <data key="d0">1538077</data>
    </edge>
    <edge source="EST" target="NOR">
      <data key="d0">532581617</data>
    </edge>
    <edge source="EST" target="VNM">
      <data key="d0">6340552</data>
    </edge>
    <edge source="EST" target="SWE">
      <data key="d0">2233916591</data>
    </edge>
    <edge source="EST" target="CHE">
      <data key="d0">74443591</data>
    </edge>
    <edge source="EST" target="MKD">
      <data key="d0">1691217</data>
    </edge>
    <edge source="EST" target="GBR">
      <data key="d0">294247083</data>
    </edge>
    <edge source="EST" target="AZE">
      <data key="d0">7399798</data>
    </edge>
    <edge source="EST" target="CMR">
      <data key="d0">607395</data>
    </edge>
    <edge source="EST" target="ETH">
      <data key="d0">241396</data>
    </edge>
    <edge source="EST" target="ISR">
      <data key="d0">19428858</data>
    </edge>
    <edge source="EST" target="JPN">
      <data key="d0">81092441</data>
    </edge>
    <edge source="EST" target="KAZ">
      <data key="d0">38062682</data>
    </edge>
    <edge source="EST" target="KOR">
      <data key="d0">51283811</data>
    </edge>
    <edge source="EST" target="MAR">
      <data key="d0">17076417</data>
    </edge>
    <edge source="EST" target="SAU">
      <data key="d0">42991512</data>
    </edge>
    <edge source="EST" target="SGP">
      <data key="d0">26647604</data>
    </edge>
    <edge source="EST" target="ZAF">
      <data key="d0">7756707</data>
    </edge>
    <edge source="EST" target="THA">
      <data key="d0">17266633</data>
    </edge>
    <edge source="EST" target="ARE">
      <data key="d0">39245791</data>
    </edge>
    <edge source="EST" target="UKR">
      <data key="d0">143120313</data>
    </edge>
    <edge source="EST" target="EGY">
      <data key="d0">15118884</data>
    </edge>
    <edge source="EST" target="USA">
      <data key="d0">451015134</data>
    </edge>
    <edge source="EST" target="ALB">
      <data key="d0">396441</data>
    </edge>
    <edge source="EST" target="DZA">
      <data key="d0">6072949</data>
    </edge>
    <edge source="EST" target="AUS">
      <data key="d0">36348633</data>
    </edge>
    <edge source="EST" target="ARM">
      <data key="d0">3064766</data>
    </edge>
    <edge source="EST" target="CAN">
      <data key="d0">99984043</data>
    </edge>
    <edge source="EST" target="CHN">
      <data key="d0">189072649</data>
    </edge>
    <edge source="EST" target="BEN">
      <data key="d0">643453</data>
    </edge>
    <edge source="EST" target="GHA">
      <data key="d0">520236</data>
    </edge>
    <edge source="EST" target="KGZ">
      <data key="d0">2799316</data>
    </edge>
    <edge source="EST" target="LBN">
      <data key="d0">2160819</data>
    </edge>
    <edge source="EST" target="MDA">
      <data key="d0">5609816</data>
    </edge>
    <edge source="EST" target="PRT">
      <data key="d0">12365990</data>
    </edge>
    <edge source="EST" target="SRB">
      <data key="d0">9862661</data>
    </edge>
    <edge source="EST" target="TUN">
      <data key="d0">4582652</data>
    </edge>
    <edge source="EST" target="URY">
      <data key="d0">2226553</data>
    </edge>
    <edge source="EST" target="PAK">
      <data key="d0">4421116</data>
    </edge>
    <edge source="EST" target="IND">
      <data key="d0">100988175</data>
    </edge>
    <edge source="EST" target="MEX">
      <data key="d0">205334375</data>
    </edge>
    <edge source="EST" target="BRA">
      <data key="d0">25635116</data>
    </edge>
    <edge source="EST" target="CHL">
      <data key="d0">4593232</data>
    </edge>
    <edge source="EST" target="GTM">
      <data key="d0">63224</data>
    </edge>
    <edge source="EST" target="MYS">
      <data key="d0">4115424</data>
    </edge>
    <edge source="EST" target="PHL">
      <data key="d0">4531205</data>
    </edge>
    <edge source="EST" target="MDG">
      <data key="d0">13417</data>
    </edge>
    <edge source="EST" target="MUS">
      <data key="d0">394321</data>
    </edge>
    <edge source="EST" target="PAN">
      <data key="d0">179084</data>
    </edge>
    <edge source="EST" target="IDN">
      <data key="d0">2471382</data>
    </edge>
    <edge source="EST" target="LKA">
      <data key="d0">5727502</data>
    </edge>
    <edge source="EST" target="COL">
      <data key="d0">4143572</data>
    </edge>
    <edge source="EST" target="JOR">
      <data key="d0">3505133</data>
    </edge>
    <edge source="EST" target="OMN">
      <data key="d0">833537</data>
    </edge>
    <edge source="EST" target="GMB">
      <data key="d0">131937</data>
    </edge>
    <edge source="EST" target="MWI">
      <data key="d0">340398</data>
    </edge>
    <edge source="EST" target="TGO">
      <data key="d0">82870024</data>
    </edge>
    <edge source="EST" target="ARG">
      <data key="d0">1424645</data>
    </edge>
    <edge source="EST" target="ECU">
      <data key="d0">340857</data>
    </edge>
    <edge source="EST" target="SLV">
      <data key="d0">15856</data>
    </edge>
    <edge source="EST" target="PSE">
      <data key="d0">13223</data>
    </edge>
    <edge source="EST" target="HND">
      <data key="d0">240809</data>
    </edge>
    <edge source="EST" target="NIC">
      <data key="d0">404885</data>
    </edge>
    <edge source="EST" target="PRY">
      <data key="d0">1133334</data>
    </edge>
    <edge source="EST" target="PER">
      <data key="d0">2596880</data>
    </edge>
    <edge source="EST" target="ZWE">
      <data key="d0">153971</data>
    </edge>
    <edge source="EST" target="NAM">
      <data key="d0">6671050</data>
    </edge>
    <edge source="EST" target="TZA">
      <data key="d0">898765</data>
    </edge>
    <edge source="EST" target="KHM">
      <data key="d0">50662</data>
    </edge>
    <edge source="EST" target="SEN">
      <data key="d0">1026338</data>
    </edge>
    <edge source="EST" target="BOL">
      <data key="d0">839199</data>
    </edge>
    <edge source="EST" target="CRI">
      <data key="d0">144233</data>
    </edge>
    <edge source="EST" target="UGA">
      <data key="d0">26772</data>
    </edge>
    <edge source="EST" target="JAM">
      <data key="d0">17934</data>
    </edge>
    <edge source="ROU" target="ALB">
      <data key="d0">63190174</data>
    </edge>
    <edge source="ROU" target="AUT">
      <data key="d0">1442518299</data>
    </edge>
    <edge source="ROU" target="BEL">
      <data key="d0">1175992773</data>
    </edge>
    <edge source="ROU" target="BGR">
      <data key="d0">1917362905</data>
    </edge>
    <edge source="ROU" target="HRV">
      <data key="d0">167439287</data>
    </edge>
    <edge source="ROU" target="CZE">
      <data key="d0">1643600085</data>
    </edge>
    <edge source="ROU" target="FRA">
      <data key="d0">4444920260</data>
    </edge>
    <edge source="ROU" target="GEO">
      <data key="d0">194061211</data>
    </edge>
    <edge source="ROU" target="PSE">
      <data key="d0">3779783</data>
    </edge>
    <edge source="ROU" target="DEU">
      <data key="d0">13334947120</data>
    </edge>
    <edge source="ROU" target="GRC">
      <data key="d0">803057451</data>
    </edge>
    <edge source="ROU" target="HUN">
      <data key="d0">3114480987</data>
    </edge>
    <edge source="ROU" target="ISR">
      <data key="d0">414053808</data>
    </edge>
    <edge source="ROU" target="ITA">
      <data key="d0">6931363023</data>
    </edge>
    <edge source="ROU" target="JOR">
      <data key="d0">315472027</data>
    </edge>
    <edge source="ROU" target="LBN">
      <data key="d0">216804006</data>
    </edge>
    <edge source="ROU" target="MDA">
      <data key="d0">830100046</data>
    </edge>
    <edge source="ROU" target="NLD">
      <data key="d0">1525212281</data>
    </edge>
    <edge source="ROU" target="POL">
      <data key="d0">1784230131</data>
    </edge>
    <edge source="ROU" target="PRT">
      <data key="d0">244070521</data>
    </edge>
    <edge source="ROU" target="SRB">
      <data key="d0">739804772</data>
    </edge>
    <edge source="ROU" target="SVK">
      <data key="d0">1086541728</data>
    </edge>
    <edge source="ROU" target="SVN">
      <data key="d0">332950947</data>
    </edge>
    <edge source="ROU" target="ESP">
      <data key="d0">1852987298</data>
    </edge>
    <edge source="ROU" target="CHE">
      <data key="d0">388974726</data>
    </edge>
    <edge source="ROU" target="TUR">
      <data key="d0">1968227891</data>
    </edge>
    <edge source="ROU" target="UKR">
      <data key="d0">443547099</data>
    </edge>
    <edge source="ROU" target="GBR">
      <data key="d0">2651634899</data>
    </edge>
    <edge source="ROU" target="AUS">
      <data key="d0">64582699</data>
    </edge>
    <edge source="ROU" target="CAN">
      <data key="d0">115992223</data>
    </edge>
    <edge source="ROU" target="CHN">
      <data key="d0">681960097</data>
    </edge>
    <edge source="ROU" target="DNK">
      <data key="d0">260082759</data>
    </edge>
    <edge source="ROU" target="EST">
      <data key="d0">73640647</data>
    </edge>
    <edge source="ROU" target="FIN">
      <data key="d0">161763198</data>
    </edge>
    <edge source="ROU" target="HKG">
      <data key="d0">46627906</data>
    </edge>
    <edge source="ROU" target="IRL">
      <data key="d0">143878294</data>
    </edge>
    <edge source="ROU" target="LVA">
      <data key="d0">17923368</data>
    </edge>
    <edge source="ROU" target="LTU">
      <data key="d0">66120738</data>
    </edge>
    <edge source="ROU" target="MYS">
      <data key="d0">23027263</data>
    </edge>
    <edge source="ROU" target="VNM">
      <data key="d0">203600348</data>
    </edge>
    <edge source="ROU" target="SWE">
      <data key="d0">584129580</data>
    </edge>
    <edge source="ROU" target="ARE">
      <data key="d0">450090093</data>
    </edge>
    <edge source="ROU" target="MKD">
      <data key="d0">210689118</data>
    </edge>
    <edge source="ROU" target="EGY">
      <data key="d0">579476460</data>
    </edge>
    <edge source="ROU" target="TZA">
      <data key="d0">1725226</data>
    </edge>
    <edge source="ROU" target="MUS">
      <data key="d0">1495048</data>
    </edge>
    <edge source="ROU" target="OMN">
      <data key="d0">26527760</data>
    </edge>
    <edge source="ROU" target="RUS">
      <data key="d0">1075829576</data>
    </edge>
    <edge source="ROU" target="USA">
      <data key="d0">989640969</data>
    </edge>
    <edge source="ROU" target="JPN">
      <data key="d0">238137868</data>
    </edge>
    <edge source="ROU" target="KOR">
      <data key="d0">327899896</data>
    </edge>
    <edge source="ROU" target="THA">
      <data key="d0">53650198</data>
    </edge>
    <edge source="ROU" target="DZA">
      <data key="d0">390541677</data>
    </edge>
    <edge source="ROU" target="AZE">
      <data key="d0">44215222</data>
    </edge>
    <edge source="ROU" target="ARG">
      <data key="d0">25352204</data>
    </edge>
    <edge source="ROU" target="ARM">
      <data key="d0">2544152</data>
    </edge>
    <edge source="ROU" target="BRA">
      <data key="d0">219317699</data>
    </edge>
    <edge source="ROU" target="BLR">
      <data key="d0">21259729</data>
    </edge>
    <edge source="ROU" target="LKA">
      <data key="d0">2533072</data>
    </edge>
    <edge source="ROU" target="CHL">
      <data key="d0">39936783</data>
    </edge>
    <edge source="ROU" target="ETH">
      <data key="d0">80072733</data>
    </edge>
    <edge source="ROU" target="IDN">
      <data key="d0">35406794</data>
    </edge>
    <edge source="ROU" target="CIV">
      <data key="d0">12241033</data>
    </edge>
    <edge source="ROU" target="MDG">
      <data key="d0">4034615</data>
    </edge>
    <edge source="ROU" target="MEX">
      <data key="d0">173468827</data>
    </edge>
    <edge source="ROU" target="MAR">
      <data key="d0">556171718</data>
    </edge>
    <edge source="ROU" target="MOZ">
      <data key="d0">1313431</data>
    </edge>
    <edge source="ROU" target="NOR">
      <data key="d0">242822424</data>
    </edge>
    <edge source="ROU" target="PHL">
      <data key="d0">8362475</data>
    </edge>
    <edge source="ROU" target="SAU">
      <data key="d0">295228667</data>
    </edge>
    <edge source="ROU" target="ZAF">
      <data key="d0">188732932</data>
    </edge>
    <edge source="ROU" target="ZWE">
      <data key="d0">1602715</data>
    </edge>
    <edge source="ROU" target="TUN">
      <data key="d0">159078871</data>
    </edge>
    <edge source="ROU" target="UGA">
      <data key="d0">2070165</data>
    </edge>
    <edge source="ROU" target="URY">
      <data key="d0">3962369</data>
    </edge>
    <edge source="ROU" target="GTM">
      <data key="d0">2382073</data>
    </edge>
    <edge source="ROU" target="PAK">
      <data key="d0">69548150</data>
    </edge>
    <edge source="ROU" target="IND">
      <data key="d0">235250485</data>
    </edge>
    <edge source="ROU" target="CRI">
      <data key="d0">2034534</data>
    </edge>
    <edge source="ROU" target="KAZ">
      <data key="d0">64419008</data>
    </edge>
    <edge source="ROU" target="KGZ">
      <data key="d0">3590328</data>
    </edge>
    <edge source="ROU" target="NZL">
      <data key="d0">2725532</data>
    </edge>
    <edge source="ROU" target="PAN">
      <data key="d0">3925217</data>
    </edge>
    <edge source="ROU" target="SGP">
      <data key="d0">41033101</data>
    </edge>
    <edge source="ROU" target="CMR">
      <data key="d0">4435482</data>
    </edge>
    <edge source="ROU" target="GMB">
      <data key="d0">707866</data>
    </edge>
    <edge source="ROU" target="GHA">
      <data key="d0">7428485</data>
    </edge>
    <edge source="ROU" target="PER">
      <data key="d0">4851779</data>
    </edge>
    <edge source="ROU" target="MRT">
      <data key="d0">2046187</data>
    </edge>
    <edge source="ROU" target="SEN">
      <data key="d0">4214084</data>
    </edge>
    <edge source="ROU" target="BEN">
      <data key="d0">918184</data>
    </edge>
    <edge source="ROU" target="TGO">
      <data key="d0">12370865</data>
    </edge>
    <edge source="ROU" target="BOL">
      <data key="d0">572458</data>
    </edge>
    <edge source="ROU" target="COL">
      <data key="d0">120455108</data>
    </edge>
    <edge source="ROU" target="ECU">
      <data key="d0">3555974</data>
    </edge>
    <edge source="ROU" target="KHM">
      <data key="d0">373808</data>
    </edge>
    <edge source="ROU" target="PRY">
      <data key="d0">278603</data>
    </edge>
    <edge source="ROU" target="BFA">
      <data key="d0">1123073</data>
    </edge>
    <edge source="ROU" target="HND">
      <data key="d0">45306</data>
    </edge>
    <edge source="ROU" target="JAM">
      <data key="d0">82939</data>
    </edge>
    <edge source="ROU" target="BWA">
      <data key="d0">37495</data>
    </edge>
    <edge source="ROU" target="CAF">
      <data key="d0">132657</data>
    </edge>
    <edge source="ROU" target="NIC">
      <data key="d0">90665</data>
    </edge>
    <edge source="ROU" target="NER">
      <data key="d0">149279</data>
    </edge>
    <edge source="ROU" target="BDI">
      <data key="d0">157128</data>
    </edge>
    <edge source="ROU" target="NAM">
      <data key="d0">146728</data>
    </edge>
    <edge source="ROU" target="SLV">
      <data key="d0">281564</data>
    </edge>
    <edge source="ESP" target="DZA">
      <data key="d0">3308143872</data>
    </edge>
    <edge source="ESP" target="ARG">
      <data key="d0">903664171</data>
    </edge>
    <edge source="ESP" target="AUS">
      <data key="d0">1496508849</data>
    </edge>
    <edge source="ESP" target="AUT">
      <data key="d0">2437414839</data>
    </edge>
    <edge source="ESP" target="ARM">
      <data key="d0">23931817</data>
    </edge>
    <edge source="ESP" target="BEL">
      <data key="d0">8304399985</data>
    </edge>
    <edge source="ESP" target="BGR">
      <data key="d0">1139556893</data>
    </edge>
    <edge source="ESP" target="BLR">
      <data key="d0">72370085</data>
    </edge>
    <edge source="ESP" target="CAN">
      <data key="d0">1631424552</data>
    </edge>
    <edge source="ESP" target="CHL">
      <data key="d0">1515530702</data>
    </edge>
    <edge source="ESP" target="CHN">
      <data key="d0">5557872045</data>
    </edge>
    <edge source="ESP" target="COL">
      <data key="d0">946991309</data>
    </edge>
    <edge source="ESP" target="CRI">
      <data key="d0">199276707</data>
    </edge>
    <edge source="ESP" target="CZE">
      <data key="d0">2427408860</data>
    </edge>
    <edge source="ESP" target="DNK">
      <data key="d0">1613459553</data>
    </edge>
    <edge source="ESP" target="ETH">
      <data key="d0">92726429</data>
    </edge>
    <edge source="ESP" target="FRA">
      <data key="d0">42442607401</data>
    </edge>
    <edge source="ESP" target="DEU">
      <data key="d0">31685912500</data>
    </edge>
    <edge source="ESP" target="GHA">
      <data key="d0">209712908</data>
    </edge>
    <edge source="ESP" target="GRC">
      <data key="d0">1916147474</data>
    </edge>
    <edge source="ESP" target="GTM">
      <data key="d0">208325215</data>
    </edge>
    <edge source="ESP" target="HND">
      <data key="d0">79314833</data>
    </edge>
    <edge source="ESP" target="HKG">
      <data key="d0">1051856521</data>
    </edge>
    <edge source="ESP" target="HUN">
      <data key="d0">1699899106</data>
    </edge>
    <edge source="ESP" target="ITA">
      <data key="d0">22033676845</data>
    </edge>
    <edge source="ESP" target="CIV">
      <data key="d0">243807920</data>
    </edge>
    <edge source="ESP" target="JPN">
      <data key="d0">2657194051</data>
    </edge>
    <edge source="ESP" target="JOR">
      <data key="d0">484124346</data>
    </edge>
    <edge source="ESP" target="KOR">
      <data key="d0">1779046692</data>
    </edge>
    <edge source="ESP" target="LBN">
      <data key="d0">527020197</data>
    </edge>
    <edge source="ESP" target="MYS">
      <data key="d0">667894353</data>
    </edge>
    <edge source="ESP" target="MEX">
      <data key="d0">4516593576</data>
    </edge>
    <edge source="ESP" target="MAR">
      <data key="d0">7597491601</data>
    </edge>
    <edge source="ESP" target="NLD">
      <data key="d0">9053491372</data>
    </edge>
    <edge source="ESP" target="PAK">
      <data key="d0">269275013</data>
    </edge>
    <edge source="ESP" target="PAN">
      <data key="d0">365085810</data>
    </edge>
    <edge source="ESP" target="PER">
      <data key="d0">637399960</data>
    </edge>
    <edge source="ESP" target="PHL">
      <data key="d0">406448168</data>
    </edge>
    <edge source="ESP" target="PRT">
      <data key="d0">20061563294</data>
    </edge>
    <edge source="ESP" target="ROU">
      <data key="d0">2287298673</data>
    </edge>
    <edge source="ESP" target="RUS">
      <data key="d0">1762480355</data>
    </edge>
    <edge source="ESP" target="SAU">
      <data key="d0">2517950407</data>
    </edge>
    <edge source="ESP" target="SGP">
      <data key="d0">596315094</data>
    </edge>
    <edge source="ESP" target="SVK">
      <data key="d0">1010426304</data>
    </edge>
    <edge source="ESP" target="ZAF">
      <data key="d0">1218732906</data>
    </edge>
    <edge source="ESP" target="ZWE">
      <data key="d0">3354849</data>
    </edge>
    <edge source="ESP" target="CHE">
      <data key="d0">4192877545</data>
    </edge>
    <edge source="ESP" target="THA">
      <data key="d0">596470152</data>
    </edge>
    <edge source="ESP" target="ARE">
      <data key="d0">1920076561</data>
    </edge>
    <edge source="ESP" target="TUN">
      <data key="d0">841615003</data>
    </edge>
    <edge source="ESP" target="TUR">
      <data key="d0">5639671560</data>
    </edge>
    <edge source="ESP" target="UGA">
      <data key="d0">20240051</data>
    </edge>
    <edge source="ESP" target="UKR">
      <data key="d0">332086359</data>
    </edge>
    <edge source="ESP" target="MKD">
      <data key="d0">58603369</data>
    </edge>
    <edge source="ESP" target="EGY">
      <data key="d0">1541492209</data>
    </edge>
    <edge source="ESP" target="GBR">
      <data key="d0">20415925319</data>
    </edge>
    <edge source="ESP" target="USA">
      <data key="d0">12404235033</data>
    </edge>
    <edge source="ESP" target="URY">
      <data key="d0">342976820</data>
    </edge>
    <edge source="ESP" target="ALB">
      <data key="d0">112023884</data>
    </edge>
    <edge source="ESP" target="AZE">
      <data key="d0">38966671</data>
    </edge>
    <edge source="ESP" target="BRA">
      <data key="d0">2375229028</data>
    </edge>
    <edge source="ESP" target="KHM">
      <data key="d0">11598435</data>
    </edge>
    <edge source="ESP" target="CMR">
      <data key="d0">117323006</data>
    </edge>
    <edge source="ESP" target="CAF">
      <data key="d0">6647664</data>
    </edge>
    <edge source="ESP" target="LKA">
      <data key="d0">72371773</data>
    </edge>
    <edge source="ESP" target="HRV">
      <data key="d0">420062725</data>
    </edge>
    <edge source="ESP" target="BEN">
      <data key="d0">54223181</data>
    </edge>
    <edge source="ESP" target="ECU">
      <data key="d0">372678378</data>
    </edge>
    <edge source="ESP" target="SLV">
      <data key="d0">78797332</data>
    </edge>
    <edge source="ESP" target="EST">
      <data key="d0">237337200</data>
    </edge>
    <edge source="ESP" target="FIN">
      <data key="d0">1125674703</data>
    </edge>
    <edge source="ESP" target="GEO">
      <data key="d0">74269537</data>
    </edge>
    <edge source="ESP" target="GMB">
      <data key="d0">27375724</data>
    </edge>
    <edge source="ESP" target="IDN">
      <data key="d0">409500921</data>
    </edge>
    <edge source="ESP" target="IRL">
      <data key="d0">2051583303</data>
    </edge>
    <edge source="ESP" target="ISR">
      <data key="d0">1601829766</data>
    </edge>
    <edge source="ESP" target="KAZ">
      <data key="d0">270459452</data>
    </edge>
    <edge source="ESP" target="LVA">
      <data key="d0">212288053</data>
    </edge>
    <edge source="ESP" target="LTU">
      <data key="d0">406969187</data>
    </edge>
    <edge source="ESP" target="MRT">
      <data key="d0">124045839</data>
    </edge>
    <edge source="ESP" target="MUS">
      <data key="d0">88206725</data>
    </edge>
    <edge source="ESP" target="MDA">
      <data key="d0">29991015</data>
    </edge>
    <edge source="ESP" target="MOZ">
      <data key="d0">24890986</data>
    </edge>
    <edge source="ESP" target="OMN">
      <data key="d0">463234792</data>
    </edge>
    <edge source="ESP" target="NAM">
      <data key="d0">22935587</data>
    </edge>
    <edge source="ESP" target="NZL">
      <data key="d0">223853908</data>
    </edge>
    <edge source="ESP" target="NIC">
      <data key="d0">48378988</data>
    </edge>
    <edge source="ESP" target="NER">
      <data key="d0">7211193</data>
    </edge>
    <edge source="ESP" target="NOR">
      <data key="d0">1289493662</data>
    </edge>
    <edge source="ESP" target="PRY">
      <data key="d0">110503374</data>
    </edge>
    <edge source="ESP" target="POL">
      <data key="d0">5329799643</data>
    </edge>
    <edge source="ESP" target="SEN">
      <data key="d0">268320738</data>
    </edge>
    <edge source="ESP" target="SRB">
      <data key="d0">237431817</data>
    </edge>
    <edge source="ESP" target="IND">
      <data key="d0">1372190241</data>
    </edge>
    <edge source="ESP" target="VNM">
      <data key="d0">423758084</data>
    </edge>
    <edge source="ESP" target="SVN">
      <data key="d0">528302834</data>
    </edge>
    <edge source="ESP" target="SWE">
      <data key="d0">2421444642</data>
    </edge>
    <edge source="ESP" target="TGO">
      <data key="d0">81731979</data>
    </edge>
    <edge source="ESP" target="BFA">
      <data key="d0">61226306</data>
    </edge>
    <edge source="ESP" target="PSE">
      <data key="d0">30772417</data>
    </edge>
    <edge source="ESP" target="JAM">
      <data key="d0">69726314</data>
    </edge>
    <edge source="ESP" target="BOL">
      <data key="d0">92458148</data>
    </edge>
    <edge source="ESP" target="MDG">
      <data key="d0">27587633</data>
    </edge>
    <edge source="ESP" target="TZA">
      <data key="d0">27880061</data>
    </edge>
    <edge source="ESP" target="BWA">
      <data key="d0">4513413</data>
    </edge>
    <edge source="ESP" target="KGZ">
      <data key="d0">6018783</data>
    </edge>
    <edge source="ESP" target="BDI">
      <data key="d0">161999</data>
    </edge>
    <edge source="ESP" target="MWI">
      <data key="d0">2389274</data>
    </edge>
    <edge source="SWE" target="AUS">
      <data key="d0">1466346400</data>
    </edge>
    <edge source="SWE" target="CAN">
      <data key="d0">1205789724</data>
    </edge>
    <edge source="SWE" target="DNK">
      <data key="d0">9287016599</data>
    </edge>
    <edge source="SWE" target="EST">
      <data key="d0">1052753823</data>
    </edge>
    <edge source="SWE" target="FIN">
      <data key="d0">9052025627</data>
    </edge>
    <edge source="SWE" target="DEU">
      <data key="d0">13859103471</data>
    </edge>
    <edge source="SWE" target="HKG">
      <data key="d0">537595051</data>
    </edge>
    <edge source="SWE" target="HUN">
      <data key="d0">600843275</data>
    </edge>
    <edge source="SWE" target="LVA">
      <data key="d0">411425216</data>
    </edge>
    <edge source="SWE" target="LTU">
      <data key="d0">870085170</data>
    </edge>
    <edge source="SWE" target="NLD">
      <data key="d0">7343402805</data>
    </edge>
    <edge source="SWE" target="NOR">
      <data key="d0">14076811336</data>
    </edge>
    <edge source="SWE" target="SVK">
      <data key="d0">307366452</data>
    </edge>
    <edge source="SWE" target="CHE">
      <data key="d0">1063738318</data>
    </edge>
    <edge source="SWE" target="GBR">
      <data key="d0">8018584279</data>
    </edge>
    <edge source="SWE" target="USA">
      <data key="d0">9795542788</data>
    </edge>
    <edge source="SWE" target="ALB">
      <data key="d0">7385912</data>
    </edge>
    <edge source="SWE" target="AUT">
      <data key="d0">1125144972</data>
    </edge>
    <edge source="SWE" target="BEL">
      <data key="d0">6255375652</data>
    </edge>
    <edge source="SWE" target="BGR">
      <data key="d0">125606888</data>
    </edge>
    <edge source="SWE" target="HRV">
      <data key="d0">107638526</data>
    </edge>
    <edge source="SWE" target="CZE">
      <data key="d0">1095150887</data>
    </edge>
    <edge source="SWE" target="BEN">
      <data key="d0">12809571</data>
    </edge>
    <edge source="SWE" target="FRA">
      <data key="d0">5963662394</data>
    </edge>
    <edge source="SWE" target="GEO">
      <data key="d0">16979874</data>
    </edge>
    <edge source="SWE" target="GHA">
      <data key="d0">105894134</data>
    </edge>
    <edge source="SWE" target="GRC">
      <data key="d0">382831010</data>
    </edge>
    <edge source="SWE" target="IRL">
      <data key="d0">772421368</data>
    </edge>
    <edge source="SWE" target="ITA">
      <data key="d0">3625989745</data>
    </edge>
    <edge source="SWE" target="CIV">
      <data key="d0">32886356</data>
    </edge>
    <edge source="SWE" target="JPN">
      <data key="d0">2057846078</data>
    </edge>
    <edge source="SWE" target="KOR">
      <data key="d0">1373538164</data>
    </edge>
    <edge source="SWE" target="MYS">
      <data key="d0">335893297</data>
    </edge>
    <edge source="SWE" target="NAM">
      <data key="d0">4040265</data>
    </edge>
    <edge source="SWE" target="NZL">
      <data key="d0">149492751</data>
    </edge>
    <edge source="SWE" target="NER">
      <data key="d0">8871510</data>
    </edge>
    <edge source="SWE" target="PAN">
      <data key="d0">32288329</data>
    </edge>
    <edge source="SWE" target="POL">
      <data key="d0">4346269583</data>
    </edge>
    <edge source="SWE" target="PRT">
      <data key="d0">728872219</data>
    </edge>
    <edge source="SWE" target="ROU">
      <data key="d0">315203628</data>
    </edge>
    <edge source="SWE" target="SEN">
      <data key="d0">24573583</data>
    </edge>
    <edge source="SWE" target="SRB">
      <data key="d0">119847375</data>
    </edge>
    <edge source="SWE" target="SGP">
      <data key="d0">607702486</data>
    </edge>
    <edge source="SWE" target="VNM">
      <data key="d0">164985266</data>
    </edge>
    <edge source="SWE" target="SVN">
      <data key="d0">141342874</data>
    </edge>
    <edge source="SWE" target="ESP">
      <data key="d0">2653770163</data>
    </edge>
    <edge source="SWE" target="THA">
      <data key="d0">618441873</data>
    </edge>
    <edge source="SWE" target="TGO">
      <data key="d0">5655086</data>
    </edge>
    <edge source="SWE" target="UKR">
      <data key="d0">400821947</data>
    </edge>
    <edge source="SWE" target="MKD">
      <data key="d0">9637817</data>
    </edge>
    <edge source="SWE" target="DZA">
      <data key="d0">375355879</data>
    </edge>
    <edge source="SWE" target="CHN">
      <data key="d0">5334804932</data>
    </edge>
    <edge source="SWE" target="IDN">
      <data key="d0">331085907</data>
    </edge>
    <edge source="SWE" target="JOR">
      <data key="d0">55398415</data>
    </edge>
    <edge source="SWE" target="LBN">
      <data key="d0">85049402</data>
    </edge>
    <edge source="SWE" target="MAR">
      <data key="d0">380515724</data>
    </edge>
    <edge source="SWE" target="OMN">
      <data key="d0">124780009</data>
    </edge>
    <edge source="SWE" target="PHL">
      <data key="d0">123526881</data>
    </edge>
    <edge source="SWE" target="RUS">
      <data key="d0">1658366485</data>
    </edge>
    <edge source="SWE" target="SAU">
      <data key="d0">1079513126</data>
    </edge>
    <edge source="SWE" target="IND">
      <data key="d0">1001084499</data>
    </edge>
    <edge source="SWE" target="ZWE">
      <data key="d0">10517904</data>
    </edge>
    <edge source="SWE" target="ARE">
      <data key="d0">658573821</data>
    </edge>
    <edge source="SWE" target="TUR">
      <data key="d0">1314872105</data>
    </edge>
    <edge source="SWE" target="EGY">
      <data key="d0">737354085</data>
    </edge>
    <edge source="SWE" target="BRA">
      <data key="d0">779413893</data>
    </edge>
    <edge source="SWE" target="BLR">
      <data key="d0">39755980</data>
    </edge>
    <edge source="SWE" target="COL">
      <data key="d0">81370483</data>
    </edge>
    <edge source="SWE" target="ETH">
      <data key="d0">51114563</data>
    </edge>
    <edge source="SWE" target="ISR">
      <data key="d0">275678605</data>
    </edge>
    <edge source="SWE" target="MDA">
      <data key="d0">12359004</data>
    </edge>
    <edge source="SWE" target="CHL">
      <data key="d0">273873643</data>
    </edge>
    <edge source="SWE" target="CRI">
      <data key="d0">31930377</data>
    </edge>
    <edge source="SWE" target="GTM">
      <data key="d0">26807019</data>
    </edge>
    <edge source="SWE" target="JAM">
      <data key="d0">11317538</data>
    </edge>
    <edge source="SWE" target="NIC">
      <data key="d0">20479877</data>
    </edge>
    <edge source="SWE" target="PER">
      <data key="d0">193032194</data>
    </edge>
    <edge source="SWE" target="UGA">
      <data key="d0">8329029</data>
    </edge>
    <edge source="SWE" target="ZAF">
      <data key="d0">677183129</data>
    </edge>
    <edge source="SWE" target="AZE">
      <data key="d0">16309460</data>
    </edge>
    <edge source="SWE" target="BDI">
      <data key="d0">212479</data>
    </edge>
    <edge source="SWE" target="ARG">
      <data key="d0">279199893</data>
    </edge>
    <edge source="SWE" target="MEX">
      <data key="d0">666577986</data>
    </edge>
    <edge source="SWE" target="PAK">
      <data key="d0">215127360</data>
    </edge>
    <edge source="SWE" target="ARM">
      <data key="d0">7811451</data>
    </edge>
    <edge source="SWE" target="BOL">
      <data key="d0">32011765</data>
    </edge>
    <edge source="SWE" target="KAZ">
      <data key="d0">147251252</data>
    </edge>
    <edge source="SWE" target="MDG">
      <data key="d0">5864055</data>
    </edge>
    <edge source="SWE" target="TUN">
      <data key="d0">91942995</data>
    </edge>
    <edge source="SWE" target="LKA">
      <data key="d0">39046973</data>
    </edge>
    <edge source="SWE" target="ECU">
      <data key="d0">28751606</data>
    </edge>
    <edge source="SWE" target="SLV">
      <data key="d0">20388783</data>
    </edge>
    <edge source="SWE" target="HND">
      <data key="d0">22518372</data>
    </edge>
    <edge source="SWE" target="MOZ">
      <data key="d0">4831949</data>
    </edge>
    <edge source="SWE" target="PRY">
      <data key="d0">9114393</data>
    </edge>
    <edge source="SWE" target="URY">
      <data key="d0">35321747</data>
    </edge>
    <edge source="SWE" target="GMB">
      <data key="d0">4439729</data>
    </edge>
    <edge source="SWE" target="KHM">
      <data key="d0">5252931</data>
    </edge>
    <edge source="SWE" target="TZA">
      <data key="d0">92239555</data>
    </edge>
    <edge source="SWE" target="CMR">
      <data key="d0">20634822</data>
    </edge>
    <edge source="SWE" target="MRT">
      <data key="d0">40120365</data>
    </edge>
    <edge source="SWE" target="BFA">
      <data key="d0">23264330</data>
    </edge>
    <edge source="SWE" target="KGZ">
      <data key="d0">3954782</data>
    </edge>
    <edge source="SWE" target="MUS">
      <data key="d0">5473478</data>
    </edge>
    <edge source="SWE" target="PSE">
      <data key="d0">2718848</data>
    </edge>
    <edge source="SWE" target="MWI">
      <data key="d0">1540328</data>
    </edge>
    <edge source="SWE" target="BWA">
      <data key="d0">4982214</data>
    </edge>
    <edge source="SWE" target="CAF">
      <data key="d0">2376682</data>
    </edge>
    <edge source="MKD" target="ALB">
      <data key="d0">62720705</data>
    </edge>
    <edge source="MKD" target="CHN">
      <data key="d0">47782890</data>
    </edge>
    <edge source="MKD" target="CZE">
      <data key="d0">42397402</data>
    </edge>
    <edge source="MKD" target="FRA">
      <data key="d0">25164941</data>
    </edge>
    <edge source="MKD" target="DEU">
      <data key="d0">2248512948</data>
    </edge>
    <edge source="MKD" target="HKG">
      <data key="d0">3877728</data>
    </edge>
    <edge source="MKD" target="JPN">
      <data key="d0">683531</data>
    </edge>
    <edge source="MKD" target="SRB">
      <data key="d0">423297280</data>
    </edge>
    <edge source="MKD" target="GBR">
      <data key="d0">58339706</data>
    </edge>
    <edge source="MKD" target="USA">
      <data key="d0">50660976</data>
    </edge>
    <edge source="MKD" target="AUT">
      <data key="d0">43135573</data>
    </edge>
    <edge source="MKD" target="BGR">
      <data key="d0">246493155</data>
    </edge>
    <edge source="MKD" target="HRV">
      <data key="d0">89237927</data>
    </edge>
    <edge source="MKD" target="GRC">
      <data key="d0">163272427</data>
    </edge>
    <edge source="MKD" target="HUN">
      <data key="d0">45026488</data>
    </edge>
    <edge source="MKD" target="ITA">
      <data key="d0">175158715</data>
    </edge>
    <edge source="MKD" target="AUS">
      <data key="d0">5512838</data>
    </edge>
    <edge source="MKD" target="CAN">
      <data key="d0">4143706</data>
    </edge>
    <edge source="MKD" target="DNK">
      <data key="d0">5076840</data>
    </edge>
    <edge source="MKD" target="NLD">
      <data key="d0">61584652</data>
    </edge>
    <edge source="MKD" target="NOR">
      <data key="d0">1869374</data>
    </edge>
    <edge source="MKD" target="RUS">
      <data key="d0">48936728</data>
    </edge>
    <edge source="MKD" target="SVN">
      <data key="d0">65804026</data>
    </edge>
    <edge source="MKD" target="CHE">
      <data key="d0">29129773</data>
    </edge>
    <edge source="MKD" target="DZA">
      <data key="d0">466573</data>
    </edge>
    <edge source="MKD" target="AZE">
      <data key="d0">259377</data>
    </edge>
    <edge source="MKD" target="BEL">
      <data key="d0">189143764</data>
    </edge>
    <edge source="MKD" target="FIN">
      <data key="d0">1101746</data>
    </edge>
    <edge source="MKD" target="PSE">
      <data key="d0">177086</data>
    </edge>
    <edge source="MKD" target="ISR">
      <data key="d0">4699825</data>
    </edge>
    <edge source="MKD" target="LBN">
      <data key="d0">228299</data>
    </edge>
    <edge source="MKD" target="MYS">
      <data key="d0">122268</data>
    </edge>
    <edge source="MKD" target="MUS">
      <data key="d0">37971</data>
    </edge>
    <edge source="MKD" target="POL">
      <data key="d0">32384232</data>
    </edge>
    <edge source="MKD" target="PRT">
      <data key="d0">8470720</data>
    </edge>
    <edge source="MKD" target="ROU">
      <data key="d0">134657839</data>
    </edge>
    <edge source="MKD" target="SAU">
      <data key="d0">1437563</data>
    </edge>
    <edge source="MKD" target="SVK">
      <data key="d0">49254520</data>
    </edge>
    <edge source="MKD" target="ESP">
      <data key="d0">117273452</data>
    </edge>
    <edge source="MKD" target="SWE">
      <data key="d0">13463777</data>
    </edge>
    <edge source="MKD" target="ARE">
      <data key="d0">2494849</data>
    </edge>
    <edge source="MKD" target="TUR">
      <data key="d0">70417339</data>
    </edge>
    <edge source="MKD" target="BLR">
      <data key="d0">2116013</data>
    </edge>
    <edge source="MKD" target="CHL">
      <data key="d0">12306</data>
    </edge>
    <edge source="MKD" target="EST">
      <data key="d0">757694</data>
    </edge>
    <edge source="MKD" target="IRL">
      <data key="d0">237366</data>
    </edge>
    <edge source="MKD" target="JOR">
      <data key="d0">421016</data>
    </edge>
    <edge source="MKD" target="LVA">
      <data key="d0">3283785</data>
    </edge>
    <edge source="MKD" target="LTU">
      <data key="d0">2532305</data>
    </edge>
    <edge source="MKD" target="MDA">
      <data key="d0">4222726</data>
    </edge>
    <edge source="MKD" target="NZL">
      <data key="d0">42251</data>
    </edge>
    <edge source="MKD" target="UKR">
      <data key="d0">6517071</data>
    </edge>
    <edge source="MKD" target="MRT">
      <data key="d0">35870</data>
    </edge>
    <edge source="MKD" target="VNM">
      <data key="d0">3142878</data>
    </edge>
    <edge source="MKD" target="ZAF">
      <data key="d0">6708671</data>
    </edge>
    <edge source="MKD" target="ARG">
      <data key="d0">1843817</data>
    </edge>
    <edge source="MKD" target="BRA">
      <data key="d0">2697622</data>
    </edge>
    <edge source="MKD" target="COL">
      <data key="d0">310040</data>
    </edge>
    <edge source="MKD" target="IDN">
      <data key="d0">294922</data>
    </edge>
    <edge source="MKD" target="PHL">
      <data key="d0">226103</data>
    </edge>
    <edge source="MKD" target="TUN">
      <data key="d0">291037</data>
    </edge>
    <edge source="MKD" target="URY">
      <data key="d0">117212</data>
    </edge>
    <edge source="MKD" target="THA">
      <data key="d0">573543</data>
    </edge>
    <edge source="MKD" target="OMN">
      <data key="d0">373176</data>
    </edge>
    <edge source="MKD" target="PAK">
      <data key="d0">602598</data>
    </edge>
    <edge source="MKD" target="ARM">
      <data key="d0">456230</data>
    </edge>
    <edge source="MKD" target="KOR">
      <data key="d0">713379</data>
    </edge>
    <edge source="MKD" target="IND">
      <data key="d0">19184441</data>
    </edge>
    <edge source="MKD" target="SGP">
      <data key="d0">205153</data>
    </edge>
    <edge source="MKD" target="EGY">
      <data key="d0">716256</data>
    </edge>
    <edge source="MKD" target="GEO">
      <data key="d0">1434012</data>
    </edge>
    <edge source="MKD" target="CIV">
      <data key="d0">109287</data>
    </edge>
    <edge source="MKD" target="BFA">
      <data key="d0">31096</data>
    </edge>
    <edge source="MKD" target="KAZ">
      <data key="d0">354840</data>
    </edge>
    <edge source="MKD" target="UGA">
      <data key="d0">22716</data>
    </edge>
    <edge source="MKD" target="LKA">
      <data key="d0">59188</data>
    </edge>
    <edge source="MKD" target="MEX">
      <data key="d0">3313681</data>
    </edge>
    <edge source="MKD" target="MAR">
      <data key="d0">61938</data>
    </edge>
    <edge source="MKD" target="NAM">
      <data key="d0">30268</data>
    </edge>
    <edge source="MKD" target="SEN">
      <data key="d0">21041</data>
    </edge>
    <edge source="BGR" target="ALB">
      <data key="d0">71622428</data>
    </edge>
    <edge source="BGR" target="HRV">
      <data key="d0">123406873</data>
    </edge>
    <edge source="BGR" target="GEO">
      <data key="d0">182524771</data>
    </edge>
    <edge source="BGR" target="GRC">
      <data key="d0">1743126241</data>
    </edge>
    <edge source="BGR" target="ITA">
      <data key="d0">2362378984</data>
    </edge>
    <edge source="BGR" target="LBN">
      <data key="d0">162904086</data>
    </edge>
    <edge source="BGR" target="ROU">
      <data key="d0">2226473361</data>
    </edge>
    <edge source="BGR" target="SRB">
      <data key="d0">482726816</data>
    </edge>
    <edge source="BGR" target="SVN">
      <data key="d0">218176427</data>
    </edge>
    <edge source="BGR" target="ARE">
      <data key="d0">258546510</data>
    </edge>
    <edge source="BGR" target="TUR">
      <data key="d0">2078692174</data>
    </edge>
    <edge source="BGR" target="MKD">
      <data key="d0">433227999</data>
    </edge>
    <edge source="BGR" target="EGY">
      <data key="d0">320720505</data>
    </edge>
    <edge source="BGR" target="AUT">
      <data key="d0">500192493</data>
    </edge>
    <edge source="BGR" target="ARM">
      <data key="d0">20027833</data>
    </edge>
    <edge source="BGR" target="BEL">
      <data key="d0">709059122</data>
    </edge>
    <edge source="BGR" target="BLR">
      <data key="d0">29808961</data>
    </edge>
    <edge source="BGR" target="CZE">
      <data key="d0">441288427</data>
    </edge>
    <edge source="BGR" target="DNK">
      <data key="d0">158249599</data>
    </edge>
    <edge source="BGR" target="EST">
      <data key="d0">22904421</data>
    </edge>
    <edge source="BGR" target="FIN">
      <data key="d0">43991734</data>
    </edge>
    <edge source="BGR" target="FRA">
      <data key="d0">1159781910</data>
    </edge>
    <edge source="BGR" target="DEU">
      <data key="d0">3502215510</data>
    </edge>
    <edge source="BGR" target="HKG">
      <data key="d0">66261825</data>
    </edge>
    <edge source="BGR" target="HUN">
      <data key="d0">424335484</data>
    </edge>
    <edge source="BGR" target="IRL">
      <data key="d0">37208920</data>
    </edge>
    <edge source="BGR" target="CIV">
      <data key="d0">2826404</data>
    </edge>
    <edge source="BGR" target="JPN">
      <data key="d0">45145301</data>
    </edge>
    <edge source="BGR" target="KAZ">
      <data key="d0">20831018</data>
    </edge>
    <edge source="BGR" target="JOR">
      <data key="d0">27521268</data>
    </edge>
    <edge source="BGR" target="NLD">
      <data key="d0">696955880</data>
    </edge>
    <edge source="BGR" target="POL">
      <data key="d0">638645034</data>
    </edge>
    <edge source="BGR" target="PRT">
      <data key="d0">113224991</data>
    </edge>
    <edge source="BGR" target="RUS">
      <data key="d0">432028891</data>
    </edge>
    <edge source="BGR" target="VNM">
      <data key="d0">99293985</data>
    </edge>
    <edge source="BGR" target="ESP">
      <data key="d0">727622523</data>
    </edge>
    <edge source="BGR" target="SWE">
      <data key="d0">198956142</data>
    </edge>
    <edge source="BGR" target="GBR">
      <data key="d0">639543981</data>
    </edge>
    <edge source="BGR" target="AZE">
      <data key="d0">11924907</data>
    </edge>
    <edge source="BGR" target="AUS">
      <data key="d0">35882879</data>
    </edge>
    <edge source="BGR" target="CAN">
      <data key="d0">54172674</data>
    </edge>
    <edge source="BGR" target="ISR">
      <data key="d0">97551910</data>
    </edge>
    <edge source="BGR" target="LTU">
      <data key="d0">62729457</data>
    </edge>
    <edge source="BGR" target="MDA">
      <data key="d0">58948854</data>
    </edge>
    <edge source="BGR" target="OMN">
      <data key="d0">6915717</data>
    </edge>
    <edge source="BGR" target="NZL">
      <data key="d0">5915758</data>
    </edge>
    <edge source="BGR" target="SAU">
      <data key="d0">65849060</data>
    </edge>
    <edge source="BGR" target="SGP">
      <data key="d0">201159737</data>
    </edge>
    <edge source="BGR" target="SVK">
      <data key="d0">180751312</data>
    </edge>
    <edge source="BGR" target="CHE">
      <data key="d0">150599023</data>
    </edge>
    <edge source="BGR" target="UKR">
      <data key="d0">157332329</data>
    </edge>
    <edge source="BGR" target="USA">
      <data key="d0">390423135</data>
    </edge>
    <edge source="BGR" target="CHN">
      <data key="d0">517084742</data>
    </edge>
    <edge source="BGR" target="KOR">
      <data key="d0">90827387</data>
    </edge>
    <edge source="BGR" target="LVA">
      <data key="d0">29959747</data>
    </edge>
    <edge source="BGR" target="DZA">
      <data key="d0">247370191</data>
    </edge>
    <edge source="BGR" target="BRA">
      <data key="d0">28621866</data>
    </edge>
    <edge source="BGR" target="CHL">
      <data key="d0">7376526</data>
    </edge>
    <edge source="BGR" target="COL">
      <data key="d0">4745914</data>
    </edge>
    <edge source="BGR" target="CRI">
      <data key="d0">878726</data>
    </edge>
    <edge source="BGR" target="ECU">
      <data key="d0">2291029</data>
    </edge>
    <edge source="BGR" target="ETH">
      <data key="d0">13731436</data>
    </edge>
    <edge source="BGR" target="PSE">
      <data key="d0">499029</data>
    </edge>
    <edge source="BGR" target="GHA">
      <data key="d0">10136784</data>
    </edge>
    <edge source="BGR" target="KGZ">
      <data key="d0">1972080</data>
    </edge>
    <edge source="BGR" target="MYS">
      <data key="d0">27393113</data>
    </edge>
    <edge source="BGR" target="MRT">
      <data key="d0">5089106</data>
    </edge>
    <edge source="BGR" target="MUS">
      <data key="d0">2136069</data>
    </edge>
    <edge source="BGR" target="MEX">
      <data key="d0">31248333</data>
    </edge>
    <edge source="BGR" target="MAR">
      <data key="d0">71351059</data>
    </edge>
    <edge source="BGR" target="MOZ">
      <data key="d0">116367</data>
    </edge>
    <edge source="BGR" target="NIC">
      <data key="d0">546140</data>
    </edge>
    <edge source="BGR" target="PAK">
      <data key="d0">15021411</data>
    </edge>
    <edge source="BGR" target="PAN">
      <data key="d0">4300300</data>
    </edge>
    <edge source="BGR" target="PRY">
      <data key="d0">1484877</data>
    </edge>
    <edge source="BGR" target="PER">
      <data key="d0">8803382</data>
    </edge>
    <edge source="BGR" target="PHL">
      <data key="d0">46762441</data>
    </edge>
    <edge source="BGR" target="IND">
      <data key="d0">114590494</data>
    </edge>
    <edge source="BGR" target="ZAF">
      <data key="d0">76186381</data>
    </edge>
    <edge source="BGR" target="ZWE">
      <data key="d0">560091</data>
    </edge>
    <edge source="BGR" target="TUN">
      <data key="d0">65760937</data>
    </edge>
    <edge source="BGR" target="URY">
      <data key="d0">891862</data>
    </edge>
    <edge source="BGR" target="ARG">
      <data key="d0">7392782</data>
    </edge>
    <edge source="BGR" target="KHM">
      <data key="d0">346365</data>
    </edge>
    <edge source="BGR" target="LKA">
      <data key="d0">3782229</data>
    </edge>
    <edge source="BGR" target="BEN">
      <data key="d0">936225</data>
    </edge>
    <edge source="BGR" target="GTM">
      <data key="d0">5894730</data>
    </edge>
    <edge source="BGR" target="NOR">
      <data key="d0">38625125</data>
    </edge>
    <edge source="BGR" target="THA">
      <data key="d0">40165333</data>
    </edge>
    <edge source="BGR" target="SEN">
      <data key="d0">866377</data>
    </edge>
    <edge source="BGR" target="TZA">
      <data key="d0">6212541</data>
    </edge>
    <edge source="BGR" target="IDN">
      <data key="d0">37825197</data>
    </edge>
    <edge source="BGR" target="BOL">
      <data key="d0">519407</data>
    </edge>
    <edge source="BGR" target="MDG">
      <data key="d0">149676</data>
    </edge>
    <edge source="BGR" target="TGO">
      <data key="d0">601752</data>
    </edge>
    <edge source="BGR" target="CAF">
      <data key="d0">189859</data>
    </edge>
    <edge source="BGR" target="NER">
      <data key="d0">596534</data>
    </edge>
    <edge source="BGR" target="CMR">
      <data key="d0">3258881</data>
    </edge>
    <edge source="BGR" target="SLV">
      <data key="d0">581104</data>
    </edge>
    <edge source="BGR" target="GMB">
      <data key="d0">201154</data>
    </edge>
    <edge source="BGR" target="MWI">
      <data key="d0">875811</data>
    </edge>
    <edge source="BGR" target="NAM">
      <data key="d0">53561230</data>
    </edge>
    <edge source="BGR" target="BDI">
      <data key="d0">43906</data>
    </edge>
    <edge source="BGR" target="HND">
      <data key="d0">890590</data>
    </edge>
    <edge source="BGR" target="BFA">
      <data key="d0">876766</data>
    </edge>
    <edge source="BGR" target="BWA">
      <data key="d0">1201928</data>
    </edge>
    <edge source="BGR" target="JAM">
      <data key="d0">144071</data>
    </edge>
    <edge source="BGR" target="UGA">
      <data key="d0">569846</data>
    </edge>
    <edge source="LBN" target="JOR">
      <data key="d0">99477709</data>
    </edge>
    <edge source="LBN" target="AUS">
      <data key="d0">13471768</data>
    </edge>
    <edge source="LBN" target="CAF">
      <data key="d0">2615931</data>
    </edge>
    <edge source="LBN" target="CHN">
      <data key="d0">6988573</data>
    </edge>
    <edge source="LBN" target="COL">
      <data key="d0">2111310</data>
    </edge>
    <edge source="LBN" target="BEN">
      <data key="d0">5992154</data>
    </edge>
    <edge source="LBN" target="GHA">
      <data key="d0">18872396</data>
    </edge>
    <edge source="LBN" target="CIV">
      <data key="d0">42164413</data>
    </edge>
    <edge source="LBN" target="MYS">
      <data key="d0">2122358</data>
    </edge>
    <edge source="LBN" target="SAU">
      <data key="d0">266440869</data>
    </edge>
    <edge source="LBN" target="SEN">
      <data key="d0">7127895</data>
    </edge>
    <edge source="LBN" target="SWE">
      <data key="d0">17751071</data>
    </edge>
    <edge source="LBN" target="ARE">
      <data key="d0">238009268</data>
    </edge>
    <edge source="LBN" target="EGY">
      <data key="d0">57877002</data>
    </edge>
    <edge source="LBN" target="GRC">
      <data key="d0">18638209</data>
    </edge>
    <edge source="LBN" target="NLD">
      <data key="d0">25659757</data>
    </edge>
    <edge source="LBN" target="PRY">
      <data key="d0">770715</data>
    </edge>
    <edge source="LBN" target="SGP">
      <data key="d0">1257431</data>
    </edge>
    <edge source="LBN" target="GBR">
      <data key="d0">37315970</data>
    </edge>
    <edge source="LBN" target="USA">
      <data key="d0">53896595</data>
    </edge>
    <edge source="LBN" target="DEU">
      <data key="d0">61681461</data>
    </edge>
    <edge source="LBN" target="IDN">
      <data key="d0">1014563</data>
    </edge>
    <edge source="LBN" target="PAK">
      <data key="d0">2612635</data>
    </edge>
    <edge source="LBN" target="TGO">
      <data key="d0">4028054</data>
    </edge>
    <edge source="LBN" target="TUR">
      <data key="d0">71442892</data>
    </edge>
    <edge source="LBN" target="DZA">
      <data key="d0">26846860</data>
    </edge>
    <edge source="LBN" target="AUT">
      <data key="d0">1981572</data>
    </edge>
    <edge source="LBN" target="BEL">
      <data key="d0">16684288</data>
    </edge>
    <edge source="LBN" target="BRA">
      <data key="d0">6019095</data>
    </edge>
    <edge source="LBN" target="CMR">
      <data key="d0">7269467</data>
    </edge>
    <edge source="LBN" target="CAN">
      <data key="d0">19909623</data>
    </edge>
    <edge source="LBN" target="DNK">
      <data key="d0">3220333</data>
    </edge>
    <edge source="LBN" target="FRA">
      <data key="d0">43923696</data>
    </edge>
    <edge source="LBN" target="GMB">
      <data key="d0">1976366</data>
    </edge>
    <edge source="LBN" target="ITA">
      <data key="d0">34700554</data>
    </edge>
    <edge source="LBN" target="KAZ">
      <data key="d0">154730</data>
    </edge>
    <edge source="LBN" target="MUS">
      <data key="d0">386326</data>
    </edge>
    <edge source="LBN" target="MAR">
      <data key="d0">12656366</data>
    </edge>
    <edge source="LBN" target="OMN">
      <data key="d0">22495597</data>
    </edge>
    <edge source="LBN" target="NER">
      <data key="d0">1101827</data>
    </edge>
    <edge source="LBN" target="PAN">
      <data key="d0">578843</data>
    </edge>
    <edge source="LBN" target="PER">
      <data key="d0">1621203</data>
    </edge>
    <edge source="LBN" target="RUS">
      <data key="d0">3038322</data>
    </edge>
    <edge source="LBN" target="IND">
      <data key="d0">12983588</data>
    </edge>
    <edge source="LBN" target="ESP">
      <data key="d0">28255549</data>
    </edge>
    <edge source="LBN" target="CHE">
      <data key="d0">17974700</data>
    </edge>
    <edge source="LBN" target="THA">
      <data key="d0">2855889</data>
    </edge>
    <edge source="LBN" target="TUN">
      <data key="d0">10398630</data>
    </edge>
    <edge source="LBN" target="AZE">
      <data key="d0">2677488</data>
    </edge>
    <edge source="LBN" target="ARM">
      <data key="d0">773006</data>
    </edge>
    <edge source="LBN" target="KHM">
      <data key="d0">27931</data>
    </edge>
    <edge source="LBN" target="LKA">
      <data key="d0">117455</data>
    </edge>
    <edge source="LBN" target="CHL">
      <data key="d0">231057</data>
    </edge>
    <edge source="LBN" target="CZE">
      <data key="d0">449125</data>
    </edge>
    <edge source="LBN" target="ETH">
      <data key="d0">2514900</data>
    </edge>
    <edge source="LBN" target="FIN">
      <data key="d0">407506</data>
    </edge>
    <edge source="LBN" target="HKG">
      <data key="d0">15875843</data>
    </edge>
    <edge source="LBN" target="IRL">
      <data key="d0">1011895</data>
    </edge>
    <edge source="LBN" target="JPN">
      <data key="d0">11135445</data>
    </edge>
    <edge source="LBN" target="KOR">
      <data key="d0">39861149</data>
    </edge>
    <edge source="LBN" target="MRT">
      <data key="d0">837096</data>
    </edge>
    <edge source="LBN" target="MDA">
      <data key="d0">453677</data>
    </edge>
    <edge source="LBN" target="MOZ">
      <data key="d0">1700261</data>
    </edge>
    <edge source="LBN" target="NZL">
      <data key="d0">851001</data>
    </edge>
    <edge source="LBN" target="NOR">
      <data key="d0">542367</data>
    </edge>
    <edge source="LBN" target="ROU">
      <data key="d0">2134368</data>
    </edge>
    <edge source="LBN" target="ZAF">
      <data key="d0">2312461</data>
    </edge>
    <edge source="LBN" target="UKR">
      <data key="d0">637628</data>
    </edge>
    <edge source="LBN" target="URY">
      <data key="d0">601646</data>
    </edge>
    <edge source="LBN" target="ARG">
      <data key="d0">4593243</data>
    </edge>
    <edge source="LBN" target="HRV">
      <data key="d0">106604</data>
    </edge>
    <edge source="LBN" target="PHL">
      <data key="d0">209313</data>
    </edge>
    <edge source="LBN" target="ECU">
      <data key="d0">176781</data>
    </edge>
    <edge source="LBN" target="MEX">
      <data key="d0">222450</data>
    </edge>
    <edge source="LBN" target="POL">
      <data key="d0">3610009</data>
    </edge>
    <edge source="LBN" target="BGR">
      <data key="d0">12196905</data>
    </edge>
    <edge source="LBN" target="MKD">
      <data key="d0">6661925</data>
    </edge>
    <edge source="LBN" target="PRT">
      <data key="d0">6567845</data>
    </edge>
    <edge source="LBN" target="ALB">
      <data key="d0">52233</data>
    </edge>
    <edge source="LBN" target="GEO">
      <data key="d0">131377</data>
    </edge>
    <edge source="LBN" target="SVN">
      <data key="d0">1861820</data>
    </edge>
    <edge source="LBN" target="HUN">
      <data key="d0">155124</data>
    </edge>
    <edge source="LBN" target="LVA">
      <data key="d0">397141</data>
    </edge>
    <edge source="LBN" target="LTU">
      <data key="d0">881959</data>
    </edge>
    <edge source="LBN" target="VNM">
      <data key="d0">387884</data>
    </edge>
    <edge source="LBN" target="TZA">
      <data key="d0">3242464</data>
    </edge>
    <edge source="LBN" target="MWI">
      <data key="d0">307929</data>
    </edge>
    <edge source="LBN" target="UGA">
      <data key="d0">2055956</data>
    </edge>
    <edge source="LBN" target="SLV">
      <data key="d0">128979</data>
    </edge>
    <edge source="LBN" target="GTM">
      <data key="d0">108256</data>
    </edge>
    <edge source="LBN" target="ZWE">
      <data key="d0">107752</data>
    </edge>
    <edge source="LBN" target="BDI">
      <data key="d0">125620</data>
    </edge>
    <edge source="LBN" target="SRB">
      <data key="d0">291628</data>
    </edge>
    <edge source="LBN" target="JAM">
      <data key="d0">14149</data>
    </edge>
    <edge source="LBN" target="MDG">
      <data key="d0">10112</data>
    </edge>
    <edge source="LBN" target="SVK">
      <data key="d0">67357</data>
    </edge>
    <edge source="LBN" target="EST">
      <data key="d0">84138</data>
    </edge>
    <edge source="POL" target="BEL">
      <data key="d0">4181134340</data>
    </edge>
    <edge source="POL" target="BLR">
      <data key="d0">1352802424</data>
    </edge>
    <edge source="POL" target="CAN">
      <data key="d0">1384548239</data>
    </edge>
    <edge source="POL" target="LKA">
      <data key="d0">30219445</data>
    </edge>
    <edge source="POL" target="CHN">
      <data key="d0">1911024720</data>
    </edge>
    <edge source="POL" target="HRV">
      <data key="d0">642431416</data>
    </edge>
    <edge source="POL" target="CZE">
      <data key="d0">12732516273</data>
    </edge>
    <edge source="POL" target="DNK">
      <data key="d0">3335757133</data>
    </edge>
    <edge source="POL" target="EST">
      <data key="d0">1080346249</data>
    </edge>
    <edge source="POL" target="FRA">
      <data key="d0">10784224278</data>
    </edge>
    <edge source="POL" target="DEU">
      <data key="d0">52860180310</data>
    </edge>
    <edge source="POL" target="GRC">
      <data key="d0">856492589</data>
    </edge>
    <edge source="POL" target="HKG">
      <data key="d0">377912211</data>
    </edge>
    <edge source="POL" target="HUN">
      <data key="d0">5175732900</data>
    </edge>
    <edge source="POL" target="ITA">
      <data key="d0">9416768575</data>
    </edge>
    <edge source="POL" target="JPN">
      <data key="d0">590701374</data>
    </edge>
    <edge source="POL" target="KAZ">
      <data key="d0">325674915</data>
    </edge>
    <edge source="POL" target="JOR">
      <data key="d0">115628425</data>
    </edge>
    <edge source="POL" target="KOR">
      <data key="d0">506395457</data>
    </edge>
    <edge source="POL" target="KGZ">
      <data key="d0">16852598</data>
    </edge>
    <edge source="POL" target="LBN">
      <data key="d0">68632564</data>
    </edge>
    <edge source="POL" target="LVA">
      <data key="d0">1373057427</data>
    </edge>
    <edge source="POL" target="LTU">
      <data key="d0">2654404457</data>
    </edge>
    <edge source="POL" target="MDG">
      <data key="d0">1857234</data>
    </edge>
    <edge source="POL" target="MDA">
      <data key="d0">161404481</data>
    </edge>
    <edge source="POL" target="OMN">
      <data key="d0">50472665</data>
    </edge>
    <edge source="POL" target="NLD">
      <data key="d0">8668859456</data>
    </edge>
    <edge source="POL" target="NOR">
      <data key="d0">2479046772</data>
    </edge>
    <edge source="POL" target="PAK">
      <data key="d0">113032699</data>
    </edge>
    <edge source="POL" target="ROU">
      <data key="d0">3486442707</data>
    </edge>
    <edge source="POL" target="RUS">
      <data key="d0">5786308252</data>
    </edge>
    <edge source="POL" target="SAU">
      <data key="d0">742886285</data>
    </edge>
    <edge source="POL" target="SRB">
      <data key="d0">837651293</data>
    </edge>
    <edge source="POL" target="IND">
      <data key="d0">669361402</data>
    </edge>
    <edge source="POL" target="SVK">
      <data key="d0">4729226967</data>
    </edge>
    <edge source="POL" target="ZAF">
      <data key="d0">557638825</data>
    </edge>
    <edge source="POL" target="ESP">
      <data key="d0">5426833119</data>
    </edge>
    <edge source="POL" target="CHE">
      <data key="d0">1806574783</data>
    </edge>
    <edge source="POL" target="THA">
      <data key="d0">188970636</data>
    </edge>
    <edge source="POL" target="ARE">
      <data key="d0">658468301</data>
    </edge>
    <edge source="POL" target="UKR">
      <data key="d0">3762049404</data>
    </edge>
    <edge source="POL" target="EGY">
      <data key="d0">370191953</data>
    </edge>
    <edge source="POL" target="USA">
      <data key="d0">4800522390</data>
    </edge>
    <edge source="POL" target="ALB">
      <data key="d0">50516144</data>
    </edge>
    <edge source="POL" target="DZA">
      <data key="d0">304435661</data>
    </edge>
    <edge source="POL" target="AZE">
      <data key="d0">60361525</data>
    </edge>
    <edge source="POL" target="AUS">
      <data key="d0">558941095</data>
    </edge>
    <edge source="POL" target="AUT">
      <data key="d0">3470492358</data>
    </edge>
    <edge source="POL" target="ARM">
      <data key="d0">36856037</data>
    </edge>
    <edge source="POL" target="BGR">
      <data key="d0">1059297445</data>
    </edge>
    <edge source="POL" target="CMR">
      <data key="d0">15141494</data>
    </edge>
    <edge source="POL" target="CAF">
      <data key="d0">534252</data>
    </edge>
    <edge source="POL" target="CHL">
      <data key="d0">95730742</data>
    </edge>
    <edge source="POL" target="BEN">
      <data key="d0">22733307</data>
    </edge>
    <edge source="POL" target="FIN">
      <data key="d0">1566272298</data>
    </edge>
    <edge source="POL" target="GEO">
      <data key="d0">113581182</data>
    </edge>
    <edge source="POL" target="GMB">
      <data key="d0">6145416</data>
    </edge>
    <edge source="POL" target="PSE">
      <data key="d0">10844781</data>
    </edge>
    <edge source="POL" target="GHA">
      <data key="d0">37296222</data>
    </edge>
    <edge source="POL" target="IRL">
      <data key="d0">713209609</data>
    </edge>
    <edge source="POL" target="ISR">
      <data key="d0">572129812</data>
    </edge>
    <edge source="POL" target="CIV">
      <data key="d0">21526580</data>
    </edge>
    <edge source="POL" target="MYS">
      <data key="d0">152563569</data>
    </edge>
    <edge source="POL" target="MUS">
      <data key="d0">8192865</data>
    </edge>
    <edge source="POL" target="MAR">
      <data key="d0">309226140</data>
    </edge>
    <edge source="POL" target="MOZ">
      <data key="d0">38575273</data>
    </edge>
    <edge source="POL" target="NAM">
      <data key="d0">1224898</data>
    </edge>
    <edge source="POL" target="NZL">
      <data key="d0">137567677</data>
    </edge>
    <edge source="POL" target="NER">
      <data key="d0">1940121</data>
    </edge>
    <edge source="POL" target="PAN">
      <data key="d0">57006053</data>
    </edge>
    <edge source="POL" target="PHL">
      <data key="d0">62539653</data>
    </edge>
    <edge source="POL" target="PRT">
      <data key="d0">797644832</data>
    </edge>
    <edge source="POL" target="SEN">
      <data key="d0">50867170</data>
    </edge>
    <edge source="POL" target="VNM">
      <data key="d0">235735354</data>
    </edge>
    <edge source="POL" target="SVN">
      <data key="d0">728712061</data>
    </edge>
    <edge source="POL" target="SWE">
      <data key="d0">5650402444</data>
    </edge>
    <edge source="POL" target="TGO">
      <data key="d0">16096866</data>
    </edge>
    <edge source="POL" target="TUN">
      <data key="d0">138412487</data>
    </edge>
    <edge source="POL" target="TUR">
      <data key="d0">3119004737</data>
    </edge>
    <edge source="POL" target="MKD">
      <data key="d0">79282922</data>
    </edge>
    <edge source="POL" target="GBR">
      <data key="d0">12979505243</data>
    </edge>
    <edge source="POL" target="TZA">
      <data key="d0">29958539</data>
    </edge>
    <edge source="POL" target="BRA">
      <data key="d0">363268896</data>
    </edge>
    <edge source="POL" target="KHM">
      <data key="d0">8813431</data>
    </edge>
    <edge source="POL" target="COL">
      <data key="d0">57131768</data>
    </edge>
    <edge source="POL" target="IDN">
      <data key="d0">109447743</data>
    </edge>
    <edge source="POL" target="MRT">
      <data key="d0">7296860</data>
    </edge>
    <edge source="POL" target="NIC">
      <data key="d0">1204615</data>
    </edge>
    <edge source="POL" target="PER">
      <data key="d0">56560778</data>
    </edge>
    <edge source="POL" target="SGP">
      <data key="d0">632264204</data>
    </edge>
    <edge source="POL" target="ZWE">
      <data key="d0">7253319</data>
    </edge>
    <edge source="POL" target="URY">
      <data key="d0">12602862</data>
    </edge>
    <edge source="POL" target="JAM">
      <data key="d0">3315664</data>
    </edge>
    <edge source="POL" target="ARG">
      <data key="d0">79146926</data>
    </edge>
    <edge source="POL" target="CRI">
      <data key="d0">12224812</data>
    </edge>
    <edge source="POL" target="ECU">
      <data key="d0">12230330</data>
    </edge>
    <edge source="POL" target="SLV">
      <data key="d0">2923284</data>
    </edge>
    <edge source="POL" target="ETH">
      <data key="d0">59921487</data>
    </edge>
    <edge source="POL" target="GTM">
      <data key="d0">6321343</data>
    </edge>
    <edge source="POL" target="HND">
      <data key="d0">3051381</data>
    </edge>
    <edge source="POL" target="MWI">
      <data key="d0">3640447</data>
    </edge>
    <edge source="POL" target="MEX">
      <data key="d0">531042071</data>
    </edge>
    <edge source="POL" target="PRY">
      <data key="d0">5243032</data>
    </edge>
    <edge source="POL" target="UGA">
      <data key="d0">15852782</data>
    </edge>
    <edge source="POL" target="BFA">
      <data key="d0">2958784</data>
    </edge>
    <edge source="POL" target="BOL">
      <data key="d0">3591690</data>
    </edge>
    <edge source="POL" target="BWA">
      <data key="d0">2040236</data>
    </edge>
    <edge source="POL" target="BDI">
      <data key="d0">209090</data>
    </edge>
    <edge source="GBR" target="DZA">
      <data key="d0">511390264</data>
    </edge>
    <edge source="GBR" target="AZE">
      <data key="d0">521737312</data>
    </edge>
    <edge source="GBR" target="ARG">
      <data key="d0">402681183</data>
    </edge>
    <edge source="GBR" target="AUS">
      <data key="d0">5148807784</data>
    </edge>
    <edge source="GBR" target="AUT">
      <data key="d0">2417503504</data>
    </edge>
    <edge source="GBR" target="BEL">
      <data key="d0">15137828366</data>
    </edge>
    <edge source="GBR" target="BRA">
      <data key="d0">2485970536</data>
    </edge>
    <edge source="GBR" target="BGR">
      <data key="d0">654100219</data>
    </edge>
    <edge source="GBR" target="BLR">
      <data key="d0">70071575</data>
    </edge>
    <edge source="GBR" target="CMR">
      <data key="d0">56857133</data>
    </edge>
    <edge source="GBR" target="CAN">
      <data key="d0">6200662819</data>
    </edge>
    <edge source="GBR" target="LKA">
      <data key="d0">273800379</data>
    </edge>
    <edge source="GBR" target="CHN">
      <data key="d0">16972976875</data>
    </edge>
    <edge source="GBR" target="CZE">
      <data key="d0">2874212392</data>
    </edge>
    <edge source="GBR" target="DNK">
      <data key="d0">3311191905</data>
    </edge>
    <edge source="GBR" target="SLV">
      <data key="d0">25794878</data>
    </edge>
    <edge source="GBR" target="ETH">
      <data key="d0">245190253</data>
    </edge>
    <edge source="GBR" target="FIN">
      <data key="d0">1767097657</data>
    </edge>
    <edge source="GBR" target="FRA">
      <data key="d0">25830513160</data>
    </edge>
    <edge source="GBR" target="DEU">
      <data key="d0">43284900350</data>
    </edge>
    <edge source="GBR" target="GHA">
      <data key="d0">747882482</data>
    </edge>
    <edge source="GBR" target="GRC">
      <data key="d0">1212731429</data>
    </edge>
    <edge source="GBR" target="HKG">
      <data key="d0">7466956681</data>
    </edge>
    <edge source="GBR" target="HUN">
      <data key="d0">1808933571</data>
    </edge>
    <edge source="GBR" target="IRL">
      <data key="d0">22639916042</data>
    </edge>
    <edge source="GBR" target="ISR">
      <data key="d0">1467548002</data>
    </edge>
    <edge source="GBR" target="ITA">
      <data key="d0">12965198287</data>
    </edge>
    <edge source="GBR" target="CIV">
      <data key="d0">113629283</data>
    </edge>
    <edge source="GBR" target="JPN">
      <data key="d0">6357886790</data>
    </edge>
    <edge source="GBR" target="JOR">
      <data key="d0">351783526</data>
    </edge>
    <edge source="GBR" target="KOR">
      <data key="d0">5810951283</data>
    </edge>
    <edge source="GBR" target="LBN">
      <data key="d0">452604183</data>
    </edge>
    <edge source="GBR" target="LVA">
      <data key="d0">317878838</data>
    </edge>
    <edge source="GBR" target="MDG">
      <data key="d0">19838976</data>
    </edge>
    <edge source="GBR" target="MYS">
      <data key="d0">1727837647</data>
    </edge>
    <edge source="GBR" target="MUS">
      <data key="d0">90067745</data>
    </edge>
    <edge source="GBR" target="MEX">
      <data key="d0">1683649767</data>
    </edge>
    <edge source="GBR" target="MAR">
      <data key="d0">1131962165</data>
    </edge>
    <edge source="GBR" target="OMN">
      <data key="d0">612393451</data>
    </edge>
    <edge source="GBR" target="NLD">
      <data key="d0">24899514126</data>
    </edge>
    <edge source="GBR" target="NZL">
      <data key="d0">940518000</data>
    </edge>
    <edge source="GBR" target="NOR">
      <data key="d0">4069763569</data>
    </edge>
    <edge source="GBR" target="PAK">
      <data key="d0">817545475</data>
    </edge>
    <edge source="GBR" target="PHL">
      <data key="d0">535158681</data>
    </edge>
    <edge source="GBR" target="POL">
      <data key="d0">5637217798</data>
    </edge>
    <edge source="GBR" target="PRT">
      <data key="d0">1915446779</data>
    </edge>
    <edge source="GBR" target="RUS">
      <data key="d0">3402897904</data>
    </edge>
    <edge source="GBR" target="SAU">
      <data key="d0">5849332821</data>
    </edge>
    <edge source="GBR" target="SEN">
      <data key="d0">120892041</data>
    </edge>
    <edge source="GBR" target="SRB">
      <data key="d0">175484129</data>
    </edge>
    <edge source="GBR" target="IND">
      <data key="d0">4357964574</data>
    </edge>
    <edge source="GBR" target="SGP">
      <data key="d0">5912967086</data>
    </edge>
    <edge source="GBR" target="SVK">
      <data key="d0">694097850</data>
    </edge>
    <edge source="GBR" target="VNM">
      <data key="d0">646752127</data>
    </edge>
    <edge source="GBR" target="SVN">
      <data key="d0">315101473</data>
    </edge>
    <edge source="GBR" target="ZAF">
      <data key="d0">2548591855</data>
    </edge>
    <edge source="GBR" target="ZWE">
      <data key="d0">35534330</data>
    </edge>
    <edge source="GBR" target="ESP">
      <data key="d0">12252563959</data>
    </edge>
    <edge source="GBR" target="SWE">
      <data key="d0">6049569747</data>
    </edge>
    <edge source="GBR" target="CHE">
      <data key="d0">8044883855</data>
    </edge>
    <edge source="GBR" target="THA">
      <data key="d0">1462632799</data>
    </edge>
    <edge source="GBR" target="ARE">
      <data key="d0">8673777365</data>
    </edge>
    <edge source="GBR" target="TUN">
      <data key="d0">244703549</data>
    </edge>
    <edge source="GBR" target="TUR">
      <data key="d0">5465462328</data>
    </edge>
    <edge source="GBR" target="UKR">
      <data key="d0">496524182</data>
    </edge>
    <edge source="GBR" target="EGY">
      <data key="d0">1626646435</data>
    </edge>
    <edge source="GBR" target="TZA">
      <data key="d0">137358543</data>
    </edge>
    <edge source="GBR" target="USA">
      <data key="d0">60589425814</data>
    </edge>
    <edge source="GBR" target="ALB">
      <data key="d0">23493522</data>
    </edge>
    <edge source="GBR" target="HRV">
      <data key="d0">218622202</data>
    </edge>
    <edge source="GBR" target="BEN">
      <data key="d0">27737475</data>
    </edge>
    <edge source="GBR" target="EST">
      <data key="d0">307697271</data>
    </edge>
    <edge source="GBR" target="GEO">
      <data key="d0">138466355</data>
    </edge>
    <edge source="GBR" target="IDN">
      <data key="d0">700357411</data>
    </edge>
    <edge source="GBR" target="LTU">
      <data key="d0">436767709</data>
    </edge>
    <edge source="GBR" target="MOZ">
      <data key="d0">17444891</data>
    </edge>
    <edge source="GBR" target="PAN">
      <data key="d0">173977371</data>
    </edge>
    <edge source="GBR" target="PER">
      <data key="d0">210106861</data>
    </edge>
    <edge source="GBR" target="ROU">
      <data key="d0">1357626740</data>
    </edge>
    <edge source="GBR" target="TGO">
      <data key="d0">165546809</data>
    </edge>
    <edge source="GBR" target="UGA">
      <data key="d0">58890650</data>
    </edge>
    <edge source="GBR" target="MKD">
      <data key="d0">894692517</data>
    </edge>
    <edge source="GBR" target="KHM">
      <data key="d0">23356044</data>
    </edge>
    <edge source="GBR" target="CHL">
      <data key="d0">603378985</data>
    </edge>
    <edge source="GBR" target="GMB">
      <data key="d0">27037514</data>
    </edge>
    <edge source="GBR" target="GTM">
      <data key="d0">38724815</data>
    </edge>
    <edge source="GBR" target="JAM">
      <data key="d0">70715145</data>
    </edge>
    <edge source="GBR" target="KAZ">
      <data key="d0">332666257</data>
    </edge>
    <edge source="GBR" target="KGZ">
      <data key="d0">5096452</data>
    </edge>
    <edge source="GBR" target="MWI">
      <data key="d0">17998642</data>
    </edge>
    <edge source="GBR" target="MRT">
      <data key="d0">12581174</data>
    </edge>
    <edge source="GBR" target="NAM">
      <data key="d0">40176542</data>
    </edge>
    <edge source="GBR" target="NER">
      <data key="d0">5103969</data>
    </edge>
    <edge source="GBR" target="BFA">
      <data key="d0">12200250</data>
    </edge>
    <edge source="GBR" target="URY">
      <data key="d0">162029062</data>
    </edge>
    <edge source="GBR" target="COL">
      <data key="d0">352967808</data>
    </edge>
    <edge source="GBR" target="ECU">
      <data key="d0">54162202</data>
    </edge>
    <edge source="GBR" target="MDA">
      <data key="d0">56904297</data>
    </edge>
    <edge source="GBR" target="BOL">
      <data key="d0">21889087</data>
    </edge>
    <edge source="GBR" target="CRI">
      <data key="d0">85050449</data>
    </edge>
    <edge source="GBR" target="PSE">
      <data key="d0">10067211</data>
    </edge>
    <edge source="GBR" target="HND">
      <data key="d0">15188936</data>
    </edge>
    <edge source="GBR" target="PRY">
      <data key="d0">39550821</data>
    </edge>
    <edge source="GBR" target="ARM">
      <data key="d0">16945078</data>
    </edge>
    <edge source="GBR" target="BWA">
      <data key="d0">67124587</data>
    </edge>
    <edge source="GBR" target="NIC">
      <data key="d0">9689268</data>
    </edge>
    <edge source="GBR" target="BDI">
      <data key="d0">2685190</data>
    </edge>
    <edge source="GBR" target="CAF">
      <data key="d0">2694004</data>
    </edge>
    <edge source="AUT" target="ALB">
      <data key="d0">55778489</data>
    </edge>
    <edge source="AUT" target="DZA">
      <data key="d0">214812743</data>
    </edge>
    <edge source="AUT" target="AZE">
      <data key="d0">64880164</data>
    </edge>
    <edge source="AUT" target="ARM">
      <data key="d0">12001775</data>
    </edge>
    <edge source="AUT" target="BEL">
      <data key="d0">1677780204</data>
    </edge>
    <edge source="AUT" target="BGR">
      <data key="d0">673396459</data>
    </edge>
    <edge source="AUT" target="CAN">
      <data key="d0">1042107973</data>
    </edge>
    <edge source="AUT" target="CHL">
      <data key="d0">192494212</data>
    </edge>
    <edge source="AUT" target="CHN">
      <data key="d0">3250676029</data>
    </edge>
    <edge source="AUT" target="HRV">
      <data key="d0">1382836466</data>
    </edge>
    <edge source="AUT" target="CZE">
      <data key="d0">4944364988</data>
    </edge>
    <edge source="AUT" target="FRA">
      <data key="d0">5571246163</data>
    </edge>
    <edge source="AUT" target="DEU">
      <data key="d0">42325391932</data>
    </edge>
    <edge source="AUT" target="GRC">
      <data key="d0">440218928</data>
    </edge>
    <edge source="AUT" target="HKG">
      <data key="d0">480087838</data>
    </edge>
    <edge source="AUT" target="HUN">
      <data key="d0">4649758301</data>
    </edge>
    <edge source="AUT" target="IRL">
      <data key="d0">237743390</data>
    </edge>
    <edge source="AUT" target="ITA">
      <data key="d0">8684907785</data>
    </edge>
    <edge source="AUT" target="JPN">
      <data key="d0">1263719075</data>
    </edge>
    <edge source="AUT" target="LVA">
      <data key="d0">142971909</data>
    </edge>
    <edge source="AUT" target="MDA">
      <data key="d0">78738020</data>
    </edge>
    <edge source="AUT" target="MAR">
      <data key="d0">112460759</data>
    </edge>
    <edge source="AUT" target="NLD">
      <data key="d0">2369172630</data>
    </edge>
    <edge source="AUT" target="NOR">
      <data key="d0">444580111</data>
    </edge>
    <edge source="AUT" target="PAK">
      <data key="d0">83540974</data>
    </edge>
    <edge source="AUT" target="POL">
      <data key="d0">3981333675</data>
    </edge>
    <edge source="AUT" target="ROU">
      <data key="d0">2177439094</data>
    </edge>
    <edge source="AUT" target="SRB">
      <data key="d0">648950538</data>
    </edge>
    <edge source="AUT" target="SVK">
      <data key="d0">3019251477</data>
    </edge>
    <edge source="AUT" target="SVN">
      <data key="d0">2790068969</data>
    </edge>
    <edge source="AUT" target="ESP">
      <data key="d0">2450735005</data>
    </edge>
    <edge source="AUT" target="CHE">
      <data key="d0">8209241800</data>
    </edge>
    <edge source="AUT" target="THA">
      <data key="d0">246187410</data>
    </edge>
    <edge source="AUT" target="ARE">
      <data key="d0">686393232</data>
    </edge>
    <edge source="AUT" target="TUR">
      <data key="d0">1224066204</data>
    </edge>
    <edge source="AUT" target="UKR">
      <data key="d0">410444206</data>
    </edge>
    <edge source="AUT" target="MKD">
      <data key="d0">118150539</data>
    </edge>
    <edge source="AUT" target="EGY">
      <data key="d0">299269711</data>
    </edge>
    <edge source="AUT" target="GBR">
      <data key="d0">4172886137</data>
    </edge>
    <edge source="AUT" target="USA">
      <data key="d0">9123105504</data>
    </edge>
    <edge source="AUT" target="AUS">
      <data key="d0">1131098227</data>
    </edge>
    <edge source="AUT" target="BRA">
      <data key="d0">594150781</data>
    </edge>
    <edge source="AUT" target="BEN">
      <data key="d0">14838340</data>
    </edge>
    <edge source="AUT" target="DNK">
      <data key="d0">736808694</data>
    </edge>
    <edge source="AUT" target="EST">
      <data key="d0">131430244</data>
    </edge>
    <edge source="AUT" target="FIN">
      <data key="d0">574356146</data>
    </edge>
    <edge source="AUT" target="GEO">
      <data key="d0">72308878</data>
    </edge>
    <edge source="AUT" target="CIV">
      <data key="d0">24354064</data>
    </edge>
    <edge source="AUT" target="JOR">
      <data key="d0">60162542</data>
    </edge>
    <edge source="AUT" target="KOR">
      <data key="d0">808930107</data>
    </edge>
    <edge source="AUT" target="LTU">
      <data key="d0">197333071</data>
    </edge>
    <edge source="AUT" target="PHL">
      <data key="d0">112558955</data>
    </edge>
    <edge source="AUT" target="PRT">
      <data key="d0">310830680</data>
    </edge>
    <edge source="AUT" target="SGP">
      <data key="d0">393404088</data>
    </edge>
    <edge source="AUT" target="VNM">
      <data key="d0">170706727</data>
    </edge>
    <edge source="AUT" target="SWE">
      <data key="d0">1522646130</data>
    </edge>
    <edge source="AUT" target="LKA">
      <data key="d0">36134404</data>
    </edge>
    <edge source="AUT" target="ETH">
      <data key="d0">21918052</data>
    </edge>
    <edge source="AUT" target="GHA">
      <data key="d0">20243943</data>
    </edge>
    <edge source="AUT" target="ISR">
      <data key="d0">331794075</data>
    </edge>
    <edge source="AUT" target="LBN">
      <data key="d0">66749866</data>
    </edge>
    <edge source="AUT" target="MDG">
      <data key="d0">1550531</data>
    </edge>
    <edge source="AUT" target="MYS">
      <data key="d0">546371181</data>
    </edge>
    <edge source="AUT" target="MUS">
      <data key="d0">7290865</data>
    </edge>
    <edge source="AUT" target="MEX">
      <data key="d0">917830787</data>
    </edge>
    <edge source="AUT" target="OMN">
      <data key="d0">86864766</data>
    </edge>
    <edge source="AUT" target="NAM">
      <data key="d0">7100319</data>
    </edge>
    <edge source="AUT" target="NZL">
      <data key="d0">126232784</data>
    </edge>
    <edge source="AUT" target="SAU">
      <data key="d0">630782744</data>
    </edge>
    <edge source="AUT" target="ZAF">
      <data key="d0">451126846</data>
    </edge>
    <edge source="AUT" target="TUN">
      <data key="d0">83306798</data>
    </edge>
    <edge source="AUT" target="BLR">
      <data key="d0">112982148</data>
    </edge>
    <edge source="AUT" target="CMR">
      <data key="d0">5610374</data>
    </edge>
    <edge source="AUT" target="COL">
      <data key="d0">98746949</data>
    </edge>
    <edge source="AUT" target="PSE">
      <data key="d0">1779347</data>
    </edge>
    <edge source="AUT" target="KAZ">
      <data key="d0">140287639</data>
    </edge>
    <edge source="AUT" target="KGZ">
      <data key="d0">10894465</data>
    </edge>
    <edge source="AUT" target="PER">
      <data key="d0">85898278</data>
    </edge>
    <edge source="AUT" target="RUS">
      <data key="d0">1979856762</data>
    </edge>
    <edge source="AUT" target="IND">
      <data key="d0">766825087</data>
    </edge>
    <edge source="AUT" target="URY">
      <data key="d0">14306314</data>
    </edge>
    <edge source="AUT" target="CRI">
      <data key="d0">20387263</data>
    </edge>
    <edge source="AUT" target="IDN">
      <data key="d0">190255426</data>
    </edge>
    <edge source="AUT" target="NER">
      <data key="d0">483419</data>
    </edge>
    <edge source="AUT" target="PAN">
      <data key="d0">54594213</data>
    </edge>
    <edge source="AUT" target="BFA">
      <data key="d0">1953568</data>
    </edge>
    <edge source="AUT" target="ARG">
      <data key="d0">129215130</data>
    </edge>
    <edge source="AUT" target="ECU">
      <data key="d0">34219268</data>
    </edge>
    <edge source="AUT" target="PRY">
      <data key="d0">10033141</data>
    </edge>
    <edge source="AUT" target="BOL">
      <data key="d0">39279066</data>
    </edge>
    <edge source="AUT" target="SLV">
      <data key="d0">5810363</data>
    </edge>
    <edge source="AUT" target="GTM">
      <data key="d0">20026305</data>
    </edge>
    <edge source="AUT" target="HND">
      <data key="d0">14390413</data>
    </edge>
    <edge source="AUT" target="NIC">
      <data key="d0">6482389</data>
    </edge>
    <edge source="AUT" target="SEN">
      <data key="d0">40660679</data>
    </edge>
    <edge source="AUT" target="TZA">
      <data key="d0">10123432</data>
    </edge>
    <edge source="AUT" target="JAM">
      <data key="d0">2374173</data>
    </edge>
    <edge source="AUT" target="KHM">
      <data key="d0">8860088</data>
    </edge>
    <edge source="AUT" target="GMB">
      <data key="d0">366868</data>
    </edge>
    <edge source="AUT" target="MRT">
      <data key="d0">16894870</data>
    </edge>
    <edge source="AUT" target="MOZ">
      <data key="d0">5876503</data>
    </edge>
    <edge source="AUT" target="ZWE">
      <data key="d0">2490075</data>
    </edge>
    <edge source="AUT" target="TGO">
      <data key="d0">1435479</data>
    </edge>
    <edge source="AUT" target="UGA">
      <data key="d0">6213963</data>
    </edge>
    <edge source="AUT" target="CAF">
      <data key="d0">630553</data>
    </edge>
    <edge source="AUT" target="BWA">
      <data key="d0">1378183</data>
    </edge>
    <edge source="AUT" target="MWI">
      <data key="d0">2229442</data>
    </edge>
    <edge source="AUT" target="BDI">
      <data key="d0">169959</data>
    </edge>
    <edge source="CZE" target="AUS">
      <data key="d0">426434110</data>
    </edge>
    <edge source="CZE" target="AUT">
      <data key="d0">6833827649</data>
    </edge>
    <edge source="CZE" target="BEL">
      <data key="d0">3784436089</data>
    </edge>
    <edge source="CZE" target="BGR">
      <data key="d0">807540695</data>
    </edge>
    <edge source="CZE" target="BLR">
      <data key="d0">192919592</data>
    </edge>
    <edge source="CZE" target="CAN">
      <data key="d0">248906874</data>
    </edge>
    <edge source="CZE" target="CHN">
      <data key="d0">1913739813</data>
    </edge>
    <edge source="CZE" target="HRV">
      <data key="d0">504260371</data>
    </edge>
    <edge source="CZE" target="EST">
      <data key="d0">260619667</data>
    </edge>
    <edge source="CZE" target="FRA">
      <data key="d0">8390490607</data>
    </edge>
    <edge source="CZE" target="DEU">
      <data key="d0">52403615149</data>
    </edge>
    <edge source="CZE" target="GRC">
      <data key="d0">338038961</data>
    </edge>
    <edge source="CZE" target="HKG">
      <data key="d0">280054681</data>
    </edge>
    <edge source="CZE" target="HUN">
      <data key="d0">4662703047</data>
    </edge>
    <edge source="CZE" target="IRL">
      <data key="d0">666533120</data>
    </edge>
    <edge source="CZE" target="ISR">
      <data key="d0">966125176</data>
    </edge>
    <edge source="CZE" target="ITA">
      <data key="d0">6786258129</data>
    </edge>
    <edge source="CZE" target="JPN">
      <data key="d0">884555006</data>
    </edge>
    <edge source="CZE" target="KAZ">
      <data key="d0">178471333</data>
    </edge>
    <edge source="CZE" target="JOR">
      <data key="d0">57177313</data>
    </edge>
    <edge source="CZE" target="KOR">
      <data key="d0">438013317</data>
    </edge>
    <edge source="CZE" target="LBN">
      <data key="d0">67453325</data>
    </edge>
    <edge source="CZE" target="LTU">
      <data key="d0">508292315</data>
    </edge>
    <edge source="CZE" target="MYS">
      <data key="d0">185677508</data>
    </edge>
    <edge source="CZE" target="MEX">
      <data key="d0">688817165</data>
    </edge>
    <edge source="CZE" target="MDA">
      <data key="d0">48420935</data>
    </edge>
    <edge source="CZE" target="OMN">
      <data key="d0">94406830</data>
    </edge>
    <edge source="CZE" target="NLD">
      <data key="d0">4644652422</data>
    </edge>
    <edge source="CZE" target="PAK">
      <data key="d0">72119871</data>
    </edge>
    <edge source="CZE" target="PHL">
      <data key="d0">98739510</data>
    </edge>
    <edge source="CZE" target="POL">
      <data key="d0">9336397745</data>
    </edge>
    <edge source="CZE" target="ROU">
      <data key="d0">2081743615</data>
    </edge>
    <edge source="CZE" target="RUS">
      <data key="d0">3074513957</data>
    </edge>
    <edge source="CZE" target="SAU">
      <data key="d0">445279834</data>
    </edge>
    <edge source="CZE" target="SRB">
      <data key="d0">506894903</data>
    </edge>
    <edge source="CZE" target="SVK">
      <data key="d0">13485743674</data>
    </edge>
    <edge source="CZE" target="VNM">
      <data key="d0">93978373</data>
    </edge>
    <edge source="CZE" target="SVN">
      <data key="d0">698065065</data>
    </edge>
    <edge source="CZE" target="ESP">
      <data key="d0">4568234370</data>
    </edge>
    <edge source="CZE" target="SWE">
      <data key="d0">2425621661</data>
    </edge>
    <edge source="CZE" target="CHE">
      <data key="d0">2364823150</data>
    </edge>
    <edge source="CZE" target="THA">
      <data key="d0">145090124</data>
    </edge>
    <edge source="CZE" target="ARE">
      <data key="d0">789003964</data>
    </edge>
    <edge source="CZE" target="TUR">
      <data key="d0">2178859955</data>
    </edge>
    <edge source="CZE" target="UKR">
      <data key="d0">885100271</data>
    </edge>
    <edge source="CZE" target="MKD">
      <data key="d0">118544762</data>
    </edge>
    <edge source="CZE" target="GBR">
      <data key="d0">8510143573</data>
    </edge>
    <edge source="CZE" target="USA">
      <data key="d0">3492056622</data>
    </edge>
    <edge source="CZE" target="ARM">
      <data key="d0">21200531</data>
    </edge>
    <edge source="CZE" target="DNK">
      <data key="d0">1619676260</data>
    </edge>
    <edge source="CZE" target="FIN">
      <data key="d0">851516855</data>
    </edge>
    <edge source="CZE" target="CIV">
      <data key="d0">13311606</data>
    </edge>
    <edge source="CZE" target="LVA">
      <data key="d0">263123200</data>
    </edge>
    <edge source="CZE" target="PRT">
      <data key="d0">530975556</data>
    </edge>
    <edge source="CZE" target="SGP">
      <data key="d0">241912192</data>
    </edge>
    <edge source="CZE" target="CMR">
      <data key="d0">6948298</data>
    </edge>
    <edge source="CZE" target="CHL">
      <data key="d0">74267829</data>
    </edge>
    <edge source="CZE" target="COL">
      <data key="d0">31253370</data>
    </edge>
    <edge source="CZE" target="CRI">
      <data key="d0">7086671</data>
    </edge>
    <edge source="CZE" target="ETH">
      <data key="d0">21970994</data>
    </edge>
    <edge source="CZE" target="PSE">
      <data key="d0">15645854</data>
    </edge>
    <edge source="CZE" target="EGY">
      <data key="d0">331440650</data>
    </edge>
    <edge source="CZE" target="NZL">
      <data key="d0">78962539</data>
    </edge>
    <edge source="CZE" target="NOR">
      <data key="d0">723798867</data>
    </edge>
    <edge source="CZE" target="ALB">
      <data key="d0">51370372</data>
    </edge>
    <edge source="CZE" target="DZA">
      <data key="d0">142512352</data>
    </edge>
    <edge source="CZE" target="AZE">
      <data key="d0">108381800</data>
    </edge>
    <edge source="CZE" target="BRA">
      <data key="d0">259117544</data>
    </edge>
    <edge source="CZE" target="LKA">
      <data key="d0">15095891</data>
    </edge>
    <edge source="CZE" target="GEO">
      <data key="d0">79762514</data>
    </edge>
    <edge source="CZE" target="GHA">
      <data key="d0">22416483</data>
    </edge>
    <edge source="CZE" target="IDN">
      <data key="d0">151984107</data>
    </edge>
    <edge source="CZE" target="KGZ">
      <data key="d0">6646158</data>
    </edge>
    <edge source="CZE" target="MUS">
      <data key="d0">6620354</data>
    </edge>
    <edge source="CZE" target="MAR">
      <data key="d0">251396199</data>
    </edge>
    <edge source="CZE" target="PAN">
      <data key="d0">9112764</data>
    </edge>
    <edge source="CZE" target="IND">
      <data key="d0">616236539</data>
    </edge>
    <edge source="CZE" target="ZAF">
      <data key="d0">471803139</data>
    </edge>
    <edge source="CZE" target="TUN">
      <data key="d0">128450669</data>
    </edge>
    <edge source="CZE" target="KHM">
      <data key="d0">1696975</data>
    </edge>
    <edge source="CZE" target="ZWE">
      <data key="d0">930672</data>
    </edge>
    <edge source="CZE" target="UGA">
      <data key="d0">36632828</data>
    </edge>
    <edge source="CZE" target="TZA">
      <data key="d0">10537474</data>
    </edge>
    <edge source="CZE" target="ECU">
      <data key="d0">12557126</data>
    </edge>
    <edge source="CZE" target="SEN">
      <data key="d0">8325324</data>
    </edge>
    <edge source="CZE" target="TGO">
      <data key="d0">4633224</data>
    </edge>
    <edge source="CZE" target="PER">
      <data key="d0">32657397</data>
    </edge>
    <edge source="CZE" target="ARG">
      <data key="d0">89518645</data>
    </edge>
    <edge source="CZE" target="JAM">
      <data key="d0">5119160</data>
    </edge>
    <edge source="CZE" target="BFA">
      <data key="d0">2808632</data>
    </edge>
    <edge source="CZE" target="URY">
      <data key="d0">6300078</data>
    </edge>
    <edge source="CZE" target="BEN">
      <data key="d0">2116507</data>
    </edge>
    <edge source="CZE" target="PRY">
      <data key="d0">4904205</data>
    </edge>
    <edge source="CZE" target="BOL">
      <data key="d0">4564868</data>
    </edge>
    <edge source="CZE" target="BWA">
      <data key="d0">772139</data>
    </edge>
    <edge source="CZE" target="BDI">
      <data key="d0">177205</data>
    </edge>
    <edge source="CZE" target="GMB">
      <data key="d0">98452</data>
    </edge>
    <edge source="CZE" target="MWI">
      <data key="d0">514494</data>
    </edge>
    <edge source="CZE" target="MOZ">
      <data key="d0">615366</data>
    </edge>
    <edge source="CZE" target="NIC">
      <data key="d0">1436652</data>
    </edge>
    <edge source="CZE" target="SLV">
      <data key="d0">43358852</data>
    </edge>
    <edge source="CZE" target="GTM">
      <data key="d0">7341737</data>
    </edge>
    <edge source="CZE" target="HND">
      <data key="d0">9398581</data>
    </edge>
    <edge source="CZE" target="NER">
      <data key="d0">3672763</data>
    </edge>
    <edge source="CZE" target="NAM">
      <data key="d0">2390826</data>
    </edge>
    <edge source="CZE" target="CAF">
      <data key="d0">335252</data>
    </edge>
    <edge source="CZE" target="MDG">
      <data key="d0">1258957</data>
    </edge>
    <edge source="CZE" target="MRT">
      <data key="d0">1180466</data>
    </edge>
    <edge source="DNK" target="AZE">
      <data key="d0">21395742</data>
    </edge>
    <edge source="DNK" target="ARG">
      <data key="d0">118828613</data>
    </edge>
    <edge source="DNK" target="AUT">
      <data key="d0">586705370</data>
    </edge>
    <edge source="DNK" target="BEL">
      <data key="d0">1430873730</data>
    </edge>
    <edge source="DNK" target="BRA">
      <data key="d0">353450620</data>
    </edge>
    <edge source="DNK" target="BGR">
      <data key="d0">93027295</data>
    </edge>
    <edge source="DNK" target="BLR">
      <data key="d0">46358465</data>
    </edge>
    <edge source="DNK" target="CAN">
      <data key="d0">433702636</data>
    </edge>
    <edge source="DNK" target="LKA">
      <data key="d0">29068438</data>
    </edge>
    <edge source="DNK" target="CHN">
      <data key="d0">3343230934</data>
    </edge>
    <edge source="DNK" target="HRV">
      <data key="d0">96420419</data>
    </edge>
    <edge source="DNK" target="CZE">
      <data key="d0">569704478</data>
    </edge>
    <edge source="DNK" target="EST">
      <data key="d0">270511188</data>
    </edge>
    <edge source="DNK" target="FIN">
      <data key="d0">2034599968</data>
    </edge>
    <edge source="DNK" target="FRA">
      <data key="d0">2841284926</data>
    </edge>
    <edge source="DNK" target="GEO">
      <data key="d0">16232999</data>
    </edge>
    <edge source="DNK" target="DEU">
      <data key="d0">14057868645</data>
    </edge>
    <edge source="DNK" target="GRC">
      <data key="d0">397176794</data>
    </edge>
    <edge source="DNK" target="HUN">
      <data key="d0">544758608</data>
    </edge>
    <edge source="DNK" target="IRL">
      <data key="d0">973153736</data>
    </edge>
    <edge source="DNK" target="ITA">
      <data key="d0">2206026734</data>
    </edge>
    <edge source="DNK" target="JPN">
      <data key="d0">1504327846</data>
    </edge>
    <edge source="DNK" target="KOR">
      <data key="d0">660478051</data>
    </edge>
    <edge source="DNK" target="LVA">
      <data key="d0">260955750</data>
    </edge>
    <edge source="DNK" target="LTU">
      <data key="d0">410586476</data>
    </edge>
    <edge source="DNK" target="MYS">
      <data key="d0">178422969</data>
    </edge>
    <edge source="DNK" target="MEX">
      <data key="d0">433737200</data>
    </edge>
    <edge source="DNK" target="MDA">
      <data key="d0">9960316</data>
    </edge>
    <edge source="DNK" target="NLD">
      <data key="d0">4962244122</data>
    </edge>
    <edge source="DNK" target="NOR">
      <data key="d0">5713437928</data>
    </edge>
    <edge source="DNK" target="POL">
      <data key="d0">2531381336</data>
    </edge>
    <edge source="DNK" target="PRT">
      <data key="d0">234443698</data>
    </edge>
    <edge source="DNK" target="ROU">
      <data key="d0">216361495</data>
    </edge>
    <edge source="DNK" target="RUS">
      <data key="d0">737497760</data>
    </edge>
    <edge source="DNK" target="SRB">
      <data key="d0">129614244</data>
    </edge>
    <edge source="DNK" target="IND">
      <data key="d0">333908146</data>
    </edge>
    <edge source="DNK" target="SVK">
      <data key="d0">201165050</data>
    </edge>
    <edge source="DNK" target="VNM">
      <data key="d0">420356469</data>
    </edge>
    <edge source="DNK" target="SVN">
      <data key="d0">81260058</data>
    </edge>
    <edge source="DNK" target="ESP">
      <data key="d0">1792167364</data>
    </edge>
    <edge source="DNK" target="SWE">
      <data key="d0">10529910031</data>
    </edge>
    <edge source="DNK" target="CHE">
      <data key="d0">788588142</data>
    </edge>
    <edge source="DNK" target="THA">
      <data key="d0">239712735</data>
    </edge>
    <edge source="DNK" target="ARE">
      <data key="d0">407407409</data>
    </edge>
    <edge source="DNK" target="TUR">
      <data key="d0">797186781</data>
    </edge>
    <edge source="DNK" target="UKR">
      <data key="d0">219977353</data>
    </edge>
    <edge source="DNK" target="MKD">
      <data key="d0">12251502</data>
    </edge>
    <edge source="DNK" target="EGY">
      <data key="d0">250939386</data>
    </edge>
    <edge source="DNK" target="GBR">
      <data key="d0">5596826929</data>
    </edge>
    <edge source="DNK" target="USA">
      <data key="d0">4634725290</data>
    </edge>
    <edge source="DNK" target="DZA">
      <data key="d0">79427368</data>
    </edge>
    <edge source="DNK" target="AUS">
      <data key="d0">934757106</data>
    </edge>
    <edge source="DNK" target="ARM">
      <data key="d0">4280082</data>
    </edge>
    <edge source="DNK" target="KHM">
      <data key="d0">120027714</data>
    </edge>
    <edge source="DNK" target="CHL">
      <data key="d0">213441622</data>
    </edge>
    <edge source="DNK" target="COL">
      <data key="d0">69083852</data>
    </edge>
    <edge source="DNK" target="BEN">
      <data key="d0">1776233</data>
    </edge>
    <edge source="DNK" target="GMB">
      <data key="d0">2514615</data>
    </edge>
    <edge source="DNK" target="GHA">
      <data key="d0">36173817</data>
    </edge>
    <edge source="DNK" target="GTM">
      <data key="d0">9941884</data>
    </edge>
    <edge source="DNK" target="HKG">
      <data key="d0">490721051</data>
    </edge>
    <edge source="DNK" target="CIV">
      <data key="d0">6502963</data>
    </edge>
    <edge source="DNK" target="KAZ">
      <data key="d0">23019179</data>
    </edge>
    <edge source="DNK" target="JOR">
      <data key="d0">52781390</data>
    </edge>
    <edge source="DNK" target="LBN">
      <data key="d0">105239445</data>
    </edge>
    <edge source="DNK" target="MUS">
      <data key="d0">14412007</data>
    </edge>
    <edge source="DNK" target="OMN">
      <data key="d0">108345092</data>
    </edge>
    <edge source="DNK" target="NZL">
      <data key="d0">108741830</data>
    </edge>
    <edge source="DNK" target="PAN">
      <data key="d0">62667813</data>
    </edge>
    <edge source="DNK" target="PER">
      <data key="d0">48785085</data>
    </edge>
    <edge source="DNK" target="PHL">
      <data key="d0">112948555</data>
    </edge>
    <edge source="DNK" target="SAU">
      <data key="d0">584513736</data>
    </edge>
    <edge source="DNK" target="SEN">
      <data key="d0">8720710</data>
    </edge>
    <edge source="DNK" target="SGP">
      <data key="d0">442101291</data>
    </edge>
    <edge source="DNK" target="ZAF">
      <data key="d0">303394257</data>
    </edge>
    <edge source="DNK" target="UGA">
      <data key="d0">9622525</data>
    </edge>
    <edge source="DNK" target="TZA">
      <data key="d0">11246234</data>
    </edge>
    <edge source="DNK" target="URY">
      <data key="d0">63063111</data>
    </edge>
    <edge source="DNK" target="ALB">
      <data key="d0">6561035</data>
    </edge>
    <edge source="DNK" target="CMR">
      <data key="d0">4066886</data>
    </edge>
    <edge source="DNK" target="CRI">
      <data key="d0">18192393</data>
    </edge>
    <edge source="DNK" target="ECU">
      <data key="d0">19017875</data>
    </edge>
    <edge source="DNK" target="SLV">
      <data key="d0">10080177</data>
    </edge>
    <edge source="DNK" target="ETH">
      <data key="d0">17161873</data>
    </edge>
    <edge source="DNK" target="PSE">
      <data key="d0">4067887</data>
    </edge>
    <edge source="DNK" target="HND">
      <data key="d0">6813823</data>
    </edge>
    <edge source="DNK" target="IDN">
      <data key="d0">116744205</data>
    </edge>
    <edge source="DNK" target="ISR">
      <data key="d0">146229025</data>
    </edge>
    <edge source="DNK" target="JAM">
      <data key="d0">5921902</data>
    </edge>
    <edge source="DNK" target="MOZ">
      <data key="d0">12657765</data>
    </edge>
    <edge source="DNK" target="NIC">
      <data key="d0">3394923</data>
    </edge>
    <edge source="DNK" target="NER">
      <data key="d0">3719939</data>
    </edge>
    <edge source="DNK" target="PAK">
      <data key="d0">98709354</data>
    </edge>
    <edge source="DNK" target="ZWE">
      <data key="d0">3583735</data>
    </edge>
    <edge source="DNK" target="TUN">
      <data key="d0">14986696</data>
    </edge>
    <edge source="DNK" target="MAR">
      <data key="d0">68041233</data>
    </edge>
    <edge source="DNK" target="CAF">
      <data key="d0">3377231</data>
    </edge>
    <edge source="DNK" target="MWI">
      <data key="d0">3200259</data>
    </edge>
    <edge source="DNK" target="PRY">
      <data key="d0">5887491</data>
    </edge>
    <edge source="DNK" target="TGO">
      <data key="d0">3556271</data>
    </edge>
    <edge source="DNK" target="MDG">
      <data key="d0">4008988</data>
    </edge>
    <edge source="DNK" target="MRT">
      <data key="d0">3492965</data>
    </edge>
    <edge source="DNK" target="BFA">
      <data key="d0">3598009</data>
    </edge>
    <edge source="DNK" target="KGZ">
      <data key="d0">6676088</data>
    </edge>
    <edge source="DNK" target="BOL">
      <data key="d0">15587399</data>
    </edge>
    <edge source="DNK" target="BDI">
      <data key="d0">1119086</data>
    </edge>
    <edge source="DNK" target="BWA">
      <data key="d0">339250</data>
    </edge>
    <edge source="DEU" target="ALB">
      <data key="d0">341306302</data>
    </edge>
    <edge source="DEU" target="DZA">
      <data key="d0">2501501124</data>
    </edge>
    <edge source="DEU" target="AZE">
      <data key="d0">361192869</data>
    </edge>
    <edge source="DEU" target="ARG">
      <data key="d0">2790214848</data>
    </edge>
    <edge source="DEU" target="AUS">
      <data key="d0">9880118979</data>
    </edge>
    <edge source="DEU" target="AUT">
      <data key="d0">60103919694</data>
    </edge>
    <edge source="DEU" target="BEL">
      <data key="d0">42931586856</data>
    </edge>
    <edge source="DEU" target="BRA">
      <data key="d0">8995690996</data>
    </edge>
    <edge source="DEU" target="BGR">
      <data key="d0">3540201746</data>
    </edge>
    <edge source="DEU" target="BLR">
      <data key="d0">1222682832</data>
    </edge>
    <edge source="DEU" target="CMR">
      <data key="d0">149988994</data>
    </edge>
    <edge source="DEU" target="CAN">
      <data key="d0">10226609937</data>
    </edge>
    <edge source="DEU" target="LKA">
      <data key="d0">301944025</data>
    </edge>
    <edge source="DEU" target="CHL">
      <data key="d0">2598922477</data>
    </edge>
    <edge source="DEU" target="CHN">
      <data key="d0">82837120583</data>
    </edge>
    <edge source="DEU" target="COL">
      <data key="d0">1530641263</data>
    </edge>
    <edge source="DEU" target="HRV">
      <data key="d0">3027795280</data>
    </edge>
    <edge source="DEU" target="CZE">
      <data key="d0">39514906705</data>
    </edge>
    <edge source="DEU" target="BEN">
      <data key="d0">48424760</data>
    </edge>
    <edge source="DEU" target="DNK">
      <data key="d0">17725901604</data>
    </edge>
    <edge source="DEU" target="ETH">
      <data key="d0">301428390</data>
    </edge>
    <edge source="DEU" target="EST">
      <data key="d0">1665116222</data>
    </edge>
    <edge source="DEU" target="FIN">
      <data key="d0">9429113317</data>
    </edge>
    <edge source="DEU" target="FRA">
      <data key="d0">105492980395</data>
    </edge>
    <edge source="DEU" target="GEO">
      <data key="d0">377147505</data>
    </edge>
    <edge source="DEU" target="GHA">
      <data key="d0">330261109</data>
    </edge>
    <edge source="DEU" target="GRC">
      <data key="d0">5119677804</data>
    </edge>
    <edge source="DEU" target="GTM">
      <data key="d0">275369165</data>
    </edge>
    <edge source="DEU" target="HKG">
      <data key="d0">7094318867</data>
    </edge>
    <edge source="DEU" target="HUN">
      <data key="d0">23580511464</data>
    </edge>
    <edge source="DEU" target="IDN">
      <data key="d0">2423453010</data>
    </edge>
    <edge source="DEU" target="IRL">
      <data key="d0">5978286531</data>
    </edge>
    <edge source="DEU" target="ISR">
      <data key="d0">4356536603</data>
    </edge>
    <edge source="DEU" target="ITA">
      <data key="d0">63495056744</data>
    </edge>
    <edge source="DEU" target="JPN">
      <data key="d0">19907138646</data>
    </edge>
    <edge source="DEU" target="KAZ">
      <data key="d0">1199051877</data>
    </edge>
    <edge source="DEU" target="JOR">
      <data key="d0">784716130</data>
    </edge>
    <edge source="DEU" target="KOR">
      <data key="d0">18189886282</data>
    </edge>
    <edge source="DEU" target="LBN">
      <data key="d0">888144364</data>
    </edge>
    <edge source="DEU" target="LVA">
      <data key="d0">1701569155</data>
    </edge>
    <edge source="DEU" target="LTU">
      <data key="d0">3073523129</data>
    </edge>
    <edge source="DEU" target="MYS">
      <data key="d0">4975654135</data>
    </edge>
    <edge source="DEU" target="MEX">
      <data key="d0">11889319816</data>
    </edge>
    <edge source="DEU" target="MDA">
      <data key="d0">325011257</data>
    </edge>
    <edge source="DEU" target="MAR">
      <data key="d0">2204356321</data>
    </edge>
    <edge source="DEU" target="OMN">
      <data key="d0">909903863</data>
    </edge>
    <edge source="DEU" target="NLD">
      <data key="d0">76151118990</data>
    </edge>
    <edge source="DEU" target="NOR">
      <data key="d0">9435547477</data>
    </edge>
    <edge source="DEU" target="PAK">
      <data key="d0">1170334504</data>
    </edge>
    <edge source="DEU" target="PHL">
      <data key="d0">2176327861</data>
    </edge>
    <edge source="DEU" target="POL">
      <data key="d0">54876687155</data>
    </edge>
    <edge source="DEU" target="PRT">
      <data key="d0">8341216643</data>
    </edge>
    <edge source="DEU" target="ROU">
      <data key="d0">13923723582</data>
    </edge>
    <edge source="DEU" target="RUS">
      <data key="d0">23295408658</data>
    </edge>
    <edge source="DEU" target="SAU">
      <data key="d0">7918495830</data>
    </edge>
    <edge source="DEU" target="SRB">
      <data key="d0">2484028764</data>
    </edge>
    <edge source="DEU" target="IND">
      <data key="d0">10389652995</data>
    </edge>
    <edge source="DEU" target="SVK">
      <data key="d0">12907865915</data>
    </edge>
    <edge source="DEU" target="VNM">
      <data key="d0">2760945388</data>
    </edge>
    <edge source="DEU" target="SVN">
      <data key="d0">4850797174</data>
    </edge>
    <edge source="DEU" target="ZAF">
      <data key="d0">9639409701</data>
    </edge>
    <edge source="DEU" target="ESP">
      <data key="d0">42747441673</data>
    </edge>
    <edge source="DEU" target="SWE">
      <data key="d0">26103373899</data>
    </edge>
    <edge source="DEU" target="CHE">
      <data key="d0">52777028451</data>
    </edge>
    <edge source="DEU" target="THA">
      <data key="d0">4701243387</data>
    </edge>
    <edge source="DEU" target="ARE">
      <data key="d0">15738652853</data>
    </edge>
    <edge source="DEU" target="TUN">
      <data key="d0">1531526480</data>
    </edge>
    <edge source="DEU" target="TUR">
      <data key="d0">23243622578</data>
    </edge>
    <edge source="DEU" target="UGA">
      <data key="d0">105002595</data>
    </edge>
    <edge source="DEU" target="UKR">
      <data key="d0">4059531570</data>
    </edge>
    <edge source="DEU" target="EGY">
      <data key="d0">4557343028</data>
    </edge>
    <edge source="DEU" target="GBR">
      <data key="d0">89709621593</data>
    </edge>
    <edge source="DEU" target="USA">
      <data key="d0">116004029767</data>
    </edge>
    <edge source="DEU" target="ARM">
      <data key="d0">142460041</data>
    </edge>
    <edge source="DEU" target="CAF">
      <data key="d0">9116989</data>
    </edge>
    <edge source="DEU" target="CRI">
      <data key="d0">267818804</data>
    </edge>
    <edge source="DEU" target="GMB">
      <data key="d0">9076158</data>
    </edge>
    <edge source="DEU" target="HND">
      <data key="d0">124480562</data>
    </edge>
    <edge source="DEU" target="CIV">
      <data key="d0">210504794</data>
    </edge>
    <edge source="DEU" target="KGZ">
      <data key="d0">55886563</data>
    </edge>
    <edge source="DEU" target="MRT">
      <data key="d0">69686789</data>
    </edge>
    <edge source="DEU" target="MUS">
      <data key="d0">131921517</data>
    </edge>
    <edge source="DEU" target="MOZ">
      <data key="d0">56267583</data>
    </edge>
    <edge source="DEU" target="NAM">
      <data key="d0">77946563</data>
    </edge>
    <edge source="DEU" target="NZL">
      <data key="d0">1185941321</data>
    </edge>
    <edge source="DEU" target="PRY">
      <data key="d0">145669092</data>
    </edge>
    <edge source="DEU" target="SEN">
      <data key="d0">137122892</data>
    </edge>
    <edge source="DEU" target="SGP">
      <data key="d0">6810968084</data>
    </edge>
    <edge source="DEU" target="TGO">
      <data key="d0">46010768</data>
    </edge>
    <edge source="DEU" target="MKD">
      <data key="d0">1030668833</data>
    </edge>
    <edge source="DEU" target="URY">
      <data key="d0">377719641</data>
    </edge>
    <edge source="DEU" target="BOL">
      <data key="d0">141919181</data>
    </edge>
    <edge source="DEU" target="KHM">
      <data key="d0">162635827</data>
    </edge>
    <edge source="DEU" target="SLV">
      <data key="d0">138378815</data>
    </edge>
    <edge source="DEU" target="PSE">
      <data key="d0">92331782</data>
    </edge>
    <edge source="DEU" target="JAM">
      <data key="d0">72784862</data>
    </edge>
    <edge source="DEU" target="MDG">
      <data key="d0">30132785</data>
    </edge>
    <edge source="DEU" target="NER">
      <data key="d0">22089953</data>
    </edge>
    <edge source="DEU" target="PAN">
      <data key="d0">428343562</data>
    </edge>
    <edge source="DEU" target="PER">
      <data key="d0">906578885</data>
    </edge>
    <edge source="DEU" target="TZA">
      <data key="d0">152683100</data>
    </edge>
    <edge source="DEU" target="BFA">
      <data key="d0">58312755</data>
    </edge>
    <edge source="DEU" target="BDI">
      <data key="d0">13444941</data>
    </edge>
    <edge source="DEU" target="ECU">
      <data key="d0">400000474</data>
    </edge>
    <edge source="DEU" target="MWI">
      <data key="d0">18845102</data>
    </edge>
    <edge source="DEU" target="NIC">
      <data key="d0">67426000</data>
    </edge>
    <edge source="DEU" target="ZWE">
      <data key="d0">29178701</data>
    </edge>
    <edge source="DEU" target="BWA">
      <data key="d0">81590439</data>
    </edge>
    <edge source="HUN" target="ALB">
      <data key="d0">73993591</data>
    </edge>
    <edge source="HUN" target="DZA">
      <data key="d0">66716747</data>
    </edge>
    <edge source="HUN" target="AZE">
      <data key="d0">43123806</data>
    </edge>
    <edge source="HUN" target="AUS">
      <data key="d0">448706535</data>
    </edge>
    <edge source="HUN" target="AUT">
      <data key="d0">4616365034</data>
    </edge>
    <edge source="HUN" target="ARM">
      <data key="d0">13207922</data>
    </edge>
    <edge source="HUN" target="BEL">
      <data key="d0">1836691607</data>
    </edge>
    <edge source="HUN" target="BRA">
      <data key="d0">189688283</data>
    </edge>
    <edge source="HUN" target="BGR">
      <data key="d0">1047076771</data>
    </edge>
    <edge source="HUN" target="BLR">
      <data key="d0">108406644</data>
    </edge>
    <edge source="HUN" target="CMR">
      <data key="d0">6003755</data>
    </edge>
    <edge source="HUN" target="CAN">
      <data key="d0">248772233</data>
    </edge>
    <edge source="HUN" target="CHN">
      <data key="d0">2244460899</data>
    </edge>
    <edge source="HUN" target="HRV">
      <data key="d0">1414400874</data>
    </edge>
    <edge source="HUN" target="CZE">
      <data key="d0">4108559399</data>
    </edge>
    <edge source="HUN" target="ETH">
      <data key="d0">22589024</data>
    </edge>
    <edge source="HUN" target="FRA">
      <data key="d0">4825486577</data>
    </edge>
    <edge source="HUN" target="GEO">
      <data key="d0">41856411</data>
    </edge>
    <edge source="HUN" target="DEU">
      <data key="d0">27798285595</data>
    </edge>
    <edge source="HUN" target="GRC">
      <data key="d0">391627936</data>
    </edge>
    <edge source="HUN" target="HKG">
      <data key="d0">253213174</data>
    </edge>
    <edge source="HUN" target="ISR">
      <data key="d0">358321398</data>
    </edge>
    <edge source="HUN" target="ITA">
      <data key="d0">4700115660</data>
    </edge>
    <edge source="HUN" target="JPN">
      <data key="d0">794217436</data>
    </edge>
    <edge source="HUN" target="KAZ">
      <data key="d0">115200334</data>
    </edge>
    <edge source="HUN" target="JOR">
      <data key="d0">45398538</data>
    </edge>
    <edge source="HUN" target="KOR">
      <data key="d0">480223973</data>
    </edge>
    <edge source="HUN" target="KGZ">
      <data key="d0">9092066</data>
    </edge>
    <edge source="HUN" target="LBN">
      <data key="d0">60778012</data>
    </edge>
    <edge source="HUN" target="LVA">
      <data key="d0">159510842</data>
    </edge>
    <edge source="HUN" target="LTU">
      <data key="d0">232965339</data>
    </edge>
    <edge source="HUN" target="MEX">
      <data key="d0">637270987</data>
    </edge>
    <edge source="HUN" target="MDA">
      <data key="d0">95386653</data>
    </edge>
    <edge source="HUN" target="OMN">
      <data key="d0">15304237</data>
    </edge>
    <edge source="HUN" target="NLD">
      <data key="d0">3162959197</data>
    </edge>
    <edge source="HUN" target="PAK">
      <data key="d0">32062815</data>
    </edge>
    <edge source="HUN" target="PHL">
      <data key="d0">18123504</data>
    </edge>
    <edge source="HUN" target="POL">
      <data key="d0">4065628011</data>
    </edge>
    <edge source="HUN" target="ROU">
      <data key="d0">4789942413</data>
    </edge>
    <edge source="HUN" target="RUS">
      <data key="d0">1598674845</data>
    </edge>
    <edge source="HUN" target="SAU">
      <data key="d0">114608782</data>
    </edge>
    <edge source="HUN" target="SRB">
      <data key="d0">1474389017</data>
    </edge>
    <edge source="HUN" target="SVK">
      <data key="d0">4638654546</data>
    </edge>
    <edge source="HUN" target="VNM">
      <data key="d0">76048008</data>
    </edge>
    <edge source="HUN" target="SVN">
      <data key="d0">1017362378</data>
    </edge>
    <edge source="HUN" target="ZAF">
      <data key="d0">218131595</data>
    </edge>
    <edge source="HUN" target="ESP">
      <data key="d0">3148310825</data>
    </edge>
    <edge source="HUN" target="CHE">
      <data key="d0">929311538</data>
    </edge>
    <edge source="HUN" target="THA">
      <data key="d0">97999884</data>
    </edge>
    <edge source="HUN" target="ARE">
      <data key="d0">197922064</data>
    </edge>
    <edge source="HUN" target="TUR">
      <data key="d0">1974783226</data>
    </edge>
    <edge source="HUN" target="UKR">
      <data key="d0">1544458505</data>
    </edge>
    <edge source="HUN" target="MKD">
      <data key="d0">229799643</data>
    </edge>
    <edge source="HUN" target="EGY">
      <data key="d0">197673093</data>
    </edge>
    <edge source="HUN" target="USA">
      <data key="d0">3532223843</data>
    </edge>
    <edge source="HUN" target="LKA">
      <data key="d0">10205337</data>
    </edge>
    <edge source="HUN" target="BEN">
      <data key="d0">2551141</data>
    </edge>
    <edge source="HUN" target="DNK">
      <data key="d0">669815553</data>
    </edge>
    <edge source="HUN" target="EST">
      <data key="d0">336685174</data>
    </edge>
    <edge source="HUN" target="FIN">
      <data key="d0">325244581</data>
    </edge>
    <edge source="HUN" target="IRL">
      <data key="d0">194483395</data>
    </edge>
    <edge source="HUN" target="MYS">
      <data key="d0">120191940</data>
    </edge>
    <edge source="HUN" target="NOR">
      <data key="d0">201578521</data>
    </edge>
    <edge source="HUN" target="PRT">
      <data key="d0">371939937</data>
    </edge>
    <edge source="HUN" target="SGP">
      <data key="d0">192903730</data>
    </edge>
    <edge source="HUN" target="SWE">
      <data key="d0">1250441102</data>
    </edge>
    <edge source="HUN" target="TGO">
      <data key="d0">1330391</data>
    </edge>
    <edge source="HUN" target="GBR">
      <data key="d0">3952000335</data>
    </edge>
    <edge source="HUN" target="BDI">
      <data key="d0">65829</data>
    </edge>
    <edge source="HUN" target="CHL">
      <data key="d0">89473013</data>
    </edge>
    <edge source="HUN" target="MAR">
      <data key="d0">165574757</data>
    </edge>
    <edge source="HUN" target="SEN">
      <data key="d0">11036024</data>
    </edge>
    <edge source="HUN" target="URY">
      <data key="d0">8455806</data>
    </edge>
    <edge source="HUN" target="BWA">
      <data key="d0">495372</data>
    </edge>
    <edge source="HUN" target="COL">
      <data key="d0">47648334</data>
    </edge>
    <edge source="HUN" target="GMB">
      <data key="d0">501603</data>
    </edge>
    <edge source="HUN" target="GTM">
      <data key="d0">4435819</data>
    </edge>
    <edge source="HUN" target="MDG">
      <data key="d0">1051454</data>
    </edge>
    <edge source="HUN" target="NZL">
      <data key="d0">53563598</data>
    </edge>
    <edge source="HUN" target="IND">
      <data key="d0">185715978</data>
    </edge>
    <edge source="HUN" target="TUN">
      <data key="d0">98356323</data>
    </edge>
    <edge source="HUN" target="ARG">
      <data key="d0">57753243</data>
    </edge>
    <edge source="HUN" target="IDN">
      <data key="d0">50866499</data>
    </edge>
    <edge source="HUN" target="CIV">
      <data key="d0">4661795</data>
    </edge>
    <edge source="HUN" target="PER">
      <data key="d0">30267862</data>
    </edge>
    <edge source="HUN" target="CRI">
      <data key="d0">39768781</data>
    </edge>
    <edge source="HUN" target="MUS">
      <data key="d0">4344681</data>
    </edge>
    <edge source="HUN" target="PAN">
      <data key="d0">28842559</data>
    </edge>
    <edge source="HUN" target="KHM">
      <data key="d0">397349</data>
    </edge>
    <edge source="HUN" target="UGA">
      <data key="d0">10363160</data>
    </edge>
    <edge source="HUN" target="ECU">
      <data key="d0">4523001</data>
    </edge>
    <edge source="HUN" target="SLV">
      <data key="d0">3597475</data>
    </edge>
    <edge source="HUN" target="GHA">
      <data key="d0">48628333</data>
    </edge>
    <edge source="HUN" target="MWI">
      <data key="d0">76098</data>
    </edge>
    <edge source="HUN" target="MOZ">
      <data key="d0">2075419</data>
    </edge>
    <edge source="HUN" target="NER">
      <data key="d0">749137</data>
    </edge>
    <edge source="HUN" target="TZA">
      <data key="d0">40582712</data>
    </edge>
    <edge source="HUN" target="BFA">
      <data key="d0">1536005</data>
    </edge>
    <edge source="HUN" target="NAM">
      <data key="d0">366121</data>
    </edge>
    <edge source="HUN" target="PSE">
      <data key="d0">2275510</data>
    </edge>
    <edge source="HUN" target="MRT">
      <data key="d0">1112819</data>
    </edge>
    <edge source="HUN" target="BOL">
      <data key="d0">15734810</data>
    </edge>
    <edge source="HUN" target="HND">
      <data key="d0">3926779</data>
    </edge>
    <edge source="HUN" target="JAM">
      <data key="d0">9000533</data>
    </edge>
    <edge source="HUN" target="NIC">
      <data key="d0">4094102</data>
    </edge>
    <edge source="HUN" target="PRY">
      <data key="d0">4033504</data>
    </edge>
    <edge source="HUN" target="ZWE">
      <data key="d0">1071292</data>
    </edge>
    <edge source="LTU" target="ARM">
      <data key="d0">22576483</data>
    </edge>
    <edge source="LTU" target="BLR">
      <data key="d0">962728069</data>
    </edge>
    <edge source="LTU" target="DNK">
      <data key="d0">642004380</data>
    </edge>
    <edge source="LTU" target="EST">
      <data key="d0">1275015611</data>
    </edge>
    <edge source="LTU" target="FRA">
      <data key="d0">679469776</data>
    </edge>
    <edge source="LTU" target="GEO">
      <data key="d0">36856317</data>
    </edge>
    <edge source="LTU" target="DEU">
      <data key="d0">1874271141</data>
    </edge>
    <edge source="LTU" target="HUN">
      <data key="d0">158919707</data>
    </edge>
    <edge source="LTU" target="ISR">
      <data key="d0">48597428</data>
    </edge>
    <edge source="LTU" target="ITA">
      <data key="d0">577033413</data>
    </edge>
    <edge source="LTU" target="KAZ">
      <data key="d0">309404127</data>
    </edge>
    <edge source="LTU" target="KOR">
      <data key="d0">59455755</data>
    </edge>
    <edge source="LTU" target="LVA">
      <data key="d0">2332321061</data>
    </edge>
    <edge source="LTU" target="NLD">
      <data key="d0">771490009</data>
    </edge>
    <edge source="LTU" target="POL">
      <data key="d0">2229121408</data>
    </edge>
    <edge source="LTU" target="ROU">
      <data key="d0">81089749</data>
    </edge>
    <edge source="LTU" target="RUS">
      <data key="d0">3370970072</data>
    </edge>
    <edge source="LTU" target="ESP">
      <data key="d0">325959640</data>
    </edge>
    <edge source="LTU" target="CHE">
      <data key="d0">116519332</data>
    </edge>
    <edge source="LTU" target="TUR">
      <data key="d0">227249422</data>
    </edge>
    <edge source="LTU" target="UKR">
      <data key="d0">675197234</data>
    </edge>
    <edge source="LTU" target="USA">
      <data key="d0">1285944797</data>
    </edge>
    <edge source="LTU" target="AZE">
      <data key="d0">30763593</data>
    </edge>
    <edge source="LTU" target="AUT">
      <data key="d0">108283657</data>
    </edge>
    <edge source="LTU" target="BEL">
      <data key="d0">351718762</data>
    </edge>
    <edge source="LTU" target="BGR">
      <data key="d0">56832995</data>
    </edge>
    <edge source="LTU" target="CHN">
      <data key="d0">136298615</data>
    </edge>
    <edge source="LTU" target="HRV">
      <data key="d0">25165967</data>
    </edge>
    <edge source="LTU" target="CZE">
      <data key="d0">245796929</data>
    </edge>
    <edge source="LTU" target="FIN">
      <data key="d0">444494889</data>
    </edge>
    <edge source="LTU" target="GHA">
      <data key="d0">3019446</data>
    </edge>
    <edge source="LTU" target="GRC">
      <data key="d0">29937513</data>
    </edge>
    <edge source="LTU" target="HKG">
      <data key="d0">37543370</data>
    </edge>
    <edge source="LTU" target="IRL">
      <data key="d0">87436748</data>
    </edge>
    <edge source="LTU" target="CIV">
      <data key="d0">2736733</data>
    </edge>
    <edge source="LTU" target="LBN">
      <data key="d0">3666050</data>
    </edge>
    <edge source="LTU" target="NOR">
      <data key="d0">762947378</data>
    </edge>
    <edge source="LTU" target="PRT">
      <data key="d0">68479706</data>
    </edge>
    <edge source="LTU" target="SEN">
      <data key="d0">3904475</data>
    </edge>
    <edge source="LTU" target="SRB">
      <data key="d0">15695683</data>
    </edge>
    <edge source="LTU" target="SVK">
      <data key="d0">98016003</data>
    </edge>
    <edge source="LTU" target="VNM">
      <data key="d0">22735664</data>
    </edge>
    <edge source="LTU" target="SVN">
      <data key="d0">42201062</data>
    </edge>
    <edge source="LTU" target="SWE">
      <data key="d0">1164534652</data>
    </edge>
    <edge source="LTU" target="MKD">
      <data key="d0">2031677</data>
    </edge>
    <edge source="LTU" target="EGY">
      <data key="d0">170519519</data>
    </edge>
    <edge source="LTU" target="GBR">
      <data key="d0">1038225574</data>
    </edge>
    <edge source="LTU" target="ALB">
      <data key="d0">2527284</data>
    </edge>
    <edge source="LTU" target="AUS">
      <data key="d0">36906024</data>
    </edge>
    <edge source="LTU" target="CAN">
      <data key="d0">68842842</data>
    </edge>
    <edge source="LTU" target="CRI">
      <data key="d0">1330583</data>
    </edge>
    <edge source="LTU" target="IDN">
      <data key="d0">8226959</data>
    </edge>
    <edge source="LTU" target="JPN">
      <data key="d0">143838264</data>
    </edge>
    <edge source="LTU" target="MYS">
      <data key="d0">19597051</data>
    </edge>
    <edge source="LTU" target="MDA">
      <data key="d0">41185299</data>
    </edge>
    <edge source="LTU" target="MAR">
      <data key="d0">7810873</data>
    </edge>
    <edge source="LTU" target="OMN">
      <data key="d0">2557201</data>
    </edge>
    <edge source="LTU" target="SAU">
      <data key="d0">165637536</data>
    </edge>
    <edge source="LTU" target="SGP">
      <data key="d0">106686576</data>
    </edge>
    <edge source="LTU" target="ZAF">
      <data key="d0">29677586</data>
    </edge>
    <edge source="LTU" target="THA">
      <data key="d0">8153472</data>
    </edge>
    <edge source="LTU" target="ARE">
      <data key="d0">84920500</data>
    </edge>
    <edge source="LTU" target="TUN">
      <data key="d0">1862362</data>
    </edge>
    <edge source="LTU" target="BEN">
      <data key="d0">2628273</data>
    </edge>
    <edge source="LTU" target="KGZ">
      <data key="d0">19700294</data>
    </edge>
    <edge source="LTU" target="URY">
      <data key="d0">9871455</data>
    </edge>
    <edge source="LTU" target="DZA">
      <data key="d0">50187189</data>
    </edge>
    <edge source="LTU" target="GMB">
      <data key="d0">149779</data>
    </edge>
    <edge source="LTU" target="PSE">
      <data key="d0">579490</data>
    </edge>
    <edge source="LTU" target="JOR">
      <data key="d0">4261326</data>
    </edge>
    <edge source="LTU" target="MUS">
      <data key="d0">358891</data>
    </edge>
    <edge source="LTU" target="MOZ">
      <data key="d0">12599129</data>
    </edge>
    <edge source="LTU" target="NAM">
      <data key="d0">9774653</data>
    </edge>
    <edge source="LTU" target="PAK">
      <data key="d0">8503511</data>
    </edge>
    <edge source="LTU" target="PHL">
      <data key="d0">5688288</data>
    </edge>
    <edge source="LTU" target="IND">
      <data key="d0">95294040</data>
    </edge>
    <edge source="LTU" target="ZWE">
      <data key="d0">1022799</data>
    </edge>
    <edge source="LTU" target="TGO">
      <data key="d0">8023374</data>
    </edge>
    <edge source="LTU" target="UGA">
      <data key="d0">489605</data>
    </edge>
    <edge source="LTU" target="TZA">
      <data key="d0">5606718</data>
    </edge>
    <edge source="LTU" target="CHL">
      <data key="d0">8799786</data>
    </edge>
    <edge source="LTU" target="NER">
      <data key="d0">53864</data>
    </edge>
    <edge source="LTU" target="KHM">
      <data key="d0">1326658</data>
    </edge>
    <edge source="LTU" target="MEX">
      <data key="d0">16544715</data>
    </edge>
    <edge source="LTU" target="NZL">
      <data key="d0">6813840</data>
    </edge>
    <edge source="LTU" target="PER">
      <data key="d0">1588750</data>
    </edge>
    <edge source="LTU" target="ARG">
      <data key="d0">8213825</data>
    </edge>
    <edge source="LTU" target="BRA">
      <data key="d0">15945807</data>
    </edge>
    <edge source="LTU" target="ECU">
      <data key="d0">948440</data>
    </edge>
    <edge source="LTU" target="PAN">
      <data key="d0">3869449</data>
    </edge>
    <edge source="LTU" target="LKA">
      <data key="d0">671039</data>
    </edge>
    <edge source="LTU" target="CMR">
      <data key="d0">2421182</data>
    </edge>
    <edge source="LTU" target="SLV">
      <data key="d0">110096</data>
    </edge>
    <edge source="LTU" target="HND">
      <data key="d0">177157</data>
    </edge>
    <edge source="LTU" target="MWI">
      <data key="d0">1358042</data>
    </edge>
    <edge source="LTU" target="BFA">
      <data key="d0">441830</data>
    </edge>
    <edge source="LTU" target="COL">
      <data key="d0">1731611</data>
    </edge>
    <edge source="LTU" target="GTM">
      <data key="d0">313839</data>
    </edge>
    <edge source="LTU" target="NIC">
      <data key="d0">245094</data>
    </edge>
    <edge source="LTU" target="MRT">
      <data key="d0">1084176</data>
    </edge>
    <edge source="LTU" target="PRY">
      <data key="d0">555184</data>
    </edge>
    <edge source="LTU" target="BOL">
      <data key="d0">752307</data>
    </edge>
    <edge source="LTU" target="ETH">
      <data key="d0">1073160</data>
    </edge>
    <edge source="LTU" target="JAM">
      <data key="d0">21113</data>
    </edge>
    <edge source="LTU" target="MDG">
      <data key="d0">15278</data>
    </edge>
    <edge source="MDA" target="AZE">
      <data key="d0">4657919</data>
    </edge>
    <edge source="MDA" target="JOR">
      <data key="d0">2565291</data>
    </edge>
    <edge source="MDA" target="LBN">
      <data key="d0">11229701</data>
    </edge>
    <edge source="MDA" target="EGY">
      <data key="d0">4209609</data>
    </edge>
    <edge source="MDA" target="LTU">
      <data key="d0">7518432</data>
    </edge>
    <edge source="MDA" target="ROU">
      <data key="d0">513011284</data>
    </edge>
    <edge source="MDA" target="RUS">
      <data key="d0">233165191</data>
    </edge>
    <edge source="MDA" target="UKR">
      <data key="d0">49668258</data>
    </edge>
    <edge source="MDA" target="GEO">
      <data key="d0">16845911</data>
    </edge>
    <edge source="MDA" target="GHA">
      <data key="d0">485670</data>
    </edge>
    <edge source="MDA" target="CIV">
      <data key="d0">495162</data>
    </edge>
    <edge source="MDA" target="KAZ">
      <data key="d0">13147068</data>
    </edge>
    <edge source="MDA" target="SAU">
      <data key="d0">1760639</data>
    </edge>
    <edge source="MDA" target="SEN">
      <data key="d0">282821</data>
    </edge>
    <edge source="MDA" target="AUS">
      <data key="d0">257966</data>
    </edge>
    <edge source="MDA" target="BGR">
      <data key="d0">75983076</data>
    </edge>
    <edge source="MDA" target="BLR">
      <data key="d0">103503177</data>
    </edge>
    <edge source="MDA" target="KHM">
      <data key="d0">451101</data>
    </edge>
    <edge source="MDA" target="CAN">
      <data key="d0">2417626</data>
    </edge>
    <edge source="MDA" target="CHN">
      <data key="d0">14507517</data>
    </edge>
    <edge source="MDA" target="CZE">
      <data key="d0">28244335</data>
    </edge>
    <edge source="MDA" target="EST">
      <data key="d0">3419196</data>
    </edge>
    <edge source="MDA" target="FRA">
      <data key="d0">44719803</data>
    </edge>
    <edge source="MDA" target="DEU">
      <data key="d0">126542808</data>
    </edge>
    <edge source="MDA" target="GRC">
      <data key="d0">29447035</data>
    </edge>
    <edge source="MDA" target="HUN">
      <data key="d0">9199279</data>
    </edge>
    <edge source="MDA" target="IDN">
      <data key="d0">3871663</data>
    </edge>
    <edge source="MDA" target="ISR">
      <data key="d0">7712150</data>
    </edge>
    <edge source="MDA" target="ITA">
      <data key="d0">197776840</data>
    </edge>
    <edge source="MDA" target="LVA">
      <data key="d0">5277768</data>
    </edge>
    <edge source="MDA" target="MYS">
      <data key="d0">10352452</data>
    </edge>
    <edge source="MDA" target="OMN">
      <data key="d0">774355</data>
    </edge>
    <edge source="MDA" target="NLD">
      <data key="d0">26874021</data>
    </edge>
    <edge source="MDA" target="NOR">
      <data key="d0">512902</data>
    </edge>
    <edge source="MDA" target="PAK">
      <data key="d0">884876</data>
    </edge>
    <edge source="MDA" target="PHL">
      <data key="d0">246439</data>
    </edge>
    <edge source="MDA" target="POL">
      <data key="d0">73385815</data>
    </edge>
    <edge source="MDA" target="SRB">
      <data key="d0">3692659</data>
    </edge>
    <edge source="MDA" target="IND">
      <data key="d0">1927856</data>
    </edge>
    <edge source="MDA" target="ZWE">
      <data key="d0">79648</data>
    </edge>
    <edge source="MDA" target="ESP">
      <data key="d0">18762440</data>
    </edge>
    <edge source="MDA" target="CHE">
      <data key="d0">44457892</data>
    </edge>
    <edge source="MDA" target="THA">
      <data key="d0">472825</data>
    </edge>
    <edge source="MDA" target="TUR">
      <data key="d0">61063342</data>
    </edge>
    <edge source="MDA" target="GBR">
      <data key="d0">114251078</data>
    </edge>
    <edge source="MDA" target="USA">
      <data key="d0">16969979</data>
    </edge>
    <edge source="MDA" target="ALB">
      <data key="d0">362464</data>
    </edge>
    <edge source="MDA" target="AUT">
      <data key="d0">27214956</data>
    </edge>
    <edge source="MDA" target="ARM">
      <data key="d0">893080</data>
    </edge>
    <edge source="MDA" target="BEL">
      <data key="d0">9826106</data>
    </edge>
    <edge source="MDA" target="BRA">
      <data key="d0">16553</data>
    </edge>
    <edge source="MDA" target="DNK">
      <data key="d0">1083307</data>
    </edge>
    <edge source="MDA" target="KGZ">
      <data key="d0">1743221</data>
    </edge>
    <edge source="MDA" target="PRT">
      <data key="d0">5462381</data>
    </edge>
    <edge source="MDA" target="SVK">
      <data key="d0">6824240</data>
    </edge>
    <edge source="MDA" target="VNM">
      <data key="d0">1309332</data>
    </edge>
    <edge source="MDA" target="SVN">
      <data key="d0">442483</data>
    </edge>
    <edge source="MDA" target="SWE">
      <data key="d0">669053</data>
    </edge>
    <edge source="MDA" target="MKD">
      <data key="d0">4826092</data>
    </edge>
    <edge source="MDA" target="HRV">
      <data key="d0">182260</data>
    </edge>
    <edge source="MDA" target="IRL">
      <data key="d0">269415</data>
    </edge>
    <edge source="MDA" target="ARE">
      <data key="d0">773248</data>
    </edge>
    <edge source="MDA" target="CHL">
      <data key="d0">20595</data>
    </edge>
    <edge source="MDA" target="BEN">
      <data key="d0">21916</data>
    </edge>
    <edge source="MDA" target="FIN">
      <data key="d0">935325</data>
    </edge>
    <edge source="MDA" target="HKG">
      <data key="d0">226205</data>
    </edge>
    <edge source="MDA" target="JPN">
      <data key="d0">824756</data>
    </edge>
    <edge source="MDA" target="KOR">
      <data key="d0">295192</data>
    </edge>
    <edge source="MDA" target="NER">
      <data key="d0">16137</data>
    </edge>
    <edge source="MDA" target="PAN">
      <data key="d0">432828</data>
    </edge>
    <edge source="MDA" target="SGP">
      <data key="d0">285438</data>
    </edge>
    <edge source="MDA" target="ZAF">
      <data key="d0">53628</data>
    </edge>
    <edge source="MDA" target="BFA">
      <data key="d0">62421</data>
    </edge>
    <edge source="MDA" target="MAR">
      <data key="d0">61278</data>
    </edge>
    <edge source="MDA" target="NZL">
      <data key="d0">36670</data>
    </edge>
    <edge source="MDA" target="MEX">
      <data key="d0">22253</data>
    </edge>
    <edge source="MDA" target="TUN">
      <data key="d0">50784</data>
    </edge>
    <edge source="NOR" target="BEL">
      <data key="d0">3756959753</data>
    </edge>
    <edge source="NOR" target="CAN">
      <data key="d0">938419985</data>
    </edge>
    <edge source="NOR" target="CHL">
      <data key="d0">130872560</data>
    </edge>
    <edge source="NOR" target="CHN">
      <data key="d0">2208496543</data>
    </edge>
    <edge source="NOR" target="DNK">
      <data key="d0">3448049822</data>
    </edge>
    <edge source="NOR" target="EST">
      <data key="d0">135904968</data>
    </edge>
    <edge source="NOR" target="FIN">
      <data key="d0">1095882523</data>
    </edge>
    <edge source="NOR" target="FRA">
      <data key="d0">6086053019</data>
    </edge>
    <edge source="NOR" target="DEU">
      <data key="d0">12456746743</data>
    </edge>
    <edge source="NOR" target="IRL">
      <data key="d0">1374188595</data>
    </edge>
    <edge source="NOR" target="LTU">
      <data key="d0">599718410</data>
    </edge>
    <edge source="NOR" target="NLD">
      <data key="d0">9274425778</data>
    </edge>
    <edge source="NOR" target="POL">
      <data key="d0">1935459669</data>
    </edge>
    <edge source="NOR" target="RUS">
      <data key="d0">251056797</data>
    </edge>
    <edge source="NOR" target="SWE">
      <data key="d0">5373848279</data>
    </edge>
    <edge source="NOR" target="ARE">
      <data key="d0">238674952</data>
    </edge>
    <edge source="NOR" target="GBR">
      <data key="d0">18007527992</data>
    </edge>
    <edge source="NOR" target="USA">
      <data key="d0">3529163240</data>
    </edge>
    <edge source="NOR" target="ALB">
      <data key="d0">2498823</data>
    </edge>
    <edge source="NOR" target="ARM">
      <data key="d0">649247</data>
    </edge>
    <edge source="NOR" target="CZE">
      <data key="d0">216552620</data>
    </edge>
    <edge source="NOR" target="GEO">
      <data key="d0">11432085</data>
    </edge>
    <edge source="NOR" target="GTM">
      <data key="d0">2450366</data>
    </edge>
    <edge source="NOR" target="HKG">
      <data key="d0">199036212</data>
    </edge>
    <edge source="NOR" target="HUN">
      <data key="d0">60415831</data>
    </edge>
    <edge source="NOR" target="IDN">
      <data key="d0">209747370</data>
    </edge>
    <edge source="NOR" target="ITA">
      <data key="d0">1110782346</data>
    </edge>
    <edge source="NOR" target="CIV">
      <data key="d0">5803351</data>
    </edge>
    <edge source="NOR" target="JPN">
      <data key="d0">1203676598</data>
    </edge>
    <edge source="NOR" target="MYS">
      <data key="d0">158289228</data>
    </edge>
    <edge source="NOR" target="PRT">
      <data key="d0">560685647</data>
    </edge>
    <edge source="NOR" target="SRB">
      <data key="d0">15658467</data>
    </edge>
    <edge source="NOR" target="VNM">
      <data key="d0">299181331</data>
    </edge>
    <edge source="NOR" target="ESP">
      <data key="d0">1569465988</data>
    </edge>
    <edge source="NOR" target="CHE">
      <data key="d0">389953159</data>
    </edge>
    <edge source="NOR" target="THA">
      <data key="d0">217888494</data>
    </edge>
    <edge source="NOR" target="UKR">
      <data key="d0">123555000</data>
    </edge>
    <edge source="NOR" target="MKD">
      <data key="d0">899262</data>
    </edge>
    <edge source="NOR" target="URY">
      <data key="d0">13495293</data>
    </edge>
    <edge source="NOR" target="AUS">
      <data key="d0">165246774</data>
    </edge>
    <edge source="NOR" target="MAR">
      <data key="d0">32860245</data>
    </edge>
    <edge source="NOR" target="SGP">
      <data key="d0">1001869984</data>
    </edge>
    <edge source="NOR" target="AZE">
      <data key="d0">228400066</data>
    </edge>
    <edge source="NOR" target="ARG">
      <data key="d0">54067883</data>
    </edge>
    <edge source="NOR" target="AUT">
      <data key="d0">182624533</data>
    </edge>
    <edge source="NOR" target="BRA">
      <data key="d0">362123237</data>
    </edge>
    <edge source="NOR" target="BGR">
      <data key="d0">25097884</data>
    </edge>
    <edge source="NOR" target="BLR">
      <data key="d0">136259799</data>
    </edge>
    <edge source="NOR" target="KHM">
      <data key="d0">46441</data>
    </edge>
    <edge source="NOR" target="CMR">
      <data key="d0">2818806</data>
    </edge>
    <edge source="NOR" target="LKA">
      <data key="d0">4901940</data>
    </edge>
    <edge source="NOR" target="COL">
      <data key="d0">9739523</data>
    </edge>
    <edge source="NOR" target="CRI">
      <data key="d0">986391</data>
    </edge>
    <edge source="NOR" target="HRV">
      <data key="d0">35395163</data>
    </edge>
    <edge source="NOR" target="BEN">
      <data key="d0">10907413</data>
    </edge>
    <edge source="NOR" target="SLV">
      <data key="d0">1182426</data>
    </edge>
    <edge source="NOR" target="ETH">
      <data key="d0">2230185</data>
    </edge>
    <edge source="NOR" target="PSE">
      <data key="d0">129137</data>
    </edge>
    <edge source="NOR" target="GHA">
      <data key="d0">46230775</data>
    </edge>
    <edge source="NOR" target="GRC">
      <data key="d0">107581377</data>
    </edge>
    <edge source="NOR" target="ISR">
      <data key="d0">161279904</data>
    </edge>
    <edge source="NOR" target="JAM">
      <data key="d0">19303544</data>
    </edge>
    <edge source="NOR" target="KAZ">
      <data key="d0">60288079</data>
    </edge>
    <edge source="NOR" target="JOR">
      <data key="d0">15774888</data>
    </edge>
    <edge source="NOR" target="KOR">
      <data key="d0">1241950243</data>
    </edge>
    <edge source="NOR" target="KGZ">
      <data key="d0">2071882</data>
    </edge>
    <edge source="NOR" target="LBN">
      <data key="d0">9176610</data>
    </edge>
    <edge source="NOR" target="LVA">
      <data key="d0">100698185</data>
    </edge>
    <edge source="NOR" target="MUS">
      <data key="d0">3182236</data>
    </edge>
    <edge source="NOR" target="MEX">
      <data key="d0">68327105</data>
    </edge>
    <edge source="NOR" target="MDA">
      <data key="d0">1444051</data>
    </edge>
    <edge source="NOR" target="OMN">
      <data key="d0">9771156</data>
    </edge>
    <edge source="NOR" target="NAM">
      <data key="d0">141144807</data>
    </edge>
    <edge source="NOR" target="NZL">
      <data key="d0">33447705</data>
    </edge>
    <edge source="NOR" target="PAK">
      <data key="d0">6120314</data>
    </edge>
    <edge source="NOR" target="PAN">
      <data key="d0">13521507</data>
    </edge>
    <edge source="NOR" target="PHL">
      <data key="d0">68396877</data>
    </edge>
    <edge source="NOR" target="ROU">
      <data key="d0">85186153</data>
    </edge>
    <edge source="NOR" target="SAU">
      <data key="d0">118336537</data>
    </edge>
    <edge source="NOR" target="IND">
      <data key="d0">203001542</data>
    </edge>
    <edge source="NOR" target="SVK">
      <data key="d0">36565560</data>
    </edge>
    <edge source="NOR" target="SVN">
      <data key="d0">5869786</data>
    </edge>
    <edge source="NOR" target="ZAF">
      <data key="d0">172471269</data>
    </edge>
    <edge source="NOR" target="ZWE">
      <data key="d0">322529</data>
    </edge>
    <edge source="NOR" target="TGO">
      <data key="d0">80010275</data>
    </edge>
    <edge source="NOR" target="TUN">
      <data key="d0">14128897</data>
    </edge>
    <edge source="NOR" target="TUR">
      <data key="d0">430604145</data>
    </edge>
    <edge source="NOR" target="EGY">
      <data key="d0">150735572</data>
    </edge>
    <edge source="NOR" target="TZA">
      <data key="d0">4066445</data>
    </edge>
    <edge source="NOR" target="DZA">
      <data key="d0">26009519</data>
    </edge>
    <edge source="NOR" target="PER">
      <data key="d0">5594407</data>
    </edge>
    <edge source="NOR" target="BOL">
      <data key="d0">5270324</data>
    </edge>
    <edge source="NOR" target="ECU">
      <data key="d0">1563149</data>
    </edge>
    <edge source="NOR" target="HND">
      <data key="d0">1523692</data>
    </edge>
    <edge source="NOR" target="MRT">
      <data key="d0">3113710</data>
    </edge>
    <edge source="NOR" target="UGA">
      <data key="d0">1954975</data>
    </edge>
    <edge source="NOR" target="NIC">
      <data key="d0">8457008</data>
    </edge>
    <edge source="NOR" target="PRY">
      <data key="d0">1992847</data>
    </edge>
    <edge source="NOR" target="MOZ">
      <data key="d0">4815619</data>
    </edge>
    <edge source="NOR" target="MDG">
      <data key="d0">122050</data>
    </edge>
    <edge source="NOR" target="SEN">
      <data key="d0">1728713</data>
    </edge>
    <edge source="NOR" target="BFA">
      <data key="d0">189901</data>
    </edge>
    <edge source="NOR" target="BWA">
      <data key="d0">79127</data>
    </edge>
    <edge source="NOR" target="BDI">
      <data key="d0">194477</data>
    </edge>
    <edge source="NOR" target="GMB">
      <data key="d0">343221</data>
    </edge>
    <edge source="NOR" target="MWI">
      <data key="d0">440373</data>
    </edge>
    <edge source="NOR" target="NER">
      <data key="d0">24035</data>
    </edge>
    <edge source="NOR" target="CAF">
      <data key="d0">87764</data>
    </edge>
    <edge source="SAU" target="JOR">
      <data key="d0">1262528558</data>
    </edge>
    <edge source="SAU" target="OMN">
      <data key="d0">812630206</data>
    </edge>
    <edge source="SAU" target="SGP">
      <data key="d0">2286579947</data>
    </edge>
    <edge source="SAU" target="ARE">
      <data key="d0">6332782118</data>
    </edge>
    <edge source="SAU" target="AZE">
      <data key="d0">2120516</data>
    </edge>
    <edge source="SAU" target="AUS">
      <data key="d0">318930593</data>
    </edge>
    <edge source="SAU" target="BRA">
      <data key="d0">415781177</data>
    </edge>
    <edge source="SAU" target="GMB">
      <data key="d0">2766194</data>
    </edge>
    <edge source="SAU" target="DEU">
      <data key="d0">229810807</data>
    </edge>
    <edge source="SAU" target="GHA">
      <data key="d0">60866772</data>
    </edge>
    <edge source="SAU" target="LBN">
      <data key="d0">386188808</data>
    </edge>
    <edge source="SAU" target="MRT">
      <data key="d0">15863760</data>
    </edge>
    <edge source="SAU" target="NZL">
      <data key="d0">98779601</data>
    </edge>
    <edge source="SAU" target="PAK">
      <data key="d0">743987824</data>
    </edge>
    <edge source="SAU" target="PHL">
      <data key="d0">52575376</data>
    </edge>
    <edge source="SAU" target="SEN">
      <data key="d0">25113139</data>
    </edge>
    <edge source="SAU" target="IND">
      <data key="d0">2896571142</data>
    </edge>
    <edge source="SAU" target="VNM">
      <data key="d0">600208145</data>
    </edge>
    <edge source="SAU" target="TUR">
      <data key="d0">1576926093</data>
    </edge>
    <edge source="SAU" target="EGY">
      <data key="d0">1549768429</data>
    </edge>
    <edge source="SAU" target="TZA">
      <data key="d0">130653028</data>
    </edge>
    <edge source="SAU" target="DZA">
      <data key="d0">574164747</data>
    </edge>
    <edge source="SAU" target="KHM">
      <data key="d0">1696734</data>
    </edge>
    <edge source="SAU" target="LKA">
      <data key="d0">74548416</data>
    </edge>
    <edge source="SAU" target="CHN">
      <data key="d0">4950552478</data>
    </edge>
    <edge source="SAU" target="PSE">
      <data key="d0">8383398</data>
    </edge>
    <edge source="SAU" target="HKG">
      <data key="d0">254538323</data>
    </edge>
    <edge source="SAU" target="CIV">
      <data key="d0">67565715</data>
    </edge>
    <edge source="SAU" target="MYS">
      <data key="d0">1284917392</data>
    </edge>
    <edge source="SAU" target="MUS">
      <data key="d0">3400404</data>
    </edge>
    <edge source="SAU" target="USA">
      <data key="d0">1527297993</data>
    </edge>
    <edge source="SAU" target="IDN">
      <data key="d0">540662850</data>
    </edge>
    <edge source="SAU" target="JPN">
      <data key="d0">706144349</data>
    </edge>
    <edge source="SAU" target="KOR">
      <data key="d0">697220341</data>
    </edge>
    <edge source="SAU" target="MAR">
      <data key="d0">352094311</data>
    </edge>
    <edge source="SAU" target="ZAF">
      <data key="d0">296864206</data>
    </edge>
    <edge source="SAU" target="ESP">
      <data key="d0">565338880</data>
    </edge>
    <edge source="SAU" target="THA">
      <data key="d0">568477397</data>
    </edge>
    <edge source="SAU" target="GBR">
      <data key="d0">473975890</data>
    </edge>
    <edge source="SAU" target="BEL">
      <data key="d0">1363864220</data>
    </edge>
    <edge source="SAU" target="CAN">
      <data key="d0">70636211</data>
    </edge>
    <edge source="SAU" target="HRV">
      <data key="d0">2909147</data>
    </edge>
    <edge source="SAU" target="BEN">
      <data key="d0">2754191</data>
    </edge>
    <edge source="SAU" target="DNK">
      <data key="d0">4766432</data>
    </edge>
    <edge source="SAU" target="FRA">
      <data key="d0">336270280</data>
    </edge>
    <edge source="SAU" target="GRC">
      <data key="d0">161009480</data>
    </edge>
    <edge source="SAU" target="NLD">
      <data key="d0">418242530</data>
    </edge>
    <edge source="SAU" target="PRT">
      <data key="d0">33765121</data>
    </edge>
    <edge source="SAU" target="SRB">
      <data key="d0">651010</data>
    </edge>
    <edge source="SAU" target="SWE">
      <data key="d0">93473095</data>
    </edge>
    <edge source="SAU" target="CHE">
      <data key="d0">21592984</data>
    </edge>
    <edge source="SAU" target="TUN">
      <data key="d0">205097706</data>
    </edge>
    <edge source="SAU" target="ALB">
      <data key="d0">2141055</data>
    </edge>
    <edge source="SAU" target="CMR">
      <data key="d0">11008781</data>
    </edge>
    <edge source="SAU" target="ETH">
      <data key="d0">69519275</data>
    </edge>
    <edge source="SAU" target="HND">
      <data key="d0">983850</data>
    </edge>
    <edge source="SAU" target="ITA">
      <data key="d0">702137460</data>
    </edge>
    <edge source="SAU" target="MOZ">
      <data key="d0">40255236</data>
    </edge>
    <edge source="SAU" target="NIC">
      <data key="d0">909975</data>
    </edge>
    <edge source="SAU" target="NER">
      <data key="d0">2136251</data>
    </edge>
    <edge source="SAU" target="RUS">
      <data key="d0">12554302</data>
    </edge>
    <edge source="SAU" target="TGO">
      <data key="d0">33094910</data>
    </edge>
    <edge source="SAU" target="POL">
      <data key="d0">347210533</data>
    </edge>
    <edge source="SAU" target="UGA">
      <data key="d0">23075035</data>
    </edge>
    <edge source="SAU" target="GTM">
      <data key="d0">34380398</data>
    </edge>
    <edge source="SAU" target="LVA">
      <data key="d0">237626</data>
    </edge>
    <edge source="SAU" target="BLR">
      <data key="d0">394446</data>
    </edge>
    <edge source="SAU" target="MEX">
      <data key="d0">95659763</data>
    </edge>
    <edge source="SAU" target="CHL">
      <data key="d0">17047114</data>
    </edge>
    <edge source="SAU" target="COL">
      <data key="d0">29977734</data>
    </edge>
    <edge source="SAU" target="CZE">
      <data key="d0">7446492</data>
    </edge>
    <edge source="SAU" target="HUN">
      <data key="d0">4718430</data>
    </edge>
    <edge source="SAU" target="LTU">
      <data key="d0">2175993</data>
    </edge>
    <edge source="SAU" target="SVN">
      <data key="d0">16260885</data>
    </edge>
    <edge source="SAU" target="MDG">
      <data key="d0">12317477</data>
    </edge>
    <edge source="SAU" target="MWI">
      <data key="d0">1280418</data>
    </edge>
    <edge source="SAU" target="URY">
      <data key="d0">5106211</data>
    </edge>
    <edge source="SAU" target="AUT">
      <data key="d0">12846606</data>
    </edge>
    <edge source="SAU" target="BGR">
      <data key="d0">3589229</data>
    </edge>
    <edge source="SAU" target="PER">
      <data key="d0">86735493</data>
    </edge>
    <edge source="SAU" target="ARG">
      <data key="d0">126872049</data>
    </edge>
    <edge source="SAU" target="GEO">
      <data key="d0">16366765</data>
    </edge>
    <edge source="SAU" target="NOR">
      <data key="d0">6138866</data>
    </edge>
    <edge source="SAU" target="ROU">
      <data key="d0">10655679</data>
    </edge>
    <edge source="SAU" target="NAM">
      <data key="d0">2832340</data>
    </edge>
    <edge source="SAU" target="UKR">
      <data key="d0">33725649</data>
    </edge>
    <edge source="SAU" target="ECU">
      <data key="d0">14660956</data>
    </edge>
    <edge source="SAU" target="KAZ">
      <data key="d0">3981808</data>
    </edge>
    <edge source="SAU" target="BDI">
      <data key="d0">264297</data>
    </edge>
    <edge source="SAU" target="IRL">
      <data key="d0">7172056</data>
    </edge>
    <edge source="SAU" target="SVK">
      <data key="d0">4593351</data>
    </edge>
    <edge source="SAU" target="ARM">
      <data key="d0">276033</data>
    </edge>
    <edge source="SAU" target="CRI">
      <data key="d0">3601499</data>
    </edge>
    <edge source="SAU" target="SLV">
      <data key="d0">3563628</data>
    </edge>
    <edge source="SAU" target="EST">
      <data key="d0">75994201</data>
    </edge>
    <edge source="SAU" target="FIN">
      <data key="d0">7147256</data>
    </edge>
    <edge source="SAU" target="KGZ">
      <data key="d0">318701</data>
    </edge>
    <edge source="SAU" target="PRY">
      <data key="d0">4223973</data>
    </edge>
    <edge source="SAU" target="JAM">
      <data key="d0">37337</data>
    </edge>
    <edge source="SAU" target="PAN">
      <data key="d0">97611</data>
    </edge>
    <edge source="SAU" target="ZWE">
      <data key="d0">118947</data>
    </edge>
    <edge source="SAU" target="BWA">
      <data key="d0">34670</data>
    </edge>
    <edge source="SVK" target="ALB">
      <data key="d0">33392943</data>
    </edge>
    <edge source="SVK" target="AUT">
      <data key="d0">4378572597</data>
    </edge>
    <edge source="SVK" target="BEL">
      <data key="d0">1100606893</data>
    </edge>
    <edge source="SVK" target="BGR">
      <data key="d0">434045416</data>
    </edge>
    <edge source="SVK" target="CAN">
      <data key="d0">313245633</data>
    </edge>
    <edge source="SVK" target="CHN">
      <data key="d0">1262853161</data>
    </edge>
    <edge source="SVK" target="HRV">
      <data key="d0">378620363</data>
    </edge>
    <edge source="SVK" target="CZE">
      <data key="d0">9130440723</data>
    </edge>
    <edge source="SVK" target="DNK">
      <data key="d0">709618314</data>
    </edge>
    <edge source="SVK" target="FRA">
      <data key="d0">4780662469</data>
    </edge>
    <edge source="SVK" target="DEU">
      <data key="d0">16949271276</data>
    </edge>
    <edge source="SVK" target="GRC">
      <data key="d0">187194535</data>
    </edge>
    <edge source="SVK" target="HUN">
      <data key="d0">4312603399</data>
    </edge>
    <edge source="SVK" target="ITA">
      <data key="d0">3744334575</data>
    </edge>
    <edge source="SVK" target="KOR">
      <data key="d0">148187746</data>
    </edge>
    <edge source="SVK" target="LBN">
      <data key="d0">46182989</data>
    </edge>
    <edge source="SVK" target="LTU">
      <data key="d0">178893714</data>
    </edge>
    <edge source="SVK" target="MDA">
      <data key="d0">20912927</data>
    </edge>
    <edge source="SVK" target="OMN">
      <data key="d0">26433384</data>
    </edge>
    <edge source="SVK" target="NLD">
      <data key="d0">2213045579</data>
    </edge>
    <edge source="SVK" target="POL">
      <data key="d0">5888242105</data>
    </edge>
    <edge source="SVK" target="ROU">
      <data key="d0">1745520929</data>
    </edge>
    <edge source="SVK" target="RUS">
      <data key="d0">1541650443</data>
    </edge>
    <edge source="SVK" target="SRB">
      <data key="d0">368056290</data>
    </edge>
    <edge source="SVK" target="SVN">
      <data key="d0">516711495</data>
    </edge>
    <edge source="SVK" target="ESP">
      <data key="d0">2301154245</data>
    </edge>
    <edge source="SVK" target="CHE">
      <data key="d0">1231574362</data>
    </edge>
    <edge source="SVK" target="TUR">
      <data key="d0">937968159</data>
    </edge>
    <edge source="SVK" target="UKR">
      <data key="d0">412196668</data>
    </edge>
    <edge source="SVK" target="MKD">
      <data key="d0">58374020</data>
    </edge>
    <edge source="SVK" target="USA">
      <data key="d0">1885468519</data>
    </edge>
    <edge source="SVK" target="BLR">
      <data key="d0">82119300</data>
    </edge>
    <edge source="SVK" target="HKG">
      <data key="d0">62396519</data>
    </edge>
    <edge source="SVK" target="IRL">
      <data key="d0">149273237</data>
    </edge>
    <edge source="SVK" target="KAZ">
      <data key="d0">14195845</data>
    </edge>
    <edge source="SVK" target="SWE">
      <data key="d0">1209877796</data>
    </edge>
    <edge source="SVK" target="ARE">
      <data key="d0">163014477</data>
    </edge>
    <edge source="SVK" target="GBR">
      <data key="d0">4576358695</data>
    </edge>
    <edge source="SVK" target="AUS">
      <data key="d0">199514484</data>
    </edge>
    <edge source="SVK" target="CMR">
      <data key="d0">2543086</data>
    </edge>
    <edge source="SVK" target="GHA">
      <data key="d0">6415228</data>
    </edge>
    <edge source="SVK" target="ISR">
      <data key="d0">417585023</data>
    </edge>
    <edge source="SVK" target="JOR">
      <data key="d0">33588637</data>
    </edge>
    <edge source="SVK" target="LVA">
      <data key="d0">197307913</data>
    </edge>
    <edge source="SVK" target="MRT">
      <data key="d0">661309</data>
    </edge>
    <edge source="SVK" target="MUS">
      <data key="d0">5569058</data>
    </edge>
    <edge source="SVK" target="PRT">
      <data key="d0">255878655</data>
    </edge>
    <edge source="SVK" target="SEN">
      <data key="d0">4477576</data>
    </edge>
    <edge source="SVK" target="SGP">
      <data key="d0">30751944</data>
    </edge>
    <edge source="SVK" target="VNM">
      <data key="d0">40388705</data>
    </edge>
    <edge source="SVK" target="BRA">
      <data key="d0">68003690</data>
    </edge>
    <edge source="SVK" target="JPN">
      <data key="d0">112161512</data>
    </edge>
    <edge source="SVK" target="NOR">
      <data key="d0">192846123</data>
    </edge>
    <edge source="SVK" target="SAU">
      <data key="d0">128077984</data>
    </edge>
    <edge source="SVK" target="EST">
      <data key="d0">104475191</data>
    </edge>
    <edge source="SVK" target="FIN">
      <data key="d0">227644607</data>
    </edge>
    <edge source="SVK" target="GEO">
      <data key="d0">30609627</data>
    </edge>
    <edge source="SVK" target="AZE">
      <data key="d0">22056308</data>
    </edge>
    <edge source="SVK" target="PSE">
      <data key="d0">24538716</data>
    </edge>
    <edge source="SVK" target="MAR">
      <data key="d0">129572946</data>
    </edge>
    <edge source="SVK" target="NZL">
      <data key="d0">27320689</data>
    </edge>
    <edge source="SVK" target="PAK">
      <data key="d0">38810120</data>
    </edge>
    <edge source="SVK" target="IND">
      <data key="d0">55713091</data>
    </edge>
    <edge source="SVK" target="ZAF">
      <data key="d0">114045166</data>
    </edge>
    <edge source="SVK" target="THA">
      <data key="d0">22146169</data>
    </edge>
    <edge source="SVK" target="MEX">
      <data key="d0">149442709</data>
    </edge>
    <edge source="SVK" target="CHL">
      <data key="d0">47035447</data>
    </edge>
    <edge source="SVK" target="COL">
      <data key="d0">14837613</data>
    </edge>
    <edge source="SVK" target="CIV">
      <data key="d0">6186736</data>
    </edge>
    <edge source="SVK" target="GTM">
      <data key="d0">3416846</data>
    </edge>
    <edge source="SVK" target="MYS">
      <data key="d0">27101070</data>
    </edge>
    <edge source="SVK" target="TUN">
      <data key="d0">64968042</data>
    </edge>
    <edge source="SVK" target="DZA">
      <data key="d0">63266146</data>
    </edge>
    <edge source="SVK" target="BEN">
      <data key="d0">789803</data>
    </edge>
    <edge source="SVK" target="MWI">
      <data key="d0">169293</data>
    </edge>
    <edge source="SVK" target="MOZ">
      <data key="d0">1020535</data>
    </edge>
    <edge source="SVK" target="TGO">
      <data key="d0">2030612</data>
    </edge>
    <edge source="SVK" target="NER">
      <data key="d0">67116</data>
    </edge>
    <edge source="SVK" target="PRY">
      <data key="d0">3888686</data>
    </edge>
    <edge source="SVK" target="EGY">
      <data key="d0">219480212</data>
    </edge>
    <edge source="SVK" target="ARM">
      <data key="d0">1667722</data>
    </edge>
    <edge source="SVK" target="ECU">
      <data key="d0">2619836</data>
    </edge>
    <edge source="SVK" target="ARG">
      <data key="d0">27864784</data>
    </edge>
    <edge source="SVK" target="PAN">
      <data key="d0">3985738</data>
    </edge>
    <edge source="SVK" target="LKA">
      <data key="d0">7791020</data>
    </edge>
    <edge source="SVK" target="SLV">
      <data key="d0">464132</data>
    </edge>
    <edge source="SVK" target="JAM">
      <data key="d0">330118</data>
    </edge>
    <edge source="SVK" target="PER">
      <data key="d0">8536329</data>
    </edge>
    <edge source="SVK" target="BFA">
      <data key="d0">1703362</data>
    </edge>
    <edge source="SVK" target="KHM">
      <data key="d0">244281</data>
    </edge>
    <edge source="SVK" target="CRI">
      <data key="d0">3236348</data>
    </edge>
    <edge source="SVK" target="PHL">
      <data key="d0">3244935</data>
    </edge>
    <edge source="SVK" target="ETH">
      <data key="d0">6857300</data>
    </edge>
    <edge source="SVK" target="NIC">
      <data key="d0">203966</data>
    </edge>
    <edge source="SVK" target="URY">
      <data key="d0">2175986</data>
    </edge>
    <edge source="SVK" target="GMB">
      <data key="d0">88873</data>
    </edge>
    <edge source="SVK" target="KGZ">
      <data key="d0">1275030</data>
    </edge>
    <edge source="SVK" target="IDN">
      <data key="d0">11474347</data>
    </edge>
    <edge source="SVK" target="CAF">
      <data key="d0">58586</data>
    </edge>
    <edge source="SVK" target="ZWE">
      <data key="d0">102640</data>
    </edge>
    <edge source="SVK" target="TZA">
      <data key="d0">482766</data>
    </edge>
    <edge source="SVK" target="MDG">
      <data key="d0">1894997</data>
    </edge>
    <edge source="SVK" target="UGA">
      <data key="d0">1199046</data>
    </edge>
    <edge source="SVK" target="NAM">
      <data key="d0">1233645</data>
    </edge>
    <edge source="SVK" target="BOL">
      <data key="d0">1848056</data>
    </edge>
    <edge source="SVK" target="HND">
      <data key="d0">342919</data>
    </edge>
    <edge source="SVK" target="BWA">
      <data key="d0">323667</data>
    </edge>
    <edge source="SVN" target="ALB">
      <data key="d0">48999119</data>
    </edge>
    <edge source="SVN" target="AUT">
      <data key="d0">2155244551</data>
    </edge>
    <edge source="SVN" target="HRV">
      <data key="d0">2297273445</data>
    </edge>
    <edge source="SVN" target="CZE">
      <data key="d0">643241794</data>
    </edge>
    <edge source="SVN" target="DNK">
      <data key="d0">310729030</data>
    </edge>
    <edge source="SVN" target="HKG">
      <data key="d0">39538554</data>
    </edge>
    <edge source="SVN" target="HUN">
      <data key="d0">778332341</data>
    </edge>
    <edge source="SVN" target="ITA">
      <data key="d0">2998140908</data>
    </edge>
    <edge source="SVN" target="JPN">
      <data key="d0">125994287</data>
    </edge>
    <edge source="SVN" target="LBN">
      <data key="d0">11197237</data>
    </edge>
    <edge source="SVN" target="NLD">
      <data key="d0">496293041</data>
    </edge>
    <edge source="SVN" target="SRB">
      <data key="d0">996651892</data>
    </edge>
    <edge source="SVN" target="TUR">
      <data key="d0">254428708</data>
    </edge>
    <edge source="SVN" target="USA">
      <data key="d0">576684667</data>
    </edge>
    <edge source="SVN" target="AUS">
      <data key="d0">91516190</data>
    </edge>
    <edge source="SVN" target="BEL">
      <data key="d0">368075314</data>
    </edge>
    <edge source="SVN" target="BGR">
      <data key="d0">227799242</data>
    </edge>
    <edge source="SVN" target="EST">
      <data key="d0">39375441</data>
    </edge>
    <edge source="SVN" target="FRA">
      <data key="d0">1304114385</data>
    </edge>
    <edge source="SVN" target="DEU">
      <data key="d0">5708651710</data>
    </edge>
    <edge source="SVN" target="GHA">
      <data key="d0">6482336</data>
    </edge>
    <edge source="SVN" target="IRL">
      <data key="d0">52743475</data>
    </edge>
    <edge source="SVN" target="LTU">
      <data key="d0">60694840</data>
    </edge>
    <edge source="SVN" target="NOR">
      <data key="d0">77134128</data>
    </edge>
    <edge source="SVN" target="POL">
      <data key="d0">899521501</data>
    </edge>
    <edge source="SVN" target="ROU">
      <data key="d0">424572307</data>
    </edge>
    <edge source="SVN" target="RUS">
      <data key="d0">833081421</data>
    </edge>
    <edge source="SVN" target="SVK">
      <data key="d0">521812787</data>
    </edge>
    <edge source="SVN" target="ESP">
      <data key="d0">491705086</data>
    </edge>
    <edge source="SVN" target="SWE">
      <data key="d0">316118441</data>
    </edge>
    <edge source="SVN" target="CHE">
      <data key="d0">481205275</data>
    </edge>
    <edge source="SVN" target="ARE">
      <data key="d0">87264946</data>
    </edge>
    <edge source="SVN" target="MKD">
      <data key="d0">194631873</data>
    </edge>
    <edge source="SVN" target="GBR">
      <data key="d0">591307562</data>
    </edge>
    <edge source="SVN" target="KHM">
      <data key="d0">981837</data>
    </edge>
    <edge source="SVN" target="CHN">
      <data key="d0">300643077</data>
    </edge>
    <edge source="SVN" target="GRC">
      <data key="d0">118772044</data>
    </edge>
    <edge source="SVN" target="ISR">
      <data key="d0">53157466</data>
    </edge>
    <edge source="SVN" target="KOR">
      <data key="d0">58506460</data>
    </edge>
    <edge source="SVN" target="MDG">
      <data key="d0">460590</data>
    </edge>
    <edge source="SVN" target="MUS">
      <data key="d0">1593064</data>
    </edge>
    <edge source="SVN" target="PHL">
      <data key="d0">9310804</data>
    </edge>
    <edge source="SVN" target="SEN">
      <data key="d0">1447752</data>
    </edge>
    <edge source="SVN" target="SGP">
      <data key="d0">21358081</data>
    </edge>
    <edge source="SVN" target="VNM">
      <data key="d0">30878692</data>
    </edge>
    <edge source="SVN" target="CAN">
      <data key="d0">79699498</data>
    </edge>
    <edge source="SVN" target="PRT">
      <data key="d0">79736665</data>
    </edge>
    <edge source="SVN" target="BLR">
      <data key="d0">43877429</data>
    </edge>
    <edge source="SVN" target="COL">
      <data key="d0">18660761</data>
    </edge>
    <edge source="SVN" target="JOR">
      <data key="d0">12335100</data>
    </edge>
    <edge source="SVN" target="MYS">
      <data key="d0">15158020</data>
    </edge>
    <edge source="SVN" target="MDA">
      <data key="d0">21416456</data>
    </edge>
    <edge source="SVN" target="THA">
      <data key="d0">30207003</data>
    </edge>
    <edge source="SVN" target="UKR">
      <data key="d0">134712197</data>
    </edge>
    <edge source="SVN" target="ARG">
      <data key="d0">27243221</data>
    </edge>
    <edge source="SVN" target="BRA">
      <data key="d0">43160886</data>
    </edge>
    <edge source="SVN" target="CMR">
      <data key="d0">349490</data>
    </edge>
    <edge source="SVN" target="FIN">
      <data key="d0">57571845</data>
    </edge>
    <edge source="SVN" target="EGY">
      <data key="d0">46699603</data>
    </edge>
    <edge source="SVN" target="KAZ">
      <data key="d0">74356786</data>
    </edge>
    <edge source="SVN" target="LVA">
      <data key="d0">51037471</data>
    </edge>
    <edge source="SVN" target="SAU">
      <data key="d0">73338181</data>
    </edge>
    <edge source="SVN" target="AZE">
      <data key="d0">13826024</data>
    </edge>
    <edge source="SVN" target="IDN">
      <data key="d0">9684835</data>
    </edge>
    <edge source="SVN" target="MAR">
      <data key="d0">15663933</data>
    </edge>
    <edge source="SVN" target="IND">
      <data key="d0">96365917</data>
    </edge>
    <edge source="SVN" target="ARM">
      <data key="d0">7837418</data>
    </edge>
    <edge source="SVN" target="GEO">
      <data key="d0">23736698</data>
    </edge>
    <edge source="SVN" target="KGZ">
      <data key="d0">10420176</data>
    </edge>
    <edge source="SVN" target="MEX">
      <data key="d0">72822731</data>
    </edge>
    <edge source="SVN" target="PAN">
      <data key="d0">10980643</data>
    </edge>
    <edge source="SVN" target="TUN">
      <data key="d0">20075558</data>
    </edge>
    <edge source="SVN" target="DZA">
      <data key="d0">84485724</data>
    </edge>
    <edge source="SVN" target="PSE">
      <data key="d0">192962</data>
    </edge>
    <edge source="SVN" target="PAK">
      <data key="d0">13300558</data>
    </edge>
    <edge source="SVN" target="ZAF">
      <data key="d0">41733996</data>
    </edge>
    <edge source="SVN" target="CHL">
      <data key="d0">13551343</data>
    </edge>
    <edge source="SVN" target="PER">
      <data key="d0">3747999</data>
    </edge>
    <edge source="SVN" target="LKA">
      <data key="d0">4164005</data>
    </edge>
    <edge source="SVN" target="CRI">
      <data key="d0">1492904</data>
    </edge>
    <edge source="SVN" target="ETH">
      <data key="d0">3222114</data>
    </edge>
    <edge source="SVN" target="GTM">
      <data key="d0">1266150</data>
    </edge>
    <edge source="SVN" target="OMN">
      <data key="d0">4562080</data>
    </edge>
    <edge source="SVN" target="NZL">
      <data key="d0">6992951</data>
    </edge>
    <edge source="SVN" target="PRY">
      <data key="d0">1440157</data>
    </edge>
    <edge source="SVN" target="ECU">
      <data key="d0">2410898</data>
    </edge>
    <edge source="SVN" target="URY">
      <data key="d0">2174983</data>
    </edge>
    <edge source="SVN" target="CIV">
      <data key="d0">319516</data>
    </edge>
    <edge source="SVN" target="BOL">
      <data key="d0">145063</data>
    </edge>
    <edge source="SVN" target="SLV">
      <data key="d0">226124</data>
    </edge>
    <edge source="SVN" target="TGO">
      <data key="d0">36751</data>
    </edge>
    <edge source="SVN" target="UGA">
      <data key="d0">2061988</data>
    </edge>
    <edge source="SVN" target="TZA">
      <data key="d0">590214</data>
    </edge>
    <edge source="SVN" target="HND">
      <data key="d0">296060</data>
    </edge>
    <edge source="SVN" target="NER">
      <data key="d0">252591</data>
    </edge>
    <edge source="SVN" target="JAM">
      <data key="d0">230410</data>
    </edge>
    <edge source="SVN" target="ZWE">
      <data key="d0">69393</data>
    </edge>
    <edge source="SVN" target="BFA">
      <data key="d0">176037</data>
    </edge>
    <edge source="SVN" target="BEN">
      <data key="d0">63311</data>
    </edge>
    <edge source="SVN" target="MRT">
      <data key="d0">19263</data>
    </edge>
    <edge source="SVN" target="NIC">
      <data key="d0">401179</data>
    </edge>
    <edge source="SVN" target="NAM">
      <data key="d0">40114</data>
    </edge>
    <edge source="SVN" target="GMB">
      <data key="d0">526891</data>
    </edge>
    <edge source="SVN" target="BWA">
      <data key="d0">15205</data>
    </edge>
    <edge source="SVN" target="BDI">
      <data key="d0">11010</data>
    </edge>
    <edge source="SVN" target="MWI">
      <data key="d0">112698</data>
    </edge>
    <edge source="CHE" target="AUT">
      <data key="d0">6251926325</data>
    </edge>
    <edge source="CHE" target="BEL">
      <data key="d0">6071551181</data>
    </edge>
    <edge source="CHE" target="CAN">
      <data key="d0">3499692519</data>
    </edge>
    <edge source="CHE" target="CZE">
      <data key="d0">1469536455</data>
    </edge>
    <edge source="CHE" target="DNK">
      <data key="d0">927972039</data>
    </edge>
    <edge source="CHE" target="EST">
      <data key="d0">120366930</data>
    </edge>
    <edge source="CHE" target="FIN">
      <data key="d0">781874752</data>
    </edge>
    <edge source="CHE" target="FRA">
      <data key="d0">15383984190</data>
    </edge>
    <edge source="CHE" target="DEU">
      <data key="d0">40685663014</data>
    </edge>
    <edge source="CHE" target="HKG">
      <data key="d0">5737109039</data>
    </edge>
    <edge source="CHE" target="HUN">
      <data key="d0">932497311</data>
    </edge>
    <edge source="CHE" target="IRL">
      <data key="d0">1028242289</data>
    </edge>
    <edge source="CHE" target="ITA">
      <data key="d0">13167935419</data>
    </edge>
    <edge source="CHE" target="JPN">
      <data key="d0">7581967148</data>
    </edge>
    <edge source="CHE" target="MEX">
      <data key="d0">1333191849</data>
    </edge>
    <edge source="CHE" target="MAR">
      <data key="d0">292854105</data>
    </edge>
    <edge source="CHE" target="NLD">
      <data key="d0">4953414049</data>
    </edge>
    <edge source="CHE" target="PAN">
      <data key="d0">230488838</data>
    </edge>
    <edge source="CHE" target="PHL">
      <data key="d0">366812276</data>
    </edge>
    <edge source="CHE" target="PRT">
      <data key="d0">806708678</data>
    </edge>
    <edge source="CHE" target="ROU">
      <data key="d0">699560191</data>
    </edge>
    <edge source="CHE" target="SVK">
      <data key="d0">571906588</data>
    </edge>
    <edge source="CHE" target="ESP">
      <data key="d0">5632806913</data>
    </edge>
    <edge source="CHE" target="SWE">
      <data key="d0">1419084753</data>
    </edge>
    <edge source="CHE" target="ARE">
      <data key="d0">3232259843</data>
    </edge>
    <edge source="CHE" target="GBR">
      <data key="d0">12381790921</data>
    </edge>
    <edge source="CHE" target="USA">
      <data key="d0">33075116253</data>
    </edge>
    <edge source="CHE" target="CIV">
      <data key="d0">28936883</data>
    </edge>
    <edge source="CHE" target="POL">
      <data key="d0">2149290830</data>
    </edge>
    <edge source="CHE" target="RUS">
      <data key="d0">2011636046</data>
    </edge>
    <edge source="CHE" target="SRB">
      <data key="d0">201999270</data>
    </edge>
    <edge source="CHE" target="SGP">
      <data key="d0">3433818622</data>
    </edge>
    <edge source="CHE" target="SVN">
      <data key="d0">420954824</data>
    </edge>
    <edge source="CHE" target="DZA">
      <data key="d0">323223120</data>
    </edge>
    <edge source="CHE" target="ARG">
      <data key="d0">650324583</data>
    </edge>
    <edge source="CHE" target="AUS">
      <data key="d0">2276896774</data>
    </edge>
    <edge source="CHE" target="BRA">
      <data key="d0">1903142932</data>
    </edge>
    <edge source="CHE" target="BGR">
      <data key="d0">361451695</data>
    </edge>
    <edge source="CHE" target="BDI">
      <data key="d0">1202360</data>
    </edge>
    <edge source="CHE" target="CMR">
      <data key="d0">16407324</data>
    </edge>
    <edge source="CHE" target="CHN">
      <data key="d0">9816123084</data>
    </edge>
    <edge source="CHE" target="COL">
      <data key="d0">461708588</data>
    </edge>
    <edge source="CHE" target="CRI">
      <data key="d0">173472642</data>
    </edge>
    <edge source="CHE" target="GRC">
      <data key="d0">783017491</data>
    </edge>
    <edge source="CHE" target="GTM">
      <data key="d0">29844801</data>
    </edge>
    <edge source="CHE" target="IDN">
      <data key="d0">440641317</data>
    </edge>
    <edge source="CHE" target="ISR">
      <data key="d0">1122901165</data>
    </edge>
    <edge source="CHE" target="JAM">
      <data key="d0">12776585</data>
    </edge>
    <edge source="CHE" target="KAZ">
      <data key="d0">149975676</data>
    </edge>
    <edge source="CHE" target="JOR">
      <data key="d0">270350400</data>
    </edge>
    <edge source="CHE" target="KOR">
      <data key="d0">2806597044</data>
    </edge>
    <edge source="CHE" target="LBN">
      <data key="d0">473619724</data>
    </edge>
    <edge source="CHE" target="MDG">
      <data key="d0">4920454</data>
    </edge>
    <edge source="CHE" target="MYS">
      <data key="d0">743682228</data>
    </edge>
    <edge source="CHE" target="MRT">
      <data key="d0">4279113</data>
    </edge>
    <edge source="CHE" target="MUS">
      <data key="d0">42263406</data>
    </edge>
    <edge source="CHE" target="NZL">
      <data key="d0">205548184</data>
    </edge>
    <edge source="CHE" target="NIC">
      <data key="d0">4737066</data>
    </edge>
    <edge source="CHE" target="NER">
      <data key="d0">7716344</data>
    </edge>
    <edge source="CHE" target="NOR">
      <data key="d0">716503224</data>
    </edge>
    <edge source="CHE" target="PAK">
      <data key="d0">344992205</data>
    </edge>
    <edge source="CHE" target="PER">
      <data key="d0">163609032</data>
    </edge>
    <edge source="CHE" target="SAU">
      <data key="d0">2342094413</data>
    </edge>
    <edge source="CHE" target="SEN">
      <data key="d0">26935938</data>
    </edge>
    <edge source="CHE" target="IND">
      <data key="d0">1643672624</data>
    </edge>
    <edge source="CHE" target="VNM">
      <data key="d0">524207606</data>
    </edge>
    <edge source="CHE" target="ZAF">
      <data key="d0">695837941</data>
    </edge>
    <edge source="CHE" target="ZWE">
      <data key="d0">8402324</data>
    </edge>
    <edge source="CHE" target="THA">
      <data key="d0">1092762887</data>
    </edge>
    <edge source="CHE" target="TGO">
      <data key="d0">16535429</data>
    </edge>
    <edge source="CHE" target="TUN">
      <data key="d0">178690597</data>
    </edge>
    <edge source="CHE" target="TUR">
      <data key="d0">1633221153</data>
    </edge>
    <edge source="CHE" target="UKR">
      <data key="d0">261079915</data>
    </edge>
    <edge source="CHE" target="EGY">
      <data key="d0">862575498</data>
    </edge>
    <edge source="CHE" target="TZA">
      <data key="d0">16202089</data>
    </edge>
    <edge source="CHE" target="BFA">
      <data key="d0">5390131</data>
    </edge>
    <edge source="CHE" target="MDA">
      <data key="d0">15077949</data>
    </edge>
    <edge source="CHE" target="OMN">
      <data key="d0">283120706</data>
    </edge>
    <edge source="CHE" target="AZE">
      <data key="d0">72953009</data>
    </edge>
    <edge source="CHE" target="ARM">
      <data key="d0">25352667</data>
    </edge>
    <edge source="CHE" target="BLR">
      <data key="d0">87358274</data>
    </edge>
    <edge source="CHE" target="KHM">
      <data key="d0">8947652</data>
    </edge>
    <edge source="CHE" target="LKA">
      <data key="d0">114289742</data>
    </edge>
    <edge source="CHE" target="CHL">
      <data key="d0">286312250</data>
    </edge>
    <edge source="CHE" target="HRV">
      <data key="d0">249170870</data>
    </edge>
    <edge source="CHE" target="ETH">
      <data key="d0">56771702</data>
    </edge>
    <edge source="CHE" target="GHA">
      <data key="d0">33814248</data>
    </edge>
    <edge source="CHE" target="LTU">
      <data key="d0">139912563</data>
    </edge>
    <edge source="CHE" target="MKD">
      <data key="d0">41075261</data>
    </edge>
    <edge source="CHE" target="BOL">
      <data key="d0">32391630</data>
    </edge>
    <edge source="CHE" target="LVA">
      <data key="d0">164916027</data>
    </edge>
    <edge source="CHE" target="PRY">
      <data key="d0">19692833</data>
    </edge>
    <edge source="CHE" target="URY">
      <data key="d0">241105597</data>
    </edge>
    <edge source="CHE" target="ALB">
      <data key="d0">37396474</data>
    </edge>
    <edge source="CHE" target="SLV">
      <data key="d0">13161324</data>
    </edge>
    <edge source="CHE" target="GEO">
      <data key="d0">45000180</data>
    </edge>
    <edge source="CHE" target="PSE">
      <data key="d0">22419716</data>
    </edge>
    <edge source="CHE" target="NAM">
      <data key="d0">1134625</data>
    </edge>
    <edge source="CHE" target="CAF">
      <data key="d0">519886</data>
    </edge>
    <edge source="CHE" target="ECU">
      <data key="d0">139675441</data>
    </edge>
    <edge source="CHE" target="MWI">
      <data key="d0">4416943</data>
    </edge>
    <edge source="CHE" target="UGA">
      <data key="d0">9802878</data>
    </edge>
    <edge source="CHE" target="KGZ">
      <data key="d0">11882137</data>
    </edge>
    <edge source="CHE" target="MOZ">
      <data key="d0">5893238</data>
    </edge>
    <edge source="CHE" target="GMB">
      <data key="d0">2274076</data>
    </edge>
    <edge source="CHE" target="HND">
      <data key="d0">13269983</data>
    </edge>
    <edge source="CHE" target="BEN">
      <data key="d0">6467087</data>
    </edge>
    <edge source="CHE" target="BWA">
      <data key="d0">1452679</data>
    </edge>
    <edge source="LKA" target="BRA">
      <data key="d0">44486603</data>
    </edge>
    <edge source="LKA" target="IND">
      <data key="d0">753466140</data>
    </edge>
    <edge source="LKA" target="VNM">
      <data key="d0">96453150</data>
    </edge>
    <edge source="LKA" target="THA">
      <data key="d0">36288440</data>
    </edge>
    <edge source="LKA" target="AUS">
      <data key="d0">165908059</data>
    </edge>
    <edge source="LKA" target="CAN">
      <data key="d0">179288069</data>
    </edge>
    <edge source="LKA" target="DEU">
      <data key="d0">509863328</data>
    </edge>
    <edge source="LKA" target="JPN">
      <data key="d0">203808111</data>
    </edge>
    <edge source="LKA" target="SGP">
      <data key="d0">115453162</data>
    </edge>
    <edge source="LKA" target="ARE">
      <data key="d0">292853034</data>
    </edge>
    <edge source="LKA" target="GBR">
      <data key="d0">1045067110</data>
    </edge>
    <edge source="LKA" target="USA">
      <data key="d0">2810201257</data>
    </edge>
    <edge source="LKA" target="AUT">
      <data key="d0">26671396</data>
    </edge>
    <edge source="LKA" target="BEL">
      <data key="d0">338180585</data>
    </edge>
    <edge source="LKA" target="BLR">
      <data key="d0">2725404</data>
    </edge>
    <edge source="LKA" target="CHN">
      <data key="d0">215479109</data>
    </edge>
    <edge source="LKA" target="CZE">
      <data key="d0">15729734</data>
    </edge>
    <edge source="LKA" target="DNK">
      <data key="d0">26134707</data>
    </edge>
    <edge source="LKA" target="FRA">
      <data key="d0">172186066</data>
    </edge>
    <edge source="LKA" target="GEO">
      <data key="d0">3033320</data>
    </edge>
    <edge source="LKA" target="HKG">
      <data key="d0">156055532</data>
    </edge>
    <edge source="LKA" target="HUN">
      <data key="d0">23165854</data>
    </edge>
    <edge source="LKA" target="IDN">
      <data key="d0">40458820</data>
    </edge>
    <edge source="LKA" target="IRL">
      <data key="d0">37064960</data>
    </edge>
    <edge source="LKA" target="ISR">
      <data key="d0">93532575</data>
    </edge>
    <edge source="LKA" target="ITA">
      <data key="d0">428810073</data>
    </edge>
    <edge source="LKA" target="JAM">
      <data key="d0">2576772</data>
    </edge>
    <edge source="LKA" target="KAZ">
      <data key="d0">2815158</data>
    </edge>
    <edge source="LKA" target="JOR">
      <data key="d0">34083798</data>
    </edge>
    <edge source="LKA" target="KOR">
      <data key="d0">70825250</data>
    </edge>
    <edge source="LKA" target="LBN">
      <data key="d0">30875260</data>
    </edge>
    <edge source="LKA" target="MYS">
      <data key="d0">42169716</data>
    </edge>
    <edge source="LKA" target="NLD">
      <data key="d0">208322760</data>
    </edge>
    <edge source="LKA" target="NZL">
      <data key="d0">23926519</data>
    </edge>
    <edge source="LKA" target="NOR">
      <data key="d0">20739159</data>
    </edge>
    <edge source="LKA" target="PAK">
      <data key="d0">66312858</data>
    </edge>
    <edge source="LKA" target="POL">
      <data key="d0">46243332</data>
    </edge>
    <edge source="LKA" target="PRT">
      <data key="d0">8281764</data>
    </edge>
    <edge source="LKA" target="RUS">
      <data key="d0">182222107</data>
    </edge>
    <edge source="LKA" target="SAU">
      <data key="d0">74781400</data>
    </edge>
    <edge source="LKA" target="SVN">
      <data key="d0">3926495</data>
    </edge>
    <edge source="LKA" target="ZAF">
      <data key="d0">32898277</data>
    </edge>
    <edge source="LKA" target="ESP">
      <data key="d0">87209422</data>
    </edge>
    <edge source="LKA" target="SWE">
      <data key="d0">69391598</data>
    </edge>
    <edge source="LKA" target="CHE">
      <data key="d0">103516385</data>
    </edge>
    <edge source="LKA" target="TUR">
      <data key="d0">154863587</data>
    </edge>
    <edge source="LKA" target="UKR">
      <data key="d0">28750688</data>
    </edge>
    <edge source="LKA" target="BGR">
      <data key="d0">1939343</data>
    </edge>
    <edge source="LKA" target="KHM">
      <data key="d0">6058619</data>
    </edge>
    <edge source="LKA" target="BEN">
      <data key="d0">325605</data>
    </edge>
    <edge source="LKA" target="EST">
      <data key="d0">4652096</data>
    </edge>
    <edge source="LKA" target="GMB">
      <data key="d0">1795615</data>
    </edge>
    <edge source="LKA" target="GHA">
      <data key="d0">13309056</data>
    </edge>
    <edge source="LKA" target="GTM">
      <data key="d0">4938692</data>
    </edge>
    <edge source="LKA" target="CIV">
      <data key="d0">4817475</data>
    </edge>
    <edge source="LKA" target="OMN">
      <data key="d0">6526924</data>
    </edge>
    <edge source="LKA" target="PHL">
      <data key="d0">15179561</data>
    </edge>
    <edge source="LKA" target="SEN">
      <data key="d0">4990965</data>
    </edge>
    <edge source="LKA" target="TGO">
      <data key="d0">1409078</data>
    </edge>
    <edge source="LKA" target="AZE">
      <data key="d0">46482298</data>
    </edge>
    <edge source="LKA" target="ARG">
      <data key="d0">9502683</data>
    </edge>
    <edge source="LKA" target="BOL">
      <data key="d0">6566919</data>
    </edge>
    <edge source="LKA" target="CHL">
      <data key="d0">39210348</data>
    </edge>
    <edge source="LKA" target="COL">
      <data key="d0">11315202</data>
    </edge>
    <edge source="LKA" target="ETH">
      <data key="d0">4374120</data>
    </edge>
    <edge source="LKA" target="FIN">
      <data key="d0">14841134</data>
    </edge>
    <edge source="LKA" target="GRC">
      <data key="d0">6280100</data>
    </edge>
    <edge source="LKA" target="LVA">
      <data key="d0">6001616</data>
    </edge>
    <edge source="LKA" target="LTU">
      <data key="d0">7577387</data>
    </edge>
    <edge source="LKA" target="MUS">
      <data key="d0">3374468</data>
    </edge>
    <edge source="LKA" target="MEX">
      <data key="d0">132168356</data>
    </edge>
    <edge source="LKA" target="MDA">
      <data key="d0">1309321</data>
    </edge>
    <edge source="LKA" target="MAR">
      <data key="d0">6838704</data>
    </edge>
    <edge source="LKA" target="PAN">
      <data key="d0">8413370</data>
    </edge>
    <edge source="LKA" target="PER">
      <data key="d0">18993611</data>
    </edge>
    <edge source="LKA" target="ROU">
      <data key="d0">9135899</data>
    </edge>
    <edge source="LKA" target="SRB">
      <data key="d0">835623</data>
    </edge>
    <edge source="LKA" target="SVK">
      <data key="d0">36645807</data>
    </edge>
    <edge source="LKA" target="EGY">
      <data key="d0">36929711</data>
    </edge>
    <edge source="LKA" target="URY">
      <data key="d0">2468977</data>
    </edge>
    <edge source="LKA" target="ALB">
      <data key="d0">6294491</data>
    </edge>
    <edge source="LKA" target="DZA">
      <data key="d0">530708</data>
    </edge>
    <edge source="LKA" target="ARM">
      <data key="d0">1376734</data>
    </edge>
    <edge source="LKA" target="CMR">
      <data key="d0">430849</data>
    </edge>
    <edge source="LKA" target="CRI">
      <data key="d0">2495432</data>
    </edge>
    <edge source="LKA" target="HRV">
      <data key="d0">1618184</data>
    </edge>
    <edge source="LKA" target="ECU">
      <data key="d0">9658115</data>
    </edge>
    <edge source="LKA" target="SLV">
      <data key="d0">1561975</data>
    </edge>
    <edge source="LKA" target="HND">
      <data key="d0">2191400</data>
    </edge>
    <edge source="LKA" target="KGZ">
      <data key="d0">3857904</data>
    </edge>
    <edge source="LKA" target="MRT">
      <data key="d0">907819</data>
    </edge>
    <edge source="LKA" target="NIC">
      <data key="d0">1950027</data>
    </edge>
    <edge source="LKA" target="NER">
      <data key="d0">373321</data>
    </edge>
    <edge source="LKA" target="PRY">
      <data key="d0">98476</data>
    </edge>
    <edge source="LKA" target="TUN">
      <data key="d0">1903746</data>
    </edge>
    <edge source="LKA" target="MKD">
      <data key="d0">594174</data>
    </edge>
    <edge source="LKA" target="BFA">
      <data key="d0">946854</data>
    </edge>
    <edge source="LKA" target="ZWE">
      <data key="d0">219232</data>
    </edge>
    <edge source="LKA" target="MWI">
      <data key="d0">281886</data>
    </edge>
    <edge source="LKA" target="MOZ">
      <data key="d0">568741</data>
    </edge>
    <edge source="LKA" target="TZA">
      <data key="d0">8939998</data>
    </edge>
    <edge source="LKA" target="NAM">
      <data key="d0">108688</data>
    </edge>
    <edge source="LKA" target="MDG">
      <data key="d0">658376</data>
    </edge>
    <edge source="LKA" target="CAF">
      <data key="d0">2658471</data>
    </edge>
    <edge source="LKA" target="UGA">
      <data key="d0">2265740</data>
    </edge>
    <edge source="LKA" target="BWA">
      <data key="d0">345331</data>
    </edge>
    <edge source="USA" target="DZA">
      <data key="d0">1726232825</data>
    </edge>
    <edge source="USA" target="ARG">
      <data key="d0">7630285393</data>
    </edge>
    <edge source="USA" target="AUS">
      <data key="d0">19745963090</data>
    </edge>
    <edge source="USA" target="AUT">
      <data key="d0">3474923659</data>
    </edge>
    <edge source="USA" target="BEL">
      <data key="d0">31189473008</data>
    </edge>
    <edge source="USA" target="BOL">
      <data key="d0">589772168</data>
    </edge>
    <edge source="USA" target="BRA">
      <data key="d0">25107078612</data>
    </edge>
    <edge source="USA" target="BGR">
      <data key="d0">255759503</data>
    </edge>
    <edge source="USA" target="CAN">
      <data key="d0">250665073113</data>
    </edge>
    <edge source="USA" target="LKA">
      <data key="d0">349085055</data>
    </edge>
    <edge source="USA" target="CHL">
      <data key="d0">10415911930</data>
    </edge>
    <edge source="USA" target="CHN">
      <data key="d0">99920215022</data>
    </edge>
    <edge source="USA" target="COL">
      <data key="d0">12088667696</data>
    </edge>
    <edge source="USA" target="CRI">
      <data key="d0">5551087045</data>
    </edge>
    <edge source="USA" target="CZE">
      <data key="d0">1623182093</data>
    </edge>
    <edge source="USA" target="DNK">
      <data key="d0">1978779233</data>
    </edge>
    <edge source="USA" target="ECU">
      <data key="d0">4003967356</data>
    </edge>
    <edge source="USA" target="SLV">
      <data key="d0">2580526078</data>
    </edge>
    <edge source="USA" target="EST">
      <data key="d0">217164345</data>
    </edge>
    <edge source="USA" target="FIN">
      <data key="d0">1402031510</data>
    </edge>
    <edge source="USA" target="FRA">
      <data key="d0">20269916856</data>
    </edge>
    <edge source="USA" target="DEU">
      <data key="d0">41637795481</data>
    </edge>
    <edge source="USA" target="GRC">
      <data key="d0">709388370</data>
    </edge>
    <edge source="USA" target="GTM">
      <data key="d0">5375933061</data>
    </edge>
    <edge source="USA" target="HND">
      <data key="d0">4464822476</data>
    </edge>
    <edge source="USA" target="HKG">
      <data key="d0">30095557717</data>
    </edge>
    <edge source="USA" target="HUN">
      <data key="d0">1711646569</data>
    </edge>
    <edge source="USA" target="IDN">
      <data key="d0">5463427189</data>
    </edge>
    <edge source="USA" target="IRL">
      <data key="d0">7316880773</data>
    </edge>
    <edge source="USA" target="ISR">
      <data key="d0">12249398156</data>
    </edge>
    <edge source="USA" target="ITA">
      <data key="d0">15399847766</data>
    </edge>
    <edge source="USA" target="JAM">
      <data key="d0">1516649521</data>
    </edge>
    <edge source="USA" target="JPN">
      <data key="d0">55187147212</data>
    </edge>
    <edge source="USA" target="JOR">
      <data key="d0">1106707062</data>
    </edge>
    <edge source="USA" target="KOR">
      <data key="d0">38161779221</data>
    </edge>
    <edge source="USA" target="LBN">
      <data key="d0">1127805901</data>
    </edge>
    <edge source="USA" target="MYS">
      <data key="d0">10739207100</data>
    </edge>
    <edge source="USA" target="MEX">
      <data key="d0">220156849769</data>
    </edge>
    <edge source="USA" target="MAR">
      <data key="d0">1428388139</data>
    </edge>
    <edge source="USA" target="OMN">
      <data key="d0">1347571938</data>
    </edge>
    <edge source="USA" target="NLD">
      <data key="d0">36505296292</data>
    </edge>
    <edge source="USA" target="NZL">
      <data key="d0">2298530759</data>
    </edge>
    <edge source="USA" target="NIC">
      <data key="d0">1334441806</data>
    </edge>
    <edge source="USA" target="NOR">
      <data key="d0">2373950736</data>
    </edge>
    <edge source="USA" target="PAK">
      <data key="d0">1910018872</data>
    </edge>
    <edge source="USA" target="PAN">
      <data key="d0">5784399169</data>
    </edge>
    <edge source="USA" target="PER">
      <data key="d0">7593971490</data>
    </edge>
    <edge source="USA" target="PHL">
      <data key="d0">7561406047</data>
    </edge>
    <edge source="USA" target="POL">
      <data key="d0">2926892089</data>
    </edge>
    <edge source="USA" target="PRT">
      <data key="d0">782249290</data>
    </edge>
    <edge source="USA" target="RUS">
      <data key="d0">4431604285</data>
    </edge>
    <edge source="USA" target="SAU">
      <data key="d0">14273162801</data>
    </edge>
    <edge source="USA" target="IND">
      <data key="d0">18579153446</data>
    </edge>
    <edge source="USA" target="SGP">
      <data key="d0">21361124749</data>
    </edge>
    <edge source="USA" target="SVK">
      <data key="d0">271194627</data>
    </edge>
    <edge source="USA" target="VNM">
      <data key="d0">9171022014</data>
    </edge>
    <edge source="USA" target="ZAF">
      <data key="d0">4083479968</data>
    </edge>
    <edge source="USA" target="ESP">
      <data key="d0">8846108308</data>
    </edge>
    <edge source="USA" target="SWE">
      <data key="d0">3365287978</data>
    </edge>
    <edge source="USA" target="CHE">
      <data key="d0">12458216442</data>
    </edge>
    <edge source="USA" target="THA">
      <data key="d0">9317663061</data>
    </edge>
    <edge source="USA" target="ARE">
      <data key="d0">14884259642</data>
    </edge>
    <edge source="USA" target="TUR">
      <data key="d0">6516828248</data>
    </edge>
    <edge source="USA" target="UGA">
      <data key="d0">52285415</data>
    </edge>
    <edge source="USA" target="EGY">
      <data key="d0">3265606374</data>
    </edge>
    <edge source="USA" target="GBR">
      <data key="d0">38207711613</data>
    </edge>
    <edge source="USA" target="URY">
      <data key="d0">1067651456</data>
    </edge>
    <edge source="USA" target="ALB">
      <data key="d0">49598525</data>
    </edge>
    <edge source="USA" target="AZE">
      <data key="d0">228127744</data>
    </edge>
    <edge source="USA" target="ARM">
      <data key="d0">34384668</data>
    </edge>
    <edge source="USA" target="KHM">
      <data key="d0">357468294</data>
    </edge>
    <edge source="USA" target="CMR">
      <data key="d0">175629684</data>
    </edge>
    <edge source="USA" target="CAF">
      <data key="d0">8060888</data>
    </edge>
    <edge source="USA" target="BEN">
      <data key="d0">231900395</data>
    </edge>
    <edge source="USA" target="GEO">
      <data key="d0">320615198</data>
    </edge>
    <edge source="USA" target="GMB">
      <data key="d0">37305134</data>
    </edge>
    <edge source="USA" target="GHA">
      <data key="d0">733500923</data>
    </edge>
    <edge source="USA" target="CIV">
      <data key="d0">231029753</data>
    </edge>
    <edge source="USA" target="KAZ">
      <data key="d0">1057992996</data>
    </edge>
    <edge source="USA" target="LTU">
      <data key="d0">440169536</data>
    </edge>
    <edge source="USA" target="MRT">
      <data key="d0">68717553</data>
    </edge>
    <edge source="USA" target="MDA">
      <data key="d0">13234833</data>
    </edge>
    <edge source="USA" target="MOZ">
      <data key="d0">136197552</data>
    </edge>
    <edge source="USA" target="NAM">
      <data key="d0">167658667</data>
    </edge>
    <edge source="USA" target="NER">
      <data key="d0">56713084</data>
    </edge>
    <edge source="USA" target="PRY">
      <data key="d0">1938057373</data>
    </edge>
    <edge source="USA" target="ROU">
      <data key="d0">624147629</data>
    </edge>
    <edge source="USA" target="SEN">
      <data key="d0">176154109</data>
    </edge>
    <edge source="USA" target="SRB">
      <data key="d0">103245747</data>
    </edge>
    <edge source="USA" target="TGO">
      <data key="d0">227304226</data>
    </edge>
    <edge source="USA" target="UKR">
      <data key="d0">975171254</data>
    </edge>
    <edge source="USA" target="MKD">
      <data key="d0">30841961</data>
    </edge>
    <edge source="USA" target="TZA">
      <data key="d0">143531693</data>
    </edge>
    <edge source="USA" target="LVA">
      <data key="d0">262048147</data>
    </edge>
    <edge source="USA" target="MDG">
      <data key="d0">39191698</data>
    </edge>
    <edge source="USA" target="TUN">
      <data key="d0">513872251</data>
    </edge>
    <edge source="USA" target="BLR">
      <data key="d0">50768798</data>
    </edge>
    <edge source="USA" target="HRV">
      <data key="d0">278416897</data>
    </edge>
    <edge source="USA" target="MUS">
      <data key="d0">48975417</data>
    </edge>
    <edge source="USA" target="SVN">
      <data key="d0">305528603</data>
    </edge>
    <edge source="USA" target="BWA">
      <data key="d0">17128575</data>
    </edge>
    <edge source="USA" target="BDI">
      <data key="d0">6482107</data>
    </edge>
    <edge source="USA" target="ETH">
      <data key="d0">287232683</data>
    </edge>
    <edge source="USA" target="MWI">
      <data key="d0">28096596</data>
    </edge>
    <edge source="USA" target="ZWE">
      <data key="d0">28091005</data>
    </edge>
    <edge source="USA" target="BFA">
      <data key="d0">32856740</data>
    </edge>
    <edge source="USA" target="KGZ">
      <data key="d0">18678726</data>
    </edge>
    <edge source="USA" target="PSE">
      <data key="d0">1313865</data>
    </edge>
    <edge source="CHN" target="CAN">
      <data key="d0">27279536637</data>
    </edge>
    <edge source="CHN" target="CZE">
      <data key="d0">8051493445</data>
    </edge>
    <edge source="CHN" target="FRA">
      <data key="d0">24915826499</data>
    </edge>
    <edge source="CHN" target="DEU">
      <data key="d0">65163371769</data>
    </edge>
    <edge source="CHN" target="HKG">
      <data key="d0">285938048958</data>
    </edge>
    <edge source="CHN" target="IDN">
      <data key="d0">32109277117</data>
    </edge>
    <edge source="CHN" target="ITA">
      <data key="d0">26325889602</data>
    </edge>
    <edge source="CHN" target="JPN">
      <data key="d0">129066321085</data>
    </edge>
    <edge source="CHN" target="KOR">
      <data key="d0">93636378029</data>
    </edge>
    <edge source="CHN" target="MYS">
      <data key="d0">37581635745</data>
    </edge>
    <edge source="CHN" target="PRT">
      <data key="d0">3999210523</data>
    </edge>
    <edge source="CHN" target="RUS">
      <data key="d0">37278721588</data>
    </edge>
    <edge source="CHN" target="SGP">
      <data key="d0">44448036003</data>
    </edge>
    <edge source="CHN" target="VNM">
      <data key="d0">59955273907</data>
    </edge>
    <edge source="CHN" target="THA">
      <data key="d0">37172409225</data>
    </edge>
    <edge source="CHN" target="USA">
      <data key="d0">385229334572</data>
    </edge>
    <edge source="CHN" target="AZE">
      <data key="d0">345491718</data>
    </edge>
    <edge source="CHN" target="AUS">
      <data key="d0">37243125563</data>
    </edge>
    <edge source="CHN" target="BEL">
      <data key="d0">14718183928</data>
    </edge>
    <edge source="CHN" target="BDI">
      <data key="d0">45040791</data>
    </edge>
    <edge source="CHN" target="KHM">
      <data key="d0">3927163154</data>
    </edge>
    <edge source="CHN" target="CHL">
      <data key="d0">12793881765</data>
    </edge>
    <edge source="CHN" target="BEN">
      <data key="d0">2039422826</data>
    </edge>
    <edge source="CHN" target="DNK">
      <data key="d0">5397349304</data>
    </edge>
    <edge source="CHN" target="FIN">
      <data key="d0">2871753962</data>
    </edge>
    <edge source="CHN" target="GEO">
      <data key="d0">744628018</data>
    </edge>
    <edge source="CHN" target="GMB">
      <data key="d0">315075039</data>
    </edge>
    <edge source="CHN" target="PSE">
      <data key="d0">59281615</data>
    </edge>
    <edge source="CHN" target="GHA">
      <data key="d0">4666418240</data>
    </edge>
    <edge source="CHN" target="IRL">
      <data key="d0">2774620809</data>
    </edge>
    <edge source="CHN" target="ISR">
      <data key="d0">8159100916</data>
    </edge>
    <edge source="CHN" target="JOR">
      <data key="d0">2953767563</data>
    </edge>
    <edge source="CHN" target="KGZ">
      <data key="d0">5605320977</data>
    </edge>
    <edge source="CHN" target="LBN">
      <data key="d0">2099400179</data>
    </edge>
    <edge source="CHN" target="MUS">
      <data key="d0">757928173</data>
    </edge>
    <edge source="CHN" target="MEX">
      <data key="d0">32348418499</data>
    </edge>
    <edge source="CHN" target="MOZ">
      <data key="d0">1308497834</data>
    </edge>
    <edge source="CHN" target="NLD">
      <data key="d0">57428051601</data>
    </edge>
    <edge source="CHN" target="NZL">
      <data key="d0">4756441251</data>
    </edge>
    <edge source="CHN" target="NOR">
      <data key="d0">2594658190</data>
    </edge>
    <edge source="CHN" target="PAK">
      <data key="d0">17228023628</data>
    </edge>
    <edge source="CHN" target="PHL">
      <data key="d0">29817729015</data>
    </edge>
    <edge source="CHN" target="POL">
      <data key="d0">15086364435</data>
    </edge>
    <edge source="CHN" target="SEN">
      <data key="d0">2194330344</data>
    </edge>
    <edge source="CHN" target="ESP">
      <data key="d0">21273387304</data>
    </edge>
    <edge source="CHN" target="SWE">
      <data key="d0">6297980687</data>
    </edge>
    <edge source="CHN" target="CHE">
      <data key="d0">3189940276</data>
    </edge>
    <edge source="CHN" target="ARE">
      <data key="d0">30056617434</data>
    </edge>
    <edge source="CHN" target="GBR">
      <data key="d0">55606899614</data>
    </edge>
    <edge source="CHN" target="TZA">
      <data key="d0">3566591464</data>
    </edge>
    <edge source="CHN" target="BFA">
      <data key="d0">140978544</data>
    </edge>
    <edge source="CHN" target="URY">
      <data key="d0">1772416632</data>
    </edge>
    <edge source="CHN" target="LKA">
      <data key="d0">4286159968</data>
    </edge>
    <edge source="CHN" target="COL">
      <data key="d0">6750096625</data>
    </edge>
    <edge source="CHN" target="GTM">
      <data key="d0">1854357115</data>
    </edge>
    <edge source="CHN" target="SAU">
      <data key="d0">18645441873</data>
    </edge>
    <edge source="CHN" target="IND">
      <data key="d0">58382737204</data>
    </edge>
    <edge source="CHN" target="ZAF">
      <data key="d0">12845407044</data>
    </edge>
    <edge source="CHN" target="ALB">
      <data key="d0">506239201</data>
    </edge>
    <edge source="CHN" target="DZA">
      <data key="d0">7647729350</data>
    </edge>
    <edge source="CHN" target="AUT">
      <data key="d0">2235512380</data>
    </edge>
    <edge source="CHN" target="BOL">
      <data key="d0">609415512</data>
    </edge>
    <edge source="CHN" target="BWA">
      <data key="d0">209547637</data>
    </edge>
    <edge source="CHN" target="BRA">
      <data key="d0">21961492854</data>
    </edge>
    <edge source="CHN" target="BGR">
      <data key="d0">1054124496</data>
    </edge>
    <edge source="CHN" target="BLR">
      <data key="d0">1085841344</data>
    </edge>
    <edge source="CHN" target="CMR">
      <data key="d0">1556975475</data>
    </edge>
    <edge source="CHN" target="CAF">
      <data key="d0">15438893</data>
    </edge>
    <edge source="CHN" target="CRI">
      <data key="d0">1493553127</data>
    </edge>
    <edge source="CHN" target="HRV">
      <data key="d0">1016079884</data>
    </edge>
    <edge source="CHN" target="ECU">
      <data key="d0">2256528186</data>
    </edge>
    <edge source="CHN" target="SLV">
      <data key="d0">771816922</data>
    </edge>
    <edge source="CHN" target="EST">
      <data key="d0">962350807</data>
    </edge>
    <edge source="CHN" target="GRC">
      <data key="d0">4200083673</data>
    </edge>
    <edge source="CHN" target="HND">
      <data key="d0">720342205</data>
    </edge>
    <edge source="CHN" target="HUN">
      <data key="d0">5419348796</data>
    </edge>
    <edge source="CHN" target="CIV">
      <data key="d0">1584472431</data>
    </edge>
    <edge source="CHN" target="JAM">
      <data key="d0">505859686</data>
    </edge>
    <edge source="CHN" target="KAZ">
      <data key="d0">8288809252</data>
    </edge>
    <edge source="CHN" target="LVA">
      <data key="d0">1059750056</data>
    </edge>
    <edge source="CHN" target="LTU">
      <data key="d0">1288960095</data>
    </edge>
    <edge source="CHN" target="MDG">
      <data key="d0">942923078</data>
    </edge>
    <edge source="CHN" target="MDA">
      <data key="d0">76118632</data>
    </edge>
    <edge source="CHN" target="MAR">
      <data key="d0">3078462192</data>
    </edge>
    <edge source="CHN" target="OMN">
      <data key="d0">2147101494</data>
    </edge>
    <edge source="CHN" target="NAM">
      <data key="d0">267907899</data>
    </edge>
    <edge source="CHN" target="NIC">
      <data key="d0">624040256</data>
    </edge>
    <edge source="CHN" target="NER">
      <data key="d0">100736134</data>
    </edge>
    <edge source="CHN" target="PAN">
      <data key="d0">6342962894</data>
    </edge>
    <edge source="CHN" target="PRY">
      <data key="d0">1161651979</data>
    </edge>
    <edge source="CHN" target="PER">
      <data key="d0">5987926906</data>
    </edge>
    <edge source="CHN" target="ROU">
      <data key="d0">3445714973</data>
    </edge>
    <edge source="CHN" target="SRB">
      <data key="d0">431155403</data>
    </edge>
    <edge source="CHN" target="SVK">
      <data key="d0">2858956112</data>
    </edge>
    <edge source="CHN" target="SVN">
      <data key="d0">2268434963</data>
    </edge>
    <edge source="CHN" target="TGO">
      <data key="d0">1919234518</data>
    </edge>
    <edge source="CHN" target="TUN">
      <data key="d0">1288772687</data>
    </edge>
    <edge source="CHN" target="TUR">
      <data key="d0">16680662809</data>
    </edge>
    <edge source="CHN" target="UKR">
      <data key="d0">4208648282</data>
    </edge>
    <edge source="CHN" target="MKD">
      <data key="d0">89800702</data>
    </edge>
    <edge source="CHN" target="EGY">
      <data key="d0">10432957389</data>
    </edge>
    <edge source="CHN" target="ARG">
      <data key="d0">7198099873</data>
    </edge>
    <edge source="CHN" target="ARM">
      <data key="d0">110760899</data>
    </edge>
    <edge source="CHN" target="ETH">
      <data key="d0">3214329047</data>
    </edge>
    <edge source="CHN" target="MWI">
      <data key="d0">228213458</data>
    </edge>
    <edge source="CHN" target="ZWE">
      <data key="d0">386935859</data>
    </edge>
    <edge source="CHN" target="UGA">
      <data key="d0">823600235</data>
    </edge>
    <edge source="CHN" target="MRT">
      <data key="d0">869692047</data>
    </edge>
    <edge source="FRA" target="DZA">
      <data key="d0">5546322892</data>
    </edge>
    <edge source="FRA" target="AZE">
      <data key="d0">140737433</data>
    </edge>
    <edge source="FRA" target="ARG">
      <data key="d0">1229405768</data>
    </edge>
    <edge source="FRA" target="AUS">
      <data key="d0">2422899412</data>
    </edge>
    <edge source="FRA" target="AUT">
      <data key="d0">3931916638</data>
    </edge>
    <edge source="FRA" target="BEL">
      <data key="d0">32425397038</data>
    </edge>
    <edge source="FRA" target="BRA">
      <data key="d0">4613161322</data>
    </edge>
    <edge source="FRA" target="BGR">
      <data key="d0">821246956</data>
    </edge>
    <edge source="FRA" target="BDI">
      <data key="d0">23476817</data>
    </edge>
    <edge source="FRA" target="BLR">
      <data key="d0">117172435</data>
    </edge>
    <edge source="FRA" target="CMR">
      <data key="d0">682158626</data>
    </edge>
    <edge source="FRA" target="CAN">
      <data key="d0">3265095734</data>
    </edge>
    <edge source="FRA" target="CAF">
      <data key="d0">37570371</data>
    </edge>
    <edge source="FRA" target="CHL">
      <data key="d0">767504846</data>
    </edge>
    <edge source="FRA" target="CHN">
      <data key="d0">17287365633</data>
    </edge>
    <edge source="FRA" target="HRV">
      <data key="d0">429452460</data>
    </edge>
    <edge source="FRA" target="CZE">
      <data key="d0">4332409687</data>
    </edge>
    <edge source="FRA" target="BEN">
      <data key="d0">232534980</data>
    </edge>
    <edge source="FRA" target="DNK">
      <data key="d0">2810760453</data>
    </edge>
    <edge source="FRA" target="EST">
      <data key="d0">293823307</data>
    </edge>
    <edge source="FRA" target="FIN">
      <data key="d0">2129127228</data>
    </edge>
    <edge source="FRA" target="GEO">
      <data key="d0">137576401</data>
    </edge>
    <edge source="FRA" target="PSE">
      <data key="d0">16842939</data>
    </edge>
    <edge source="FRA" target="DEU">
      <data key="d0">76588332522</data>
    </edge>
    <edge source="FRA" target="GRC">
      <data key="d0">2261411972</data>
    </edge>
    <edge source="FRA" target="GTM">
      <data key="d0">59333777</data>
    </edge>
    <edge source="FRA" target="HKG">
      <data key="d0">5958561355</data>
    </edge>
    <edge source="FRA" target="HUN">
      <data key="d0">3454024190</data>
    </edge>
    <edge source="FRA" target="IRL">
      <data key="d0">2617755703</data>
    </edge>
    <edge source="FRA" target="ISR">
      <data key="d0">1455231581</data>
    </edge>
    <edge source="FRA" target="ITA">
      <data key="d0">34347291721</data>
    </edge>
    <edge source="FRA" target="CIV">
      <data key="d0">1166472990</data>
    </edge>
    <edge source="FRA" target="JPN">
      <data key="d0">6724403548</data>
    </edge>
    <edge source="FRA" target="JOR">
      <data key="d0">364511435</data>
    </edge>
    <edge source="FRA" target="KOR">
      <data key="d0">4142451941</data>
    </edge>
    <edge source="FRA" target="LBN">
      <data key="d0">968950425</data>
    </edge>
    <edge source="FRA" target="LVA">
      <data key="d0">295655373</data>
    </edge>
    <edge source="FRA" target="LTU">
      <data key="d0">556143863</data>
    </edge>
    <edge source="FRA" target="MDG">
      <data key="d0">349111733</data>
    </edge>
    <edge source="FRA" target="MYS">
      <data key="d0">1674517266</data>
    </edge>
    <edge source="FRA" target="MRT">
      <data key="d0">161375605</data>
    </edge>
    <edge source="FRA" target="MUS">
      <data key="d0">356629365</data>
    </edge>
    <edge source="FRA" target="MEX">
      <data key="d0">4037444962</data>
    </edge>
    <edge source="FRA" target="MDA">
      <data key="d0">46146452</data>
    </edge>
    <edge source="FRA" target="MAR">
      <data key="d0">4573377183</data>
    </edge>
    <edge source="FRA" target="OMN">
      <data key="d0">340883671</data>
    </edge>
    <edge source="FRA" target="NLD">
      <data key="d0">17135352882</data>
    </edge>
    <edge source="FRA" target="NER">
      <data key="d0">140173357</data>
    </edge>
    <edge source="FRA" target="NOR">
      <data key="d0">1609180689</data>
    </edge>
    <edge source="FRA" target="PAK">
      <data key="d0">596054570</data>
    </edge>
    <edge source="FRA" target="PAN">
      <data key="d0">315510893</data>
    </edge>
    <edge source="FRA" target="PHL">
      <data key="d0">880628549</data>
    </edge>
    <edge source="FRA" target="POL">
      <data key="d0">8772170541</data>
    </edge>
    <edge source="FRA" target="PRT">
      <data key="d0">4940700069</data>
    </edge>
    <edge source="FRA" target="ROU">
      <data key="d0">3969785848</data>
    </edge>
    <edge source="FRA" target="RUS">
      <data key="d0">5246141208</data>
    </edge>
    <edge source="FRA" target="SAU">
      <data key="d0">4527400181</data>
    </edge>
    <edge source="FRA" target="SEN">
      <data key="d0">814991810</data>
    </edge>
    <edge source="FRA" target="SRB">
      <data key="d0">462974225</data>
    </edge>
    <edge source="FRA" target="IND">
      <data key="d0">4153529408</data>
    </edge>
    <edge source="FRA" target="SGP">
      <data key="d0">6741947942</data>
    </edge>
    <edge source="FRA" target="SVK">
      <data key="d0">2788891726</data>
    </edge>
    <edge source="FRA" target="VNM">
      <data key="d0">1617078487</data>
    </edge>
    <edge source="FRA" target="SVN">
      <data key="d0">783522531</data>
    </edge>
    <edge source="FRA" target="ZAF">
      <data key="d0">1966814142</data>
    </edge>
    <edge source="FRA" target="ESP">
      <data key="d0">35720179911</data>
    </edge>
    <edge source="FRA" target="SWE">
      <data key="d0">5477147355</data>
    </edge>
    <edge source="FRA" target="CHE">
      <data key="d0">16320256975</data>
    </edge>
    <edge source="FRA" target="THA">
      <data key="d0">1876223027</data>
    </edge>
    <edge source="FRA" target="TGO">
      <data key="d0">325114099</data>
    </edge>
    <edge source="FRA" target="ARE">
      <data key="d0">3952507438</data>
    </edge>
    <edge source="FRA" target="TUN">
      <data key="d0">3538064561</data>
    </edge>
    <edge source="FRA" target="TUR">
      <data key="d0">7570917639</data>
    </edge>
    <edge source="FRA" target="UKR">
      <data key="d0">779519920</data>
    </edge>
    <edge source="FRA" target="EGY">
      <data key="d0">1641162739</data>
    </edge>
    <edge source="FRA" target="GBR">
      <data key="d0">33739020070</data>
    </edge>
    <edge source="FRA" target="TZA">
      <data key="d0">138350728</data>
    </edge>
    <edge source="FRA" target="USA">
      <data key="d0">35270333251</data>
    </edge>
    <edge source="FRA" target="BFA">
      <data key="d0">251148423</data>
    </edge>
    <edge source="FRA" target="ALB">
      <data key="d0">49025280</data>
    </edge>
    <edge source="FRA" target="ARM">
      <data key="d0">38586787</data>
    </edge>
    <edge source="FRA" target="KHM">
      <data key="d0">154067509</data>
    </edge>
    <edge source="FRA" target="COL">
      <data key="d0">676236263</data>
    </edge>
    <edge source="FRA" target="ETH">
      <data key="d0">475467621</data>
    </edge>
    <edge source="FRA" target="GMB">
      <data key="d0">8457586</data>
    </edge>
    <edge source="FRA" target="GHA">
      <data key="d0">298578696</data>
    </edge>
    <edge source="FRA" target="IDN">
      <data key="d0">2970396268</data>
    </edge>
    <edge source="FRA" target="KAZ">
      <data key="d0">489732692</data>
    </edge>
    <edge source="FRA" target="MOZ">
      <data key="d0">155041194</data>
    </edge>
    <edge source="FRA" target="NAM">
      <data key="d0">9401509</data>
    </edge>
    <edge source="FRA" target="NZL">
      <data key="d0">571676798</data>
    </edge>
    <edge source="FRA" target="PER">
      <data key="d0">339810189</data>
    </edge>
    <edge source="FRA" target="UGA">
      <data key="d0">49298695</data>
    </edge>
    <edge source="FRA" target="MKD">
      <data key="d0">77509136</data>
    </edge>
    <edge source="FRA" target="URY">
      <data key="d0">136240725</data>
    </edge>
    <edge source="FRA" target="LKA">
      <data key="d0">94994508</data>
    </edge>
    <edge source="FRA" target="CRI">
      <data key="d0">64152973</data>
    </edge>
    <edge source="FRA" target="ECU">
      <data key="d0">125912497</data>
    </edge>
    <edge source="FRA" target="SLV">
      <data key="d0">25616860</data>
    </edge>
    <edge source="FRA" target="HND">
      <data key="d0">17272260</data>
    </edge>
    <edge source="FRA" target="JAM">
      <data key="d0">23066056</data>
    </edge>
    <edge source="FRA" target="MWI">
      <data key="d0">18349375</data>
    </edge>
    <edge source="FRA" target="NIC">
      <data key="d0">11118776</data>
    </edge>
    <edge source="FRA" target="PRY">
      <data key="d0">60842460</data>
    </edge>
    <edge source="FRA" target="ZWE">
      <data key="d0">18549333</data>
    </edge>
    <edge source="FRA" target="BWA">
      <data key="d0">30283179</data>
    </edge>
    <edge source="FRA" target="KGZ">
      <data key="d0">18127258</data>
    </edge>
    <edge source="FRA" target="BOL">
      <data key="d0">65612336</data>
    </edge>
    <edge source="UKR" target="AZE">
      <data key="d0">247950909</data>
    </edge>
    <edge source="UKR" target="BLR">
      <data key="d0">902526163</data>
    </edge>
    <edge source="UKR" target="GEO">
      <data key="d0">390802954</data>
    </edge>
    <edge source="UKR" target="DEU">
      <data key="d0">1420343737</data>
    </edge>
    <edge source="UKR" target="HKG">
      <data key="d0">48980260</data>
    </edge>
    <edge source="UKR" target="JPN">
      <data key="d0">185192432</data>
    </edge>
    <edge source="UKR" target="KAZ">
      <data key="d0">400063711</data>
    </edge>
    <edge source="UKR" target="LBN">
      <data key="d0">338492944</data>
    </edge>
    <edge source="UKR" target="MDA">
      <data key="d0">480920201</data>
    </edge>
    <edge source="UKR" target="POL">
      <data key="d0">2173857938</data>
    </edge>
    <edge source="UKR" target="RUS">
      <data key="d0">3592851192</data>
    </edge>
    <edge source="UKR" target="TUR">
      <data key="d0">2048152549</data>
    </edge>
    <edge source="UKR" target="EGY">
      <data key="d0">2265656614</data>
    </edge>
    <edge source="UKR" target="USA">
      <data key="d0">416750961</data>
    </edge>
    <edge source="UKR" target="ALB">
      <data key="d0">25796940</data>
    </edge>
    <edge source="UKR" target="AUT">
      <data key="d0">361301316</data>
    </edge>
    <edge source="UKR" target="ARM">
      <data key="d0">88884572</data>
    </edge>
    <edge source="UKR" target="BEL">
      <data key="d0">251519696</data>
    </edge>
    <edge source="UKR" target="BGR">
      <data key="d0">417870646</data>
    </edge>
    <edge source="UKR" target="CAF">
      <data key="d0">1537519</data>
    </edge>
    <edge source="UKR" target="BEN">
      <data key="d0">3760281</data>
    </edge>
    <edge source="UKR" target="ETH">
      <data key="d0">123938892</data>
    </edge>
    <edge source="UKR" target="EST">
      <data key="d0">97992034</data>
    </edge>
    <edge source="UKR" target="FRA">
      <data key="d0">458075230</data>
    </edge>
    <edge source="UKR" target="GMB">
      <data key="d0">661881</data>
    </edge>
    <edge source="UKR" target="GHA">
      <data key="d0">25625096</data>
    </edge>
    <edge source="UKR" target="GRC">
      <data key="d0">159083234</data>
    </edge>
    <edge source="UKR" target="HUN">
      <data key="d0">1053081776</data>
    </edge>
    <edge source="UKR" target="IRL">
      <data key="d0">45425325</data>
    </edge>
    <edge source="UKR" target="ITA">
      <data key="d0">1929572991</data>
    </edge>
    <edge source="UKR" target="CIV">
      <data key="d0">10156346</data>
    </edge>
    <edge source="UKR" target="JOR">
      <data key="d0">144481051</data>
    </edge>
    <edge source="UKR" target="KOR">
      <data key="d0">413361077</data>
    </edge>
    <edge source="UKR" target="KGZ">
      <data key="d0">40382074</data>
    </edge>
    <edge source="UKR" target="LVA">
      <data key="d0">136121606</data>
    </edge>
    <edge source="UKR" target="LTU">
      <data key="d0">256524045</data>
    </edge>
    <edge source="UKR" target="MYS">
      <data key="d0">126184942</data>
    </edge>
    <edge source="UKR" target="MRT">
      <data key="d0">13569333</data>
    </edge>
    <edge source="UKR" target="MOZ">
      <data key="d0">2750725</data>
    </edge>
    <edge source="UKR" target="OMN">
      <data key="d0">51852821</data>
    </edge>
    <edge source="UKR" target="NLD">
      <data key="d0">995302044</data>
    </edge>
    <edge source="UKR" target="PAN">
      <data key="d0">13854008</data>
    </edge>
    <edge source="UKR" target="ROU">
      <data key="d0">716912173</data>
    </edge>
    <edge source="UKR" target="SAU">
      <data key="d0">592856871</data>
    </edge>
    <edge source="UKR" target="SRB">
      <data key="d0">156102206</data>
    </edge>
    <edge source="UKR" target="SGP">
      <data key="d0">21517194</data>
    </edge>
    <edge source="UKR" target="SVK">
      <data key="d0">471315233</data>
    </edge>
    <edge source="UKR" target="VNM">
      <data key="d0">77287227</data>
    </edge>
    <edge source="UKR" target="ESP">
      <data key="d0">1004316727</data>
    </edge>
    <edge source="UKR" target="SWE">
      <data key="d0">71256644</data>
    </edge>
    <edge source="UKR" target="CHE">
      <data key="d0">73302937</data>
    </edge>
    <edge source="UKR" target="THA">
      <data key="d0">333194166</data>
    </edge>
    <edge source="UKR" target="TGO">
      <data key="d0">1314962</data>
    </edge>
    <edge source="UKR" target="ARE">
      <data key="d0">264995838</data>
    </edge>
    <edge source="UKR" target="MKD">
      <data key="d0">25885782</data>
    </edge>
    <edge source="UKR" target="GBR">
      <data key="d0">315366740</data>
    </edge>
    <edge source="UKR" target="DZA">
      <data key="d0">235191939</data>
    </edge>
    <edge source="UKR" target="CMR">
      <data key="d0">11663795</data>
    </edge>
    <edge source="UKR" target="CHN">
      <data key="d0">1829516888</data>
    </edge>
    <edge source="UKR" target="CRI">
      <data key="d0">21124824</data>
    </edge>
    <edge source="UKR" target="CZE">
      <data key="d0">560743841</data>
    </edge>
    <edge source="UKR" target="DNK">
      <data key="d0">155422893</data>
    </edge>
    <edge source="UKR" target="IDN">
      <data key="d0">356308344</data>
    </edge>
    <edge source="UKR" target="ISR">
      <data key="d0">488458872</data>
    </edge>
    <edge source="UKR" target="JAM">
      <data key="d0">34749</data>
    </edge>
    <edge source="UKR" target="MEX">
      <data key="d0">136470044</data>
    </edge>
    <edge source="UKR" target="MAR">
      <data key="d0">245296641</data>
    </edge>
    <edge source="UKR" target="NER">
      <data key="d0">928807</data>
    </edge>
    <edge source="UKR" target="PAK">
      <data key="d0">105249133</data>
    </edge>
    <edge source="UKR" target="PHL">
      <data key="d0">143300051</data>
    </edge>
    <edge source="UKR" target="IND">
      <data key="d0">1903047175</data>
    </edge>
    <edge source="UKR" target="ZAF">
      <data key="d0">59976107</data>
    </edge>
    <edge source="UKR" target="TUN">
      <data key="d0">235787921</data>
    </edge>
    <edge source="UKR" target="BFA">
      <data key="d0">3321641</data>
    </edge>
    <edge source="UKR" target="AUS">
      <data key="d0">12796792</data>
    </edge>
    <edge source="UKR" target="CAN">
      <data key="d0">28860784</data>
    </edge>
    <edge source="UKR" target="BRA">
      <data key="d0">20489723</data>
    </edge>
    <edge source="UKR" target="KHM">
      <data key="d0">1005462</data>
    </edge>
    <edge source="UKR" target="LKA">
      <data key="d0">80259575</data>
    </edge>
    <edge source="UKR" target="HRV">
      <data key="d0">39025457</data>
    </edge>
    <edge source="UKR" target="ECU">
      <data key="d0">2892178</data>
    </edge>
    <edge source="UKR" target="PSE">
      <data key="d0">14570986</data>
    </edge>
    <edge source="UKR" target="MDG">
      <data key="d0">1006950</data>
    </edge>
    <edge source="UKR" target="MUS">
      <data key="d0">764119</data>
    </edge>
    <edge source="UKR" target="NZL">
      <data key="d0">2504004</data>
    </edge>
    <edge source="UKR" target="NOR">
      <data key="d0">15318972</data>
    </edge>
    <edge source="UKR" target="PRT">
      <data key="d0">228108934</data>
    </edge>
    <edge source="UKR" target="SEN">
      <data key="d0">64506140</data>
    </edge>
    <edge source="UKR" target="SVN">
      <data key="d0">16725148</data>
    </edge>
    <edge source="UKR" target="ZWE">
      <data key="d0">5314243</data>
    </edge>
    <edge source="UKR" target="FIN">
      <data key="d0">62293844</data>
    </edge>
    <edge source="UKR" target="NAM">
      <data key="d0">40464</data>
    </edge>
    <edge source="UKR" target="PER">
      <data key="d0">9514571</data>
    </edge>
    <edge source="UKR" target="UGA">
      <data key="d0">2624567</data>
    </edge>
    <edge source="UKR" target="TZA">
      <data key="d0">2067419</data>
    </edge>
    <edge source="UKR" target="CHL">
      <data key="d0">3887877</data>
    </edge>
    <edge source="UKR" target="ARG">
      <data key="d0">1853424</data>
    </edge>
    <edge source="UKR" target="COL">
      <data key="d0">40657010</data>
    </edge>
    <edge source="UKR" target="MWI">
      <data key="d0">188999</data>
    </edge>
    <edge source="UKR" target="GTM">
      <data key="d0">335001</data>
    </edge>
    <edge source="UKR" target="HND">
      <data key="d0">29260</data>
    </edge>
    <edge source="UKR" target="NIC">
      <data key="d0">29106</data>
    </edge>
    <edge source="UKR" target="URY">
      <data key="d0">74187</data>
    </edge>
    <edge source="UKR" target="BWA">
      <data key="d0">125206</data>
    </edge>
    <edge source="UKR" target="PRY">
      <data key="d0">108768</data>
    </edge>
    <edge source="UKR" target="BDI">
      <data key="d0">38161</data>
    </edge>
    <edge source="UKR" target="BOL">
      <data key="d0">20650</data>
    </edge>
    <edge source="BEL" target="ALB">
      <data key="d0">30949897</data>
    </edge>
    <edge source="BEL" target="DZA">
      <data key="d0">1030478236</data>
    </edge>
    <edge source="BEL" target="AZE">
      <data key="d0">42169947</data>
    </edge>
    <edge source="BEL" target="ARG">
      <data key="d0">528527084</data>
    </edge>
    <edge source="BEL" target="AUS">
      <data key="d0">1967868828</data>
    </edge>
    <edge source="BEL" target="AUT">
      <data key="d0">3948728982</data>
    </edge>
    <edge source="BEL" target="ARM">
      <data key="d0">72454164</data>
    </edge>
    <edge source="BEL" target="BRA">
      <data key="d0">2680864917</data>
    </edge>
    <edge source="BEL" target="BGR">
      <data key="d0">797642669</data>
    </edge>
    <edge source="BEL" target="BDI">
      <data key="d0">32911917</data>
    </edge>
    <edge source="BEL" target="BLR">
      <data key="d0">154056884</data>
    </edge>
    <edge source="BEL" target="CMR">
      <data key="d0">262310532</data>
    </edge>
    <edge source="BEL" target="CAN">
      <data key="d0">2109450725</data>
    </edge>
    <edge source="BEL" target="CHL">
      <data key="d0">439963218</data>
    </edge>
    <edge source="BEL" target="CHN">
      <data key="d0">7075079186</data>
    </edge>
    <edge source="BEL" target="COL">
      <data key="d0">417847655</data>
    </edge>
    <edge source="BEL" target="CRI">
      <data key="d0">63553343</data>
    </edge>
    <edge source="BEL" target="HRV">
      <data key="d0">398509481</data>
    </edge>
    <edge source="BEL" target="CZE">
      <data key="d0">3336862193</data>
    </edge>
    <edge source="BEL" target="BEN">
      <data key="d0">75917405</data>
    </edge>
    <edge source="BEL" target="DNK">
      <data key="d0">3046302760</data>
    </edge>
    <edge source="BEL" target="ETH">
      <data key="d0">195461817</data>
    </edge>
    <edge source="BEL" target="EST">
      <data key="d0">360268568</data>
    </edge>
    <edge source="BEL" target="FIN">
      <data key="d0">2167515775</data>
    </edge>
    <edge source="BEL" target="FRA">
      <data key="d0">60477816558</data>
    </edge>
    <edge source="BEL" target="GEO">
      <data key="d0">109757506</data>
    </edge>
    <edge source="BEL" target="GMB">
      <data key="d0">17960907</data>
    </edge>
    <edge source="BEL" target="DEU">
      <data key="d0">63791929711</data>
    </edge>
    <edge source="BEL" target="GHA">
      <data key="d0">238731499</data>
    </edge>
    <edge source="BEL" target="GRC">
      <data key="d0">1760305111</data>
    </edge>
    <edge source="BEL" target="HKG">
      <data key="d0">2387468682</data>
    </edge>
    <edge source="BEL" target="HUN">
      <data key="d0">2256197540</data>
    </edge>
    <edge source="BEL" target="IDN">
      <data key="d0">573161523</data>
    </edge>
    <edge source="BEL" target="IRL">
      <data key="d0">2183577780</data>
    </edge>
    <edge source="BEL" target="ISR">
      <data key="d0">2581407441</data>
    </edge>
    <edge source="BEL" target="ITA">
      <data key="d0">20260267767</data>
    </edge>
    <edge source="BEL" target="CIV">
      <data key="d0">321810170</data>
    </edge>
    <edge source="BEL" target="JPN">
      <data key="d0">3886081263</data>
    </edge>
    <edge source="BEL" target="KAZ">
      <data key="d0">168898645</data>
    </edge>
    <edge source="BEL" target="JOR">
      <data key="d0">272308307</data>
    </edge>
    <edge source="BEL" target="KOR">
      <data key="d0">1472632735</data>
    </edge>
    <edge source="BEL" target="LBN">
      <data key="d0">432735702</data>
    </edge>
    <edge source="BEL" target="LVA">
      <data key="d0">376598401</data>
    </edge>
    <edge source="BEL" target="MDG">
      <data key="d0">81078954</data>
    </edge>
    <edge source="BEL" target="MYS">
      <data key="d0">604867986</data>
    </edge>
    <edge source="BEL" target="MEX">
      <data key="d0">1341992571</data>
    </edge>
    <edge source="BEL" target="MDA">
      <data key="d0">32573599</data>
    </edge>
    <edge source="BEL" target="MAR">
      <data key="d0">896655023</data>
    </edge>
    <edge source="BEL" target="OMN">
      <data key="d0">163088417</data>
    </edge>
    <edge source="BEL" target="NAM">
      <data key="d0">14938139</data>
    </edge>
    <edge source="BEL" target="NLD">
      <data key="d0">43795353970</data>
    </edge>
    <edge source="BEL" target="NZL">
      <data key="d0">240672412</data>
    </edge>
    <edge source="BEL" target="NER">
      <data key="d0">58458311</data>
    </edge>
    <edge source="BEL" target="NOR">
      <data key="d0">1792207938</data>
    </edge>
    <edge source="BEL" target="PAK">
      <data key="d0">389475539</data>
    </edge>
    <edge source="BEL" target="PER">
      <data key="d0">199246111</data>
    </edge>
    <edge source="BEL" target="POL">
      <data key="d0">7838118575</data>
    </edge>
    <edge source="BEL" target="PRT">
      <data key="d0">2167454117</data>
    </edge>
    <edge source="BEL" target="ROU">
      <data key="d0">1794266495</data>
    </edge>
    <edge source="BEL" target="RUS">
      <data key="d0">3620327197</data>
    </edge>
    <edge source="BEL" target="SAU">
      <data key="d0">1684133174</data>
    </edge>
    <edge source="BEL" target="SEN">
      <data key="d0">319574827</data>
    </edge>
    <edge source="BEL" target="SRB">
      <data key="d0">299866869</data>
    </edge>
    <edge source="BEL" target="SGP">
      <data key="d0">1602101496</data>
    </edge>
    <edge source="BEL" target="SVK">
      <data key="d0">1185987678</data>
    </edge>
    <edge source="BEL" target="VNM">
      <data key="d0">477512399</data>
    </edge>
    <edge source="BEL" target="ZAF">
      <data key="d0">1439566657</data>
    </edge>
    <edge source="BEL" target="ZWE">
      <data key="d0">25700399</data>
    </edge>
    <edge source="BEL" target="ESP">
      <data key="d0">10358437785</data>
    </edge>
    <edge source="BEL" target="SWE">
      <data key="d0">6690219343</data>
    </edge>
    <edge source="BEL" target="CHE">
      <data key="d0">4675523832</data>
    </edge>
    <edge source="BEL" target="THA">
      <data key="d0">942433917</data>
    </edge>
    <edge source="BEL" target="TGO">
      <data key="d0">1149243803</data>
    </edge>
    <edge source="BEL" target="ARE">
      <data key="d0">3847703816</data>
    </edge>
    <edge source="BEL" target="TUN">
      <data key="d0">377147956</data>
    </edge>
    <edge source="BEL" target="TUR">
      <data key="d0">4549230531</data>
    </edge>
    <edge source="BEL" target="UGA">
      <data key="d0">56683677</data>
    </edge>
    <edge source="BEL" target="UKR">
      <data key="d0">613578339</data>
    </edge>
    <edge source="BEL" target="MKD">
      <data key="d0">119920042</data>
    </edge>
    <edge source="BEL" target="EGY">
      <data key="d0">1265010156</data>
    </edge>
    <edge source="BEL" target="GBR">
      <data key="d0">34331020703</data>
    </edge>
    <edge source="BEL" target="TZA">
      <data key="d0">121419150</data>
    </edge>
    <edge source="BEL" target="USA">
      <data key="d0">22647135704</data>
    </edge>
    <edge source="BEL" target="BFA">
      <data key="d0">92374710</data>
    </edge>
    <edge source="BEL" target="URY">
      <data key="d0">136795606</data>
    </edge>
    <edge source="BEL" target="CAF">
      <data key="d0">17577929</data>
    </edge>
    <edge source="BEL" target="LKA">
      <data key="d0">68128883</data>
    </edge>
    <edge source="BEL" target="LTU">
      <data key="d0">743585185</data>
    </edge>
    <edge source="BEL" target="MRT">
      <data key="d0">102656682</data>
    </edge>
    <edge source="BEL" target="MUS">
      <data key="d0">102429700</data>
    </edge>
    <edge source="BEL" target="MOZ">
      <data key="d0">62888246</data>
    </edge>
    <edge source="BEL" target="PHL">
      <data key="d0">392447542</data>
    </edge>
    <edge source="BEL" target="IND">
      <data key="d0">8844609910</data>
    </edge>
    <edge source="BEL" target="SVN">
      <data key="d0">633488099</data>
    </edge>
    <edge source="BEL" target="BOL">
      <data key="d0">30275396</data>
    </edge>
    <edge source="BEL" target="ECU">
      <data key="d0">91228141</data>
    </edge>
    <edge source="BEL" target="JAM">
      <data key="d0">35040694</data>
    </edge>
    <edge source="BEL" target="MWI">
      <data key="d0">30056743</data>
    </edge>
    <edge source="BEL" target="NIC">
      <data key="d0">18523550</data>
    </edge>
    <edge source="BEL" target="PAN">
      <data key="d0">141603237</data>
    </edge>
    <edge source="BEL" target="BWA">
      <data key="d0">141036853</data>
    </edge>
    <edge source="BEL" target="KHM">
      <data key="d0">72937504</data>
    </edge>
    <edge source="BEL" target="SLV">
      <data key="d0">17639220</data>
    </edge>
    <edge source="BEL" target="GTM">
      <data key="d0">48442425</data>
    </edge>
    <edge source="BEL" target="HND">
      <data key="d0">48890465</data>
    </edge>
    <edge source="BEL" target="KGZ">
      <data key="d0">16812194</data>
    </edge>
    <edge source="BEL" target="PRY">
      <data key="d0">36135201</data>
    </edge>
    <edge source="BEL" target="PSE">
      <data key="d0">5425926</data>
    </edge>
    <edge source="CMR" target="CAF">
      <data key="d0">37530079</data>
    </edge>
    <edge source="CMR" target="HKG">
      <data key="d0">113740</data>
    </edge>
    <edge source="CMR" target="VNM">
      <data key="d0">83036290</data>
    </edge>
    <edge source="CMR" target="BEL">
      <data key="d0">198583552</data>
    </edge>
    <edge source="CMR" target="CAN">
      <data key="d0">2218506</data>
    </edge>
    <edge source="CMR" target="USA">
      <data key="d0">96667200</data>
    </edge>
    <edge source="CMR" target="CHN">
      <data key="d0">150619359</data>
    </edge>
    <edge source="CMR" target="FRA">
      <data key="d0">163896882</data>
    </edge>
    <edge source="CMR" target="DEU">
      <data key="d0">43038035</data>
    </edge>
    <edge source="CMR" target="ITA">
      <data key="d0">166398568</data>
    </edge>
    <edge source="CMR" target="NLD">
      <data key="d0">454849117</data>
    </edge>
    <edge source="CMR" target="POL">
      <data key="d0">2453932</data>
    </edge>
    <edge source="CMR" target="PRT">
      <data key="d0">12491078</data>
    </edge>
    <edge source="CMR" target="ESP">
      <data key="d0">67443527</data>
    </edge>
    <edge source="CMR" target="CHE">
      <data key="d0">70566</data>
    </edge>
    <edge source="CMR" target="GBR">
      <data key="d0">24000177</data>
    </edge>
    <edge source="CMR" target="ALB">
      <data key="d0">142768</data>
    </edge>
    <edge source="CMR" target="DZA">
      <data key="d0">4432461</data>
    </edge>
    <edge source="CMR" target="BEN">
      <data key="d0">1504639</data>
    </edge>
    <edge source="CMR" target="GHA">
      <data key="d0">3446549</data>
    </edge>
    <edge source="CMR" target="GRC">
      <data key="d0">2775817</data>
    </edge>
    <edge source="CMR" target="IDN">
      <data key="d0">37613889</data>
    </edge>
    <edge source="CMR" target="CIV">
      <data key="d0">6688144</data>
    </edge>
    <edge source="CMR" target="JPN">
      <data key="d0">1253679</data>
    </edge>
    <edge source="CMR" target="JOR">
      <data key="d0">499427</data>
    </edge>
    <edge source="CMR" target="KOR">
      <data key="d0">444297</data>
    </edge>
    <edge source="CMR" target="LBN">
      <data key="d0">2529771</data>
    </edge>
    <edge source="CMR" target="MYS">
      <data key="d0">103701923</data>
    </edge>
    <edge source="CMR" target="MAR">
      <data key="d0">1351737</data>
    </edge>
    <edge source="CMR" target="MOZ">
      <data key="d0">423823</data>
    </edge>
    <edge source="CMR" target="RUS">
      <data key="d0">2325777</data>
    </edge>
    <edge source="CMR" target="SEN">
      <data key="d0">23211885</data>
    </edge>
    <edge source="CMR" target="IND">
      <data key="d0">24020971</data>
    </edge>
    <edge source="CMR" target="SVN">
      <data key="d0">1060896</data>
    </edge>
    <edge source="CMR" target="TUN">
      <data key="d0">1459864</data>
    </edge>
    <edge source="CMR" target="TUR">
      <data key="d0">27804022</data>
    </edge>
    <edge source="CMR" target="LKA">
      <data key="d0">62389</data>
    </edge>
    <edge source="CMR" target="TGO">
      <data key="d0">41293646</data>
    </edge>
    <edge source="CMR" target="BFA">
      <data key="d0">5044285</data>
    </edge>
    <edge source="CMR" target="URY">
      <data key="d0">12908</data>
    </edge>
    <edge source="CMR" target="FIN">
      <data key="d0">1330196</data>
    </edge>
    <edge source="CMR" target="IRL">
      <data key="d0">4645573</data>
    </edge>
    <edge source="CMR" target="ROU">
      <data key="d0">602420</data>
    </edge>
    <edge source="CMR" target="SGP">
      <data key="d0">1084878</data>
    </edge>
    <edge source="CMR" target="ARG">
      <data key="d0">290641</data>
    </edge>
    <edge source="CMR" target="BRA">
      <data key="d0">649541</data>
    </edge>
    <edge source="CMR" target="BGR">
      <data key="d0">254832</data>
    </edge>
    <edge source="CMR" target="HRV">
      <data key="d0">534598</data>
    </edge>
    <edge source="CMR" target="DNK">
      <data key="d0">249128</data>
    </edge>
    <edge source="CMR" target="EST">
      <data key="d0">82120</data>
    </edge>
    <edge source="CMR" target="ISR">
      <data key="d0">394115</data>
    </edge>
    <edge source="CMR" target="LVA">
      <data key="d0">63658</data>
    </edge>
    <edge source="CMR" target="LTU">
      <data key="d0">77427</data>
    </edge>
    <edge source="CMR" target="MRT">
      <data key="d0">91954</data>
    </edge>
    <edge source="CMR" target="MUS">
      <data key="d0">529872</data>
    </edge>
    <edge source="CMR" target="MEX">
      <data key="d0">148458</data>
    </edge>
    <edge source="CMR" target="OMN">
      <data key="d0">1613417</data>
    </edge>
    <edge source="CMR" target="NZL">
      <data key="d0">637477</data>
    </edge>
    <edge source="CMR" target="PAK">
      <data key="d0">1706692</data>
    </edge>
    <edge source="CMR" target="PHL">
      <data key="d0">22810</data>
    </edge>
    <edge source="CMR" target="SAU">
      <data key="d0">5396301</data>
    </edge>
    <edge source="CMR" target="ZAF">
      <data key="d0">1166612</data>
    </edge>
    <edge source="CMR" target="THA">
      <data key="d0">1567978</data>
    </edge>
    <edge source="CMR" target="ARE">
      <data key="d0">6756151</data>
    </edge>
    <edge source="CMR" target="EGY">
      <data key="d0">1302349</data>
    </edge>
    <edge source="CMR" target="TZA">
      <data key="d0">322455</data>
    </edge>
    <edge source="CMR" target="UGA">
      <data key="d0">58792</data>
    </edge>
    <edge source="CMR" target="AUS">
      <data key="d0">55472</data>
    </edge>
    <edge source="CMR" target="COL">
      <data key="d0">33372</data>
    </edge>
    <edge source="CMR" target="MDG">
      <data key="d0">130627</data>
    </edge>
    <edge source="CMR" target="CZE">
      <data key="d0">11572</data>
    </edge>
    <edge source="CMR" target="AZE">
      <data key="d0">164775</data>
    </edge>
    <edge source="CMR" target="JAM">
      <data key="d0">19378</data>
    </edge>
    <edge source="CMR" target="NOR">
      <data key="d0">15596</data>
    </edge>
    <edge source="CMR" target="SWE">
      <data key="d0">11238</data>
    </edge>
    <edge source="IND" target="LKA">
      <data key="d0">4104308430</data>
    </edge>
    <edge source="IND" target="OMN">
      <data key="d0">2577069273</data>
    </edge>
    <edge source="IND" target="ARE">
      <data key="d0">25708786368</data>
    </edge>
    <edge source="IND" target="UGA">
      <data key="d0">523385883</data>
    </edge>
    <edge source="IND" target="USA">
      <data key="d0">41920171441</data>
    </edge>
    <edge source="IND" target="DZA">
      <data key="d0">859508769</data>
    </edge>
    <edge source="IND" target="AZE">
      <data key="d0">31600883</data>
    </edge>
    <edge source="IND" target="AUS">
      <data key="d0">2947459919</data>
    </edge>
    <edge source="IND" target="ARM">
      <data key="d0">31613948</data>
    </edge>
    <edge source="IND" target="KHM">
      <data key="d0">109241141</data>
    </edge>
    <edge source="IND" target="CMR">
      <data key="d0">153839142</data>
    </edge>
    <edge source="IND" target="CHN">
      <data key="d0">8901354145</data>
    </edge>
    <edge source="IND" target="BEN">
      <data key="d0">440600708</data>
    </edge>
    <edge source="IND" target="GEO">
      <data key="d0">95294022</data>
    </edge>
    <edge source="IND" target="GMB">
      <data key="d0">60639572</data>
    </edge>
    <edge source="IND" target="GHA">
      <data key="d0">711992018</data>
    </edge>
    <edge source="IND" target="HKG">
      <data key="d0">13207716222</data>
    </edge>
    <edge source="IND" target="IDN">
      <data key="d0">3128519251</data>
    </edge>
    <edge source="IND" target="CIV">
      <data key="d0">383237144</data>
    </edge>
    <edge source="IND" target="JPN">
      <data key="d0">3795961342</data>
    </edge>
    <edge source="IND" target="JOR">
      <data key="d0">460731520</data>
    </edge>
    <edge source="IND" target="KOR">
      <data key="d0">3431065196</data>
    </edge>
    <edge source="IND" target="LBN">
      <data key="d0">211516184</data>
    </edge>
    <edge source="IND" target="MYS">
      <data key="d0">4161140450</data>
    </edge>
    <edge source="IND" target="MUS">
      <data key="d0">555814358</data>
    </edge>
    <edge source="IND" target="MOZ">
      <data key="d0">874013192</data>
    </edge>
    <edge source="IND" target="NAM">
      <data key="d0">72086962</data>
    </edge>
    <edge source="IND" target="PAK">
      <data key="d0">1592486636</data>
    </edge>
    <edge source="IND" target="PHL">
      <data key="d0">1451813600</data>
    </edge>
    <edge source="IND" target="RUS">
      <data key="d0">1813763385</data>
    </edge>
    <edge source="IND" target="SAU">
      <data key="d0">5044821965</data>
    </edge>
    <edge source="IND" target="SEN">
      <data key="d0">592037403</data>
    </edge>
    <edge source="IND" target="SGP">
      <data key="d0">7308269201</data>
    </edge>
    <edge source="IND" target="VNM">
      <data key="d0">5954795771</data>
    </edge>
    <edge source="IND" target="THA">
      <data key="d0">2956860491</data>
    </edge>
    <edge source="IND" target="TUN">
      <data key="d0">248178601</data>
    </edge>
    <edge source="IND" target="TUR">
      <data key="d0">4466230514</data>
    </edge>
    <edge source="IND" target="EGY">
      <data key="d0">2087836045</data>
    </edge>
    <edge source="IND" target="CAN">
      <data key="d0">1958597291</data>
    </edge>
    <edge source="IND" target="DEU">
      <data key="d0">7156301986</data>
    </edge>
    <edge source="IND" target="GRC">
      <data key="d0">354296569</data>
    </edge>
    <edge source="IND" target="ISR">
      <data key="d0">2907975684</data>
    </edge>
    <edge source="IND" target="MDG">
      <data key="d0">147552397</data>
    </edge>
    <edge source="IND" target="NLD">
      <data key="d0">4859875060</data>
    </edge>
    <edge source="IND" target="NZL">
      <data key="d0">308586321</data>
    </edge>
    <edge source="IND" target="NOR">
      <data key="d0">233272229</data>
    </edge>
    <edge source="IND" target="POL">
      <data key="d0">1140697773</data>
    </edge>
    <edge source="IND" target="ZAF">
      <data key="d0">3242649806</data>
    </edge>
    <edge source="IND" target="ESP">
      <data key="d0">3358858213</data>
    </edge>
    <edge source="IND" target="SWE">
      <data key="d0">704577568</data>
    </edge>
    <edge source="IND" target="TGO">
      <data key="d0">429589023</data>
    </edge>
    <edge source="IND" target="GBR">
      <data key="d0">8507089321</data>
    </edge>
    <edge source="IND" target="ALB">
      <data key="d0">28324308</data>
    </edge>
    <edge source="IND" target="AUT">
      <data key="d0">379322376</data>
    </edge>
    <edge source="IND" target="BEL">
      <data key="d0">5355685775</data>
    </edge>
    <edge source="IND" target="BLR">
      <data key="d0">41853777</data>
    </edge>
    <edge source="IND" target="CHL">
      <data key="d0">652601665</data>
    </edge>
    <edge source="IND" target="HRV">
      <data key="d0">117885232</data>
    </edge>
    <edge source="IND" target="DNK">
      <data key="d0">697849473</data>
    </edge>
    <edge source="IND" target="EST">
      <data key="d0">85643650</data>
    </edge>
    <edge source="IND" target="FIN">
      <data key="d0">263284085</data>
    </edge>
    <edge source="IND" target="FRA">
      <data key="d0">4839953260</data>
    </edge>
    <edge source="IND" target="GTM">
      <data key="d0">239628144</data>
    </edge>
    <edge source="IND" target="HND">
      <data key="d0">141818463</data>
    </edge>
    <edge source="IND" target="HUN">
      <data key="d0">387754374</data>
    </edge>
    <edge source="IND" target="IRL">
      <data key="d0">496326956</data>
    </edge>
    <edge source="IND" target="ITA">
      <data key="d0">4460053415</data>
    </edge>
    <edge source="IND" target="KAZ">
      <data key="d0">124938739</data>
    </edge>
    <edge source="IND" target="LVA">
      <data key="d0">96647677</data>
    </edge>
    <edge source="IND" target="LTU">
      <data key="d0">97557816</data>
    </edge>
    <edge source="IND" target="MEX">
      <data key="d0">3374801762</data>
    </edge>
    <edge source="IND" target="MAR">
      <data key="d0">368986439</data>
    </edge>
    <edge source="IND" target="NER">
      <data key="d0">81493400</data>
    </edge>
    <edge source="IND" target="PAN">
      <data key="d0">213677554</data>
    </edge>
    <edge source="IND" target="PRT">
      <data key="d0">618002665</data>
    </edge>
    <edge source="IND" target="SVN">
      <data key="d0">291468516</data>
    </edge>
    <edge source="IND" target="CHE">
      <data key="d0">987339674</data>
    </edge>
    <edge source="IND" target="UKR">
      <data key="d0">290998767</data>
    </edge>
    <edge source="IND" target="BFA">
      <data key="d0">120092373</data>
    </edge>
    <edge source="IND" target="URY">
      <data key="d0">139641450</data>
    </edge>
    <edge source="IND" target="ARG">
      <data key="d0">510628246</data>
    </edge>
    <edge source="IND" target="BWA">
      <data key="d0">73517340</data>
    </edge>
    <edge source="IND" target="BRA">
      <data key="d0">2298405333</data>
    </edge>
    <edge source="IND" target="BGR">
      <data key="d0">226808611</data>
    </edge>
    <edge source="IND" target="BDI">
      <data key="d0">30176454</data>
    </edge>
    <edge source="IND" target="CAF">
      <data key="d0">10185264</data>
    </edge>
    <edge source="IND" target="COL">
      <data key="d0">767167094</data>
    </edge>
    <edge source="IND" target="CRI">
      <data key="d0">147780027</data>
    </edge>
    <edge source="IND" target="CZE">
      <data key="d0">534971155</data>
    </edge>
    <edge source="IND" target="ETH">
      <data key="d0">829368958</data>
    </edge>
    <edge source="IND" target="JAM">
      <data key="d0">42088058</data>
    </edge>
    <edge source="IND" target="KGZ">
      <data key="d0">26571656</data>
    </edge>
    <edge source="IND" target="MWI">
      <data key="d0">173132408</data>
    </edge>
    <edge source="IND" target="MRT">
      <data key="d0">64545214</data>
    </edge>
    <edge source="IND" target="MDA">
      <data key="d0">6263877</data>
    </edge>
    <edge source="IND" target="NIC">
      <data key="d0">90736189</data>
    </edge>
    <edge source="IND" target="PRY">
      <data key="d0">118781349</data>
    </edge>
    <edge source="IND" target="PER">
      <data key="d0">682298352</data>
    </edge>
    <edge source="IND" target="ROU">
      <data key="d0">255082766</data>
    </edge>
    <edge source="IND" target="SRB">
      <data key="d0">48124961</data>
    </edge>
    <edge source="IND" target="ZWE">
      <data key="d0">116617879</data>
    </edge>
    <edge source="IND" target="TZA">
      <data key="d0">1766474770</data>
    </edge>
    <edge source="IND" target="ECU">
      <data key="d0">165221581</data>
    </edge>
    <edge source="IND" target="SLV">
      <data key="d0">59297907</data>
    </edge>
    <edge source="IND" target="SVK">
      <data key="d0">141576199</data>
    </edge>
    <edge source="IND" target="MKD">
      <data key="d0">14357323</data>
    </edge>
    <edge source="IND" target="BOL">
      <data key="d0">71367718</data>
    </edge>
    <edge source="TUR" target="ALB">
      <data key="d0">304542852</data>
    </edge>
    <edge source="TUR" target="AZE">
      <data key="d0">1232450183</data>
    </edge>
    <edge source="TUR" target="BEL">
      <data key="d0">2506023102</data>
    </edge>
    <edge source="TUR" target="BGR">
      <data key="d0">2369607089</data>
    </edge>
    <edge source="TUR" target="CAN">
      <data key="d0">722530448</data>
    </edge>
    <edge source="TUR" target="FRA">
      <data key="d0">6015941973</data>
    </edge>
    <edge source="TUR" target="GEO">
      <data key="d0">1174676022</data>
    </edge>
    <edge source="TUR" target="DEU">
      <data key="d0">13917142397</data>
    </edge>
    <edge source="TUR" target="HUN">
      <data key="d0">831772966</data>
    </edge>
    <edge source="TUR" target="ITA">
      <data key="d0">7428523179</data>
    </edge>
    <edge source="TUR" target="JOR">
      <data key="d0">708422494</data>
    </edge>
    <edge source="TUR" target="KOR">
      <data key="d0">502374961</data>
    </edge>
    <edge source="TUR" target="NLD">
      <data key="d0">3546063538</data>
    </edge>
    <edge source="TUR" target="SAU">
      <data key="d0">3161764825</data>
    </edge>
    <edge source="TUR" target="CHE">
      <data key="d0">790218617</data>
    </edge>
    <edge source="TUR" target="GBR">
      <data key="d0">8544682076</data>
    </edge>
    <edge source="TUR" target="USA">
      <data key="d0">6445132283</data>
    </edge>
    <edge source="TUR" target="AUS">
      <data key="d0">512691139</data>
    </edge>
    <edge source="TUR" target="CHN">
      <data key="d0">2147057389</data>
    </edge>
    <edge source="TUR" target="CZE">
      <data key="d0">801286520</data>
    </edge>
    <edge source="TUR" target="BEN">
      <data key="d0">84300598</data>
    </edge>
    <edge source="TUR" target="ETH">
      <data key="d0">403844346</data>
    </edge>
    <edge source="TUR" target="GHA">
      <data key="d0">298424173</data>
    </edge>
    <edge source="TUR" target="HKG">
      <data key="d0">396647519</data>
    </edge>
    <edge source="TUR" target="ISR">
      <data key="d0">2946903043</data>
    </edge>
    <edge source="TUR" target="JPN">
      <data key="d0">349548429</data>
    </edge>
    <edge source="TUR" target="KGZ">
      <data key="d0">308586566</data>
    </edge>
    <edge source="TUR" target="LBN">
      <data key="d0">733061851</data>
    </edge>
    <edge source="TUR" target="LTU">
      <data key="d0">258223844</data>
    </edge>
    <edge source="TUR" target="MYS">
      <data key="d0">188092534</data>
    </edge>
    <edge source="TUR" target="MUS">
      <data key="d0">35339784</data>
    </edge>
    <edge source="TUR" target="MOZ">
      <data key="d0">24170059</data>
    </edge>
    <edge source="TUR" target="OMN">
      <data key="d0">243669234</data>
    </edge>
    <edge source="TUR" target="PAK">
      <data key="d0">336444835</data>
    </edge>
    <edge source="TUR" target="ROU">
      <data key="d0">2655687546</data>
    </edge>
    <edge source="TUR" target="SEN">
      <data key="d0">153588953</data>
    </edge>
    <edge source="TUR" target="SRB">
      <data key="d0">838486719</data>
    </edge>
    <edge source="TUR" target="VNM">
      <data key="d0">231483105</data>
    </edge>
    <edge source="TUR" target="ESP">
      <data key="d0">4940352262</data>
    </edge>
    <edge source="TUR" target="THA">
      <data key="d0">159302524</data>
    </edge>
    <edge source="TUR" target="TGO">
      <data key="d0">33623022</data>
    </edge>
    <edge source="TUR" target="ARE">
      <data key="d0">3783030154</data>
    </edge>
    <edge source="TUR" target="DZA">
      <data key="d0">1735564005</data>
    </edge>
    <edge source="TUR" target="AUT">
      <data key="d0">1040236101</data>
    </edge>
    <edge source="TUR" target="CMR">
      <data key="d0">66481981</data>
    </edge>
    <edge source="TUR" target="LKA">
      <data key="d0">51353397</data>
    </edge>
    <edge source="TUR" target="CHL">
      <data key="d0">215463172</data>
    </edge>
    <edge source="TUR" target="DNK">
      <data key="d0">944321248</data>
    </edge>
    <edge source="TUR" target="PSE">
      <data key="d0">86821938</data>
    </edge>
    <edge source="TUR" target="CIV">
      <data key="d0">109544867</data>
    </edge>
    <edge source="TUR" target="KAZ">
      <data key="d0">615674095</data>
    </edge>
    <edge source="TUR" target="MDG">
      <data key="d0">59334904</data>
    </edge>
    <edge source="TUR" target="MRT">
      <data key="d0">69848530</data>
    </edge>
    <edge source="TUR" target="MDA">
      <data key="d0">261861246</data>
    </edge>
    <edge source="TUR" target="MAR">
      <data key="d0">1454148359</data>
    </edge>
    <edge source="TUR" target="NZL">
      <data key="d0">94705422</data>
    </edge>
    <edge source="TUR" target="NER">
      <data key="d0">23622508</data>
    </edge>
    <edge source="TUR" target="PAN">
      <data key="d0">79736729</data>
    </edge>
    <edge source="TUR" target="PHL">
      <data key="d0">106233088</data>
    </edge>
    <edge source="TUR" target="RUS">
      <data key="d0">1712535845</data>
    </edge>
    <edge source="TUR" target="IND">
      <data key="d0">600034407</data>
    </edge>
    <edge source="TUR" target="SGP">
      <data key="d0">401738184</data>
    </edge>
    <edge source="TUR" target="ZAF">
      <data key="d0">402318345</data>
    </edge>
    <edge source="TUR" target="TUN">
      <data key="d0">872951798</data>
    </edge>
    <edge source="TUR" target="MKD">
      <data key="d0">376445486</data>
    </edge>
    <edge source="TUR" target="EGY">
      <data key="d0">2706697180</data>
    </edge>
    <edge source="TUR" target="TZA">
      <data key="d0">93928893</data>
    </edge>
    <edge source="TUR" target="BFA">
      <data key="d0">24642520</data>
    </edge>
    <edge source="TUR" target="HRV">
      <data key="d0">277627343</data>
    </edge>
    <edge source="TUR" target="GRC">
      <data key="d0">1258416391</data>
    </edge>
    <edge source="TUR" target="NAM">
      <data key="d0">40882202</data>
    </edge>
    <edge source="TUR" target="POL">
      <data key="d0">2638091157</data>
    </edge>
    <edge source="TUR" target="PRT">
      <data key="d0">639463372</data>
    </edge>
    <edge source="TUR" target="SVK">
      <data key="d0">384239798</data>
    </edge>
    <edge source="TUR" target="SVN">
      <data key="d0">921027886</data>
    </edge>
    <edge source="TUR" target="SWE">
      <data key="d0">1206849065</data>
    </edge>
    <edge source="TUR" target="UKR">
      <data key="d0">1251476732</data>
    </edge>
    <edge source="TUR" target="BOL">
      <data key="d0">14524562</data>
    </edge>
    <edge source="TUR" target="BWA">
      <data key="d0">2883211</data>
    </edge>
    <edge source="TUR" target="BRA">
      <data key="d0">324119595</data>
    </edge>
    <edge source="TUR" target="BDI">
      <data key="d0">1814304</data>
    </edge>
    <edge source="TUR" target="BLR">
      <data key="d0">357409973</data>
    </edge>
    <edge source="TUR" target="KHM">
      <data key="d0">13743646</data>
    </edge>
    <edge source="TUR" target="CAF">
      <data key="d0">775163</data>
    </edge>
    <edge source="TUR" target="COL">
      <data key="d0">180242652</data>
    </edge>
    <edge source="TUR" target="CRI">
      <data key="d0">46886489</data>
    </edge>
    <edge source="TUR" target="SLV">
      <data key="d0">5609196</data>
    </edge>
    <edge source="TUR" target="EST">
      <data key="d0">171373579</data>
    </edge>
    <edge source="TUR" target="FIN">
      <data key="d0">287147560</data>
    </edge>
    <edge source="TUR" target="GMB">
      <data key="d0">18168119</data>
    </edge>
    <edge source="TUR" target="GTM">
      <data key="d0">26559740</data>
    </edge>
    <edge source="TUR" target="HND">
      <data key="d0">6774664</data>
    </edge>
    <edge source="TUR" target="IDN">
      <data key="d0">235835835</data>
    </edge>
    <edge source="TUR" target="IRL">
      <data key="d0">491444593</data>
    </edge>
    <edge source="TUR" target="JAM">
      <data key="d0">17373994</data>
    </edge>
    <edge source="TUR" target="LVA">
      <data key="d0">195745580</data>
    </edge>
    <edge source="TUR" target="MWI">
      <data key="d0">2182399</data>
    </edge>
    <edge source="TUR" target="MEX">
      <data key="d0">441584384</data>
    </edge>
    <edge source="TUR" target="NIC">
      <data key="d0">3976082</data>
    </edge>
    <edge source="TUR" target="NOR">
      <data key="d0">555915255</data>
    </edge>
    <edge source="TUR" target="PRY">
      <data key="d0">16641160</data>
    </edge>
    <edge source="TUR" target="PER">
      <data key="d0">85273166</data>
    </edge>
    <edge source="TUR" target="ZWE">
      <data key="d0">4595996</data>
    </edge>
    <edge source="TUR" target="UGA">
      <data key="d0">20965684</data>
    </edge>
    <edge source="TUR" target="URY">
      <data key="d0">37093885</data>
    </edge>
    <edge source="TUR" target="ARG">
      <data key="d0">118229010</data>
    </edge>
    <edge source="TUR" target="ECU">
      <data key="d0">36463609</data>
    </edge>
    <edge source="JOR" target="BEL">
      <data key="d0">3806818</data>
    </edge>
    <edge source="JOR" target="ISR">
      <data key="d0">114630833</data>
    </edge>
    <edge source="JOR" target="LBN">
      <data key="d0">130525010</data>
    </edge>
    <edge source="JOR" target="OMN">
      <data key="d0">72826666</data>
    </edge>
    <edge source="JOR" target="NLD">
      <data key="d0">92200710</data>
    </edge>
    <edge source="JOR" target="SAU">
      <data key="d0">993361700</data>
    </edge>
    <edge source="JOR" target="ARE">
      <data key="d0">392907732</data>
    </edge>
    <edge source="JOR" target="TUR">
      <data key="d0">86113884</data>
    </edge>
    <edge source="JOR" target="EGY">
      <data key="d0">98726205</data>
    </edge>
    <edge source="JOR" target="AZE">
      <data key="d0">1289803</data>
    </edge>
    <edge source="JOR" target="AUS">
      <data key="d0">11843957</data>
    </edge>
    <edge source="JOR" target="BRA">
      <data key="d0">5150170</data>
    </edge>
    <edge source="JOR" target="CMR">
      <data key="d0">674885</data>
    </edge>
    <edge source="JOR" target="CHN">
      <data key="d0">129328858</data>
    </edge>
    <edge source="JOR" target="BEN">
      <data key="d0">183883</data>
    </edge>
    <edge source="JOR" target="PSE">
      <data key="d0">175593857</data>
    </edge>
    <edge source="JOR" target="MUS">
      <data key="d0">487520</data>
    </edge>
    <edge source="JOR" target="PAK">
      <data key="d0">21155875</data>
    </edge>
    <edge source="JOR" target="SEN">
      <data key="d0">1009565</data>
    </edge>
    <edge source="JOR" target="IND">
      <data key="d0">489850857</data>
    </edge>
    <edge source="JOR" target="VNM">
      <data key="d0">2696815</data>
    </edge>
    <edge source="JOR" target="TUN">
      <data key="d0">17484604</data>
    </edge>
    <edge source="JOR" target="UKR">
      <data key="d0">5648103</data>
    </edge>
    <edge source="JOR" target="USA">
      <data key="d0">1556395139</data>
    </edge>
    <edge source="JOR" target="FRA">
      <data key="d0">166163127</data>
    </edge>
    <edge source="JOR" target="HUN">
      <data key="d0">734816</data>
    </edge>
    <edge source="JOR" target="LTU">
      <data key="d0">187397</data>
    </edge>
    <edge source="JOR" target="MYS">
      <data key="d0">65680876</data>
    </edge>
    <edge source="JOR" target="ZAF">
      <data key="d0">20346793</data>
    </edge>
    <edge source="JOR" target="THA">
      <data key="d0">3057525</data>
    </edge>
    <edge source="JOR" target="CAN">
      <data key="d0">58839438</data>
    </edge>
    <edge source="JOR" target="DEU">
      <data key="d0">21935912</data>
    </edge>
    <edge source="JOR" target="GHA">
      <data key="d0">2266415</data>
    </edge>
    <edge source="JOR" target="MAR">
      <data key="d0">9963192</data>
    </edge>
    <edge source="JOR" target="ROU">
      <data key="d0">6333397</data>
    </edge>
    <edge source="JOR" target="SWE">
      <data key="d0">3256807</data>
    </edge>
    <edge source="JOR" target="GBR">
      <data key="d0">49771408</data>
    </edge>
    <edge source="JOR" target="DZA">
      <data key="d0">119739172</data>
    </edge>
    <edge source="JOR" target="ARG">
      <data key="d0">407611</data>
    </edge>
    <edge source="JOR" target="AUT">
      <data key="d0">1538598</data>
    </edge>
    <edge source="JOR" target="DNK">
      <data key="d0">1345082</data>
    </edge>
    <edge source="JOR" target="GRC">
      <data key="d0">6259665</data>
    </edge>
    <edge source="JOR" target="IDN">
      <data key="d0">115309523</data>
    </edge>
    <edge source="JOR" target="ITA">
      <data key="d0">37034196</data>
    </edge>
    <edge source="JOR" target="MRT">
      <data key="d0">1328125</data>
    </edge>
    <edge source="JOR" target="MDA">
      <data key="d0">1067822</data>
    </edge>
    <edge source="JOR" target="NOR">
      <data key="d0">338314</data>
    </edge>
    <edge source="JOR" target="POL">
      <data key="d0">592486</data>
    </edge>
    <edge source="JOR" target="PRT">
      <data key="d0">8880377</data>
    </edge>
    <edge source="JOR" target="RUS">
      <data key="d0">4390737</data>
    </edge>
    <edge source="JOR" target="SGP">
      <data key="d0">2600103</data>
    </edge>
    <edge source="JOR" target="SVN">
      <data key="d0">941250</data>
    </edge>
    <edge source="JOR" target="CHE">
      <data key="d0">3282373</data>
    </edge>
    <edge source="JOR" target="KOR">
      <data key="d0">13075643</data>
    </edge>
    <edge source="JOR" target="PHL">
      <data key="d0">5318447</data>
    </edge>
    <edge source="JOR" target="ESP">
      <data key="d0">9088350</data>
    </edge>
    <edge source="JOR" target="NZL">
      <data key="d0">440221</data>
    </edge>
    <edge source="JOR" target="CHL">
      <data key="d0">2039339</data>
    </edge>
    <edge source="JOR" target="BGR">
      <data key="d0">12461918</data>
    </edge>
    <edge source="JOR" target="CZE">
      <data key="d0">355532</data>
    </edge>
    <edge source="JOR" target="ETH">
      <data key="d0">3334412</data>
    </edge>
    <edge source="JOR" target="HKG">
      <data key="d0">12082730</data>
    </edge>
    <edge source="JOR" target="CIV">
      <data key="d0">564214</data>
    </edge>
    <edge source="JOR" target="TZA">
      <data key="d0">1911755</data>
    </edge>
    <edge source="JOR" target="COL">
      <data key="d0">136952</data>
    </edge>
    <edge source="JOR" target="NER">
      <data key="d0">38619</data>
    </edge>
    <edge source="JOR" target="GEO">
      <data key="d0">280217</data>
    </edge>
    <edge source="JOR" target="KGZ">
      <data key="d0">244906</data>
    </edge>
    <edge source="JOR" target="MEX">
      <data key="d0">3605745</data>
    </edge>
    <edge source="JOR" target="PAN">
      <data key="d0">362151</data>
    </edge>
    <edge source="JOR" target="PRY">
      <data key="d0">466811</data>
    </edge>
    <edge source="JOR" target="SRB">
      <data key="d0">7780495</data>
    </edge>
    <edge source="JOR" target="JPN">
      <data key="d0">23171167</data>
    </edge>
    <edge source="JOR" target="LKA">
      <data key="d0">3240829</data>
    </edge>
    <edge source="JOR" target="IRL">
      <data key="d0">1988178</data>
    </edge>
    <edge source="JOR" target="JAM">
      <data key="d0">331370</data>
    </edge>
    <edge source="JOR" target="UGA">
      <data key="d0">1992274</data>
    </edge>
    <edge source="JOR" target="ALB">
      <data key="d0">364555</data>
    </edge>
    <edge source="JOR" target="ARM">
      <data key="d0">155410</data>
    </edge>
    <edge source="JOR" target="BLR">
      <data key="d0">95642</data>
    </edge>
    <edge source="JOR" target="KAZ">
      <data key="d0">480755</data>
    </edge>
    <edge source="JOR" target="SVK">
      <data key="d0">1339312</data>
    </edge>
    <edge source="JOR" target="BOL">
      <data key="d0">76497</data>
    </edge>
    <edge source="JOR" target="KHM">
      <data key="d0">34662</data>
    </edge>
    <edge source="JOR" target="FIN">
      <data key="d0">170518</data>
    </edge>
    <edge source="JOR" target="HRV">
      <data key="d0">217033</data>
    </edge>
    <edge source="JOR" target="EST">
      <data key="d0">358431</data>
    </edge>
    <edge source="JOR" target="MOZ">
      <data key="d0">6593731</data>
    </edge>
    <edge source="JOR" target="MKD">
      <data key="d0">21097</data>
    </edge>
    <edge source="JOR" target="GTM">
      <data key="d0">149023</data>
    </edge>
    <edge source="JOR" target="HND">
      <data key="d0">467238</data>
    </edge>
    <edge source="JOR" target="PER">
      <data key="d0">576786</data>
    </edge>
    <edge source="JOR" target="SLV">
      <data key="d0">162657</data>
    </edge>
    <edge source="JOR" target="MDG">
      <data key="d0">85591</data>
    </edge>
    <edge source="JOR" target="URY">
      <data key="d0">91502</data>
    </edge>
    <edge source="JOR" target="TGO">
      <data key="d0">41531</data>
    </edge>
    <edge source="JOR" target="BFA">
      <data key="d0">91794</data>
    </edge>
    <edge source="ARE" target="AUS">
      <data key="d0">324881470</data>
    </edge>
    <edge source="ARE" target="AUT">
      <data key="d0">79040123</data>
    </edge>
    <edge source="ARE" target="BEL">
      <data key="d0">4366775894</data>
    </edge>
    <edge source="ARE" target="CAN">
      <data key="d0">169724078</data>
    </edge>
    <edge source="ARE" target="CHL">
      <data key="d0">75681028</data>
    </edge>
    <edge source="ARE" target="CHN">
      <data key="d0">3616943626</data>
    </edge>
    <edge source="ARE" target="DNK">
      <data key="d0">21698070</data>
    </edge>
    <edge source="ARE" target="ETH">
      <data key="d0">388974883</data>
    </edge>
    <edge source="ARE" target="FRA">
      <data key="d0">560011004</data>
    </edge>
    <edge source="ARE" target="DEU">
      <data key="d0">748606164</data>
    </edge>
    <edge source="ARE" target="HKG">
      <data key="d0">3139065992</data>
    </edge>
    <edge source="ARE" target="IRL">
      <data key="d0">24878411</data>
    </edge>
    <edge source="ARE" target="ITA">
      <data key="d0">955295672</data>
    </edge>
    <edge source="ARE" target="KAZ">
      <data key="d0">94322568</data>
    </edge>
    <edge source="ARE" target="JOR">
      <data key="d0">472977435</data>
    </edge>
    <edge source="ARE" target="KOR">
      <data key="d0">549216239</data>
    </edge>
    <edge source="ARE" target="LBN">
      <data key="d0">853849957</data>
    </edge>
    <edge source="ARE" target="MYS">
      <data key="d0">422221503</data>
    </edge>
    <edge source="ARE" target="MAR">
      <data key="d0">226785035</data>
    </edge>
    <edge source="ARE" target="OMN">
      <data key="d0">4877160445</data>
    </edge>
    <edge source="ARE" target="NLD">
      <data key="d0">1096368400</data>
    </edge>
    <edge source="ARE" target="PAK">
      <data key="d0">1173855098</data>
    </edge>
    <edge source="ARE" target="PHL">
      <data key="d0">165756081</data>
    </edge>
    <edge source="ARE" target="SAU">
      <data key="d0">3859914188</data>
    </edge>
    <edge source="ARE" target="IND">
      <data key="d0">9080697704</data>
    </edge>
    <edge source="ARE" target="ZAF">
      <data key="d0">293640520</data>
    </edge>
    <edge source="ARE" target="ESP">
      <data key="d0">282918872</data>
    </edge>
    <edge source="ARE" target="THA">
      <data key="d0">739889971</data>
    </edge>
    <edge source="ARE" target="TUR">
      <data key="d0">1301792184</data>
    </edge>
    <edge source="ARE" target="EGY">
      <data key="d0">827195932</data>
    </edge>
    <edge source="ARE" target="GBR">
      <data key="d0">2692546110</data>
    </edge>
    <edge source="ARE" target="TZA">
      <data key="d0">421311970</data>
    </edge>
    <edge source="ARE" target="USA">
      <data key="d0">3443367420</data>
    </edge>
    <edge source="ARE" target="AZE">
      <data key="d0">171010268</data>
    </edge>
    <edge source="ARE" target="BRA">
      <data key="d0">37373283</data>
    </edge>
    <edge source="ARE" target="CMR">
      <data key="d0">61352076</data>
    </edge>
    <edge source="ARE" target="LKA">
      <data key="d0">234810175</data>
    </edge>
    <edge source="ARE" target="GEO">
      <data key="d0">73630471</data>
    </edge>
    <edge source="ARE" target="GHA">
      <data key="d0">200979333</data>
    </edge>
    <edge source="ARE" target="MUS">
      <data key="d0">38023495</data>
    </edge>
    <edge source="ARE" target="NER">
      <data key="d0">44475436</data>
    </edge>
    <edge source="ARE" target="PRT">
      <data key="d0">31752533</data>
    </edge>
    <edge source="ARE" target="TUN">
      <data key="d0">151892339</data>
    </edge>
    <edge source="ARE" target="UGA">
      <data key="d0">62744915</data>
    </edge>
    <edge source="ARE" target="UKR">
      <data key="d0">55311155</data>
    </edge>
    <edge source="ARE" target="BGR">
      <data key="d0">266813619</data>
    </edge>
    <edge source="ARE" target="BDI">
      <data key="d0">7506150</data>
    </edge>
    <edge source="ARE" target="BEN">
      <data key="d0">70148820</data>
    </edge>
    <edge source="ARE" target="GMB">
      <data key="d0">21257032</data>
    </edge>
    <edge source="ARE" target="IDN">
      <data key="d0">259134840</data>
    </edge>
    <edge source="ARE" target="MDG">
      <data key="d0">42418721</data>
    </edge>
    <edge source="ARE" target="MRT">
      <data key="d0">55026294</data>
    </edge>
    <edge source="ARE" target="MOZ">
      <data key="d0">46418052</data>
    </edge>
    <edge source="ARE" target="RUS">
      <data key="d0">463038088</data>
    </edge>
    <edge source="ARE" target="SEN">
      <data key="d0">230580202</data>
    </edge>
    <edge source="ARE" target="SGP">
      <data key="d0">1235702440</data>
    </edge>
    <edge source="ARE" target="VNM">
      <data key="d0">533828044</data>
    </edge>
    <edge source="ARE" target="SWE">
      <data key="d0">21798347</data>
    </edge>
    <edge source="ARE" target="TGO">
      <data key="d0">24238919</data>
    </edge>
    <edge source="ARE" target="BFA">
      <data key="d0">28771605</data>
    </edge>
    <edge source="ARE" target="CAF">
      <data key="d0">6002538</data>
    </edge>
    <edge source="ARE" target="COL">
      <data key="d0">17114834</data>
    </edge>
    <edge source="ARE" target="CIV">
      <data key="d0">67346567</data>
    </edge>
    <edge source="ARE" target="JPN">
      <data key="d0">852683852</data>
    </edge>
    <edge source="ARE" target="CHE">
      <data key="d0">1500437536</data>
    </edge>
    <edge source="ARE" target="DZA">
      <data key="d0">374605997</data>
    </edge>
    <edge source="ARE" target="ARG">
      <data key="d0">11503327</data>
    </edge>
    <edge source="ARE" target="ARM">
      <data key="d0">65307561</data>
    </edge>
    <edge source="ARE" target="KHM">
      <data key="d0">54710409</data>
    </edge>
    <edge source="ARE" target="CRI">
      <data key="d0">3104177</data>
    </edge>
    <edge source="ARE" target="GRC">
      <data key="d0">45389930</data>
    </edge>
    <edge source="ARE" target="GTM">
      <data key="d0">5293985</data>
    </edge>
    <edge source="ARE" target="HND">
      <data key="d0">2423042</data>
    </edge>
    <edge source="ARE" target="JAM">
      <data key="d0">1639884</data>
    </edge>
    <edge source="ARE" target="MWI">
      <data key="d0">20883850</data>
    </edge>
    <edge source="ARE" target="NAM">
      <data key="d0">2977762</data>
    </edge>
    <edge source="ARE" target="NZL">
      <data key="d0">56587567</data>
    </edge>
    <edge source="ARE" target="NOR">
      <data key="d0">56071964</data>
    </edge>
    <edge source="ARE" target="ROU">
      <data key="d0">14197674</data>
    </edge>
    <edge source="ARE" target="ALB">
      <data key="d0">11833673</data>
    </edge>
    <edge source="ARE" target="BLR">
      <data key="d0">8916022</data>
    </edge>
    <edge source="ARE" target="CZE">
      <data key="d0">43617808</data>
    </edge>
    <edge source="ARE" target="FIN">
      <data key="d0">22568733</data>
    </edge>
    <edge source="ARE" target="PSE">
      <data key="d0">4965480</data>
    </edge>
    <edge source="ARE" target="HUN">
      <data key="d0">16044813</data>
    </edge>
    <edge source="ARE" target="KGZ">
      <data key="d0">27632045</data>
    </edge>
    <edge source="ARE" target="LTU">
      <data key="d0">12926901</data>
    </edge>
    <edge source="ARE" target="PAN">
      <data key="d0">8098734</data>
    </edge>
    <edge source="ARE" target="PER">
      <data key="d0">41023146</data>
    </edge>
    <edge source="ARE" target="POL">
      <data key="d0">103440773</data>
    </edge>
    <edge source="ARE" target="SRB">
      <data key="d0">24358835</data>
    </edge>
    <edge source="ARE" target="SVN">
      <data key="d0">6405761</data>
    </edge>
    <edge source="ARE" target="BOL">
      <data key="d0">1682802</data>
    </edge>
    <edge source="ARE" target="HRV">
      <data key="d0">11194389</data>
    </edge>
    <edge source="ARE" target="LVA">
      <data key="d0">8139891</data>
    </edge>
    <edge source="ARE" target="MDA">
      <data key="d0">575741</data>
    </edge>
    <edge source="ARE" target="BWA">
      <data key="d0">15950971</data>
    </edge>
    <edge source="ARE" target="EST">
      <data key="d0">8432711</data>
    </edge>
    <edge source="ARE" target="PRY">
      <data key="d0">2505401</data>
    </edge>
    <edge source="ARE" target="MKD">
      <data key="d0">3979021</data>
    </edge>
    <edge source="ARE" target="URY">
      <data key="d0">2886428</data>
    </edge>
    <edge source="ARE" target="SLV">
      <data key="d0">8958493</data>
    </edge>
    <edge source="ARE" target="ZWE">
      <data key="d0">26664051</data>
    </edge>
    <edge source="ARE" target="ECU">
      <data key="d0">6246224</data>
    </edge>
    <edge source="ARE" target="MEX">
      <data key="d0">34586356</data>
    </edge>
    <edge source="ARE" target="SVK">
      <data key="d0">1071056</data>
    </edge>
    <edge source="ARE" target="NIC">
      <data key="d0">592581</data>
    </edge>
    <edge source="CAN" target="AUS">
      <data key="d0">1379179580</data>
    </edge>
    <edge source="CAN" target="AUT">
      <data key="d0">145014967</data>
    </edge>
    <edge source="CAN" target="BEL">
      <data key="d0">2393708424</data>
    </edge>
    <edge source="CAN" target="BRA">
      <data key="d0">1526355027</data>
    </edge>
    <edge source="CAN" target="CHL">
      <data key="d0">543682381</data>
    </edge>
    <edge source="CAN" target="CHN">
      <data key="d0">15749038129</data>
    </edge>
    <edge source="CAN" target="COL">
      <data key="d0">576737671</data>
    </edge>
    <edge source="CAN" target="CRI">
      <data key="d0">107922150</data>
    </edge>
    <edge source="CAN" target="HRV">
      <data key="d0">15673930</data>
    </edge>
    <edge source="CAN" target="CZE">
      <data key="d0">130516902</data>
    </edge>
    <edge source="CAN" target="FRA">
      <data key="d0">2514403731</data>
    </edge>
    <edge source="CAN" target="DEU">
      <data key="d0">2672860522</data>
    </edge>
    <edge source="CAN" target="GTM">
      <data key="d0">81472530</data>
    </edge>
    <edge source="CAN" target="HKG">
      <data key="d0">1471494914</data>
    </edge>
    <edge source="CAN" target="HUN">
      <data key="d0">56334725</data>
    </edge>
    <edge source="CAN" target="IRL">
      <data key="d0">371714121</data>
    </edge>
    <edge source="CAN" target="ISR">
      <data key="d0">314553639</data>
    </edge>
    <edge source="CAN" target="ITA">
      <data key="d0">1753788701</data>
    </edge>
    <edge source="CAN" target="JAM">
      <data key="d0">70338435</data>
    </edge>
    <edge source="CAN" target="JPN">
      <data key="d0">7981824773</data>
    </edge>
    <edge source="CAN" target="KAZ">
      <data key="d0">60618028</data>
    </edge>
    <edge source="CAN" target="KOR">
      <data key="d0">3284782258</data>
    </edge>
    <edge source="CAN" target="MYS">
      <data key="d0">525801139</data>
    </edge>
    <edge source="CAN" target="MEX">
      <data key="d0">5660988007</data>
    </edge>
    <edge source="CAN" target="NLD">
      <data key="d0">2119899216</data>
    </edge>
    <edge source="CAN" target="NOR">
      <data key="d0">1140989352</data>
    </edge>
    <edge source="CAN" target="PAK">
      <data key="d0">812960543</data>
    </edge>
    <edge source="CAN" target="PER">
      <data key="d0">574626260</data>
    </edge>
    <edge source="CAN" target="PHL">
      <data key="d0">467867915</data>
    </edge>
    <edge source="CAN" target="POL">
      <data key="d0">462718449</data>
    </edge>
    <edge source="CAN" target="ROU">
      <data key="d0">69323936</data>
    </edge>
    <edge source="CAN" target="RUS">
      <data key="d0">455203512</data>
    </edge>
    <edge source="CAN" target="SAU">
      <data key="d0">918400887</data>
    </edge>
    <edge source="CAN" target="SEN">
      <data key="d0">29245446</data>
    </edge>
    <edge source="CAN" target="IND">
      <data key="d0">2861440475</data>
    </edge>
    <edge source="CAN" target="SGP">
      <data key="d0">938913958</data>
    </edge>
    <edge source="CAN" target="VNM">
      <data key="d0">395156530</data>
    </edge>
    <edge source="CAN" target="ESP">
      <data key="d0">1342585725</data>
    </edge>
    <edge source="CAN" target="CHE">
      <data key="d0">672258515</data>
    </edge>
    <edge source="CAN" target="THA">
      <data key="d0">593975239</data>
    </edge>
    <edge source="CAN" target="ARE">
      <data key="d0">1310421046</data>
    </edge>
    <edge source="CAN" target="GBR">
      <data key="d0">4027692988</data>
    </edge>
    <edge source="CAN" target="USA">
      <data key="d0">274473321592</data>
    </edge>
    <edge source="CAN" target="ALB">
      <data key="d0">11955850</data>
    </edge>
    <edge source="CAN" target="AZE">
      <data key="d0">9758230</data>
    </edge>
    <edge source="CAN" target="ARM">
      <data key="d0">4507098</data>
    </edge>
    <edge source="CAN" target="BEN">
      <data key="d0">14049377</data>
    </edge>
    <edge source="CAN" target="DNK">
      <data key="d0">282291202</data>
    </edge>
    <edge source="CAN" target="FIN">
      <data key="d0">505357428</data>
    </edge>
    <edge source="CAN" target="GEO">
      <data key="d0">16940052</data>
    </edge>
    <edge source="CAN" target="GHA">
      <data key="d0">176317587</data>
    </edge>
    <edge source="CAN" target="GRC">
      <data key="d0">61184337</data>
    </edge>
    <edge source="CAN" target="HND">
      <data key="d0">27949186</data>
    </edge>
    <edge source="CAN" target="IDN">
      <data key="d0">1094225258</data>
    </edge>
    <edge source="CAN" target="CIV">
      <data key="d0">49836554</data>
    </edge>
    <edge source="CAN" target="KGZ">
      <data key="d0">10699104</data>
    </edge>
    <edge source="CAN" target="LBN">
      <data key="d0">112852624</data>
    </edge>
    <edge source="CAN" target="LTU">
      <data key="d0">37823093</data>
    </edge>
    <edge source="CAN" target="MUS">
      <data key="d0">5767704</data>
    </edge>
    <edge source="CAN" target="MOZ">
      <data key="d0">34172503</data>
    </edge>
    <edge source="CAN" target="NAM">
      <data key="d0">6338951</data>
    </edge>
    <edge source="CAN" target="NZL">
      <data key="d0">338940634</data>
    </edge>
    <edge source="CAN" target="NER">
      <data key="d0">13647957</data>
    </edge>
    <edge source="CAN" target="PAN">
      <data key="d0">89231859</data>
    </edge>
    <edge source="CAN" target="ZAF">
      <data key="d0">346581282</data>
    </edge>
    <edge source="CAN" target="TGO">
      <data key="d0">12631928</data>
    </edge>
    <edge source="CAN" target="TUN">
      <data key="d0">75144226</data>
    </edge>
    <edge source="CAN" target="TUR">
      <data key="d0">863304791</data>
    </edge>
    <edge source="CAN" target="UKR">
      <data key="d0">193906300</data>
    </edge>
    <edge source="CAN" target="MKD">
      <data key="d0">2646167</data>
    </edge>
    <edge source="CAN" target="EGY">
      <data key="d0">247858304</data>
    </edge>
    <edge source="CAN" target="BFA">
      <data key="d0">36375416</data>
    </edge>
    <edge source="CAN" target="URY">
      <data key="d0">113309257</data>
    </edge>
    <edge source="CAN" target="DZA">
      <data key="d0">388088169</data>
    </edge>
    <edge source="CAN" target="BOL">
      <data key="d0">18926421</data>
    </edge>
    <edge source="CAN" target="LKA">
      <data key="d0">204966282</data>
    </edge>
    <edge source="CAN" target="SLV">
      <data key="d0">44618165</data>
    </edge>
    <edge source="CAN" target="JOR">
      <data key="d0">60913507</data>
    </edge>
    <edge source="CAN" target="MRT">
      <data key="d0">10605531</data>
    </edge>
    <edge source="CAN" target="MAR">
      <data key="d0">258561745</data>
    </edge>
    <edge source="CAN" target="OMN">
      <data key="d0">108157378</data>
    </edge>
    <edge source="CAN" target="ZWE">
      <data key="d0">8434335</data>
    </edge>
    <edge source="CAN" target="BGR">
      <data key="d0">249303751</data>
    </edge>
    <edge source="CAN" target="BLR">
      <data key="d0">2431321</data>
    </edge>
    <edge source="CAN" target="KHM">
      <data key="d0">31081623</data>
    </edge>
    <edge source="CAN" target="ECU">
      <data key="d0">182882094</data>
    </edge>
    <edge source="CAN" target="EST">
      <data key="d0">13732382</data>
    </edge>
    <edge source="CAN" target="GMB">
      <data key="d0">983833</data>
    </edge>
    <edge source="CAN" target="MDA">
      <data key="d0">828885</data>
    </edge>
    <edge source="CAN" target="PRT">
      <data key="d0">184192140</data>
    </edge>
    <edge source="CAN" target="SRB">
      <data key="d0">10873049</data>
    </edge>
    <edge source="CAN" target="SWE">
      <data key="d0">398870579</data>
    </edge>
    <edge source="CAN" target="ARG">
      <data key="d0">227813684</data>
    </edge>
    <edge source="CAN" target="BDI">
      <data key="d0">1074979</data>
    </edge>
    <edge source="CAN" target="CMR">
      <data key="d0">41016508</data>
    </edge>
    <edge source="CAN" target="MWI">
      <data key="d0">6961885</data>
    </edge>
    <edge source="CAN" target="NIC">
      <data key="d0">23350570</data>
    </edge>
    <edge source="CAN" target="UGA">
      <data key="d0">19137478</data>
    </edge>
    <edge source="CAN" target="TZA">
      <data key="d0">63398867</data>
    </edge>
    <edge source="CAN" target="LVA">
      <data key="d0">169098235</data>
    </edge>
    <edge source="CAN" target="PRY">
      <data key="d0">12509723</data>
    </edge>
    <edge source="CAN" target="SVK">
      <data key="d0">31860461</data>
    </edge>
    <edge source="CAN" target="SVN">
      <data key="d0">42108234</data>
    </edge>
    <edge source="CAN" target="MDG">
      <data key="d0">8551086</data>
    </edge>
    <edge source="CAN" target="ETH">
      <data key="d0">55069019</data>
    </edge>
    <edge source="CAN" target="BWA">
      <data key="d0">337424822</data>
    </edge>
    <edge source="CAN" target="CAF">
      <data key="d0">324094</data>
    </edge>
    <edge source="LVA" target="AUT">
      <data key="d0">43711461</data>
    </edge>
    <edge source="LVA" target="BEL">
      <data key="d0">131352929</data>
    </edge>
    <edge source="LVA" target="BLR">
      <data key="d0">118690894</data>
    </edge>
    <edge source="LVA" target="CHN">
      <data key="d0">132075554</data>
    </edge>
    <edge source="LVA" target="EST">
      <data key="d0">1268373830</data>
    </edge>
    <edge source="LVA" target="GEO">
      <data key="d0">17035994</data>
    </edge>
    <edge source="LVA" target="DEU">
      <data key="d0">767431425</data>
    </edge>
    <edge source="LVA" target="GRC">
      <data key="d0">16402020</data>
    </edge>
    <edge source="LVA" target="ITA">
      <data key="d0">153553211</data>
    </edge>
    <edge source="LVA" target="LTU">
      <data key="d0">1966440099</data>
    </edge>
    <edge source="LVA" target="NLD">
      <data key="d0">313808778</data>
    </edge>
    <edge source="LVA" target="NOR">
      <data key="d0">264567028</data>
    </edge>
    <edge source="LVA" target="POL">
      <data key="d0">572263389</data>
    </edge>
    <edge source="LVA" target="ROU">
      <data key="d0">18788427</data>
    </edge>
    <edge source="LVA" target="RUS">
      <data key="d0">875552012</data>
    </edge>
    <edge source="LVA" target="SVN">
      <data key="d0">10467472</data>
    </edge>
    <edge source="LVA" target="ESP">
      <data key="d0">116205108</data>
    </edge>
    <edge source="LVA" target="TUR">
      <data key="d0">149449092</data>
    </edge>
    <edge source="LVA" target="AZE">
      <data key="d0">13964983</data>
    </edge>
    <edge source="LVA" target="BGR">
      <data key="d0">43337624</data>
    </edge>
    <edge source="LVA" target="CZE">
      <data key="d0">150966808</data>
    </edge>
    <edge source="LVA" target="DNK">
      <data key="d0">516522224</data>
    </edge>
    <edge source="LVA" target="FIN">
      <data key="d0">214893999</data>
    </edge>
    <edge source="LVA" target="FRA">
      <data key="d0">189373037</data>
    </edge>
    <edge source="LVA" target="HUN">
      <data key="d0">46259698</data>
    </edge>
    <edge source="LVA" target="IRL">
      <data key="d0">30132551</data>
    </edge>
    <edge source="LVA" target="SRB">
      <data key="d0">6946810</data>
    </edge>
    <edge source="LVA" target="SVK">
      <data key="d0">50418683</data>
    </edge>
    <edge source="LVA" target="SWE">
      <data key="d0">663792434</data>
    </edge>
    <edge source="LVA" target="UKR">
      <data key="d0">98453820</data>
    </edge>
    <edge source="LVA" target="GBR">
      <data key="d0">615706508</data>
    </edge>
    <edge source="LVA" target="AUS">
      <data key="d0">11861422</data>
    </edge>
    <edge source="LVA" target="HRV">
      <data key="d0">4181969</data>
    </edge>
    <edge source="LVA" target="ISR">
      <data key="d0">28018076</data>
    </edge>
    <edge source="LVA" target="JPN">
      <data key="d0">53367994</data>
    </edge>
    <edge source="LVA" target="KAZ">
      <data key="d0">44103069</data>
    </edge>
    <edge source="LVA" target="JOR">
      <data key="d0">2950218</data>
    </edge>
    <edge source="LVA" target="KOR">
      <data key="d0">53804157</data>
    </edge>
    <edge source="LVA" target="KGZ">
      <data key="d0">13362999</data>
    </edge>
    <edge source="LVA" target="LBN">
      <data key="d0">6111424</data>
    </edge>
    <edge source="LVA" target="MYS">
      <data key="d0">7808916</data>
    </edge>
    <edge source="LVA" target="MDA">
      <data key="d0">15423385</data>
    </edge>
    <edge source="LVA" target="MAR">
      <data key="d0">15361006</data>
    </edge>
    <edge source="LVA" target="SAU">
      <data key="d0">68539243</data>
    </edge>
    <edge source="LVA" target="SGP">
      <data key="d0">20928452</data>
    </edge>
    <edge source="LVA" target="ZAF">
      <data key="d0">11434454</data>
    </edge>
    <edge source="LVA" target="THA">
      <data key="d0">12519560</data>
    </edge>
    <edge source="LVA" target="ARE">
      <data key="d0">86444565</data>
    </edge>
    <edge source="LVA" target="TUN">
      <data key="d0">4282075</data>
    </edge>
    <edge source="LVA" target="EGY">
      <data key="d0">56590748</data>
    </edge>
    <edge source="LVA" target="USA">
      <data key="d0">173464935</data>
    </edge>
    <edge source="LVA" target="ARM">
      <data key="d0">4074244</data>
    </edge>
    <edge source="LVA" target="CAN">
      <data key="d0">21604886</data>
    </edge>
    <edge source="LVA" target="GHA">
      <data key="d0">2971722</data>
    </edge>
    <edge source="LVA" target="HKG">
      <data key="d0">25755080</data>
    </edge>
    <edge source="LVA" target="MEX">
      <data key="d0">7020060</data>
    </edge>
    <edge source="LVA" target="NZL">
      <data key="d0">4201622</data>
    </edge>
    <edge source="LVA" target="PAN">
      <data key="d0">960416</data>
    </edge>
    <edge source="LVA" target="PRT">
      <data key="d0">19776966</data>
    </edge>
    <edge source="LVA" target="MKD">
      <data key="d0">1972217</data>
    </edge>
    <edge source="LVA" target="DZA">
      <data key="d0">70228847</data>
    </edge>
    <edge source="LVA" target="BEN">
      <data key="d0">286198</data>
    </edge>
    <edge source="LVA" target="ETH">
      <data key="d0">10170995</data>
    </edge>
    <edge source="LVA" target="GMB">
      <data key="d0">238637</data>
    </edge>
    <edge source="LVA" target="GTM">
      <data key="d0">750776</data>
    </edge>
    <edge source="LVA" target="CIV">
      <data key="d0">308356</data>
    </edge>
    <edge source="LVA" target="MRT">
      <data key="d0">4806204</data>
    </edge>
    <edge source="LVA" target="MUS">
      <data key="d0">78033</data>
    </edge>
    <edge source="LVA" target="NER">
      <data key="d0">297913</data>
    </edge>
    <edge source="LVA" target="PAK">
      <data key="d0">12661972</data>
    </edge>
    <edge source="LVA" target="PHL">
      <data key="d0">4702164</data>
    </edge>
    <edge source="LVA" target="SEN">
      <data key="d0">3513151</data>
    </edge>
    <edge source="LVA" target="TGO">
      <data key="d0">652325</data>
    </edge>
    <edge source="LVA" target="UGA">
      <data key="d0">6518063</data>
    </edge>
    <edge source="LVA" target="TZA">
      <data key="d0">361325</data>
    </edge>
    <edge source="LVA" target="BFA">
      <data key="d0">405551</data>
    </edge>
    <edge source="LVA" target="URY">
      <data key="d0">964855</data>
    </edge>
    <edge source="LVA" target="IND">
      <data key="d0">31718651</data>
    </edge>
    <edge source="LVA" target="ALB">
      <data key="d0">1204286</data>
    </edge>
    <edge source="LVA" target="CHL">
      <data key="d0">4617137</data>
    </edge>
    <edge source="LVA" target="ARG">
      <data key="d0">3113008</data>
    </edge>
    <edge source="LVA" target="BOL">
      <data key="d0">705785</data>
    </edge>
    <edge source="LVA" target="BRA">
      <data key="d0">5099605</data>
    </edge>
    <edge source="LVA" target="KHM">
      <data key="d0">139934</data>
    </edge>
    <edge source="LVA" target="SLV">
      <data key="d0">126343</data>
    </edge>
    <edge source="LVA" target="HND">
      <data key="d0">878392</data>
    </edge>
    <edge source="LVA" target="JAM">
      <data key="d0">32912</data>
    </edge>
    <edge source="LVA" target="NIC">
      <data key="d0">263439</data>
    </edge>
    <edge source="LVA" target="PRY">
      <data key="d0">14958807</data>
    </edge>
    <edge source="LVA" target="PER">
      <data key="d0">3173100</data>
    </edge>
    <edge source="LVA" target="VNM">
      <data key="d0">4330960</data>
    </edge>
    <edge source="LVA" target="CHE">
      <data key="d0">41178406</data>
    </edge>
    <edge source="LVA" target="LKA">
      <data key="d0">562061</data>
    </edge>
    <edge source="LVA" target="OMN">
      <data key="d0">2210212</data>
    </edge>
    <edge source="LVA" target="ECU">
      <data key="d0">2949374</data>
    </edge>
    <edge source="LVA" target="MOZ">
      <data key="d0">125842</data>
    </edge>
    <edge source="LVA" target="COL">
      <data key="d0">2744221</data>
    </edge>
    <edge source="LVA" target="CRI">
      <data key="d0">595653</data>
    </edge>
    <edge source="LVA" target="CMR">
      <data key="d0">181131</data>
    </edge>
    <edge source="LVA" target="CAF">
      <data key="d0">18596</data>
    </edge>
    <edge source="LVA" target="MDG">
      <data key="d0">248337</data>
    </edge>
    <edge source="LVA" target="IDN">
      <data key="d0">878248</data>
    </edge>
    <edge source="LVA" target="PSE">
      <data key="d0">15808</data>
    </edge>
    <edge source="LVA" target="NAM">
      <data key="d0">32192</data>
    </edge>
    <edge source="LVA" target="BWA">
      <data key="d0">52931</data>
    </edge>
    <edge source="LVA" target="BDI">
      <data key="d0">28713</data>
    </edge>
    <edge source="LVA" target="ZWE">
      <data key="d0">36769</data>
    </edge>
    <edge source="NLD" target="ALB">
      <data key="d0">58878529</data>
    </edge>
    <edge source="NLD" target="DZA">
      <data key="d0">899872386</data>
    </edge>
    <edge source="NLD" target="ARG">
      <data key="d0">707655638</data>
    </edge>
    <edge source="NLD" target="AUS">
      <data key="d0">2354016543</data>
    </edge>
    <edge source="NLD" target="AUT">
      <data key="d0">5500175553</data>
    </edge>
    <edge source="NLD" target="ARM">
      <data key="d0">24648819</data>
    </edge>
    <edge source="NLD" target="BEL">
      <data key="d0">45804998895</data>
    </edge>
    <edge source="NLD" target="BOL">
      <data key="d0">70228279</data>
    </edge>
    <edge source="NLD" target="BRA">
      <data key="d0">3409489575</data>
    </edge>
    <edge source="NLD" target="BGR">
      <data key="d0">890215474</data>
    </edge>
    <edge source="NLD" target="BLR">
      <data key="d0">205553955</data>
    </edge>
    <edge source="NLD" target="KHM">
      <data key="d0">23196254</data>
    </edge>
    <edge source="NLD" target="CMR">
      <data key="d0">126588018</data>
    </edge>
    <edge source="NLD" target="CAN">
      <data key="d0">2962585618</data>
    </edge>
    <edge source="NLD" target="CAF">
      <data key="d0">11603375</data>
    </edge>
    <edge source="NLD" target="LKA">
      <data key="d0">115507231</data>
    </edge>
    <edge source="NLD" target="CHL">
      <data key="d0">617116750</data>
    </edge>
    <edge source="NLD" target="CHN">
      <data key="d0">10504045231</data>
    </edge>
    <edge source="NLD" target="COL">
      <data key="d0">409833322</data>
    </edge>
    <edge source="NLD" target="CRI">
      <data key="d0">89801266</data>
    </edge>
    <edge source="NLD" target="HRV">
      <data key="d0">592438285</data>
    </edge>
    <edge source="NLD" target="CZE">
      <data key="d0">7312580453</data>
    </edge>
    <edge source="NLD" target="DNK">
      <data key="d0">6294910232</data>
    </edge>
    <edge source="NLD" target="ECU">
      <data key="d0">302999741</data>
    </edge>
    <edge source="NLD" target="ETH">
      <data key="d0">133223972</data>
    </edge>
    <edge source="NLD" target="EST">
      <data key="d0">847609926</data>
    </edge>
    <edge source="NLD" target="FIN">
      <data key="d0">4532518399</data>
    </edge>
    <edge source="NLD" target="FRA">
      <data key="d0">36052574449</data>
    </edge>
    <edge source="NLD" target="GEO">
      <data key="d0">133248724</data>
    </edge>
    <edge source="NLD" target="GMB">
      <data key="d0">32350611</data>
    </edge>
    <edge source="NLD" target="DEU">
      <data key="d0">98067261493</data>
    </edge>
    <edge source="NLD" target="GHA">
      <data key="d0">483168767</data>
    </edge>
    <edge source="NLD" target="GRC">
      <data key="d0">2226815814</data>
    </edge>
    <edge source="NLD" target="GTM">
      <data key="d0">74544832</data>
    </edge>
    <edge source="NLD" target="HKG">
      <data key="d0">2322901378</data>
    </edge>
    <edge source="NLD" target="HUN">
      <data key="d0">3369415326</data>
    </edge>
    <edge source="NLD" target="IDN">
      <data key="d0">1011984662</data>
    </edge>
    <edge source="NLD" target="IRL">
      <data key="d0">3693096824</data>
    </edge>
    <edge source="NLD" target="ISR">
      <data key="d0">2091811567</data>
    </edge>
    <edge source="NLD" target="ITA">
      <data key="d0">17445962748</data>
    </edge>
    <edge source="NLD" target="CIV">
      <data key="d0">172001102</data>
    </edge>
    <edge source="NLD" target="JPN">
      <data key="d0">3202822725</data>
    </edge>
    <edge source="NLD" target="KAZ">
      <data key="d0">401889249</data>
    </edge>
    <edge source="NLD" target="JOR">
      <data key="d0">307521202</data>
    </edge>
    <edge source="NLD" target="KOR">
      <data key="d0">3863550980</data>
    </edge>
    <edge source="NLD" target="KGZ">
      <data key="d0">15712645</data>
    </edge>
    <edge source="NLD" target="LBN">
      <data key="d0">341436395</data>
    </edge>
    <edge source="NLD" target="LVA">
      <data key="d0">540989171</data>
    </edge>
    <edge source="NLD" target="LTU">
      <data key="d0">891600808</data>
    </edge>
    <edge source="NLD" target="MDG">
      <data key="d0">25170014</data>
    </edge>
    <edge source="NLD" target="MYS">
      <data key="d0">1269516671</data>
    </edge>
    <edge source="NLD" target="MUS">
      <data key="d0">50514760</data>
    </edge>
    <edge source="NLD" target="MEX">
      <data key="d0">2029024415</data>
    </edge>
    <edge source="NLD" target="MDA">
      <data key="d0">71594289</data>
    </edge>
    <edge source="NLD" target="MAR">
      <data key="d0">1101584902</data>
    </edge>
    <edge source="NLD" target="OMN">
      <data key="d0">364101817</data>
    </edge>
    <edge source="NLD" target="NAM">
      <data key="d0">26783432</data>
    </edge>
    <edge source="NLD" target="NZL">
      <data key="d0">400515356</data>
    </edge>
    <edge source="NLD" target="NIC">
      <data key="d0">17577136</data>
    </edge>
    <edge source="NLD" target="NER">
      <data key="d0">16937054</data>
    </edge>
    <edge source="NLD" target="NOR">
      <data key="d0">4196572645</data>
    </edge>
    <edge source="NLD" target="PAK">
      <data key="d0">571863429</data>
    </edge>
    <edge source="NLD" target="PAN">
      <data key="d0">139577309</data>
    </edge>
    <edge source="NLD" target="PHL">
      <data key="d0">504956828</data>
    </edge>
    <edge source="NLD" target="POL">
      <data key="d0">11220297284</data>
    </edge>
    <edge source="NLD" target="PRT">
      <data key="d0">2607733627</data>
    </edge>
    <edge source="NLD" target="ROU">
      <data key="d0">2526354135</data>
    </edge>
    <edge source="NLD" target="RUS">
      <data key="d0">4638958074</data>
    </edge>
    <edge source="NLD" target="SAU">
      <data key="d0">2240424326</data>
    </edge>
    <edge source="NLD" target="SEN">
      <data key="d0">336048919</data>
    </edge>
    <edge source="NLD" target="SRB">
      <data key="d0">409590118</data>
    </edge>
    <edge source="NLD" target="IND">
      <data key="d0">1886266542</data>
    </edge>
    <edge source="NLD" target="SGP">
      <data key="d0">5229120472</data>
    </edge>
    <edge source="NLD" target="SVK">
      <data key="d0">1519835028</data>
    </edge>
    <edge source="NLD" target="VNM">
      <data key="d0">879862640</data>
    </edge>
    <edge source="NLD" target="SVN">
      <data key="d0">835021385</data>
    </edge>
    <edge source="NLD" target="ZAF">
      <data key="d0">1925886692</data>
    </edge>
    <edge source="NLD" target="ZWE">
      <data key="d0">14735319</data>
    </edge>
    <edge source="NLD" target="ESP">
      <data key="d0">13390041038</data>
    </edge>
    <edge source="NLD" target="SWE">
      <data key="d0">9371261168</data>
    </edge>
    <edge source="NLD" target="CHE">
      <data key="d0">6073684445</data>
    </edge>
    <edge source="NLD" target="THA">
      <data key="d0">1123224393</data>
    </edge>
    <edge source="NLD" target="TGO">
      <data key="d0">875034339</data>
    </edge>
    <edge source="NLD" target="ARE">
      <data key="d0">3020876611</data>
    </edge>
    <edge source="NLD" target="TUN">
      <data key="d0">302341663</data>
    </edge>
    <edge source="NLD" target="TUR">
      <data key="d0">5449910519</data>
    </edge>
    <edge source="NLD" target="UGA">
      <data key="d0">60545151</data>
    </edge>
    <edge source="NLD" target="UKR">
      <data key="d0">773763717</data>
    </edge>
    <edge source="NLD" target="MKD">
      <data key="d0">100588004</data>
    </edge>
    <edge source="NLD" target="EGY">
      <data key="d0">1378754534</data>
    </edge>
    <edge source="NLD" target="GBR">
      <data key="d0">39968116431</data>
    </edge>
    <edge source="NLD" target="TZA">
      <data key="d0">117595424</data>
    </edge>
    <edge source="NLD" target="USA">
      <data key="d0">19179860257</data>
    </edge>
    <edge source="NLD" target="BFA">
      <data key="d0">50928076</data>
    </edge>
    <edge source="NLD" target="AZE">
      <data key="d0">127219268</data>
    </edge>
    <edge source="NLD" target="BEN">
      <data key="d0">96742695</data>
    </edge>
    <edge source="NLD" target="PSE">
      <data key="d0">22368125</data>
    </edge>
    <edge source="NLD" target="MRT">
      <data key="d0">94943586</data>
    </edge>
    <edge source="NLD" target="MOZ">
      <data key="d0">38275225</data>
    </edge>
    <edge source="NLD" target="URY">
      <data key="d0">87126808</data>
    </edge>
    <edge source="NLD" target="SLV">
      <data key="d0">30534887</data>
    </edge>
    <edge source="NLD" target="HND">
      <data key="d0">46440178</data>
    </edge>
    <edge source="NLD" target="JAM">
      <data key="d0">33658744</data>
    </edge>
    <edge source="NLD" target="MWI">
      <data key="d0">7243782</data>
    </edge>
    <edge source="NLD" target="PRY">
      <data key="d0">66153055</data>
    </edge>
    <edge source="NLD" target="PER">
      <data key="d0">314056348</data>
    </edge>
    <edge source="NLD" target="BWA">
      <data key="d0">9165722</data>
    </edge>
    <edge source="NLD" target="BDI">
      <data key="d0">7199595</data>
    </edge>
    <edge source="EGY" target="BEL">
      <data key="d0">312339818</data>
    </edge>
    <edge source="EGY" target="CHN">
      <data key="d0">494833782</data>
    </edge>
    <edge source="EGY" target="FRA">
      <data key="d0">500613496</data>
    </edge>
    <edge source="EGY" target="DEU">
      <data key="d0">528523413</data>
    </edge>
    <edge source="EGY" target="JOR">
      <data key="d0">518811408</data>
    </edge>
    <edge source="EGY" target="LBN">
      <data key="d0">498102375</data>
    </edge>
    <edge source="EGY" target="OMN">
      <data key="d0">158122779</data>
    </edge>
    <edge source="EGY" target="NLD">
      <data key="d0">320805433</data>
    </edge>
    <edge source="EGY" target="SAU">
      <data key="d0">1688418312</data>
    </edge>
    <edge source="EGY" target="ARE">
      <data key="d0">1171401689</data>
    </edge>
    <edge source="EGY" target="TUR">
      <data key="d0">1334313970</data>
    </edge>
    <edge source="EGY" target="GBR">
      <data key="d0">1043676572</data>
    </edge>
    <edge source="EGY" target="USA">
      <data key="d0">1009730517</data>
    </edge>
    <edge source="EGY" target="PAK">
      <data key="d0">119471300</data>
    </edge>
    <edge source="EGY" target="IND">
      <data key="d0">630184271</data>
    </edge>
    <edge source="EGY" target="VNM">
      <data key="d0">23710548</data>
    </edge>
    <edge source="EGY" target="DZA">
      <data key="d0">460583951</data>
    </edge>
    <edge source="EGY" target="AZE">
      <data key="d0">1198521</data>
    </edge>
    <edge source="EGY" target="AUS">
      <data key="d0">23040521</data>
    </edge>
    <edge source="EGY" target="AUT">
      <data key="d0">11825747</data>
    </edge>
    <edge source="EGY" target="CMR">
      <data key="d0">28313649</data>
    </edge>
    <edge source="EGY" target="CAN">
      <data key="d0">51037521</data>
    </edge>
    <edge source="EGY" target="LKA">
      <data key="d0">23507802</data>
    </edge>
    <edge source="EGY" target="ETH">
      <data key="d0">106760430</data>
    </edge>
    <edge source="EGY" target="GMB">
      <data key="d0">2186478</data>
    </edge>
    <edge source="EGY" target="PSE">
      <data key="d0">131409763</data>
    </edge>
    <edge source="EGY" target="GHA">
      <data key="d0">68861745</data>
    </edge>
    <edge source="EGY" target="GRC">
      <data key="d0">182681082</data>
    </edge>
    <edge source="EGY" target="ISR">
      <data key="d0">46935709</data>
    </edge>
    <edge source="EGY" target="ITA">
      <data key="d0">1420754647</data>
    </edge>
    <edge source="EGY" target="MYS">
      <data key="d0">52633534</data>
    </edge>
    <edge source="EGY" target="MRT">
      <data key="d0">10247290</data>
    </edge>
    <edge source="EGY" target="MUS">
      <data key="d0">20715591</data>
    </edge>
    <edge source="EGY" target="MAR">
      <data key="d0">322790861</data>
    </edge>
    <edge source="EGY" target="PHL">
      <data key="d0">5967182</data>
    </edge>
    <edge source="EGY" target="RUS">
      <data key="d0">265389479</data>
    </edge>
    <edge source="EGY" target="SEN">
      <data key="d0">47042377</data>
    </edge>
    <edge source="EGY" target="ZAF">
      <data key="d0">64181408</data>
    </edge>
    <edge source="EGY" target="ESP">
      <data key="d0">653384581</data>
    </edge>
    <edge source="EGY" target="HKG">
      <data key="d0">28083960</data>
    </edge>
    <edge source="EGY" target="KOR">
      <data key="d0">22893550</data>
    </edge>
    <edge source="EGY" target="SGP">
      <data key="d0">128696977</data>
    </edge>
    <edge source="EGY" target="SWE">
      <data key="d0">23708118</data>
    </edge>
    <edge source="EGY" target="TUN">
      <data key="d0">169952216</data>
    </edge>
    <edge source="EGY" target="ALB">
      <data key="d0">6004237</data>
    </edge>
    <edge source="EGY" target="BGR">
      <data key="d0">56403721</data>
    </edge>
    <edge source="EGY" target="BDI">
      <data key="d0">7859066</data>
    </edge>
    <edge source="EGY" target="KHM">
      <data key="d0">416230</data>
    </edge>
    <edge source="EGY" target="CHL">
      <data key="d0">5647551</data>
    </edge>
    <edge source="EGY" target="CZE">
      <data key="d0">76113185</data>
    </edge>
    <edge source="EGY" target="BEN">
      <data key="d0">7605598</data>
    </edge>
    <edge source="EGY" target="DNK">
      <data key="d0">11078338</data>
    </edge>
    <edge source="EGY" target="CIV">
      <data key="d0">33958904</data>
    </edge>
    <edge source="EGY" target="JAM">
      <data key="d0">811472</data>
    </edge>
    <edge source="EGY" target="JPN">
      <data key="d0">48544563</data>
    </edge>
    <edge source="EGY" target="MWI">
      <data key="d0">3600043</data>
    </edge>
    <edge source="EGY" target="MOZ">
      <data key="d0">10775167</data>
    </edge>
    <edge source="EGY" target="NER">
      <data key="d0">7837452</data>
    </edge>
    <edge source="EGY" target="ROU">
      <data key="d0">114429616</data>
    </edge>
    <edge source="EGY" target="SVN">
      <data key="d0">47874871</data>
    </edge>
    <edge source="EGY" target="ZWE">
      <data key="d0">15772629</data>
    </edge>
    <edge source="EGY" target="TGO">
      <data key="d0">21754560</data>
    </edge>
    <edge source="EGY" target="UGA">
      <data key="d0">42452318</data>
    </edge>
    <edge source="EGY" target="TZA">
      <data key="d0">28513834</data>
    </edge>
    <edge source="EGY" target="ARG">
      <data key="d0">7673690</data>
    </edge>
    <edge source="EGY" target="ARM">
      <data key="d0">1310304</data>
    </edge>
    <edge source="EGY" target="BRA">
      <data key="d0">95234040</data>
    </edge>
    <edge source="EGY" target="BLR">
      <data key="d0">3688533</data>
    </edge>
    <edge source="EGY" target="CAF">
      <data key="d0">411085</data>
    </edge>
    <edge source="EGY" target="COL">
      <data key="d0">7450140</data>
    </edge>
    <edge source="EGY" target="CRI">
      <data key="d0">1039066</data>
    </edge>
    <edge source="EGY" target="HRV">
      <data key="d0">16735552</data>
    </edge>
    <edge source="EGY" target="EST">
      <data key="d0">3330938</data>
    </edge>
    <edge source="EGY" target="FIN">
      <data key="d0">15574339</data>
    </edge>
    <edge source="EGY" target="GEO">
      <data key="d0">3954957</data>
    </edge>
    <edge source="EGY" target="HUN">
      <data key="d0">26452983</data>
    </edge>
    <edge source="EGY" target="IDN">
      <data key="d0">63651194</data>
    </edge>
    <edge source="EGY" target="IRL">
      <data key="d0">25628207</data>
    </edge>
    <edge source="EGY" target="KAZ">
      <data key="d0">3876508</data>
    </edge>
    <edge source="EGY" target="LVA">
      <data key="d0">4282706</data>
    </edge>
    <edge source="EGY" target="LTU">
      <data key="d0">10126821</data>
    </edge>
    <edge source="EGY" target="MEX">
      <data key="d0">56477602</data>
    </edge>
    <edge source="EGY" target="MDA">
      <data key="d0">1002907</data>
    </edge>
    <edge source="EGY" target="NZL">
      <data key="d0">4663444</data>
    </edge>
    <edge source="EGY" target="NOR">
      <data key="d0">10261373</data>
    </edge>
    <edge source="EGY" target="PAN">
      <data key="d0">3204780</data>
    </edge>
    <edge source="EGY" target="PER">
      <data key="d0">4426425</data>
    </edge>
    <edge source="EGY" target="POL">
      <data key="d0">98506805</data>
    </edge>
    <edge source="EGY" target="PRT">
      <data key="d0">89237233</data>
    </edge>
    <edge source="EGY" target="SRB">
      <data key="d0">2063788</data>
    </edge>
    <edge source="EGY" target="CHE">
      <data key="d0">84419437</data>
    </edge>
    <edge source="EGY" target="THA">
      <data key="d0">48928201</data>
    </edge>
    <edge source="EGY" target="UKR">
      <data key="d0">27497870</data>
    </edge>
    <edge source="EGY" target="MKD">
      <data key="d0">384984</data>
    </edge>
    <edge source="EGY" target="BFA">
      <data key="d0">9505505</data>
    </edge>
    <edge source="EGY" target="URY">
      <data key="d0">9554668</data>
    </edge>
    <edge source="EGY" target="PRY">
      <data key="d0">697682</data>
    </edge>
    <edge source="EGY" target="GTM">
      <data key="d0">6665225</data>
    </edge>
    <edge source="EGY" target="ECU">
      <data key="d0">1396594</data>
    </edge>
    <edge source="EGY" target="NAM">
      <data key="d0">326551</data>
    </edge>
    <edge source="EGY" target="SLV">
      <data key="d0">220604</data>
    </edge>
    <edge source="EGY" target="HND">
      <data key="d0">155391</data>
    </edge>
    <edge source="EGY" target="SVK">
      <data key="d0">141641</data>
    </edge>
    <edge source="EGY" target="BOL">
      <data key="d0">25085</data>
    </edge>
    <edge source="EGY" target="BWA">
      <data key="d0">15161</data>
    </edge>
    <edge source="GEO" target="AZE">
      <data key="d0">153389809</data>
    </edge>
    <edge source="GEO" target="ARM">
      <data key="d0">150629410</data>
    </edge>
    <edge source="GEO" target="SAU">
      <data key="d0">7709036</data>
    </edge>
    <edge source="GEO" target="ARE">
      <data key="d0">28014247</data>
    </edge>
    <edge source="GEO" target="EGY">
      <data key="d0">15302443</data>
    </edge>
    <edge source="GEO" target="KAZ">
      <data key="d0">39772860</data>
    </edge>
    <edge source="GEO" target="VNM">
      <data key="d0">559596</data>
    </edge>
    <edge source="GEO" target="HKG">
      <data key="d0">4257778</data>
    </edge>
    <edge source="GEO" target="USA">
      <data key="d0">68218169</data>
    </edge>
    <edge source="GEO" target="KOR">
      <data key="d0">14020828</data>
    </edge>
    <edge source="GEO" target="RUS">
      <data key="d0">206098544</data>
    </edge>
    <edge source="GEO" target="TUR">
      <data key="d0">170068591</data>
    </edge>
    <edge source="GEO" target="UKR">
      <data key="d0">73217325</data>
    </edge>
    <edge source="GEO" target="DZA">
      <data key="d0">656638</data>
    </edge>
    <edge source="GEO" target="AUS">
      <data key="d0">944300</data>
    </edge>
    <edge source="GEO" target="AUT">
      <data key="d0">733489</data>
    </edge>
    <edge source="GEO" target="BEL">
      <data key="d0">7479099</data>
    </edge>
    <edge source="GEO" target="BRA">
      <data key="d0">583150</data>
    </edge>
    <edge source="GEO" target="BGR">
      <data key="d0">167136637</data>
    </edge>
    <edge source="GEO" target="BLR">
      <data key="d0">18218821</data>
    </edge>
    <edge source="GEO" target="CAN">
      <data key="d0">9665974</data>
    </edge>
    <edge source="GEO" target="CHN">
      <data key="d0">169554791</data>
    </edge>
    <edge source="GEO" target="HRV">
      <data key="d0">234800</data>
    </edge>
    <edge source="GEO" target="CZE">
      <data key="d0">13801959</data>
    </edge>
    <edge source="GEO" target="EST">
      <data key="d0">2772718</data>
    </edge>
    <edge source="GEO" target="FRA">
      <data key="d0">25063832</data>
    </edge>
    <edge source="GEO" target="DEU">
      <data key="d0">82247137</data>
    </edge>
    <edge source="GEO" target="GRC">
      <data key="d0">11473436</data>
    </edge>
    <edge source="GEO" target="HUN">
      <data key="d0">645550</data>
    </edge>
    <edge source="GEO" target="ISR">
      <data key="d0">5405640</data>
    </edge>
    <edge source="GEO" target="ITA">
      <data key="d0">72433610</data>
    </edge>
    <edge source="GEO" target="JPN">
      <data key="d0">2672002</data>
    </edge>
    <edge source="GEO" target="JOR">
      <data key="d0">355900</data>
    </edge>
    <edge source="GEO" target="KGZ">
      <data key="d0">7295285</data>
    </edge>
    <edge source="GEO" target="LBN">
      <data key="d0">902376</data>
    </edge>
    <edge source="GEO" target="LVA">
      <data key="d0">5657405</data>
    </edge>
    <edge source="GEO" target="LTU">
      <data key="d0">25100228</data>
    </edge>
    <edge source="GEO" target="MEX">
      <data key="d0">11203721</data>
    </edge>
    <edge source="GEO" target="MDA">
      <data key="d0">2010254</data>
    </edge>
    <edge source="GEO" target="NLD">
      <data key="d0">34675248</data>
    </edge>
    <edge source="GEO" target="POL">
      <data key="d0">8658442</data>
    </edge>
    <edge source="GEO" target="ROU">
      <data key="d0">36700010</data>
    </edge>
    <edge source="GEO" target="SGP">
      <data key="d0">10665455</data>
    </edge>
    <edge source="GEO" target="SVK">
      <data key="d0">8334565</data>
    </edge>
    <edge source="GEO" target="ZAF">
      <data key="d0">134622</data>
    </edge>
    <edge source="GEO" target="ESP">
      <data key="d0">40945817</data>
    </edge>
    <edge source="GEO" target="CHE">
      <data key="d0">39616388</data>
    </edge>
    <edge source="GEO" target="TUN">
      <data key="d0">4412569</data>
    </edge>
    <edge source="GEO" target="GBR">
      <data key="d0">15161022</data>
    </edge>
    <edge source="GEO" target="PHL">
      <data key="d0">138634</data>
    </edge>
    <edge source="GEO" target="ALB">
      <data key="d0">201888</data>
    </edge>
    <edge source="GEO" target="PAN">
      <data key="d0">3408756</data>
    </edge>
    <edge source="GEO" target="SRB">
      <data key="d0">85096</data>
    </edge>
    <edge source="GEO" target="CRI">
      <data key="d0">28440</data>
    </edge>
    <edge source="GEO" target="DNK">
      <data key="d0">1181026</data>
    </edge>
    <edge source="GEO" target="FIN">
      <data key="d0">230761</data>
    </edge>
    <edge source="GEO" target="GHA">
      <data key="d0">66509</data>
    </edge>
    <edge source="GEO" target="NOR">
      <data key="d0">280565</data>
    </edge>
    <edge source="GEO" target="PRT">
      <data key="d0">1523752</data>
    </edge>
    <edge source="GEO" target="SVN">
      <data key="d0">117451</data>
    </edge>
    <edge source="GEO" target="PAK">
      <data key="d0">63053</data>
    </edge>
    <edge source="GEO" target="IND">
      <data key="d0">22184414</data>
    </edge>
    <edge source="GEO" target="CHL">
      <data key="d0">2775231</data>
    </edge>
    <edge source="GEO" target="PER">
      <data key="d0">2970316</data>
    </edge>
    <edge source="GEO" target="COL">
      <data key="d0">2628932</data>
    </edge>
    <edge source="GEO" target="IRL">
      <data key="d0">370230</data>
    </edge>
    <edge source="GEO" target="MYS">
      <data key="d0">248500</data>
    </edge>
    <edge source="GEO" target="MAR">
      <data key="d0">1901658</data>
    </edge>
    <edge source="GEO" target="ZWE">
      <data key="d0">454400</data>
    </edge>
    <edge source="GEO" target="TZA">
      <data key="d0">1210650</data>
    </edge>
    <edge source="GEO" target="MOZ">
      <data key="d0">2263244</data>
    </edge>
    <edge source="GEO" target="GTM">
      <data key="d0">382505</data>
    </edge>
    <edge source="GEO" target="URY">
      <data key="d0">317581</data>
    </edge>
    <edge source="GEO" target="THA">
      <data key="d0">154171</data>
    </edge>
    <edge source="GEO" target="SWE">
      <data key="d0">51915</data>
    </edge>
    <edge source="GEO" target="UGA">
      <data key="d0">25600</data>
    </edge>
    <edge source="CIV" target="ISR">
      <data key="d0">15482169</data>
    </edge>
    <edge source="CIV" target="GHA">
      <data key="d0">513726312</data>
    </edge>
    <edge source="CIV" target="BFA">
      <data key="d0">430005781</data>
    </edge>
    <edge source="CIV" target="CMR">
      <data key="d0">30350781</data>
    </edge>
    <edge source="CIV" target="CHN">
      <data key="d0">71289771</data>
    </edge>
    <edge source="CIV" target="FRA">
      <data key="d0">554508451</data>
    </edge>
    <edge source="CIV" target="KOR">
      <data key="d0">8885712</data>
    </edge>
    <edge source="CIV" target="VNM">
      <data key="d0">550990484</data>
    </edge>
    <edge source="CIV" target="ESP">
      <data key="d0">374655844</data>
    </edge>
    <edge source="CIV" target="USA">
      <data key="d0">958466033</data>
    </edge>
    <edge source="CIV" target="CAN">
      <data key="d0">237682287</data>
    </edge>
    <edge source="CIV" target="BEN">
      <data key="d0">34473540</data>
    </edge>
    <edge source="CIV" target="GMB">
      <data key="d0">11582451</data>
    </edge>
    <edge source="CIV" target="MRT">
      <data key="d0">10237693</data>
    </edge>
    <edge source="CIV" target="NLD">
      <data key="d0">1253806692</data>
    </edge>
    <edge source="CIV" target="NER">
      <data key="d0">42544053</data>
    </edge>
    <edge source="CIV" target="SEN">
      <data key="d0">118141783</data>
    </edge>
    <edge source="CIV" target="TGO">
      <data key="d0">201087086</data>
    </edge>
    <edge source="CIV" target="ALB">
      <data key="d0">85819</data>
    </edge>
    <edge source="CIV" target="AUS">
      <data key="d0">8638433</data>
    </edge>
    <edge source="CIV" target="BEL">
      <data key="d0">667782298</data>
    </edge>
    <edge source="CIV" target="BRA">
      <data key="d0">44500448</data>
    </edge>
    <edge source="CIV" target="LKA">
      <data key="d0">2575922</data>
    </edge>
    <edge source="CIV" target="DEU">
      <data key="d0">548440479</data>
    </edge>
    <edge source="CIV" target="ITA">
      <data key="d0">236167232</data>
    </edge>
    <edge source="CIV" target="LBN">
      <data key="d0">2622772</data>
    </edge>
    <edge source="CIV" target="MAR">
      <data key="d0">6936544</data>
    </edge>
    <edge source="CIV" target="PRT">
      <data key="d0">21659932</data>
    </edge>
    <edge source="CIV" target="RUS">
      <data key="d0">2391921</data>
    </edge>
    <edge source="CIV" target="IND">
      <data key="d0">372319778</data>
    </edge>
    <edge source="CIV" target="SGP">
      <data key="d0">16499964</data>
    </edge>
    <edge source="CIV" target="SVN">
      <data key="d0">11468764</data>
    </edge>
    <edge source="CIV" target="ZAF">
      <data key="d0">19025464</data>
    </edge>
    <edge source="CIV" target="SWE">
      <data key="d0">1023092</data>
    </edge>
    <edge source="CIV" target="CHE">
      <data key="d0">2635587</data>
    </edge>
    <edge source="CIV" target="ARE">
      <data key="d0">17137233</data>
    </edge>
    <edge source="CIV" target="EGY">
      <data key="d0">3847535</data>
    </edge>
    <edge source="CIV" target="GBR">
      <data key="d0">319173110</data>
    </edge>
    <edge source="CIV" target="DZA">
      <data key="d0">90024358</data>
    </edge>
    <edge source="CIV" target="BGR">
      <data key="d0">6468153</data>
    </edge>
    <edge source="CIV" target="CHL">
      <data key="d0">3499257</data>
    </edge>
    <edge source="CIV" target="COL">
      <data key="d0">67825488</data>
    </edge>
    <edge source="CIV" target="HRV">
      <data key="d0">744762</data>
    </edge>
    <edge source="CIV" target="EST">
      <data key="d0">132522252</data>
    </edge>
    <edge source="CIV" target="GRC">
      <data key="d0">5439777</data>
    </edge>
    <edge source="CIV" target="IDN">
      <data key="d0">58979517</data>
    </edge>
    <edge source="CIV" target="JPN">
      <data key="d0">2750340</data>
    </edge>
    <edge source="CIV" target="LVA">
      <data key="d0">512127</data>
    </edge>
    <edge source="CIV" target="MYS">
      <data key="d0">309228457</data>
    </edge>
    <edge source="CIV" target="MUS">
      <data key="d0">1170235</data>
    </edge>
    <edge source="CIV" target="MEX">
      <data key="d0">87183838</data>
    </edge>
    <edge source="CIV" target="PHL">
      <data key="d0">96879</data>
    </edge>
    <edge source="CIV" target="POL">
      <data key="d0">85089931</data>
    </edge>
    <edge source="CIV" target="TUR">
      <data key="d0">148189678</data>
    </edge>
    <edge source="CIV" target="URY">
      <data key="d0">550624</data>
    </edge>
    <edge source="CIV" target="NOR">
      <data key="d0">13456182</data>
    </edge>
    <edge source="CIV" target="MWI">
      <data key="d0">747957</data>
    </edge>
    <edge source="CIV" target="MOZ">
      <data key="d0">1336486</data>
    </edge>
    <edge source="CIV" target="ARG">
      <data key="d0">2367307</data>
    </edge>
    <edge source="CIV" target="CZE">
      <data key="d0">4199564</data>
    </edge>
    <edge source="CIV" target="FIN">
      <data key="d0">1373377</data>
    </edge>
    <edge source="CIV" target="HKG">
      <data key="d0">427679</data>
    </edge>
    <edge source="CIV" target="IRL">
      <data key="d0">76804785</data>
    </edge>
    <edge source="CIV" target="LTU">
      <data key="d0">7673582</data>
    </edge>
    <edge source="CIV" target="ROU">
      <data key="d0">7742834</data>
    </edge>
    <edge source="CIV" target="SRB">
      <data key="d0">586899</data>
    </edge>
    <edge source="CIV" target="TUN">
      <data key="d0">1616882</data>
    </edge>
    <edge source="CIV" target="KHM">
      <data key="d0">53647</data>
    </edge>
    <edge source="CIV" target="DNK">
      <data key="d0">723326</data>
    </edge>
    <edge source="CIV" target="JOR">
      <data key="d0">283291</data>
    </edge>
    <edge source="CIV" target="PAK">
      <data key="d0">11000192</data>
    </edge>
    <edge source="CIV" target="SAU">
      <data key="d0">412076</data>
    </edge>
    <edge source="CIV" target="THA">
      <data key="d0">8745800</data>
    </edge>
    <edge source="CIV" target="BDI">
      <data key="d0">122481</data>
    </edge>
    <edge source="CIV" target="PER">
      <data key="d0">1494900</data>
    </edge>
    <edge source="CIV" target="NAM">
      <data key="d0">6194661</data>
    </edge>
    <edge source="CIV" target="PAN">
      <data key="d0">243379</data>
    </edge>
    <edge source="CIV" target="CAF">
      <data key="d0">4714174</data>
    </edge>
    <edge source="CIV" target="ETH">
      <data key="d0">141360</data>
    </edge>
    <edge source="CIV" target="JAM">
      <data key="d0">79864</data>
    </edge>
    <edge source="CIV" target="MDG">
      <data key="d0">98677</data>
    </edge>
    <edge source="CIV" target="ZWE">
      <data key="d0">332457</data>
    </edge>
    <edge source="CIV" target="UGA">
      <data key="d0">2958133</data>
    </edge>
    <edge source="CIV" target="TZA">
      <data key="d0">778595</data>
    </edge>
    <edge source="CIV" target="UKR">
      <data key="d0">86793</data>
    </edge>
    <edge source="CIV" target="OMN">
      <data key="d0">550244</data>
    </edge>
    <edge source="CIV" target="AZE">
      <data key="d0">46226</data>
    </edge>
    <edge source="CIV" target="HUN">
      <data key="d0">497859</data>
    </edge>
    <edge source="CIV" target="GEO">
      <data key="d0">21303</data>
    </edge>
    <edge source="CIV" target="AUT">
      <data key="d0">30661</data>
    </edge>
    <edge source="PRT" target="ARG">
      <data key="d0">92001744</data>
    </edge>
    <edge source="PRT" target="BEL">
      <data key="d0">1287761458</data>
    </edge>
    <edge source="PRT" target="BRA">
      <data key="d0">595983502</data>
    </edge>
    <edge source="PRT" target="CAN">
      <data key="d0">311137097</data>
    </edge>
    <edge source="PRT" target="CRI">
      <data key="d0">6949357</data>
    </edge>
    <edge source="PRT" target="EST">
      <data key="d0">24954301</data>
    </edge>
    <edge source="PRT" target="FRA">
      <data key="d0">6988385906</data>
    </edge>
    <edge source="PRT" target="DEU">
      <data key="d0">6456616639</data>
    </edge>
    <edge source="PRT" target="HUN">
      <data key="d0">234340512</data>
    </edge>
    <edge source="PRT" target="ISR">
      <data key="d0">167415166</data>
    </edge>
    <edge source="PRT" target="ITA">
      <data key="d0">1869110991</data>
    </edge>
    <edge source="PRT" target="JOR">
      <data key="d0">37850823</data>
    </edge>
    <edge source="PRT" target="MEX">
      <data key="d0">251228766</data>
    </edge>
    <edge source="PRT" target="MAR">
      <data key="d0">787697415</data>
    </edge>
    <edge source="PRT" target="NLD">
      <data key="d0">2075831924</data>
    </edge>
    <edge source="PRT" target="NIC">
      <data key="d0">2337096</data>
    </edge>
    <edge source="PRT" target="POL">
      <data key="d0">635214283</data>
    </edge>
    <edge source="PRT" target="ESP">
      <data key="d0">14204420989</data>
    </edge>
    <edge source="PRT" target="ARE">
      <data key="d0">179354109</data>
    </edge>
    <edge source="PRT" target="USA">
      <data key="d0">2727754114</data>
    </edge>
    <edge source="PRT" target="AUT">
      <data key="d0">325302077</data>
    </edge>
    <edge source="PRT" target="BGR">
      <data key="d0">82048632</data>
    </edge>
    <edge source="PRT" target="CHL">
      <data key="d0">120658032</data>
    </edge>
    <edge source="PRT" target="CHN">
      <data key="d0">748401891</data>
    </edge>
    <edge source="PRT" target="HRV">
      <data key="d0">24779064</data>
    </edge>
    <edge source="PRT" target="CZE">
      <data key="d0">325013035</data>
    </edge>
    <edge source="PRT" target="BEN">
      <data key="d0">10563884</data>
    </edge>
    <edge source="PRT" target="DNK">
      <data key="d0">374092082</data>
    </edge>
    <edge source="PRT" target="FIN">
      <data key="d0">249044881</data>
    </edge>
    <edge source="PRT" target="GMB">
      <data key="d0">1719229</data>
    </edge>
    <edge source="PRT" target="HKG">
      <data key="d0">157853280</data>
    </edge>
    <edge source="PRT" target="IRL">
      <data key="d0">371185907</data>
    </edge>
    <edge source="PRT" target="CIV">
      <data key="d0">39314561</data>
    </edge>
    <edge source="PRT" target="JPN">
      <data key="d0">153225125</data>
    </edge>
    <edge source="PRT" target="KAZ">
      <data key="d0">5267824</data>
    </edge>
    <edge source="PRT" target="LBN">
      <data key="d0">52578025</data>
    </edge>
    <edge source="PRT" target="MUS">
      <data key="d0">4821106</data>
    </edge>
    <edge source="PRT" target="MOZ">
      <data key="d0">237582588</data>
    </edge>
    <edge source="PRT" target="NOR">
      <data key="d0">195237815</data>
    </edge>
    <edge source="PRT" target="ROU">
      <data key="d0">431357718</data>
    </edge>
    <edge source="PRT" target="RUS">
      <data key="d0">162591768</data>
    </edge>
    <edge source="PRT" target="SVK">
      <data key="d0">249697695</data>
    </edge>
    <edge source="PRT" target="VNM">
      <data key="d0">23201161</data>
    </edge>
    <edge source="PRT" target="ZAF">
      <data key="d0">161928951</data>
    </edge>
    <edge source="PRT" target="SWE">
      <data key="d0">523498449</data>
    </edge>
    <edge source="PRT" target="CHE">
      <data key="d0">588838559</data>
    </edge>
    <edge source="PRT" target="TGO">
      <data key="d0">16511644</data>
    </edge>
    <edge source="PRT" target="GBR">
      <data key="d0">3914742671</data>
    </edge>
    <edge source="PRT" target="DZA">
      <data key="d0">512611677</data>
    </edge>
    <edge source="PRT" target="AUS">
      <data key="d0">135493764</data>
    </edge>
    <edge source="PRT" target="COL">
      <data key="d0">51512234</data>
    </edge>
    <edge source="PRT" target="GRC">
      <data key="d0">138880611</data>
    </edge>
    <edge source="PRT" target="KOR">
      <data key="d0">117141900</data>
    </edge>
    <edge source="PRT" target="LTU">
      <data key="d0">38815553</data>
    </edge>
    <edge source="PRT" target="MRT">
      <data key="d0">9700685</data>
    </edge>
    <edge source="PRT" target="OMN">
      <data key="d0">20382703</data>
    </edge>
    <edge source="PRT" target="NZL">
      <data key="d0">19625352</data>
    </edge>
    <edge source="PRT" target="PAK">
      <data key="d0">33563516</data>
    </edge>
    <edge source="PRT" target="SAU">
      <data key="d0">134498128</data>
    </edge>
    <edge source="PRT" target="SEN">
      <data key="d0">38339178</data>
    </edge>
    <edge source="PRT" target="SRB">
      <data key="d0">11978778</data>
    </edge>
    <edge source="PRT" target="SVN">
      <data key="d0">32983537</data>
    </edge>
    <edge source="PRT" target="THA">
      <data key="d0">25010175</data>
    </edge>
    <edge source="PRT" target="TUN">
      <data key="d0">199937242</data>
    </edge>
    <edge source="PRT" target="TUR">
      <data key="d0">467704132</data>
    </edge>
    <edge source="PRT" target="UKR">
      <data key="d0">22157087</data>
    </edge>
    <edge source="PRT" target="EGY">
      <data key="d0">126200899</data>
    </edge>
    <edge source="PRT" target="ALB">
      <data key="d0">6735057</data>
    </edge>
    <edge source="PRT" target="BOL">
      <data key="d0">7480410</data>
    </edge>
    <edge source="PRT" target="ETH">
      <data key="d0">10097254</data>
    </edge>
    <edge source="PRT" target="GEO">
      <data key="d0">8479584</data>
    </edge>
    <edge source="PRT" target="MYS">
      <data key="d0">18869970</data>
    </edge>
    <edge source="PRT" target="PAN">
      <data key="d0">25034617</data>
    </edge>
    <edge source="PRT" target="PHL">
      <data key="d0">15108300</data>
    </edge>
    <edge source="PRT" target="IND">
      <data key="d0">102018273</data>
    </edge>
    <edge source="PRT" target="SGP">
      <data key="d0">49499331</data>
    </edge>
    <edge source="PRT" target="TZA">
      <data key="d0">4183817</data>
    </edge>
    <edge source="PRT" target="URY">
      <data key="d0">17483026</data>
    </edge>
    <edge source="PRT" target="AZE">
      <data key="d0">1973483</data>
    </edge>
    <edge source="PRT" target="ARM">
      <data key="d0">2807841</data>
    </edge>
    <edge source="PRT" target="CMR">
      <data key="d0">26221944</data>
    </edge>
    <edge source="PRT" target="ECU">
      <data key="d0">10619989</data>
    </edge>
    <edge source="PRT" target="PSE">
      <data key="d0">404159</data>
    </edge>
    <edge source="PRT" target="GHA">
      <data key="d0">41966783</data>
    </edge>
    <edge source="PRT" target="LVA">
      <data key="d0">22314701</data>
    </edge>
    <edge source="PRT" target="NAM">
      <data key="d0">2659318</data>
    </edge>
    <edge source="PRT" target="PER">
      <data key="d0">35621673</data>
    </edge>
    <edge source="PRT" target="BFA">
      <data key="d0">9061579</data>
    </edge>
    <edge source="PRT" target="BWA">
      <data key="d0">1021216</data>
    </edge>
    <edge source="PRT" target="BLR">
      <data key="d0">5801072</data>
    </edge>
    <edge source="PRT" target="LKA">
      <data key="d0">6073920</data>
    </edge>
    <edge source="PRT" target="IDN">
      <data key="d0">20255632</data>
    </edge>
    <edge source="PRT" target="JAM">
      <data key="d0">951042</data>
    </edge>
    <edge source="PRT" target="MDG">
      <data key="d0">7830026</data>
    </edge>
    <edge source="PRT" target="MDA">
      <data key="d0">3263289</data>
    </edge>
    <edge source="PRT" target="MKD">
      <data key="d0">11042114</data>
    </edge>
    <edge source="PRT" target="SLV">
      <data key="d0">11138803</data>
    </edge>
    <edge source="PRT" target="GTM">
      <data key="d0">12568468</data>
    </edge>
    <edge source="PRT" target="HND">
      <data key="d0">4099926</data>
    </edge>
    <edge source="PRT" target="NER">
      <data key="d0">1546113</data>
    </edge>
    <edge source="PRT" target="PRY">
      <data key="d0">5878493</data>
    </edge>
    <edge source="PRT" target="MWI">
      <data key="d0">1962975</data>
    </edge>
    <edge source="PRT" target="KHM">
      <data key="d0">3252827</data>
    </edge>
    <edge source="PRT" target="UGA">
      <data key="d0">2532964</data>
    </edge>
    <edge source="PRT" target="ZWE">
      <data key="d0">1850332</data>
    </edge>
    <edge source="PRT" target="KGZ">
      <data key="d0">137076</data>
    </edge>
    <edge source="PRT" target="BDI">
      <data key="d0">94549</data>
    </edge>
    <edge source="PRT" target="CAF">
      <data key="d0">361914</data>
    </edge>
    <edge source="TUN" target="FRA">
      <data key="d0">4340736608</data>
    </edge>
    <edge source="TUN" target="TUR">
      <data key="d0">165981864</data>
    </edge>
    <edge source="TUN" target="BEN">
      <data key="d0">7423660</data>
    </edge>
    <edge source="TUN" target="ITA">
      <data key="d0">2363910133</data>
    </edge>
    <edge source="TUN" target="CIV">
      <data key="d0">35902980</data>
    </edge>
    <edge source="TUN" target="LBN">
      <data key="d0">10010830</data>
    </edge>
    <edge source="TUN" target="MAR">
      <data key="d0">169123397</data>
    </edge>
    <edge source="TUN" target="SAU">
      <data key="d0">19648602</data>
    </edge>
    <edge source="TUN" target="SEN">
      <data key="d0">47745939</data>
    </edge>
    <edge source="TUN" target="VNM">
      <data key="d0">3118137</data>
    </edge>
    <edge source="TUN" target="TGO">
      <data key="d0">4858042</data>
    </edge>
    <edge source="TUN" target="LKA">
      <data key="d0">63164</data>
    </edge>
    <edge source="TUN" target="ETH">
      <data key="d0">49955962</data>
    </edge>
    <edge source="TUN" target="RUS">
      <data key="d0">14228468</data>
    </edge>
    <edge source="TUN" target="ARE">
      <data key="d0">66358219</data>
    </edge>
    <edge source="TUN" target="USA">
      <data key="d0">245066255</data>
    </edge>
    <edge source="TUN" target="ALB">
      <data key="d0">5298965</data>
    </edge>
    <edge source="TUN" target="DZA">
      <data key="d0">664204456</data>
    </edge>
    <edge source="TUN" target="BGR">
[truncated: 447,808 more chars]
