# Supplementary material for: Core-periphery structure in sectoral international trade networks: A new approach to an old theory
Source: PLoS One. 2020 Apr 2;15(4):e0229547. doi: 10.1371/journal.pone.0229547 (PMC7117750; doi:10.1371/journal.pone.0229547)
Supplement: S8 File — (ZIP) [file pone.0229547.s008.zip › S8_File/Networks 2016/11-BEVERAGES.graphml]

<?xml version='1.0' encoding='utf-8'?>
<graphml xmlns="http://graphml.graphdrawing.org/xmlns" xmlns:xsi="http://www.w3.org/2001/XMLSchema-instance" xsi:schemaLocation="http://graphml.graphdrawing.org/xmlns http://graphml.graphdrawing.org/xmlns/1.0/graphml.xsd">
  <key attr.name="weight" attr.type="long" for="edge" id="d0" />
  <graph edgedefault="directed">
    <node id="ALB" />
    <node id="CHN" />
    <node id="FRA" />
    <node id="DEU" />
    <node id="GRC" />
    <node id="ITA" />
    <node id="SRB" />
    <node id="SVK" />
    <node id="SVN" />
    <node id="MKD" />
    <node id="DZA" />
    <node id="BEL" />
    <node id="CAN" />
    <node id="GMB" />
    <node id="GHA" />
    <node id="CIV" />
    <node id="MRT" />
    <node id="PRT" />
    <node id="SAU" />
    <node id="ESP" />
    <node id="ARE" />
    <node id="TUN" />
    <node id="GBR" />
    <node id="AZE" />
    <node id="BLR" />
    <node id="GEO" />
    <node id="HKG" />
    <node id="LVA" />
    <node id="LTU" />
    <node id="PAK" />
    <node id="POL" />
    <node id="RUS" />
    <node id="TUR" />
    <node id="UKR" />
    <node id="USA" />
    <node id="ARG" />
    <node id="AUS" />
    <node id="AUT" />
    <node id="ARM" />
    <node id="BOL" />
    <node id="BRA" />
    <node id="BGR" />
    <node id="KHM" />
    <node id="LKA" />
    <node id="CHL" />
    <node id="COL" />
    <node id="CRI" />
    <node id="HRV" />
    <node id="CZE" />
    <node id="BEN" />
    <node id="DNK" />
    <node id="ECU" />
    <node id="SLV" />
    <node id="EST" />
    <node id="FIN" />
    <node id="GTM" />
    <node id="HND" />
    <node id="HUN" />
    <node id="IDN" />
    <node id="IRL" />
    <node id="ISR" />
    <node id="JAM" />
    <node id="JPN" />
    <node id="KAZ" />
    <node id="KOR" />
    <node id="LBN" />
    <node id="MDG" />
    <node id="MYS" />
    <node id="MUS" />
    <node id="MEX" />
    <node id="NLD" />
    <node id="NZL" />
    <node id="NIC" />
    <node id="NER" />
    <node id="NOR" />
    <node id="PAN" />
    <node id="PRY" />
    <node id="PER" />
    <node id="PHL" />
    <node id="ROU" />
    <node id="SEN" />
    <node id="IND" />
    <node id="SGP" />
    <node id="VNM" />
    <node id="ZAF" />
    <node id="SWE" />
    <node id="CHE" />
    <node id="THA" />
    <node id="TGO" />
    <node id="URY" />
    <node id="OMN" />
    <node id="TZA" />
    <node id="CMR" />
    <node id="ETH" />
    <node id="PSE" />
    <node id="JOR" />
    <node id="KGZ" />
    <node id="MDA" />
    <node id="MAR" />
    <node id="MOZ" />
    <node id="NAM" />
    <node id="ZWE" />
    <node id="UGA" />
    <node id="EGY" />
    <node id="BFA" />
    <node id="BWA" />
    <node id="BDI" />
    <node id="CAF" />
    <node id="MWI" />
    <edge source="ALB" target="CHN">
      <data key="d0">42141</data>
    </edge>
    <edge source="ALB" target="FRA">
      <data key="d0">2296286</data>
    </edge>
    <edge source="ALB" target="DEU">
      <data key="d0">34342</data>
    </edge>
    <edge source="ALB" target="GRC">
      <data key="d0">10670</data>
    </edge>
    <edge source="ALB" target="ITA">
      <data key="d0">561905</data>
    </edge>
    <edge source="ALB" target="SRB">
      <data key="d0">2380015</data>
    </edge>
    <edge source="ALB" target="SVK">
      <data key="d0">1215266</data>
    </edge>
    <edge source="ALB" target="SVN">
      <data key="d0">85921</data>
    </edge>
    <edge source="ALB" target="MKD">
      <data key="d0">468342</data>
    </edge>
    <edge source="CHN" target="DZA">
      <data key="d0">246049</data>
    </edge>
    <edge source="CHN" target="AZE">
      <data key="d0">26957</data>
    </edge>
    <edge source="CHN" target="ARG">
      <data key="d0">119837</data>
    </edge>
    <edge source="CHN" target="AUS">
      <data key="d0">30843699</data>
    </edge>
    <edge source="CHN" target="AUT">
      <data key="d0">2571901</data>
    </edge>
    <edge source="CHN" target="BEL">
      <data key="d0">4729707</data>
    </edge>
    <edge source="CHN" target="BOL">
      <data key="d0">149015</data>
    </edge>
    <edge source="CHN" target="BRA">
      <data key="d0">2352977</data>
    </edge>
    <edge source="CHN" target="KHM">
      <data key="d0">3748054</data>
    </edge>
    <edge source="CHN" target="CAN">
      <data key="d0">6155252</data>
    </edge>
    <edge source="CHN" target="LKA">
      <data key="d0">47109</data>
    </edge>
    <edge source="CHN" target="CHL">
      <data key="d0">4348282</data>
    </edge>
    <edge source="CHN" target="COL">
      <data key="d0">4573319</data>
    </edge>
    <edge source="CHN" target="CRI">
      <data key="d0">335478</data>
    </edge>
    <edge source="CHN" target="CZE">
      <data key="d0">120432</data>
    </edge>
    <edge source="CHN" target="BEN">
      <data key="d0">19711</data>
    </edge>
    <edge source="CHN" target="DNK">
      <data key="d0">2084370</data>
    </edge>
    <edge source="CHN" target="ECU">
      <data key="d0">144341</data>
    </edge>
    <edge source="CHN" target="SLV">
      <data key="d0">58521</data>
    </edge>
    <edge source="CHN" target="ETH">
      <data key="d0">18556</data>
    </edge>
    <edge source="CHN" target="FIN">
      <data key="d0">1081137</data>
    </edge>
    <edge source="CHN" target="FRA">
      <data key="d0">26969661</data>
    </edge>
    <edge source="CHN" target="GEO">
      <data key="d0">2004639</data>
    </edge>
    <edge source="CHN" target="DEU">
      <data key="d0">10244604</data>
    </edge>
    <edge source="CHN" target="GHA">
      <data key="d0">101601</data>
    </edge>
    <edge source="CHN" target="GRC">
      <data key="d0">4861783</data>
    </edge>
    <edge source="CHN" target="GTM">
      <data key="d0">115886</data>
    </edge>
    <edge source="CHN" target="HND">
      <data key="d0">54031</data>
    </edge>
    <edge source="CHN" target="HKG">
      <data key="d0">1493741202</data>
    </edge>
    <edge source="CHN" target="HUN">
      <data key="d0">74970</data>
    </edge>
    <edge source="CHN" target="IDN">
      <data key="d0">1782527</data>
    </edge>
    <edge source="CHN" target="IRL">
      <data key="d0">2985369</data>
    </edge>
    <edge source="CHN" target="ISR">
      <data key="d0">287139</data>
    </edge>
    <edge source="CHN" target="ITA">
      <data key="d0">7367174</data>
    </edge>
    <edge source="CHN" target="JPN">
      <data key="d0">30087960</data>
    </edge>
    <edge source="CHN" target="KAZ">
      <data key="d0">5972933</data>
    </edge>
    <edge source="CHN" target="JOR">
      <data key="d0">22313</data>
    </edge>
    <edge source="CHN" target="KOR">
      <data key="d0">97127233</data>
    </edge>
    <edge source="CHN" target="LVA">
      <data key="d0">1162519</data>
    </edge>
    <edge source="CHN" target="LTU">
      <data key="d0">954123</data>
    </edge>
    <edge source="CHN" target="MYS">
      <data key="d0">36724591</data>
    </edge>
    <edge source="CHN" target="MUS">
      <data key="d0">177807</data>
    </edge>
    <edge source="CHN" target="MEX">
      <data key="d0">449577</data>
    </edge>
    <edge source="CHN" target="MOZ">
      <data key="d0">145203</data>
    </edge>
    <edge source="CHN" target="NAM">
      <data key="d0">2340442</data>
    </edge>
    <edge source="CHN" target="NLD">
      <data key="d0">9873591</data>
    </edge>
    <edge source="CHN" target="NZL">
      <data key="d0">5204668</data>
    </edge>
    <edge source="CHN" target="NIC">
      <data key="d0">11455</data>
    </edge>
    <edge source="CHN" target="NOR">
      <data key="d0">1009123</data>
    </edge>
    <edge source="CHN" target="PAK">
      <data key="d0">26513</data>
    </edge>
    <edge source="CHN" target="PAN">
      <data key="d0">2993039</data>
    </edge>
    <edge source="CHN" target="PER">
      <data key="d0">330913</data>
    </edge>
    <edge source="CHN" target="PHL">
      <data key="d0">10415033</data>
    </edge>
    <edge source="CHN" target="POL">
      <data key="d0">2198894</data>
    </edge>
    <edge source="CHN" target="PRT">
      <data key="d0">1331714</data>
    </edge>
    <edge source="CHN" target="ROU">
      <data key="d0">1045207</data>
    </edge>
    <edge source="CHN" target="RUS">
      <data key="d0">5850207</data>
    </edge>
    <edge source="CHN" target="SEN">
      <data key="d0">23221</data>
    </edge>
    <edge source="CHN" target="IND">
      <data key="d0">3557220</data>
    </edge>
    <edge source="CHN" target="SGP">
      <data key="d0">43392321</data>
    </edge>
    <edge source="CHN" target="SVK">
      <data key="d0">126346</data>
    </edge>
    <edge source="CHN" target="VNM">
      <data key="d0">6868629</data>
    </edge>
    <edge source="CHN" target="SVN">
      <data key="d0">52952</data>
    </edge>
    <edge source="CHN" target="ZAF">
      <data key="d0">1867885</data>
    </edge>
    <edge source="CHN" target="ESP">
      <data key="d0">5686481</data>
    </edge>
    <edge source="CHN" target="SWE">
      <data key="d0">3294955</data>
    </edge>
    <edge source="CHN" target="CHE">
      <data key="d0">3844598</data>
    </edge>
    <edge source="CHN" target="THA">
      <data key="d0">10752670</data>
    </edge>
    <edge source="CHN" target="TGO">
      <data key="d0">23083</data>
    </edge>
    <edge source="CHN" target="ARE">
      <data key="d0">18709318</data>
    </edge>
    <edge source="CHN" target="TUR">
      <data key="d0">635214</data>
    </edge>
    <edge source="CHN" target="GBR">
      <data key="d0">13091299</data>
    </edge>
    <edge source="CHN" target="TZA">
      <data key="d0">13395</data>
    </edge>
    <edge source="CHN" target="USA">
      <data key="d0">60092840</data>
    </edge>
    <edge source="CHN" target="URY">
      <data key="d0">66313</data>
    </edge>
    <edge source="FRA" target="ALB">
      <data key="d0">1074865</data>
    </edge>
    <edge source="FRA" target="DZA">
      <data key="d0">41408553</data>
    </edge>
    <edge source="FRA" target="AZE">
      <data key="d0">3864300</data>
    </edge>
    <edge source="FRA" target="ARG">
      <data key="d0">3777578</data>
    </edge>
    <edge source="FRA" target="AUS">
      <data key="d0">174582368</data>
    </edge>
    <edge source="FRA" target="AUT">
      <data key="d0">74313358</data>
    </edge>
    <edge source="FRA" target="ARM">
      <data key="d0">1712547</data>
    </edge>
    <edge source="FRA" target="BEL">
      <data key="d0">1194208371</data>
    </edge>
    <edge source="FRA" target="BRA">
      <data key="d0">35323727</data>
    </edge>
    <edge source="FRA" target="BGR">
      <data key="d0">9703041</data>
    </edge>
    <edge source="FRA" target="BDI">
      <data key="d0">188847</data>
    </edge>
    <edge source="FRA" target="BLR">
      <data key="d0">7001096</data>
    </edge>
    <edge source="FRA" target="KHM">
      <data key="d0">11759456</data>
    </edge>
    <edge source="FRA" target="CMR">
      <data key="d0">16185677</data>
    </edge>
    <edge source="FRA" target="CAN">
      <data key="d0">505691786</data>
    </edge>
    <edge source="FRA" target="CAF">
      <data key="d0">1030429</data>
    </edge>
    <edge source="FRA" target="LKA">
      <data key="d0">3491530</data>
    </edge>
    <edge source="FRA" target="CHL">
      <data key="d0">4929286</data>
    </edge>
    <edge source="FRA" target="CHN">
      <data key="d0">1152020407</data>
    </edge>
    <edge source="FRA" target="COL">
      <data key="d0">9759006</data>
    </edge>
    <edge source="FRA" target="CRI">
      <data key="d0">2753984</data>
    </edge>
    <edge source="FRA" target="HRV">
      <data key="d0">9253210</data>
    </edge>
    <edge source="FRA" target="CZE">
      <data key="d0">46171309</data>
    </edge>
    <edge source="FRA" target="BEN">
      <data key="d0">6907551</data>
    </edge>
    <edge source="FRA" target="DNK">
      <data key="d0">133734692</data>
    </edge>
    <edge source="FRA" target="ECU">
      <data key="d0">312652</data>
    </edge>
    <edge source="FRA" target="SLV">
      <data key="d0">408428</data>
    </edge>
    <edge source="FRA" target="ETH">
      <data key="d0">2953061</data>
    </edge>
    <edge source="FRA" target="EST">
      <data key="d0">38317067</data>
    </edge>
    <edge source="FRA" target="FIN">
      <data key="d0">71256767</data>
    </edge>
    <edge source="FRA" target="GEO">
      <data key="d0">8984998</data>
    </edge>
    <edge source="FRA" target="DEU">
      <data key="d0">1225378408</data>
    </edge>
    <edge source="FRA" target="GHA">
      <data key="d0">9080349</data>
    </edge>
    <edge source="FRA" target="GRC">
      <data key="d0">31863819</data>
    </edge>
    <edge source="FRA" target="GTM">
      <data key="d0">1601309</data>
    </edge>
    <edge source="FRA" target="HND">
      <data key="d0">386806</data>
    </edge>
    <edge source="FRA" target="HKG">
      <data key="d0">538332147</data>
    </edge>
    <edge source="FRA" target="HUN">
      <data key="d0">6449898</data>
    </edge>
    <edge source="FRA" target="IDN">
      <data key="d0">8435716</data>
    </edge>
    <edge source="FRA" target="IRL">
      <data key="d0">88721960</data>
    </edge>
    <edge source="FRA" target="ISR">
      <data key="d0">48887131</data>
    </edge>
    <edge source="FRA" target="ITA">
      <data key="d0">305897001</data>
    </edge>
    <edge source="FRA" target="CIV">
      <data key="d0">22431540</data>
    </edge>
    <edge source="FRA" target="JAM">
      <data key="d0">4836327</data>
    </edge>
    <edge source="FRA" target="JPN">
      <data key="d0">684266794</data>
    </edge>
    <edge source="FRA" target="KAZ">
      <data key="d0">3164508</data>
    </edge>
    <edge source="FRA" target="JOR">
      <data key="d0">3833544</data>
    </edge>
    <edge source="FRA" target="KOR">
      <data key="d0">111142396</data>
    </edge>
    <edge source="FRA" target="KGZ">
      <data key="d0">2707011</data>
    </edge>
    <edge source="FRA" target="LBN">
      <data key="d0">31208885</data>
    </edge>
    <edge source="FRA" target="LVA">
      <data key="d0">60805463</data>
    </edge>
    <edge source="FRA" target="LTU">
      <data key="d0">52209713</data>
    </edge>
    <edge source="FRA" target="MDG">
      <data key="d0">1506322</data>
    </edge>
    <edge source="FRA" target="MYS">
      <data key="d0">70368027</data>
    </edge>
    <edge source="FRA" target="MRT">
      <data key="d0">339058</data>
    </edge>
    <edge source="FRA" target="MUS">
      <data key="d0">14953354</data>
    </edge>
    <edge source="FRA" target="MEX">
      <data key="d0">62665875</data>
    </edge>
    <edge source="FRA" target="MDA">
      <data key="d0">893177</data>
    </edge>
    <edge source="FRA" target="MAR">
      <data key="d0">21831447</data>
    </edge>
    <edge source="FRA" target="MOZ">
      <data key="d0">523234</data>
    </edge>
    <edge source="FRA" target="OMN">
      <data key="d0">3124912</data>
    </edge>
    <edge source="FRA" target="NAM">
      <data key="d0">15706</data>
    </edge>
    <edge source="FRA" target="NLD">
      <data key="d0">553844077</data>
    </edge>
    <edge source="FRA" target="NZL">
      <data key="d0">24894479</data>
    </edge>
    <edge source="FRA" target="NIC">
      <data key="d0">149692</data>
    </edge>
    <edge source="FRA" target="NER">
      <data key="d0">1500345</data>
    </edge>
    <edge source="FRA" target="NOR">
      <data key="d0">72837775</data>
    </edge>
    <edge source="FRA" target="PAK">
      <data key="d0">581537</data>
    </edge>
    <edge source="FRA" target="PAN">
      <data key="d0">49885831</data>
    </edge>
    <edge source="FRA" target="PRY">
      <data key="d0">3253333</data>
    </edge>
    <edge source="FRA" target="PER">
      <data key="d0">2215231</data>
    </edge>
    <edge source="FRA" target="PHL">
      <data key="d0">10628938</data>
    </edge>
    <edge source="FRA" target="POL">
      <data key="d0">50650651</data>
    </edge>
    <edge source="FRA" target="PRT">
      <data key="d0">34673720</data>
    </edge>
    <edge source="FRA" target="ROU">
      <data key="d0">18193418</data>
    </edge>
    <edge source="FRA" target="RUS">
      <data key="d0">80270525</data>
    </edge>
    <edge source="FRA" target="SAU">
      <data key="d0">48040908</data>
    </edge>
    <edge source="FRA" target="SEN">
      <data key="d0">7307291</data>
    </edge>
    <edge source="FRA" target="SRB">
      <data key="d0">6218253</data>
    </edge>
    <edge source="FRA" target="IND">
      <data key="d0">10510766</data>
    </edge>
    <edge source="FRA" target="SGP">
      <data key="d0">877513089</data>
    </edge>
    <edge source="FRA" target="SVK">
      <data key="d0">11304059</data>
    </edge>
    <edge source="FRA" target="VNM">
      <data key="d0">23560095</data>
    </edge>
    <edge source="FRA" target="SVN">
      <data key="d0">4905053</data>
    </edge>
    <edge source="FRA" target="ZAF">
      <data key="d0">65763918</data>
    </edge>
    <edge source="FRA" target="ZWE">
      <data key="d0">112108</data>
    </edge>
    <edge source="FRA" target="ESP">
      <data key="d0">373742399</data>
    </edge>
    <edge source="FRA" target="SWE">
      <data key="d0">217976447</data>
    </edge>
    <edge source="FRA" target="CHE">
      <data key="d0">466592479</data>
    </edge>
    <edge source="FRA" target="THA">
      <data key="d0">32939520</data>
    </edge>
    <edge source="FRA" target="TGO">
      <data key="d0">12244835</data>
    </edge>
    <edge source="FRA" target="ARE">
      <data key="d0">191130421</data>
    </edge>
    <edge source="FRA" target="TUN">
      <data key="d0">5080072</data>
    </edge>
    <edge source="FRA" target="TUR">
      <data key="d0">16635249</data>
    </edge>
    <edge source="FRA" target="UGA">
      <data key="d0">951025</data>
    </edge>
    <edge source="FRA" target="UKR">
      <data key="d0">12376359</data>
    </edge>
    <edge source="FRA" target="MKD">
      <data key="d0">424519</data>
    </edge>
    <edge source="FRA" target="EGY">
      <data key="d0">6196722</data>
    </edge>
    <edge source="FRA" target="GBR">
      <data key="d0">1651103232</data>
    </edge>
    <edge source="FRA" target="TZA">
      <data key="d0">1318658</data>
    </edge>
    <edge source="FRA" target="USA">
      <data key="d0">3355360197</data>
    </edge>
    <edge source="FRA" target="BFA">
      <data key="d0">8519563</data>
    </edge>
    <edge source="FRA" target="URY">
      <data key="d0">4647481</data>
    </edge>
    <edge source="DEU" target="ALB">
      <data key="d0">4512777</data>
    </edge>
    <edge source="DEU" target="DZA">
      <data key="d0">4257509</data>
    </edge>
    <edge source="DEU" target="AZE">
      <data key="d0">5513058</data>
    </edge>
    <edge source="DEU" target="ARG">
      <data key="d0">3259051</data>
    </edge>
    <edge source="DEU" target="AUS">
      <data key="d0">34916472</data>
    </edge>
    <edge source="DEU" target="AUT">
      <data key="d0">253078272</data>
    </edge>
    <edge source="DEU" target="ARM">
      <data key="d0">459994</data>
    </edge>
    <edge source="DEU" target="BEL">
      <data key="d0">284072142</data>
    </edge>
    <edge source="DEU" target="BOL">
      <data key="d0">424512</data>
    </edge>
    <edge source="DEU" target="BWA">
      <data key="d0">296856</data>
    </edge>
    <edge source="DEU" target="BRA">
      <data key="d0">7119077</data>
    </edge>
    <edge source="DEU" target="BGR">
      <data key="d0">18759595</data>
    </edge>
    <edge source="DEU" target="BDI">
      <data key="d0">82932</data>
    </edge>
    <edge source="DEU" target="BLR">
      <data key="d0">19900372</data>
    </edge>
    <edge source="DEU" target="KHM">
      <data key="d0">143288</data>
    </edge>
    <edge source="DEU" target="CMR">
      <data key="d0">383106</data>
    </edge>
    <edge source="DEU" target="CAN">
      <data key="d0">68316894</data>
    </edge>
    <edge source="DEU" target="CAF">
      <data key="d0">206094</data>
    </edge>
    <edge source="DEU" target="LKA">
      <data key="d0">1421788</data>
    </edge>
    <edge source="DEU" target="CHL">
      <data key="d0">12931620</data>
    </edge>
    <edge source="DEU" target="CHN">
      <data key="d0">227708032</data>
    </edge>
    <edge source="DEU" target="COL">
      <data key="d0">3597873</data>
    </edge>
    <edge source="DEU" target="CRI">
      <data key="d0">1538152</data>
    </edge>
    <edge source="DEU" target="HRV">
      <data key="d0">29083143</data>
    </edge>
    <edge source="DEU" target="CZE">
      <data key="d0">100611240</data>
    </edge>
    <edge source="DEU" target="BEN">
      <data key="d0">717724</data>
    </edge>
    <edge source="DEU" target="DNK">
      <data key="d0">146943813</data>
    </edge>
    <edge source="DEU" target="ECU">
      <data key="d0">483210</data>
    </edge>
    <edge source="DEU" target="SLV">
      <data key="d0">206506</data>
    </edge>
    <edge source="DEU" target="ETH">
      <data key="d0">281365</data>
    </edge>
    <edge source="DEU" target="EST">
      <data key="d0">27431958</data>
    </edge>
    <edge source="DEU" target="FIN">
      <data key="d0">72417300</data>
    </edge>
    <edge source="DEU" target="FRA">
      <data key="d0">412157825</data>
    </edge>
    <edge source="DEU" target="GEO">
      <data key="d0">6003074</data>
    </edge>
    <edge source="DEU" target="GMB">
      <data key="d0">162459</data>
    </edge>
    <edge source="DEU" target="GHA">
      <data key="d0">7093833</data>
    </edge>
    <edge source="DEU" target="GRC">
      <data key="d0">33985648</data>
    </edge>
    <edge source="DEU" target="GTM">
      <data key="d0">555121</data>
    </edge>
    <edge source="DEU" target="HND">
      <data key="d0">391960</data>
    </edge>
    <edge source="DEU" target="HKG">
      <data key="d0">34144933</data>
    </edge>
    <edge source="DEU" target="HUN">
      <data key="d0">48458806</data>
    </edge>
    <edge source="DEU" target="IDN">
      <data key="d0">357529</data>
    </edge>
    <edge source="DEU" target="IRL">
      <data key="d0">53031940</data>
    </edge>
    <edge source="DEU" target="ISR">
      <data key="d0">25387818</data>
    </edge>
    <edge source="DEU" target="ITA">
      <data key="d0">377364211</data>
    </edge>
    <edge source="DEU" target="CIV">
      <data key="d0">10663056</data>
    </edge>
    <edge source="DEU" target="JAM">
      <data key="d0">11058</data>
    </edge>
    <edge source="DEU" target="JPN">
      <data key="d0">38764882</data>
    </edge>
    <edge source="DEU" target="KAZ">
      <data key="d0">4325601</data>
    </edge>
    <edge source="DEU" target="JOR">
      <data key="d0">1184303</data>
    </edge>
    <edge source="DEU" target="KOR">
      <data key="d0">41476914</data>
    </edge>
    <edge source="DEU" target="KGZ">
      <data key="d0">668751</data>
    </edge>
    <edge source="DEU" target="LBN">
      <data key="d0">8730862</data>
    </edge>
    <edge source="DEU" target="LVA">
      <data key="d0">67177606</data>
    </edge>
    <edge source="DEU" target="LTU">
      <data key="d0">27734870</data>
    </edge>
    <edge source="DEU" target="MYS">
      <data key="d0">6583538</data>
    </edge>
    <edge source="DEU" target="MRT">
      <data key="d0">52809</data>
    </edge>
    <edge source="DEU" target="MUS">
      <data key="d0">956788</data>
    </edge>
    <edge source="DEU" target="MEX">
      <data key="d0">11164716</data>
    </edge>
    <edge source="DEU" target="MDA">
      <data key="d0">11068858</data>
    </edge>
    <edge source="DEU" target="MAR">
      <data key="d0">1027115</data>
    </edge>
    <edge source="DEU" target="MOZ">
      <data key="d0">35625</data>
    </edge>
    <edge source="DEU" target="OMN">
      <data key="d0">3442239</data>
    </edge>
    <edge source="DEU" target="NAM">
      <data key="d0">2646613</data>
    </edge>
    <edge source="DEU" target="NLD">
      <data key="d0">776070517</data>
    </edge>
    <edge source="DEU" target="NZL">
      <data key="d0">6072632</data>
    </edge>
    <edge source="DEU" target="NIC">
      <data key="d0">116333</data>
    </edge>
    <edge source="DEU" target="NER">
      <data key="d0">111337</data>
    </edge>
    <edge source="DEU" target="NOR">
      <data key="d0">141594431</data>
    </edge>
    <edge source="DEU" target="PAK">
      <data key="d0">125073</data>
    </edge>
    <edge source="DEU" target="PAN">
      <data key="d0">1512243</data>
    </edge>
    <edge source="DEU" target="PRY">
      <data key="d0">2021208</data>
    </edge>
    <edge source="DEU" target="PER">
      <data key="d0">1364117</data>
    </edge>
    <edge source="DEU" target="PHL">
      <data key="d0">1460130</data>
    </edge>
    <edge source="DEU" target="POL">
      <data key="d0">154764061</data>
    </edge>
    <edge source="DEU" target="PRT">
      <data key="d0">23524825</data>
    </edge>
    <edge source="DEU" target="ROU">
      <data key="d0">35218350</data>
    </edge>
    <edge source="DEU" target="RUS">
      <data key="d0">86944812</data>
    </edge>
    <edge source="DEU" target="SAU">
      <data key="d0">2862414</data>
    </edge>
    <edge source="DEU" target="SEN">
      <data key="d0">2842941</data>
    </edge>
    <edge source="DEU" target="SRB">
      <data key="d0">5633144</data>
    </edge>
    <edge source="DEU" target="IND">
      <data key="d0">1809414</data>
    </edge>
    <edge source="DEU" target="SGP">
      <data key="d0">21367856</data>
    </edge>
    <edge source="DEU" target="SVK">
      <data key="d0">17838235</data>
    </edge>
    <edge source="DEU" target="VNM">
      <data key="d0">4781510</data>
    </edge>
    <edge source="DEU" target="SVN">
      <data key="d0">16604031</data>
    </edge>
    <edge source="DEU" target="ZAF">
      <data key="d0">23520964</data>
    </edge>
    <edge source="DEU" target="ESP">
      <data key="d0">223021998</data>
    </edge>
    <edge source="DEU" target="SWE">
      <data key="d0">168510669</data>
    </edge>
    <edge source="DEU" target="CHE">
      <data key="d0">233323848</data>
    </edge>
    <edge source="DEU" target="THA">
      <data key="d0">5846356</data>
    </edge>
    <edge source="DEU" target="TGO">
      <data key="d0">1623795</data>
    </edge>
    <edge source="DEU" target="ARE">
      <data key="d0">34007756</data>
    </edge>
    <edge source="DEU" target="TUN">
      <data key="d0">4107055</data>
    </edge>
    <edge source="DEU" target="TUR">
      <data key="d0">56428061</data>
    </edge>
    <edge source="DEU" target="UGA">
      <data key="d0">494880</data>
    </edge>
    <edge source="DEU" target="UKR">
      <data key="d0">22350738</data>
    </edge>
    <edge source="DEU" target="MKD">
      <data key="d0">1722034</data>
    </edge>
    <edge source="DEU" target="EGY">
      <data key="d0">1866507</data>
    </edge>
    <edge source="DEU" target="GBR">
      <data key="d0">437014159</data>
    </edge>
    <edge source="DEU" target="TZA">
      <data key="d0">539216</data>
    </edge>
    <edge source="DEU" target="USA">
      <data key="d0">437559630</data>
    </edge>
    <edge source="DEU" target="BFA">
      <data key="d0">7057309</data>
    </edge>
    <edge source="DEU" target="URY">
      <data key="d0">1387375</data>
    </edge>
    <edge source="GRC" target="ALB">
      <data key="d0">8261924</data>
    </edge>
    <edge source="GRC" target="AUS">
      <data key="d0">2770503</data>
    </edge>
    <edge source="GRC" target="AUT">
      <data key="d0">2860099</data>
    </edge>
    <edge source="GRC" target="BEL">
      <data key="d0">3123226</data>
    </edge>
    <edge source="GRC" target="BRA">
      <data key="d0">69936</data>
    </edge>
    <edge source="GRC" target="BGR">
      <data key="d0">12823756</data>
    </edge>
    <edge source="GRC" target="BLR">
      <data key="d0">277790</data>
    </edge>
    <edge source="GRC" target="CAN">
      <data key="d0">6126673</data>
    </edge>
    <edge source="GRC" target="CHN">
      <data key="d0">1644322</data>
    </edge>
    <edge source="GRC" target="CRI">
      <data key="d0">11803</data>
    </edge>
    <edge source="GRC" target="HRV">
      <data key="d0">73959</data>
    </edge>
    <edge source="GRC" target="CZE">
      <data key="d0">4064216</data>
    </edge>
    <edge source="GRC" target="DNK">
      <data key="d0">358274</data>
    </edge>
    <edge source="GRC" target="ETH">
      <data key="d0">183573</data>
    </edge>
    <edge source="GRC" target="EST">
      <data key="d0">205399</data>
    </edge>
    <edge source="GRC" target="FIN">
      <data key="d0">391312</data>
    </edge>
    <edge source="GRC" target="FRA">
      <data key="d0">8171732</data>
    </edge>
    <edge source="GRC" target="DEU">
      <data key="d0">69810671</data>
    </edge>
    <edge source="GRC" target="GHA">
      <data key="d0">10878</data>
    </edge>
    <edge source="GRC" target="HKG">
      <data key="d0">327765</data>
    </edge>
    <edge source="GRC" target="HUN">
      <data key="d0">1132775</data>
    </edge>
    <edge source="GRC" target="IRL">
      <data key="d0">193171</data>
    </edge>
    <edge source="GRC" target="ISR">
      <data key="d0">1492427</data>
    </edge>
    <edge source="GRC" target="ITA">
      <data key="d0">1947610</data>
    </edge>
    <edge source="GRC" target="JAM">
      <data key="d0">24099</data>
    </edge>
    <edge source="GRC" target="JPN">
      <data key="d0">527094</data>
    </edge>
    <edge source="GRC" target="JOR">
      <data key="d0">29309</data>
    </edge>
    <edge source="GRC" target="KOR">
      <data key="d0">414662</data>
    </edge>
    <edge source="GRC" target="LBN">
      <data key="d0">17553</data>
    </edge>
    <edge source="GRC" target="LVA">
      <data key="d0">2286254</data>
    </edge>
    <edge source="GRC" target="LTU">
      <data key="d0">207137</data>
    </edge>
    <edge source="GRC" target="MYS">
      <data key="d0">38735</data>
    </edge>
    <edge source="GRC" target="MEX">
      <data key="d0">13309</data>
    </edge>
    <edge source="GRC" target="NLD">
      <data key="d0">6206711</data>
    </edge>
    <edge source="GRC" target="NZL">
      <data key="d0">27279</data>
    </edge>
    <edge source="GRC" target="NOR">
      <data key="d0">340015</data>
    </edge>
    <edge source="GRC" target="PAN">
      <data key="d0">552954</data>
    </edge>
    <edge source="GRC" target="POL">
      <data key="d0">3094518</data>
    </edge>
    <edge source="GRC" target="PRT">
      <data key="d0">31182</data>
    </edge>
    <edge source="GRC" target="ROU">
      <data key="d0">8993087</data>
    </edge>
    <edge source="GRC" target="RUS">
      <data key="d0">631846</data>
    </edge>
    <edge source="GRC" target="SAU">
      <data key="d0">270197</data>
    </edge>
    <edge source="GRC" target="SRB">
      <data key="d0">1496511</data>
    </edge>
    <edge source="GRC" target="SGP">
      <data key="d0">226885</data>
    </edge>
    <edge source="GRC" target="SVK">
      <data key="d0">135387</data>
    </edge>
    <edge source="GRC" target="VNM">
      <data key="d0">13245</data>
    </edge>
    <edge source="GRC" target="SVN">
      <data key="d0">35521</data>
    </edge>
    <edge source="GRC" target="ZAF">
      <data key="d0">178687</data>
    </edge>
    <edge source="GRC" target="ESP">
      <data key="d0">8305355</data>
    </edge>
    <edge source="GRC" target="SWE">
      <data key="d0">829110</data>
    </edge>
    <edge source="GRC" target="CHE">
      <data key="d0">1221336</data>
    </edge>
    <edge source="GRC" target="ARE">
      <data key="d0">289784</data>
    </edge>
    <edge source="GRC" target="TUR">
      <data key="d0">357128</data>
    </edge>
    <edge source="GRC" target="UKR">
      <data key="d0">152442</data>
    </edge>
    <edge source="GRC" target="MKD">
      <data key="d0">1740123</data>
    </edge>
    <edge source="GRC" target="EGY">
      <data key="d0">19885</data>
    </edge>
    <edge source="GRC" target="GBR">
      <data key="d0">4039979</data>
    </edge>
    <edge source="GRC" target="USA">
      <data key="d0">15976426</data>
    </edge>
    <edge source="GRC" target="BFA">
      <data key="d0">14245</data>
    </edge>
    <edge source="ITA" target="ALB">
      <data key="d0">21532257</data>
    </edge>
    <edge source="ITA" target="DZA">
      <data key="d0">195596</data>
    </edge>
    <edge source="ITA" target="AZE">
      <data key="d0">1045257</data>
    </edge>
    <edge source="ITA" target="ARG">
      <data key="d0">1219384</data>
    </edge>
    <edge source="ITA" target="AUS">
      <data key="d0">101859139</data>
    </edge>
    <edge source="ITA" target="AUT">
      <data key="d0">153961663</data>
    </edge>
    <edge source="ITA" target="ARM">
      <data key="d0">301881</data>
    </edge>
    <edge source="ITA" target="BEL">
      <data key="d0">205087524</data>
    </edge>
    <edge source="ITA" target="BOL">
      <data key="d0">248544</data>
    </edge>
    <edge source="ITA" target="BRA">
      <data key="d0">30158246</data>
    </edge>
    <edge source="ITA" target="BGR">
      <data key="d0">32930968</data>
    </edge>
    <edge source="ITA" target="BLR">
      <data key="d0">1897579</data>
    </edge>
    <edge source="ITA" target="KHM">
      <data key="d0">726355</data>
    </edge>
    <edge source="ITA" target="CMR">
      <data key="d0">384463</data>
    </edge>
    <edge source="ITA" target="CAN">
      <data key="d0">404820777</data>
    </edge>
    <edge source="ITA" target="LKA">
      <data key="d0">579988</data>
    </edge>
    <edge source="ITA" target="CHL">
      <data key="d0">4266170</data>
    </edge>
    <edge source="ITA" target="CHN">
      <data key="d0">134608543</data>
    </edge>
    <edge source="ITA" target="COL">
      <data key="d0">7235473</data>
    </edge>
    <edge source="ITA" target="CRI">
      <data key="d0">3559832</data>
    </edge>
    <edge source="ITA" target="HRV">
      <data key="d0">11720606</data>
    </edge>
    <edge source="ITA" target="CZE">
      <data key="d0">61604349</data>
    </edge>
    <edge source="ITA" target="BEN">
      <data key="d0">172523</data>
    </edge>
    <edge source="ITA" target="DNK">
      <data key="d0">184857902</data>
    </edge>
    <edge source="ITA" target="ECU">
      <data key="d0">195891</data>
    </edge>
    <edge source="ITA" target="SLV">
      <data key="d0">607992</data>
    </edge>
    <edge source="ITA" target="ETH">
      <data key="d0">296041</data>
    </edge>
    <edge source="ITA" target="EST">
      <data key="d0">15281515</data>
    </edge>
    <edge source="ITA" target="FIN">
      <data key="d0">36879481</data>
    </edge>
    <edge source="ITA" target="FRA">
      <data key="d0">413897092</data>
    </edge>
    <edge source="ITA" target="GEO">
      <data key="d0">1241775</data>
    </edge>
    <edge source="ITA" target="GMB">
      <data key="d0">16135</data>
    </edge>
    <edge source="ITA" target="PSE">
      <data key="d0">24225</data>
    </edge>
    <edge source="ITA" target="DEU">
      <data key="d0">1386462738</data>
    </edge>
    <edge source="ITA" target="GHA">
      <data key="d0">3214076</data>
    </edge>
    <edge source="ITA" target="GRC">
      <data key="d0">37119442</data>
    </edge>
    <edge source="ITA" target="GTM">
      <data key="d0">1185534</data>
    </edge>
    <edge source="ITA" target="HND">
      <data key="d0">522846</data>
    </edge>
    <edge source="ITA" target="HKG">
      <data key="d0">35706391</data>
    </edge>
    <edge source="ITA" target="HUN">
      <data key="d0">22013870</data>
    </edge>
    <edge source="ITA" target="IDN">
      <data key="d0">3632433</data>
    </edge>
    <edge source="ITA" target="IRL">
      <data key="d0">42684767</data>
    </edge>
    <edge source="ITA" target="ISR">
      <data key="d0">27047920</data>
    </edge>
    <edge source="ITA" target="CIV">
      <data key="d0">852430</data>
    </edge>
    <edge source="ITA" target="JAM">
      <data key="d0">1823235</data>
    </edge>
    <edge source="ITA" target="JPN">
      <data key="d0">188325576</data>
    </edge>
    <edge source="ITA" target="KAZ">
      <data key="d0">3076557</data>
    </edge>
    <edge source="ITA" target="JOR">
      <data key="d0">1046584</data>
    </edge>
    <edge source="ITA" target="KOR">
      <data key="d0">36312674</data>
    </edge>
    <edge source="ITA" target="KGZ">
      <data key="d0">143307</data>
    </edge>
    <edge source="ITA" target="LBN">
      <data key="d0">3330313</data>
    </edge>
    <edge source="ITA" target="LVA">
      <data key="d0">36194452</data>
    </edge>
    <edge source="ITA" target="LTU">
      <data key="d0">19402025</data>
    </edge>
    <edge source="ITA" target="MDG">
      <data key="d0">29555</data>
    </edge>
    <edge source="ITA" target="MYS">
      <data key="d0">5503279</data>
    </edge>
    <edge source="ITA" target="MRT">
      <data key="d0">37616</data>
    </edge>
    <edge source="ITA" target="MUS">
      <data key="d0">869534</data>
    </edge>
    <edge source="ITA" target="MEX">
      <data key="d0">40403207</data>
    </edge>
    <edge source="ITA" target="MDA">
      <data key="d0">397702</data>
    </edge>
    <edge source="ITA" target="MAR">
      <data key="d0">750685</data>
    </edge>
    <edge source="ITA" target="MOZ">
      <data key="d0">402016</data>
    </edge>
    <edge source="ITA" target="OMN">
      <data key="d0">226974</data>
    </edge>
    <edge source="ITA" target="NAM">
      <data key="d0">51410</data>
    </edge>
    <edge source="ITA" target="NLD">
      <data key="d0">200751210</data>
    </edge>
    <edge source="ITA" target="NZL">
      <data key="d0">7338129</data>
    </edge>
    <edge source="ITA" target="NIC">
      <data key="d0">261379</data>
    </edge>
    <edge source="ITA" target="NOR">
      <data key="d0">109105427</data>
    </edge>
    <edge source="ITA" target="PAK">
      <data key="d0">287355</data>
    </edge>
    <edge source="ITA" target="PAN">
      <data key="d0">3634303</data>
    </edge>
    <edge source="ITA" target="PRY">
      <data key="d0">2378887</data>
    </edge>
    <edge source="ITA" target="PER">
      <data key="d0">4542474</data>
    </edge>
    <edge source="ITA" target="PHL">
      <data key="d0">2839212</data>
    </edge>
    <edge source="ITA" target="POL">
      <data key="d0">69250919</data>
    </edge>
    <edge source="ITA" target="PRT">
      <data key="d0">22584922</data>
    </edge>
    <edge source="ITA" target="ROU">
      <data key="d0">29054270</data>
    </edge>
    <edge source="ITA" target="RUS">
      <data key="d0">110175210</data>
    </edge>
    <edge source="ITA" target="SAU">
      <data key="d0">6130868</data>
    </edge>
    <edge source="ITA" target="SEN">
      <data key="d0">159305</data>
    </edge>
    <edge source="ITA" target="SRB">
      <data key="d0">4499050</data>
    </edge>
    <edge source="ITA" target="IND">
      <data key="d0">2430931</data>
    </edge>
    <edge source="ITA" target="SGP">
      <data key="d0">21558611</data>
    </edge>
    <edge source="ITA" target="SVK">
      <data key="d0">27147819</data>
    </edge>
    <edge source="ITA" target="VNM">
      <data key="d0">9337788</data>
    </edge>
    <edge source="ITA" target="SVN">
      <data key="d0">29783662</data>
    </edge>
    <edge source="ITA" target="ZAF">
      <data key="d0">9811701</data>
    </edge>
    <edge source="ITA" target="ZWE">
      <data key="d0">11741</data>
    </edge>
    <edge source="ITA" target="ESP">
      <data key="d0">132273684</data>
    </edge>
    <edge source="ITA" target="SWE">
      <data key="d0">180265594</data>
    </edge>
    <edge source="ITA" target="CHE">
      <data key="d0">503889858</data>
    </edge>
    <edge source="ITA" target="THA">
      <data key="d0">13402275</data>
    </edge>
    <edge source="ITA" target="TGO">
      <data key="d0">510096</data>
    </edge>
    <edge source="ITA" target="ARE">
      <data key="d0">30123579</data>
    </edge>
    <edge source="ITA" target="TUN">
      <data key="d0">142933</data>
    </edge>
    <edge source="ITA" target="TUR">
      <data key="d0">6755738</data>
    </edge>
    <edge source="ITA" target="UGA">
      <data key="d0">278054</data>
    </edge>
    <edge source="ITA" target="UKR">
      <data key="d0">29388677</data>
    </edge>
    <edge source="ITA" target="MKD">
      <data key="d0">699429</data>
    </edge>
    <edge source="ITA" target="EGY">
      <data key="d0">299987</data>
    </edge>
    <edge source="ITA" target="GBR">
      <data key="d0">1053715856</data>
    </edge>
    <edge source="ITA" target="TZA">
      <data key="d0">347820</data>
    </edge>
    <edge source="ITA" target="USA">
      <data key="d0">1905101849</data>
    </edge>
    <edge source="ITA" target="BFA">
      <data key="d0">24362</data>
    </edge>
    <edge source="ITA" target="URY">
      <data key="d0">1055275</data>
    </edge>
    <edge source="SRB" target="ALB">
      <data key="d0">5983868</data>
    </edge>
    <edge source="SRB" target="AUS">
      <data key="d0">932285</data>
    </edge>
    <edge source="SRB" target="AUT">
      <data key="d0">2268380</data>
    </edge>
    <edge source="SRB" target="BEL">
      <data key="d0">89594</data>
    </edge>
    <edge source="SRB" target="BGR">
      <data key="d0">19722269</data>
    </edge>
    <edge source="SRB" target="CAN">
      <data key="d0">459599</data>
    </edge>
    <edge source="SRB" target="CHN">
      <data key="d0">634820</data>
    </edge>
    <edge source="SRB" target="HRV">
      <data key="d0">13284865</data>
    </edge>
    <edge source="SRB" target="CZE">
      <data key="d0">470739</data>
    </edge>
    <edge source="SRB" target="DNK">
      <data key="d0">21743</data>
    </edge>
    <edge source="SRB" target="FRA">
      <data key="d0">731921</data>
    </edge>
    <edge source="SRB" target="GEO">
      <data key="d0">20509</data>
    </edge>
    <edge source="SRB" target="DEU">
      <data key="d0">876073</data>
    </edge>
    <edge source="SRB" target="GHA">
      <data key="d0">31116</data>
    </edge>
    <edge source="SRB" target="GRC">
      <data key="d0">3170848</data>
    </edge>
    <edge source="SRB" target="HKG">
      <data key="d0">44967</data>
    </edge>
    <edge source="SRB" target="HUN">
      <data key="d0">3902243</data>
    </edge>
    <edge source="SRB" target="ISR">
      <data key="d0">11191</data>
    </edge>
    <edge source="SRB" target="ITA">
      <data key="d0">301029</data>
    </edge>
    <edge source="SRB" target="JAM">
      <data key="d0">42018</data>
    </edge>
    <edge source="SRB" target="JOR">
      <data key="d0">51819</data>
    </edge>
    <edge source="SRB" target="KOR">
      <data key="d0">84826</data>
    </edge>
    <edge source="SRB" target="LTU">
      <data key="d0">41800</data>
    </edge>
    <edge source="SRB" target="MDA">
      <data key="d0">89148</data>
    </edge>
    <edge source="SRB" target="NLD">
      <data key="d0">3046164</data>
    </edge>
    <edge source="SRB" target="POL">
      <data key="d0">142514</data>
    </edge>
    <edge source="SRB" target="ROU">
      <data key="d0">1144183</data>
    </edge>
    <edge source="SRB" target="RUS">
      <data key="d0">5258625</data>
    </edge>
    <edge source="SRB" target="SAU">
      <data key="d0">110298</data>
    </edge>
    <edge source="SRB" target="SVK">
      <data key="d0">302835</data>
    </edge>
    <edge source="SRB" target="SVN">
      <data key="d0">1513189</data>
    </edge>
    <edge source="SRB" target="ESP">
      <data key="d0">104824</data>
    </edge>
    <edge source="SRB" target="SWE">
      <data key="d0">110262</data>
    </edge>
    <edge source="SRB" target="CHE">
      <data key="d0">1432023</data>
    </edge>
    <edge source="SRB" target="ARE">
      <data key="d0">19855</data>
    </edge>
    <edge source="SRB" target="UKR">
      <data key="d0">425397</data>
    </edge>
    <edge source="SRB" target="MKD">
      <data key="d0">13546514</data>
    </edge>
    <edge source="SRB" target="GBR">
      <data key="d0">193211</data>
    </edge>
    <edge source="SRB" target="USA">
      <data key="d0">1274695</data>
    </edge>
    <edge source="SVK" target="AUS">
      <data key="d0">254637</data>
    </edge>
    <edge source="SVK" target="AUT">
      <data key="d0">1855148</data>
    </edge>
    <edge source="SVK" target="BEL">
      <data key="d0">187839</data>
    </edge>
    <edge source="SVK" target="BGR">
      <data key="d0">138908</data>
    </edge>
    <edge source="SVK" target="CAN">
      <data key="d0">516591</data>
    </edge>
    <edge source="SVK" target="CHN">
      <data key="d0">750661</data>
    </edge>
    <edge source="SVK" target="HRV">
      <data key="d0">1323649</data>
    </edge>
    <edge source="SVK" target="CZE">
      <data key="d0">61859167</data>
    </edge>
    <edge source="SVK" target="DNK">
      <data key="d0">19288</data>
    </edge>
    <edge source="SVK" target="EST">
      <data key="d0">40117</data>
    </edge>
    <edge source="SVK" target="FIN">
      <data key="d0">69268</data>
    </edge>
    <edge source="SVK" target="FRA">
      <data key="d0">181950</data>
    </edge>
    <edge source="SVK" target="DEU">
      <data key="d0">972549</data>
    </edge>
    <edge source="SVK" target="GHA">
      <data key="d0">29543</data>
    </edge>
    <edge source="SVK" target="GRC">
      <data key="d0">61371</data>
    </edge>
    <edge source="SVK" target="GTM">
      <data key="d0">10298</data>
    </edge>
    <edge source="SVK" target="HKG">
      <data key="d0">230886</data>
    </edge>
    <edge source="SVK" target="HUN">
      <data key="d0">8258343</data>
    </edge>
    <edge source="SVK" target="IRL">
      <data key="d0">150078</data>
    </edge>
    <edge source="SVK" target="ISR">
      <data key="d0">363384</data>
    </edge>
    <edge source="SVK" target="ITA">
      <data key="d0">11237583</data>
    </edge>
    <edge source="SVK" target="JPN">
      <data key="d0">169636</data>
    </edge>
    <edge source="SVK" target="KOR">
      <data key="d0">16451</data>
    </edge>
    <edge source="SVK" target="LVA">
      <data key="d0">23416</data>
    </edge>
    <edge source="SVK" target="LTU">
      <data key="d0">1120335</data>
    </edge>
    <edge source="SVK" target="MRT">
      <data key="d0">18024</data>
    </edge>
    <edge source="SVK" target="MDA">
      <data key="d0">35790</data>
    </edge>
    <edge source="SVK" target="NLD">
      <data key="d0">1287866</data>
    </edge>
    <edge source="SVK" target="POL">
      <data key="d0">7007989</data>
    </edge>
    <edge source="SVK" target="ROU">
      <data key="d0">600823</data>
    </edge>
    <edge source="SVK" target="RUS">
      <data key="d0">507786</data>
    </edge>
    <edge source="SVK" target="SAU">
      <data key="d0">75856</data>
    </edge>
    <edge source="SVK" target="SRB">
      <data key="d0">43026</data>
    </edge>
    <edge source="SVK" target="VNM">
      <data key="d0">200300</data>
    </edge>
    <edge source="SVK" target="SVN">
      <data key="d0">139603</data>
    </edge>
    <edge source="SVK" target="ESP">
      <data key="d0">1051604</data>
    </edge>
    <edge source="SVK" target="SWE">
      <data key="d0">232908</data>
    </edge>
    <edge source="SVK" target="CHE">
      <data key="d0">213543</data>
    </edge>
    <edge source="SVK" target="UKR">
      <data key="d0">4266427</data>
    </edge>
    <edge source="SVK" target="GBR">
      <data key="d0">646392</data>
    </edge>
    <edge source="SVK" target="USA">
      <data key="d0">1293660</data>
    </edge>
    <edge source="SVN" target="ALB">
      <data key="d0">537252</data>
    </edge>
    <edge source="SVN" target="AZE">
      <data key="d0">192078</data>
    </edge>
    <edge source="SVN" target="AUS">
      <data key="d0">358991</data>
    </edge>
    <edge source="SVN" target="AUT">
      <data key="d0">6125573</data>
    </edge>
    <edge source="SVN" target="BEL">
      <data key="d0">311505</data>
    </edge>
    <edge source="SVN" target="BRA">
      <data key="d0">43543</data>
    </edge>
    <edge source="SVN" target="BGR">
      <data key="d0">93559</data>
    </edge>
    <edge source="SVN" target="CMR">
      <data key="d0">16268</data>
    </edge>
    <edge source="SVN" target="CAN">
      <data key="d0">333445</data>
    </edge>
    <edge source="SVN" target="CHN">
      <data key="d0">1766781</data>
    </edge>
    <edge source="SVN" target="HRV">
      <data key="d0">21846288</data>
    </edge>
    <edge source="SVN" target="CZE">
      <data key="d0">1263335</data>
    </edge>
    <edge source="SVN" target="DNK">
      <data key="d0">34062</data>
    </edge>
    <edge source="SVN" target="EST">
      <data key="d0">44213</data>
    </edge>
    <edge source="SVN" target="FIN">
      <data key="d0">125782</data>
    </edge>
    <edge source="SVN" target="FRA">
      <data key="d0">192989</data>
    </edge>
    <edge source="SVN" target="GEO">
      <data key="d0">48582</data>
    </edge>
    <edge source="SVN" target="DEU">
      <data key="d0">2049011</data>
    </edge>
    <edge source="SVN" target="GRC">
      <data key="d0">57371</data>
    </edge>
    <edge source="SVN" target="HKG">
      <data key="d0">122972</data>
    </edge>
    <edge source="SVN" target="HUN">
      <data key="d0">1787941</data>
    </edge>
    <edge source="SVN" target="ISR">
      <data key="d0">74722</data>
    </edge>
    <edge source="SVN" target="ITA">
      <data key="d0">39899744</data>
    </edge>
    <edge source="SVN" target="JPN">
      <data key="d0">238409</data>
    </edge>
    <edge source="SVN" target="JOR">
      <data key="d0">42622</data>
    </edge>
    <edge source="SVN" target="KOR">
      <data key="d0">15859</data>
    </edge>
    <edge source="SVN" target="LVA">
      <data key="d0">20734</data>
    </edge>
    <edge source="SVN" target="LTU">
      <data key="d0">103537</data>
    </edge>
    <edge source="SVN" target="MEX">
      <data key="d0">25717</data>
    </edge>
    <edge source="SVN" target="MDA">
      <data key="d0">132213</data>
    </edge>
    <edge source="SVN" target="NLD">
      <data key="d0">1463776</data>
    </edge>
    <edge source="SVN" target="NOR">
      <data key="d0">36244</data>
    </edge>
    <edge source="SVN" target="PAN">
      <data key="d0">445927</data>
    </edge>
    <edge source="SVN" target="POL">
      <data key="d0">848546</data>
    </edge>
    <edge source="SVN" target="ROU">
      <data key="d0">289195</data>
    </edge>
    <edge source="SVN" target="RUS">
      <data key="d0">1879728</data>
    </edge>
    <edge source="SVN" target="SRB">
      <data key="d0">12987984</data>
    </edge>
    <edge source="SVN" target="SGP">
      <data key="d0">116497</data>
    </edge>
    <edge source="SVN" target="SVK">
      <data key="d0">771037</data>
    </edge>
    <edge source="SVN" target="ESP">
      <data key="d0">593261</data>
    </edge>
    <edge source="SVN" target="SWE">
      <data key="d0">337301</data>
    </edge>
    <edge source="SVN" target="CHE">
      <data key="d0">889012</data>
    </edge>
    <edge source="SVN" target="ARE">
      <data key="d0">179712</data>
    </edge>
    <edge source="SVN" target="TUN">
      <data key="d0">10412</data>
    </edge>
    <edge source="SVN" target="UKR">
      <data key="d0">90027</data>
    </edge>
    <edge source="SVN" target="MKD">
      <data key="d0">1220899</data>
    </edge>
    <edge source="SVN" target="GBR">
      <data key="d0">2898176</data>
    </edge>
    <edge source="SVN" target="USA">
      <data key="d0">2988291</data>
    </edge>
    <edge source="MKD" target="ALB">
      <data key="d0">1924265</data>
    </edge>
    <edge source="MKD" target="AUS">
      <data key="d0">491314</data>
    </edge>
    <edge source="MKD" target="AUT">
      <data key="d0">140500</data>
    </edge>
    <edge source="MKD" target="BEL">
      <data key="d0">129350</data>
    </edge>
    <edge source="MKD" target="BGR">
      <data key="d0">893889</data>
    </edge>
    <edge source="MKD" target="CAN">
      <data key="d0">260344</data>
    </edge>
    <edge source="MKD" target="CHN">
      <data key="d0">1527679</data>
    </edge>
    <edge source="MKD" target="HRV">
      <data key="d0">12583231</data>
    </edge>
    <edge source="MKD" target="CZE">
      <data key="d0">381449</data>
    </edge>
    <edge source="MKD" target="DNK">
      <data key="d0">66418</data>
    </edge>
    <edge source="MKD" target="FRA">
      <data key="d0">843682</data>
    </edge>
    <edge source="MKD" target="DEU">
      <data key="d0">11562301</data>
    </edge>
    <edge source="MKD" target="GRC">
      <data key="d0">31189</data>
    </edge>
    <edge source="MKD" target="HKG">
      <data key="d0">15956</data>
    </edge>
    <edge source="MKD" target="HUN">
      <data key="d0">233330</data>
    </edge>
    <edge source="MKD" target="ITA">
      <data key="d0">250156</data>
    </edge>
    <edge source="MKD" target="JPN">
      <data key="d0">129162</data>
    </edge>
    <edge source="MKD" target="LVA">
      <data key="d0">69222</data>
    </edge>
    <edge source="MKD" target="LTU">
      <data key="d0">20235</data>
    </edge>
    <edge source="MKD" target="NLD">
      <data key="d0">310868</data>
    </edge>
    <edge source="MKD" target="NOR">
      <data key="d0">58313</data>
    </edge>
    <edge source="MKD" target="POL">
      <data key="d0">315397</data>
    </edge>
    <edge source="MKD" target="ROU">
      <data key="d0">108563</data>
    </edge>
    <edge source="MKD" target="RUS">
      <data key="d0">512821</data>
    </edge>
    <edge source="MKD" target="SRB">
      <data key="d0">21891334</data>
    </edge>
    <edge source="MKD" target="SVK">
      <data key="d0">862045</data>
    </edge>
    <edge source="MKD" target="SVN">
      <data key="d0">2365064</data>
    </edge>
    <edge source="MKD" target="ESP">
      <data key="d0">11674</data>
    </edge>
    <edge source="MKD" target="SWE">
      <data key="d0">286741</data>
    </edge>
    <edge source="MKD" target="CHE">
      <data key="d0">436901</data>
    </edge>
    <edge source="MKD" target="ARE">
      <data key="d0">17067</data>
    </edge>
    <edge source="MKD" target="TUR">
      <data key="d0">16539</data>
    </edge>
    <edge source="MKD" target="GBR">
      <data key="d0">63169</data>
    </edge>
    <edge source="MKD" target="USA">
      <data key="d0">876986</data>
    </edge>
    <edge source="DZA" target="BEL">
      <data key="d0">509791</data>
    </edge>
    <edge source="DZA" target="CAN">
      <data key="d0">178550</data>
    </edge>
    <edge source="DZA" target="CHN">
      <data key="d0">177298</data>
    </edge>
    <edge source="DZA" target="FRA">
      <data key="d0">2150963</data>
    </edge>
    <edge source="DZA" target="GMB">
      <data key="d0">31001</data>
    </edge>
    <edge source="DZA" target="GHA">
      <data key="d0">253601</data>
    </edge>
    <edge source="DZA" target="CIV">
      <data key="d0">224693</data>
    </edge>
    <edge source="DZA" target="MRT">
      <data key="d0">55640</data>
    </edge>
    <edge source="DZA" target="PRT">
      <data key="d0">112204</data>
    </edge>
    <edge source="DZA" target="SAU">
      <data key="d0">75011</data>
    </edge>
    <edge source="DZA" target="ESP">
      <data key="d0">366165</data>
    </edge>
    <edge source="DZA" target="ARE">
      <data key="d0">97152</data>
    </edge>
    <edge source="DZA" target="TUN">
      <data key="d0">47554</data>
    </edge>
    <edge source="DZA" target="GBR">
      <data key="d0">92755</data>
    </edge>
    <edge source="BEL" target="ALB">
      <data key="d0">139094</data>
    </edge>
    <edge source="BEL" target="DZA">
      <data key="d0">565566</data>
    </edge>
    <edge source="BEL" target="AZE">
      <data key="d0">664662</data>
    </edge>
    <edge source="BEL" target="ARG">
      <data key="d0">938618</data>
    </edge>
    <edge source="BEL" target="AUS">
      <data key="d0">7840797</data>
    </edge>
    <edge source="BEL" target="AUT">
      <data key="d0">15118386</data>
    </edge>
    <edge source="BEL" target="ARM">
      <data key="d0">82322</data>
    </edge>
    <edge source="BEL" target="BWA">
      <data key="d0">541914</data>
    </edge>
    <edge source="BEL" target="BRA">
      <data key="d0">4282949</data>
    </edge>
    <edge source="BEL" target="BGR">
      <data key="d0">2293271</data>
    </edge>
    <edge source="BEL" target="BDI">
      <data key="d0">376299</data>
    </edge>
    <edge source="BEL" target="BLR">
      <data key="d0">590429</data>
    </edge>
    <edge source="BEL" target="KHM">
      <data key="d0">817405</data>
    </edge>
    <edge source="BEL" target="CMR">
      <data key="d0">1475473</data>
    </edge>
    <edge source="BEL" target="CAN">
      <data key="d0">44720627</data>
    </edge>
    <edge source="BEL" target="CAF">
      <data key="d0">19402</data>
    </edge>
    <edge source="BEL" target="LKA">
      <data key="d0">868230</data>
    </edge>
    <edge source="BEL" target="CHL">
      <data key="d0">1940758</data>
    </edge>
    <edge source="BEL" target="CHN">
      <data key="d0">91703942</data>
    </edge>
    <edge source="BEL" target="COL">
      <data key="d0">597515</data>
    </edge>
    <edge source="BEL" target="CRI">
      <data key="d0">877227</data>
    </edge>
    <edge source="BEL" target="HRV">
      <data key="d0">1643279</data>
    </edge>
    <edge source="BEL" target="CZE">
      <data key="d0">6884202</data>
    </edge>
    <edge source="BEL" target="BEN">
      <data key="d0">1614956</data>
    </edge>
    <edge source="BEL" target="DNK">
      <data key="d0">20849704</data>
    </edge>
    <edge source="BEL" target="ECU">
      <data key="d0">36545</data>
    </edge>
    <edge source="BEL" target="ETH">
      <data key="d0">139414</data>
    </edge>
    <edge source="BEL" target="EST">
      <data key="d0">1894181</data>
    </edge>
    <edge source="BEL" target="FIN">
      <data key="d0">12302497</data>
    </edge>
    <edge source="BEL" target="FRA">
      <data key="d0">591226376</data>
    </edge>
    <edge source="BEL" target="GEO">
      <data key="d0">2252265</data>
    </edge>
    <edge source="BEL" target="GMB">
      <data key="d0">262672</data>
    </edge>
    <edge source="BEL" target="PSE">
      <data key="d0">21411</data>
    </edge>
    <edge source="BEL" target="DEU">
      <data key="d0">146792611</data>
    </edge>
    <edge source="BEL" target="GHA">
      <data key="d0">9443784</data>
    </edge>
    <edge source="BEL" target="GRC">
      <data key="d0">7570823</data>
    </edge>
    <edge source="BEL" target="GTM">
      <data key="d0">270443</data>
    </edge>
    <edge source="BEL" target="HND">
      <data key="d0">149055</data>
    </edge>
    <edge source="BEL" target="HKG">
      <data key="d0">9845432</data>
    </edge>
    <edge source="BEL" target="HUN">
      <data key="d0">8045098</data>
    </edge>
    <edge source="BEL" target="IDN">
      <data key="d0">197470</data>
    </edge>
    <edge source="BEL" target="IRL">
      <data key="d0">15954058</data>
    </edge>
    <edge source="BEL" target="ISR">
      <data key="d0">13243031</data>
    </edge>
    <edge source="BEL" target="ITA">
      <data key="d0">74935920</data>
    </edge>
    <edge source="BEL" target="CIV">
      <data key="d0">2727635</data>
    </edge>
    <edge source="BEL" target="JAM">
      <data key="d0">224437</data>
    </edge>
    <edge source="BEL" target="JPN">
      <data key="d0">27472349</data>
    </edge>
    <edge source="BEL" target="KAZ">
      <data key="d0">752386</data>
    </edge>
    <edge source="BEL" target="JOR">
      <data key="d0">524466</data>
    </edge>
    <edge source="BEL" target="KOR">
      <data key="d0">12632193</data>
    </edge>
    <edge source="BEL" target="LBN">
      <data key="d0">887561</data>
    </edge>
    <edge source="BEL" target="LVA">
      <data key="d0">4840411</data>
    </edge>
    <edge source="BEL" target="LTU">
      <data key="d0">2845179</data>
    </edge>
    <edge source="BEL" target="MDG">
      <data key="d0">204640</data>
    </edge>
    <edge source="BEL" target="MYS">
      <data key="d0">5663960</data>
    </edge>
    <edge source="BEL" target="MRT">
      <data key="d0">20287</data>
    </edge>
    <edge source="BEL" target="MUS">
      <data key="d0">598178</data>
    </edge>
    <edge source="BEL" target="MEX">
      <data key="d0">13028257</data>
    </edge>
    <edge source="BEL" target="MDA">
      <data key="d0">346481</data>
    </edge>
    <edge source="BEL" target="MAR">
      <data key="d0">574307</data>
    </edge>
    <edge source="BEL" target="MOZ">
      <data key="d0">42997</data>
    </edge>
    <edge source="BEL" target="OMN">
      <data key="d0">192809</data>
    </edge>
    <edge source="BEL" target="NAM">
      <data key="d0">68620</data>
    </edge>
    <edge source="BEL" target="NLD">
      <data key="d0">559760292</data>
    </edge>
    <edge source="BEL" target="NZL">
      <data key="d0">1620518</data>
    </edge>
    <edge source="BEL" target="NER">
      <data key="d0">1865717</data>
    </edge>
    <edge source="BEL" target="NOR">
      <data key="d0">7978072</data>
    </edge>
    <edge source="BEL" target="PAK">
      <data key="d0">37178</data>
    </edge>
    <edge source="BEL" target="PAN">
      <data key="d0">1798656</data>
    </edge>
    <edge source="BEL" target="PRY">
      <data key="d0">373896</data>
    </edge>
    <edge source="BEL" target="PER">
      <data key="d0">511362</data>
    </edge>
    <edge source="BEL" target="PHL">
      <data key="d0">2882881</data>
    </edge>
    <edge source="BEL" target="POL">
      <data key="d0">12111834</data>
    </edge>
    <edge source="BEL" target="PRT">
      <data key="d0">7183694</data>
    </edge>
    <edge source="BEL" target="ROU">
      <data key="d0">6253874</data>
    </edge>
    <edge source="BEL" target="RUS">
      <data key="d0">27294253</data>
    </edge>
    <edge source="BEL" target="SAU">
      <data key="d0">1143988</data>
    </edge>
    <edge source="BEL" target="SEN">
      <data key="d0">1142857</data>
    </edge>
    <edge source="BEL" target="SRB">
      <data key="d0">1908412</data>
    </edge>
    <edge source="BEL" target="IND">
      <data key="d0">4074985</data>
    </edge>
    <edge source="BEL" target="SGP">
      <data key="d0">26617117</data>
    </edge>
    <edge source="BEL" target="SVK">
      <data key="d0">1649513</data>
    </edge>
    <edge source="BEL" target="VNM">
      <data key="d0">18107008</data>
    </edge>
    <edge source="BEL" target="SVN">
      <data key="d0">545657</data>
    </edge>
    <edge source="BEL" target="ZAF">
      <data key="d0">6757900</data>
    </edge>
    <edge source="BEL" target="ESP">
      <data key="d0">46809511</data>
    </edge>
    <edge source="BEL" target="SWE">
      <data key="d0">22794656</data>
    </edge>
    <edge source="BEL" target="CHE">
      <data key="d0">16947681</data>
    </edge>
    <edge source="BEL" target="THA">
      <data key="d0">2838942</data>
    </edge>
    <edge source="BEL" target="TGO">
      <data key="d0">1696046</data>
    </edge>
    <edge source="BEL" target="ARE">
      <data key="d0">9892278</data>
    </edge>
    <edge source="BEL" target="TUR">
      <data key="d0">3868064</data>
    </edge>
    <edge source="BEL" target="UGA">
      <data key="d0">14918</data>
    </edge>
    <edge source="BEL" target="UKR">
      <data key="d0">15869986</data>
    </edge>
    <edge source="BEL" target="MKD">
      <data key="d0">37151</data>
    </edge>
    <edge source="BEL" target="EGY">
      <data key="d0">235309</data>
    </edge>
    <edge source="BEL" target="GBR">
      <data key="d0">334177575</data>
    </edge>
    <edge source="BEL" target="TZA">
      <data key="d0">210199</data>
    </edge>
    <edge source="BEL" target="USA">
      <data key="d0">325865689</data>
    </edge>
    <edge source="BEL" target="BFA">
      <data key="d0">1710850</data>
    </edge>
    <edge source="BEL" target="URY">
      <data key="d0">170224</data>
    </edge>
    <edge source="CAN" target="ARG">
      <data key="d0">272379</data>
    </edge>
    <edge source="CAN" target="AUS">
      <data key="d0">5911327</data>
    </edge>
    <edge source="CAN" target="AUT">
      <data key="d0">28617</data>
    </edge>
    <edge source="CAN" target="BEL">
      <data key="d0">287404</data>
    </edge>
    <edge source="CAN" target="BOL">
      <data key="d0">11525</data>
    </edge>
    <edge source="CAN" target="BRA">
      <data key="d0">248380</data>
    </edge>
    <edge source="CAN" target="KHM">
      <data key="d0">40671</data>
    </edge>
    <edge source="CAN" target="LKA">
      <data key="d0">28271</data>
    </edge>
    <edge source="CAN" target="CHL">
      <data key="d0">261885</data>
    </edge>
    <edge source="CAN" target="CHN">
      <data key="d0">17428361</data>
    </edge>
    <edge source="CAN" target="COL">
      <data key="d0">28674</data>
    </edge>
    <edge source="CAN" target="CRI">
      <data key="d0">322923</data>
    </edge>
    <edge source="CAN" target="CZE">
      <data key="d0">1725044</data>
    </edge>
    <edge source="CAN" target="DNK">
      <data key="d0">182941</data>
    </edge>
    <edge source="CAN" target="EST">
      <data key="d0">64600</data>
    </edge>
    <edge source="CAN" target="FIN">
      <data key="d0">1838022</data>
    </edge>
    <edge source="CAN" target="FRA">
      <data key="d0">7308913</data>
    </edge>
    <edge source="CAN" target="DEU">
      <data key="d0">4850575</data>
    </edge>
    <edge source="CAN" target="GHA">
      <data key="d0">23194</data>
    </edge>
    <edge source="CAN" target="GTM">
      <data key="d0">13281</data>
    </edge>
    <edge source="CAN" target="HND">
      <data key="d0">112341</data>
    </edge>
    <edge source="CAN" target="HKG">
      <data key="d0">1817474</data>
    </edge>
    <edge source="CAN" target="HUN">
      <data key="d0">131179</data>
    </edge>
    <edge source="CAN" target="IDN">
      <data key="d0">123567</data>
    </edge>
    <edge source="CAN" target="IRL">
      <data key="d0">18563</data>
    </edge>
    <edge source="CAN" target="ISR">
      <data key="d0">243715</data>
    </edge>
    <edge source="CAN" target="ITA">
      <data key="d0">11766</data>
    </edge>
    <edge source="CAN" target="JAM">
      <data key="d0">127906</data>
    </edge>
    <edge source="CAN" target="JPN">
      <data key="d0">3507606</data>
    </edge>
    <edge source="CAN" target="KOR">
      <data key="d0">2276649</data>
    </edge>
    <edge source="CAN" target="LBN">
      <data key="d0">166743</data>
    </edge>
    <edge source="CAN" target="LVA">
      <data key="d0">381212</data>
    </edge>
    <edge source="CAN" target="LTU">
      <data key="d0">277018</data>
    </edge>
    <edge source="CAN" target="MYS">
      <data key="d0">226853</data>
    </edge>
    <edge source="CAN" target="MEX">
      <data key="d0">7761774</data>
    </edge>
    <edge source="CAN" target="NLD">
      <data key="d0">3094431</data>
    </edge>
    <edge source="CAN" target="NZL">
      <data key="d0">151474</data>
    </edge>
    <edge source="CAN" target="NOR">
      <data key="d0">2088363</data>
    </edge>
    <edge source="CAN" target="PAN">
      <data key="d0">1063887</data>
    </edge>
    <edge source="CAN" target="PRY">
      <data key="d0">43250</data>
    </edge>
    <edge source="CAN" target="PER">
      <data key="d0">236497</data>
    </edge>
    <edge source="CAN" target="PHL">
      <data key="d0">830477</data>
    </edge>
    <edge source="CAN" target="POL">
      <data key="d0">73174</data>
    </edge>
    <edge source="CAN" target="PRT">
      <data key="d0">10256</data>
    </edge>
    <edge source="CAN" target="RUS">
      <data key="d0">170328</data>
    </edge>
    <edge source="CAN" target="SAU">
      <data key="d0">158820</data>
    </edge>
    <edge source="CAN" target="SGP">
      <data key="d0">1383649</data>
    </edge>
    <edge source="CAN" target="VNM">
      <data key="d0">1574552</data>
    </edge>
    <edge source="CAN" target="SVN">
      <data key="d0">363633</data>
    </edge>
    <edge source="CAN" target="ZAF">
      <data key="d0">2545112</data>
    </edge>
    <edge source="CAN" target="ESP">
      <data key="d0">141314</data>
    </edge>
    <edge source="CAN" target="SWE">
      <data key="d0">1422655</data>
    </edge>
    <edge source="CAN" target="CHE">
      <data key="d0">379767</data>
    </edge>
    <edge source="CAN" target="THA">
      <data key="d0">333223</data>
    </edge>
    <edge source="CAN" target="ARE">
      <data key="d0">295765</data>
    </edge>
    <edge source="CAN" target="TUR">
      <data key="d0">43242</data>
    </edge>
    <edge source="CAN" target="UKR">
      <data key="d0">69528</data>
    </edge>
    <edge source="CAN" target="GBR">
      <data key="d0">2237589</data>
    </edge>
    <edge source="CAN" target="USA">
      <data key="d0">762116034</data>
    </edge>
    <edge source="GMB" target="SEN">
      <data key="d0">45490</data>
    </edge>
    <edge source="GHA" target="BEL">
      <data key="d0">32114</data>
    </edge>
    <edge source="GHA" target="BEN">
      <data key="d0">233924</data>
    </edge>
    <edge source="GHA" target="DEU">
      <data key="d0">11867</data>
    </edge>
    <edge source="GHA" target="ITA">
      <data key="d0">43178</data>
    </edge>
    <edge source="GHA" target="CIV">
      <data key="d0">4417036</data>
    </edge>
    <edge source="GHA" target="NLD">
      <data key="d0">318029</data>
    </edge>
    <edge source="GHA" target="CHE">
      <data key="d0">19560</data>
    </edge>
    <edge source="GHA" target="TGO">
      <data key="d0">435433</data>
    </edge>
    <edge source="GHA" target="GBR">
      <data key="d0">105997</data>
    </edge>
    <edge source="GHA" target="USA">
      <data key="d0">87882</data>
    </edge>
    <edge source="GHA" target="BFA">
      <data key="d0">6005388</data>
    </edge>
    <edge source="CIV" target="GHA">
      <data key="d0">4981027</data>
    </edge>
    <edge source="CIV" target="SEN">
      <data key="d0">81081</data>
    </edge>
    <edge source="CIV" target="BFA">
      <data key="d0">14541463</data>
    </edge>
    <edge source="PRT" target="ALB">
      <data key="d0">76301</data>
    </edge>
    <edge source="PRT" target="DZA">
      <data key="d0">150017</data>
    </edge>
    <edge source="PRT" target="AUS">
      <data key="d0">3666863</data>
    </edge>
    <edge source="PRT" target="AUT">
      <data key="d0">2538101</data>
    </edge>
    <edge source="PRT" target="BEL">
      <data key="d0">55707593</data>
    </edge>
    <edge source="PRT" target="BOL">
      <data key="d0">33265</data>
    </edge>
    <edge source="PRT" target="BRA">
      <data key="d0">32213466</data>
    </edge>
    <edge source="PRT" target="BGR">
      <data key="d0">234123</data>
    </edge>
    <edge source="PRT" target="BLR">
      <data key="d0">150783</data>
    </edge>
    <edge source="PRT" target="CMR">
      <data key="d0">233460</data>
    </edge>
    <edge source="PRT" target="CAN">
      <data key="d0">48201932</data>
    </edge>
    <edge source="PRT" target="LKA">
      <data key="d0">35910</data>
    </edge>
    <edge source="PRT" target="CHL">
      <data key="d0">271066</data>
    </edge>
    <edge source="PRT" target="CHN">
      <data key="d0">65082413</data>
    </edge>
    <edge source="PRT" target="COL">
      <data key="d0">1024261</data>
    </edge>
    <edge source="PRT" target="CRI">
      <data key="d0">612075</data>
    </edge>
    <edge source="PRT" target="HRV">
      <data key="d0">61253</data>
    </edge>
    <edge source="PRT" target="CZE">
      <data key="d0">2790866</data>
    </edge>
    <edge source="PRT" target="BEN">
      <data key="d0">613018</data>
    </edge>
    <edge source="PRT" target="DNK">
      <data key="d0">20738781</data>
    </edge>
    <edge source="PRT" target="ECU">
      <data key="d0">46548</data>
    </edge>
    <edge source="PRT" target="SLV">
      <data key="d0">399082</data>
    </edge>
    <edge source="PRT" target="ETH">
      <data key="d0">131922</data>
    </edge>
    <edge source="PRT" target="EST">
      <data key="d0">1263134</data>
    </edge>
    <edge source="PRT" target="FIN">
      <data key="d0">4925993</data>
    </edge>
    <edge source="PRT" target="FRA">
      <data key="d0">147412118</data>
    </edge>
    <edge source="PRT" target="GMB">
      <data key="d0">11653</data>
    </edge>
    <edge source="PRT" target="DEU">
      <data key="d0">53679260</data>
    </edge>
    <edge source="PRT" target="GHA">
      <data key="d0">260741</data>
    </edge>
    <edge source="PRT" target="GRC">
      <data key="d0">209344</data>
    </edge>
    <edge source="PRT" target="GTM">
      <data key="d0">219653</data>
    </edge>
    <edge source="PRT" target="HND">
      <data key="d0">275502</data>
    </edge>
    <edge source="PRT" target="HKG">
      <data key="d0">2577841</data>
    </edge>
    <edge source="PRT" target="HUN">
      <data key="d0">301250</data>
    </edge>
    <edge source="PRT" target="IDN">
      <data key="d0">38372</data>
    </edge>
    <edge source="PRT" target="IRL">
      <data key="d0">4529765</data>
    </edge>
    <edge source="PRT" target="ISR">
      <data key="d0">467303</data>
    </edge>
    <edge source="PRT" target="ITA">
      <data key="d0">8992281</data>
    </edge>
    <edge source="PRT" target="CIV">
      <data key="d0">242648</data>
    </edge>
    <edge source="PRT" target="JPN">
      <data key="d0">6984834</data>
    </edge>
    <edge source="PRT" target="KAZ">
      <data key="d0">20377</data>
    </edge>
    <edge source="PRT" target="JOR">
      <data key="d0">19996</data>
    </edge>
    <edge source="PRT" target="KOR">
      <data key="d0">778808</data>
    </edge>
    <edge source="PRT" target="LBN">
      <data key="d0">86167</data>
    </edge>
    <edge source="PRT" target="LVA">
      <data key="d0">1644807</data>
    </edge>
    <edge source="PRT" target="LTU">
      <data key="d0">430745</data>
    </edge>
    <edge source="PRT" target="MYS">
      <data key="d0">169761</data>
    </edge>
    <edge source="PRT" target="MUS">
      <data key="d0">131316</data>
    </edge>
    <edge source="PRT" target="MEX">
      <data key="d0">1348693</data>
    </edge>
    <edge source="PRT" target="MAR">
      <data key="d0">429271</data>
    </edge>
    <edge source="PRT" target="MOZ">
      <data key="d0">9421128</data>
    </edge>
    <edge source="PRT" target="NAM">
      <data key="d0">158818</data>
    </edge>
    <edge source="PRT" target="NLD">
      <data key="d0">59731192</data>
    </edge>
    <edge source="PRT" target="NZL">
      <data key="d0">1219351</data>
    </edge>
    <edge source="PRT" target="NIC">
      <data key="d0">188662</data>
    </edge>
    <edge source="PRT" target="NER">
      <data key="d0">103603</data>
    </edge>
    <edge source="PRT" target="NOR">
      <data key="d0">10077122</data>
    </edge>
    <edge source="PRT" target="PAK">
      <data key="d0">10953</data>
    </edge>
    <edge source="PRT" target="PAN">
      <data key="d0">362718</data>
    </edge>
    <edge source="PRT" target="PRY">
      <data key="d0">230689</data>
    </edge>
    <edge source="PRT" target="PER">
      <data key="d0">209108</data>
    </edge>
    <edge source="PRT" target="PHL">
      <data key="d0">422334</data>
    </edge>
    <edge source="PRT" target="POL">
      <data key="d0">22019901</data>
    </edge>
    <edge source="PRT" target="ROU">
      <data key="d0">526853</data>
    </edge>
    <edge source="PRT" target="RUS">
      <data key="d0">4168164</data>
    </edge>
    <edge source="PRT" target="SEN">
      <data key="d0">1273219</data>
    </edge>
    <edge source="PRT" target="SRB">
      <data key="d0">268947</data>
    </edge>
    <edge source="PRT" target="IND">
      <data key="d0">69209</data>
    </edge>
    <edge source="PRT" target="SGP">
      <data key="d0">1389719</data>
    </edge>
    <edge source="PRT" target="SVK">
      <data key="d0">125370</data>
    </edge>
    <edge source="PRT" target="VNM">
      <data key="d0">28798</data>
    </edge>
    <edge source="PRT" target="SVN">
      <data key="d0">400770</data>
    </edge>
    <edge source="PRT" target="ZAF">
      <data key="d0">1094271</data>
    </edge>
    <edge source="PRT" target="ESP">
      <data key="d0">132849248</data>
    </edge>
    <edge source="PRT" target="SWE">
      <data key="d0">18799702</data>
    </edge>
    <edge source="PRT" target="CHE">
      <data key="d0">51902186</data>
    </edge>
    <edge source="PRT" target="THA">
      <data key="d0">225287</data>
    </edge>
    <edge source="PRT" target="TGO">
      <data key="d0">171538</data>
    </edge>
    <edge source="PRT" target="ARE">
      <data key="d0">3708001</data>
    </edge>
    <edge source="PRT" target="TUR">
      <data key="d0">371113</data>
    </edge>
    <edge source="PRT" target="UKR">
      <data key="d0">841194</data>
    </edge>
    <edge source="PRT" target="GBR">
      <data key="d0">90233442</data>
    </edge>
    <edge source="PRT" target="TZA">
      <data key="d0">51976</data>
    </edge>
    <edge source="PRT" target="USA">
      <data key="d0">89301312</data>
    </edge>
    <edge source="PRT" target="BFA">
      <data key="d0">391672</data>
    </edge>
    <edge source="PRT" target="URY">
      <data key="d0">213788</data>
    </edge>
    <edge source="SAU" target="AUS">
      <data key="d0">142417</data>
    </edge>
    <edge source="SAU" target="CMR">
      <data key="d0">37604</data>
    </edge>
    <edge source="SAU" target="CHN">
      <data key="d0">51472</data>
    </edge>
    <edge source="SAU" target="ETH">
      <data key="d0">34137</data>
    </edge>
    <edge source="SAU" target="GMB">
      <data key="d0">103212</data>
    </edge>
    <edge source="SAU" target="PSE">
      <data key="d0">522729</data>
    </edge>
    <edge source="SAU" target="DEU">
      <data key="d0">34937</data>
    </edge>
    <edge source="SAU" target="JOR">
      <data key="d0">69120576</data>
    </edge>
    <edge source="SAU" target="LBN">
      <data key="d0">1952768</data>
    </edge>
    <edge source="SAU" target="MYS">
      <data key="d0">348575</data>
    </edge>
    <edge source="SAU" target="MRT">
      <data key="d0">801963</data>
    </edge>
    <edge source="SAU" target="OMN">
      <data key="d0">3012362</data>
    </edge>
    <edge source="SAU" target="NLD">
      <data key="d0">28536</data>
    </edge>
    <edge source="SAU" target="PAK">
      <data key="d0">380312</data>
    </edge>
    <edge source="SAU" target="SEN">
      <data key="d0">801162</data>
    </edge>
    <edge source="SAU" target="ESP">
      <data key="d0">86143</data>
    </edge>
    <edge source="SAU" target="SWE">
      <data key="d0">35737</data>
    </edge>
    <edge source="SAU" target="ARE">
      <data key="d0">16960172</data>
    </edge>
    <edge source="SAU" target="TUN">
      <data key="d0">62140</data>
    </edge>
    <edge source="SAU" target="TUR">
      <data key="d0">36004</data>
    </edge>
    <edge source="SAU" target="EGY">
      <data key="d0">1639397</data>
    </edge>
    <edge source="SAU" target="GBR">
      <data key="d0">388046</data>
    </edge>
    <edge source="SAU" target="USA">
      <data key="d0">748623</data>
    </edge>
    <edge source="ESP" target="ALB">
      <data key="d0">236500</data>
    </edge>
    <edge source="ESP" target="DZA">
      <data key="d0">14647393</data>
    </edge>
    <edge source="ESP" target="AZE">
      <data key="d0">85439</data>
    </edge>
    <edge source="ESP" target="ARG">
      <data key="d0">1028874</data>
    </edge>
    <edge source="ESP" target="AUS">
      <data key="d0">15361733</data>
    </edge>
    <edge source="ESP" target="AUT">
      <data key="d0">15907378</data>
    </edge>
    <edge source="ESP" target="BEL">
      <data key="d0">140286702</data>
    </edge>
    <edge source="ESP" target="BOL">
      <data key="d0">772372</data>
    </edge>
    <edge source="ESP" target="BWA">
      <data key="d0">33670</data>
    </edge>
    <edge source="ESP" target="BRA">
      <data key="d0">18227360</data>
    </edge>
    <edge source="ESP" target="BGR">
      <data key="d0">4319410</data>
    </edge>
    <edge source="ESP" target="BDI">
      <data key="d0">36591</data>
    </edge>
    <edge source="ESP" target="BLR">
      <data key="d0">1485191</data>
    </edge>
    <edge source="ESP" target="KHM">
      <data key="d0">250565</data>
    </edge>
    <edge source="ESP" target="CMR">
      <data key="d0">3116111</data>
    </edge>
    <edge source="ESP" target="CAN">
      <data key="d0">98790438</data>
    </edge>
    <edge source="ESP" target="CAF">
      <data key="d0">66704</data>
    </edge>
    <edge source="ESP" target="LKA">
      <data key="d0">218447</data>
    </edge>
    <edge source="ESP" target="CHL">
      <data key="d0">8883302</data>
    </edge>
    <edge source="ESP" target="CHN">
      <data key="d0">215098701</data>
    </edge>
    <edge source="ESP" target="COL">
      <data key="d0">9288745</data>
    </edge>
    <edge source="ESP" target="CRI">
      <data key="d0">5652541</data>
    </edge>
    <edge source="ESP" target="HRV">
      <data key="d0">2031515</data>
    </edge>
    <edge source="ESP" target="CZE">
      <data key="d0">30090881</data>
    </edge>
    <edge source="ESP" target="BEN">
      <data key="d0">2745524</data>
    </edge>
    <edge source="ESP" target="DNK">
      <data key="d0">55527227</data>
    </edge>
    <edge source="ESP" target="ECU">
      <data key="d0">196919</data>
    </edge>
    <edge source="ESP" target="SLV">
      <data key="d0">621446</data>
    </edge>
    <edge source="ESP" target="ETH">
      <data key="d0">174049</data>
    </edge>
    <edge source="ESP" target="EST">
      <data key="d0">13868935</data>
    </edge>
    <edge source="ESP" target="FIN">
      <data key="d0">31461481</data>
    </edge>
    <edge source="ESP" target="FRA">
      <data key="d0">392824757</data>
    </edge>
    <edge source="ESP" target="GEO">
      <data key="d0">2292323</data>
    </edge>
    <edge source="ESP" target="GMB">
      <data key="d0">513832</data>
    </edge>
    <edge source="ESP" target="DEU">
      <data key="d0">541215991</data>
    </edge>
    <edge source="ESP" target="GHA">
      <data key="d0">15223181</data>
    </edge>
    <edge source="ESP" target="GRC">
      <data key="d0">9649568</data>
    </edge>
    <edge source="ESP" target="GTM">
      <data key="d0">3156433</data>
    </edge>
    <edge source="ESP" target="HND">
      <data key="d0">351685</data>
    </edge>
    <edge source="ESP" target="HKG">
      <data key="d0">17936409</data>
    </edge>
    <edge source="ESP" target="HUN">
      <data key="d0">3717019</data>
    </edge>
    <edge source="ESP" target="IDN">
      <data key="d0">482721</data>
    </edge>
    <edge source="ESP" target="IRL">
      <data key="d0">31287098</data>
    </edge>
    <edge source="ESP" target="ISR">
      <data key="d0">6294425</data>
    </edge>
    <edge source="ESP" target="ITA">
      <data key="d0">101052056</data>
    </edge>
    <edge source="ESP" target="CIV">
      <data key="d0">22728245</data>
    </edge>
    <edge source="ESP" target="JAM">
      <data key="d0">4059951</data>
    </edge>
    <edge source="ESP" target="JPN">
      <data key="d0">100721100</data>
    </edge>
    <edge source="ESP" target="KAZ">
      <data key="d0">1195636</data>
    </edge>
    <edge source="ESP" target="JOR">
      <data key="d0">3405497</data>
    </edge>
    <edge source="ESP" target="KOR">
      <data key="d0">16609354</data>
    </edge>
    <edge source="ESP" target="KGZ">
      <data key="d0">168879</data>
    </edge>
    <edge source="ESP" target="LBN">
      <data key="d0">376098</data>
    </edge>
    <edge source="ESP" target="LVA">
      <data key="d0">18690022</data>
    </edge>
    <edge source="ESP" target="LTU">
      <data key="d0">27853100</data>
    </edge>
    <edge source="ESP" target="MDG">
      <data key="d0">18282</data>
    </edge>
    <edge source="ESP" target="MYS">
      <data key="d0">2588741</data>
    </edge>
    <edge source="ESP" target="MRT">
      <data key="d0">849998</data>
    </edge>
    <edge source="ESP" target="MUS">
      <data key="d0">220256</data>
    </edge>
    <edge source="ESP" target="MEX">
      <data key="d0">125675390</data>
    </edge>
    <edge source="ESP" target="MDA">
      <data key="d0">40988</data>
    </edge>
    <edge source="ESP" target="MAR">
      <data key="d0">6598830</data>
    </edge>
    <edge source="ESP" target="MOZ">
      <data key="d0">55739</data>
    </edge>
    <edge source="ESP" target="NLD">
      <data key="d0">175984941</data>
    </edge>
    <edge source="ESP" target="NZL">
      <data key="d0">3275992</data>
    </edge>
    <edge source="ESP" target="NIC">
      <data key="d0">584217</data>
    </edge>
    <edge source="ESP" target="NER">
      <data key="d0">716202</data>
    </edge>
    <edge source="ESP" target="NOR">
      <data key="d0">30386479</data>
    </edge>
    <edge source="ESP" target="PAK">
      <data key="d0">31477</data>
    </edge>
    <edge source="ESP" target="PAN">
      <data key="d0">8654778</data>
    </edge>
    <edge source="ESP" target="PRY">
      <data key="d0">1677164</data>
    </edge>
    <edge source="ESP" target="PER">
      <data key="d0">8359006</data>
    </edge>
    <edge source="ESP" target="PHL">
      <data key="d0">84380177</data>
    </edge>
    <edge source="ESP" target="POL">
      <data key="d0">28241125</data>
    </edge>
    <edge source="ESP" target="PRT">
      <data key="d0">239565652</data>
    </edge>
    <edge source="ESP" target="ROU">
      <data key="d0">15511247</data>
    </edge>
    <edge source="ESP" target="RUS">
      <data key="d0">69602192</data>
    </edge>
    <edge source="ESP" target="SAU">
      <data key="d0">574247</data>
    </edge>
    <edge source="ESP" target="SEN">
      <data key="d0">3359077</data>
    </edge>
    <edge source="ESP" target="SRB">
      <data key="d0">993061</data>
    </edge>
    <edge source="ESP" target="IND">
      <data key="d0">1238744</data>
    </edge>
    <edge source="ESP" target="SGP">
      <data key="d0">7360671</data>
    </edge>
    <edge source="ESP" target="SVK">
      <data key="d0">6347725</data>
    </edge>
    <edge source="ESP" target="VNM">
      <data key="d0">2277143</data>
    </edge>
    <edge source="ESP" target="SVN">
      <data key="d0">2143276</data>
    </edge>
    <edge source="ESP" target="ZAF">
      <data key="d0">4598167</data>
    </edge>
    <edge source="ESP" target="ZWE">
      <data key="d0">12780</data>
    </edge>
    <edge source="ESP" target="SWE">
      <data key="d0">68256140</data>
    </edge>
    <edge source="ESP" target="CHE">
      <data key="d0">151766127</data>
    </edge>
    <edge source="ESP" target="THA">
      <data key="d0">2080185</data>
    </edge>
    <edge source="ESP" target="TGO">
      <data key="d0">4622303</data>
    </edge>
    <edge source="ESP" target="ARE">
      <data key="d0">7986713</data>
    </edge>
    <edge source="ESP" target="TUN">
      <data key="d0">71117</data>
    </edge>
    <edge source="ESP" target="TUR">
      <data key="d0">1992090</data>
    </edge>
    <edge source="ESP" target="UGA">
      <data key="d0">125609</data>
    </edge>
    <edge source="ESP" target="UKR">
      <data key="d0">6871470</data>
    </edge>
    <edge source="ESP" target="GBR">
      <data key="d0">435410311</data>
    </edge>
    <edge source="ESP" target="TZA">
      <data key="d0">407033</data>
    </edge>
    <edge source="ESP" target="USA">
      <data key="d0">366401095</data>
    </edge>
    <edge source="ESP" target="BFA">
      <data key="d0">4788892</data>
    </edge>
    <edge source="ESP" target="URY">
      <data key="d0">3756099</data>
    </edge>
    <edge source="ARE" target="DZA">
      <data key="d0">93887</data>
    </edge>
    <edge source="ARE" target="AZE">
      <data key="d0">139021</data>
    </edge>
    <edge source="ARE" target="AUS">
      <data key="d0">2341684</data>
    </edge>
    <edge source="ARE" target="BEL">
      <data key="d0">153528</data>
    </edge>
    <edge source="ARE" target="BRA">
      <data key="d0">294234</data>
    </edge>
    <edge source="ARE" target="CMR">
      <data key="d0">413871</data>
    </edge>
    <edge source="ARE" target="CAN">
      <data key="d0">738526</data>
    </edge>
    <edge source="ARE" target="LKA">
      <data key="d0">741480</data>
    </edge>
    <edge source="ARE" target="CHN">
      <data key="d0">367012</data>
    </edge>
    <edge source="ARE" target="BEN">
      <data key="d0">35302</data>
    </edge>
    <edge source="ARE" target="ETH">
      <data key="d0">355838</data>
    </edge>
    <edge source="ARE" target="FRA">
      <data key="d0">859065</data>
    </edge>
    <edge source="ARE" target="GMB">
      <data key="d0">134399</data>
    </edge>
    <edge source="ARE" target="DEU">
      <data key="d0">358753</data>
    </edge>
    <edge source="ARE" target="GHA">
      <data key="d0">144495</data>
    </edge>
    <edge source="ARE" target="GRC">
      <data key="d0">10523</data>
    </edge>
    <edge source="ARE" target="HKG">
      <data key="d0">86194</data>
    </edge>
    <edge source="ARE" target="HUN">
      <data key="d0">24548</data>
    </edge>
    <edge source="ARE" target="IDN">
      <data key="d0">42945</data>
    </edge>
    <edge source="ARE" target="IRL">
      <data key="d0">20140</data>
    </edge>
    <edge source="ARE" target="ITA">
      <data key="d0">94344</data>
    </edge>
    <edge source="ARE" target="JAM">
      <data key="d0">13895</data>
    </edge>
    <edge source="ARE" target="JPN">
      <data key="d0">44234</data>
    </edge>
    <edge source="ARE" target="JOR">
      <data key="d0">223013</data>
    </edge>
    <edge source="ARE" target="KOR">
      <data key="d0">335274</data>
    </edge>
    <edge source="ARE" target="LBN">
      <data key="d0">953436</data>
    </edge>
    <edge source="ARE" target="LTU">
      <data key="d0">12979</data>
    </edge>
    <edge source="ARE" target="MYS">
      <data key="d0">1025637</data>
    </edge>
    <edge source="ARE" target="MUS">
      <data key="d0">92047</data>
    </edge>
    <edge source="ARE" target="MAR">
      <data key="d0">363037</data>
    </edge>
    <edge source="ARE" target="OMN">
      <data key="d0">74205873</data>
    </edge>
    <edge source="ARE" target="NAM">
      <data key="d0">11902</data>
    </edge>
    <edge source="ARE" target="NLD">
      <data key="d0">226410</data>
    </edge>
    <edge source="ARE" target="NZL">
      <data key="d0">434722</data>
    </edge>
    <edge source="ARE" target="NER">
      <data key="d0">270074</data>
    </edge>
    <edge source="ARE" target="PAK">
      <data key="d0">8526817</data>
    </edge>
    <edge source="ARE" target="PHL">
      <data key="d0">30649</data>
    </edge>
    <edge source="ARE" target="RUS">
      <data key="d0">268411</data>
    </edge>
    <edge source="ARE" target="SAU">
      <data key="d0">357967</data>
    </edge>
    <edge source="ARE" target="SEN">
      <data key="d0">141733</data>
    </edge>
    <edge source="ARE" target="IND">
      <data key="d0">921839</data>
    </edge>
    <edge source="ARE" target="SGP">
      <data key="d0">129980</data>
    </edge>
    <edge source="ARE" target="VNM">
      <data key="d0">35548</data>
    </edge>
    <edge source="ARE" target="ZAF">
      <data key="d0">1130240</data>
    </edge>
    <edge source="ARE" target="ESP">
      <data key="d0">25264</data>
    </edge>
    <edge source="ARE" target="SWE">
      <data key="d0">109723</data>
    </edge>
    <edge source="ARE" target="CHE">
      <data key="d0">77320</data>
    </edge>
    <edge source="ARE" target="THA">
      <data key="d0">101037</data>
    </edge>
    <edge source="ARE" target="TGO">
      <data key="d0">29132</data>
    </edge>
    <edge source="ARE" target="TUN">
      <data key="d0">11624</data>
    </edge>
    <edge source="ARE" target="TUR">
      <data key="d0">61326</data>
    </edge>
    <edge source="ARE" target="UGA">
      <data key="d0">51553</data>
    </edge>
    <edge source="ARE" target="EGY">
      <data key="d0">1115538</data>
    </edge>
    <edge source="ARE" target="GBR">
      <data key="d0">2145003</data>
    </edge>
    <edge source="ARE" target="TZA">
      <data key="d0">441215</data>
    </edge>
    <edge source="ARE" target="USA">
      <data key="d0">1128072</data>
    </edge>
    <edge source="TUN" target="DZA">
      <data key="d0">1051585</data>
    </edge>
    <edge source="TUN" target="BEL">
      <data key="d0">39856</data>
    </edge>
    <edge source="TUN" target="BOL">
      <data key="d0">124643</data>
    </edge>
    <edge source="TUN" target="CAN">
      <data key="d0">104028</data>
    </edge>
    <edge source="TUN" target="CHN">
      <data key="d0">13240</data>
    </edge>
    <edge source="TUN" target="BEN">
      <data key="d0">48748</data>
    </edge>
    <edge source="TUN" target="FRA">
      <data key="d0">8598172</data>
    </edge>
    <edge source="TUN" target="GMB">
      <data key="d0">15955</data>
    </edge>
    <edge source="TUN" target="DEU">
      <data key="d0">258194</data>
    </edge>
    <edge source="TUN" target="ITA">
      <data key="d0">505505</data>
    </edge>
    <edge source="TUN" target="CIV">
      <data key="d0">65766</data>
    </edge>
    <edge source="TUN" target="JPN">
      <data key="d0">48239</data>
    </edge>
    <edge source="TUN" target="NER">
      <data key="d0">63270</data>
    </edge>
    <edge source="TUN" target="SEN">
      <data key="d0">2519604</data>
    </edge>
    <edge source="TUN" target="ESP">
      <data key="d0">42364</data>
    </edge>
    <edge source="TUN" target="SWE">
      <data key="d0">10533</data>
    </edge>
    <edge source="TUN" target="ARE">
      <data key="d0">35107</data>
    </edge>
    <edge source="TUN" target="TUR">
      <data key="d0">453296</data>
    </edge>
    <edge source="GBR" target="ALB">
      <data key="d0">758695</data>
    </edge>
    <edge source="GBR" target="DZA">
      <data key="d0">91434</data>
    </edge>
    <edge source="GBR" target="AZE">
      <data key="d0">31894</data>
    </edge>
    <edge source="GBR" target="ARG">
      <data key="d0">19553585</data>
    </edge>
    <edge source="GBR" target="AUS">
      <data key="d0">205811193</data>
    </edge>
    <edge source="GBR" target="AUT">
      <data key="d0">35258115</data>
    </edge>
    <edge source="GBR" target="ARM">
      <data key="d0">229404</data>
    </edge>
    <edge source="GBR" target="BEL">
      <data key="d0">97988563</data>
    </edge>
    <edge source="GBR" target="BOL">
      <data key="d0">2648911</data>
    </edge>
    <edge source="GBR" target="BWA">
      <data key="d0">279116</data>
    </edge>
    <edge source="GBR" target="BRA">
      <data key="d0">82067366</data>
    </edge>
    <edge source="GBR" target="BGR">
      <data key="d0">40919594</data>
    </edge>
    <edge source="GBR" target="BLR">
      <data key="d0">1177786</data>
    </edge>
    <edge source="GBR" target="KHM">
      <data key="d0">484402</data>
    </edge>
    <edge source="GBR" target="CMR">
      <data key="d0">7653039</data>
    </edge>
    <edge source="GBR" target="CAN">
      <data key="d0">206407401</data>
    </edge>
    <edge source="GBR" target="LKA">
      <data key="d0">11835004</data>
    </edge>
    <edge source="GBR" target="CHL">
      <data key="d0">36256634</data>
    </edge>
    <edge source="GBR" target="CHN">
      <data key="d0">108348019</data>
    </edge>
    <edge source="GBR" target="COL">
      <data key="d0">39857057</data>
    </edge>
    <edge source="GBR" target="CRI">
      <data key="d0">986486</data>
    </edge>
    <edge source="GBR" target="HRV">
      <data key="d0">9883485</data>
    </edge>
    <edge source="GBR" target="CZE">
      <data key="d0">32622393</data>
    </edge>
    <edge source="GBR" target="BEN">
      <data key="d0">1133312</data>
    </edge>
    <edge source="GBR" target="DNK">
      <data key="d0">80915224</data>
    </edge>
    <edge source="GBR" target="ECU">
      <data key="d0">1726813</data>
    </edge>
    <edge source="GBR" target="SLV">
      <data key="d0">572582</data>
    </edge>
    <edge source="GBR" target="ETH">
      <data key="d0">10009962</data>
    </edge>
    <edge source="GBR" target="EST">
      <data key="d0">39981656</data>
    </edge>
    <edge source="GBR" target="FIN">
      <data key="d0">25268069</data>
    </edge>
    <edge source="GBR" target="FRA">
      <data key="d0">849679937</data>
    </edge>
    <edge source="GBR" target="GEO">
      <data key="d0">6664984</data>
    </edge>
    <edge source="GBR" target="GMB">
      <data key="d0">134343</data>
    </edge>
    <edge source="GBR" target="DEU">
      <data key="d0">372886651</data>
    </edge>
    <edge source="GBR" target="GHA">
      <data key="d0">8771702</data>
    </edge>
    <edge source="GBR" target="GRC">
      <data key="d0">70595558</data>
    </edge>
    <edge source="GBR" target="GTM">
      <data key="d0">5622912</data>
    </edge>
    <edge source="GBR" target="HND">
      <data key="d0">533295</data>
    </edge>
    <edge source="GBR" target="HKG">
      <data key="d0">274250667</data>
    </edge>
    <edge source="GBR" target="HUN">
      <data key="d0">11770994</data>
    </edge>
    <edge source="GBR" target="IDN">
      <data key="d0">275273</data>
    </edge>
    <edge source="GBR" target="IRL">
      <data key="d0">512651702</data>
    </edge>
    <edge source="GBR" target="ISR">
      <data key="d0">45510490</data>
    </edge>
    <edge source="GBR" target="ITA">
      <data key="d0">157014910</data>
    </edge>
    <edge source="GBR" target="CIV">
      <data key="d0">2475980</data>
    </edge>
    <edge source="GBR" target="JAM">
      <data key="d0">5446204</data>
    </edge>
    <edge source="GBR" target="JPN">
      <data key="d0">155662000</data>
    </edge>
    <edge source="GBR" target="KAZ">
      <data key="d0">1060186</data>
    </edge>
    <edge source="GBR" target="JOR">
      <data key="d0">4081201</data>
    </edge>
    <edge source="GBR" target="KOR">
      <data key="d0">220537856</data>
    </edge>
    <edge source="GBR" target="LBN">
      <data key="d0">44094444</data>
    </edge>
    <edge source="GBR" target="LVA">
      <data key="d0">99197203</data>
    </edge>
    <edge source="GBR" target="LTU">
      <data key="d0">7394638</data>
    </edge>
    <edge source="GBR" target="MYS">
      <data key="d0">26991982</data>
    </edge>
    <edge source="GBR" target="MUS">
      <data key="d0">6426185</data>
    </edge>
    <edge source="GBR" target="MEX">
      <data key="d0">165933848</data>
    </edge>
    <edge source="GBR" target="MDA">
      <data key="d0">248414</data>
    </edge>
    <edge source="GBR" target="MAR">
      <data key="d0">17563642</data>
    </edge>
    <edge source="GBR" target="MOZ">
      <data key="d0">757923</data>
    </edge>
    <edge source="GBR" target="OMN">
      <data key="d0">8379944</data>
    </edge>
    <edge source="GBR" target="NAM">
      <data key="d0">1533171</data>
    </edge>
    <edge source="GBR" target="NLD">
      <data key="d0">265794427</data>
    </edge>
    <edge source="GBR" target="NZL">
      <data key="d0">17818933</data>
    </edge>
    <edge source="GBR" target="NIC">
      <data key="d0">143361</data>
    </edge>
    <edge source="GBR" target="NER">
      <data key="d0">229734</data>
    </edge>
    <edge source="GBR" target="NOR">
      <data key="d0">35978825</data>
    </edge>
    <edge source="GBR" target="PAK">
      <data key="d0">256997</data>
    </edge>
    <edge source="GBR" target="PAN">
      <data key="d0">69718552</data>
    </edge>
    <edge source="GBR" target="PRY">
      <data key="d0">19801546</data>
    </edge>
    <edge source="GBR" target="PER">
      <data key="d0">45938184</data>
    </edge>
    <edge source="GBR" target="PHL">
      <data key="d0">5498008</data>
    </edge>
    <edge source="GBR" target="POL">
      <data key="d0">99709338</data>
    </edge>
    <edge source="GBR" target="PRT">
      <data key="d0">59307321</data>
    </edge>
    <edge source="GBR" target="ROU">
      <data key="d0">25791024</data>
    </edge>
    <edge source="GBR" target="RUS">
      <data key="d0">12703169</data>
    </edge>
    <edge source="GBR" target="SAU">
      <data key="d0">2665908</data>
    </edge>
    <edge source="GBR" target="SEN">
      <data key="d0">999563</data>
    </edge>
    <edge source="GBR" target="SRB">
      <data key="d0">3334696</data>
    </edge>
    <edge source="GBR" target="IND">
      <data key="d0">133609914</data>
    </edge>
    <edge source="GBR" target="SGP">
      <data key="d0">344718451</data>
    </edge>
    <edge source="GBR" target="SVK">
      <data key="d0">4810361</data>
    </edge>
    <edge source="GBR" target="VNM">
      <data key="d0">9349854</data>
    </edge>
    <edge source="GBR" target="SVN">
      <data key="d0">5776693</data>
    </edge>
    <edge source="GBR" target="ZAF">
      <data key="d0">159739501</data>
    </edge>
    <edge source="GBR" target="ZWE">
      <data key="d0">1557053</data>
    </edge>
    <edge source="GBR" target="ESP">
      <data key="d0">435445856</data>
    </edge>
    <edge source="GBR" target="SWE">
      <data key="d0">96220392</data>
    </edge>
    <edge source="GBR" target="CHE">
      <data key="d0">68990604</data>
    </edge>
    <edge source="GBR" target="THA">
      <data key="d0">51629966</data>
    </edge>
    <edge source="GBR" target="TGO">
      <data key="d0">1798215</data>
    </edge>
    <edge source="GBR" target="ARE">
      <data key="d0">220971178</data>
    </edge>
    <edge source="GBR" target="TUN">
      <data key="d0">1191424</data>
    </edge>
    <edge source="GBR" target="TUR">
      <data key="d0">79760769</data>
    </edge>
    <edge source="GBR" target="UGA">
      <data key="d0">1881239</data>
    </edge>
    <edge source="GBR" target="UKR">
      <data key="d0">2833767</data>
    </edge>
    <edge source="GBR" target="MKD">
      <data key="d0">3606799</data>
    </edge>
    <edge source="GBR" target="EGY">
      <data key="d0">6202593</data>
    </edge>
    <edge source="GBR" target="TZA">
      <data key="d0">1827004</data>
    </edge>
    <edge source="GBR" target="USA">
      <data key="d0">2105853757</data>
    </edge>
    <edge source="GBR" target="BFA">
      <data key="d0">845197</data>
    </edge>
    <edge source="GBR" target="URY">
      <data key="d0">45048738</data>
    </edge>
    <edge source="AZE" target="BLR">
      <data key="d0">89600</data>
    </edge>
    <edge source="AZE" target="CHN">
      <data key="d0">315977</data>
    </edge>
    <edge source="AZE" target="FRA">
      <data key="d0">54662</data>
    </edge>
    <edge source="AZE" target="GEO">
      <data key="d0">178203</data>
    </edge>
    <edge source="AZE" target="DEU">
      <data key="d0">46311</data>
    </edge>
    <edge source="AZE" target="HKG">
      <data key="d0">29220</data>
    </edge>
    <edge source="AZE" target="LVA">
      <data key="d0">187081</data>
    </edge>
    <edge source="AZE" target="LTU">
      <data key="d0">12049</data>
    </edge>
    <edge source="AZE" target="PAK">
      <data key="d0">10202</data>
    </edge>
    <edge source="AZE" target="POL">
      <data key="d0">31091</data>
    </edge>
    <edge source="AZE" target="RUS">
      <data key="d0">16554690</data>
    </edge>
    <edge source="AZE" target="ARE">
      <data key="d0">45318</data>
    </edge>
    <edge source="AZE" target="TUR">
      <data key="d0">187627</data>
    </edge>
    <edge source="AZE" target="UKR">
      <data key="d0">134424</data>
    </edge>
    <edge source="AZE" target="USA">
      <data key="d0">244926</data>
    </edge>
    <edge source="BLR" target="AZE">
      <data key="d0">764900</data>
    </edge>
    <edge source="BLR" target="AUT">
      <data key="d0">19600</data>
    </edge>
    <edge source="BLR" target="ARM">
      <data key="d0">262500</data>
    </edge>
    <edge source="BLR" target="BGR">
      <data key="d0">81600</data>
    </edge>
    <edge source="BLR" target="CAN">
      <data key="d0">15700</data>
    </edge>
    <edge source="BLR" target="CHL">
      <data key="d0">13100</data>
    </edge>
    <edge source="BLR" target="CHN">
      <data key="d0">1024600</data>
    </edge>
    <edge source="BLR" target="EST">
      <data key="d0">637700</data>
    </edge>
    <edge source="BLR" target="FRA">
      <data key="d0">14100</data>
    </edge>
    <edge source="BLR" target="GEO">
      <data key="d0">215600</data>
    </edge>
    <edge source="BLR" target="DEU">
      <data key="d0">680100</data>
    </edge>
    <edge source="BLR" target="ISR">
      <data key="d0">431500</data>
    </edge>
    <edge source="BLR" target="KAZ">
      <data key="d0">3095600</data>
    </edge>
    <edge source="BLR" target="KOR">
      <data key="d0">28100</data>
    </edge>
    <edge source="BLR" target="LVA">
      <data key="d0">4170700</data>
    </edge>
    <edge source="BLR" target="LTU">
      <data key="d0">9062200</data>
    </edge>
    <edge source="BLR" target="MDA">
      <data key="d0">100600</data>
    </edge>
    <edge source="BLR" target="NLD">
      <data key="d0">72900</data>
    </edge>
    <edge source="BLR" target="NZL">
      <data key="d0">127000</data>
    </edge>
    <edge source="BLR" target="NOR">
      <data key="d0">27700</data>
    </edge>
    <edge source="BLR" target="POL">
      <data key="d0">484600</data>
    </edge>
    <edge source="BLR" target="RUS">
      <data key="d0">60642600</data>
    </edge>
    <edge source="BLR" target="SVK">
      <data key="d0">38500</data>
    </edge>
    <edge source="BLR" target="VNM">
      <data key="d0">345800</data>
    </edge>
    <edge source="BLR" target="CHE">
      <data key="d0">80500</data>
    </edge>
    <edge source="BLR" target="TUR">
      <data key="d0">123300</data>
    </edge>
    <edge source="BLR" target="UKR">
      <data key="d0">14666400</data>
    </edge>
    <edge source="BLR" target="USA">
      <data key="d0">273600</data>
    </edge>
    <edge source="GEO" target="AZE">
      <data key="d0">7532827</data>
    </edge>
    <edge source="GEO" target="AUS">
      <data key="d0">460933</data>
    </edge>
    <edge source="GEO" target="AUT">
      <data key="d0">33991</data>
    </edge>
    <edge source="GEO" target="ARM">
      <data key="d0">24951887</data>
    </edge>
    <edge source="GEO" target="BEL">
      <data key="d0">79796</data>
    </edge>
    <edge source="GEO" target="BGR">
      <data key="d0">92476</data>
    </edge>
    <edge source="GEO" target="BLR">
      <data key="d0">11859912</data>
    </edge>
    <edge source="GEO" target="CAN">
      <data key="d0">912159</data>
    </edge>
    <edge source="GEO" target="CHN">
      <data key="d0">15293275</data>
    </edge>
    <edge source="GEO" target="CRI">
      <data key="d0">28440</data>
    </edge>
    <edge source="GEO" target="CZE">
      <data key="d0">525180</data>
    </edge>
    <edge source="GEO" target="DNK">
      <data key="d0">55087</data>
    </edge>
    <edge source="GEO" target="EST">
      <data key="d0">1763360</data>
    </edge>
    <edge source="GEO" target="FIN">
      <data key="d0">11139</data>
    </edge>
    <edge source="GEO" target="FRA">
      <data key="d0">10323951</data>
    </edge>
    <edge source="GEO" target="DEU">
      <data key="d0">1063372</data>
    </edge>
    <edge source="GEO" target="GHA">
      <data key="d0">19115</data>
    </edge>
    <edge source="GEO" target="GRC">
      <data key="d0">305356</data>
    </edge>
    <edge source="GEO" target="HKG">
      <data key="d0">2458096</data>
    </edge>
    <edge source="GEO" target="ISR">
      <data key="d0">1061764</data>
    </edge>
    <edge source="GEO" target="ITA">
      <data key="d0">653326</data>
    </edge>
    <edge source="GEO" target="JPN">
      <data key="d0">746295</data>
    </edge>
    <edge source="GEO" target="KAZ">
      <data key="d0">16360981</data>
    </edge>
    <edge source="GEO" target="KOR">
      <data key="d0">87776</data>
    </edge>
    <edge source="GEO" target="KGZ">
      <data key="d0">2980473</data>
    </edge>
    <edge source="GEO" target="LVA">
      <data key="d0">3291689</data>
    </edge>
    <edge source="GEO" target="LTU">
      <data key="d0">13822315</data>
    </edge>
    <edge source="GEO" target="MDA">
      <data key="d0">710397</data>
    </edge>
    <edge source="GEO" target="NLD">
      <data key="d0">7923078</data>
    </edge>
    <edge source="GEO" target="NOR">
      <data key="d0">48828</data>
    </edge>
    <edge source="GEO" target="PAN">
      <data key="d0">158085</data>
    </edge>
    <edge source="GEO" target="POL">
      <data key="d0">5122190</data>
    </edge>
    <edge source="GEO" target="PRT">
      <data key="d0">18302</data>
    </edge>
    <edge source="GEO" target="RUS">
      <data key="d0">106764826</data>
    </edge>
    <edge source="GEO" target="SAU">
      <data key="d0">79794</data>
    </edge>
    <edge source="GEO" target="SGP">
      <data key="d0">4193091</data>
    </edge>
    <edge source="GEO" target="SVK">
      <data key="d0">61987</data>
    </edge>
    <edge source="GEO" target="VNM">
      <data key="d0">481478</data>
    </edge>
    <edge source="GEO" target="SVN">
      <data key="d0">12745</data>
    </edge>
    <edge source="GEO" target="ESP">
      <data key="d0">20479</data>
    </edge>
    <edge source="GEO" target="CHE">
      <data key="d0">19183</data>
    </edge>
    <edge source="GEO" target="ARE">
      <data key="d0">129364</data>
    </edge>
    <edge source="GEO" target="TUR">
      <data key="d0">452242</data>
    </edge>
    <edge source="GEO" target="UKR">
      <data key="d0">43855400</data>
    </edge>
    <edge source="GEO" target="GBR">
      <data key="d0">3926575</data>
    </edge>
    <edge source="GEO" target="USA">
      <data key="d0">2453243</data>
    </edge>
    <edge source="HKG" target="AUS">
      <data key="d0">5671818</data>
    </edge>
    <edge source="HKG" target="AUT">
      <data key="d0">15588</data>
    </edge>
    <edge source="HKG" target="BEL">
      <data key="d0">49205</data>
    </edge>
    <edge source="HKG" target="KHM">
      <data key="d0">1164443</data>
    </edge>
    <edge source="HKG" target="CAN">
      <data key="d0">3404951</data>
    </edge>
    <edge source="HKG" target="LKA">
      <data key="d0">61368</data>
    </edge>
    <edge source="HKG" target="CHN">
      <data key="d0">781918473</data>
    </edge>
    <edge source="HKG" target="DNK">
      <data key="d0">173226</data>
    </edge>
    <edge source="HKG" target="EST">
      <data key="d0">29255</data>
    </edge>
    <edge source="HKG" target="FRA">
      <data key="d0">4540359</data>
    </edge>
    <edge source="HKG" target="DEU">
      <data key="d0">163053</data>
    </edge>
    <edge source="HKG" target="GHA">
      <data key="d0">42482</data>
    </edge>
    <edge source="HKG" target="GRC">
      <data key="d0">14398</data>
    </edge>
    <edge source="HKG" target="GTM">
      <data key="d0">156530</data>
    </edge>
    <edge source="HKG" target="IDN">
      <data key="d0">286758</data>
    </edge>
    <edge source="HKG" target="ISR">
      <data key="d0">14466</data>
    </edge>
    <edge source="HKG" target="ITA">
      <data key="d0">847038</data>
    </edge>
    <edge source="HKG" target="JAM">
      <data key="d0">11678</data>
    </edge>
    <edge source="HKG" target="JPN">
      <data key="d0">4392939</data>
    </edge>
    <edge source="HKG" target="KOR">
      <data key="d0">7911992</data>
    </edge>
    <edge source="HKG" target="LBN">
      <data key="d0">38833</data>
    </edge>
    <edge source="HKG" target="MYS">
      <data key="d0">7403283</data>
    </edge>
    <edge source="HKG" target="MUS">
      <data key="d0">60848</data>
    </edge>
    <edge source="HKG" target="OMN">
      <data key="d0">141031</data>
    </edge>
    <edge source="HKG" target="NLD">
      <data key="d0">870346</data>
    </edge>
    <edge source="HKG" target="NZL">
      <data key="d0">378542</data>
    </edge>
    <edge source="HKG" target="PAN">
      <data key="d0">148345</data>
    </edge>
    <edge source="HKG" target="PHL">
      <data key="d0">779007</data>
    </edge>
    <edge source="HKG" target="PRT">
      <data key="d0">53141</data>
    </edge>
    <edge source="HKG" target="SAU">
      <data key="d0">311942</data>
    </edge>
    <edge source="HKG" target="IND">
      <data key="d0">284465</data>
    </edge>
    <edge source="HKG" target="SGP">
      <data key="d0">13998072</data>
    </edge>
    <edge source="HKG" target="VNM">
      <data key="d0">264557536</data>
    </edge>
    <edge source="HKG" target="ZAF">
      <data key="d0">296197</data>
    </edge>
    <edge source="HKG" target="ESP">
      <data key="d0">489247</data>
    </edge>
    <edge source="HKG" target="SWE">
      <data key="d0">35142</data>
    </edge>
    <edge source="HKG" target="CHE">
      <data key="d0">523223</data>
    </edge>
    <edge source="HKG" target="THA">
      <data key="d0">1016141</data>
    </edge>
    <edge source="HKG" target="ARE">
      <data key="d0">7908302</data>
    </edge>
    <edge source="HKG" target="TUR">
      <data key="d0">65274</data>
    </edge>
    <edge source="HKG" target="UKR">
      <data key="d0">45001</data>
    </edge>
    <edge source="HKG" target="GBR">
      <data key="d0">3228962</data>
    </edge>
    <edge source="HKG" target="USA">
      <data key="d0">11642381</data>
    </edge>
    <edge source="LVA" target="AZE">
      <data key="d0">1481314</data>
    </edge>
    <edge source="LVA" target="ARG">
      <data key="d0">12089</data>
    </edge>
    <edge source="LVA" target="AUS">
      <data key="d0">1552831</data>
    </edge>
    <edge source="LVA" target="AUT">
      <data key="d0">1136278</data>
    </edge>
    <edge source="LVA" target="ARM">
      <data key="d0">1088216</data>
    </edge>
    <edge source="LVA" target="BEL">
      <data key="d0">662581</data>
    </edge>
    <edge source="LVA" target="BOL">
      <data key="d0">119456</data>
    </edge>
    <edge source="LVA" target="BRA">
      <data key="d0">186222</data>
    </edge>
    <edge source="LVA" target="BGR">
      <data key="d0">531591</data>
    </edge>
    <edge source="LVA" target="BLR">
      <data key="d0">11906987</data>
    </edge>
    <edge source="LVA" target="KHM">
      <data key="d0">38626</data>
    </edge>
    <edge source="LVA" target="CAN">
      <data key="d0">2864310</data>
    </edge>
    <edge source="LVA" target="CHL">
      <data key="d0">310614</data>
    </edge>
    <edge source="LVA" target="CHN">
      <data key="d0">2437318</data>
    </edge>
    <edge source="LVA" target="HRV">
      <data key="d0">11173</data>
    </edge>
    <edge source="LVA" target="CZE">
      <data key="d0">2003444</data>
    </edge>
    <edge source="LVA" target="DNK">
      <data key="d0">273803</data>
    </edge>
    <edge source="LVA" target="SLV">
      <data key="d0">38718</data>
    </edge>
    <edge source="LVA" target="ETH">
      <data key="d0">177250</data>
    </edge>
    <edge source="LVA" target="EST">
      <data key="d0">11495300</data>
    </edge>
    <edge source="LVA" target="FIN">
      <data key="d0">424696</data>
    </edge>
    <edge source="LVA" target="FRA">
      <data key="d0">245784</data>
    </edge>
    <edge source="LVA" target="GEO">
      <data key="d0">4423246</data>
    </edge>
    <edge source="LVA" target="DEU">
      <data key="d0">1879946</data>
    </edge>
    <edge source="LVA" target="GHA">
      <data key="d0">258933</data>
    </edge>
    <edge source="LVA" target="GRC">
      <data key="d0">1857034</data>
    </edge>
    <edge source="LVA" target="GTM">
      <data key="d0">41471</data>
    </edge>
    <edge source="LVA" target="HND">
      <data key="d0">11371</data>
    </edge>
    <edge source="LVA" target="HKG">
      <data key="d0">278559</data>
    </edge>
    <edge source="LVA" target="HUN">
      <data key="d0">51415</data>
    </edge>
    <edge source="LVA" target="IRL">
      <data key="d0">287263</data>
    </edge>
    <edge source="LVA" target="ISR">
      <data key="d0">4364540</data>
    </edge>
    <edge source="LVA" target="ITA">
      <data key="d0">1665798</data>
    </edge>
    <edge source="LVA" target="JAM">
      <data key="d0">20676</data>
    </edge>
    <edge source="LVA" target="JPN">
      <data key="d0">144081</data>
    </edge>
    <edge source="LVA" target="KAZ">
      <data key="d0">12642967</data>
    </edge>
    <edge source="LVA" target="JOR">
      <data key="d0">250424</data>
    </edge>
    <edge source="LVA" target="KOR">
      <data key="d0">53780</data>
    </edge>
    <edge source="LVA" target="KGZ">
      <data key="d0">7681663</data>
    </edge>
    <edge source="LVA" target="LBN">
      <data key="d0">1452487</data>
    </edge>
    <edge source="LVA" target="LTU">
      <data key="d0">21151997</data>
    </edge>
    <edge source="LVA" target="MYS">
      <data key="d0">80785</data>
    </edge>
    <edge source="LVA" target="MEX">
      <data key="d0">1160112</data>
    </edge>
    <edge source="LVA" target="MDA">
      <data key="d0">197649</data>
    </edge>
    <edge source="LVA" target="MAR">
      <data key="d0">14666</data>
    </edge>
    <edge source="LVA" target="NLD">
      <data key="d0">1625984</data>
    </edge>
    <edge source="LVA" target="NZL">
      <data key="d0">211599</data>
    </edge>
    <edge source="LVA" target="NIC">
      <data key="d0">13669</data>
    </edge>
    <edge source="LVA" target="NOR">
      <data key="d0">1870742</data>
    </edge>
    <edge source="LVA" target="PAN">
      <data key="d0">409226</data>
    </edge>
    <edge source="LVA" target="PRY">
      <data key="d0">87382</data>
    </edge>
    <edge source="LVA" target="PER">
      <data key="d0">13589</data>
    </edge>
    <edge source="LVA" target="PHL">
      <data key="d0">13370</data>
    </edge>
    <edge source="LVA" target="POL">
      <data key="d0">625924</data>
    </edge>
    <edge source="LVA" target="PRT">
      <data key="d0">208907</data>
    </edge>
    <edge source="LVA" target="ROU">
      <data key="d0">333874</data>
    </edge>
    <edge source="LVA" target="RUS">
      <data key="d0">264484242</data>
    </edge>
    <edge source="LVA" target="IND">
      <data key="d0">114881</data>
    </edge>
    <edge source="LVA" target="SGP">
      <data key="d0">719594</data>
    </edge>
    <edge source="LVA" target="SVK">
      <data key="d0">405228</data>
    </edge>
    <edge source="LVA" target="VNM">
      <data key="d0">36680</data>
    </edge>
    <edge source="LVA" target="SVN">
      <data key="d0">501356</data>
    </edge>
    <edge source="LVA" target="ZAF">
      <data key="d0">54755</data>
    </edge>
    <edge source="LVA" target="ESP">
      <data key="d0">2133165</data>
    </edge>
    <edge source="LVA" target="SWE">
      <data key="d0">140789</data>
    </edge>
    <edge source="LVA" target="CHE">
      <data key="d0">335204</data>
    </edge>
    <edge source="LVA" target="THA">
      <data key="d0">79456</data>
    </edge>
    <edge source="LVA" target="ARE">
      <data key="d0">1744644</data>
    </edge>
    <edge source="LVA" target="TUR">
      <data key="d0">314482</data>
    </edge>
    <edge source="LVA" target="UKR">
      <data key="d0">18063131</data>
    </edge>
    <edge source="LVA" target="EGY">
      <data key="d0">31773</data>
    </edge>
    <edge source="LVA" target="GBR">
      <data key="d0">4185396</data>
    </edge>
    <edge source="LVA" target="USA">
      <data key="d0">23075749</data>
    </edge>
    <edge source="LVA" target="URY">
      <data key="d0">54673</data>
    </edge>
    <edge source="LTU" target="AZE">
      <data key="d0">262398</data>
    </edge>
    <edge source="LTU" target="AUS">
      <data key="d0">42083</data>
    </edge>
    <edge source="LTU" target="ARM">
      <data key="d0">271117</data>
    </edge>
    <edge source="LTU" target="BEL">
      <data key="d0">255626</data>
    </edge>
    <edge source="LTU" target="BGR">
      <data key="d0">709451</data>
    </edge>
    <edge source="LTU" target="BLR">
      <data key="d0">4134951</data>
    </edge>
    <edge source="LTU" target="KHM">
      <data key="d0">23377</data>
    </edge>
    <edge source="LTU" target="CAN">
      <data key="d0">468294</data>
    </edge>
    <edge source="LTU" target="CHL">
      <data key="d0">11646</data>
    </edge>
    <edge source="LTU" target="CHN">
      <data key="d0">1531872</data>
    </edge>
    <edge source="LTU" target="CZE">
      <data key="d0">112980</data>
    </edge>
    <edge source="LTU" target="DNK">
      <data key="d0">1513510</data>
    </edge>
    <edge source="LTU" target="EST">
      <data key="d0">23431163</data>
    </edge>
    <edge source="LTU" target="FIN">
      <data key="d0">758196</data>
    </edge>
    <edge source="LTU" target="FRA">
      <data key="d0">1097153</data>
    </edge>
    <edge source="LTU" target="GEO">
      <data key="d0">205920</data>
    </edge>
    <edge source="LTU" target="DEU">
      <data key="d0">1284356</data>
    </edge>
    <edge source="LTU" target="GHA">
      <data key="d0">843934</data>
    </edge>
    <edge source="LTU" target="GRC">
      <data key="d0">146061</data>
    </edge>
    <edge source="LTU" target="HKG">
      <data key="d0">290260</data>
    </edge>
    <edge source="LTU" target="HUN">
      <data key="d0">47833</data>
    </edge>
    <edge source="LTU" target="IRL">
      <data key="d0">978240</data>
    </edge>
    <edge source="LTU" target="ISR">
      <data key="d0">389236</data>
    </edge>
    <edge source="LTU" target="ITA">
      <data key="d0">257113</data>
    </edge>
    <edge source="LTU" target="JPN">
      <data key="d0">18447</data>
    </edge>
    <edge source="LTU" target="KAZ">
      <data key="d0">761150</data>
    </edge>
    <edge source="LTU" target="KOR">
      <data key="d0">383937</data>
    </edge>
    <edge source="LTU" target="KGZ">
      <data key="d0">182818</data>
    </edge>
    <edge source="LTU" target="LVA">
      <data key="d0">48533186</data>
    </edge>
    <edge source="LTU" target="MYS">
      <data key="d0">54702</data>
    </edge>
    <edge source="LTU" target="MEX">
      <data key="d0">20766</data>
    </edge>
    <edge source="LTU" target="MDA">
      <data key="d0">59931</data>
    </edge>
    <edge source="LTU" target="NLD">
      <data key="d0">1568945</data>
    </edge>
    <edge source="LTU" target="NZL">
      <data key="d0">28943</data>
    </edge>
    <edge source="LTU" target="NOR">
      <data key="d0">498770</data>
    </edge>
    <edge source="LTU" target="PER">
      <data key="d0">63123</data>
    </edge>
    <edge source="LTU" target="PHL">
      <data key="d0">16773</data>
    </edge>
    <edge source="LTU" target="POL">
      <data key="d0">11168733</data>
    </edge>
    <edge source="LTU" target="PRT">
      <data key="d0">15848</data>
    </edge>
    <edge source="LTU" target="ROU">
      <data key="d0">188616</data>
    </edge>
    <edge source="LTU" target="RUS">
      <data key="d0">181883659</data>
    </edge>
    <edge source="LTU" target="IND">
      <data key="d0">39287</data>
    </edge>
    <edge source="LTU" target="SGP">
      <data key="d0">209279</data>
    </edge>
    <edge source="LTU" target="VNM">
      <data key="d0">193010</data>
    </edge>
    <edge source="LTU" target="SVN">
      <data key="d0">14913</data>
    </edge>
    <edge source="LTU" target="ZAF">
      <data key="d0">115744</data>
    </edge>
    <edge source="LTU" target="ESP">
      <data key="d0">425599</data>
    </edge>
    <edge source="LTU" target="SWE">
      <data key="d0">2196533</data>
    </edge>
    <edge source="LTU" target="ARE">
      <data key="d0">1526776</data>
    </edge>
    <edge source="LTU" target="TUR">
      <data key="d0">342471</data>
    </edge>
    <edge source="LTU" target="UGA">
      <data key="d0">23999</data>
    </edge>
    <edge source="LTU" target="UKR">
      <data key="d0">4292935</data>
    </edge>
    <edge source="LTU" target="GBR">
      <data key="d0">2469498</data>
    </edge>
    <edge source="LTU" target="TZA">
      <data key="d0">121223</data>
    </edge>
    <edge source="LTU" target="USA">
      <data key="d0">738614</data>
    </edge>
    <edge source="PAK" target="AUS">
      <data key="d0">102264</data>
    </edge>
    <edge source="PAK" target="BEL">
      <data key="d0">36218</data>
    </edge>
    <edge source="PAK" target="CAN">
      <data key="d0">64778</data>
    </edge>
    <edge source="PAK" target="KOR">
      <data key="d0">26970</data>
    </edge>
    <edge source="PAK" target="NLD">
      <data key="d0">11459</data>
    </edge>
    <edge source="PAK" target="SAU">
      <data key="d0">32116</data>
    </edge>
    <edge source="PAK" target="ZAF">
      <data key="d0">14445</data>
    </edge>
    <edge source="PAK" target="ARE">
      <data key="d0">150439</data>
    </edge>
    <edge source="PAK" target="GBR">
      <data key="d0">97222</data>
    </edge>
    <edge source="PAK" target="USA">
      <data key="d0">423680</data>
    </edge>
    <edge source="POL" target="ALB">
      <data key="d0">178223</data>
    </edge>
    <edge source="POL" target="DZA">
      <data key="d0">354743</data>
    </edge>
    <edge source="POL" target="AZE">
      <data key="d0">645283</data>
    </edge>
    <edge source="POL" target="ARG">
      <data key="d0">37909</data>
    </edge>
    <edge source="POL" target="AUS">
      <data key="d0">1391357</data>
    </edge>
    <edge source="POL" target="AUT">
      <data key="d0">13898288</data>
    </edge>
    <edge source="POL" target="ARM">
      <data key="d0">58115</data>
    </edge>
    <edge source="POL" target="BEL">
      <data key="d0">5158343</data>
    </edge>
    <edge source="POL" target="BRA">
      <data key="d0">114653</data>
    </edge>
    <edge source="POL" target="BGR">
      <data key="d0">27355156</data>
    </edge>
    <edge source="POL" target="BLR">
      <data key="d0">660017</data>
    </edge>
    <edge source="POL" target="KHM">
      <data key="d0">162536</data>
    </edge>
    <edge source="POL" target="CMR">
      <data key="d0">10467</data>
    </edge>
    <edge source="POL" target="CAN">
      <data key="d0">10340406</data>
    </edge>
    <edge source="POL" target="CAF">
      <data key="d0">43406</data>
    </edge>
    <edge source="POL" target="LKA">
      <data key="d0">133080</data>
    </edge>
    <edge source="POL" target="CHL">
      <data key="d0">2956433</data>
    </edge>
    <edge source="POL" target="CHN">
      <data key="d0">4444670</data>
    </edge>
    <edge source="POL" target="COL">
      <data key="d0">89404</data>
    </edge>
    <edge source="POL" target="CRI">
      <data key="d0">165683</data>
    </edge>
    <edge source="POL" target="HRV">
      <data key="d0">2137268</data>
    </edge>
    <edge source="POL" target="CZE">
      <data key="d0">63751168</data>
    </edge>
    <edge source="POL" target="BEN">
      <data key="d0">615800</data>
    </edge>
    <edge source="POL" target="DNK">
      <data key="d0">3605047</data>
    </edge>
    <edge source="POL" target="EST">
      <data key="d0">3621260</data>
    </edge>
    <edge source="POL" target="FIN">
      <data key="d0">1475809</data>
    </edge>
    <edge source="POL" target="FRA">
      <data key="d0">118492470</data>
    </edge>
    <edge source="POL" target="GEO">
      <data key="d0">2139140</data>
    </edge>
    <edge source="POL" target="PSE">
      <data key="d0">3359635</data>
    </edge>
    <edge source="POL" target="DEU">
      <data key="d0">52965345</data>
    </edge>
    <edge source="POL" target="GHA">
      <data key="d0">500624</data>
    </edge>
    <edge source="POL" target="GRC">
      <data key="d0">2471765</data>
    </edge>
    <edge source="POL" target="GTM">
      <data key="d0">10701</data>
    </edge>
    <edge source="POL" target="HKG">
      <data key="d0">270815</data>
    </edge>
    <edge source="POL" target="HUN">
      <data key="d0">38913141</data>
    </edge>
    <edge source="POL" target="IDN">
      <data key="d0">61940</data>
    </edge>
    <edge source="POL" target="IRL">
      <data key="d0">10575575</data>
    </edge>
    <edge source="POL" target="ISR">
      <data key="d0">23597900</data>
    </edge>
    <edge source="POL" target="ITA">
      <data key="d0">27373116</data>
    </edge>
    <edge source="POL" target="CIV">
      <data key="d0">262839</data>
    </edge>
    <edge source="POL" target="JPN">
      <data key="d0">866036</data>
    </edge>
    <edge source="POL" target="KAZ">
      <data key="d0">182125</data>
    </edge>
    <edge source="POL" target="JOR">
      <data key="d0">399088</data>
    </edge>
    <edge source="POL" target="KOR">
      <data key="d0">195373</data>
    </edge>
    <edge source="POL" target="KGZ">
      <data key="d0">11091</data>
    </edge>
    <edge source="POL" target="LBN">
      <data key="d0">382803</data>
    </edge>
    <edge source="POL" target="LVA">
      <data key="d0">9896193</data>
    </edge>
    <edge source="POL" target="LTU">
      <data key="d0">23494288</data>
    </edge>
    <edge source="POL" target="MDG">
      <data key="d0">22080</data>
    </edge>
    <edge source="POL" target="MYS">
      <data key="d0">49400</data>
    </edge>
    <edge source="POL" target="MUS">
      <data key="d0">64891</data>
    </edge>
    <edge source="POL" target="MEX">
      <data key="d0">2965244</data>
    </edge>
    <edge source="POL" target="MDA">
      <data key="d0">375801</data>
    </edge>
    <edge source="POL" target="MAR">
      <data key="d0">135928</data>
    </edge>
    <edge source="POL" target="OMN">
      <data key="d0">196113</data>
    </edge>
    <edge source="POL" target="NLD">
      <data key="d0">34554298</data>
    </edge>
    <edge source="POL" target="NZL">
      <data key="d0">138507</data>
    </edge>
    <edge source="POL" target="NER">
      <data key="d0">11388</data>
    </edge>
    <edge source="POL" target="NOR">
      <data key="d0">1219602</data>
    </edge>
    <edge source="POL" target="PAK">
      <data key="d0">67518</data>
    </edge>
    <edge source="POL" target="PAN">
      <data key="d0">401490</data>
    </edge>
    <edge source="POL" target="PRY">
      <data key="d0">197144</data>
    </edge>
    <edge source="POL" target="PER">
      <data key="d0">100124</data>
    </edge>
    <edge source="POL" target="PHL">
      <data key="d0">167121</data>
    </edge>
    <edge source="POL" target="PRT">
      <data key="d0">717192</data>
    </edge>
    <edge source="POL" target="ROU">
      <data key="d0">16259623</data>
    </edge>
    <edge source="POL" target="RUS">
      <data key="d0">5453468</data>
    </edge>
    <edge source="POL" target="SAU">
      <data key="d0">1484007</data>
    </edge>
    <edge source="POL" target="SEN">
      <data key="d0">226923</data>
    </edge>
    <edge source="POL" target="SRB">
      <data key="d0">1415011</data>
    </edge>
    <edge source="POL" target="IND">
      <data key="d0">109470</data>
    </edge>
    <edge source="POL" target="SGP">
      <data key="d0">198074</data>
    </edge>
    <edge source="POL" target="SVK">
      <data key="d0">33476273</data>
    </edge>
    <edge source="POL" target="VNM">
      <data key="d0">18858</data>
    </edge>
    <edge source="POL" target="SVN">
      <data key="d0">3439497</data>
    </edge>
    <edge source="POL" target="ZAF">
      <data key="d0">401364</data>
    </edge>
    <edge source="POL" target="ESP">
      <data key="d0">4033496</data>
    </edge>
    <edge source="POL" target="SWE">
      <data key="d0">6006142</data>
    </edge>
    <edge source="POL" target="CHE">
      <data key="d0">4698400</data>
    </edge>
    <edge source="POL" target="THA">
      <data key="d0">309283</data>
    </edge>
    <edge source="POL" target="TGO">
      <data key="d0">124550</data>
    </edge>
    <edge source="POL" target="ARE">
      <data key="d0">6247733</data>
    </edge>
    <edge source="POL" target="TUN">
      <data key="d0">27536</data>
    </edge>
    <edge source="POL" target="TUR">
      <data key="d0">2358277</data>
    </edge>
    <edge source="POL" target="UKR">
      <data key="d0">10064481</data>
    </edge>
    <edge source="POL" target="MKD">
      <data key="d0">766076</data>
    </edge>
    <edge source="POL" target="EGY">
      <data key="d0">155591</data>
    </edge>
    <edge source="POL" target="GBR">
      <data key="d0">66821572</data>
    </edge>
    <edge source="POL" target="USA">
      <data key="d0">47857412</data>
    </edge>
    <edge source="POL" target="BFA">
      <data key="d0">22615</data>
    </edge>
    <edge source="POL" target="URY">
      <data key="d0">391193</data>
    </edge>
    <edge source="RUS" target="DZA">
      <data key="d0">38700</data>
    </edge>
    <edge source="RUS" target="AZE">
      <data key="d0">8880049</data>
    </edge>
    <edge source="RUS" target="ARG">
      <data key="d0">48457</data>
    </edge>
    <edge source="RUS" target="AUS">
      <data key="d0">1472417</data>
    </edge>
    <edge source="RUS" target="AUT">
      <data key="d0">236759</data>
    </edge>
    <edge source="RUS" target="ARM">
      <data key="d0">14010227</data>
    </edge>
    <edge source="RUS" target="BEL">
      <data key="d0">274541</data>
    </edge>
    <edge source="RUS" target="BRA">
      <data key="d0">98067</data>
    </edge>
    <edge source="RUS" target="BGR">
      <data key="d0">1647014</data>
    </edge>
    <edge source="RUS" target="BLR">
      <data key="d0">43036897</data>
    </edge>
    <edge source="RUS" target="CMR">
      <data key="d0">24096</data>
    </edge>
    <edge source="RUS" target="CAN">
      <data key="d0">872946</data>
    </edge>
    <edge source="RUS" target="LKA">
      <data key="d0">26057</data>
    </edge>
    <edge source="RUS" target="CHL">
      <data key="d0">1126719</data>
    </edge>
    <edge source="RUS" target="CHN">
      <data key="d0">20952358</data>
    </edge>
    <edge source="RUS" target="COL">
      <data key="d0">34318</data>
    </edge>
    <edge source="RUS" target="CRI">
      <data key="d0">266902</data>
    </edge>
    <edge source="RUS" target="HRV">
      <data key="d0">37522</data>
    </edge>
    <edge source="RUS" target="CZE">
      <data key="d0">903132</data>
    </edge>
    <edge source="RUS" target="BEN">
      <data key="d0">13800</data>
    </edge>
    <edge source="RUS" target="DNK">
      <data key="d0">41785</data>
    </edge>
    <edge source="RUS" target="ETH">
      <data key="d0">390494</data>
    </edge>
    <edge source="RUS" target="EST">
      <data key="d0">3063798</data>
    </edge>
    <edge source="RUS" target="FIN">
      <data key="d0">231416</data>
    </edge>
    <edge source="RUS" target="FRA">
      <data key="d0">2332962</data>
    </edge>
    <edge source="RUS" target="GEO">
      <data key="d0">16440087</data>
    </edge>
    <edge source="RUS" target="DEU">
      <data key="d0">22503581</data>
    </edge>
    <edge source="RUS" target="GHA">
      <data key="d0">41429</data>
    </edge>
    <edge source="RUS" target="GRC">
      <data key="d0">426026</data>
    </edge>
    <edge source="RUS" target="GTM">
      <data key="d0">21060</data>
    </edge>
    <edge source="RUS" target="HKG">
      <data key="d0">86819</data>
    </edge>
    <edge source="RUS" target="HUN">
      <data key="d0">217757</data>
    </edge>
    <edge source="RUS" target="IRL">
      <data key="d0">262098</data>
    </edge>
    <edge source="RUS" target="ISR">
      <data key="d0">4750511</data>
    </edge>
    <edge source="RUS" target="ITA">
      <data key="d0">1224789</data>
    </edge>
    <edge source="RUS" target="CIV">
      <data key="d0">10089</data>
    </edge>
    <edge source="RUS" target="JPN">
      <data key="d0">92738</data>
    </edge>
    <edge source="RUS" target="KAZ">
      <data key="d0">70188058</data>
    </edge>
    <edge source="RUS" target="JOR">
      <data key="d0">365563</data>
    </edge>
    <edge source="RUS" target="KOR">
      <data key="d0">338564</data>
    </edge>
    <edge source="RUS" target="KGZ">
      <data key="d0">11294255</data>
    </edge>
    <edge source="RUS" target="LBN">
      <data key="d0">729170</data>
    </edge>
    <edge source="RUS" target="LVA">
      <data key="d0">19982447</data>
    </edge>
    <edge source="RUS" target="LTU">
      <data key="d0">3731802</data>
    </edge>
    <edge source="RUS" target="MEX">
      <data key="d0">93996</data>
    </edge>
    <edge source="RUS" target="MDA">
      <data key="d0">1710519</data>
    </edge>
    <edge source="RUS" target="MAR">
      <data key="d0">58686</data>
    </edge>
    <edge source="RUS" target="MOZ">
      <data key="d0">10773</data>
    </edge>
    <edge source="RUS" target="OMN">
      <data key="d0">300782</data>
    </edge>
    <edge source="RUS" target="NLD">
      <data key="d0">594740</data>
    </edge>
    <edge source="RUS" target="NZL">
      <data key="d0">676662</data>
    </edge>
    <edge source="RUS" target="NOR">
      <data key="d0">759423</data>
    </edge>
    <edge source="RUS" target="PAK">
      <data key="d0">10681</data>
    </edge>
    <edge source="RUS" target="PAN">
      <data key="d0">280512</data>
    </edge>
    <edge source="RUS" target="PRY">
      <data key="d0">85661</data>
    </edge>
    <edge source="RUS" target="PER">
      <data key="d0">47893</data>
    </edge>
    <edge source="RUS" target="POL">
      <data key="d0">1160168</data>
    </edge>
    <edge source="RUS" target="PRT">
      <data key="d0">160836</data>
    </edge>
    <edge source="RUS" target="ROU">
      <data key="d0">203561</data>
    </edge>
    <edge source="RUS" target="SEN">
      <data key="d0">48108</data>
    </edge>
    <edge source="RUS" target="SRB">
      <data key="d0">133784</data>
    </edge>
    <edge source="RUS" target="IND">
      <data key="d0">40003</data>
    </edge>
    <edge source="RUS" target="SGP">
      <data key="d0">57840</data>
    </edge>
    <edge source="RUS" target="SVK">
      <data key="d0">227243</data>
    </edge>
    <edge source="RUS" target="VNM">
      <data key="d0">2013547</data>
    </edge>
    <edge source="RUS" target="ZAF">
      <data key="d0">87730</data>
    </edge>
    <edge source="RUS" target="ESP">
      <data key="d0">284091</data>
    </edge>
    <edge source="RUS" target="SWE">
      <data key="d0">32909</data>
    </edge>
    <edge source="RUS" target="CHE">
      <data key="d0">307592</data>
    </edge>
    <edge source="RUS" target="THA">
      <data key="d0">29734</data>
    </edge>
    <edge source="RUS" target="ARE">
      <data key="d0">4320155</data>
    </edge>
    <edge source="RUS" target="TUR">
      <data key="d0">126012</data>
    </edge>
    <edge source="RUS" target="UKR">
      <data key="d0">73478969</data>
    </edge>
    <edge source="RUS" target="EGY">
      <data key="d0">15820</data>
    </edge>
    <edge source="RUS" target="GBR">
      <data key="d0">18630858</data>
    </edge>
    <edge source="RUS" target="TZA">
      <data key="d0">1223506</data>
    </edge>
    <edge source="RUS" target="USA">
      <data key="d0">11249668</data>
    </edge>
    <edge source="RUS" target="BFA">
      <data key="d0">34679</data>
    </edge>
    <edge source="RUS" target="URY">
      <data key="d0">82043</data>
    </edge>
    <edge source="TUR" target="ALB">
      <data key="d0">357410</data>
    </edge>
    <edge source="TUR" target="DZA">
      <data key="d0">329368</data>
    </edge>
    <edge source="TUR" target="AZE">
      <data key="d0">5804143</data>
    </edge>
    <edge source="TUR" target="AUS">
      <data key="d0">2148665</data>
    </edge>
    <edge source="TUR" target="AUT">
      <data key="d0">3179469</data>
    </edge>
    <edge source="TUR" target="BEL">
      <data key="d0">5540239</data>
    </edge>
    <edge source="TUR" target="BOL">
      <data key="d0">20373</data>
    </edge>
    <edge source="TUR" target="BGR">
      <data key="d0">3238991</data>
    </edge>
    <edge source="TUR" target="KHM">
      <data key="d0">38088</data>
    </edge>
    <edge source="TUR" target="CMR">
      <data key="d0">74586</data>
    </edge>
    <edge source="TUR" target="CAN">
      <data key="d0">2276282</data>
    </edge>
    <edge source="TUR" target="LKA">
      <data key="d0">15471</data>
    </edge>
    <edge source="TUR" target="CHL">
      <data key="d0">183268</data>
    </edge>
    <edge source="TUR" target="CHN">
      <data key="d0">1922923</data>
    </edge>
    <edge source="TUR" target="CRI">
      <data key="d0">36345</data>
    </edge>
    <edge source="TUR" target="CZE">
      <data key="d0">427769</data>
    </edge>
    <edge source="TUR" target="BEN">
      <data key="d0">246350</data>
    </edge>
    <edge source="TUR" target="DNK">
      <data key="d0">1074019</data>
    </edge>
    <edge source="TUR" target="ETH">
      <data key="d0">25249</data>
    </edge>
    <edge source="TUR" target="FIN">
      <data key="d0">73154</data>
    </edge>
    <edge source="TUR" target="FRA">
      <data key="d0">3738043</data>
    </edge>
    <edge source="TUR" target="GEO">
      <data key="d0">2489082</data>
    </edge>
    <edge source="TUR" target="GMB">
      <data key="d0">1101906</data>
    </edge>
    <edge source="TUR" target="PSE">
      <data key="d0">1810852</data>
    </edge>
    <edge source="TUR" target="DEU">
      <data key="d0">37418231</data>
    </edge>
    <edge source="TUR" target="GHA">
      <data key="d0">684391</data>
    </edge>
    <edge source="TUR" target="GRC">
      <data key="d0">976546</data>
    </edge>
    <edge source="TUR" target="HKG">
      <data key="d0">77462</data>
    </edge>
    <edge source="TUR" target="HUN">
      <data key="d0">152588</data>
    </edge>
    <edge source="TUR" target="IRL">
      <data key="d0">130353</data>
    </edge>
    <edge source="TUR" target="ISR">
      <data key="d0">16840187</data>
    </edge>
    <edge source="TUR" target="ITA">
      <data key="d0">207372</data>
    </edge>
    <edge source="TUR" target="CIV">
      <data key="d0">449725</data>
    </edge>
    <edge source="TUR" target="JAM">
      <data key="d0">12366</data>
    </edge>
    <edge source="TUR" target="JPN">
      <data key="d0">600203</data>
    </edge>
    <edge source="TUR" target="KAZ">
      <data key="d0">69618</data>
    </edge>
    <edge source="TUR" target="JOR">
      <data key="d0">275395</data>
    </edge>
    <edge source="TUR" target="KOR">
      <data key="d0">58271</data>
    </edge>
    <edge source="TUR" target="KGZ">
      <data key="d0">21540</data>
    </edge>
    <edge source="TUR" target="LBN">
      <data key="d0">3499315</data>
    </edge>
    <edge source="TUR" target="MYS">
      <data key="d0">742453</data>
    </edge>
    <edge source="TUR" target="MRT">
      <data key="d0">74638</data>
    </edge>
    <edge source="TUR" target="MUS">
      <data key="d0">134143</data>
    </edge>
    <edge source="TUR" target="MDA">
      <data key="d0">72198</data>
    </edge>
    <edge source="TUR" target="MAR">
      <data key="d0">484421</data>
    </edge>
    <edge source="TUR" target="MOZ">
      <data key="d0">12964</data>
    </edge>
    <edge source="TUR" target="OMN">
      <data key="d0">1240364</data>
    </edge>
    <edge source="TUR" target="NAM">
      <data key="d0">30063</data>
    </edge>
    <edge source="TUR" target="NLD">
      <data key="d0">4919176</data>
    </edge>
    <edge source="TUR" target="NZL">
      <data key="d0">49447</data>
    </edge>
    <edge source="TUR" target="NER">
      <data key="d0">146982</data>
    </edge>
    <edge source="TUR" target="NOR">
      <data key="d0">83480</data>
    </edge>
    <edge source="TUR" target="PAK">
      <data key="d0">30665</data>
    </edge>
    <edge source="TUR" target="PAN">
      <data key="d0">300090</data>
    </edge>
    <edge source="TUR" target="PRY">
      <data key="d0">10301</data>
    </edge>
    <edge source="TUR" target="PHL">
      <data key="d0">130729</data>
    </edge>
    <edge source="TUR" target="POL">
      <data key="d0">239489</data>
    </edge>
    <edge source="TUR" target="ROU">
      <data key="d0">3026000</data>
    </edge>
    <edge source="TUR" target="RUS">
      <data key="d0">21398</data>
    </edge>
    <edge source="TUR" target="SAU">
      <data key="d0">5234304</data>
    </edge>
    <edge source="TUR" target="SEN">
      <data key="d0">59092</data>
    </edge>
    <edge source="TUR" target="SRB">
      <data key="d0">2353172</data>
    </edge>
    <edge source="TUR" target="IND">
      <data key="d0">24791</data>
    </edge>
    <edge source="TUR" target="SGP">
      <data key="d0">284528</data>
    </edge>
    <edge source="TUR" target="SVK">
      <data key="d0">16016</data>
    </edge>
    <edge source="TUR" target="ZAF">
      <data key="d0">108920</data>
    </edge>
    <edge source="TUR" target="ESP">
      <data key="d0">104979</data>
    </edge>
    <edge source="TUR" target="SWE">
      <data key="d0">1089269</data>
    </edge>
    <edge source="TUR" target="CHE">
      <data key="d0">1131673</data>
    </edge>
    <edge source="TUR" target="TGO">
      <data key="d0">52725</data>
    </edge>
    <edge source="TUR" target="ARE">
      <data key="d0">19348714</data>
    </edge>
    <edge source="TUR" target="TUN">
      <data key="d0">290691</data>
    </edge>
    <edge source="TUR" target="UKR">
      <data key="d0">117581</data>
    </edge>
    <edge source="TUR" target="MKD">
      <data key="d0">518104</data>
    </edge>
    <edge source="TUR" target="EGY">
      <data key="d0">126853</data>
    </edge>
    <edge source="TUR" target="GBR">
      <data key="d0">18017475</data>
    </edge>
    <edge source="TUR" target="TZA">
      <data key="d0">16927</data>
    </edge>
    <edge source="TUR" target="USA">
      <data key="d0">4491979</data>
    </edge>
    <edge source="TUR" target="BFA">
      <data key="d0">62747</data>
    </edge>
    <edge source="TUR" target="URY">
      <data key="d0">20387</data>
    </edge>
    <edge source="UKR" target="DZA">
      <data key="d0">1618576</data>
    </edge>
    <edge source="UKR" target="AZE">
      <data key="d0">5912908</data>
    </edge>
    <edge source="UKR" target="AUS">
      <data key="d0">42158</data>
    </edge>
    <edge source="UKR" target="AUT">
      <data key="d0">67513</data>
    </edge>
    <edge source="UKR" target="ARM">
      <data key="d0">2941242</data>
    </edge>
    <edge source="UKR" target="BEL">
      <data key="d0">144706</data>
    </edge>
    <edge source="UKR" target="BRA">
      <data key="d0">12101</data>
    </edge>
    <edge source="UKR" target="BGR">
      <data key="d0">243749</data>
    </edge>
    <edge source="UKR" target="BLR">
      <data key="d0">10361936</data>
    </edge>
    <edge source="UKR" target="KHM">
      <data key="d0">15112</data>
    </edge>
    <edge source="UKR" target="CAN">
      <data key="d0">395340</data>
    </edge>
    <edge source="UKR" target="CHL">
      <data key="d0">249255</data>
    </edge>
    <edge source="UKR" target="CHN">
      <data key="d0">2824012</data>
    </edge>
    <edge source="UKR" target="CZE">
      <data key="d0">188520</data>
    </edge>
    <edge source="UKR" target="BEN">
      <data key="d0">10794</data>
    </edge>
    <edge source="UKR" target="EST">
      <data key="d0">1598235</data>
    </edge>
    <edge source="UKR" target="FRA">
      <data key="d0">93845</data>
    </edge>
    <edge source="UKR" target="GEO">
      <data key="d0">14358333</data>
    </edge>
    <edge source="UKR" target="PSE">
      <data key="d0">43050</data>
    </edge>
    <edge source="UKR" target="DEU">
      <data key="d0">4017628</data>
    </edge>
    <edge source="UKR" target="GHA">
      <data key="d0">515574</data>
    </edge>
    <edge source="UKR" target="GRC">
      <data key="d0">162351</data>
    </edge>
    <edge source="UKR" target="HKG">
      <data key="d0">50322</data>
    </edge>
    <edge source="UKR" target="HUN">
      <data key="d0">31613</data>
    </edge>
    <edge source="UKR" target="ISR">
      <data key="d0">2915977</data>
    </edge>
    <edge source="UKR" target="ITA">
      <data key="d0">452160</data>
    </edge>
    <edge source="UKR" target="KAZ">
      <data key="d0">8074185</data>
    </edge>
    <edge source="UKR" target="JOR">
      <data key="d0">139424</data>
    </edge>
    <edge source="UKR" target="KOR">
      <data key="d0">186045</data>
    </edge>
    <edge source="UKR" target="KGZ">
      <data key="d0">651348</data>
    </edge>
    <edge source="UKR" target="LBN">
      <data key="d0">575021</data>
    </edge>
    <edge source="UKR" target="LVA">
      <data key="d0">5105251</data>
    </edge>
    <edge source="UKR" target="LTU">
      <data key="d0">4017054</data>
    </edge>
    <edge source="UKR" target="MDA">
      <data key="d0">18968148</data>
    </edge>
    <edge source="UKR" target="OMN">
      <data key="d0">56833</data>
    </edge>
    <edge source="UKR" target="NLD">
      <data key="d0">161468</data>
    </edge>
    <edge source="UKR" target="NZL">
      <data key="d0">136189</data>
    </edge>
    <edge source="UKR" target="PAN">
      <data key="d0">176605</data>
    </edge>
    <edge source="UKR" target="POL">
      <data key="d0">3415984</data>
    </edge>
    <edge source="UKR" target="PRT">
      <data key="d0">10426</data>
    </edge>
    <edge source="UKR" target="ROU">
      <data key="d0">120086</data>
    </edge>
    <edge source="UKR" target="RUS">
      <data key="d0">13312014</data>
    </edge>
    <edge source="UKR" target="IND">
      <data key="d0">46690</data>
    </edge>
    <edge source="UKR" target="SGP">
      <data key="d0">23947</data>
    </edge>
    <edge source="UKR" target="SVK">
      <data key="d0">22286</data>
    </edge>
    <edge source="UKR" target="VNM">
      <data key="d0">134336</data>
    </edge>
    <edge source="UKR" target="ESP">
      <data key="d0">109400</data>
    </edge>
    <edge source="UKR" target="SWE">
      <data key="d0">20822</data>
    </edge>
    <edge source="UKR" target="CHE">
      <data key="d0">23790</data>
    </edge>
    <edge source="UKR" target="THA">
      <data key="d0">11132</data>
    </edge>
    <edge source="UKR" target="ARE">
      <data key="d0">827655</data>
    </edge>
    <edge source="UKR" target="TUR">
      <data key="d0">802411</data>
    </edge>
    <edge source="UKR" target="GBR">
      <data key="d0">414265</data>
    </edge>
    <edge source="UKR" target="TZA">
      <data key="d0">198075</data>
    </edge>
    <edge source="UKR" target="USA">
      <data key="d0">4398204</data>
    </edge>
    <edge source="USA" target="ALB">
      <data key="d0">803417</data>
    </edge>
    <edge source="USA" target="DZA">
      <data key="d0">524216</data>
    </edge>
    <edge source="USA" target="AZE">
      <data key="d0">325876</data>
    </edge>
    <edge source="USA" target="ARG">
      <data key="d0">10017239</data>
    </edge>
    <edge source="USA" target="AUS">
      <data key="d0">169530467</data>
    </edge>
    <edge source="USA" target="AUT">
      <data key="d0">8357028</data>
    </edge>
    <edge source="USA" target="ARM">
      <data key="d0">42272</data>
    </edge>
    <edge source="USA" target="BEL">
      <data key="d0">58660646</data>
    </edge>
    <edge source="USA" target="BOL">
      <data key="d0">524981</data>
    </edge>
    <edge source="USA" target="BRA">
      <data key="d0">16178811</data>
    </edge>
    <edge source="USA" target="BGR">
      <data key="d0">7000633</data>
    </edge>
    <edge source="USA" target="BLR">
      <data key="d0">55255</data>
    </edge>
    <edge source="USA" target="KHM">
      <data key="d0">2660083</data>
    </edge>
    <edge source="USA" target="CMR">
      <data key="d0">23271</data>
    </edge>
    <edge source="USA" target="CAN">
      <data key="d0">1566735564</data>
    </edge>
    <edge source="USA" target="CAF">
      <data key="d0">22395</data>
    </edge>
    <edge source="USA" target="LKA">
      <data key="d0">749804</data>
    </edge>
    <edge source="USA" target="CHL">
      <data key="d0">86522668</data>
    </edge>
    <edge source="USA" target="CHN">
      <data key="d0">119517740</data>
    </edge>
    <edge source="USA" target="COL">
      <data key="d0">28298039</data>
    </edge>
    <edge source="USA" target="CRI">
      <data key="d0">18443184</data>
    </edge>
    <edge source="USA" target="HRV">
      <data key="d0">3948154</data>
    </edge>
    <edge source="USA" target="CZE">
      <data key="d0">4192264</data>
    </edge>
    <edge source="USA" target="BEN">
      <data key="d0">3655981</data>
    </edge>
    <edge source="USA" target="DNK">
      <data key="d0">33957918</data>
    </edge>
    <edge source="USA" target="ECU">
      <data key="d0">4752852</data>
    </edge>
    <edge source="USA" target="SLV">
      <data key="d0">3608744</data>
    </edge>
    <edge source="USA" target="ETH">
      <data key="d0">88244</data>
    </edge>
    <edge source="USA" target="EST">
      <data key="d0">2660517</data>
    </edge>
    <edge source="USA" target="FIN">
      <data key="d0">11154187</data>
    </edge>
    <edge source="USA" target="FRA">
      <data key="d0">163115605</data>
    </edge>
    <edge source="USA" target="GEO">
      <data key="d0">4772435</data>
    </edge>
    <edge source="USA" target="GMB">
      <data key="d0">162418</data>
    </edge>
    <edge source="USA" target="DEU">
      <data key="d0">198026430</data>
    </edge>
    <edge source="USA" target="GHA">
      <data key="d0">692662</data>
    </edge>
    <edge source="USA" target="GRC">
      <data key="d0">10426739</data>
    </edge>
    <edge source="USA" target="GTM">
      <data key="d0">16963134</data>
    </edge>
    <edge source="USA" target="HND">
      <data key="d0">12123885</data>
    </edge>
    <edge source="USA" target="HKG">
      <data key="d0">147392868</data>
    </edge>
    <edge source="USA" target="HUN">
      <data key="d0">3821979</data>
    </edge>
    <edge source="USA" target="IDN">
      <data key="d0">1365763</data>
    </edge>
    <edge source="USA" target="IRL">
      <data key="d0">17354436</data>
    </edge>
    <edge source="USA" target="ISR">
      <data key="d0">15875466</data>
    </edge>
    <edge source="USA" target="ITA">
      <data key="d0">64350752</data>
    </edge>
    <edge source="USA" target="CIV">
      <data key="d0">51739</data>
    </edge>
    <edge source="USA" target="JAM">
      <data key="d0">14354647</data>
    </edge>
    <edge source="USA" target="JPN">
      <data key="d0">277476339</data>
    </edge>
    <edge source="USA" target="KAZ">
      <data key="d0">428727</data>
    </edge>
    <edge source="USA" target="JOR">
      <data key="d0">2016002</data>
    </edge>
    <edge source="USA" target="KOR">
      <data key="d0">58673708</data>
    </edge>
    <edge source="USA" target="LBN">
      <data key="d0">1862791</data>
    </edge>
    <edge source="USA" target="LVA">
      <data key="d0">31385982</data>
    </edge>
    <edge source="USA" target="LTU">
      <data key="d0">4502043</data>
    </edge>
    <edge source="USA" target="MYS">
      <data key="d0">11363836</data>
    </edge>
    <edge source="USA" target="MUS">
      <data key="d0">130655</data>
    </edge>
    <edge source="USA" target="MEX">
      <data key="d0">362383383</data>
    </edge>
    <edge source="USA" target="MDA">
      <data key="d0">416773</data>
    </edge>
    <edge source="USA" target="MAR">
      <data key="d0">3388764</data>
    </edge>
    <edge source="USA" target="OMN">
      <data key="d0">249130</data>
    </edge>
    <edge source="USA" target="NAM">
      <data key="d0">17782</data>
    </edge>
    <edge source="USA" target="NLD">
      <data key="d0">217367334</data>
    </edge>
    <edge source="USA" target="NZL">
      <data key="d0">30003930</data>
    </edge>
    <edge source="USA" target="NIC">
      <data key="d0">2831220</data>
    </edge>
    <edge source="USA" target="NER">
      <data key="d0">157432</data>
    </edge>
    <edge source="USA" target="NOR">
      <data key="d0">12048567</data>
    </edge>
    <edge source="USA" target="PAK">
      <data key="d0">201667</data>
    </edge>
    <edge source="USA" target="PAN">
      <data key="d0">262372565</data>
    </edge>
    <edge source="USA" target="PRY">
      <data key="d0">17271625</data>
    </edge>
    <edge source="USA" target="PER">
      <data key="d0">8563730</data>
    </edge>
    <edge source="USA" target="PHL">
      <data key="d0">24090705</data>
    </edge>
    <edge source="USA" target="POL">
      <data key="d0">54424715</data>
    </edge>
    <edge source="USA" target="PRT">
      <data key="d0">1692037</data>
    </edge>
    <edge source="USA" target="ROU">
      <data key="d0">11819168</data>
    </edge>
    <edge source="USA" target="RUS">
      <data key="d0">5104861</data>
    </edge>
    <edge source="USA" target="SAU">
      <data key="d0">3520967</data>
    </edge>
    <edge source="USA" target="SRB">
      <data key="d0">1586160</data>
    </edge>
    <edge source="USA" target="IND">
      <data key="d0">6538197</data>
    </edge>
    <edge source="USA" target="SGP">
      <data key="d0">62705716</data>
    </edge>
    <edge source="USA" target="SVK">
      <data key="d0">2794428</data>
    </edge>
    <edge source="USA" target="VNM">
      <data key="d0">119082198</data>
    </edge>
    <edge source="USA" target="SVN">
      <data key="d0">4028868</data>
    </edge>
    <edge source="USA" target="ZAF">
      <data key="d0">16523406</data>
    </edge>
    <edge source="USA" target="ESP">
      <data key="d0">108476413</data>
    </edge>
    <edge source="USA" target="SWE">
      <data key="d0">56119839</data>
    </edge>
    <edge source="USA" target="CHE">
      <data key="d0">28445324</data>
    </edge>
    <edge source="USA" target="THA">
      <data key="d0">31578460</data>
    </edge>
    <edge source="USA" target="TGO">
      <data key="d0">1003543</data>
    </edge>
    <edge source="USA" target="ARE">
      <data key="d0">34237813</data>
    </edge>
    <edge source="USA" target="TUR">
      <data key="d0">14536144</data>
    </edge>
    <edge source="USA" target="UKR">
      <data key="d0">191762</data>
    </edge>
    <edge source="USA" target="EGY">
      <data key="d0">398883</data>
    </edge>
    <edge source="USA" target="GBR">
      <data key="d0">498420771</data>
    </edge>
    <edge source="USA" target="TZA">
      <data key="d0">10000</data>
    </edge>
    <edge source="USA" target="URY">
      <data key="d0">5097442</data>
    </edge>
    <edge source="ARG" target="AUS">
      <data key="d0">3882280</data>
    </edge>
    <edge source="ARG" target="AUT">
      <data key="d0">873318</data>
    </edge>
    <edge source="ARG" target="ARM">
      <data key="d0">49486</data>
    </edge>
    <edge source="ARG" target="BEL">
      <data key="d0">10900322</data>
    </edge>
    <edge source="ARG" target="BOL">
      <data key="d0">13482781</data>
    </edge>
    <edge source="ARG" target="BRA">
      <data key="d0">49302118</data>
    </edge>
    <edge source="ARG" target="BGR">
      <data key="d0">255580</data>
    </edge>
    <edge source="ARG" target="BLR">
      <data key="d0">68418</data>
    </edge>
    <edge source="ARG" target="KHM">
      <data key="d0">296383</data>
    </edge>
    <edge source="ARG" target="CAN">
      <data key="d0">66982137</data>
    </edge>
    <edge source="ARG" target="LKA">
      <data key="d0">236735</data>
    </edge>
    <edge source="ARG" target="CHL">
      <data key="d0">18386092</data>
    </edge>
    <edge source="ARG" target="CHN">
      <data key="d0">23214819</data>
    </edge>
    <edge source="ARG" target="COL">
      <data key="d0">10212684</data>
    </edge>
    <edge source="ARG" target="CRI">
      <data key="d0">4163553</data>
    </edge>
    <edge source="ARG" target="HRV">
      <data key="d0">82053</data>
    </edge>
    <edge source="ARG" target="CZE">
      <data key="d0">974841</data>
    </edge>
    <edge source="ARG" target="BEN">
      <data key="d0">11140</data>
    </edge>
    <edge source="ARG" target="DNK">
      <data key="d0">16605124</data>
    </edge>
    <edge source="ARG" target="ECU">
      <data key="d0">3303441</data>
    </edge>
    <edge source="ARG" target="SLV">
      <data key="d0">351403</data>
    </edge>
    <edge source="ARG" target="EST">
      <data key="d0">1109786</data>
    </edge>
    <edge source="ARG" target="FIN">
      <data key="d0">6354491</data>
    </edge>
    <edge source="ARG" target="FRA">
      <data key="d0">10846120</data>
    </edge>
    <edge source="ARG" target="DEU">
      <data key="d0">18267745</data>
    </edge>
    <edge source="ARG" target="GHA">
      <data key="d0">479979</data>
    </edge>
    <edge source="ARG" target="GRC">
      <data key="d0">259205</data>
    </edge>
    <edge source="ARG" target="GTM">
      <data key="d0">1380682</data>
    </edge>
    <edge source="ARG" target="HND">
      <data key="d0">686718</data>
    </edge>
    <edge source="ARG" target="HKG">
      <data key="d0">2939516</data>
    </edge>
    <edge source="ARG" target="HUN">
      <data key="d0">259708</data>
    </edge>
    <edge source="ARG" target="IDN">
      <data key="d0">243660</data>
    </edge>
    <edge source="ARG" target="IRL">
      <data key="d0">6519448</data>
    </edge>
    <edge source="ARG" target="ISR">
      <data key="d0">840777</data>
    </edge>
    <edge source="ARG" target="ITA">
      <data key="d0">1210963</data>
    </edge>
    <edge source="ARG" target="JAM">
      <data key="d0">500933</data>
    </edge>
    <edge source="ARG" target="JPN">
      <data key="d0">17864802</data>
    </edge>
    <edge source="ARG" target="KAZ">
      <data key="d0">181262</data>
    </edge>
    <edge source="ARG" target="KOR">
      <data key="d0">4192065</data>
    </edge>
    <edge source="ARG" target="LBN">
      <data key="d0">18900</data>
    </edge>
    <edge source="ARG" target="LVA">
      <data key="d0">856128</data>
    </edge>
    <edge source="ARG" target="LTU">
      <data key="d0">427242</data>
    </edge>
    <edge source="ARG" target="MDG">
      <data key="d0">115142</data>
    </edge>
    <edge source="ARG" target="MYS">
      <data key="d0">1020034</data>
    </edge>
    <edge source="ARG" target="MUS">
      <data key="d0">63460</data>
    </edge>
    <edge source="ARG" target="MEX">
      <data key="d0">27234156</data>
    </edge>
    <edge source="ARG" target="NLD">
      <data key="d0">33650312</data>
    </edge>
    <edge source="ARG" target="NZL">
      <data key="d0">1027192</data>
    </edge>
    <edge source="ARG" target="NIC">
      <data key="d0">660323</data>
    </edge>
    <edge source="ARG" target="NER">
      <data key="d0">34510</data>
    </edge>
    <edge source="ARG" target="NOR">
      <data key="d0">2834547</data>
    </edge>
    <edge source="ARG" target="PAN">
      <data key="d0">4086645</data>
    </edge>
    <edge source="ARG" target="PRY">
      <data key="d0">42045661</data>
    </edge>
    <edge source="ARG" target="PER">
      <data key="d0">12221634</data>
    </edge>
    <edge source="ARG" target="PHL">
      <data key="d0">1048199</data>
    </edge>
    <edge source="ARG" target="POL">
      <data key="d0">2299180</data>
    </edge>
    <edge source="ARG" target="PRT">
      <data key="d0">62016</data>
    </edge>
    <edge source="ARG" target="ROU">
      <data key="d0">219605</data>
    </edge>
    <edge source="ARG" target="RUS">
      <data key="d0">8056962</data>
    </edge>
    <edge source="ARG" target="SEN">
      <data key="d0">35249</data>
    </edge>
    <edge source="ARG" target="SRB">
      <data key="d0">39182</data>
    </edge>
    <edge source="ARG" target="IND">
      <data key="d0">409648</data>
    </edge>
    <edge source="ARG" target="SGP">
      <data key="d0">3742023</data>
    </edge>
    <edge source="ARG" target="SVK">
      <data key="d0">337445</data>
    </edge>
    <edge source="ARG" target="VNM">
      <data key="d0">1103806</data>
    </edge>
    <edge source="ARG" target="ZAF">
      <data key="d0">107874</data>
    </edge>
    <edge source="ARG" target="ESP">
      <data key="d0">3801626</data>
    </edge>
    <edge source="ARG" target="SWE">
      <data key="d0">12442055</data>
    </edge>
    <edge source="ARG" target="CHE">
      <data key="d0">14690122</data>
    </edge>
    <edge source="ARG" target="THA">
      <data key="d0">842669</data>
    </edge>
    <edge source="ARG" target="TGO">
      <data key="d0">24048</data>
    </edge>
    <edge source="ARG" target="ARE">
      <data key="d0">2571297</data>
    </edge>
    <edge source="ARG" target="TUR">
      <data key="d0">107125</data>
    </edge>
    <edge source="ARG" target="UKR">
      <data key="d0">610789</data>
    </edge>
    <edge source="ARG" target="GBR">
      <data key="d0">89808774</data>
    </edge>
    <edge source="ARG" target="USA">
      <data key="d0">299507731</data>
    </edge>
    <edge source="ARG" target="URY">
      <data key="d0">29083212</data>
    </edge>
    <edge source="AUS" target="ARG">
      <data key="d0">14859</data>
    </edge>
    <edge source="AUS" target="AUT">
      <data key="d0">117181</data>
    </edge>
    <edge source="AUS" target="BEL">
      <data key="d0">16349305</data>
    </edge>
    <edge source="AUS" target="BRA">
      <data key="d0">1337179</data>
    </edge>
    <edge source="AUS" target="BGR">
      <data key="d0">24588</data>
    </edge>
    <edge source="AUS" target="KHM">
      <data key="d0">866634</data>
    </edge>
    <edge source="AUS" target="CAN">
      <data key="d0">145173741</data>
    </edge>
    <edge source="AUS" target="LKA">
      <data key="d0">1044696</data>
    </edge>
    <edge source="AUS" target="CHL">
      <data key="d0">111387</data>
    </edge>
    <edge source="AUS" target="CHN">
      <data key="d0">389944433</data>
    </edge>
    <edge source="AUS" target="COL">
      <data key="d0">34823</data>
    </edge>
    <edge source="AUS" target="CRI">
      <data key="d0">99091</data>
    </edge>
    <edge source="AUS" target="CZE">
      <data key="d0">25238</data>
    </edge>
    <edge source="AUS" target="DNK">
      <data key="d0">17763068</data>
    </edge>
    <edge source="AUS" target="EST">
      <data key="d0">299432</data>
    </edge>
    <edge source="AUS" target="FIN">
      <data key="d0">11579970</data>
    </edge>
    <edge source="AUS" target="FRA">
      <data key="d0">7906777</data>
    </edge>
    <edge source="AUS" target="GEO">
      <data key="d0">27108</data>
    </edge>
    <edge source="AUS" target="DEU">
      <data key="d0">21205567</data>
    </edge>
    <edge source="AUS" target="GHA">
      <data key="d0">324474</data>
    </edge>
    <edge source="AUS" target="GRC">
      <data key="d0">63278</data>
    </edge>
    <edge source="AUS" target="HKG">
      <data key="d0">109057329</data>
    </edge>
    <edge source="AUS" target="HUN">
      <data key="d0">16206</data>
    </edge>
    <edge source="AUS" target="IDN">
      <data key="d0">3971788</data>
    </edge>
    <edge source="AUS" target="IRL">
      <data key="d0">11516431</data>
    </edge>
    <edge source="AUS" target="ISR">
      <data key="d0">326310</data>
    </edge>
    <edge source="AUS" target="ITA">
      <data key="d0">14412814</data>
    </edge>
    <edge source="AUS" target="JAM">
      <data key="d0">308068</data>
    </edge>
    <edge source="AUS" target="JPN">
      <data key="d0">35310937</data>
    </edge>
    <edge source="AUS" target="KOR">
      <data key="d0">20170145</data>
    </edge>
    <edge source="AUS" target="LBN">
      <data key="d0">10060</data>
    </edge>
    <edge source="AUS" target="LVA">
      <data key="d0">2758220</data>
    </edge>
    <edge source="AUS" target="LTU">
      <data key="d0">303806</data>
    </edge>
    <edge source="AUS" target="MYS">
      <data key="d0">46598776</data>
    </edge>
    <edge source="AUS" target="MUS">
      <data key="d0">204197</data>
    </edge>
    <edge source="AUS" target="MEX">
      <data key="d0">2353006</data>
    </edge>
    <edge source="AUS" target="OMN">
      <data key="d0">157785</data>
    </edge>
    <edge source="AUS" target="NLD">
      <data key="d0">43751240</data>
    </edge>
    <edge source="AUS" target="NZL">
      <data key="d0">121973744</data>
    </edge>
    <edge source="AUS" target="NOR">
      <data key="d0">4344185</data>
    </edge>
    <edge source="AUS" target="PAK">
      <data key="d0">12949</data>
    </edge>
    <edge source="AUS" target="PAN">
      <data key="d0">168784</data>
    </edge>
    <edge source="AUS" target="PER">
      <data key="d0">88743</data>
    </edge>
    <edge source="AUS" target="PHL">
      <data key="d0">6297672</data>
    </edge>
    <edge source="AUS" target="POL">
      <data key="d0">2289842</data>
    </edge>
    <edge source="AUS" target="PRT">
      <data key="d0">16296</data>
    </edge>
    <edge source="AUS" target="ROU">
      <data key="d0">70181</data>
    </edge>
    <edge source="AUS" target="RUS">
      <data key="d0">679472</data>
    </edge>
    <edge source="AUS" target="SAU">
      <data key="d0">290521</data>
    </edge>
    <edge source="AUS" target="SRB">
      <data key="d0">11697</data>
    </edge>
    <edge source="AUS" target="IND">
      <data key="d0">3342462</data>
    </edge>
    <edge source="AUS" target="SGP">
      <data key="d0">58257998</data>
    </edge>
    <edge source="AUS" target="VNM">
      <data key="d0">47625894</data>
    </edge>
    <edge source="AUS" target="SVN">
      <data key="d0">152951</data>
    </edge>
    <edge source="AUS" target="ZAF">
      <data key="d0">8157597</data>
    </edge>
    <edge source="AUS" target="ESP">
      <data key="d0">2600585</data>
    </edge>
    <edge source="AUS" target="SWE">
      <data key="d0">17643830</data>
    </edge>
    <edge source="AUS" target="CHE">
      <data key="d0">779834</data>
    </edge>
    <edge source="AUS" target="THA">
      <data key="d0">18751924</data>
    </edge>
    <edge source="AUS" target="ARE">
      <data key="d0">16253960</data>
    </edge>
    <edge source="AUS" target="TUR">
      <data key="d0">59876</data>
    </edge>
    <edge source="AUS" target="UKR">
      <data key="d0">135056</data>
    </edge>
    <edge source="AUS" target="GBR">
      <data key="d0">268697524</data>
    </edge>
    <edge source="AUS" target="TZA">
      <data key="d0">24543</data>
    </edge>
    <edge source="AUS" target="USA">
      <data key="d0">373964381</data>
    </edge>
    <edge source="AUS" target="URY">
      <data key="d0">716045</data>
    </edge>
    <edge source="AUT" target="ALB">
      <data key="d0">14603940</data>
    </edge>
    <edge source="AUT" target="DZA">
      <data key="d0">5715460</data>
    </edge>
    <edge source="AUT" target="AZE">
      <data key="d0">6419075</data>
    </edge>
    <edge source="AUT" target="ARG">
      <data key="d0">2072633</data>
    </edge>
    <edge source="AUT" target="AUS">
      <data key="d0">42789366</data>
    </edge>
    <edge source="AUT" target="ARM">
      <data key="d0">505811</data>
    </edge>
    <edge source="AUT" target="BEL">
      <data key="d0">32676830</data>
    </edge>
    <edge source="AUT" target="BOL">
      <data key="d0">1565676</data>
    </edge>
    <edge source="AUT" target="BRA">
      <data key="d0">30727951</data>
    </edge>
    <edge source="AUT" target="BGR">
      <data key="d0">4304046</data>
    </edge>
    <edge source="AUT" target="BLR">
      <data key="d0">94012</data>
    </edge>
    <edge source="AUT" target="KHM">
      <data key="d0">62054</data>
    </edge>
    <edge source="AUT" target="CMR">
      <data key="d0">158526</data>
    </edge>
    <edge source="AUT" target="CAN">
      <data key="d0">8283111</data>
    </edge>
    <edge source="AUT" target="LKA">
      <data key="d0">2140941</data>
    </edge>
    <edge source="AUT" target="CHL">
      <data key="d0">23161579</data>
    </edge>
    <edge source="AUT" target="CHN">
      <data key="d0">7595409</data>
    </edge>
    <edge source="AUT" target="COL">
      <data key="d0">3038210</data>
    </edge>
    <edge source="AUT" target="CRI">
      <data key="d0">250623</data>
    </edge>
    <edge source="AUT" target="HRV">
      <data key="d0">13113339</data>
    </edge>
    <edge source="AUT" target="CZE">
      <data key="d0">27683186</data>
    </edge>
    <edge source="AUT" target="BEN">
      <data key="d0">1127709</data>
    </edge>
    <edge source="AUT" target="DNK">
      <data key="d0">6315661</data>
    </edge>
    <edge source="AUT" target="ECU">
      <data key="d0">687387</data>
    </edge>
    <edge source="AUT" target="SLV">
      <data key="d0">352034</data>
    </edge>
    <edge source="AUT" target="ETH">
      <data key="d0">541510</data>
    </edge>
    <edge source="AUT" target="EST">
      <data key="d0">1563427</data>
    </edge>
    <edge source="AUT" target="FIN">
      <data key="d0">3902073</data>
    </edge>
    <edge source="AUT" target="FRA">
      <data key="d0">14331716</data>
    </edge>
    <edge source="AUT" target="GEO">
      <data key="d0">3153028</data>
    </edge>
    <edge source="AUT" target="GMB">
      <data key="d0">17612</data>
    </edge>
    <edge source="AUT" target="PSE">
      <data key="d0">220403</data>
    </edge>
    <edge source="AUT" target="DEU">
      <data key="d0">521377247</data>
    </edge>
    <edge source="AUT" target="GHA">
      <data key="d0">1046037</data>
    </edge>
    <edge source="AUT" target="GRC">
      <data key="d0">12490529</data>
    </edge>
    <edge source="AUT" target="GTM">
      <data key="d0">629146</data>
    </edge>
    <edge source="AUT" target="HND">
      <data key="d0">130627</data>
    </edge>
    <edge source="AUT" target="HKG">
      <data key="d0">6865661</data>
    </edge>
    <edge source="AUT" target="HUN">
      <data key="d0">44468090</data>
    </edge>
    <edge source="AUT" target="IDN">
      <data key="d0">1791495</data>
    </edge>
    <edge source="AUT" target="IRL">
      <data key="d0">3633960</data>
    </edge>
    <edge source="AUT" target="ISR">
      <data key="d0">4414527</data>
    </edge>
    <edge source="AUT" target="ITA">
      <data key="d0">88311100</data>
    </edge>
    <edge source="AUT" target="CIV">
      <data key="d0">466445</data>
    </edge>
    <edge source="AUT" target="JAM">
      <data key="d0">1420542</data>
    </edge>
    <edge source="AUT" target="JPN">
      <data key="d0">14999683</data>
    </edge>
    <edge source="AUT" target="KAZ">
      <data key="d0">3830099</data>
    </edge>
    <edge source="AUT" target="JOR">
      <data key="d0">5941867</data>
    </edge>
    <edge source="AUT" target="KOR">
      <data key="d0">8603230</data>
    </edge>
    <edge source="AUT" target="KGZ">
      <data key="d0">481976</data>
    </edge>
    <edge source="AUT" target="LBN">
      <data key="d0">6782679</data>
    </edge>
    <edge source="AUT" target="LVA">
      <data key="d0">949247</data>
    </edge>
    <edge source="AUT" target="LTU">
      <data key="d0">1373968</data>
    </edge>
    <edge source="AUT" target="MYS">
      <data key="d0">1710152</data>
    </edge>
    <edge source="AUT" target="MRT">
      <data key="d0">141687</data>
    </edge>
    <edge source="AUT" target="MUS">
      <data key="d0">2225899</data>
    </edge>
    <edge source="AUT" target="MEX">
      <data key="d0">1070797</data>
    </edge>
    <edge source="AUT" target="MDA">
      <data key="d0">755111</data>
    </edge>
    <edge source="AUT" target="MAR">
      <data key="d0">2450566</data>
    </edge>
    <edge source="AUT" target="MOZ">
      <data key="d0">1846400</data>
    </edge>
    <edge source="AUT" target="OMN">
      <data key="d0">7144276</data>
    </edge>
    <edge source="AUT" target="NAM">
      <data key="d0">1176887</data>
    </edge>
    <edge source="AUT" target="NLD">
      <data key="d0">34627676</data>
    </edge>
    <edge source="AUT" target="NZL">
      <data key="d0">5231531</data>
    </edge>
    <edge source="AUT" target="NIC">
      <data key="d0">193768</data>
    </edge>
    <edge source="AUT" target="NER">
      <data key="d0">26693</data>
    </edge>
    <edge source="AUT" target="NOR">
      <data key="d0">6854357</data>
    </edge>
    <edge source="AUT" target="PAK">
      <data key="d0">3027774</data>
    </edge>
    <edge source="AUT" target="PAN">
      <data key="d0">1454119</data>
    </edge>
    <edge source="AUT" target="PRY">
      <data key="d0">417244</data>
    </edge>
    <edge source="AUT" target="PER">
      <data key="d0">392839</data>
    </edge>
    <edge source="AUT" target="PHL">
      <data key="d0">2035453</data>
    </edge>
    <edge source="AUT" target="POL">
      <data key="d0">11838596</data>
    </edge>
    <edge source="AUT" target="PRT">
      <data key="d0">2650402</data>
    </edge>
    <edge source="AUT" target="ROU">
      <data key="d0">12356562</data>
    </edge>
    <edge source="AUT" target="RUS">
      <data key="d0">9943435</data>
    </edge>
    <edge source="AUT" target="SAU">
      <data key="d0">15201554</data>
    </edge>
    <edge source="AUT" target="SEN">
      <data key="d0">1866456</data>
    </edge>
    <edge source="AUT" target="SRB">
      <data key="d0">12475873</data>
    </edge>
    <edge source="AUT" target="IND">
      <data key="d0">9789662</data>
    </edge>
    <edge source="AUT" target="SGP">
      <data key="d0">1074781</data>
    </edge>
    <edge source="AUT" target="SVK">
      <data key="d0">33458208</data>
    </edge>
    <edge source="AUT" target="VNM">
      <data key="d0">240685</data>
    </edge>
    <edge source="AUT" target="SVN">
      <data key="d0">28456518</data>
    </edge>
    <edge source="AUT" target="ZAF">
      <data key="d0">23811230</data>
    </edge>
    <edge source="AUT" target="ZWE">
      <data key="d0">234636</data>
    </edge>
    <edge source="AUT" target="ESP">
      <data key="d0">19511126</data>
    </edge>
    <edge source="AUT" target="SWE">
      <data key="d0">18370464</data>
    </edge>
    <edge source="AUT" target="CHE">
      <data key="d0">65071903</data>
    </edge>
    <edge source="AUT" target="THA">
      <data key="d0">840084</data>
    </edge>
    <edge source="AUT" target="TGO">
      <data key="d0">822477</data>
    </edge>
    <edge source="AUT" target="ARE">
      <data key="d0">25341224</data>
    </edge>
    <edge source="AUT" target="TUN">
      <data key="d0">921365</data>
    </edge>
    <edge source="AUT" target="TUR">
      <data key="d0">31463711</data>
    </edge>
    <edge source="AUT" target="UGA">
      <data key="d0">2354985</data>
    </edge>
    <edge source="AUT" target="UKR">
      <data key="d0">2006306</data>
    </edge>
    <edge source="AUT" target="MKD">
      <data key="d0">2353617</data>
    </edge>
    <edge source="AUT" target="EGY">
      <data key="d0">2969430</data>
    </edge>
    <edge source="AUT" target="GBR">
      <data key="d0">59005149</data>
    </edge>
    <edge source="AUT" target="TZA">
      <data key="d0">5015863</data>
    </edge>
    <edge source="AUT" target="USA">
      <data key="d0">751011343</data>
    </edge>
    <edge source="AUT" target="BFA">
      <data key="d0">256680</data>
    </edge>
    <edge source="AUT" target="URY">
      <data key="d0">536658</data>
    </edge>
    <edge source="ARM" target="AUS">
      <data key="d0">27979</data>
    </edge>
    <edge source="ARM" target="AUT">
      <data key="d0">38725</data>
    </edge>
    <edge source="ARM" target="BEL">
      <data key="d0">122043</data>
    </edge>
    <edge source="ARM" target="BGR">
      <data key="d0">65127</data>
    </edge>
    <edge source="ARM" target="BLR">
      <data key="d0">6026010</data>
    </edge>
    <edge source="ARM" target="CAN">
      <data key="d0">96031</data>
    </edge>
    <edge source="ARM" target="CHN">
      <data key="d0">311010</data>
    </edge>
    <edge source="ARM" target="CZE">
      <data key="d0">895865</data>
    </edge>
    <edge source="ARM" target="DNK">
      <data key="d0">245254</data>
    </edge>
    <edge source="ARM" target="EST">
      <data key="d0">399866</data>
    </edge>
    <edge source="ARM" target="FRA">
      <data key="d0">153390</data>
    </edge>
    <edge source="ARM" target="GEO">
      <data key="d0">936392</data>
    </edge>
    <edge source="ARM" target="GMB">
      <data key="d0">14401</data>
    </edge>
    <edge source="ARM" target="DEU">
      <data key="d0">1196270</data>
    </edge>
    <edge source="ARM" target="HUN">
      <data key="d0">72944</data>
    </edge>
    <edge source="ARM" target="ISR">
      <data key="d0">382380</data>
    </edge>
    <edge source="ARM" target="ITA">
      <data key="d0">699541</data>
    </edge>
    <edge source="ARM" target="JPN">
      <data key="d0">80414</data>
    </edge>
    <edge source="ARM" target="KAZ">
      <data key="d0">1784991</data>
    </edge>
    <edge source="ARM" target="KOR">
      <data key="d0">49255</data>
    </edge>
    <edge source="ARM" target="KGZ">
      <data key="d0">50232</data>
    </edge>
    <edge source="ARM" target="LBN">
      <data key="d0">92581</data>
    </edge>
    <edge source="ARM" target="LVA">
      <data key="d0">1238014</data>
    </edge>
    <edge source="ARM" target="LTU">
      <data key="d0">1766817</data>
    </edge>
    <edge source="ARM" target="MEX">
      <data key="d0">13202</data>
    </edge>
    <edge source="ARM" target="NLD">
      <data key="d0">360500</data>
    </edge>
    <edge source="ARM" target="POL">
      <data key="d0">432009</data>
    </edge>
    <edge source="ARM" target="RUS">
      <data key="d0">139110250</data>
    </edge>
    <edge source="ARM" target="VNM">
      <data key="d0">22388</data>
    </edge>
    <edge source="ARM" target="SWE">
      <data key="d0">44334</data>
    </edge>
    <edge source="ARM" target="CHE">
      <data key="d0">188677</data>
    </edge>
    <edge source="ARM" target="ARE">
      <data key="d0">110921</data>
    </edge>
    <edge source="ARM" target="UKR">
      <data key="d0">4340805</data>
    </edge>
    <edge source="ARM" target="GBR">
      <data key="d0">48561</data>
    </edge>
    <edge source="ARM" target="USA">
      <data key="d0">4893882</data>
    </edge>
    <edge source="BOL" target="ARG">
      <data key="d0">161655</data>
    </edge>
    <edge source="BOL" target="CHL">
      <data key="d0">2999295</data>
    </edge>
    <edge source="BOL" target="JPN">
      <data key="d0">10475</data>
    </edge>
    <edge source="BOL" target="MEX">
      <data key="d0">15528</data>
    </edge>
    <edge source="BOL" target="ESP">
      <data key="d0">110205</data>
    </edge>
    <edge source="BOL" target="GBR">
      <data key="d0">39600</data>
    </edge>
    <edge source="BOL" target="USA">
      <data key="d0">190502</data>
    </edge>
    <edge source="BRA" target="ARG">
      <data key="d0">5610503</data>
    </edge>
    <edge source="BRA" target="AUS">
      <data key="d0">92796</data>
    </edge>
    <edge source="BRA" target="AUT">
      <data key="d0">31274</data>
    </edge>
    <edge source="BRA" target="BEL">
      <data key="d0">210815</data>
    </edge>
    <edge source="BRA" target="BOL">
      <data key="d0">13610454</data>
    </edge>
    <edge source="BRA" target="BWA">
      <data key="d0">11555</data>
    </edge>
    <edge source="BRA" target="CMR">
      <data key="d0">48352</data>
    </edge>
    <edge source="BRA" target="CAN">
      <data key="d0">130639</data>
    </edge>
    <edge source="BRA" target="CHL">
      <data key="d0">1824973</data>
    </edge>
    <edge source="BRA" target="CHN">
      <data key="d0">806486</data>
    </edge>
    <edge source="BRA" target="COL">
      <data key="d0">1518174</data>
    </edge>
    <edge source="BRA" target="CRI">
      <data key="d0">103454</data>
    </edge>
    <edge source="BRA" target="HRV">
      <data key="d0">19115</data>
    </edge>
    <edge source="BRA" target="CZE">
      <data key="d0">63906</data>
    </edge>
    <edge source="BRA" target="BEN">
      <data key="d0">12570</data>
    </edge>
    <edge source="BRA" target="DNK">
      <data key="d0">11109</data>
    </edge>
    <edge source="BRA" target="ECU">
      <data key="d0">99514</data>
    </edge>
    <edge source="BRA" target="EST">
      <data key="d0">10662</data>
    </edge>
    <edge source="BRA" target="FIN">
      <data key="d0">76951</data>
    </edge>
    <edge source="BRA" target="FRA">
      <data key="d0">1287974</data>
    </edge>
    <edge source="BRA" target="DEU">
      <data key="d0">2552706</data>
    </edge>
    <edge source="BRA" target="GHA">
      <data key="d0">159868</data>
    </edge>
    <edge source="BRA" target="GRC">
      <data key="d0">76832</data>
    </edge>
    <edge source="BRA" target="GTM">
      <data key="d0">48285</data>
    </edge>
    <edge source="BRA" target="HKG">
      <data key="d0">110990</data>
    </edge>
    <edge source="BRA" target="IRL">
      <data key="d0">150376</data>
    </edge>
    <edge source="BRA" target="ISR">
      <data key="d0">30504</data>
    </edge>
    <edge source="BRA" target="ITA">
      <data key="d0">741249</data>
    </edge>
    <edge source="BRA" target="JPN">
      <data key="d0">859216</data>
    </edge>
    <edge source="BRA" target="LBN">
      <data key="d0">37594</data>
    </edge>
    <edge source="BRA" target="MUS">
      <data key="d0">42195</data>
    </edge>
    <edge source="BRA" target="MEX">
      <data key="d0">126921</data>
    </edge>
    <edge source="BRA" target="NLD">
      <data key="d0">665251</data>
    </edge>
    <edge source="BRA" target="NZL">
      <data key="d0">14491</data>
    </edge>
    <edge source="BRA" target="NIC">
      <data key="d0">37954</data>
    </edge>
    <edge source="BRA" target="NOR">
      <data key="d0">29249</data>
    </edge>
    <edge source="BRA" target="PAN">
      <data key="d0">680840</data>
    </edge>
    <edge source="BRA" target="PRY">
      <data key="d0">76050071</data>
    </edge>
    <edge source="BRA" target="PER">
      <data key="d0">168859</data>
    </edge>
    <edge source="BRA" target="PHL">
      <data key="d0">17039</data>
    </edge>
    <edge source="BRA" target="POL">
      <data key="d0">89666</data>
    </edge>
    <edge source="BRA" target="PRT">
      <data key="d0">1191971</data>
    </edge>
    <edge source="BRA" target="SAU">
      <data key="d0">82608</data>
    </edge>
    <edge source="BRA" target="SGP">
      <data key="d0">18700</data>
    </edge>
    <edge source="BRA" target="ZAF">
      <data key="d0">1880240</data>
    </edge>
    <edge source="BRA" target="ESP">
      <data key="d0">826597</data>
    </edge>
    <edge source="BRA" target="SWE">
      <data key="d0">23904</data>
    </edge>
    <edge source="BRA" target="CHE">
      <data key="d0">295096</data>
    </edge>
    <edge source="BRA" target="TGO">
      <data key="d0">32649</data>
    </edge>
    <edge source="BRA" target="ARE">
      <data key="d0">69319</data>
    </edge>
    <edge source="BRA" target="TUR">
      <data key="d0">39203</data>
    </edge>
    <edge source="BRA" target="GBR">
      <data key="d0">1334067</data>
    </edge>
    <edge source="BRA" target="USA">
      <data key="d0">7474847</data>
    </edge>
    <edge source="BRA" target="URY">
      <data key="d0">3769250</data>
    </edge>
    <edge source="BGR" target="ALB">
      <data key="d0">43885</data>
    </edge>
    <edge source="BGR" target="DZA">
      <data key="d0">145871</data>
    </edge>
    <edge source="BGR" target="AZE">
      <data key="d0">146711</data>
    </edge>
    <edge source="BGR" target="AUS">
      <data key="d0">21320</data>
    </edge>
    <edge source="BGR" target="AUT">
      <data key="d0">535938</data>
    </edge>
    <edge source="BGR" target="ARM">
      <data key="d0">846497</data>
    </edge>
    <edge source="BGR" target="BEL">
      <data key="d0">2576789</data>
    </edge>
    <edge source="BGR" target="BRA">
      <data key="d0">80102</data>
    </edge>
    <edge source="BGR" target="BLR">
      <data key="d0">229464</data>
    </edge>
    <edge source="BGR" target="CAN">
      <data key="d0">572578</data>
    </edge>
    <edge source="BGR" target="CAF">
      <data key="d0">16245</data>
    </edge>
    <edge source="BGR" target="CHL">
      <data key="d0">154192</data>
    </edge>
    <edge source="BGR" target="CHN">
      <data key="d0">3954891</data>
    </edge>
    <edge source="BGR" target="HRV">
      <data key="d0">515432</data>
    </edge>
    <edge source="BGR" target="CZE">
      <data key="d0">2121988</data>
    </edge>
    <edge source="BGR" target="BEN">
      <data key="d0">48171</data>
    </edge>
    <edge source="BGR" target="DNK">
      <data key="d0">49105</data>
    </edge>
    <edge source="BGR" target="EST">
      <data key="d0">114434</data>
    </edge>
    <edge source="BGR" target="FIN">
      <data key="d0">100410</data>
    </edge>
    <edge source="BGR" target="FRA">
      <data key="d0">1077842</data>
    </edge>
    <edge source="BGR" target="GEO">
      <data key="d0">373274</data>
    </edge>
    <edge source="BGR" target="PSE">
      <data key="d0">24225</data>
    </edge>
    <edge source="BGR" target="DEU">
      <data key="d0">1577529</data>
    </edge>
    <edge source="BGR" target="GHA">
      <data key="d0">455060</data>
    </edge>
    <edge source="BGR" target="GRC">
      <data key="d0">7248340</data>
    </edge>
    <edge source="BGR" target="HKG">
      <data key="d0">264575</data>
    </edge>
    <edge source="BGR" target="HUN">
      <data key="d0">136367</data>
    </edge>
    <edge source="BGR" target="ISR">
      <data key="d0">1107674</data>
    </edge>
    <edge source="BGR" target="ITA">
      <data key="d0">12215100</data>
    </edge>
    <edge source="BGR" target="CIV">
      <data key="d0">36407</data>
    </edge>
    <edge source="BGR" target="JPN">
      <data key="d0">918980</data>
    </edge>
    <edge source="BGR" target="KAZ">
      <data key="d0">60813</data>
    </edge>
    <edge source="BGR" target="KOR">
      <data key="d0">172387</data>
    </edge>
    <edge source="BGR" target="LBN">
      <data key="d0">210831</data>
    </edge>
    <edge source="BGR" target="LVA">
      <data key="d0">186741</data>
    </edge>
    <edge source="BGR" target="LTU">
      <data key="d0">1031825</data>
    </edge>
    <edge source="BGR" target="MYS">
      <data key="d0">155439</data>
    </edge>
    <edge source="BGR" target="MEX">
      <data key="d0">14705</data>
    </edge>
    <edge source="BGR" target="MDA">
      <data key="d0">179284</data>
    </edge>
    <edge source="BGR" target="MAR">
      <data key="d0">13861</data>
    </edge>
    <edge source="BGR" target="NLD">
      <data key="d0">770380</data>
    </edge>
    <edge source="BGR" target="NZL">
      <data key="d0">11275</data>
    </edge>
    <edge source="BGR" target="NER">
      <data key="d0">85455</data>
    </edge>
    <edge source="BGR" target="PAN">
      <data key="d0">52281</data>
    </edge>
    <edge source="BGR" target="POL">
      <data key="d0">15315661</data>
    </edge>
    <edge source="BGR" target="PRT">
      <data key="d0">16777</data>
    </edge>
    <edge source="BGR" target="ROU">
      <data key="d0">16082858</data>
    </edge>
    <edge source="BGR" target="RUS">
      <data key="d0">7298815</data>
    </edge>
    <edge source="BGR" target="SAU">
      <data key="d0">127942</data>
    </edge>
    <edge source="BGR" target="SRB">
      <data key="d0">2814882</data>
    </edge>
    <edge source="BGR" target="SGP">
      <data key="d0">78480</data>
    </edge>
    <edge source="BGR" target="SVK">
      <data key="d0">646488</data>
    </edge>
    <edge source="BGR" target="VNM">
      <data key="d0">279327</data>
    </edge>
    <edge source="BGR" target="SVN">
      <data key="d0">752872</data>
    </edge>
    <edge source="BGR" target="ZAF">
      <data key="d0">46353</data>
    </edge>
    <edge source="BGR" target="ESP">
      <data key="d0">579609</data>
    </edge>
    <edge source="BGR" target="SWE">
      <data key="d0">3919140</data>
    </edge>
    <edge source="BGR" target="CHE">
      <data key="d0">665156</data>
    </edge>
    <edge source="BGR" target="ARE">
      <data key="d0">1016539</data>
    </edge>
    <edge source="BGR" target="TUR">
      <data key="d0">193878</data>
    </edge>
    <edge source="BGR" target="UKR">
      <data key="d0">108033</data>
    </edge>
    <edge source="BGR" target="MKD">
      <data key="d0">614057</data>
    </edge>
    <edge source="BGR" target="EGY">
      <data key="d0">27081</data>
    </edge>
    <edge source="BGR" target="GBR">
      <data key="d0">4568036</data>
    </edge>
    <edge source="BGR" target="TZA">
      <data key="d0">10205</data>
    </edge>
    <edge source="BGR" target="USA">
      <data key="d0">1792839</data>
    </edge>
    <edge source="KHM" target="AUS">
      <data key="d0">28341</data>
    </edge>
    <edge source="KHM" target="LKA">
      <data key="d0">4986224</data>
    </edge>
    <edge source="KHM" target="FRA">
      <data key="d0">30012</data>
    </edge>
    <edge source="KHM" target="HKG">
      <data key="d0">14429</data>
    </edge>
    <edge source="KHM" target="JPN">
      <data key="d0">25676</data>
    </edge>
    <edge source="KHM" target="KOR">
      <data key="d0">46632</data>
    </edge>
    <edge source="KHM" target="MYS">
      <data key="d0">208998</data>
    </edge>
    <edge source="KHM" target="SGP">
      <data key="d0">234174</data>
    </edge>
    <edge source="KHM" target="VNM">
      <data key="d0">123294</data>
    </edge>
    <edge source="KHM" target="THA">
      <data key="d0">2061212</data>
    </edge>
    <edge source="KHM" target="GBR">
      <data key="d0">49545</data>
    </edge>
    <edge source="LKA" target="AUS">
      <data key="d0">313238</data>
    </edge>
    <edge source="LKA" target="BEL">
      <data key="d0">20303</data>
    </edge>
    <edge source="LKA" target="CAN">
      <data key="d0">244555</data>
    </edge>
    <edge source="LKA" target="CHL">
      <data key="d0">124009</data>
    </edge>
    <edge source="LKA" target="CHN">
      <data key="d0">17206</data>
    </edge>
    <edge source="LKA" target="FRA">
      <data key="d0">440195</data>
    </edge>
    <edge source="LKA" target="DEU">
      <data key="d0">65356</data>
    </edge>
    <edge source="LKA" target="ITA">
      <data key="d0">86708</data>
    </edge>
    <edge source="LKA" target="JPN">
      <data key="d0">80400</data>
    </edge>
    <edge source="LKA" target="KOR">
      <data key="d0">48842</data>
    </edge>
    <edge source="LKA" target="MYS">
      <data key="d0">349686</data>
    </edge>
    <edge source="LKA" target="MUS">
      <data key="d0">37221</data>
    </edge>
    <edge source="LKA" target="NLD">
      <data key="d0">24471</data>
    </edge>
    <edge source="LKA" target="NZL">
      <data key="d0">11597</data>
    </edge>
    <edge source="LKA" target="PAK">
      <data key="d0">29954</data>
    </edge>
    <edge source="LKA" target="IND">
      <data key="d0">13204480</data>
    </edge>
    <edge source="LKA" target="SGP">
      <data key="d0">194335</data>
    </edge>
    <edge source="LKA" target="VNM">
      <data key="d0">2368156</data>
    </edge>
    <edge source="LKA" target="CHE">
      <data key="d0">24237</data>
    </edge>
    <edge source="LKA" target="THA">
      <data key="d0">99605</data>
    </edge>
    <edge source="LKA" target="ARE">
      <data key="d0">6422143</data>
    </edge>
    <edge source="LKA" target="GBR">
      <data key="d0">364270</data>
    </edge>
    <edge source="LKA" target="USA">
      <data key="d0">283567</data>
    </edge>
    <edge source="CHL" target="AZE">
      <data key="d0">21644</data>
    </edge>
    <edge source="CHL" target="ARG">
      <data key="d0">6020912</data>
    </edge>
    <edge source="CHL" target="AUS">
      <data key="d0">3695411</data>
    </edge>
    <edge source="CHL" target="AUT">
      <data key="d0">351183</data>
    </edge>
    <edge source="CHL" target="ARM">
      <data key="d0">31185</data>
    </edge>
    <edge source="CHL" target="BEL">
      <data key="d0">28904429</data>
    </edge>
    <edge source="CHL" target="BOL">
      <data key="d0">1106707</data>
    </edge>
    <edge source="CHL" target="BRA">
      <data key="d0">123485169</data>
    </edge>
    <edge source="CHL" target="BGR">
      <data key="d0">961012</data>
    </edge>
    <edge source="CHL" target="BLR">
      <data key="d0">802952</data>
    </edge>
    <edge source="CHL" target="KHM">
      <data key="d0">1093774</data>
    </edge>
    <edge source="CHL" target="CMR">
      <data key="d0">116676</data>
    </edge>
    <edge source="CHL" target="CAN">
      <data key="d0">96585035</data>
    </edge>
    <edge source="CHL" target="LKA">
      <data key="d0">1301152</data>
    </edge>
    <edge source="CHL" target="CHN">
      <data key="d0">251755260</data>
    </edge>
    <edge source="CHL" target="COL">
      <data key="d0">28415570</data>
    </edge>
    <edge source="CHL" target="CRI">
      <data key="d0">10037897</data>
    </edge>
    <edge source="CHL" target="HRV">
      <data key="d0">184162</data>
    </edge>
    <edge source="CHL" target="CZE">
      <data key="d0">7074319</data>
    </edge>
    <edge source="CHL" target="BEN">
      <data key="d0">375037</data>
    </edge>
    <edge source="CHL" target="DNK">
      <data key="d0">51882551</data>
    </edge>
    <edge source="CHL" target="ECU">
      <data key="d0">6334056</data>
    </edge>
    <edge source="CHL" target="SLV">
      <data key="d0">2299180</data>
    </edge>
    <edge source="CHL" target="EST">
      <data key="d0">4557403</data>
    </edge>
    <edge source="CHL" target="FIN">
      <data key="d0">28433062</data>
    </edge>
    <edge source="CHL" target="FRA">
      <data key="d0">27690204</data>
    </edge>
    <edge source="CHL" target="DEU">
      <data key="d0">55775584</data>
    </edge>
    <edge source="CHL" target="GHA">
      <data key="d0">158565</data>
    </edge>
    <edge source="CHL" target="GRC">
      <data key="d0">178482</data>
    </edge>
    <edge source="CHL" target="GTM">
      <data key="d0">3055670</data>
    </edge>
    <edge source="CHL" target="HND">
      <data key="d0">1330404</data>
    </edge>
    <edge source="CHL" target="HKG">
      <data key="d0">13765926</data>
    </edge>
    <edge source="CHL" target="HUN">
      <data key="d0">173664</data>
    </edge>
    <edge source="CHL" target="IDN">
      <data key="d0">1472640</data>
    </edge>
    <edge source="CHL" target="IRL">
      <data key="d0">43062919</data>
    </edge>
    <edge source="CHL" target="ISR">
      <data key="d0">1156648</data>
    </edge>
    <edge source="CHL" target="ITA">
      <data key="d0">1258784</data>
    </edge>
    <edge source="CHL" target="CIV">
      <data key="d0">167710</data>
    </edge>
    <edge source="CHL" target="JAM">
      <data key="d0">518205</data>
    </edge>
    <edge source="CHL" target="JPN">
      <data key="d0">183964675</data>
    </edge>
    <edge source="CHL" target="KAZ">
      <data key="d0">253545</data>
    </edge>
    <edge source="CHL" target="JOR">
      <data key="d0">284611</data>
    </edge>
    <edge source="CHL" target="KOR">
      <data key="d0">39392503</data>
    </edge>
    <edge source="CHL" target="KGZ">
      <data key="d0">51870</data>
    </edge>
    <edge source="CHL" target="LBN">
      <data key="d0">54248</data>
    </edge>
    <edge source="CHL" target="LVA">
      <data key="d0">4853062</data>
    </edge>
    <edge source="CHL" target="LTU">
      <data key="d0">4130869</data>
    </edge>
    <edge source="CHL" target="MDG">
      <data key="d0">25882</data>
    </edge>
    <edge source="CHL" target="MYS">
      <data key="d0">5846813</data>
    </edge>
    <edge source="CHL" target="MUS">
      <data key="d0">370821</data>
    </edge>
    <edge source="CHL" target="MEX">
      <data key="d0">40063461</data>
    </edge>
    <edge source="CHL" target="MAR">
      <data key="d0">156420</data>
    </edge>
    <edge source="CHL" target="MOZ">
      <data key="d0">4332543</data>
    </edge>
    <edge source="CHL" target="NLD">
      <data key="d0">106090760</data>
    </edge>
    <edge source="CHL" target="NZL">
      <data key="d0">2069797</data>
    </edge>
    <edge source="CHL" target="NIC">
      <data key="d0">1346054</data>
    </edge>
    <edge source="CHL" target="NOR">
      <data key="d0">11582652</data>
    </edge>
    <edge source="CHL" target="PAN">
      <data key="d0">7653860</data>
    </edge>
    <edge source="CHL" target="PRY">
      <data key="d0">18087223</data>
    </edge>
    <edge source="CHL" target="PER">
      <data key="d0">20307517</data>
    </edge>
    <edge source="CHL" target="PHL">
      <data key="d0">3452112</data>
    </edge>
    <edge source="CHL" target="POL">
      <data key="d0">15432101</data>
    </edge>
    <edge source="CHL" target="PRT">
      <data key="d0">263794</data>
    </edge>
    <edge source="CHL" target="ROU">
      <data key="d0">382987</data>
    </edge>
    <edge source="CHL" target="RUS">
      <data key="d0">23978892</data>
    </edge>
    <edge source="CHL" target="SRB">
      <data key="d0">28207</data>
    </edge>
    <edge source="CHL" target="IND">
      <data key="d0">1151383</data>
    </edge>
    <edge source="CHL" target="SGP">
      <data key="d0">8328574</data>
    </edge>
    <edge source="CHL" target="SVK">
      <data key="d0">651152</data>
    </edge>
    <edge source="CHL" target="VNM">
      <data key="d0">13096371</data>
    </edge>
    <edge source="CHL" target="SVN">
      <data key="d0">253980</data>
    </edge>
    <edge source="CHL" target="ZAF">
      <data key="d0">305760</data>
    </edge>
    <edge source="CHL" target="ESP">
      <data key="d0">7866846</data>
    </edge>
    <edge source="CHL" target="SWE">
      <data key="d0">30061900</data>
    </edge>
    <edge source="CHL" target="CHE">
      <data key="d0">12252778</data>
    </edge>
    <edge source="CHL" target="THA">
      <data key="d0">4857133</data>
    </edge>
    <edge source="CHL" target="TGO">
      <data key="d0">52164</data>
    </edge>
    <edge source="CHL" target="ARE">
      <data key="d0">5098777</data>
    </edge>
    <edge source="CHL" target="TUR">
      <data key="d0">1182999</data>
    </edge>
    <edge source="CHL" target="UKR">
      <data key="d0">2817390</data>
    </edge>
    <edge source="CHL" target="GBR">
      <data key="d0">191575327</data>
    </edge>
    <edge source="CHL" target="TZA">
      <data key="d0">26262</data>
    </edge>
    <edge source="CHL" target="USA">
      <data key="d0">250889632</data>
    </edge>
    <edge source="CHL" target="BFA">
      <data key="d0">127167</data>
    </edge>
    <edge source="CHL" target="URY">
      <data key="d0">6655756</data>
    </edge>
    <edge source="COL" target="AUS">
      <data key="d0">527625</data>
    </edge>
    <edge source="COL" target="BOL">
      <data key="d0">206966</data>
    </edge>
    <edge source="COL" target="CAN">
      <data key="d0">75073</data>
    </edge>
    <edge source="COL" target="CHL">
      <data key="d0">1082745</data>
    </edge>
    <edge source="COL" target="CHN">
      <data key="d0">31578</data>
    </edge>
    <edge source="COL" target="CRI">
      <data key="d0">100491</data>
    </edge>
    <edge source="COL" target="ECU">
      <data key="d0">1136839</data>
    </edge>
    <edge source="COL" target="SLV">
      <data key="d0">51148</data>
    </edge>
    <edge source="COL" target="FRA">
      <data key="d0">211155</data>
    </edge>
    <edge source="COL" target="GTM">
      <data key="d0">212862</data>
    </edge>
    <edge source="COL" target="ITA">
      <data key="d0">137417</data>
    </edge>
    <edge source="COL" target="JPN">
      <data key="d0">19800</data>
    </edge>
    <edge source="COL" target="MEX">
      <data key="d0">82982</data>
    </edge>
    <edge source="COL" target="NLD">
      <data key="d0">1123034</data>
    </edge>
    <edge source="COL" target="PAN">
      <data key="d0">815644</data>
    </edge>
    <edge source="COL" target="PER">
      <data key="d0">1628113</data>
    </edge>
    <edge source="COL" target="POL">
      <data key="d0">99035</data>
    </edge>
    <edge source="COL" target="SAU">
      <data key="d0">60682</data>
    </edge>
    <edge source="COL" target="ESP">
      <data key="d0">3892518</data>
    </edge>
    <edge source="COL" target="SWE">
      <data key="d0">29424</data>
    </edge>
    <edge source="COL" target="ARE">
      <data key="d0">135266</data>
    </edge>
    <edge source="COL" target="GBR">
      <data key="d0">143822</data>
    </edge>
    <edge source="COL" target="USA">
      <data key="d0">6138917</data>
    </edge>
    <edge source="COL" target="URY">
      <data key="d0">24510</data>
    </edge>
    <edge source="CRI" target="AUS">
      <data key="d0">19890</data>
    </edge>
    <edge source="CRI" target="BOL">
      <data key="d0">24247</data>
    </edge>
    <edge source="CRI" target="CAN">
      <data key="d0">23208</data>
    </edge>
    <edge source="CRI" target="CHL">
      <data key="d0">10234</data>
    </edge>
    <edge source="CRI" target="COL">
      <data key="d0">422548</data>
    </edge>
    <edge source="CRI" target="SLV">
      <data key="d0">6423516</data>
    </edge>
    <edge source="CRI" target="FRA">
      <data key="d0">673121</data>
    </edge>
    <edge source="CRI" target="DEU">
      <data key="d0">1552101</data>
    </edge>
    <edge source="CRI" target="GTM">
      <data key="d0">6302947</data>
    </edge>
    <edge source="CRI" target="HND">
      <data key="d0">857283</data>
    </edge>
    <edge source="CRI" target="JAM">
      <data key="d0">301007</data>
    </edge>
    <edge source="CRI" target="KOR">
      <data key="d0">54234</data>
    </edge>
    <edge source="CRI" target="MEX">
      <data key="d0">46772</data>
    </edge>
    <edge source="CRI" target="NIC">
      <data key="d0">19848650</data>
    </edge>
    <edge source="CRI" target="PAN">
      <data key="d0">25571967</data>
    </edge>
    <edge source="CRI" target="PER">
      <data key="d0">904632</data>
    </edge>
    <edge source="CRI" target="GBR">
      <data key="d0">375005</data>
    </edge>
    <edge source="CRI" target="USA">
      <data key="d0">2492615</data>
    </edge>
    <edge source="HRV" target="ALB">
      <data key="d0">20535</data>
    </edge>
    <edge source="HRV" target="AUS">
      <data key="d0">10764439</data>
    </edge>
    <edge source="HRV" target="AUT">
      <data key="d0">4511979</data>
    </edge>
    <edge source="HRV" target="BEL">
      <data key="d0">527226</data>
    </edge>
    <edge source="HRV" target="BGR">
      <data key="d0">804791</data>
    </edge>
    <edge source="HRV" target="CAN">
      <data key="d0">586256</data>
    </edge>
    <edge source="HRV" target="CHN">
      <data key="d0">668949</data>
    </edge>
    <edge source="HRV" target="CZE">
      <data key="d0">493046</data>
    </edge>
    <edge source="HRV" target="DNK">
      <data key="d0">28312</data>
    </edge>
    <edge source="HRV" target="FRA">
      <data key="d0">68094</data>
    </edge>
    <edge source="HRV" target="DEU">
      <data key="d0">6118131</data>
    </edge>
    <edge source="HRV" target="GRC">
      <data key="d0">55129</data>
    </edge>
    <edge source="HRV" target="HKG">
      <data key="d0">221126</data>
    </edge>
    <edge source="HRV" target="HUN">
      <data key="d0">7775697</data>
    </edge>
    <edge source="HRV" target="IRL">
      <data key="d0">23715</data>
    </edge>
    <edge source="HRV" target="ISR">
      <data key="d0">10543</data>
    </edge>
    <edge source="HRV" target="ITA">
      <data key="d0">408548</data>
    </edge>
    <edge source="HRV" target="JPN">
      <data key="d0">154333</data>
    </edge>
    <edge source="HRV" target="KOR">
      <data key="d0">32891</data>
    </edge>
    <edge source="HRV" target="LTU">
      <data key="d0">124576</data>
    </edge>
    <edge source="HRV" target="MYS">
      <data key="d0">182701</data>
    </edge>
    <edge source="HRV" target="MEX">
      <data key="d0">49895</data>
    </edge>
    <edge source="HRV" target="MDA">
      <data key="d0">151624</data>
    </edge>
    <edge source="HRV" target="NLD">
      <data key="d0">449829</data>
    </edge>
    <edge source="HRV" target="NOR">
      <data key="d0">275538</data>
    </edge>
    <edge source="HRV" target="PAN">
      <data key="d0">543816</data>
    </edge>
    <edge source="HRV" target="POL">
      <data key="d0">872561</data>
    </edge>
    <edge source="HRV" target="PRT">
      <data key="d0">15000</data>
    </edge>
    <edge source="HRV" target="ROU">
      <data key="d0">165394</data>
    </edge>
    <edge source="HRV" target="RUS">
      <data key="d0">280693</data>
    </edge>
    <edge source="HRV" target="SAU">
      <data key="d0">63280</data>
    </edge>
    <edge source="HRV" target="SRB">
      <data key="d0">8487063</data>
    </edge>
    <edge source="HRV" target="SGP">
      <data key="d0">508985</data>
    </edge>
    <edge source="HRV" target="SVK">
      <data key="d0">1705199</data>
    </edge>
    <edge source="HRV" target="SVN">
      <data key="d0">27333668</data>
    </edge>
    <edge source="HRV" target="ESP">
      <data key="d0">42521</data>
    </edge>
    <edge source="HRV" target="SWE">
      <data key="d0">561282</data>
    </edge>
    <edge source="HRV" target="CHE">
      <data key="d0">862492</data>
    </edge>
    <edge source="HRV" target="ARE">
      <data key="d0">482217</data>
    </edge>
    <edge source="HRV" target="MKD">
      <data key="d0">3611261</data>
    </edge>
    <edge source="HRV" target="GBR">
      <data key="d0">107336</data>
    </edge>
    <edge source="HRV" target="USA">
      <data key="d0">1480218</data>
    </edge>
    <edge source="CZE" target="ALB">
      <data key="d0">91460</data>
    </edge>
    <edge source="CZE" target="DZA">
      <data key="d0">170771</data>
    </edge>
    <edge source="CZE" target="AZE">
      <data key="d0">132553</data>
    </edge>
    <edge source="CZE" target="ARG">
      <data key="d0">46651</data>
    </edge>
    <edge source="CZE" target="AUS">
      <data key="d0">1311784</data>
    </edge>
    <edge source="CZE" target="AUT">
      <data key="d0">21122883</data>
    </edge>
    <edge source="CZE" target="ARM">
      <data key="d0">68473</data>
    </edge>
    <edge source="CZE" target="BEL">
      <data key="d0">1227839</data>
    </edge>
    <edge source="CZE" target="BRA">
      <data key="d0">249253</data>
    </edge>
    <edge source="CZE" target="BGR">
      <data key="d0">6714750</data>
    </edge>
    <edge source="CZE" target="BLR">
      <data key="d0">562620</data>
    </edge>
    <edge source="CZE" target="CMR">
      <data key="d0">46951</data>
    </edge>
    <edge source="CZE" target="CAN">
      <data key="d0">5139341</data>
    </edge>
    <edge source="CZE" target="CHL">
      <data key="d0">92215</data>
    </edge>
    <edge source="CZE" target="CHN">
      <data key="d0">4008818</data>
    </edge>
    <edge source="CZE" target="HRV">
      <data key="d0">6741798</data>
    </edge>
    <edge source="CZE" target="BEN">
      <data key="d0">16132</data>
    </edge>
    <edge source="CZE" target="DNK">
      <data key="d0">3123263</data>
    </edge>
    <edge source="CZE" target="EST">
      <data key="d0">1927487</data>
    </edge>
    <edge source="CZE" target="FIN">
      <data key="d0">6209674</data>
    </edge>
    <edge source="CZE" target="FRA">
      <data key="d0">13952059</data>
    </edge>
    <edge source="CZE" target="GEO">
      <data key="d0">839301</data>
    </edge>
    <edge source="CZE" target="DEU">
      <data key="d0">84650911</data>
    </edge>
    <edge source="CZE" target="GRC">
      <data key="d0">8552623</data>
    </edge>
    <edge source="CZE" target="HKG">
      <data key="d0">202390</data>
    </edge>
    <edge source="CZE" target="HUN">
      <data key="d0">38843033</data>
    </edge>
    <edge source="CZE" target="IDN">
      <data key="d0">47591</data>
    </edge>
    <edge source="CZE" target="IRL">
      <data key="d0">984540</data>
    </edge>
    <edge source="CZE" target="ISR">
      <data key="d0">2034974</data>
    </edge>
    <edge source="CZE" target="ITA">
      <data key="d0">12610519</data>
    </edge>
    <edge source="CZE" target="CIV">
      <data key="d0">44551</data>
    </edge>
    <edge source="CZE" target="JPN">
      <data key="d0">400838</data>
    </edge>
    <edge source="CZE" target="KAZ">
      <data key="d0">160054</data>
    </edge>
    <edge source="CZE" target="JOR">
      <data key="d0">59016</data>
    </edge>
    <edge source="CZE" target="KOR">
      <data key="d0">5702917</data>
    </edge>
    <edge source="CZE" target="LBN">
      <data key="d0">99227</data>
    </edge>
    <edge source="CZE" target="LVA">
      <data key="d0">4088369</data>
    </edge>
    <edge source="CZE" target="LTU">
      <data key="d0">5531533</data>
    </edge>
    <edge source="CZE" target="MEX">
      <data key="d0">175525</data>
    </edge>
    <edge source="CZE" target="MDA">
      <data key="d0">630596</data>
    </edge>
    <edge source="CZE" target="NLD">
      <data key="d0">7980609</data>
    </edge>
    <edge source="CZE" target="NZL">
      <data key="d0">475239</data>
    </edge>
    <edge source="CZE" target="NOR">
      <data key="d0">864388</data>
    </edge>
    <edge source="CZE" target="PAN">
      <data key="d0">23783</data>
    </edge>
    <edge source="CZE" target="PRY">
      <data key="d0">43757</data>
    </edge>
    <edge source="CZE" target="POL">
      <data key="d0">72345245</data>
    </edge>
    <edge source="CZE" target="PRT">
      <data key="d0">147280</data>
    </edge>
    <edge source="CZE" target="ROU">
      <data key="d0">4765731</data>
    </edge>
    <edge source="CZE" target="RUS">
      <data key="d0">16333984</data>
    </edge>
    <edge source="CZE" target="SRB">
      <data key="d0">4091773</data>
    </edge>
    <edge source="CZE" target="IND">
      <data key="d0">13371</data>
    </edge>
    <edge source="CZE" target="SGP">
      <data key="d0">185856</data>
    </edge>
    <edge source="CZE" target="SVK">
      <data key="d0">174684373</data>
    </edge>
    <edge source="CZE" target="VNM">
      <data key="d0">1528405</data>
    </edge>
    <edge source="CZE" target="SVN">
      <data key="d0">4666114</data>
    </edge>
    <edge source="CZE" target="ZAF">
      <data key="d0">109623</data>
    </edge>
    <edge source="CZE" target="ESP">
      <data key="d0">5408740</data>
    </edge>
    <edge source="CZE" target="SWE">
      <data key="d0">20113891</data>
    </edge>
    <edge source="CZE" target="CHE">
      <data key="d0">14871529</data>
    </edge>
    <edge source="CZE" target="THA">
      <data key="d0">35054</data>
    </edge>
    <edge source="CZE" target="ARE">
      <data key="d0">372348</data>
    </edge>
    <edge source="CZE" target="TUR">
      <data key="d0">280005</data>
    </edge>
    <edge source="CZE" target="UKR">
      <data key="d0">3264213</data>
    </edge>
    <edge source="CZE" target="MKD">
      <data key="d0">532625</data>
    </edge>
    <edge source="CZE" target="EGY">
      <data key="d0">110005</data>
    </edge>
    <edge source="CZE" target="GBR">
      <data key="d0">11383549</data>
    </edge>
    <edge source="CZE" target="USA">
      <data key="d0">9311305</data>
    </edge>
    <edge source="BEN" target="FRA">
      <data key="d0">311522</data>
    </edge>
    <edge source="BEN" target="NER">
      <data key="d0">29378</data>
    </edge>
    <edge source="BEN" target="TGO">
      <data key="d0">107968</data>
    </edge>
    <edge source="DNK" target="ALB">
      <data key="d0">68570</data>
    </edge>
    <edge source="DNK" target="DZA">
      <data key="d0">97737</data>
    </edge>
    <edge source="DNK" target="AZE">
      <data key="d0">242500</data>
    </edge>
    <edge source="DNK" target="AUS">
      <data key="d0">426724</data>
    </edge>
    <edge source="DNK" target="AUT">
      <data key="d0">800253</data>
    </edge>
    <edge source="DNK" target="ARM">
      <data key="d0">51586</data>
    </edge>
    <edge source="DNK" target="BEL">
      <data key="d0">8547525</data>
    </edge>
    <edge source="DNK" target="BRA">
      <data key="d0">969669</data>
    </edge>
    <edge source="DNK" target="BGR">
      <data key="d0">342476</data>
    </edge>
    <edge source="DNK" target="BLR">
      <data key="d0">111333</data>
    </edge>
    <edge source="DNK" target="CMR">
      <data key="d0">37774</data>
    </edge>
    <edge source="DNK" target="CAN">
      <data key="d0">7215304</data>
    </edge>
    <edge source="DNK" target="CHL">
      <data key="d0">109797</data>
    </edge>
    <edge source="DNK" target="CHN">
      <data key="d0">6380493</data>
    </edge>
    <edge source="DNK" target="COL">
      <data key="d0">246071</data>
    </edge>
    <edge source="DNK" target="CRI">
      <data key="d0">54742</data>
    </edge>
    <edge source="DNK" target="HRV">
      <data key="d0">11478</data>
    </edge>
    <edge source="DNK" target="CZE">
      <data key="d0">2347549</data>
    </edge>
    <edge source="DNK" target="BEN">
      <data key="d0">157517</data>
    </edge>
    <edge source="DNK" target="ECU">
      <data key="d0">13593</data>
    </edge>
    <edge source="DNK" target="ETH">
      <data key="d0">109130</data>
    </edge>
    <edge source="DNK" target="EST">
      <data key="d0">9254723</data>
    </edge>
    <edge source="DNK" target="FIN">
      <data key="d0">17227050</data>
    </edge>
    <edge source="DNK" target="FRA">
      <data key="d0">13922625</data>
    </edge>
    <edge source="DNK" target="GEO">
      <data key="d0">24248</data>
    </edge>
    <edge source="DNK" target="DEU">
      <data key="d0">401587709</data>
    </edge>
    <edge source="DNK" target="GHA">
      <data key="d0">6049283</data>
    </edge>
    <edge source="DNK" target="GRC">
      <data key="d0">1541446</data>
    </edge>
    <edge source="DNK" target="HKG">
      <data key="d0">4236340</data>
    </edge>
    <edge source="DNK" target="HUN">
      <data key="d0">844622</data>
    </edge>
    <edge source="DNK" target="IDN">
      <data key="d0">60350</data>
    </edge>
    <edge source="DNK" target="IRL">
      <data key="d0">799650</data>
    </edge>
    <edge source="DNK" target="ISR">
      <data key="d0">713034</data>
    </edge>
    <edge source="DNK" target="ITA">
      <data key="d0">67950923</data>
    </edge>
    <edge source="DNK" target="JAM">
      <data key="d0">24174</data>
    </edge>
    <edge source="DNK" target="JPN">
      <data key="d0">345282</data>
    </edge>
    <edge source="DNK" target="KAZ">
      <data key="d0">105580</data>
    </edge>
    <edge source="DNK" target="JOR">
      <data key="d0">217693</data>
    </edge>
    <edge source="DNK" target="KOR">
      <data key="d0">4244184</data>
    </edge>
    <edge source="DNK" target="KGZ">
      <data key="d0">71611</data>
    </edge>
    <edge source="DNK" target="LVA">
      <data key="d0">3772856</data>
    </edge>
    <edge source="DNK" target="LTU">
      <data key="d0">4826210</data>
    </edge>
    <edge source="DNK" target="MYS">
      <data key="d0">30390</data>
    </edge>
    <edge source="DNK" target="MRT">
      <data key="d0">186586</data>
    </edge>
    <edge source="DNK" target="MUS">
      <data key="d0">22495</data>
    </edge>
    <edge source="DNK" target="MDA">
      <data key="d0">13005</data>
    </edge>
    <edge source="DNK" target="MAR">
      <data key="d0">270354</data>
    </edge>
    <edge source="DNK" target="OMN">
      <data key="d0">850021</data>
    </edge>
    <edge source="DNK" target="NLD">
      <data key="d0">23352587</data>
    </edge>
    <edge source="DNK" target="NZL">
      <data key="d0">329240</data>
    </edge>
    <edge source="DNK" target="NER">
      <data key="d0">472695</data>
    </edge>
    <edge source="DNK" target="NOR">
      <data key="d0">24565832</data>
    </edge>
    <edge source="DNK" target="PAK">
      <data key="d0">505405</data>
    </edge>
    <edge source="DNK" target="PAN">
      <data key="d0">32069</data>
    </edge>
    <edge source="DNK" target="PRY">
      <data key="d0">32229</data>
    </edge>
    <edge source="DNK" target="PER">
      <data key="d0">77031</data>
    </edge>
    <edge source="DNK" target="PHL">
      <data key="d0">1283520</data>
    </edge>
    <edge source="DNK" target="POL">
      <data key="d0">9713071</data>
    </edge>
    <edge source="DNK" target="PRT">
      <data key="d0">1097377</data>
    </edge>
    <edge source="DNK" target="ROU">
      <data key="d0">786233</data>
    </edge>
    <edge source="DNK" target="RUS">
      <data key="d0">3585945</data>
    </edge>
    <edge source="DNK" target="SAU">
      <data key="d0">4391543</data>
    </edge>
    <edge source="DNK" target="SEN">
      <data key="d0">134634</data>
    </edge>
    <edge source="DNK" target="SRB">
      <data key="d0">163405</data>
    </edge>
    <edge source="DNK" target="IND">
      <data key="d0">487690</data>
    </edge>
    <edge source="DNK" target="SGP">
      <data key="d0">167584</data>
    </edge>
    <edge source="DNK" target="SVK">
      <data key="d0">383085</data>
    </edge>
    <edge source="DNK" target="VNM">
      <data key="d0">151407</data>
    </edge>
    <edge source="DNK" target="SVN">
      <data key="d0">294796</data>
    </edge>
    <edge source="DNK" target="ZAF">
      <data key="d0">526381</data>
    </edge>
    <edge source="DNK" target="ESP">
      <data key="d0">13532013</data>
    </edge>
    <edge source="DNK" target="SWE">
      <data key="d0">68597674</data>
    </edge>
    <edge source="DNK" target="CHE">
      <data key="d0">7632137</data>
    </edge>
    <edge source="DNK" target="THA">
      <data key="d0">186220</data>
    </edge>
    <edge source="DNK" target="TGO">
      <data key="d0">63423</data>
    </edge>
    <edge source="DNK" target="ARE">
      <data key="d0">4593968</data>
    </edge>
    <edge source="DNK" target="TUN">
      <data key="d0">30267</data>
    </edge>
    <edge source="DNK" target="TUR">
      <data key="d0">880016</data>
    </edge>
    <edge source="DNK" target="UKR">
      <data key="d0">907645</data>
    </edge>
    <edge source="DNK" target="EGY">
      <data key="d0">384887</data>
    </edge>
    <edge source="DNK" target="GBR">
      <data key="d0">66248857</data>
    </edge>
    <edge source="DNK" target="TZA">
      <data key="d0">30099</data>
    </edge>
    <edge source="DNK" target="USA">
      <data key="d0">7982453</data>
    </edge>
    <edge source="DNK" target="BFA">
      <data key="d0">475182</data>
    </edge>
    <edge source="DNK" target="URY">
      <data key="d0">110857</data>
    </edge>
    <edge source="ECU" target="CHN">
      <data key="d0">31470</data>
    </edge>
    <edge source="ECU" target="COL">
      <data key="d0">133318</data>
    </edge>
    <edge source="ECU" target="CRI">
      <data key="d0">24948</data>
    </edge>
    <edge source="ECU" target="GTM">
      <data key="d0">41265</data>
    </edge>
    <edge source="ECU" target="HND">
      <data key="d0">28683</data>
    </edge>
    <edge source="ECU" target="PER">
      <data key="d0">1473388</data>
    </edge>
    <edge source="ECU" target="PRT">
      <data key="d0">12250</data>
    </edge>
    <edge source="ECU" target="USA">
      <data key="d0">1741153</data>
    </edge>
    <edge source="SLV" target="AUS">
      <data key="d0">1228726</data>
    </edge>
    <edge source="SLV" target="COL">
      <data key="d0">887028</data>
    </edge>
    <edge source="SLV" target="CRI">
      <data key="d0">5447460</data>
    </edge>
    <edge source="SLV" target="FRA">
      <data key="d0">92848</data>
    </edge>
    <edge source="SLV" target="GTM">
      <data key="d0">43635507</data>
    </edge>
    <edge source="SLV" target="HND">
      <data key="d0">13653098</data>
    </edge>
    <edge source="SLV" target="JAM">
      <data key="d0">2174058</data>
    </edge>
    <edge source="SLV" target="MEX">
      <data key="d0">3769666</data>
    </edge>
    <edge source="SLV" target="NLD">
      <data key="d0">17011</data>
    </edge>
    <edge source="SLV" target="NIC">
      <data key="d0">20729117</data>
    </edge>
    <edge source="SLV" target="PAN">
      <data key="d0">18000835</data>
    </edge>
    <edge source="SLV" target="PER">
      <data key="d0">57772</data>
    </edge>
    <edge source="SLV" target="ESP">
      <data key="d0">15851</data>
    </edge>
    <edge source="SLV" target="USA">
      <data key="d0">4956543</data>
    </edge>
    <edge source="EST" target="AUS">
      <data key="d0">339997</data>
    </edge>
    <edge source="EST" target="AUT">
      <data key="d0">49697</data>
    </edge>
    <edge source="EST" target="BEL">
      <data key="d0">128431</data>
    </edge>
    <edge source="EST" target="BGR">
      <data key="d0">146947</data>
    </edge>
    <edge source="EST" target="BLR">
      <data key="d0">407491</data>
    </edge>
    <edge source="EST" target="CAN">
      <data key="d0">29238</data>
    </edge>
    <edge source="EST" target="CHN">
      <data key="d0">555088</data>
    </edge>
    <edge source="EST" target="CZE">
      <data key="d0">334025</data>
    </edge>
    <edge source="EST" target="DNK">
      <data key="d0">4508837</data>
    </edge>
    <edge source="EST" target="FIN">
      <data key="d0">38847382</data>
    </edge>
    <edge source="EST" target="FRA">
      <data key="d0">160110</data>
    </edge>
    <edge source="EST" target="DEU">
      <data key="d0">3132960</data>
    </edge>
    <edge source="EST" target="GRC">
      <data key="d0">248290</data>
    </edge>
    <edge source="EST" target="HKG">
      <data key="d0">33356</data>
    </edge>
    <edge source="EST" target="HUN">
      <data key="d0">129860</data>
    </edge>
    <edge source="EST" target="IRL">
      <data key="d0">77071</data>
    </edge>
    <edge source="EST" target="ISR">
      <data key="d0">849845</data>
    </edge>
    <edge source="EST" target="ITA">
      <data key="d0">127333</data>
    </edge>
    <edge source="EST" target="JPN">
      <data key="d0">42588</data>
    </edge>
    <edge source="EST" target="KOR">
      <data key="d0">20575</data>
    </edge>
    <edge source="EST" target="LBN">
      <data key="d0">49752</data>
    </edge>
    <edge source="EST" target="LVA">
      <data key="d0">35821741</data>
    </edge>
    <edge source="EST" target="LTU">
      <data key="d0">10451410</data>
    </edge>
    <edge source="EST" target="MDG">
      <data key="d0">13417</data>
    </edge>
    <edge source="EST" target="MUS">
      <data key="d0">13472</data>
    </edge>
    <edge source="EST" target="MEX">
      <data key="d0">16169</data>
    </edge>
    <edge source="EST" target="NLD">
      <data key="d0">534837</data>
    </edge>
    <edge source="EST" target="NOR">
      <data key="d0">3181081</data>
    </edge>
    <edge source="EST" target="PAK">
      <data key="d0">80228</data>
    </edge>
    <edge source="EST" target="POL">
      <data key="d0">51286</data>
    </edge>
    <edge source="EST" target="PRT">
      <data key="d0">26742</data>
    </edge>
    <edge source="EST" target="RUS">
      <data key="d0">63590066</data>
    </edge>
    <edge source="EST" target="SGP">
      <data key="d0">197764</data>
    </edge>
    <edge source="EST" target="SVK">
      <data key="d0">25366</data>
    </edge>
    <edge source="EST" target="VNM">
      <data key="d0">39304</data>
    </edge>
    <edge source="EST" target="SVN">
      <data key="d0">241652</data>
    </edge>
    <edge source="EST" target="ESP">
      <data key="d0">350807</data>
    </edge>
    <edge source="EST" target="SWE">
      <data key="d0">9527614</data>
    </edge>
    <edge source="EST" target="CHE">
      <data key="d0">56908</data>
    </edge>
    <edge source="EST" target="THA">
      <data key="d0">15834</data>
    </edge>
    <edge source="EST" target="ARE">
      <data key="d0">303910</data>
    </edge>
    <edge source="EST" target="UKR">
      <data key="d0">303334</data>
    </edge>
    <edge source="EST" target="GBR">
      <data key="d0">299202</data>
    </edge>
    <edge source="EST" target="USA">
      <data key="d0">585383</data>
    </edge>
    <edge source="FIN" target="ALB">
      <data key="d0">33482</data>
    </edge>
    <edge source="FIN" target="ARG">
      <data key="d0">25387</data>
    </edge>
    <edge source="FIN" target="AUS">
      <data key="d0">959890</data>
    </edge>
    <edge source="FIN" target="AUT">
      <data key="d0">58041</data>
    </edge>
    <edge source="FIN" target="ARM">
      <data key="d0">568213</data>
    </edge>
    <edge source="FIN" target="BEL">
      <data key="d0">55835</data>
    </edge>
    <edge source="FIN" target="BRA">
      <data key="d0">261293</data>
    </edge>
    <edge source="FIN" target="BGR">
      <data key="d0">1031503</data>
    </edge>
    <edge source="FIN" target="BLR">
      <data key="d0">43484</data>
    </edge>
    <edge source="FIN" target="CAN">
      <data key="d0">1653496</data>
    </edge>
    <edge source="FIN" target="CHL">
      <data key="d0">663806</data>
    </edge>
    <edge source="FIN" target="CHN">
      <data key="d0">577958</data>
    </edge>
    <edge source="FIN" target="COL">
      <data key="d0">32781</data>
    </edge>
    <edge source="FIN" target="CRI">
      <data key="d0">172593</data>
    </edge>
    <edge source="FIN" target="HRV">
      <data key="d0">115922</data>
    </edge>
    <edge source="FIN" target="CZE">
      <data key="d0">4032230</data>
    </edge>
    <edge source="FIN" target="DNK">
      <data key="d0">8752642</data>
    </edge>
    <edge source="FIN" target="SLV">
      <data key="d0">304681</data>
    </edge>
    <edge source="FIN" target="EST">
      <data key="d0">35169389</data>
    </edge>
    <edge source="FIN" target="FRA">
      <data key="d0">421447</data>
    </edge>
    <edge source="FIN" target="GEO">
      <data key="d0">1312570</data>
    </edge>
    <edge source="FIN" target="DEU">
      <data key="d0">7155761</data>
    </edge>
    <edge source="FIN" target="GRC">
      <data key="d0">483575</data>
    </edge>
    <edge source="FIN" target="GTM">
      <data key="d0">93733</data>
    </edge>
    <edge source="FIN" target="HND">
      <data key="d0">57608</data>
    </edge>
    <edge source="FIN" target="HKG">
      <data key="d0">147346</data>
    </edge>
    <edge source="FIN" target="HUN">
      <data key="d0">1153799</data>
    </edge>
    <edge source="FIN" target="IRL">
      <data key="d0">189418</data>
    </edge>
    <edge source="FIN" target="ISR">
      <data key="d0">6237396</data>
    </edge>
    <edge source="FIN" target="ITA">
      <data key="d0">221483</data>
    </edge>
    <edge source="FIN" target="JPN">
      <data key="d0">232533</data>
    </edge>
    <edge source="FIN" target="KAZ">
      <data key="d0">530023</data>
    </edge>
    <edge source="FIN" target="KOR">
      <data key="d0">112504</data>
    </edge>
    <edge source="FIN" target="LVA">
      <data key="d0">7462949</data>
    </edge>
    <edge source="FIN" target="LTU">
      <data key="d0">5184497</data>
    </edge>
    <edge source="FIN" target="MEX">
      <data key="d0">107902</data>
    </edge>
    <edge source="FIN" target="MDA">
      <data key="d0">233292</data>
    </edge>
    <edge source="FIN" target="NLD">
      <data key="d0">1946656</data>
    </edge>
    <edge source="FIN" target="NZL">
      <data key="d0">139903</data>
    </edge>
    <edge source="FIN" target="NIC">
      <data key="d0">119598</data>
    </edge>
    <edge source="FIN" target="NOR">
      <data key="d0">4593836</data>
    </edge>
    <edge source="FIN" target="PAK">
      <data key="d0">151067</data>
    </edge>
    <edge source="FIN" target="PAN">
      <data key="d0">30421</data>
    </edge>
    <edge source="FIN" target="PER">
      <data key="d0">15436</data>
    </edge>
    <edge source="FIN" target="POL">
      <data key="d0">23213745</data>
    </edge>
    <edge source="FIN" target="ROU">
      <data key="d0">1036733</data>
    </edge>
    <edge source="FIN" target="RUS">
      <data key="d0">11791744</data>
    </edge>
    <edge source="FIN" target="SAU">
      <data key="d0">185479</data>
    </edge>
    <edge source="FIN" target="IND">
      <data key="d0">65167</data>
    </edge>
    <edge source="FIN" target="SGP">
      <data key="d0">272628</data>
    </edge>
    <edge source="FIN" target="SVK">
      <data key="d0">1383444</data>
    </edge>
    <edge source="FIN" target="VNM">
      <data key="d0">17645</data>
    </edge>
    <edge source="FIN" target="SVN">
      <data key="d0">128744</data>
    </edge>
    <edge source="FIN" target="ZAF">
      <data key="d0">13891</data>
    </edge>
    <edge source="FIN" target="ESP">
      <data key="d0">743411</data>
    </edge>
    <edge source="FIN" target="SWE">
      <data key="d0">34936420</data>
    </edge>
    <edge source="FIN" target="CHE">
      <data key="d0">394099</data>
    </edge>
    <edge source="FIN" target="THA">
      <data key="d0">145313</data>
    </edge>
    <edge source="FIN" target="ARE">
      <data key="d0">358000</data>
    </edge>
    <edge source="FIN" target="TUR">
      <data key="d0">329562</data>
    </edge>
    <edge source="FIN" target="UKR">
      <data key="d0">61733</data>
    </edge>
    <edge source="FIN" target="EGY">
      <data key="d0">19980</data>
    </edge>
    <edge source="FIN" target="GBR">
      <data key="d0">1931512</data>
    </edge>
    <edge source="FIN" target="USA">
      <data key="d0">7585714</data>
    </edge>
    <edge source="GTM" target="ARG">
      <data key="d0">13100</data>
    </edge>
    <edge source="GTM" target="AUS">
      <data key="d0">516309</data>
    </edge>
    <edge source="GTM" target="BOL">
      <data key="d0">30500</data>
    </edge>
    <edge source="GTM" target="BRA">
      <data key="d0">48850</data>
    </edge>
    <edge source="GTM" target="CAN">
      <data key="d0">1361544</data>
    </edge>
    <edge source="GTM" target="CHL">
      <data key="d0">66216</data>
    </edge>
    <edge source="GTM" target="CHN">
      <data key="d0">92000</data>
    </edge>
    <edge source="GTM" target="COL">
      <data key="d0">758895</data>
    </edge>
    <edge source="GTM" target="CRI">
      <data key="d0">8694345</data>
    </edge>
    <edge source="GTM" target="DNK">
      <data key="d0">500100</data>
    </edge>
    <edge source="GTM" target="ECU">
      <data key="d0">185045</data>
    </edge>
    <edge source="GTM" target="SLV">
      <data key="d0">61755525</data>
    </edge>
    <edge source="GTM" target="FRA">
      <data key="d0">1009044</data>
    </edge>
    <edge source="GTM" target="DEU">
      <data key="d0">6084859</data>
    </edge>
    <edge source="GTM" target="HND">
      <data key="d0">40385914</data>
    </edge>
    <edge source="GTM" target="ITA">
      <data key="d0">3307807</data>
    </edge>
    <edge source="GTM" target="JAM">
      <data key="d0">150438</data>
    </edge>
    <edge source="GTM" target="MEX">
      <data key="d0">6397325</data>
    </edge>
    <edge source="GTM" target="NLD">
      <data key="d0">924247</data>
    </edge>
    <edge source="GTM" target="NIC">
      <data key="d0">14706165</data>
    </edge>
    <edge source="GTM" target="PAN">
      <data key="d0">12016707</data>
    </edge>
    <edge source="GTM" target="PER">
      <data key="d0">530222</data>
    </edge>
    <edge source="GTM" target="RUS">
      <data key="d0">362000</data>
    </edge>
    <edge source="GTM" target="SGP">
      <data key="d0">866032</data>
    </edge>
    <edge source="GTM" target="ZAF">
      <data key="d0">934417</data>
    </edge>
    <edge source="GTM" target="ESP">
      <data key="d0">2049584</data>
    </edge>
    <edge source="GTM" target="GBR">
      <data key="d0">4115455</data>
    </edge>
    <edge source="GTM" target="USA">
      <data key="d0">17498020</data>
    </edge>
    <edge source="HND" target="CRI">
      <data key="d0">44103</data>
    </edge>
    <edge source="HND" target="SLV">
      <data key="d0">1770671</data>
    </edge>
    <edge source="HND" target="GTM">
      <data key="d0">1174785</data>
    </edge>
    <edge source="HND" target="ITA">
      <data key="d0">119697</data>
    </edge>
    <edge source="HND" target="NIC">
      <data key="d0">3291172</data>
    </edge>
    <edge source="HND" target="PAN">
      <data key="d0">191335</data>
    </edge>
    <edge source="HND" target="ESP">
      <data key="d0">12363</data>
    </edge>
    <edge source="HND" target="USA">
      <data key="d0">4804493</data>
    </edge>
    <edge source="HUN" target="ALB">
      <data key="d0">128754</data>
    </edge>
    <edge source="HUN" target="DZA">
      <data key="d0">59007</data>
    </edge>
    <edge source="HUN" target="AZE">
      <data key="d0">13054683</data>
    </edge>
    <edge source="HUN" target="ARG">
      <data key="d0">54766</data>
    </edge>
    <edge source="HUN" target="AUS">
      <data key="d0">283438</data>
    </edge>
    <edge source="HUN" target="AUT">
      <data key="d0">19953634</data>
    </edge>
    <edge source="HUN" target="ARM">
      <data key="d0">35957</data>
    </edge>
    <edge source="HUN" target="BEL">
      <data key="d0">590637</data>
    </edge>
    <edge source="HUN" target="BRA">
      <data key="d0">105218</data>
    </edge>
    <edge source="HUN" target="BGR">
      <data key="d0">6387492</data>
    </edge>
    <edge source="HUN" target="BLR">
      <data key="d0">549138</data>
    </edge>
    <edge source="HUN" target="KHM">
      <data key="d0">116490</data>
    </edge>
    <edge source="HUN" target="CAN">
      <data key="d0">3418089</data>
    </edge>
    <edge source="HUN" target="CHL">
      <data key="d0">219683</data>
    </edge>
    <edge source="HUN" target="CHN">
      <data key="d0">5799311</data>
    </edge>
    <edge source="HUN" target="COL">
      <data key="d0">44692</data>
    </edge>
    <edge source="HUN" target="HRV">
      <data key="d0">13194768</data>
    </edge>
    <edge source="HUN" target="CZE">
      <data key="d0">38747256</data>
    </edge>
    <edge source="HUN" target="DNK">
      <data key="d0">227014</data>
    </edge>
    <edge source="HUN" target="EST">
      <data key="d0">2474301</data>
    </edge>
    <edge source="HUN" target="FIN">
      <data key="d0">949935</data>
    </edge>
    <edge source="HUN" target="FRA">
      <data key="d0">2197893</data>
    </edge>
    <edge source="HUN" target="GEO">
      <data key="d0">320645</data>
    </edge>
    <edge source="HUN" target="DEU">
      <data key="d0">17475234</data>
    </edge>
    <edge source="HUN" target="GRC">
      <data key="d0">4876424</data>
    </edge>
    <edge source="HUN" target="HKG">
      <data key="d0">245993</data>
    </edge>
    <edge source="HUN" target="IRL">
      <data key="d0">407040</data>
    </edge>
    <edge source="HUN" target="ISR">
      <data key="d0">28497</data>
    </edge>
    <edge source="HUN" target="ITA">
      <data key="d0">16353099</data>
    </edge>
    <edge source="HUN" target="JPN">
      <data key="d0">549912</data>
    </edge>
    <edge source="HUN" target="KAZ">
      <data key="d0">40309</data>
    </edge>
    <edge source="HUN" target="JOR">
      <data key="d0">10249</data>
    </edge>
    <edge source="HUN" target="KOR">
      <data key="d0">52254</data>
    </edge>
    <edge source="HUN" target="LBN">
      <data key="d0">14853</data>
    </edge>
    <edge source="HUN" target="LVA">
      <data key="d0">1790885</data>
    </edge>
    <edge source="HUN" target="LTU">
      <data key="d0">3208182</data>
    </edge>
    <edge source="HUN" target="MYS">
      <data key="d0">126102</data>
    </edge>
    <edge source="HUN" target="MEX">
      <data key="d0">11975</data>
    </edge>
    <edge source="HUN" target="MDA">
      <data key="d0">36355</data>
    </edge>
    <edge source="HUN" target="MAR">
      <data key="d0">18278</data>
    </edge>
    <edge source="HUN" target="OMN">
      <data key="d0">52389</data>
    </edge>
    <edge source="HUN" target="NLD">
      <data key="d0">1881425</data>
    </edge>
    <edge source="HUN" target="NZL">
      <data key="d0">10132</data>
    </edge>
    <edge source="HUN" target="NOR">
      <data key="d0">902713</data>
    </edge>
    <edge source="HUN" target="PAK">
      <data key="d0">77477</data>
    </edge>
    <edge source="HUN" target="PHL">
      <data key="d0">55993</data>
    </edge>
    <edge source="HUN" target="POL">
      <data key="d0">12241804</data>
    </edge>
    <edge source="HUN" target="PRT">
      <data key="d0">68552</data>
    </edge>
    <edge source="HUN" target="ROU">
      <data key="d0">37538695</data>
    </edge>
    <edge source="HUN" target="RUS">
      <data key="d0">1628300</data>
    </edge>
    <edge source="HUN" target="SAU">
      <data key="d0">93841</data>
    </edge>
    <edge source="HUN" target="SRB">
      <data key="d0">9886607</data>
    </edge>
    <edge source="HUN" target="IND">
      <data key="d0">113196</data>
    </edge>
    <edge source="HUN" target="SGP">
      <data key="d0">159754</data>
    </edge>
    <edge source="HUN" target="SVK">
      <data key="d0">48725990</data>
    </edge>
    <edge source="HUN" target="VNM">
      <data key="d0">252350</data>
    </edge>
    <edge source="HUN" target="SVN">
      <data key="d0">3588526</data>
    </edge>
    <edge source="HUN" target="ZAF">
      <data key="d0">25212</data>
    </edge>
    <edge source="HUN" target="ESP">
      <data key="d0">1643195</data>
    </edge>
    <edge source="HUN" target="SWE">
      <data key="d0">3486396</data>
    </edge>
    <edge source="HUN" target="CHE">
      <data key="d0">3170352</data>
    </edge>
    <edge source="HUN" target="ARE">
      <data key="d0">220345</data>
    </edge>
    <edge source="HUN" target="TUN">
      <data key="d0">41096</data>
    </edge>
    <edge source="HUN" target="TUR">
      <data key="d0">981084</data>
    </edge>
    <edge source="HUN" target="UKR">
      <data key="d0">781550</data>
    </edge>
    <edge source="HUN" target="MKD">
      <data key="d0">274854</data>
    </edge>
    <edge source="HUN" target="EGY">
      <data key="d0">29224</data>
    </edge>
    <edge source="HUN" target="GBR">
      <data key="d0">14286510</data>
    </edge>
    <edge source="HUN" target="USA">
      <data key="d0">3272105</data>
    </edge>
    <edge source="IDN" target="AUS">
      <data key="d0">2359875</data>
    </edge>
    <edge source="IDN" target="AUT">
      <data key="d0">36300</data>
    </edge>
    <edge source="IDN" target="KHM">
      <data key="d0">137093</data>
    </edge>
    <edge source="IDN" target="CAN">
      <data key="d0">949733</data>
    </edge>
    <edge source="IDN" target="CHN">
      <data key="d0">3032729</data>
    </edge>
    <edge source="IDN" target="FRA">
      <data key="d0">293045</data>
    </edge>
    <edge source="IDN" target="DEU">
      <data key="d0">515471</data>
    </edge>
    <edge source="IDN" target="GHA">
      <data key="d0">991198</data>
    </edge>
    <edge source="IDN" target="GRC">
      <data key="d0">37307</data>
    </edge>
    <edge source="IDN" target="HKG">
      <data key="d0">3544491</data>
    </edge>
    <edge source="IDN" target="ISR">
      <data key="d0">53822</data>
    </edge>
    <edge source="IDN" target="ITA">
      <data key="d0">18150</data>
    </edge>
    <edge source="IDN" target="JPN">
      <data key="d0">1339855</data>
    </edge>
    <edge source="IDN" target="KOR">
      <data key="d0">841489</data>
    </edge>
    <edge source="IDN" target="MYS">
      <data key="d0">5933303</data>
    </edge>
    <edge source="IDN" target="OMN">
      <data key="d0">1260430</data>
    </edge>
    <edge source="IDN" target="NLD">
      <data key="d0">1488493</data>
    </edge>
    <edge source="IDN" target="NZL">
      <data key="d0">407381</data>
    </edge>
    <edge source="IDN" target="PAK">
      <data key="d0">40098</data>
    </edge>
    <edge source="IDN" target="PHL">
      <data key="d0">6803145</data>
    </edge>
    <edge source="IDN" target="POL">
      <data key="d0">36300</data>
    </edge>
    <edge source="IDN" target="SAU">
      <data key="d0">254390</data>
    </edge>
    <edge source="IDN" target="SEN">
      <data key="d0">11394</data>
    </edge>
    <edge source="IDN" target="IND">
      <data key="d0">21725</data>
    </edge>
    <edge source="IDN" target="SGP">
      <data key="d0">25723371</data>
    </edge>
    <edge source="IDN" target="VNM">
      <data key="d0">2369659</data>
    </edge>
    <edge source="IDN" target="SVN">
      <data key="d0">15893</data>
    </edge>
    <edge source="IDN" target="ESP">
      <data key="d0">640902</data>
    </edge>
    <edge source="IDN" target="CHE">
      <data key="d0">136716</data>
    </edge>
    <edge source="IDN" target="THA">
      <data key="d0">5117683</data>
    </edge>
    <edge source="IDN" target="ARE">
      <data key="d0">1313851</data>
    </edge>
    <edge source="IDN" target="GBR">
      <data key="d0">1263232</data>
    </edge>
    <edge source="IDN" target="USA">
      <data key="d0">4485951</data>
    </edge>
    <edge source="IRL" target="AZE">
      <data key="d0">22286</data>
    </edge>
    <edge source="IRL" target="ARG">
      <data key="d0">3133235</data>
    </edge>
    <edge source="IRL" target="AUS">
      <data key="d0">18371325</data>
    </edge>
    <edge source="IRL" target="AUT">
      <data key="d0">4931137</data>
    </edge>
    <edge source="IRL" target="ARM">
      <data key="d0">193751</data>
    </edge>
    <edge source="IRL" target="BEL">
      <data key="d0">7695765</data>
    </edge>
    <edge source="IRL" target="BRA">
      <data key="d0">918528</data>
    </edge>
    <edge source="IRL" target="BGR">
      <data key="d0">10192121</data>
    </edge>
    <edge source="IRL" target="BLR">
      <data key="d0">245799</data>
    </edge>
    <edge source="IRL" target="KHM">
      <data key="d0">25377</data>
    </edge>
    <edge source="IRL" target="CMR">
      <data key="d0">876572</data>
    </edge>
    <edge source="IRL" target="CAN">
      <data key="d0">68953799</data>
    </edge>
    <edge source="IRL" target="LKA">
      <data key="d0">27249</data>
    </edge>
    <edge source="IRL" target="CHL">
      <data key="d0">1032392</data>
    </edge>
    <edge source="IRL" target="CHN">
      <data key="d0">4920521</data>
    </edge>
    <edge source="IRL" target="COL">
      <data key="d0">1411736</data>
    </edge>
    <edge source="IRL" target="CRI">
      <data key="d0">47707</data>
    </edge>
    <edge source="IRL" target="HRV">
      <data key="d0">234643</data>
    </edge>
    <edge source="IRL" target="CZE">
      <data key="d0">20697088</data>
    </edge>
    <edge source="IRL" target="DNK">
      <data key="d0">10147848</data>
    </edge>
    <edge source="IRL" target="ECU">
      <data key="d0">292499</data>
    </edge>
    <edge source="IRL" target="EST">
      <data key="d0">1486909</data>
    </edge>
    <edge source="IRL" target="FIN">
      <data key="d0">3589404</data>
    </edge>
    <edge source="IRL" target="FRA">
      <data key="d0">49787663</data>
    </edge>
    <edge source="IRL" target="GEO">
      <data key="d0">139004</data>
    </edge>
    <edge source="IRL" target="DEU">
      <data key="d0">68085975</data>
    </edge>
    <edge source="IRL" target="GHA">
      <data key="d0">688469</data>
    </edge>
    <edge source="IRL" target="GRC">
      <data key="d0">3754399</data>
    </edge>
    <edge source="IRL" target="GTM">
      <data key="d0">21181</data>
    </edge>
    <edge source="IRL" target="HKG">
      <data key="d0">1539085</data>
    </edge>
    <edge source="IRL" target="HUN">
      <data key="d0">2180755</data>
    </edge>
    <edge source="IRL" target="IDN">
      <data key="d0">112963</data>
    </edge>
    <edge source="IRL" target="ISR">
      <data key="d0">2951885</data>
    </edge>
    <edge source="IRL" target="ITA">
      <data key="d0">17691994</data>
    </edge>
    <edge source="IRL" target="JPN">
      <data key="d0">7026803</data>
    </edge>
    <edge source="IRL" target="KAZ">
      <data key="d0">108934</data>
    </edge>
    <edge source="IRL" target="JOR">
      <data key="d0">37948</data>
    </edge>
    <edge source="IRL" target="KOR">
      <data key="d0">3449834</data>
    </edge>
    <edge source="IRL" target="LBN">
      <data key="d0">197955</data>
    </edge>
    <edge source="IRL" target="LVA">
      <data key="d0">41600661</data>
    </edge>
    <edge source="IRL" target="LTU">
      <data key="d0">733648</data>
    </edge>
    <edge source="IRL" target="MYS">
      <data key="d0">388498</data>
    </edge>
    <edge source="IRL" target="MEX">
      <data key="d0">4414782</data>
    </edge>
    <edge source="IRL" target="MAR">
      <data key="d0">177743</data>
    </edge>
    <edge source="IRL" target="MOZ">
      <data key="d0">74226</data>
    </edge>
    <edge source="IRL" target="OMN">
      <data key="d0">17736</data>
    </edge>
    <edge source="IRL" target="NAM">
      <data key="d0">235295</data>
    </edge>
    <edge source="IRL" target="NLD">
      <data key="d0">21657520</data>
    </edge>
    <edge source="IRL" target="NZL">
      <data key="d0">3266060</data>
    </edge>
    <edge source="IRL" target="NOR">
      <data key="d0">6146508</data>
    </edge>
    <edge source="IRL" target="PAN">
      <data key="d0">2738634</data>
    </edge>
    <edge source="IRL" target="PER">
      <data key="d0">1216130</data>
    </edge>
    <edge source="IRL" target="PHL">
      <data key="d0">101192</data>
    </edge>
    <edge source="IRL" target="POL">
      <data key="d0">31007165</data>
    </edge>
    <edge source="IRL" target="PRT">
      <data key="d0">7134301</data>
    </edge>
    <edge source="IRL" target="ROU">
      <data key="d0">4008984</data>
    </edge>
    <edge source="IRL" target="RUS">
      <data key="d0">8699406</data>
    </edge>
    <edge source="IRL" target="SAU">
      <data key="d0">2005134</data>
    </edge>
    <edge source="IRL" target="IND">
      <data key="d0">782163</data>
    </edge>
    <edge source="IRL" target="SGP">
      <data key="d0">6432507</data>
    </edge>
    <edge source="IRL" target="SVK">
      <data key="d0">191608</data>
    </edge>
    <edge source="IRL" target="VNM">
      <data key="d0">636349</data>
    </edge>
    <edge source="IRL" target="SVN">
      <data key="d0">1780030</data>
    </edge>
    <edge source="IRL" target="ZAF">
      <data key="d0">12922267</data>
    </edge>
    <edge source="IRL" target="ESP">
      <data key="d0">14034621</data>
    </edge>
    <edge source="IRL" target="SWE">
      <data key="d0">10796578</data>
    </edge>
    <edge source="IRL" target="CHE">
      <data key="d0">8279685</data>
    </edge>
    <edge source="IRL" target="THA">
      <data key="d0">945488</data>
    </edge>
    <edge source="IRL" target="ARE">
      <data key="d0">5376484</data>
    </edge>
    <edge source="IRL" target="TUR">
      <data key="d0">2832308</data>
    </edge>
    <edge source="IRL" target="UGA">
      <data key="d0">27777</data>
    </edge>
    <edge source="IRL" target="UKR">
      <data key="d0">392621</data>
    </edge>
    <edge source="IRL" target="GBR">
      <data key="d0">239773578</data>
    </edge>
    <edge source="IRL" target="TZA">
      <data key="d0">52776</data>
    </edge>
    <edge source="IRL" target="USA">
      <data key="d0">566841867</data>
    </edge>
    <edge source="IRL" target="URY">
      <data key="d0">2009520</data>
    </edge>
    <edge source="ISR" target="ARG">
      <data key="d0">17000</data>
    </edge>
    <edge source="ISR" target="AUS">
      <data key="d0">423000</data>
    </edge>
    <edge source="ISR" target="AUT">
      <data key="d0">51000</data>
    </edge>
    <edge source="ISR" target="BEL">
      <data key="d0">1054000</data>
    </edge>
    <edge source="ISR" target="BRA">
      <data key="d0">97000</data>
    </edge>
    <edge source="ISR" target="CAN">
      <data key="d0">1842000</data>
    </edge>
    <edge source="ISR" target="CHN">
      <data key="d0">1178000</data>
    </edge>
    <edge source="ISR" target="CZE">
      <data key="d0">41000</data>
    </edge>
    <edge source="ISR" target="DNK">
      <data key="d0">309000</data>
    </edge>
    <edge source="ISR" target="FIN">
      <data key="d0">90000</data>
    </edge>
    <edge source="ISR" target="FRA">
      <data key="d0">4266000</data>
    </edge>
    <edge source="ISR" target="GEO">
      <data key="d0">60000</data>
    </edge>
    <edge source="ISR" target="DEU">
      <data key="d0">1109000</data>
    </edge>
    <edge source="ISR" target="GHA">
      <data key="d0">11000</data>
    </edge>
    <edge source="ISR" target="GRC">
      <data key="d0">11000</data>
    </edge>
    <edge source="ISR" target="HKG">
      <data key="d0">319000</data>
    </edge>
    <edge source="ISR" target="HUN">
      <data key="d0">97000</data>
    </edge>
    <edge source="ISR" target="ITA">
      <data key="d0">836000</data>
    </edge>
    <edge source="ISR" target="JPN">
      <data key="d0">828000</data>
    </edge>
    <edge source="ISR" target="LVA">
      <data key="d0">186000</data>
    </edge>
    <edge source="ISR" target="MEX">
      <data key="d0">113000</data>
    </edge>
    <edge source="ISR" target="NLD">
      <data key="d0">489000</data>
    </edge>
    <edge source="ISR" target="NZL">
      <data key="d0">20000</data>
    </edge>
    <edge source="ISR" target="PAN">
      <data key="d0">289000</data>
    </edge>
    <edge source="ISR" target="POL">
      <data key="d0">992000</data>
    </edge>
    <edge source="ISR" target="PRT">
      <data key="d0">21000</data>
    </edge>
    <edge source="ISR" target="ROU">
      <data key="d0">91000</data>
    </edge>
    <edge source="ISR" target="RUS">
      <data key="d0">270000</data>
    </edge>
    <edge source="ISR" target="SGP">
      <data key="d0">47000</data>
    </edge>
    <edge source="ISR" target="SVK">
      <data key="d0">45000</data>
    </edge>
    <edge source="ISR" target="VNM">
      <data key="d0">14000</data>
    </edge>
    <edge source="ISR" target="SVN">
      <data key="d0">146000</data>
    </edge>
    <edge source="ISR" target="ZAF">
      <data key="d0">106000</data>
    </edge>
    <edge source="ISR" target="CHE">
      <data key="d0">257000</data>
    </edge>
    <edge source="ISR" target="THA">
      <data key="d0">49000</data>
    </edge>
    <edge source="ISR" target="UKR">
      <data key="d0">68000</data>
    </edge>
    <edge source="ISR" target="EGY">
      <data key="d0">127000</data>
    </edge>
    <edge source="ISR" target="GBR">
      <data key="d0">3558000</data>
    </edge>
    <edge source="ISR" target="USA">
      <data key="d0">28500000</data>
    </edge>
    <edge source="JAM" target="AUS">
      <data key="d0">979774</data>
    </edge>
    <edge source="JAM" target="BEL">
      <data key="d0">34392</data>
    </edge>
    <edge source="JAM" target="BRA">
      <data key="d0">671542</data>
    </edge>
    <edge source="JAM" target="CAN">
      <data key="d0">10108706</data>
    </edge>
    <edge source="JAM" target="CHL">
      <data key="d0">50441</data>
    </edge>
    <edge source="JAM" target="CHN">
      <data key="d0">38379</data>
    </edge>
    <edge source="JAM" target="CRI">
      <data key="d0">28498</data>
    </edge>
    <edge source="JAM" target="DNK">
      <data key="d0">46869</data>
    </edge>
    <edge source="JAM" target="SLV">
      <data key="d0">26551</data>
    </edge>
    <edge source="JAM" target="FIN">
      <data key="d0">62127</data>
    </edge>
    <edge source="JAM" target="FRA">
      <data key="d0">555039</data>
    </edge>
    <edge source="JAM" target="DEU">
      <data key="d0">1515267</data>
    </edge>
    <edge source="JAM" target="GTM">
      <data key="d0">26906</data>
    </edge>
    <edge source="JAM" target="HND">
      <data key="d0">36086</data>
    </edge>
    <edge source="JAM" target="ITA">
      <data key="d0">2016341</data>
    </edge>
    <edge source="JAM" target="JPN">
      <data key="d0">604162</data>
    </edge>
    <edge source="JAM" target="KOR">
      <data key="d0">55500</data>
    </edge>
    <edge source="JAM" target="MEX">
      <data key="d0">1910814</data>
    </edge>
    <edge source="JAM" target="NLD">
      <data key="d0">2462145</data>
    </edge>
    <edge source="JAM" target="NZL">
      <data key="d0">3500285</data>
    </edge>
    <edge source="JAM" target="NOR">
      <data key="d0">29926</data>
    </edge>
    <edge source="JAM" target="PAN">
      <data key="d0">302388</data>
    </edge>
    <edge source="JAM" target="PER">
      <data key="d0">1048502</data>
    </edge>
    <edge source="JAM" target="IND">
      <data key="d0">19706</data>
    </edge>
    <edge source="JAM" target="SGP">
      <data key="d0">37526</data>
    </edge>
    <edge source="JAM" target="SWE">
      <data key="d0">802466</data>
    </edge>
    <edge source="JAM" target="GBR">
      <data key="d0">17141046</data>
    </edge>
    <edge source="JAM" target="USA">
      <data key="d0">19964999</data>
    </edge>
    <edge source="JPN" target="ARG">
      <data key="d0">123499</data>
    </edge>
    <edge source="JPN" target="AUS">
      <data key="d0">34978738</data>
    </edge>
    <edge source="JPN" target="AUT">
      <data key="d0">484623</data>
    </edge>
    <edge source="JPN" target="BEL">
      <data key="d0">351428</data>
    </edge>
    <edge source="JPN" target="BRA">
      <data key="d0">1002976</data>
    </edge>
    <edge source="JPN" target="KHM">
      <data key="d0">1336098</data>
    </edge>
    <edge source="JPN" target="CAN">
      <data key="d0">7360529</data>
    </edge>
    <edge source="JPN" target="LKA">
      <data key="d0">15562</data>
    </edge>
    <edge source="JPN" target="CHL">
      <data key="d0">24678</data>
    </edge>
    <edge source="JPN" target="CHN">
      <data key="d0">45098121</data>
    </edge>
    <edge source="JPN" target="COL">
      <data key="d0">28923</data>
    </edge>
    <edge source="JPN" target="CZE">
      <data key="d0">27449</data>
    </edge>
    <edge source="JPN" target="DNK">
      <data key="d0">326870</data>
    </edge>
    <edge source="JPN" target="EST">
      <data key="d0">304927</data>
    </edge>
    <edge source="JPN" target="FIN">
      <data key="d0">121114</data>
    </edge>
    <edge source="JPN" target="FRA">
      <data key="d0">24693139</data>
    </edge>
    <edge source="JPN" target="DEU">
      <data key="d0">2635585</data>
    </edge>
    <edge source="JPN" target="GRC">
      <data key="d0">13812</data>
    </edge>
    <edge source="JPN" target="HKG">
      <data key="d0">74113580</data>
    </edge>
    <edge source="JPN" target="HUN">
      <data key="d0">32753</data>
    </edge>
    <edge source="JPN" target="IDN">
      <data key="d0">1516006</data>
    </edge>
    <edge source="JPN" target="IRL">
      <data key="d0">136105</data>
    </edge>
    <edge source="JPN" target="ISR">
      <data key="d0">405691</data>
    </edge>
    <edge source="JPN" target="ITA">
      <data key="d0">1316135</data>
    </edge>
    <edge source="JPN" target="KAZ">
      <data key="d0">28490</data>
    </edge>
    <edge source="JPN" target="KOR">
      <data key="d0">73923174</data>
    </edge>
    <edge source="JPN" target="LBN">
      <data key="d0">315995</data>
    </edge>
    <edge source="JPN" target="LVA">
      <data key="d0">99899</data>
    </edge>
    <edge source="JPN" target="LTU">
      <data key="d0">106335</data>
    </edge>
    <edge source="JPN" target="MYS">
      <data key="d0">7195225</data>
    </edge>
    <edge source="JPN" target="MUS">
      <data key="d0">16050</data>
    </edge>
    <edge source="JPN" target="MEX">
      <data key="d0">866503</data>
    </edge>
    <edge source="JPN" target="OMN">
      <data key="d0">1458290</data>
    </edge>
    <edge source="JPN" target="NLD">
      <data key="d0">14211103</data>
    </edge>
    <edge source="JPN" target="NZL">
      <data key="d0">3424877</data>
    </edge>
    <edge source="JPN" target="NOR">
      <data key="d0">12449</data>
    </edge>
    <edge source="JPN" target="PAN">
      <data key="d0">61317</data>
    </edge>
    <edge source="JPN" target="PHL">
      <data key="d0">2057048</data>
    </edge>
    <edge source="JPN" target="POL">
      <data key="d0">105949</data>
    </edge>
    <edge source="JPN" target="PRT">
      <data key="d0">160405</data>
    </edge>
    <edge source="JPN" target="RUS">
      <data key="d0">4502697</data>
    </edge>
    <edge source="JPN" target="SAU">
      <data key="d0">2906829</data>
    </edge>
    <edge source="JPN" target="IND">
      <data key="d0">264264</data>
    </edge>
    <edge source="JPN" target="SGP">
      <data key="d0">30705056</data>
    </edge>
    <edge source="JPN" target="VNM">
      <data key="d0">13435614</data>
    </edge>
    <edge source="JPN" target="ZAF">
      <data key="d0">142422</data>
    </edge>
    <edge source="JPN" target="ESP">
      <data key="d0">601392</data>
    </edge>
    <edge source="JPN" target="SWE">
      <data key="d0">404144</data>
    </edge>
    <edge source="JPN" target="CHE">
      <data key="d0">753970</data>
    </edge>
    <edge source="JPN" target="THA">
      <data key="d0">5279945</data>
    </edge>
    <edge source="JPN" target="ARE">
      <data key="d0">29686463</data>
    </edge>
    <edge source="JPN" target="TUR">
      <data key="d0">13306</data>
    </edge>
    <edge source="JPN" target="UGA">
      <data key="d0">30801</data>
    </edge>
    <edge source="JPN" target="GBR">
      <data key="d0">7898587</data>
    </edge>
    <edge source="JPN" target="USA">
      <data key="d0">119273543</data>
    </edge>
    <edge source="KAZ" target="AZE">
      <data key="d0">162927</data>
    </edge>
    <edge source="KAZ" target="CHN">
      <data key="d0">3556538</data>
    </edge>
    <edge source="KAZ" target="GEO">
      <data key="d0">75272</data>
    </edge>
    <edge source="KAZ" target="KGZ">
      <data key="d0">15045186</data>
    </edge>
    <edge source="KAZ" target="LVA">
      <data key="d0">83025</data>
    </edge>
    <edge source="KAZ" target="MDA">
      <data key="d0">22630</data>
    </edge>
    <edge source="KAZ" target="RUS">
      <data key="d0">22445711</data>
    </edge>
    <edge source="KAZ" target="TUR">
      <data key="d0">256551</data>
    </edge>
    <edge source="KAZ" target="UKR">
      <data key="d0">152215</data>
    </edge>
    <edge source="KAZ" target="GBR">
      <data key="d0">81816</data>
    </edge>
    <edge source="KOR" target="ALB">
      <data key="d0">90732</data>
    </edge>
    <edge source="KOR" target="DZA">
      <data key="d0">127860</data>
    </edge>
    <edge source="KOR" target="AZE">
      <data key="d0">127556</data>
    </edge>
    <edge source="KOR" target="ARG">
      <data key="d0">349931</data>
    </edge>
    <edge source="KOR" target="AUS">
      <data key="d0">10846161</data>
    </edge>
    <edge source="KOR" target="AUT">
      <data key="d0">447682</data>
    </edge>
    <edge source="KOR" target="ARM">
      <data key="d0">44140</data>
    </edge>
    <edge source="KOR" target="BEL">
      <data key="d0">141585</data>
    </edge>
    <edge source="KOR" target="BOL">
      <data key="d0">564525</data>
    </edge>
    <edge source="KOR" target="BWA">
      <data key="d0">45488</data>
    </edge>
    <edge source="KOR" target="BRA">
      <data key="d0">1207837</data>
    </edge>
    <edge source="KOR" target="BGR">
      <data key="d0">1354893</data>
    </edge>
    <edge source="KOR" target="KHM">
      <data key="d0">56980607</data>
    </edge>
    <edge source="KOR" target="CMR">
      <data key="d0">65404</data>
    </edge>
    <edge source="KOR" target="CAN">
      <data key="d0">6506992</data>
    </edge>
    <edge source="KOR" target="LKA">
      <data key="d0">74287</data>
    </edge>
    <edge source="KOR" target="CHL">
      <data key="d0">4032226</data>
    </edge>
    <edge source="KOR" target="CHN">
      <data key="d0">121087102</data>
    </edge>
    <edge source="KOR" target="COL">
      <data key="d0">2292516</data>
    </edge>
    <edge source="KOR" target="CRI">
      <data key="d0">5223514</data>
    </edge>
    <edge source="KOR" target="CZE">
      <data key="d0">1383953</data>
    </edge>
    <edge source="KOR" target="BEN">
      <data key="d0">27586</data>
    </edge>
    <edge source="KOR" target="DNK">
      <data key="d0">160804</data>
    </edge>
    <edge source="KOR" target="ECU">
      <data key="d0">15758</data>
    </edge>
    <edge source="KOR" target="SLV">
      <data key="d0">973854</data>
    </edge>
    <edge source="KOR" target="EST">
      <data key="d0">143105</data>
    </edge>
    <edge source="KOR" target="FIN">
      <data key="d0">50464</data>
    </edge>
    <edge source="KOR" target="FRA">
      <data key="d0">1737386</data>
    </edge>
    <edge source="KOR" target="GEO">
      <data key="d0">900606</data>
    </edge>
    <edge source="KOR" target="GMB">
      <data key="d0">15115</data>
    </edge>
    <edge source="KOR" target="PSE">
      <data key="d0">33086</data>
    </edge>
    <edge source="KOR" target="DEU">
      <data key="d0">839031</data>
    </edge>
    <edge source="KOR" target="GHA">
      <data key="d0">526157</data>
    </edge>
    <edge source="KOR" target="GRC">
      <data key="d0">999099</data>
    </edge>
    <edge source="KOR" target="GTM">
      <data key="d0">4403976</data>
    </edge>
    <edge source="KOR" target="HND">
      <data key="d0">1107972</data>
    </edge>
    <edge source="KOR" target="HKG">
      <data key="d0">47742622</data>
    </edge>
    <edge source="KOR" target="HUN">
      <data key="d0">644097</data>
    </edge>
    <edge source="KOR" target="IDN">
      <data key="d0">5013308</data>
    </edge>
    <edge source="KOR" target="IRL">
      <data key="d0">457457</data>
    </edge>
    <edge source="KOR" target="ISR">
      <data key="d0">52198</data>
    </edge>
    <edge source="KOR" target="ITA">
      <data key="d0">997294</data>
    </edge>
    <edge source="KOR" target="CIV">
      <data key="d0">87638</data>
    </edge>
    <edge source="KOR" target="JAM">
      <data key="d0">390092</data>
    </edge>
    <edge source="KOR" target="JPN">
      <data key="d0">222526432</data>
    </edge>
    <edge source="KOR" target="KAZ">
      <data key="d0">284096</data>
    </edge>
    <edge source="KOR" target="JOR">
      <data key="d0">29982</data>
    </edge>
    <edge source="KOR" target="KGZ">
      <data key="d0">161632</data>
    </edge>
    <edge source="KOR" target="LBN">
      <data key="d0">277613</data>
    </edge>
    <edge source="KOR" target="LVA">
      <data key="d0">123847</data>
    </edge>
    <edge source="KOR" target="LTU">
      <data key="d0">372722</data>
    </edge>
    <edge source="KOR" target="MDG">
      <data key="d0">729383</data>
    </edge>
    <edge source="KOR" target="MYS">
      <data key="d0">5841464</data>
    </edge>
    <edge source="KOR" target="MRT">
      <data key="d0">103264</data>
    </edge>
    <edge source="KOR" target="MUS">
      <data key="d0">763294</data>
    </edge>
    <edge source="KOR" target="MEX">
      <data key="d0">2765066</data>
    </edge>
    <edge source="KOR" target="MAR">
      <data key="d0">66593</data>
    </edge>
    <edge source="KOR" target="NLD">
      <data key="d0">3483865</data>
    </edge>
    <edge source="KOR" target="NZL">
      <data key="d0">4524516</data>
    </edge>
    <edge source="KOR" target="NIC">
      <data key="d0">852787</data>
    </edge>
    <edge source="KOR" target="NOR">
      <data key="d0">538404</data>
    </edge>
    <edge source="KOR" target="PAK">
      <data key="d0">1169524</data>
    </edge>
    <edge source="KOR" target="PAN">
      <data key="d0">2036118</data>
    </edge>
    <edge source="KOR" target="PRY">
      <data key="d0">349153</data>
    </edge>
    <edge source="KOR" target="PER">
      <data key="d0">358643</data>
    </edge>
    <edge source="KOR" target="PHL">
      <data key="d0">8560600</data>
    </edge>
    <edge source="KOR" target="POL">
      <data key="d0">5401542</data>
    </edge>
    <edge source="KOR" target="PRT">
      <data key="d0">78188</data>
    </edge>
    <edge source="KOR" target="ROU">
      <data key="d0">3941264</data>
    </edge>
    <edge source="KOR" target="RUS">
      <data key="d0">13049809</data>
    </edge>
    <edge source="KOR" target="SAU">
      <data key="d0">162312</data>
    </edge>
    <edge source="KOR" target="SEN">
      <data key="d0">127428</data>
    </edge>
    <edge source="KOR" target="IND">
      <data key="d0">309484</data>
    </edge>
    <edge source="KOR" target="SGP">
      <data key="d0">9195058</data>
    </edge>
    <edge source="KOR" target="SVK">
      <data key="d0">17007</data>
    </edge>
    <edge source="KOR" target="VNM">
      <data key="d0">20011975</data>
    </edge>
    <edge source="KOR" target="SVN">
      <data key="d0">2125327</data>
    </edge>
    <edge source="KOR" target="ZAF">
      <data key="d0">1587010</data>
    </edge>
    <edge source="KOR" target="ESP">
      <data key="d0">1154702</data>
    </edge>
    <edge source="KOR" target="SWE">
      <data key="d0">4229389</data>
    </edge>
    <edge source="KOR" target="CHE">
      <data key="d0">50404</data>
    </edge>
    <edge source="KOR" target="THA">
      <data key="d0">5583607</data>
    </edge>
    <edge source="KOR" target="ARE">
      <data key="d0">4504402</data>
    </edge>
    <edge source="KOR" target="TUR">
      <data key="d0">25463</data>
    </edge>
    <edge source="KOR" target="UGA">
      <data key="d0">31872</data>
    </edge>
    <edge source="KOR" target="UKR">
      <data key="d0">67800</data>
    </edge>
    <edge source="KOR" target="GBR">
      <data key="d0">4908740</data>
    </edge>
    <edge source="KOR" target="USA">
      <data key="d0">95357494</data>
    </edge>
    <edge source="KOR" target="URY">
      <data key="d0">105054</data>
    </edge>
    <edge source="LBN" target="DZA">
      <data key="d0">77397</data>
    </edge>
    <edge source="LBN" target="AUS">
      <data key="d0">738473</data>
    </edge>
    <edge source="LBN" target="AUT">
      <data key="d0">42177</data>
    </edge>
    <edge source="LBN" target="ARM">
      <data key="d0">45299</data>
    </edge>
    <edge source="LBN" target="BEL">
      <data key="d0">792076</data>
    </edge>
    <edge source="LBN" target="BRA">
      <data key="d0">92480</data>
    </edge>
    <edge source="LBN" target="CMR">
      <data key="d0">36005</data>
    </edge>
    <edge source="LBN" target="CAN">
      <data key="d0">1518349</data>
    </edge>
    <edge source="LBN" target="CAF">
      <data key="d0">71613</data>
    </edge>
    <edge source="LBN" target="CHN">
      <data key="d0">50413</data>
    </edge>
    <edge source="LBN" target="BEN">
      <data key="d0">335085</data>
    </edge>
    <edge source="LBN" target="DNK">
      <data key="d0">13714</data>
    </edge>
    <edge source="LBN" target="FIN">
      <data key="d0">42131</data>
    </edge>
    <edge source="LBN" target="FRA">
      <data key="d0">3766339</data>
    </edge>
    <edge source="LBN" target="GMB">
      <data key="d0">17240</data>
    </edge>
    <edge source="LBN" target="DEU">
      <data key="d0">899381</data>
    </edge>
    <edge source="LBN" target="GHA">
      <data key="d0">57856</data>
    </edge>
    <edge source="LBN" target="HKG">
      <data key="d0">151416</data>
    </edge>
    <edge source="LBN" target="IRL">
      <data key="d0">11207</data>
    </edge>
    <edge source="LBN" target="ITA">
      <data key="d0">66614</data>
    </edge>
    <edge source="LBN" target="CIV">
      <data key="d0">468053</data>
    </edge>
    <edge source="LBN" target="JPN">
      <data key="d0">70687</data>
    </edge>
    <edge source="LBN" target="JOR">
      <data key="d0">2401987</data>
    </edge>
    <edge source="LBN" target="MUS">
      <data key="d0">16350</data>
    </edge>
    <edge source="LBN" target="MEX">
      <data key="d0">175779</data>
    </edge>
    <edge source="LBN" target="MAR">
      <data key="d0">42178</data>
    </edge>
    <edge source="LBN" target="OMN">
      <data key="d0">327117</data>
    </edge>
    <edge source="LBN" target="NLD">
      <data key="d0">536802</data>
    </edge>
    <edge source="LBN" target="NZL">
      <data key="d0">25928</data>
    </edge>
    <edge source="LBN" target="NER">
      <data key="d0">12970</data>
    </edge>
    <edge source="LBN" target="PAK">
      <data key="d0">46924</data>
    </edge>
    <edge source="LBN" target="PAN">
      <data key="d0">18114</data>
    </edge>
    <edge source="LBN" target="POL">
      <data key="d0">22547</data>
    </edge>
    <edge source="LBN" target="ROU">
      <data key="d0">20472</data>
    </edge>
    <edge source="LBN" target="SAU">
      <data key="d0">2253882</data>
    </edge>
    <edge source="LBN" target="SEN">
      <data key="d0">321156</data>
    </edge>
    <edge source="LBN" target="ESP">
      <data key="d0">49601</data>
    </edge>
    <edge source="LBN" target="SWE">
      <data key="d0">720380</data>
    </edge>
    <edge source="LBN" target="CHE">
      <data key="d0">403630</data>
    </edge>
    <edge source="LBN" target="TGO">
      <data key="d0">163646</data>
    </edge>
    <edge source="LBN" target="ARE">
      <data key="d0">5038808</data>
    </edge>
    <edge source="LBN" target="TUN">
      <data key="d0">15182</data>
    </edge>
    <edge source="LBN" target="TUR">
      <data key="d0">171401</data>
    </edge>
    <edge source="LBN" target="EGY">
      <data key="d0">421890</data>
    </edge>
    <edge source="LBN" target="GBR">
      <data key="d0">5833444</data>
    </edge>
    <edge source="LBN" target="USA">
      <data key="d0">5094510</data>
    </edge>
    <edge source="MDG" target="FRA">
      <data key="d0">988546</data>
    </edge>
    <edge source="MDG" target="SGP">
      <data key="d0">87868</data>
    </edge>
    <edge source="MDG" target="SVK">
      <data key="d0">83471</data>
    </edge>
    <edge source="MYS" target="ALB">
      <data key="d0">25100</data>
    </edge>
    <edge source="MYS" target="AUS">
      <data key="d0">10511291</data>
    </edge>
    <edge source="MYS" target="BEL">
      <data key="d0">418901</data>
    </edge>
    <edge source="MYS" target="KHM">
      <data key="d0">12164757</data>
    </edge>
    <edge source="MYS" target="CMR">
      <data key="d0">42337</data>
    </edge>
    <edge source="MYS" target="CAN">
      <data key="d0">291807</data>
    </edge>
    <edge source="MYS" target="LKA">
      <data key="d0">3611620</data>
    </edge>
    <edge source="MYS" target="CHL">
      <data key="d0">39839</data>
    </edge>
    <edge source="MYS" target="CHN">
      <data key="d0">41823796</data>
    </edge>
    <edge source="MYS" target="COL">
      <data key="d0">56998</data>
    </edge>
    <edge source="MYS" target="CRI">
      <data key="d0">44058</data>
    </edge>
    <edge source="MYS" target="BEN">
      <data key="d0">17028</data>
    </edge>
    <edge source="MYS" target="DNK">
      <data key="d0">21081</data>
    </edge>
    <edge source="MYS" target="ETH">
      <data key="d0">22479</data>
    </edge>
    <edge source="MYS" target="FRA">
      <data key="d0">2746969</data>
    </edge>
    <edge source="MYS" target="GEO">
      <data key="d0">19237</data>
    </edge>
    <edge source="MYS" target="PSE">
      <data key="d0">92826</data>
    </edge>
    <edge source="MYS" target="DEU">
      <data key="d0">147304</data>
    </edge>
    <edge source="MYS" target="GHA">
      <data key="d0">1651459</data>
    </edge>
    <edge source="MYS" target="HKG">
      <data key="d0">37989168</data>
    </edge>
    <edge source="MYS" target="IDN">
      <data key="d0">57910670</data>
    </edge>
    <edge source="MYS" target="ITA">
      <data key="d0">74549</data>
    </edge>
    <edge source="MYS" target="JAM">
      <data key="d0">480956</data>
    </edge>
    <edge source="MYS" target="JPN">
      <data key="d0">1106735</data>
    </edge>
    <edge source="MYS" target="JOR">
      <data key="d0">48529</data>
    </edge>
    <edge source="MYS" target="KOR">
      <data key="d0">244742</data>
    </edge>
    <edge source="MYS" target="LBN">
      <data key="d0">76766</data>
    </edge>
    <edge source="MYS" target="MUS">
      <data key="d0">380080</data>
    </edge>
    <edge source="MYS" target="MEX">
      <data key="d0">79556</data>
    </edge>
    <edge source="MYS" target="OMN">
      <data key="d0">143045</data>
    </edge>
    <edge source="MYS" target="NLD">
      <data key="d0">939440</data>
    </edge>
    <edge source="MYS" target="NZL">
      <data key="d0">1152517</data>
    </edge>
    <edge source="MYS" target="PAK">
      <data key="d0">3860102</data>
    </edge>
    <edge source="MYS" target="PAN">
      <data key="d0">353619</data>
    </edge>
    <edge source="MYS" target="PRY">
      <data key="d0">64147</data>
    </edge>
    <edge source="MYS" target="PER">
      <data key="d0">19779</data>
    </edge>
    <edge source="MYS" target="PHL">
      <data key="d0">3739835</data>
    </edge>
    <edge source="MYS" target="POL">
      <data key="d0">20726</data>
    </edge>
    <edge source="MYS" target="ROU">
      <data key="d0">36772</data>
    </edge>
    <edge source="MYS" target="SAU">
      <data key="d0">467876</data>
    </edge>
    <edge source="MYS" target="SEN">
      <data key="d0">164159</data>
    </edge>
    <edge source="MYS" target="IND">
      <data key="d0">2981523</data>
    </edge>
    <edge source="MYS" target="SGP">
      <data key="d0">363576533</data>
    </edge>
    <edge source="MYS" target="VNM">
      <data key="d0">103573424</data>
    </edge>
    <edge source="MYS" target="SVN">
      <data key="d0">25648</data>
    </edge>
    <edge source="MYS" target="ZAF">
      <data key="d0">65475</data>
    </edge>
    <edge source="MYS" target="ESP">
      <data key="d0">255873</data>
    </edge>
    <edge source="MYS" target="CHE">
      <data key="d0">10088</data>
    </edge>
    <edge source="MYS" target="THA">
      <data key="d0">62763122</data>
    </edge>
    <edge source="MYS" target="ARE">
      <data key="d0">5177866</data>
    </edge>
    <edge source="MYS" target="TUR">
      <data key="d0">114438</data>
    </edge>
    <edge source="MYS" target="EGY">
      <data key="d0">31848</data>
    </edge>
    <edge source="MYS" target="GBR">
      <data key="d0">892465</data>
    </edge>
    <edge source="MYS" target="USA">
      <data key="d0">11089655</data>
    </edge>
    <edge source="MUS" target="AUS">
      <data key="d0">129156</data>
    </edge>
    <edge source="MUS" target="AUT">
      <data key="d0">24322</data>
    </edge>
    <edge source="MUS" target="BEL">
      <data key="d0">52043</data>
    </edge>
    <edge source="MUS" target="BDI">
      <data key="d0">35316</data>
    </edge>
    <edge source="MUS" target="CMR">
      <data key="d0">25113</data>
    </edge>
    <edge source="MUS" target="CHN">
      <data key="d0">111849</data>
    </edge>
    <edge source="MUS" target="CZE">
      <data key="d0">95506</data>
    </edge>
    <edge source="MUS" target="BEN">
      <data key="d0">48109</data>
    </edge>
    <edge source="MUS" target="DNK">
      <data key="d0">194566</data>
    </edge>
    <edge source="MUS" target="FRA">
      <data key="d0">4158552</data>
    </edge>
    <edge source="MUS" target="DEU">
      <data key="d0">122592</data>
    </edge>
    <edge source="MUS" target="GHA">
      <data key="d0">166385</data>
    </edge>
    <edge source="MUS" target="HKG">
      <data key="d0">12694</data>
    </edge>
    <edge source="MUS" target="JPN">
      <data key="d0">14004</data>
    </edge>
    <edge source="MUS" target="MDG">
      <data key="d0">2927289</data>
    </edge>
    <edge source="MUS" target="MYS">
      <data key="d0">126054</data>
    </edge>
    <edge source="MUS" target="NLD">
      <data key="d0">906501</data>
    </edge>
    <edge source="MUS" target="SVK">
      <data key="d0">79551</data>
    </edge>
    <edge source="MUS" target="ZAF">
      <data key="d0">141311</data>
    </edge>
    <edge source="MUS" target="ESP">
      <data key="d0">238283</data>
    </edge>
    <edge source="MUS" target="ARE">
      <data key="d0">300439</data>
    </edge>
    <edge source="MUS" target="GBR">
      <data key="d0">1060422</data>
    </edge>
    <edge source="MUS" target="USA">
      <data key="d0">97096</data>
    </edge>
    <edge source="MEX" target="ALB">
      <data key="d0">415542</data>
    </edge>
    <edge source="MEX" target="AZE">
      <data key="d0">74426</data>
    </edge>
    <edge source="MEX" target="ARG">
      <data key="d0">12767583</data>
    </edge>
    <edge source="MEX" target="AUS">
      <data key="d0">92190371</data>
    </edge>
    <edge source="MEX" target="AUT">
      <data key="d0">3519358</data>
    </edge>
    <edge source="MEX" target="ARM">
      <data key="d0">254439</data>
    </edge>
    <edge source="MEX" target="BEL">
      <data key="d0">19165666</data>
    </edge>
    <edge source="MEX" target="BOL">
      <data key="d0">3917568</data>
    </edge>
    <edge source="MEX" target="BRA">
      <data key="d0">12709588</data>
    </edge>
    <edge source="MEX" target="BGR">
      <data key="d0">794403</data>
    </edge>
    <edge source="MEX" target="BLR">
      <data key="d0">859128</data>
    </edge>
    <edge source="MEX" target="KHM">
      <data key="d0">324349</data>
    </edge>
    <edge source="MEX" target="CAN">
      <data key="d0">65429168</data>
    </edge>
    <edge source="MEX" target="LKA">
      <data key="d0">166251</data>
    </edge>
    <edge source="MEX" target="CHL">
      <data key="d0">65173720</data>
    </edge>
    <edge source="MEX" target="CHN">
      <data key="d0">42179693</data>
    </edge>
    <edge source="MEX" target="COL">
      <data key="d0">30682174</data>
    </edge>
    <edge source="MEX" target="CRI">
      <data key="d0">4765556</data>
    </edge>
    <edge source="MEX" target="HRV">
      <data key="d0">828767</data>
    </edge>
    <edge source="MEX" target="CZE">
      <data key="d0">964746</data>
    </edge>
    <edge source="MEX" target="DNK">
      <data key="d0">963176</data>
    </edge>
    <edge source="MEX" target="ECU">
      <data key="d0">1544815</data>
    </edge>
    <edge source="MEX" target="SLV">
      <data key="d0">2416311</data>
    </edge>
    <edge source="MEX" target="EST">
      <data key="d0">2167688</data>
    </edge>
    <edge source="MEX" target="FIN">
      <data key="d0">1199541</data>
    </edge>
    <edge source="MEX" target="FRA">
      <data key="d0">9173610</data>
    </edge>
    <edge source="MEX" target="GEO">
      <data key="d0">735644</data>
    </edge>
    <edge source="MEX" target="DEU">
      <data key="d0">22180518</data>
    </edge>
    <edge source="MEX" target="GHA">
      <data key="d0">34933</data>
    </edge>
    <edge source="MEX" target="GRC">
      <data key="d0">7212880</data>
    </edge>
    <edge source="MEX" target="GTM">
      <data key="d0">13351402</data>
    </edge>
    <edge source="MEX" target="HND">
      <data key="d0">3535699</data>
    </edge>
    <edge source="MEX" target="HKG">
      <data key="d0">1484556</data>
    </edge>
    <edge source="MEX" target="HUN">
      <data key="d0">654666</data>
    </edge>
    <edge source="MEX" target="IDN">
      <data key="d0">1055802</data>
    </edge>
    <edge source="MEX" target="IRL">
      <data key="d0">7794380</data>
    </edge>
    <edge source="MEX" target="ISR">
      <data key="d0">2953658</data>
    </edge>
    <edge source="MEX" target="ITA">
      <data key="d0">20806196</data>
    </edge>
    <edge source="MEX" target="CIV">
      <data key="d0">21266</data>
    </edge>
    <edge source="MEX" target="JAM">
      <data key="d0">286393</data>
    </edge>
    <edge source="MEX" target="JPN">
      <data key="d0">21284831</data>
    </edge>
    <edge source="MEX" target="KAZ">
      <data key="d0">355758</data>
    </edge>
    <edge source="MEX" target="JOR">
      <data key="d0">135102</data>
    </edge>
    <edge source="MEX" target="KOR">
      <data key="d0">5756789</data>
    </edge>
    <edge source="MEX" target="LBN">
      <data key="d0">1665582</data>
    </edge>
    <edge source="MEX" target="LVA">
      <data key="d0">7491779</data>
    </edge>
    <edge source="MEX" target="LTU">
      <data key="d0">163575</data>
    </edge>
    <edge source="MEX" target="MYS">
      <data key="d0">774302</data>
    </edge>
    <edge source="MEX" target="MUS">
      <data key="d0">43890</data>
    </edge>
    <edge source="MEX" target="MAR">
      <data key="d0">234923</data>
    </edge>
    <edge source="MEX" target="OMN">
      <data key="d0">141394</data>
    </edge>
    <edge source="MEX" target="NLD">
      <data key="d0">4158381</data>
    </edge>
    <edge source="MEX" target="NZL">
      <data key="d0">12976017</data>
    </edge>
    <edge source="MEX" target="NIC">
      <data key="d0">1278410</data>
    </edge>
    <edge source="MEX" target="NOR">
      <data key="d0">2748077</data>
    </edge>
    <edge source="MEX" target="PAN">
      <data key="d0">19391083</data>
    </edge>
    <edge source="MEX" target="PRY">
      <data key="d0">8040257</data>
    </edge>
    <edge source="MEX" target="PER">
      <data key="d0">12063017</data>
    </edge>
    <edge source="MEX" target="PHL">
      <data key="d0">1507376</data>
    </edge>
    <edge source="MEX" target="POL">
      <data key="d0">1779323</data>
    </edge>
    <edge source="MEX" target="PRT">
      <data key="d0">678085</data>
    </edge>
    <edge source="MEX" target="ROU">
      <data key="d0">1263013</data>
    </edge>
    <edge source="MEX" target="RUS">
      <data key="d0">6234863</data>
    </edge>
    <edge source="MEX" target="SRB">
      <data key="d0">613056</data>
    </edge>
    <edge source="MEX" target="IND">
      <data key="d0">2775804</data>
    </edge>
    <edge source="MEX" target="SGP">
      <data key="d0">13692646</data>
    </edge>
    <edge source="MEX" target="SVK">
      <data key="d0">21514</data>
    </edge>
    <edge source="MEX" target="VNM">
      <data key="d0">547910</data>
    </edge>
    <edge source="MEX" target="SVN">
      <data key="d0">183621</data>
    </edge>
    <edge source="MEX" target="ZAF">
      <data key="d0">10417987</data>
    </edge>
    <edge source="MEX" target="ESP">
      <data key="d0">31556209</data>
    </edge>
    <edge source="MEX" target="SWE">
      <data key="d0">1177173</data>
    </edge>
    <edge source="MEX" target="CHE">
      <data key="d0">5423548</data>
    </edge>
    <edge source="MEX" target="THA">
      <data key="d0">1047390</data>
    </edge>
    <edge source="MEX" target="ARE">
      <data key="d0">7613577</data>
    </edge>
    <edge source="MEX" target="TUR">
      <data key="d0">6153733</data>
    </edge>
    <edge source="MEX" target="UKR">
      <data key="d0">2852617</data>
    </edge>
    <edge source="MEX" target="GBR">
      <data key="d0">80569168</data>
    </edge>
    <edge source="MEX" target="USA">
      <data key="d0">3679719994</data>
    </edge>
    <edge source="MEX" target="URY">
      <data key="d0">4852153</data>
    </edge>
    <edge source="NLD" target="ALB">
      <data key="d0">4091394</data>
    </edge>
    <edge source="NLD" target="DZA">
      <data key="d0">4721454</data>
    </edge>
    <edge source="NLD" target="AZE">
      <data key="d0">1675406</data>
    </edge>
    <edge source="NLD" target="ARG">
      <data key="d0">5377977</data>
    </edge>
    <edge source="NLD" target="AUS">
      <data key="d0">56922364</data>
    </edge>
    <edge source="NLD" target="AUT">
      <data key="d0">14509868</data>
    </edge>
    <edge source="NLD" target="ARM">
      <data key="d0">82842</data>
    </edge>
    <edge source="NLD" target="BEL">
      <data key="d0">348337115</data>
    </edge>
    <edge source="NLD" target="BOL">
      <data key="d0">21835</data>
    </edge>
    <edge source="NLD" target="BWA">
      <data key="d0">11295</data>
    </edge>
    <edge source="NLD" target="BRA">
      <data key="d0">13792074</data>
    </edge>
    <edge source="NLD" target="BGR">
      <data key="d0">9350874</data>
    </edge>
    <edge source="NLD" target="BDI">
      <data key="d0">103003</data>
    </edge>
    <edge source="NLD" target="BLR">
      <data key="d0">1122534</data>
    </edge>
    <edge source="NLD" target="KHM">
      <data key="d0">1746223</data>
    </edge>
    <edge source="NLD" target="CMR">
      <data key="d0">3829666</data>
    </edge>
    <edge source="NLD" target="CAN">
      <data key="d0">82581215</data>
    </edge>
    <edge source="NLD" target="CAF">
      <data key="d0">76813</data>
    </edge>
    <edge source="NLD" target="LKA">
      <data key="d0">963644</data>
    </edge>
    <edge source="NLD" target="CHL">
      <data key="d0">4419244</data>
    </edge>
    <edge source="NLD" target="CHN">
      <data key="d0">113575384</data>
    </edge>
    <edge source="NLD" target="COL">
      <data key="d0">19791200</data>
    </edge>
    <edge source="NLD" target="CRI">
      <data key="d0">435455</data>
    </edge>
    <edge source="NLD" target="HRV">
      <data key="d0">18324379</data>
    </edge>
    <edge source="NLD" target="CZE">
      <data key="d0">21037920</data>
    </edge>
    <edge source="NLD" target="BEN">
      <data key="d0">1828914</data>
    </edge>
    <edge source="NLD" target="DNK">
      <data key="d0">46971289</data>
    </edge>
    <edge source="NLD" target="ECU">
      <data key="d0">1099625</data>
    </edge>
    <edge source="NLD" target="SLV">
      <data key="d0">345190</data>
    </edge>
    <edge source="NLD" target="ETH">
      <data key="d0">464261</data>
    </edge>
    <edge source="NLD" target="EST">
      <data key="d0">8148721</data>
    </edge>
    <edge source="NLD" target="FIN">
      <data key="d0">27179913</data>
    </edge>
    <edge source="NLD" target="FRA">
      <data key="d0">336615266</data>
    </edge>
    <edge source="NLD" target="GEO">
      <data key="d0">4521003</data>
    </edge>
    <edge source="NLD" target="GMB">
      <data key="d0">1219719</data>
    </edge>
    <edge source="NLD" target="PSE">
      <data key="d0">2587213</data>
    </edge>
    <edge source="NLD" target="DEU">
      <data key="d0">394798476</data>
    </edge>
    <edge source="NLD" target="GHA">
      <data key="d0">7811007</data>
    </edge>
    <edge source="NLD" target="GRC">
      <data key="d0">10471248</data>
    </edge>
    <edge source="NLD" target="GTM">
      <data key="d0">104996</data>
    </edge>
    <edge source="NLD" target="HND">
      <data key="d0">1048738</data>
    </edge>
    <edge source="NLD" target="HKG">
      <data key="d0">31003727</data>
    </edge>
    <edge source="NLD" target="HUN">
      <data key="d0">16858239</data>
    </edge>
    <edge source="NLD" target="IDN">
      <data key="d0">755788</data>
    </edge>
    <edge source="NLD" target="IRL">
      <data key="d0">88406771</data>
    </edge>
    <edge source="NLD" target="ISR">
      <data key="d0">22195258</data>
    </edge>
    <edge source="NLD" target="ITA">
      <data key="d0">128317574</data>
    </edge>
    <edge source="NLD" target="CIV">
      <data key="d0">5067057</data>
    </edge>
    <edge source="NLD" target="JAM">
      <data key="d0">312971</data>
    </edge>
    <edge source="NLD" target="JPN">
      <data key="d0">48673708</data>
    </edge>
    <edge source="NLD" target="KAZ">
      <data key="d0">369942</data>
    </edge>
    <edge source="NLD" target="JOR">
      <data key="d0">2618489</data>
    </edge>
    <edge source="NLD" target="KOR">
      <data key="d0">22169037</data>
    </edge>
    <edge source="NLD" target="KGZ">
      <data key="d0">410858</data>
    </edge>
    <edge source="NLD" target="LBN">
      <data key="d0">10116059</data>
    </edge>
    <edge source="NLD" target="LVA">
      <data key="d0">7520909</data>
    </edge>
    <edge source="NLD" target="LTU">
      <data key="d0">6012845</data>
    </edge>
    <edge source="NLD" target="MDG">
      <data key="d0">219967</data>
    </edge>
    <edge source="NLD" target="MWI">
      <data key="d0">170355</data>
    </edge>
    <edge source="NLD" target="MYS">
      <data key="d0">24482938</data>
    </edge>
    <edge source="NLD" target="MRT">
      <data key="d0">139946</data>
    </edge>
    <edge source="NLD" target="MUS">
      <data key="d0">4840635</data>
    </edge>
    <edge source="NLD" target="MEX">
      <data key="d0">4462229</data>
    </edge>
    <edge source="NLD" target="MDA">
      <data key="d0">7481553</data>
    </edge>
    <edge source="NLD" target="MAR">
      <data key="d0">1199357</data>
    </edge>
    <edge source="NLD" target="MOZ">
      <data key="d0">372116</data>
    </edge>
    <edge source="NLD" target="OMN">
      <data key="d0">4674454</data>
    </edge>
    <edge source="NLD" target="NAM">
      <data key="d0">13511</data>
    </edge>
    <edge source="NLD" target="NZL">
      <data key="d0">12690101</data>
    </edge>
    <edge source="NLD" target="NIC">
      <data key="d0">76354</data>
    </edge>
    <edge source="NLD" target="NER">
      <data key="d0">1132989</data>
    </edge>
    <edge source="NLD" target="NOR">
      <data key="d0">89746844</data>
    </edge>
    <edge source="NLD" target="PAK">
      <data key="d0">1406439</data>
    </edge>
    <edge source="NLD" target="PAN">
      <data key="d0">4949912</data>
    </edge>
    <edge source="NLD" target="PRY">
      <data key="d0">9048472</data>
    </edge>
    <edge source="NLD" target="PER">
      <data key="d0">2209015</data>
    </edge>
    <edge source="NLD" target="PHL">
      <data key="d0">3207834</data>
    </edge>
    <edge source="NLD" target="POL">
      <data key="d0">30428157</data>
    </edge>
    <edge source="NLD" target="PRT">
      <data key="d0">10509093</data>
    </edge>
    <edge source="NLD" target="ROU">
      <data key="d0">12605588</data>
    </edge>
    <edge source="NLD" target="RUS">
      <data key="d0">22134391</data>
    </edge>
    <edge source="NLD" target="SAU">
      <data key="d0">18058802</data>
    </edge>
    <edge source="NLD" target="SEN">
      <data key="d0">3267620</data>
    </edge>
    <edge source="NLD" target="SRB">
      <data key="d0">3650863</data>
    </edge>
    <edge source="NLD" target="IND">
      <data key="d0">1669584</data>
    </edge>
    <edge source="NLD" target="SGP">
      <data key="d0">49013290</data>
    </edge>
    <edge source="NLD" target="SVK">
      <data key="d0">13419827</data>
    </edge>
    <edge source="NLD" target="VNM">
      <data key="d0">50075729</data>
    </edge>
    <edge source="NLD" target="SVN">
      <data key="d0">7168550</data>
    </edge>
    <edge source="NLD" target="ZAF">
      <data key="d0">22835592</data>
    </edge>
    <edge source="NLD" target="ESP">
      <data key="d0">163084632</data>
    </edge>
    <edge source="NLD" target="SWE">
      <data key="d0">67358962</data>
    </edge>
    <edge source="NLD" target="CHE">
      <data key="d0">43138258</data>
    </edge>
    <edge source="NLD" target="THA">
      <data key="d0">8039596</data>
    </edge>
    <edge source="NLD" target="TGO">
      <data key="d0">1081807</data>
    </edge>
    <edge source="NLD" target="ARE">
      <data key="d0">61761970</data>
    </edge>
    <edge source="NLD" target="TUN">
      <data key="d0">119266</data>
    </edge>
    <edge source="NLD" target="TUR">
      <data key="d0">67085846</data>
    </edge>
    <edge source="NLD" target="UGA">
      <data key="d0">962470</data>
    </edge>
    <edge source="NLD" target="UKR">
      <data key="d0">3014803</data>
    </edge>
    <edge source="NLD" target="MKD">
      <data key="d0">2276247</data>
    </edge>
    <edge source="NLD" target="EGY">
      <data key="d0">1032710</data>
    </edge>
    <edge source="NLD" target="GBR">
      <data key="d0">514226182</data>
    </edge>
    <edge source="NLD" target="TZA">
      <data key="d0">6004370</data>
    </edge>
    <edge source="NLD" target="USA">
      <data key="d0">893330332</data>
    </edge>
    <edge source="NLD" target="BFA">
      <data key="d0">1874864</data>
    </edge>
    <edge source="NLD" target="URY">
      <data key="d0">2370936</data>
    </edge>
    <edge source="NZL" target="ARG">
      <data key="d0">55420</data>
    </edge>
    <edge source="NZL" target="AUS">
      <data key="d0">363484673</data>
    </edge>
    <edge source="NZL" target="BEL">
      <data key="d0">9755942</data>
    </edge>
    <edge source="NZL" target="BRA">
      <data key="d0">337228</data>
    </edge>
    <edge source="NZL" target="BGR">
      <data key="d0">1396529</data>
    </edge>
    <edge source="NZL" target="BLR">
      <data key="d0">45780</data>
    </edge>
    <edge source="NZL" target="KHM">
      <data key="d0">203351</data>
    </edge>
    <edge source="NZL" target="CAN">
      <data key="d0">82510627</data>
    </edge>
    <edge source="NZL" target="LKA">
      <data key="d0">97691</data>
    </edge>
    <edge source="NZL" target="CHN">
      <data key="d0">28274062</data>
    </edge>
    <edge source="NZL" target="COL">
      <data key="d0">307889</data>
    </edge>
    <edge source="NZL" target="CRI">
      <data key="d0">11527</data>
    </edge>
    <edge source="NZL" target="CZE">
      <data key="d0">87233</data>
    </edge>
    <edge source="NZL" target="DNK">
      <data key="d0">5523336</data>
    </edge>
    <edge source="NZL" target="FIN">
      <data key="d0">1416603</data>
    </edge>
    <edge source="NZL" target="FRA">
      <data key="d0">14067891</data>
    </edge>
    <edge source="NZL" target="DEU">
      <data key="d0">9791148</data>
    </edge>
    <edge source="NZL" target="GRC">
      <data key="d0">141604</data>
    </edge>
    <edge source="NZL" target="HKG">
      <data key="d0">12463681</data>
    </edge>
    <edge source="NZL" target="HUN">
      <data key="d0">111579</data>
    </edge>
    <edge source="NZL" target="IDN">
      <data key="d0">626942</data>
    </edge>
    <edge source="NZL" target="IRL">
      <data key="d0">15923128</data>
    </edge>
    <edge source="NZL" target="ISR">
      <data key="d0">155742</data>
    </edge>
    <edge source="NZL" target="ITA">
      <data key="d0">534277</data>
    </edge>
    <edge source="NZL" target="JPN">
      <data key="d0">11698461</data>
    </edge>
    <edge source="NZL" target="KOR">
      <data key="d0">3735840</data>
    </edge>
    <edge source="NZL" target="LVA">
      <data key="d0">4163000</data>
    </edge>
    <edge source="NZL" target="MYS">
      <data key="d0">1953643</data>
    </edge>
    <edge source="NZL" target="MUS">
      <data key="d0">48379</data>
    </edge>
    <edge source="NZL" target="MEX">
      <data key="d0">354823</data>
    </edge>
    <edge source="NZL" target="NLD">
      <data key="d0">30378126</data>
    </edge>
    <edge source="NZL" target="NOR">
      <data key="d0">2177245</data>
    </edge>
    <edge source="NZL" target="PAN">
      <data key="d0">94758</data>
    </edge>
    <edge source="NZL" target="PER">
      <data key="d0">80263</data>
    </edge>
    <edge source="NZL" target="PHL">
      <data key="d0">2838374</data>
    </edge>
    <edge source="NZL" target="POL">
      <data key="d0">1173270</data>
    </edge>
    <edge source="NZL" target="PRT">
      <data key="d0">297105</data>
    </edge>
    <edge source="NZL" target="RUS">
      <data key="d0">36381</data>
    </edge>
    <edge source="NZL" target="IND">
      <data key="d0">273598</data>
    </edge>
    <edge source="NZL" target="SGP">
      <data key="d0">15796974</data>
    </edge>
    <edge source="NZL" target="SVK">
      <data key="d0">50045</data>
    </edge>
    <edge source="NZL" target="VNM">
      <data key="d0">661913</data>
    </edge>
    <edge source="NZL" target="ZAF">
      <data key="d0">131085</data>
    </edge>
    <edge source="NZL" target="ESP">
      <data key="d0">214950</data>
    </edge>
    <edge source="NZL" target="SWE">
      <data key="d0">10897065</data>
    </edge>
    <edge source="NZL" target="CHE">
      <data key="d0">146916</data>
    </edge>
    <edge source="NZL" target="THA">
      <data key="d0">2400730</data>
    </edge>
    <edge source="NZL" target="ARE">
      <data key="d0">4943615</data>
    </edge>
    <edge source="NZL" target="TUR">
      <data key="d0">142096</data>
    </edge>
    <edge source="NZL" target="UKR">
      <data key="d0">731882</data>
    </edge>
    <edge source="NZL" target="EGY">
      <data key="d0">10570</data>
    </edge>
    <edge source="NZL" target="GBR">
      <data key="d0">265789068</data>
    </edge>
    <edge source="NZL" target="USA">
      <data key="d0">354234101</data>
    </edge>
    <edge source="NIC" target="ARG">
      <data key="d0">28287</data>
    </edge>
    <edge source="NIC" target="AUS">
      <data key="d0">18840</data>
    </edge>
    <edge source="NIC" target="BEL">
      <data key="d0">159301</data>
    </edge>
    <edge source="NIC" target="BOL">
      <data key="d0">680725</data>
    </edge>
    <edge source="NIC" target="KHM">
      <data key="d0">36138</data>
    </edge>
    <edge source="NIC" target="CAN">
      <data key="d0">732582</data>
    </edge>
    <edge source="NIC" target="CHL">
      <data key="d0">440041</data>
    </edge>
    <edge source="NIC" target="CHN">
      <data key="d0">11804</data>
    </edge>
    <edge source="NIC" target="CRI">
      <data key="d0">7550649</data>
    </edge>
    <edge source="NIC" target="CZE">
      <data key="d0">55446</data>
    </edge>
    <edge source="NIC" target="SLV">
      <data key="d0">1297433</data>
    </edge>
    <edge source="NIC" target="FRA">
      <data key="d0">17326</data>
    </edge>
    <edge source="NIC" target="DEU">
      <data key="d0">440129</data>
    </edge>
    <edge source="NIC" target="GTM">
      <data key="d0">5850529</data>
    </edge>
    <edge source="NIC" target="HND">
      <data key="d0">4364749</data>
    </edge>
    <edge source="NIC" target="ITA">
      <data key="d0">67273</data>
    </edge>
    <edge source="NIC" target="MEX">
      <data key="d0">1335762</data>
    </edge>
    <edge source="NIC" target="NLD">
      <data key="d0">24692</data>
    </edge>
    <edge source="NIC" target="PAN">
      <data key="d0">4814962</data>
    </edge>
    <edge source="NIC" target="PER">
      <data key="d0">1121968</data>
    </edge>
    <edge source="NIC" target="ROU">
      <data key="d0">14009</data>
    </edge>
    <edge source="NIC" target="ESP">
      <data key="d0">764464</data>
    </edge>
    <edge source="NIC" target="ARE">
      <data key="d0">20073</data>
    </edge>
    <edge source="NIC" target="USA">
      <data key="d0">3565162</data>
    </edge>
    <edge source="NOR" target="AZE">
      <data key="d0">11119</data>
    </edge>
    <edge source="NOR" target="AUS">
      <data key="d0">4112552</data>
    </edge>
    <edge source="NOR" target="AUT">
      <data key="d0">117552</data>
    </edge>
    <edge source="NOR" target="BEL">
      <data key="d0">119939</data>
    </edge>
    <edge source="NOR" target="BRA">
      <data key="d0">235290</data>
    </edge>
    <edge source="NOR" target="BGR">
      <data key="d0">117874</data>
    </edge>
    <edge source="NOR" target="CAN">
      <data key="d0">1636449</data>
    </edge>
    <edge source="NOR" target="CHN">
      <data key="d0">3219131</data>
    </edge>
    <edge source="NOR" target="HRV">
      <data key="d0">81843</data>
    </edge>
    <edge source="NOR" target="CZE">
      <data key="d0">87398</data>
    </edge>
    <edge source="NOR" target="DNK">
      <data key="d0">15681000</data>
    </edge>
    <edge source="NOR" target="EST">
      <data key="d0">514464</data>
    </edge>
    <edge source="NOR" target="FIN">
      <data key="d0">2044779</data>
    </edge>
    <edge source="NOR" target="FRA">
      <data key="d0">1155819</data>
    </edge>
    <edge source="NOR" target="DEU">
      <data key="d0">18978757</data>
    </edge>
    <edge source="NOR" target="GHA">
      <data key="d0">32178</data>
    </edge>
    <edge source="NOR" target="GRC">
      <data key="d0">413388</data>
    </edge>
    <edge source="NOR" target="HKG">
      <data key="d0">148896</data>
    </edge>
    <edge source="NOR" target="ITA">
      <data key="d0">846169</data>
    </edge>
    <edge source="NOR" target="JPN">
      <data key="d0">231350</data>
    </edge>
    <edge source="NOR" target="KOR">
      <data key="d0">123069</data>
    </edge>
    <edge source="NOR" target="LVA">
      <data key="d0">98012</data>
    </edge>
    <edge source="NOR" target="LTU">
      <data key="d0">54963</data>
    </edge>
    <edge source="NOR" target="MEX">
      <data key="d0">458846</data>
    </edge>
    <edge source="NOR" target="NLD">
      <data key="d0">934777</data>
    </edge>
    <edge source="NOR" target="POL">
      <data key="d0">248025</data>
    </edge>
    <edge source="NOR" target="PRT">
      <data key="d0">59707</data>
    </edge>
    <edge source="NOR" target="RUS">
      <data key="d0">98304</data>
    </edge>
    <edge source="NOR" target="SAU">
      <data key="d0">1004428</data>
    </edge>
    <edge source="NOR" target="SGP">
      <data key="d0">231735</data>
    </edge>
    <edge source="NOR" target="VNM">
      <data key="d0">10075</data>
    </edge>
    <edge source="NOR" target="ZAF">
      <data key="d0">61639</data>
    </edge>
    <edge source="NOR" target="ESP">
      <data key="d0">1137855</data>
    </edge>
    <edge source="NOR" target="SWE">
      <data key="d0">21867560</data>
    </edge>
    <edge source="NOR" target="CHE">
      <data key="d0">518499</data>
    </edge>
    <edge source="NOR" target="THA">
      <data key="d0">408220</data>
    </edge>
    <edge source="NOR" target="TGO">
      <data key="d0">18684</data>
    </edge>
    <edge source="NOR" target="ARE">
      <data key="d0">10885953</data>
    </edge>
    <edge source="NOR" target="TUR">
      <data key="d0">23661</data>
    </edge>
    <edge source="NOR" target="EGY">
      <data key="d0">12297</data>
    </edge>
    <edge source="NOR" target="GBR">
      <data key="d0">4652105</data>
    </edge>
    <edge source="NOR" target="USA">
      <data key="d0">22958758</data>
    </edge>
    <edge source="PAN" target="AUS">
      <data key="d0">651281</data>
    </edge>
    <edge source="PAN" target="BEL">
      <data key="d0">179834</data>
    </edge>
    <edge source="PAN" target="BOL">
      <data key="d0">4044514</data>
    </edge>
    <edge source="PAN" target="BRA">
      <data key="d0">1335122</data>
    </edge>
    <edge source="PAN" target="CAN">
      <data key="d0">126360</data>
    </edge>
    <edge source="PAN" target="CHL">
      <data key="d0">11243445</data>
    </edge>
    <edge source="PAN" target="CHN">
      <data key="d0">856474</data>
    </edge>
    <edge source="PAN" target="COL">
      <data key="d0">66481967</data>
    </edge>
    <edge source="PAN" target="CRI">
      <data key="d0">17567933</data>
    </edge>
    <edge source="PAN" target="CZE">
      <data key="d0">24168</data>
    </edge>
    <edge source="PAN" target="ECU">
      <data key="d0">9103538</data>
    </edge>
    <edge source="PAN" target="SLV">
      <data key="d0">6484054</data>
    </edge>
    <edge source="PAN" target="FRA">
      <data key="d0">245482</data>
    </edge>
    <edge source="PAN" target="DEU">
      <data key="d0">349611</data>
    </edge>
    <edge source="PAN" target="GTM">
      <data key="d0">6765335</data>
    </edge>
    <edge source="PAN" target="HND">
      <data key="d0">3316467</data>
    </edge>
    <edge source="PAN" target="HKG">
      <data key="d0">22616</data>
    </edge>
    <edge source="PAN" target="ISR">
      <data key="d0">420108</data>
    </edge>
    <edge source="PAN" target="ITA">
      <data key="d0">640290</data>
    </edge>
    <edge source="PAN" target="JAM">
      <data key="d0">1761246</data>
    </edge>
    <edge source="PAN" target="JPN">
      <data key="d0">21600</data>
    </edge>
    <edge source="PAN" target="KOR">
      <data key="d0">8234173</data>
    </edge>
    <edge source="PAN" target="MYS">
      <data key="d0">2944001</data>
    </edge>
    <edge source="PAN" target="MEX">
      <data key="d0">1209967</data>
    </edge>
    <edge source="PAN" target="NLD">
      <data key="d0">59176663</data>
    </edge>
    <edge source="PAN" target="NIC">
      <data key="d0">3832791</data>
    </edge>
    <edge source="PAN" target="PRY">
      <data key="d0">53646</data>
    </edge>
    <edge source="PAN" target="PER">
      <data key="d0">5271787</data>
    </edge>
    <edge source="PAN" target="RUS">
      <data key="d0">659932</data>
    </edge>
    <edge source="PAN" target="SGP">
      <data key="d0">2609909</data>
    </edge>
    <edge source="PAN" target="VNM">
      <data key="d0">1810348</data>
    </edge>
    <edge source="PAN" target="ESP">
      <data key="d0">929771</data>
    </edge>
    <edge source="PAN" target="THA">
      <data key="d0">12600397</data>
    </edge>
    <edge source="PAN" target="GBR">
      <data key="d0">140777</data>
    </edge>
    <edge source="PAN" target="USA">
      <data key="d0">9453155</data>
    </edge>
    <edge source="PAN" target="URY">
      <data key="d0">917989</data>
    </edge>
    <edge source="PRY" target="ARG">
      <data key="d0">53850</data>
    </edge>
    <edge source="PRY" target="BEL">
      <data key="d0">42635</data>
    </edge>
    <edge source="PRY" target="CHN">
      <data key="d0">33368</data>
    </edge>
    <edge source="PRY" target="DEU">
      <data key="d0">34097</data>
    </edge>
    <edge source="PRY" target="ITA">
      <data key="d0">20100</data>
    </edge>
    <edge source="PRY" target="MOZ">
      <data key="d0">108000</data>
    </edge>
    <edge source="PRY" target="NLD">
      <data key="d0">25600</data>
    </edge>
    <edge source="PRY" target="USA">
      <data key="d0">29568</data>
    </edge>
    <edge source="PER" target="ARG">
      <data key="d0">233159</data>
    </edge>
    <edge source="PER" target="AUS">
      <data key="d0">174526</data>
    </edge>
    <edge source="PER" target="BEL">
      <data key="d0">253005</data>
    </edge>
    <edge source="PER" target="BOL">
      <data key="d0">2379379</data>
    </edge>
    <edge source="PER" target="BRA">
      <data key="d0">130943</data>
    </edge>
    <edge source="PER" target="CMR">
      <data key="d0">79180</data>
    </edge>
    <edge source="PER" target="CAN">
      <data key="d0">82363</data>
    </edge>
    <edge source="PER" target="CHL">
      <data key="d0">18982356</data>
    </edge>
    <edge source="PER" target="CHN">
      <data key="d0">180489</data>
    </edge>
    <edge source="PER" target="COL">
      <data key="d0">330133</data>
    </edge>
    <edge source="PER" target="CRI">
      <data key="d0">98771</data>
    </edge>
    <edge source="PER" target="BEN">
      <data key="d0">27299</data>
    </edge>
    <edge source="PER" target="DNK">
      <data key="d0">27747</data>
    </edge>
    <edge source="PER" target="ECU">
      <data key="d0">101987</data>
    </edge>
    <edge source="PER" target="SLV">
      <data key="d0">60366</data>
    </edge>
    <edge source="PER" target="FRA">
      <data key="d0">332228</data>
    </edge>
    <edge source="PER" target="GMB">
      <data key="d0">200324</data>
    </edge>
    <edge source="PER" target="DEU">
      <data key="d0">288873</data>
    </edge>
    <edge source="PER" target="GHA">
      <data key="d0">14313</data>
    </edge>
    <edge source="PER" target="HKG">
      <data key="d0">14628</data>
    </edge>
    <edge source="PER" target="ISR">
      <data key="d0">10674</data>
    </edge>
    <edge source="PER" target="ITA">
      <data key="d0">185001</data>
    </edge>
    <edge source="PER" target="JPN">
      <data key="d0">643135</data>
    </edge>
    <edge source="PER" target="LVA">
      <data key="d0">34161</data>
    </edge>
    <edge source="PER" target="MRT">
      <data key="d0">16850</data>
    </edge>
    <edge source="PER" target="MEX">
      <data key="d0">34181</data>
    </edge>
    <edge source="PER" target="NLD">
      <data key="d0">1428078</data>
    </edge>
    <edge source="PER" target="PAN">
      <data key="d0">281041</data>
    </edge>
    <edge source="PER" target="PRY">
      <data key="d0">369055</data>
    </edge>
    <edge source="PER" target="SEN">
      <data key="d0">82658</data>
    </edge>
    <edge source="PER" target="IND">
      <data key="d0">22666</data>
    </edge>
    <edge source="PER" target="SGP">
      <data key="d0">23738</data>
    </edge>
    <edge source="PER" target="ESP">
      <data key="d0">870328</data>
    </edge>
    <edge source="PER" target="SWE">
      <data key="d0">44251</data>
    </edge>
    <edge source="PER" target="CHE">
      <data key="d0">180315</data>
    </edge>
    <edge source="PER" target="ARE">
      <data key="d0">76085</data>
    </edge>
    <edge source="PER" target="GBR">
      <data key="d0">500082</data>
    </edge>
    <edge source="PER" target="USA">
      <data key="d0">6945870</data>
    </edge>
    <edge source="PER" target="URY">
      <data key="d0">12431</data>
    </edge>
    <edge source="PHL" target="AUS">
      <data key="d0">1774111</data>
    </edge>
    <edge source="PHL" target="BEL">
      <data key="d0">277984</data>
    </edge>
    <edge source="PHL" target="BRA">
      <data key="d0">2616921</data>
    </edge>
    <edge source="PHL" target="KHM">
      <data key="d0">20833</data>
    </edge>
    <edge source="PHL" target="CAN">
      <data key="d0">2522892</data>
    </edge>
    <edge source="PHL" target="LKA">
      <data key="d0">23740</data>
    </edge>
    <edge source="PHL" target="CHN">
      <data key="d0">1032248</data>
    </edge>
    <edge source="PHL" target="FRA">
      <data key="d0">2007773</data>
    </edge>
    <edge source="PHL" target="DEU">
      <data key="d0">279105</data>
    </edge>
    <edge source="PHL" target="HKG">
      <data key="d0">1188476</data>
    </edge>
    <edge source="PHL" target="IRL">
      <data key="d0">15610</data>
    </edge>
    <edge source="PHL" target="ISR">
      <data key="d0">13223</data>
    </edge>
    <edge source="PHL" target="ITA">
      <data key="d0">161302</data>
    </edge>
    <edge source="PHL" target="JPN">
      <data key="d0">1300268</data>
    </edge>
    <edge source="PHL" target="KOR">
      <data key="d0">2435287</data>
    </edge>
    <edge source="PHL" target="LTU">
      <data key="d0">146667</data>
    </edge>
    <edge source="PHL" target="MYS">
      <data key="d0">3677336</data>
    </edge>
    <edge source="PHL" target="MEX">
      <data key="d0">63676</data>
    </edge>
    <edge source="PHL" target="OMN">
      <data key="d0">83917</data>
    </edge>
    <edge source="PHL" target="NLD">
      <data key="d0">2512930</data>
    </edge>
    <edge source="PHL" target="NZL">
      <data key="d0">454926</data>
    </edge>
    <edge source="PHL" target="NOR">
      <data key="d0">23540</data>
    </edge>
    <edge source="PHL" target="PRY">
      <data key="d0">12701</data>
    </edge>
    <edge source="PHL" target="POL">
      <data key="d0">56198</data>
    </edge>
    <edge source="PHL" target="SAU">
      <data key="d0">508040</data>
    </edge>
    <edge source="PHL" target="SGP">
      <data key="d0">7101558</data>
    </edge>
    <edge source="PHL" target="VNM">
      <data key="d0">3624336</data>
    </edge>
    <edge source="PHL" target="ZAF">
      <data key="d0">95213</data>
    </edge>
    <edge source="PHL" target="ESP">
      <data key="d0">350341</data>
    </edge>
    <edge source="PHL" target="SWE">
      <data key="d0">42162</data>
    </edge>
    <edge source="PHL" target="THA">
      <data key="d0">218727</data>
    </edge>
    <edge source="PHL" target="ARE">
      <data key="d0">4649478</data>
    </edge>
    <edge source="PHL" target="GBR">
      <data key="d0">8424382</data>
    </edge>
    <edge source="PHL" target="USA">
      <data key="d0">47906245</data>
    </edge>
    <edge source="ROU" target="ALB">
      <data key="d0">755905</data>
    </edge>
    <edge source="ROU" target="AUS">
      <data key="d0">145593</data>
    </edge>
    <edge source="ROU" target="AUT">
      <data key="d0">214041</data>
    </edge>
    <edge source="ROU" target="BEL">
      <data key="d0">414154</data>
    </edge>
    <edge source="ROU" target="BRA">
      <data key="d0">47138</data>
    </edge>
    <edge source="ROU" target="BGR">
      <data key="d0">24898967</data>
    </edge>
    <edge source="ROU" target="CMR">
      <data key="d0">11800</data>
    </edge>
    <edge source="ROU" target="CAN">
      <data key="d0">909426</data>
    </edge>
    <edge source="ROU" target="CHN">
      <data key="d0">3489535</data>
    </edge>
    <edge source="ROU" target="HRV">
      <data key="d0">1100889</data>
    </edge>
    <edge source="ROU" target="CZE">
      <data key="d0">918031</data>
    </edge>
    <edge source="ROU" target="DNK">
      <data key="d0">105914</data>
    </edge>
    <edge source="ROU" target="EST">
      <data key="d0">862894</data>
    </edge>
    <edge source="ROU" target="FIN">
      <data key="d0">30840</data>
    </edge>
    <edge source="ROU" target="FRA">
      <data key="d0">488248</data>
    </edge>
    <edge source="ROU" target="GMB">
      <data key="d0">23789</data>
    </edge>
    <edge source="ROU" target="DEU">
      <data key="d0">4111105</data>
    </edge>
    <edge source="ROU" target="GHA">
      <data key="d0">22357</data>
    </edge>
    <edge source="ROU" target="GRC">
      <data key="d0">7948109</data>
    </edge>
    <edge source="ROU" target="HKG">
      <data key="d0">19344</data>
    </edge>
    <edge source="ROU" target="HUN">
      <data key="d0">6312031</data>
    </edge>
    <edge source="ROU" target="IRL">
      <data key="d0">120166</data>
    </edge>
    <edge source="ROU" target="ISR">
      <data key="d0">1143374</data>
    </edge>
    <edge source="ROU" target="ITA">
      <data key="d0">8146296</data>
    </edge>
    <edge source="ROU" target="JPN">
      <data key="d0">344290</data>
    </edge>
    <edge source="ROU" target="KAZ">
      <data key="d0">29035</data>
    </edge>
    <edge source="ROU" target="KOR">
      <data key="d0">103988</data>
    </edge>
    <edge source="ROU" target="LBN">
      <data key="d0">26980</data>
    </edge>
    <edge source="ROU" target="LVA">
      <data key="d0">126747</data>
    </edge>
    <edge source="ROU" target="LTU">
      <data key="d0">22514</data>
    </edge>
    <edge source="ROU" target="MYS">
      <data key="d0">16641</data>
    </edge>
    <edge source="ROU" target="MEX">
      <data key="d0">44760</data>
    </edge>
    <edge source="ROU" target="MDA">
      <data key="d0">6433963</data>
    </edge>
    <edge source="ROU" target="OMN">
      <data key="d0">34136</data>
    </edge>
    <edge source="ROU" target="NLD">
      <data key="d0">6695760</data>
    </edge>
    <edge source="ROU" target="PER">
      <data key="d0">14540</data>
    </edge>
    <edge source="ROU" target="PHL">
      <data key="d0">22908</data>
    </edge>
    <edge source="ROU" target="POL">
      <data key="d0">757457</data>
    </edge>
    <edge source="ROU" target="RUS">
      <data key="d0">301012</data>
    </edge>
    <edge source="ROU" target="SAU">
      <data key="d0">381585</data>
    </edge>
    <edge source="ROU" target="SRB">
      <data key="d0">12537383</data>
    </edge>
    <edge source="ROU" target="SGP">
      <data key="d0">24452</data>
    </edge>
    <edge source="ROU" target="SVK">
      <data key="d0">1301105</data>
    </edge>
    <edge source="ROU" target="VNM">
      <data key="d0">28210</data>
    </edge>
    <edge source="ROU" target="ESP">
      <data key="d0">5458765</data>
    </edge>
    <edge source="ROU" target="SWE">
      <data key="d0">115498</data>
    </edge>
    <edge source="ROU" target="CHE">
      <data key="d0">92295</data>
    </edge>
    <edge source="ROU" target="ARE">
      <data key="d0">20198</data>
    </edge>
    <edge source="ROU" target="TUR">
      <data key="d0">3756518</data>
    </edge>
    <edge source="ROU" target="UKR">
      <data key="d0">124552</data>
    </edge>
    <edge source="ROU" target="MKD">
      <data key="d0">1971271</data>
    </edge>
    <edge source="ROU" target="GBR">
      <data key="d0">7902650</data>
    </edge>
    <edge source="ROU" target="USA">
      <data key="d0">2192868</data>
    </edge>
    <edge source="SEN" target="BEL">
      <data key="d0">10048</data>
    </edge>
    <edge source="SEN" target="BEN">
      <data key="d0">20381</data>
    </edge>
    <edge source="SEN" target="FRA">
      <data key="d0">490846</data>
    </edge>
    <edge source="SEN" target="GMB">
      <data key="d0">100763</data>
    </edge>
    <edge source="SEN" target="CIV">
      <data key="d0">125516</data>
    </edge>
    <edge source="SEN" target="MRT">
      <data key="d0">97005</data>
    </edge>
    <edge source="SEN" target="SAU">
      <data key="d0">15416</data>
    </edge>
    <edge source="SEN" target="ARE">
      <data key="d0">78147</data>
    </edge>
    <edge source="SEN" target="USA">
      <data key="d0">62465</data>
    </edge>
    <edge source="SEN" target="BFA">
      <data key="d0">74811</data>
    </edge>
    <edge source="IND" target="AUS">
      <data key="d0">802505</data>
    </edge>
    <edge source="IND" target="BEL">
      <data key="d0">32937</data>
    </edge>
    <edge source="IND" target="BDI">
      <data key="d0">22915</data>
    </edge>
    <edge source="IND" target="KHM">
      <data key="d0">58654</data>
    </edge>
    <edge source="IND" target="CMR">
      <data key="d0">118567</data>
    </edge>
    <edge source="IND" target="CAN">
      <data key="d0">861033</data>
    </edge>
    <edge source="IND" target="LKA">
      <data key="d0">3125130</data>
    </edge>
    <edge source="IND" target="CHL">
      <data key="d0">177480</data>
    </edge>
    <edge source="IND" target="CHN">
      <data key="d0">310329</data>
    </edge>
    <edge source="IND" target="BEN">
      <data key="d0">2056460</data>
    </edge>
    <edge source="IND" target="DNK">
      <data key="d0">51413</data>
    </edge>
    <edge source="IND" target="EST">
      <data key="d0">19424</data>
    </edge>
    <edge source="IND" target="FRA">
      <data key="d0">1466517</data>
    </edge>
    <edge source="IND" target="GEO">
      <data key="d0">46216</data>
    </edge>
    <edge source="IND" target="DEU">
      <data key="d0">166723</data>
    </edge>
    <edge source="IND" target="GHA">
      <data key="d0">5751764</data>
    </edge>
    <edge source="IND" target="GTM">
      <data key="d0">11592</data>
    </edge>
    <edge source="IND" target="HND">
      <data key="d0">24419</data>
    </edge>
    <edge source="IND" target="HKG">
      <data key="d0">649746</data>
    </edge>
    <edge source="IND" target="ISR">
      <data key="d0">40938</data>
    </edge>
    <edge source="IND" target="ITA">
      <data key="d0">169223</data>
    </edge>
    <edge source="IND" target="CIV">
      <data key="d0">524540</data>
    </edge>
    <edge source="IND" target="JPN">
      <data key="d0">863841</data>
    </edge>
    <edge source="IND" target="KOR">
      <data key="d0">80660</data>
    </edge>
    <edge source="IND" target="LBN">
      <data key="d0">100654</data>
    </edge>
    <edge source="IND" target="LVA">
      <data key="d0">79714</data>
    </edge>
    <edge source="IND" target="MYS">
      <data key="d0">6965310</data>
    </edge>
    <edge source="IND" target="MUS">
      <data key="d0">104088</data>
    </edge>
    <edge source="IND" target="MAR">
      <data key="d0">75958</data>
    </edge>
    <edge source="IND" target="MOZ">
      <data key="d0">13770</data>
    </edge>
    <edge source="IND" target="OMN">
      <data key="d0">6648313</data>
    </edge>
    <edge source="IND" target="NAM">
      <data key="d0">23734</data>
    </edge>
    <edge source="IND" target="NLD">
      <data key="d0">16101057</data>
    </edge>
    <edge source="IND" target="NZL">
      <data key="d0">450113</data>
    </edge>
    <edge source="IND" target="NER">
      <data key="d0">153056</data>
    </edge>
    <edge source="IND" target="NOR">
      <data key="d0">62672</data>
    </edge>
    <edge source="IND" target="PAN">
      <data key="d0">126423</data>
    </edge>
    <edge source="IND" target="PHL">
      <data key="d0">222789</data>
    </edge>
    <edge source="IND" target="POL">
      <data key="d0">58627</data>
    </edge>
    <edge source="IND" target="PRT">
      <data key="d0">10741</data>
    </edge>
    <edge source="IND" target="RUS">
      <data key="d0">96805</data>
    </edge>
    <edge source="IND" target="SAU">
      <data key="d0">192528</data>
    </edge>
    <edge source="IND" target="SEN">
      <data key="d0">62863</data>
    </edge>
    <edge source="IND" target="SGP">
      <data key="d0">22538089</data>
    </edge>
    <edge source="IND" target="VNM">
      <data key="d0">7697142</data>
    </edge>
    <edge source="IND" target="ZAF">
      <data key="d0">110381</data>
    </edge>
    <edge source="IND" target="ESP">
      <data key="d0">806216</data>
    </edge>
    <edge source="IND" target="SWE">
      <data key="d0">24992</data>
    </edge>
    <edge source="IND" target="CHE">
      <data key="d0">17753</data>
    </edge>
    <edge source="IND" target="THA">
      <data key="d0">1138294</data>
    </edge>
    <edge source="IND" target="TGO">
      <data key="d0">2110426</data>
    </edge>
    <edge source="IND" target="ARE">
      <data key="d0">86867406</data>
    </edge>
    <edge source="IND" target="TUR">
      <data key="d0">116869</data>
    </edge>
    <edge source="IND" target="UGA">
      <data key="d0">156005</data>
    </edge>
    <edge source="IND" target="UKR">
      <data key="d0">131492</data>
    </edge>
    <edge source="IND" target="GBR">
      <data key="d0">1250097</data>
    </edge>
    <edge source="IND" target="TZA">
      <data key="d0">644311</data>
    </edge>
    <edge source="IND" target="USA">
      <data key="d0">5735484</data>
    </edge>
    <edge source="IND" target="BFA">
      <data key="d0">720174</data>
    </edge>
    <edge source="IND" target="URY">
      <data key="d0">24519</data>
    </edge>
    <edge source="SGP" target="AUS">
      <data key="d0">137466934</data>
    </edge>
    <edge source="SGP" target="BEL">
      <data key="d0">132943</data>
    </edge>
    <edge source="SGP" target="BRA">
      <data key="d0">28969</data>
    </edge>
    <edge source="SGP" target="BGR">
      <data key="d0">23817</data>
    </edge>
    <edge source="SGP" target="KHM">
      <data key="d0">53923285</data>
    </edge>
    <edge source="SGP" target="CAN">
      <data key="d0">489207</data>
    </edge>
    <edge source="SGP" target="LKA">
      <data key="d0">11908573</data>
    </edge>
    <edge source="SGP" target="CHL">
      <data key="d0">51704</data>
    </edge>
    <edge source="SGP" target="CHN">
      <data key="d0">198672559</data>
    </edge>
    <edge source="SGP" target="DNK">
      <data key="d0">130004</data>
    </edge>
    <edge source="SGP" target="ETH">
      <data key="d0">19739</data>
    </edge>
    <edge source="SGP" target="FIN">
      <data key="d0">124329</data>
    </edge>
    <edge source="SGP" target="FRA">
      <data key="d0">11008210</data>
    </edge>
    <edge source="SGP" target="GEO">
      <data key="d0">131922</data>
    </edge>
    <edge source="SGP" target="DEU">
      <data key="d0">661260</data>
    </edge>
    <edge source="SGP" target="GHA">
      <data key="d0">15366</data>
    </edge>
    <edge source="SGP" target="HND">
      <data key="d0">25919</data>
    </edge>
    <edge source="SGP" target="HKG">
      <data key="d0">223873120</data>
    </edge>
    <edge source="SGP" target="HUN">
      <data key="d0">24819</data>
    </edge>
    <edge source="SGP" target="IDN">
      <data key="d0">131352606</data>
    </edge>
    <edge source="SGP" target="IRL">
      <data key="d0">45624</data>
    </edge>
    <edge source="SGP" target="ISR">
      <data key="d0">702381</data>
    </edge>
    <edge source="SGP" target="ITA">
      <data key="d0">309582</data>
    </edge>
    <edge source="SGP" target="CIV">
      <data key="d0">119948</data>
    </edge>
    <edge source="SGP" target="JPN">
      <data key="d0">256660336</data>
    </edge>
    <edge source="SGP" target="KOR">
      <data key="d0">62037550</data>
    </edge>
    <edge source="SGP" target="LVA">
      <data key="d0">59329</data>
    </edge>
    <edge source="SGP" target="MWI">
      <data key="d0">42350</data>
    </edge>
    <edge source="SGP" target="MYS">
      <data key="d0">304750814</data>
    </edge>
    <edge source="SGP" target="MRT">
      <data key="d0">1293282</data>
    </edge>
    <edge source="SGP" target="MUS">
      <data key="d0">2172311</data>
    </edge>
    <edge source="SGP" target="OMN">
      <data key="d0">729344</data>
    </edge>
    <edge source="SGP" target="NLD">
      <data key="d0">12919356</data>
    </edge>
    <edge source="SGP" target="NZL">
      <data key="d0">19704411</data>
    </edge>
    <edge source="SGP" target="NOR">
      <data key="d0">50737</data>
    </edge>
    <edge source="SGP" target="PAK">
      <data key="d0">812144</data>
    </edge>
    <edge source="SGP" target="PHL">
      <data key="d0">80996432</data>
    </edge>
    <edge source="SGP" target="RUS">
      <data key="d0">20603</data>
    </edge>
    <edge source="SGP" target="IND">
      <data key="d0">69491446</data>
    </edge>
    <edge source="SGP" target="VNM">
      <data key="d0">539219887</data>
    </edge>
    <edge source="SGP" target="SVN">
      <data key="d0">246976</data>
    </edge>
    <edge source="SGP" target="ZAF">
      <data key="d0">66160</data>
    </edge>
    <edge source="SGP" target="ESP">
      <data key="d0">180275</data>
    </edge>
    <edge source="SGP" target="SWE">
      <data key="d0">49191</data>
    </edge>
    <edge source="SGP" target="CHE">
      <data key="d0">308809</data>
    </edge>
    <edge source="SGP" target="THA">
      <data key="d0">138594889</data>
    </edge>
    <edge source="SGP" target="ARE">
      <data key="d0">17007835</data>
    </edge>
    <edge source="SGP" target="TUR">
      <data key="d0">343707</data>
    </edge>
    <edge source="SGP" target="EGY">
      <data key="d0">42456</data>
    </edge>
    <edge source="SGP" target="GBR">
      <data key="d0">6292456</data>
    </edge>
    <edge source="SGP" target="USA">
      <data key="d0">6016462</data>
    </edge>
    <edge source="VNM" target="ARG">
      <data key="d0">13216</data>
    </edge>
    <edge source="VNM" target="AUS">
      <data key="d0">8695237</data>
    </edge>
    <edge source="VNM" target="BWA">
      <data key="d0">11653</data>
    </edge>
    <edge source="VNM" target="BGR">
      <data key="d0">67094</data>
    </edge>
    <edge source="VNM" target="KHM">
      <data key="d0">9252510</data>
    </edge>
    <edge source="VNM" target="CMR">
      <data key="d0">67471</data>
    </edge>
    <edge source="VNM" target="CAN">
      <data key="d0">239852</data>
    </edge>
    <edge source="VNM" target="LKA">
      <data key="d0">92064</data>
    </edge>
    <edge source="VNM" target="CHL">
      <data key="d0">213619</data>
    </edge>
    <edge source="VNM" target="CHN">
      <data key="d0">63777301</data>
    </edge>
    <edge source="VNM" target="COL">
      <data key="d0">540933</data>
    </edge>
    <edge source="VNM" target="CZE">
      <data key="d0">116170</data>
    </edge>
    <edge source="VNM" target="BEN">
      <data key="d0">153317</data>
    </edge>
    <edge source="VNM" target="DNK">
      <data key="d0">72092</data>
    </edge>
    <edge source="VNM" target="FIN">
      <data key="d0">77815</data>
    </edge>
    <edge source="VNM" target="FRA">
      <data key="d0">1770273</data>
    </edge>
    <edge source="VNM" target="DEU">
      <data key="d0">2376373</data>
    </edge>
    <edge source="VNM" target="GHA">
      <data key="d0">40442</data>
    </edge>
    <edge source="VNM" target="GRC">
      <data key="d0">97612</data>
    </edge>
    <edge source="VNM" target="HND">
      <data key="d0">161590</data>
    </edge>
    <edge source="VNM" target="HKG">
      <data key="d0">3680381</data>
    </edge>
    <edge source="VNM" target="HUN">
      <data key="d0">16408</data>
    </edge>
    <edge source="VNM" target="IDN">
      <data key="d0">89089</data>
    </edge>
    <edge source="VNM" target="ISR">
      <data key="d0">79475</data>
    </edge>
    <edge source="VNM" target="ITA">
      <data key="d0">411064</data>
    </edge>
    <edge source="VNM" target="JAM">
      <data key="d0">27828</data>
    </edge>
    <edge source="VNM" target="JPN">
      <data key="d0">24053813</data>
    </edge>
    <edge source="VNM" target="JOR">
      <data key="d0">64643</data>
    </edge>
    <edge source="VNM" target="KOR">
      <data key="d0">4574915</data>
    </edge>
    <edge source="VNM" target="LBN">
      <data key="d0">29068</data>
    </edge>
    <edge source="VNM" target="MYS">
      <data key="d0">4937647</data>
    </edge>
    <edge source="VNM" target="MRT">
      <data key="d0">20784</data>
    </edge>
    <edge source="VNM" target="MUS">
      <data key="d0">33225</data>
    </edge>
    <edge source="VNM" target="MAR">
      <data key="d0">17311</data>
    </edge>
    <edge source="VNM" target="OMN">
      <data key="d0">64608</data>
    </edge>
    <edge source="VNM" target="NLD">
      <data key="d0">720347</data>
    </edge>
    <edge source="VNM" target="NZL">
      <data key="d0">391820</data>
    </edge>
    <edge source="VNM" target="PAK">
      <data key="d0">13792</data>
    </edge>
    <edge source="VNM" target="PAN">
      <data key="d0">158805</data>
    </edge>
    <edge source="VNM" target="PER">
      <data key="d0">15409</data>
    </edge>
    <edge source="VNM" target="PHL">
      <data key="d0">12285928</data>
    </edge>
    <edge source="VNM" target="POL">
      <data key="d0">76184</data>
    </edge>
    <edge source="VNM" target="RUS">
      <data key="d0">1218008</data>
    </edge>
    <edge source="VNM" target="SAU">
      <data key="d0">225933</data>
    </edge>
    <edge source="VNM" target="SEN">
      <data key="d0">116181</data>
    </edge>
    <edge source="VNM" target="IND">
      <data key="d0">2021526</data>
    </edge>
    <edge source="VNM" target="SGP">
      <data key="d0">39706528</data>
    </edge>
    <edge source="VNM" target="SVK">
      <data key="d0">12983</data>
    </edge>
    <edge source="VNM" target="SVN">
      <data key="d0">17771</data>
    </edge>
    <edge source="VNM" target="ZAF">
      <data key="d0">726383</data>
    </edge>
    <edge source="VNM" target="ESP">
      <data key="d0">261172</data>
    </edge>
    <edge source="VNM" target="SWE">
      <data key="d0">67367</data>
    </edge>
    <edge source="VNM" target="CHE">
      <data key="d0">38647</data>
    </edge>
    <edge source="VNM" target="THA">
      <data key="d0">6637025</data>
    </edge>
    <edge source="VNM" target="TGO">
      <data key="d0">25225</data>
    </edge>
    <edge source="VNM" target="ARE">
      <data key="d0">10299218</data>
    </edge>
    <edge source="VNM" target="TUR">
      <data key="d0">38119</data>
    </edge>
    <edge source="VNM" target="UKR">
      <data key="d0">68760</data>
    </edge>
    <edge source="VNM" target="GBR">
      <data key="d0">1031891</data>
    </edge>
    <edge source="VNM" target="USA">
      <data key="d0">2736366</data>
    </edge>
    <edge source="ZAF" target="DZA">
      <data key="d0">105091</data>
    </edge>
    <edge source="ZAF" target="ARG">
      <data key="d0">1163772</data>
    </edge>
    <edge source="ZAF" target="AUS">
      <data key="d0">5513478</data>
    </edge>
    <edge source="ZAF" target="AUT">
      <data key="d0">3079704</data>
    </edge>
    <edge source="ZAF" target="BEL">
      <data key="d0">15203393</data>
    </edge>
    <edge source="ZAF" target="BOL">
      <data key="d0">116118</data>
    </edge>
    <edge source="ZAF" target="BWA">
      <data key="d0">64763910</data>
    </edge>
    <edge source="ZAF" target="BRA">
      <data key="d0">4064765</data>
    </edge>
    <edge source="ZAF" target="BGR">
      <data key="d0">222551</data>
    </edge>
    <edge source="ZAF" target="BDI">
      <data key="d0">31401</data>
    </edge>
    <edge source="ZAF" target="BLR">
      <data key="d0">41880</data>
    </edge>
    <edge source="ZAF" target="KHM">
      <data key="d0">144706</data>
    </edge>
    <edge source="ZAF" target="CMR">
      <data key="d0">180970</data>
    </edge>
    <edge source="ZAF" target="CAN">
      <data key="d0">42874457</data>
    </edge>
    <edge source="ZAF" target="LKA">
      <data key="d0">406359</data>
    </edge>
    <edge source="ZAF" target="CHL">
      <data key="d0">608235</data>
    </edge>
    <edge source="ZAF" target="CHN">
      <data key="d0">37932484</data>
    </edge>
    <edge source="ZAF" target="COL">
      <data key="d0">77165</data>
    </edge>
    <edge source="ZAF" target="CRI">
      <data key="d0">233671</data>
    </edge>
    <edge source="ZAF" target="HRV">
      <data key="d0">38379</data>
    </edge>
    <edge source="ZAF" target="CZE">
      <data key="d0">1234176</data>
    </edge>
    <edge source="ZAF" target="BEN">
      <data key="d0">234130</data>
    </edge>
    <edge source="ZAF" target="DNK">
      <data key="d0">34983896</data>
    </edge>
    <edge source="ZAF" target="ETH">
      <data key="d0">698838</data>
    </edge>
    <edge source="ZAF" target="EST">
      <data key="d0">1091134</data>
    </edge>
    <edge source="ZAF" target="FIN">
      <data key="d0">9596507</data>
    </edge>
    <edge source="ZAF" target="FRA">
      <data key="d0">22813331</data>
    </edge>
    <edge source="ZAF" target="GMB">
      <data key="d0">181064</data>
    </edge>
    <edge source="ZAF" target="DEU">
      <data key="d0">87707944</data>
    </edge>
    <edge source="ZAF" target="GHA">
      <data key="d0">4107877</data>
    </edge>
    <edge source="ZAF" target="GRC">
      <data key="d0">248591</data>
    </edge>
    <edge source="ZAF" target="GTM">
      <data key="d0">215801</data>
    </edge>
    <edge source="ZAF" target="HKG">
      <data key="d0">3843635</data>
    </edge>
    <edge source="ZAF" target="IDN">
      <data key="d0">402359</data>
    </edge>
    <edge source="ZAF" target="IRL">
      <data key="d0">2721805</data>
    </edge>
    <edge source="ZAF" target="ISR">
      <data key="d0">598108</data>
    </edge>
    <edge source="ZAF" target="ITA">
      <data key="d0">2386659</data>
    </edge>
    <edge source="ZAF" target="CIV">
      <data key="d0">228070</data>
    </edge>
    <edge source="ZAF" target="JAM">
      <data key="d0">44608</data>
    </edge>
    <edge source="ZAF" target="JPN">
      <data key="d0">12580248</data>
    </edge>
    <edge source="ZAF" target="KAZ">
      <data key="d0">26344</data>
    </edge>
    <edge source="ZAF" target="JOR">
      <data key="d0">243175</data>
    </edge>
    <edge source="ZAF" target="KOR">
      <data key="d0">3814214</data>
    </edge>
    <edge source="ZAF" target="LBN">
      <data key="d0">59582</data>
    </edge>
    <edge source="ZAF" target="LVA">
      <data key="d0">2906564</data>
    </edge>
    <edge source="ZAF" target="LTU">
      <data key="d0">196573</data>
    </edge>
    <edge source="ZAF" target="MDG">
      <data key="d0">631015</data>
    </edge>
    <edge source="ZAF" target="MWI">
      <data key="d0">8520772</data>
    </edge>
    <edge source="ZAF" target="MYS">
      <data key="d0">917925</data>
    </edge>
    <edge source="ZAF" target="MUS">
      <data key="d0">5050030</data>
    </edge>
    <edge source="ZAF" target="MEX">
      <data key="d0">180274</data>
    </edge>
    <edge source="ZAF" target="MOZ">
      <data key="d0">57357203</data>
    </edge>
    <edge source="ZAF" target="OMN">
      <data key="d0">35468</data>
    </edge>
    <edge source="ZAF" target="NAM">
      <data key="d0">108620199</data>
    </edge>
    <edge source="ZAF" target="NLD">
      <data key="d0">56352955</data>
    </edge>
    <edge source="ZAF" target="NZL">
      <data key="d0">2322508</data>
    </edge>
    <edge source="ZAF" target="NOR">
      <data key="d0">3864417</data>
    </edge>
    <edge source="ZAF" target="PAK">
      <data key="d0">359926</data>
    </edge>
    <edge source="ZAF" target="PAN">
      <data key="d0">3450822</data>
    </edge>
    <edge source="ZAF" target="PRY">
      <data key="d0">420265</data>
    </edge>
    <edge source="ZAF" target="PER">
      <data key="d0">116963</data>
    </edge>
    <edge source="ZAF" target="PHL">
      <data key="d0">1215876</data>
    </edge>
    <edge source="ZAF" target="POL">
      <data key="d0">1090819</data>
    </edge>
    <edge source="ZAF" target="PRT">
      <data key="d0">63274</data>
    </edge>
    <edge source="ZAF" target="ROU">
      <data key="d0">11853</data>
    </edge>
    <edge source="ZAF" target="RUS">
      <data key="d0">18902037</data>
    </edge>
    <edge source="ZAF" target="SAU">
      <data key="d0">146972</data>
    </edge>
    <edge source="ZAF" target="SEN">
      <data key="d0">545514</data>
    </edge>
    <edge source="ZAF" target="IND">
      <data key="d0">369298</data>
    </edge>
    <edge source="ZAF" target="SGP">
      <data key="d0">4808710</data>
    </edge>
    <edge source="ZAF" target="SVK">
      <data key="d0">29410</data>
    </edge>
    <edge source="ZAF" target="VNM">
      <data key="d0">693144</data>
    </edge>
    <edge source="ZAF" target="ZWE">
      <data key="d0">20215406</data>
    </edge>
    <edge source="ZAF" target="ESP">
      <data key="d0">1670729</data>
    </edge>
    <edge source="ZAF" target="SWE">
      <data key="d0">35721508</data>
    </edge>
    <edge source="ZAF" target="CHE">
      <data key="d0">6200135</data>
    </edge>
    <edge source="ZAF" target="THA">
      <data key="d0">2391289</data>
    </edge>
    <edge source="ZAF" target="TGO">
      <data key="d0">100331</data>
    </edge>
    <edge source="ZAF" target="ARE">
      <data key="d0">25245633</data>
    </edge>
    <edge source="ZAF" target="TUN">
      <data key="d0">10917</data>
    </edge>
    <edge source="ZAF" target="TUR">
      <data key="d0">560352</data>
    </edge>
    <edge source="ZAF" target="UGA">
      <data key="d0">2056001</data>
    </edge>
    <edge source="ZAF" target="UKR">
      <data key="d0">317394</data>
    </edge>
    <edge source="ZAF" target="GBR">
      <data key="d0">113594573</data>
    </edge>
    <edge source="ZAF" target="TZA">
      <data key="d0">13457698</data>
    </edge>
    <edge source="ZAF" target="USA">
      <data key="d0">42126648</data>
    </edge>
    <edge source="ZAF" target="BFA">
      <data key="d0">76119</data>
    </edge>
    <edge source="ZAF" target="URY">
      <data key="d0">854859</data>
    </edge>
    <edge source="SWE" target="ARG">
      <data key="d0">3342136</data>
    </edge>
    <edge source="SWE" target="AUS">
      <data key="d0">24163829</data>
    </edge>
    <edge source="SWE" target="AUT">
      <data key="d0">1874660</data>
    </edge>
    <edge source="SWE" target="BEL">
      <data key="d0">1967159</data>
    </edge>
    <edge source="SWE" target="BOL">
      <data key="d0">87939</data>
    </edge>
    <edge source="SWE" target="BRA">
      <data key="d0">8144497</data>
    </edge>
    <edge source="SWE" target="BGR">
      <data key="d0">1475662</data>
    </edge>
    <edge source="SWE" target="CAN">
      <data key="d0">27301086</data>
    </edge>
    <edge source="SWE" target="LKA">
      <data key="d0">145824</data>
    </edge>
    <edge source="SWE" target="CHL">
      <data key="d0">1876999</data>
    </edge>
    <edge source="SWE" target="CHN">
      <data key="d0">3912567</data>
    </edge>
    <edge source="SWE" target="COL">
      <data key="d0">1725679</data>
    </edge>
    <edge source="SWE" target="CRI">
      <data key="d0">119512</data>
    </edge>
    <edge source="SWE" target="HRV">
      <data key="d0">302055</data>
    </edge>
    <edge source="SWE" target="CZE">
      <data key="d0">2649268</data>
    </edge>
    <edge source="SWE" target="DNK">
      <data key="d0">35198022</data>
    </edge>
    <edge source="SWE" target="ECU">
      <data key="d0">33094</data>
    </edge>
    <edge source="SWE" target="SLV">
      <data key="d0">127113</data>
    </edge>
    <edge source="SWE" target="EST">
      <data key="d0">7046901</data>
    </edge>
    <edge source="SWE" target="FIN">
      <data key="d0">23137098</data>
    </edge>
    <edge source="SWE" target="FRA">
      <data key="d0">18696081</data>
    </edge>
    <edge source="SWE" target="GEO">
      <data key="d0">10992</data>
    </edge>
    <edge source="SWE" target="DEU">
      <data key="d0">75737030</data>
    </edge>
    <edge source="SWE" target="GHA">
      <data key="d0">67357</data>
    </edge>
    <edge source="SWE" target="GRC">
      <data key="d0">6076536</data>
    </edge>
    <edge source="SWE" target="GTM">
      <data key="d0">253876</data>
    </edge>
    <edge source="SWE" target="HND">
      <data key="d0">636269</data>
    </edge>
    <edge source="SWE" target="HKG">
      <data key="d0">1120984</data>
    </edge>
    <edge source="SWE" target="HUN">
      <data key="d0">766072</data>
    </edge>
    <edge source="SWE" target="IRL">
      <data key="d0">5500491</data>
    </edge>
    <edge source="SWE" target="ISR">
      <data key="d0">2833097</data>
    </edge>
    <edge source="SWE" target="ITA">
      <data key="d0">4630109</data>
    </edge>
    <edge source="SWE" target="JAM">
      <data key="d0">210842</data>
    </edge>
    <edge source="SWE" target="JPN">
      <data key="d0">1414502</data>
    </edge>
    <edge source="SWE" target="KOR">
      <data key="d0">3825798</data>
    </edge>
    <edge source="SWE" target="LBN">
      <data key="d0">811912</data>
    </edge>
    <edge source="SWE" target="LVA">
      <data key="d0">7730999</data>
    </edge>
    <edge source="SWE" target="LTU">
      <data key="d0">2020484</data>
    </edge>
    <edge source="SWE" target="MYS">
      <data key="d0">297845</data>
    </edge>
    <edge source="SWE" target="MEX">
      <data key="d0">8799710</data>
    </edge>
    <edge source="SWE" target="MAR">
      <data key="d0">1723808</data>
    </edge>
    <edge source="SWE" target="MOZ">
      <data key="d0">46425</data>
    </edge>
    <edge source="SWE" target="NLD">
      <data key="d0">4220820</data>
    </edge>
    <edge source="SWE" target="NZL">
      <data key="d0">2774978</data>
    </edge>
    <edge source="SWE" target="NIC">
      <data key="d0">23622</data>
    </edge>
    <edge source="SWE" target="NOR">
      <data key="d0">57315874</data>
    </edge>
    <edge source="SWE" target="PAN">
      <data key="d0">760926</data>
    </edge>
    <edge source="SWE" target="PRY">
      <data key="d0">870265</data>
    </edge>
    <edge source="SWE" target="PER">
      <data key="d0">412446</data>
    </edge>
    <edge source="SWE" target="PHL">
      <data key="d0">13097</data>
    </edge>
    <edge source="SWE" target="POL">
      <data key="d0">9881285</data>
    </edge>
    <edge source="SWE" target="PRT">
      <data key="d0">1283179</data>
    </edge>
    <edge source="SWE" target="ROU">
      <data key="d0">2945009</data>
    </edge>
    <edge source="SWE" target="RUS">
      <data key="d0">1384917</data>
    </edge>
    <edge source="SWE" target="SAU">
      <data key="d0">59055</data>
    </edge>
    <edge source="SWE" target="SEN">
      <data key="d0">25961</data>
    </edge>
    <edge source="SWE" target="SRB">
      <data key="d0">175293</data>
    </edge>
    <edge source="SWE" target="IND">
      <data key="d0">3328103</data>
    </edge>
    <edge source="SWE" target="SGP">
      <data key="d0">4292037</data>
    </edge>
    <edge source="SWE" target="SVK">
      <data key="d0">1154662</data>
    </edge>
    <edge source="SWE" target="VNM">
      <data key="d0">130972</data>
    </edge>
    <edge source="SWE" target="SVN">
      <data key="d0">782443</data>
    </edge>
    <edge source="SWE" target="ZAF">
      <data key="d0">2806669</data>
    </edge>
    <edge source="SWE" target="ESP">
      <data key="d0">20681248</data>
    </edge>
    <edge source="SWE" target="CHE">
      <data key="d0">5587962</data>
    </edge>
    <edge source="SWE" target="THA">
      <data key="d0">1633062</data>
    </edge>
    <edge source="SWE" target="ARE">
      <data key="d0">9057328</data>
    </edge>
    <edge source="SWE" target="TUR">
      <data key="d0">6556223</data>
    </edge>
    <edge source="SWE" target="EGY">
      <data key="d0">14501</data>
    </edge>
    <edge source="SWE" target="GBR">
      <data key="d0">149349500</data>
    </edge>
    <edge source="SWE" target="USA">
      <data key="d0">247115507</data>
    </edge>
    <edge source="SWE" target="URY">
      <data key="d0">1440463</data>
    </edge>
    <edge source="CHE" target="ALB">
      <data key="d0">547948</data>
    </edge>
    <edge source="CHE" target="AZE">
      <data key="d0">803782</data>
    </edge>
    <edge source="CHE" target="AUS">
      <data key="d0">22459471</data>
    </edge>
    <edge source="CHE" target="AUT">
      <data key="d0">24001142</data>
    </edge>
    <edge source="CHE" target="BEL">
      <data key="d0">96647205</data>
    </edge>
    <edge source="CHE" target="BRA">
      <data key="d0">6649990</data>
    </edge>
    <edge source="CHE" target="BGR">
      <data key="d0">7649693</data>
    </edge>
    <edge source="CHE" target="CMR">
      <data key="d0">14285</data>
    </edge>
    <edge source="CHE" target="CAN">
      <data key="d0">64899947</data>
    </edge>
    <edge source="CHE" target="CHL">
      <data key="d0">49262</data>
    </edge>
    <edge source="CHE" target="CHN">
      <data key="d0">2842308</data>
    </edge>
    <edge source="CHE" target="COL">
      <data key="d0">23366</data>
    </edge>
    <edge source="CHE" target="CRI">
      <data key="d0">513336</data>
    </edge>
    <edge source="CHE" target="HRV">
      <data key="d0">153194</data>
    </edge>
    <edge source="CHE" target="CZE">
      <data key="d0">10233023</data>
    </edge>
    <edge source="CHE" target="DNK">
      <data key="d0">13808335</data>
    </edge>
    <edge source="CHE" target="ECU">
      <data key="d0">294765</data>
    </edge>
    <edge source="CHE" target="EST">
      <data key="d0">2759794</data>
    </edge>
    <edge source="CHE" target="FIN">
      <data key="d0">4586372</data>
    </edge>
    <edge source="CHE" target="FRA">
      <data key="d0">98069261</data>
    </edge>
    <edge source="CHE" target="DEU">
      <data key="d0">70229051</data>
    </edge>
    <edge source="CHE" target="GRC">
      <data key="d0">2712636</data>
    </edge>
    <edge source="CHE" target="HKG">
      <data key="d0">29240099</data>
    </edge>
    <edge source="CHE" target="HUN">
      <data key="d0">2633715</data>
    </edge>
    <edge source="CHE" target="IDN">
      <data key="d0">92072</data>
    </edge>
    <edge source="CHE" target="IRL">
      <data key="d0">13399670</data>
    </edge>
    <edge source="CHE" target="ISR">
      <data key="d0">72985</data>
    </edge>
    <edge source="CHE" target="ITA">
      <data key="d0">27994676</data>
    </edge>
    <edge source="CHE" target="JPN">
      <data key="d0">104400621</data>
    </edge>
    <edge source="CHE" target="KAZ">
      <data key="d0">1371922</data>
    </edge>
    <edge source="CHE" target="KOR">
      <data key="d0">166597</data>
    </edge>
    <edge source="CHE" target="KGZ">
      <data key="d0">228103</data>
    </edge>
    <edge source="CHE" target="LBN">
      <data key="d0">34918</data>
    </edge>
    <edge source="CHE" target="LVA">
      <data key="d0">1712782</data>
    </edge>
    <edge source="CHE" target="LTU">
      <data key="d0">3014702</data>
    </edge>
    <edge source="CHE" target="MYS">
      <data key="d0">619680</data>
    </edge>
    <edge source="CHE" target="MUS">
      <data key="d0">136611</data>
    </edge>
    <edge source="CHE" target="MEX">
      <data key="d0">2349044</data>
    </edge>
    <edge source="CHE" target="MOZ">
      <data key="d0">23308</data>
    </edge>
    <edge source="CHE" target="NAM">
      <data key="d0">335827</data>
    </edge>
    <edge source="CHE" target="NLD">
      <data key="d0">77185245</data>
    </edge>
    <edge source="CHE" target="NZL">
      <data key="d0">4011925</data>
    </edge>
    <edge source="CHE" target="NOR">
      <data key="d0">17276022</data>
    </edge>
    <edge source="CHE" target="PAK">
      <data key="d0">31677</data>
    </edge>
    <edge source="CHE" target="PAN">
      <data key="d0">299240</data>
    </edge>
    <edge source="CHE" target="PER">
      <data key="d0">4004896</data>
    </edge>
    <edge source="CHE" target="PHL">
      <data key="d0">221910</data>
    </edge>
    <edge source="CHE" target="POL">
      <data key="d0">25211804</data>
    </edge>
    <edge source="CHE" target="PRT">
      <data key="d0">3582171</data>
    </edge>
    <edge source="CHE" target="ROU">
      <data key="d0">49642</data>
    </edge>
    <edge source="CHE" target="RUS">
      <data key="d0">14621922</data>
    </edge>
    <edge source="CHE" target="SAU">
      <data key="d0">54720132</data>
    </edge>
    <edge source="CHE" target="SRB">
      <data key="d0">579513</data>
    </edge>
    <edge source="CHE" target="IND">
      <data key="d0">490835</data>
    </edge>
    <edge source="CHE" target="SGP">
      <data key="d0">2669340</data>
    </edge>
    <edge source="CHE" target="SVK">
      <data key="d0">3158235</data>
    </edge>
    <edge source="CHE" target="VNM">
      <data key="d0">650947</data>
    </edge>
    <edge source="CHE" target="SVN">
      <data key="d0">849389</data>
    </edge>
    <edge source="CHE" target="ZAF">
      <data key="d0">13131787</data>
    </edge>
    <edge source="CHE" target="ESP">
      <data key="d0">50184006</data>
    </edge>
    <edge source="CHE" target="SWE">
      <data key="d0">30390611</data>
    </edge>
    <edge source="CHE" target="THA">
      <data key="d0">223357</data>
    </edge>
    <edge source="CHE" target="ARE">
      <data key="d0">3805619</data>
    </edge>
    <edge source="CHE" target="TUR">
      <data key="d0">9109443</data>
    </edge>
    <edge source="CHE" target="UGA">
      <data key="d0">61137</data>
    </edge>
    <edge source="CHE" target="UKR">
      <data key="d0">1390797</data>
    </edge>
    <edge source="CHE" target="EGY">
      <data key="d0">91707</data>
    </edge>
    <edge source="CHE" target="GBR">
      <data key="d0">157477743</data>
    </edge>
    <edge source="CHE" target="USA">
      <data key="d0">920666360</data>
    </edge>
    <edge source="THA" target="ALB">
      <data key="d0">104689</data>
    </edge>
    <edge source="THA" target="AZE">
      <data key="d0">52455</data>
    </edge>
    <edge source="THA" target="ARG">
      <data key="d0">16583</data>
    </edge>
    <edge source="THA" target="AUS">
      <data key="d0">3705787</data>
    </edge>
    <edge source="THA" target="AUT">
      <data key="d0">113365</data>
    </edge>
    <edge source="THA" target="BEL">
      <data key="d0">600115</data>
    </edge>
    <edge source="THA" target="BRA">
      <data key="d0">192933</data>
    </edge>
    <edge source="THA" target="BGR">
      <data key="d0">198072</data>
    </edge>
    <edge source="THA" target="KHM">
      <data key="d0">308178762</data>
    </edge>
    <edge source="THA" target="CMR">
      <data key="d0">24151</data>
    </edge>
    <edge source="THA" target="CAN">
      <data key="d0">977606</data>
    </edge>
    <edge source="THA" target="LKA">
      <data key="d0">126593</data>
    </edge>
    <edge source="THA" target="CHL">
      <data key="d0">349668</data>
    </edge>
    <edge source="THA" target="CHN">
      <data key="d0">22890260</data>
    </edge>
    <edge source="THA" target="COL">
      <data key="d0">154715</data>
    </edge>
    <edge source="THA" target="CZE">
      <data key="d0">44504</data>
    </edge>
    <edge source="THA" target="DNK">
      <data key="d0">280931</data>
    </edge>
    <edge source="THA" target="EST">
      <data key="d0">11460</data>
    </edge>
    <edge source="THA" target="FIN">
      <data key="d0">94573</data>
    </edge>
    <edge source="THA" target="FRA">
      <data key="d0">2883319</data>
    </edge>
    <edge source="THA" target="GEO">
      <data key="d0">51771</data>
    </edge>
    <edge source="THA" target="DEU">
      <data key="d0">148503</data>
    </edge>
    <edge source="THA" target="GHA">
      <data key="d0">10387483</data>
    </edge>
    <edge source="THA" target="GRC">
      <data key="d0">33085</data>
    </edge>
    <edge source="THA" target="HKG">
      <data key="d0">10341166</data>
    </edge>
    <edge source="THA" target="IDN">
      <data key="d0">43136323</data>
    </edge>
    <edge source="THA" target="IRL">
      <data key="d0">189803</data>
    </edge>
    <edge source="THA" target="ISR">
      <data key="d0">7235282</data>
    </edge>
    <edge source="THA" target="ITA">
      <data key="d0">317983</data>
    </edge>
    <edge source="THA" target="CIV">
      <data key="d0">118371</data>
    </edge>
    <edge source="THA" target="JAM">
      <data key="d0">372380</data>
    </edge>
    <edge source="THA" target="JPN">
      <data key="d0">16324285</data>
    </edge>
    <edge source="THA" target="KAZ">
      <data key="d0">87052</data>
    </edge>
    <edge source="THA" target="JOR">
      <data key="d0">363840</data>
    </edge>
    <edge source="THA" target="KOR">
      <data key="d0">2979208</data>
    </edge>
    <edge source="THA" target="LVA">
      <data key="d0">160138</data>
    </edge>
    <edge source="THA" target="MDG">
      <data key="d0">91181</data>
    </edge>
    <edge source="THA" target="MYS">
      <data key="d0">42826085</data>
    </edge>
    <edge source="THA" target="MRT">
      <data key="d0">81165</data>
    </edge>
    <edge source="THA" target="MUS">
      <data key="d0">283893</data>
    </edge>
    <edge source="THA" target="MEX">
      <data key="d0">79141</data>
    </edge>
    <edge source="THA" target="OMN">
      <data key="d0">665440</data>
    </edge>
    <edge source="THA" target="NLD">
      <data key="d0">2826008</data>
    </edge>
    <edge source="THA" target="NZL">
      <data key="d0">603749</data>
    </edge>
    <edge source="THA" target="NOR">
      <data key="d0">268760</data>
    </edge>
    <edge source="THA" target="PAK">
      <data key="d0">652975</data>
    </edge>
    <edge source="THA" target="PAN">
      <data key="d0">120409</data>
    </edge>
    <edge source="THA" target="PER">
      <data key="d0">133641</data>
    </edge>
    <edge source="THA" target="PHL">
      <data key="d0">40070017</data>
    </edge>
    <edge source="THA" target="POL">
      <data key="d0">145553</data>
    </edge>
    <edge source="THA" target="PRT">
      <data key="d0">52723</data>
    </edge>
    <edge source="THA" target="RUS">
      <data key="d0">392079</data>
    </edge>
    <edge source="THA" target="SAU">
      <data key="d0">3027492</data>
    </edge>
    <edge source="THA" target="SEN">
      <data key="d0">297604</data>
    </edge>
    <edge source="THA" target="IND">
      <data key="d0">1689418</data>
    </edge>
    <edge source="THA" target="SGP">
      <data key="d0">28166334</data>
    </edge>
    <edge source="THA" target="SVK">
      <data key="d0">38360</data>
    </edge>
    <edge source="THA" target="VNM">
      <data key="d0">386788995</data>
    </edge>
    <edge source="THA" target="SVN">
      <data key="d0">313205</data>
    </edge>
    <edge source="THA" target="ZAF">
      <data key="d0">245987</data>
    </edge>
    <edge source="THA" target="ESP">
      <data key="d0">813803</data>
    </edge>
    <edge source="THA" target="SWE">
      <data key="d0">1180460</data>
    </edge>
    <edge source="THA" target="CHE">
      <data key="d0">1471418</data>
    </edge>
    <edge source="THA" target="TGO">
      <data key="d0">96450</data>
    </edge>
    <edge source="THA" target="ARE">
      <data key="d0">18057856</data>
    </edge>
    <edge source="THA" target="TUN">
      <data key="d0">32453</data>
    </edge>
    <edge source="THA" target="TUR">
      <data key="d0">162080</data>
    </edge>
    <edge source="THA" target="UGA">
      <data key="d0">253595</data>
    </edge>
    <edge source="THA" target="EGY">
      <data key="d0">162827</data>
    </edge>
    <edge source="THA" target="GBR">
      <data key="d0">7706702</data>
    </edge>
    <edge source="THA" target="USA">
      <data key="d0">20302647</data>
    </edge>
    <edge source="THA" target="BFA">
      <data key="d0">30566</data>
    </edge>
    <edge source="THA" target="URY">
      <data key="d0">38285</data>
    </edge>
    <edge source="TGO" target="BEL">
      <data key="d0">627008</data>
    </edge>
    <edge source="TGO" target="BEN">
      <data key="d0">28172890</data>
    </edge>
    <edge source="TGO" target="FRA">
      <data key="d0">449294</data>
    </edge>
    <edge source="TGO" target="GHA">
      <data key="d0">767621</data>
    </edge>
    <edge source="TGO" target="CIV">
      <data key="d0">13392478</data>
    </edge>
    <edge source="TGO" target="LBN">
      <data key="d0">164598</data>
    </edge>
    <edge source="TGO" target="MAR">
      <data key="d0">373760</data>
    </edge>
    <edge source="TGO" target="NER">
      <data key="d0">1266072</data>
    </edge>
    <edge source="TGO" target="ZAF">
      <data key="d0">13165</data>
    </edge>
    <edge source="TGO" target="BFA">
      <data key="d0">766999</data>
    </edge>
    <edge source="URY" target="ARG">
      <data key="d0">108939</data>
    </edge>
    <edge source="URY" target="AUS">
      <data key="d0">25680</data>
    </edge>
    <edge source="URY" target="BEL">
      <data key="d0">413883</data>
    </edge>
    <edge source="URY" target="BRA">
      <data key="d0">9963004</data>
    </edge>
    <edge source="URY" target="BLR">
      <data key="d0">45268</data>
    </edge>
    <edge source="URY" target="CAN">
      <data key="d0">181332</data>
    </edge>
    <edge source="URY" target="CHL">
      <data key="d0">1497232</data>
    </edge>
    <edge source="URY" target="CHN">
      <data key="d0">28292</data>
    </edge>
    <edge source="URY" target="COL">
      <data key="d0">179162</data>
    </edge>
    <edge source="URY" target="CRI">
      <data key="d0">30160</data>
    </edge>
    <edge source="URY" target="CZE">
      <data key="d0">37878</data>
    </edge>
    <edge source="URY" target="FIN">
      <data key="d0">109701</data>
    </edge>
    <edge source="URY" target="FRA">
      <data key="d0">130529</data>
    </edge>
    <edge source="URY" target="DEU">
      <data key="d0">202665</data>
    </edge>
    <edge source="URY" target="GTM">
      <data key="d0">10584</data>
    </edge>
    <edge source="URY" target="HKG">
      <data key="d0">32060</data>
    </edge>
    <edge source="URY" target="ITA">
      <data key="d0">11349</data>
    </edge>
    <edge source="URY" target="JPN">
      <data key="d0">90335</data>
    </edge>
    <edge source="URY" target="KOR">
      <data key="d0">13714</data>
    </edge>
    <edge source="URY" target="LVA">
      <data key="d0">47250</data>
    </edge>
    <edge source="URY" target="MEX">
      <data key="d0">352564</data>
    </edge>
    <edge source="URY" target="NLD">
      <data key="d0">34880</data>
    </edge>
    <edge source="URY" target="PAN">
      <data key="d0">11181</data>
    </edge>
    <edge source="URY" target="PRY">
      <data key="d0">159565</data>
    </edge>
    <edge source="URY" target="PER">
      <data key="d0">30187</data>
    </edge>
    <edge source="URY" target="POL">
      <data key="d0">122733</data>
    </edge>
    <edge source="URY" target="PRT">
      <data key="d0">28955</data>
    </edge>
    <edge source="URY" target="RUS">
      <data key="d0">287654</data>
    </edge>
    <edge source="URY" target="SGP">
      <data key="d0">60827</data>
    </edge>
    <edge source="URY" target="ESP">
      <data key="d0">142127</data>
    </edge>
    <edge source="URY" target="SWE">
      <data key="d0">47250</data>
    </edge>
    <edge source="URY" target="CHE">
      <data key="d0">22248</data>
    </edge>
    <edge source="URY" target="ARE">
      <data key="d0">44240</data>
    </edge>
    <edge source="URY" target="UKR">
      <data key="d0">18564</data>
    </edge>
    <edge source="URY" target="GBR">
      <data key="d0">364868</data>
    </edge>
    <edge source="URY" target="USA">
      <data key="d0">1223256</data>
    </edge>
    <edge source="OMN" target="JOR">
      <data key="d0">221341</data>
    </edge>
    <edge source="OMN" target="PAK">
      <data key="d0">13233</data>
    </edge>
    <edge source="OMN" target="SAU">
      <data key="d0">14416</data>
    </edge>
    <edge source="OMN" target="ARE">
      <data key="d0">2320642</data>
    </edge>
    <edge source="OMN" target="TUR">
      <data key="d0">201174</data>
    </edge>
    <edge source="OMN" target="TZA">
      <data key="d0">85738</data>
    </edge>
    <edge source="TZA" target="BDI">
      <data key="d0">145008</data>
    </edge>
    <edge source="TZA" target="MWI">
      <data key="d0">241421</data>
    </edge>
    <edge source="TZA" target="ZWE">
      <data key="d0">15739</data>
    </edge>
    <edge source="TZA" target="USA">
      <data key="d0">90016</data>
    </edge>
    <edge source="CMR" target="BEL">
      <data key="d0">95965</data>
    </edge>
    <edge source="CMR" target="CAF">
      <data key="d0">1484579</data>
    </edge>
    <edge source="CMR" target="FRA">
      <data key="d0">335919</data>
    </edge>
    <edge source="CMR" target="TGO">
      <data key="d0">1525788</data>
    </edge>
    <edge source="CMR" target="USA">
      <data key="d0">104714</data>
    </edge>
    <edge source="CMR" target="BFA">
      <data key="d0">4619254</data>
    </edge>
    <edge source="ETH" target="AUS">
      <data key="d0">84720</data>
    </edge>
    <edge source="ETH" target="CHN">
      <data key="d0">62357</data>
    </edge>
    <edge source="ETH" target="FRA">
      <data key="d0">37562</data>
    </edge>
    <edge source="ETH" target="DEU">
      <data key="d0">12645</data>
    </edge>
    <edge source="ETH" target="ISR">
      <data key="d0">344514</data>
    </edge>
    <edge source="ETH" target="ITA">
      <data key="d0">15081</data>
    </edge>
    <edge source="ETH" target="LBN">
      <data key="d0">14052</data>
    </edge>
    <edge source="ETH" target="NLD">
      <data key="d0">14349</data>
    </edge>
    <edge source="ETH" target="SAU">
      <data key="d0">69616</data>
    </edge>
    <edge source="ETH" target="CHE">
      <data key="d0">44551</data>
    </edge>
    <edge source="ETH" target="GBR">
      <data key="d0">102873</data>
    </edge>
    <edge source="ETH" target="USA">
      <data key="d0">601006</data>
    </edge>
    <edge source="PSE" target="DNK">
      <data key="d0">51460</data>
    </edge>
    <edge source="PSE" target="ISR">
      <data key="d0">8020061</data>
    </edge>
    <edge source="PSE" target="JOR">
      <data key="d0">598743</data>
    </edge>
    <edge source="PSE" target="SAU">
      <data key="d0">15586</data>
    </edge>
    <edge source="PSE" target="CHE">
      <data key="d0">29903</data>
    </edge>
    <edge source="JOR" target="BEL">
      <data key="d0">14327</data>
    </edge>
    <edge source="JOR" target="CHN">
      <data key="d0">43500</data>
    </edge>
    <edge source="JOR" target="COL">
      <data key="d0">24606</data>
    </edge>
    <edge source="JOR" target="FRA">
      <data key="d0">16400</data>
    </edge>
    <edge source="JOR" target="PSE">
      <data key="d0">11044349</data>
    </edge>
    <edge source="JOR" target="DEU">
      <data key="d0">16845</data>
    </edge>
    <edge source="JOR" target="ISR">
      <data key="d0">560623</data>
    </edge>
    <edge source="JOR" target="LTU">
      <data key="d0">22014</data>
    </edge>
    <edge source="JOR" target="MYS">
      <data key="d0">15194</data>
    </edge>
    <edge source="JOR" target="OMN">
      <data key="d0">573880</data>
    </edge>
    <edge source="JOR" target="NER">
      <data key="d0">24239</data>
    </edge>
    <edge source="JOR" target="SAU">
      <data key="d0">4662312</data>
    </edge>
    <edge source="JOR" target="ZAF">
      <data key="d0">647116</data>
    </edge>
    <edge source="JOR" target="ARE">
      <data key="d0">2053520</data>
    </edge>
    <edge source="JOR" target="TUR">
      <data key="d0">1304643</data>
    </edge>
    <edge source="JOR" target="GBR">
      <data key="d0">378635</data>
    </edge>
    <edge source="JOR" target="USA">
      <data key="d0">18494</data>
    </edge>
    <edge source="KGZ" target="AZE">
      <data key="d0">44320</data>
    </edge>
    <edge source="KGZ" target="CHN">
      <data key="d0">627699</data>
    </edge>
    <edge source="KGZ" target="KAZ">
      <data key="d0">1938951</data>
    </edge>
    <edge source="KGZ" target="RUS">
      <data key="d0">55164</data>
    </edge>
    <edge source="KGZ" target="VNM">
      <data key="d0">51780</data>
    </edge>
    <edge source="MDA" target="ALB">
      <data key="d0">34066</data>
    </edge>
    <edge source="MDA" target="AZE">
      <data key="d0">219270</data>
    </edge>
    <edge source="MDA" target="AUS">
      <data key="d0">80172</data>
    </edge>
    <edge source="MDA" target="AUT">
      <data key="d0">258455</data>
    </edge>
    <edge source="MDA" target="ARM">
      <data key="d0">53467</data>
    </edge>
    <edge source="MDA" target="BEL">
      <data key="d0">54258</data>
    </edge>
    <edge source="MDA" target="BGR">
      <data key="d0">135033</data>
    </edge>
    <edge source="MDA" target="BLR">
      <data key="d0">33277591</data>
    </edge>
    <edge source="MDA" target="CAN">
      <data key="d0">412428</data>
    </edge>
    <edge source="MDA" target="CHL">
      <data key="d0">20595</data>
    </edge>
    <edge source="MDA" target="CHN">
      <data key="d0">9971858</data>
    </edge>
    <edge source="MDA" target="HRV">
      <data key="d0">97423</data>
    </edge>
    <edge source="MDA" target="CZE">
      <data key="d0">9103138</data>
    </edge>
    <edge source="MDA" target="BEN">
      <data key="d0">21916</data>
    </edge>
    <edge source="MDA" target="EST">
      <data key="d0">1785153</data>
    </edge>
    <edge source="MDA" target="FIN">
      <data key="d0">17755</data>
    </edge>
    <edge source="MDA" target="FRA">
      <data key="d0">556311</data>
    </edge>
    <edge source="MDA" target="GEO">
      <data key="d0">8060522</data>
    </edge>
    <edge source="MDA" target="DEU">
      <data key="d0">3096516</data>
    </edge>
    <edge source="MDA" target="GHA">
      <data key="d0">54494</data>
    </edge>
    <edge source="MDA" target="GRC">
      <data key="d0">90141</data>
    </edge>
    <edge source="MDA" target="HKG">
      <data key="d0">43330</data>
    </edge>
    <edge source="MDA" target="IRL">
      <data key="d0">78199</data>
    </edge>
    <edge source="MDA" target="ISR">
      <data key="d0">741721</data>
    </edge>
    <edge source="MDA" target="ITA">
      <data key="d0">391436</data>
    </edge>
    <edge source="MDA" target="CIV">
      <data key="d0">39934</data>
    </edge>
    <edge source="MDA" target="JPN">
      <data key="d0">291448</data>
    </edge>
    <edge source="MDA" target="KAZ">
      <data key="d0">5178765</data>
    </edge>
    <edge source="MDA" target="KOR">
      <data key="d0">96755</data>
    </edge>
    <edge source="MDA" target="KGZ">
      <data key="d0">637232</data>
    </edge>
    <edge source="MDA" target="LVA">
      <data key="d0">1620189</data>
    </edge>
    <edge source="MDA" target="LTU">
      <data key="d0">1865742</data>
    </edge>
    <edge source="MDA" target="NLD">
      <data key="d0">54881</data>
    </edge>
    <edge source="MDA" target="NER">
      <data key="d0">16137</data>
    </edge>
    <edge source="MDA" target="NOR">
      <data key="d0">10146</data>
    </edge>
    <edge source="MDA" target="PAN">
      <data key="d0">27554</data>
    </edge>
    <edge source="MDA" target="POL">
      <data key="d0">8870523</data>
    </edge>
    <edge source="MDA" target="PRT">
      <data key="d0">10800</data>
    </edge>
    <edge source="MDA" target="ROU">
      <data key="d0">10308759</data>
    </edge>
    <edge source="MDA" target="RUS">
      <data key="d0">11615475</data>
    </edge>
    <edge source="MDA" target="SRB">
      <data key="d0">174171</data>
    </edge>
    <edge source="MDA" target="SGP">
      <data key="d0">42743</data>
    </edge>
    <edge source="MDA" target="SVK">
      <data key="d0">1728554</data>
    </edge>
    <edge source="MDA" target="VNM">
      <data key="d0">93951</data>
    </edge>
    <edge source="MDA" target="ZAF">
      <data key="d0">25401</data>
    </edge>
    <edge source="MDA" target="ESP">
      <data key="d0">27341</data>
    </edge>
    <edge source="MDA" target="CHE">
      <data key="d0">145288</data>
    </edge>
    <edge source="MDA" target="THA">
      <data key="d0">34109</data>
    </edge>
    <edge source="MDA" target="TUR">
      <data key="d0">164213</data>
    </edge>
    <edge source="MDA" target="UKR">
      <data key="d0">15298681</data>
    </edge>
    <edge source="MDA" target="MKD">
      <data key="d0">29746</data>
    </edge>
    <edge source="MDA" target="GBR">
      <data key="d0">2279948</data>
    </edge>
    <edge source="MDA" target="USA">
      <data key="d0">11664782</data>
    </edge>
    <edge source="MDA" target="BFA">
      <data key="d0">62421</data>
    </edge>
    <edge source="MAR" target="BEL">
      <data key="d0">715368</data>
    </edge>
    <edge source="MAR" target="CMR">
      <data key="d0">34686</data>
    </edge>
    <edge source="MAR" target="CAN">
      <data key="d0">160480</data>
    </edge>
    <edge source="MAR" target="CHN">
      <data key="d0">95762</data>
    </edge>
    <edge source="MAR" target="FRA">
      <data key="d0">8008237</data>
    </edge>
    <edge source="MAR" target="GHA">
      <data key="d0">78422</data>
    </edge>
    <edge source="MAR" target="ITA">
      <data key="d0">60247</data>
    </edge>
    <edge source="MAR" target="CIV">
      <data key="d0">98368</data>
    </edge>
    <edge source="MAR" target="JPN">
      <data key="d0">132236</data>
    </edge>
    <edge source="MAR" target="MRT">
      <data key="d0">4242057</data>
    </edge>
    <edge source="MAR" target="NLD">
      <data key="d0">2076398</data>
    </edge>
    <edge source="MAR" target="PAK">
      <data key="d0">12067</data>
    </edge>
    <edge source="MAR" target="PHL">
      <data key="d0">73200</data>
    </edge>
    <edge source="MAR" target="SAU">
      <data key="d0">131853</data>
    </edge>
    <edge source="MAR" target="SEN">
      <data key="d0">474175</data>
    </edge>
    <edge source="MAR" target="ESP">
      <data key="d0">333960</data>
    </edge>
    <edge source="MAR" target="CHE">
      <data key="d0">29840</data>
    </edge>
    <edge source="MAR" target="TGO">
      <data key="d0">18253</data>
    </edge>
    <edge source="MAR" target="ARE">
      <data key="d0">14595</data>
    </edge>
    <edge source="MAR" target="TUN">
      <data key="d0">558278</data>
    </edge>
    <edge source="MAR" target="TUR">
      <data key="d0">30390</data>
    </edge>
    <edge source="MAR" target="GBR">
      <data key="d0">172476</data>
    </edge>
    <edge source="MAR" target="USA">
      <data key="d0">253809</data>
    </edge>
    <edge source="MAR" target="BFA">
      <data key="d0">13639</data>
    </edge>
    <edge source="MOZ" target="FIN">
      <data key="d0">59255</data>
    </edge>
    <edge source="MOZ" target="DEU">
      <data key="d0">18875</data>
    </edge>
    <edge source="MOZ" target="JPN">
      <data key="d0">12531</data>
    </edge>
    <edge source="MOZ" target="PRT">
      <data key="d0">39627</data>
    </edge>
    <edge source="MOZ" target="SGP">
      <data key="d0">13839</data>
    </edge>
    <edge source="MOZ" target="ZAF">
      <data key="d0">25736164</data>
    </edge>
    <edge source="MOZ" target="ZWE">
      <data key="d0">104391</data>
    </edge>
    <edge source="MOZ" target="GBR">
      <data key="d0">114197</data>
    </edge>
    <edge source="NAM" target="AUS">
      <data key="d0">44648</data>
    </edge>
    <edge source="NAM" target="BWA">
      <data key="d0">2465494</data>
    </edge>
    <edge source="NAM" target="CHN">
      <data key="d0">98834</data>
    </edge>
    <edge source="NAM" target="DEU">
      <data key="d0">14869</data>
    </edge>
    <edge source="NAM" target="MWI">
      <data key="d0">122936</data>
    </edge>
    <edge source="NAM" target="MUS">
      <data key="d0">29403</data>
    </edge>
    <edge source="NAM" target="MOZ">
      <data key="d0">91104</data>
    </edge>
    <edge source="NAM" target="PAN">
      <data key="d0">21838</data>
    </edge>
    <edge source="NAM" target="SGP">
      <data key="d0">34659</data>
    </edge>
    <edge source="NAM" target="VNM">
      <data key="d0">211396</data>
    </edge>
    <edge source="NAM" target="ZAF">
      <data key="d0">50616447</data>
    </edge>
    <edge source="NAM" target="ZWE">
      <data key="d0">474490</data>
    </edge>
    <edge source="NAM" target="ARE">
      <data key="d0">15021</data>
    </edge>
    <edge source="NAM" target="GBR">
      <data key="d0">48098</data>
    </edge>
    <edge source="NAM" target="TZA">
      <data key="d0">2437574</data>
    </edge>
    <edge source="ZWE" target="BWA">
      <data key="d0">27409</data>
    </edge>
    <edge source="ZWE" target="MWI">
      <data key="d0">25399</data>
    </edge>
    <edge source="ZWE" target="MOZ">
      <data key="d0">249695</data>
    </edge>
    <edge source="ZWE" target="ZAF">
      <data key="d0">308743</data>
    </edge>
    <edge source="UGA" target="BDI">
      <data key="d0">394070</data>
    </edge>
    <edge source="UGA" target="CMR">
      <data key="d0">65201</data>
    </edge>
    <edge source="UGA" target="CAF">
      <data key="d0">64066</data>
    </edge>
    <edge source="UGA" target="FRA">
      <data key="d0">35654</data>
    </edge>
    <edge source="UGA" target="ITA">
      <data key="d0">24766</data>
    </edge>
    <edge source="UGA" target="NLD">
      <data key="d0">75366</data>
    </edge>
    <edge source="UGA" target="SAU">
      <data key="d0">21700</data>
    </edge>
    <edge source="UGA" target="ZAF">
      <data key="d0">229070</data>
    </edge>
    <edge source="UGA" target="CHE">
      <data key="d0">147777</data>
    </edge>
    <edge source="UGA" target="ARE">
      <data key="d0">317550</data>
    </edge>
    <edge source="UGA" target="GBR">
      <data key="d0">68916</data>
    </edge>
    <edge source="UGA" target="TZA">
      <data key="d0">166674</data>
    </edge>
    <edge source="EGY" target="PSE">
      <data key="d0">505616</data>
    </edge>
    <edge source="EGY" target="ISR">
      <data key="d0">15971</data>
    </edge>
    <edge source="EGY" target="KOR">
      <data key="d0">10848</data>
    </edge>
    <edge source="EGY" target="OMN">
      <data key="d0">20904</data>
    </edge>
    <edge source="EGY" target="ROU">
      <data key="d0">54242</data>
    </edge>
    <edge source="EGY" target="SEN">
      <data key="d0">632712</data>
    </edge>
    <edge source="EGY" target="ARE">
      <data key="d0">68875</data>
    </edge>
    <edge source="EGY" target="TUN">
      <data key="d0">59621</data>
    </edge>
    <edge source="BFA" target="FRA">
      <data key="d0">517625</data>
    </edge>
    <edge source="BFA" target="GHA">
      <data key="d0">15752</data>
    </edge>
    <edge source="BFA" target="CIV">
      <data key="d0">572789</data>
    </edge>
    <edge source="BFA" target="NER">
      <data key="d0">36605</data>
    </edge>
    <edge source="BFA" target="TGO">
      <data key="d0">53222</data>
    </edge>
    <edge source="BWA" target="NAM">
      <data key="d0">131981</data>
    </edge>
    <edge source="BWA" target="ZAF">
      <data key="d0">412360</data>
    </edge>
    <edge source="BWA" target="ZWE">
      <data key="d0">500059</data>
    </edge>
    <edge source="BDI" target="TZA">
      <data key="d0">25490</data>
    </edge>
    <edge source="MWI" target="MOZ">
      <data key="d0">51071594</data>
    </edge>
    <edge source="MWI" target="TZA">
      <data key="d0">290649</data>
    </edge>
  </graph>
</graphml>
