# Supplementary material for: Core-periphery structure in sectoral international trade networks: A new approach to an old theory
Source: PLoS One. 2020 Apr 2;15(4):e0229547. doi: 10.1371/journal.pone.0229547 (PMC7117750; doi:10.1371/journal.pone.0229547)
Supplement: S8 File — (ZIP) [file pone.0229547.s008.zip › S8_File/Networks 2016/12-TOBACCO,TOBACCO MANUFACT.graphml]

<?xml version='1.0' encoding='utf-8'?>
<graphml xmlns="http://graphml.graphdrawing.org/xmlns" xmlns:xsi="http://www.w3.org/2001/XMLSchema-instance" xsi:schemaLocation="http://graphml.graphdrawing.org/xmlns http://graphml.graphdrawing.org/xmlns/1.0/graphml.xsd">
  <key attr.name="weight" attr.type="long" for="edge" id="d0" />
  <graph edgedefault="directed">
    <node id="ALB" />
    <node id="GRC" />
    <node id="DZA" />
    <node id="FRA" />
    <node id="AZE" />
    <node id="BLR" />
    <node id="GEO" />
    <node id="MOZ" />
    <node id="RUS" />
    <node id="USA" />
    <node id="ARG" />
    <node id="ARM" />
    <node id="BEL" />
    <node id="BOL" />
    <node id="BRA" />
    <node id="KHM" />
    <node id="CAN" />
    <node id="CHL" />
    <node id="CHN" />
    <node id="COL" />
    <node id="CRI" />
    <node id="CZE" />
    <node id="DNK" />
    <node id="DEU" />
    <node id="IDN" />
    <node id="ITA" />
    <node id="CIV" />
    <node id="KAZ" />
    <node id="JOR" />
    <node id="KOR" />
    <node id="LTU" />
    <node id="MYS" />
    <node id="MEX" />
    <node id="MAR" />
    <node id="NLD" />
    <node id="NZL" />
    <node id="PRY" />
    <node id="PHL" />
    <node id="POL" />
    <node id="PRT" />
    <node id="ROU" />
    <node id="SEN" />
    <node id="SRB" />
    <node id="SGP" />
    <node id="VNM" />
    <node id="ZAF" />
    <node id="ESP" />
    <node id="SWE" />
    <node id="CHE" />
    <node id="ARE" />
    <node id="TUN" />
    <node id="TUR" />
    <node id="UKR" />
    <node id="EGY" />
    <node id="URY" />
    <node id="AUS" />
    <node id="HKG" />
    <node id="JPN" />
    <node id="THA" />
    <node id="GBR" />
    <node id="AUT" />
    <node id="BGR" />
    <node id="LKA" />
    <node id="HRV" />
    <node id="BEN" />
    <node id="ETH" />
    <node id="EST" />
    <node id="FIN" />
    <node id="GMB" />
    <node id="GHA" />
    <node id="HND" />
    <node id="HUN" />
    <node id="IRL" />
    <node id="ISR" />
    <node id="LBN" />
    <node id="LVA" />
    <node id="MDG" />
    <node id="MUS" />
    <node id="MDA" />
    <node id="NER" />
    <node id="NOR" />
    <node id="PAK" />
    <node id="PAN" />
    <node id="PER" />
    <node id="IND" />
    <node id="SVK" />
    <node id="SVN" />
    <node id="TGO" />
    <node id="MKD" />
    <node id="TZA" />
    <node id="BWA" />
    <node id="NAM" />
    <node id="ECU" />
    <node id="NIC" />
    <node id="PSE" />
    <node id="MRT" />
    <node id="CMR" />
    <node id="CAF" />
    <node id="GTM" />
    <node id="SLV" />
    <node id="SAU" />
    <node id="OMN" />
    <node id="JAM" />
    <node id="KGZ" />
    <node id="UGA" />
    <node id="BFA" />
    <node id="MWI" />
    <node id="ZWE" />
    <node id="BDI" />
    <edge source="ALB" target="GRC">
      <data key="d0">4110889</data>
    </edge>
    <edge source="GRC" target="ALB">
      <data key="d0">16687901</data>
    </edge>
    <edge source="GRC" target="DZA">
      <data key="d0">7272630</data>
    </edge>
    <edge source="GRC" target="AZE">
      <data key="d0">52510</data>
    </edge>
    <edge source="GRC" target="AUS">
      <data key="d0">34526</data>
    </edge>
    <edge source="GRC" target="AUT">
      <data key="d0">775244</data>
    </edge>
    <edge source="GRC" target="ARM">
      <data key="d0">1247749</data>
    </edge>
    <edge source="GRC" target="BEL">
      <data key="d0">72994716</data>
    </edge>
    <edge source="GRC" target="BRA">
      <data key="d0">24706</data>
    </edge>
    <edge source="GRC" target="BGR">
      <data key="d0">94927583</data>
    </edge>
    <edge source="GRC" target="BLR">
      <data key="d0">298238</data>
    </edge>
    <edge source="GRC" target="CAN">
      <data key="d0">1165024</data>
    </edge>
    <edge source="GRC" target="CHN">
      <data key="d0">311395</data>
    </edge>
    <edge source="GRC" target="HRV">
      <data key="d0">832295</data>
    </edge>
    <edge source="GRC" target="CZE">
      <data key="d0">5195121</data>
    </edge>
    <edge source="GRC" target="DNK">
      <data key="d0">603105</data>
    </edge>
    <edge source="GRC" target="FIN">
      <data key="d0">266743</data>
    </edge>
    <edge source="GRC" target="FRA">
      <data key="d0">1845882</data>
    </edge>
    <edge source="GRC" target="GEO">
      <data key="d0">249856</data>
    </edge>
    <edge source="GRC" target="DEU">
      <data key="d0">13236989</data>
    </edge>
    <edge source="GRC" target="HKG">
      <data key="d0">87036</data>
    </edge>
    <edge source="GRC" target="HUN">
      <data key="d0">579578</data>
    </edge>
    <edge source="GRC" target="IDN">
      <data key="d0">3162823</data>
    </edge>
    <edge source="GRC" target="ISR">
      <data key="d0">1155014</data>
    </edge>
    <edge source="GRC" target="ITA">
      <data key="d0">2123320</data>
    </edge>
    <edge source="GRC" target="JOR">
      <data key="d0">510885</data>
    </edge>
    <edge source="GRC" target="KOR">
      <data key="d0">8264003</data>
    </edge>
    <edge source="GRC" target="LBN">
      <data key="d0">2754269</data>
    </edge>
    <edge source="GRC" target="LTU">
      <data key="d0">4188549</data>
    </edge>
    <edge source="GRC" target="MRT">
      <data key="d0">5861539</data>
    </edge>
    <edge source="GRC" target="MEX">
      <data key="d0">6741646</data>
    </edge>
    <edge source="GRC" target="MDA">
      <data key="d0">305544</data>
    </edge>
    <edge source="GRC" target="NLD">
      <data key="d0">46263461</data>
    </edge>
    <edge source="GRC" target="PAN">
      <data key="d0">861796</data>
    </edge>
    <edge source="GRC" target="PRY">
      <data key="d0">1803786</data>
    </edge>
    <edge source="GRC" target="PHL">
      <data key="d0">3141998</data>
    </edge>
    <edge source="GRC" target="POL">
      <data key="d0">34243087</data>
    </edge>
    <edge source="GRC" target="PRT">
      <data key="d0">10069032</data>
    </edge>
    <edge source="GRC" target="ROU">
      <data key="d0">4877648</data>
    </edge>
    <edge source="GRC" target="RUS">
      <data key="d0">24382964</data>
    </edge>
    <edge source="GRC" target="SEN">
      <data key="d0">40032</data>
    </edge>
    <edge source="GRC" target="SRB">
      <data key="d0">9555934</data>
    </edge>
    <edge source="GRC" target="SGP">
      <data key="d0">3252858</data>
    </edge>
    <edge source="GRC" target="SVK">
      <data key="d0">900486</data>
    </edge>
    <edge source="GRC" target="VNM">
      <data key="d0">508800</data>
    </edge>
    <edge source="GRC" target="SVN">
      <data key="d0">358132</data>
    </edge>
    <edge source="GRC" target="ESP">
      <data key="d0">7150954</data>
    </edge>
    <edge source="GRC" target="SWE">
      <data key="d0">26284</data>
    </edge>
    <edge source="GRC" target="CHE">
      <data key="d0">404916</data>
    </edge>
    <edge source="GRC" target="ARE">
      <data key="d0">1341311</data>
    </edge>
    <edge source="GRC" target="TUN">
      <data key="d0">5374922</data>
    </edge>
    <edge source="GRC" target="TUR">
      <data key="d0">8448693</data>
    </edge>
    <edge source="GRC" target="UKR">
      <data key="d0">7730335</data>
    </edge>
    <edge source="GRC" target="MKD">
      <data key="d0">577809</data>
    </edge>
    <edge source="GRC" target="EGY">
      <data key="d0">15994670</data>
    </edge>
    <edge source="GRC" target="GBR">
      <data key="d0">161432</data>
    </edge>
    <edge source="GRC" target="TZA">
      <data key="d0">37858</data>
    </edge>
    <edge source="GRC" target="USA">
      <data key="d0">18923060</data>
    </edge>
    <edge source="GRC" target="BFA">
      <data key="d0">3483376</data>
    </edge>
    <edge source="GRC" target="URY">
      <data key="d0">3604658</data>
    </edge>
    <edge source="DZA" target="FRA">
      <data key="d0">10267</data>
    </edge>
    <edge source="FRA" target="DZA">
      <data key="d0">2910087</data>
    </edge>
    <edge source="FRA" target="AUS">
      <data key="d0">10719484</data>
    </edge>
    <edge source="FRA" target="AUT">
      <data key="d0">2869722</data>
    </edge>
    <edge source="FRA" target="BEL">
      <data key="d0">37328789</data>
    </edge>
    <edge source="FRA" target="BOL">
      <data key="d0">29468</data>
    </edge>
    <edge source="FRA" target="BRA">
      <data key="d0">226133</data>
    </edge>
    <edge source="FRA" target="BGR">
      <data key="d0">925349</data>
    </edge>
    <edge source="FRA" target="BLR">
      <data key="d0">2008788</data>
    </edge>
    <edge source="FRA" target="CMR">
      <data key="d0">12036</data>
    </edge>
    <edge source="FRA" target="CAF">
      <data key="d0">272663</data>
    </edge>
    <edge source="FRA" target="CHN">
      <data key="d0">25047870</data>
    </edge>
    <edge source="FRA" target="HRV">
      <data key="d0">664839</data>
    </edge>
    <edge source="FRA" target="CZE">
      <data key="d0">39060</data>
    </edge>
    <edge source="FRA" target="BEN">
      <data key="d0">41657</data>
    </edge>
    <edge source="FRA" target="PSE">
      <data key="d0">1234228</data>
    </edge>
    <edge source="FRA" target="DEU">
      <data key="d0">40886806</data>
    </edge>
    <edge source="FRA" target="GRC">
      <data key="d0">8272671</data>
    </edge>
    <edge source="FRA" target="HKG">
      <data key="d0">1137550</data>
    </edge>
    <edge source="FRA" target="IDN">
      <data key="d0">745483</data>
    </edge>
    <edge source="FRA" target="IRL">
      <data key="d0">279485</data>
    </edge>
    <edge source="FRA" target="ISR">
      <data key="d0">232363</data>
    </edge>
    <edge source="FRA" target="ITA">
      <data key="d0">11317487</data>
    </edge>
    <edge source="FRA" target="CIV">
      <data key="d0">82547581</data>
    </edge>
    <edge source="FRA" target="JPN">
      <data key="d0">22792732</data>
    </edge>
    <edge source="FRA" target="JOR">
      <data key="d0">1386995</data>
    </edge>
    <edge source="FRA" target="KOR">
      <data key="d0">2039881</data>
    </edge>
    <edge source="FRA" target="LBN">
      <data key="d0">2599809</data>
    </edge>
    <edge source="FRA" target="LTU">
      <data key="d0">15191</data>
    </edge>
    <edge source="FRA" target="MDG">
      <data key="d0">15013</data>
    </edge>
    <edge source="FRA" target="MYS">
      <data key="d0">123704</data>
    </edge>
    <edge source="FRA" target="MRT">
      <data key="d0">12531</data>
    </edge>
    <edge source="FRA" target="MAR">
      <data key="d0">12235700</data>
    </edge>
    <edge source="FRA" target="OMN">
      <data key="d0">95763</data>
    </edge>
    <edge source="FRA" target="NLD">
      <data key="d0">22066614</data>
    </edge>
    <edge source="FRA" target="NER">
      <data key="d0">114415</data>
    </edge>
    <edge source="FRA" target="PAK">
      <data key="d0">29305</data>
    </edge>
    <edge source="FRA" target="PRY">
      <data key="d0">952205</data>
    </edge>
    <edge source="FRA" target="PHL">
      <data key="d0">671511</data>
    </edge>
    <edge source="FRA" target="POL">
      <data key="d0">30454327</data>
    </edge>
    <edge source="FRA" target="PRT">
      <data key="d0">2434396</data>
    </edge>
    <edge source="FRA" target="ROU">
      <data key="d0">159344</data>
    </edge>
    <edge source="FRA" target="RUS">
      <data key="d0">5422466</data>
    </edge>
    <edge source="FRA" target="SAU">
      <data key="d0">1351609</data>
    </edge>
    <edge source="FRA" target="SEN">
      <data key="d0">29932793</data>
    </edge>
    <edge source="FRA" target="SRB">
      <data key="d0">35852</data>
    </edge>
    <edge source="FRA" target="IND">
      <data key="d0">1009618</data>
    </edge>
    <edge source="FRA" target="SGP">
      <data key="d0">236214</data>
    </edge>
    <edge source="FRA" target="VNM">
      <data key="d0">6029585</data>
    </edge>
    <edge source="FRA" target="ZAF">
      <data key="d0">2747353</data>
    </edge>
    <edge source="FRA" target="ESP">
      <data key="d0">26527322</data>
    </edge>
    <edge source="FRA" target="SWE">
      <data key="d0">52973</data>
    </edge>
    <edge source="FRA" target="CHE">
      <data key="d0">1474627</data>
    </edge>
    <edge source="FRA" target="ARE">
      <data key="d0">4433228</data>
    </edge>
    <edge source="FRA" target="TUN">
      <data key="d0">8553710</data>
    </edge>
    <edge source="FRA" target="TUR">
      <data key="d0">9383133</data>
    </edge>
    <edge source="FRA" target="UKR">
      <data key="d0">2123817</data>
    </edge>
    <edge source="FRA" target="MKD">
      <data key="d0">427196</data>
    </edge>
    <edge source="FRA" target="EGY">
      <data key="d0">293499</data>
    </edge>
    <edge source="FRA" target="GBR">
      <data key="d0">1109447</data>
    </edge>
    <edge source="FRA" target="USA">
      <data key="d0">10335090</data>
    </edge>
    <edge source="FRA" target="URY">
      <data key="d0">58705</data>
    </edge>
    <edge source="AZE" target="BLR">
      <data key="d0">6461600</data>
    </edge>
    <edge source="AZE" target="GEO">
      <data key="d0">75757</data>
    </edge>
    <edge source="AZE" target="MOZ">
      <data key="d0">102000</data>
    </edge>
    <edge source="AZE" target="RUS">
      <data key="d0">1445314</data>
    </edge>
    <edge source="AZE" target="USA">
      <data key="d0">331347</data>
    </edge>
    <edge source="GEO" target="AZE">
      <data key="d0">1181624</data>
    </edge>
    <edge source="GEO" target="ARM">
      <data key="d0">40758</data>
    </edge>
    <edge source="GEO" target="BGR">
      <data key="d0">39000</data>
    </edge>
    <edge source="GEO" target="GRC">
      <data key="d0">513458</data>
    </edge>
    <edge source="GEO" target="KAZ">
      <data key="d0">1798055</data>
    </edge>
    <edge source="GEO" target="RUS">
      <data key="d0">258674</data>
    </edge>
    <edge source="GEO" target="SGP">
      <data key="d0">4852703</data>
    </edge>
    <edge source="GEO" target="ARE">
      <data key="d0">36360</data>
    </edge>
    <edge source="GEO" target="TUR">
      <data key="d0">585874</data>
    </edge>
    <edge source="GEO" target="UKR">
      <data key="d0">528950</data>
    </edge>
    <edge source="MOZ" target="ARG">
      <data key="d0">6746213</data>
    </edge>
    <edge source="MOZ" target="BEL">
      <data key="d0">43182462</data>
    </edge>
    <edge source="MOZ" target="BRA">
      <data key="d0">2974993</data>
    </edge>
    <edge source="MOZ" target="CAN">
      <data key="d0">588672</data>
    </edge>
    <edge source="MOZ" target="CHN">
      <data key="d0">331643</data>
    </edge>
    <edge source="MOZ" target="CRI">
      <data key="d0">459060</data>
    </edge>
    <edge source="MOZ" target="HRV">
      <data key="d0">624532</data>
    </edge>
    <edge source="MOZ" target="CZE">
      <data key="d0">18122</data>
    </edge>
    <edge source="MOZ" target="FRA">
      <data key="d0">596297</data>
    </edge>
    <edge source="MOZ" target="DEU">
      <data key="d0">7026977</data>
    </edge>
    <edge source="MOZ" target="GRC">
      <data key="d0">2556896</data>
    </edge>
    <edge source="MOZ" target="HUN">
      <data key="d0">497996</data>
    </edge>
    <edge source="MOZ" target="IDN">
      <data key="d0">654174</data>
    </edge>
    <edge source="MOZ" target="ITA">
      <data key="d0">2729546</data>
    </edge>
    <edge source="MOZ" target="JOR">
      <data key="d0">213560</data>
    </edge>
    <edge source="MOZ" target="KOR">
      <data key="d0">521118</data>
    </edge>
    <edge source="MOZ" target="LTU">
      <data key="d0">5575700</data>
    </edge>
    <edge source="MOZ" target="MWI">
      <data key="d0">6596831</data>
    </edge>
    <edge source="MOZ" target="MYS">
      <data key="d0">132240</data>
    </edge>
    <edge source="MOZ" target="MEX">
      <data key="d0">4259628</data>
    </edge>
    <edge source="MOZ" target="NLD">
      <data key="d0">16977516</data>
    </edge>
    <edge source="MOZ" target="PHL">
      <data key="d0">930906</data>
    </edge>
    <edge source="MOZ" target="POL">
      <data key="d0">17478726</data>
    </edge>
    <edge source="MOZ" target="PRT">
      <data key="d0">134703</data>
    </edge>
    <edge source="MOZ" target="ROU">
      <data key="d0">7049711</data>
    </edge>
    <edge source="MOZ" target="RUS">
      <data key="d0">9353584</data>
    </edge>
    <edge source="MOZ" target="SEN">
      <data key="d0">527151</data>
    </edge>
    <edge source="MOZ" target="SRB">
      <data key="d0">9824522</data>
    </edge>
    <edge source="MOZ" target="SGP">
      <data key="d0">505822</data>
    </edge>
    <edge source="MOZ" target="VNM">
      <data key="d0">35743</data>
    </edge>
    <edge source="MOZ" target="ZAF">
      <data key="d0">22501400</data>
    </edge>
    <edge source="MOZ" target="ZWE">
      <data key="d0">107002</data>
    </edge>
    <edge source="MOZ" target="CHE">
      <data key="d0">2523110</data>
    </edge>
    <edge source="MOZ" target="TUN">
      <data key="d0">992787</data>
    </edge>
    <edge source="MOZ" target="TUR">
      <data key="d0">30446126</data>
    </edge>
    <edge source="MOZ" target="UKR">
      <data key="d0">23957118</data>
    </edge>
    <edge source="MOZ" target="GBR">
      <data key="d0">2839393</data>
    </edge>
    <edge source="MOZ" target="USA">
      <data key="d0">27153</data>
    </edge>
    <edge source="RUS" target="ALB">
      <data key="d0">156420</data>
    </edge>
    <edge source="RUS" target="AZE">
      <data key="d0">96908843</data>
    </edge>
    <edge source="RUS" target="ARM">
      <data key="d0">14625105</data>
    </edge>
    <edge source="RUS" target="BLR">
      <data key="d0">36657357</data>
    </edge>
    <edge source="RUS" target="KHM">
      <data key="d0">847500</data>
    </edge>
    <edge source="RUS" target="CAN">
      <data key="d0">1399530</data>
    </edge>
    <edge source="RUS" target="CHN">
      <data key="d0">15254641</data>
    </edge>
    <edge source="RUS" target="CZE">
      <data key="d0">542495</data>
    </edge>
    <edge source="RUS" target="DNK">
      <data key="d0">133992</data>
    </edge>
    <edge source="RUS" target="GEO">
      <data key="d0">38271085</data>
    </edge>
    <edge source="RUS" target="DEU">
      <data key="d0">9661907</data>
    </edge>
    <edge source="RUS" target="GRC">
      <data key="d0">401576</data>
    </edge>
    <edge source="RUS" target="HUN">
      <data key="d0">58212</data>
    </edge>
    <edge source="RUS" target="ITA">
      <data key="d0">122964</data>
    </edge>
    <edge source="RUS" target="JPN">
      <data key="d0">9096365</data>
    </edge>
    <edge source="RUS" target="KAZ">
      <data key="d0">161640287</data>
    </edge>
    <edge source="RUS" target="JOR">
      <data key="d0">1492130</data>
    </edge>
    <edge source="RUS" target="KOR">
      <data key="d0">8219622</data>
    </edge>
    <edge source="RUS" target="KGZ">
      <data key="d0">19145655</data>
    </edge>
    <edge source="RUS" target="LVA">
      <data key="d0">34496</data>
    </edge>
    <edge source="RUS" target="LTU">
      <data key="d0">3856629</data>
    </edge>
    <edge source="RUS" target="MYS">
      <data key="d0">9563962</data>
    </edge>
    <edge source="RUS" target="MEX">
      <data key="d0">1439039</data>
    </edge>
    <edge source="RUS" target="MDA">
      <data key="d0">1853809</data>
    </edge>
    <edge source="RUS" target="NLD">
      <data key="d0">489699</data>
    </edge>
    <edge source="RUS" target="NOR">
      <data key="d0">48329</data>
    </edge>
    <edge source="RUS" target="POL">
      <data key="d0">6308161</data>
    </edge>
    <edge source="RUS" target="ROU">
      <data key="d0">5370113</data>
    </edge>
    <edge source="RUS" target="SRB">
      <data key="d0">44418725</data>
    </edge>
    <edge source="RUS" target="SGP">
      <data key="d0">909467</data>
    </edge>
    <edge source="RUS" target="ZAF">
      <data key="d0">564678</data>
    </edge>
    <edge source="RUS" target="CHE">
      <data key="d0">9135801</data>
    </edge>
    <edge source="RUS" target="ARE">
      <data key="d0">1971535</data>
    </edge>
    <edge source="RUS" target="TUR">
      <data key="d0">24111138</data>
    </edge>
    <edge source="RUS" target="UKR">
      <data key="d0">81911904</data>
    </edge>
    <edge source="RUS" target="MKD">
      <data key="d0">351550</data>
    </edge>
    <edge source="RUS" target="EGY">
      <data key="d0">24650819</data>
    </edge>
    <edge source="RUS" target="GBR">
      <data key="d0">37777</data>
    </edge>
    <edge source="RUS" target="USA">
      <data key="d0">74550</data>
    </edge>
    <edge source="USA" target="ARG">
      <data key="d0">1316973</data>
    </edge>
    <edge source="USA" target="AUS">
      <data key="d0">433213</data>
    </edge>
    <edge source="USA" target="AUT">
      <data key="d0">39280</data>
    </edge>
    <edge source="USA" target="ARM">
      <data key="d0">30349</data>
    </edge>
    <edge source="USA" target="BEL">
      <data key="d0">39669956</data>
    </edge>
    <edge source="USA" target="BRA">
      <data key="d0">946994</data>
    </edge>
    <edge source="USA" target="BGR">
      <data key="d0">330049</data>
    </edge>
    <edge source="USA" target="BLR">
      <data key="d0">62121</data>
    </edge>
    <edge source="USA" target="KHM">
      <data key="d0">3004470</data>
    </edge>
    <edge source="USA" target="CAN">
      <data key="d0">761937968</data>
    </edge>
    <edge source="USA" target="LKA">
      <data key="d0">3478135</data>
    </edge>
    <edge source="USA" target="CHL">
      <data key="d0">459775</data>
    </edge>
    <edge source="USA" target="CHN">
      <data key="d0">172285286</data>
    </edge>
    <edge source="USA" target="COL">
      <data key="d0">144453</data>
    </edge>
    <edge source="USA" target="CRI">
      <data key="d0">18682</data>
    </edge>
    <edge source="USA" target="HRV">
      <data key="d0">244565</data>
    </edge>
    <edge source="USA" target="CZE">
      <data key="d0">5995313</data>
    </edge>
    <edge source="USA" target="DNK">
      <data key="d0">3365568</data>
    </edge>
    <edge source="USA" target="ECU">
      <data key="d0">24591</data>
    </edge>
    <edge source="USA" target="EST">
      <data key="d0">25722</data>
    </edge>
    <edge source="USA" target="FIN">
      <data key="d0">884956</data>
    </edge>
    <edge source="USA" target="FRA">
      <data key="d0">3734219</data>
    </edge>
    <edge source="USA" target="GEO">
      <data key="d0">24443</data>
    </edge>
    <edge source="USA" target="DEU">
      <data key="d0">49383162</data>
    </edge>
    <edge source="USA" target="GRC">
      <data key="d0">3934222</data>
    </edge>
    <edge source="USA" target="GTM">
      <data key="d0">172517</data>
    </edge>
    <edge source="USA" target="HND">
      <data key="d0">4481082</data>
    </edge>
    <edge source="USA" target="HKG">
      <data key="d0">1438269</data>
    </edge>
    <edge source="USA" target="HUN">
      <data key="d0">869664</data>
    </edge>
    <edge source="USA" target="IDN">
      <data key="d0">85108451</data>
    </edge>
    <edge source="USA" target="IRL">
      <data key="d0">62935</data>
    </edge>
    <edge source="USA" target="ISR">
      <data key="d0">572756</data>
    </edge>
    <edge source="USA" target="ITA">
      <data key="d0">21654436</data>
    </edge>
    <edge source="USA" target="CIV">
      <data key="d0">56377</data>
    </edge>
    <edge source="USA" target="JAM">
      <data key="d0">1854337</data>
    </edge>
    <edge source="USA" target="JPN">
      <data key="d0">244149254</data>
    </edge>
    <edge source="USA" target="KAZ">
      <data key="d0">150539</data>
    </edge>
    <edge source="USA" target="JOR">
      <data key="d0">832505</data>
    </edge>
    <edge source="USA" target="KOR">
      <data key="d0">44169626</data>
    </edge>
    <edge source="USA" target="LBN">
      <data key="d0">6345397</data>
    </edge>
    <edge source="USA" target="LVA">
      <data key="d0">908253</data>
    </edge>
    <edge source="USA" target="LTU">
      <data key="d0">6877071</data>
    </edge>
    <edge source="USA" target="MYS">
      <data key="d0">1393582</data>
    </edge>
    <edge source="USA" target="MEX">
      <data key="d0">87076924</data>
    </edge>
    <edge source="USA" target="MDA">
      <data key="d0">255389</data>
    </edge>
    <edge source="USA" target="NLD">
      <data key="d0">36635039</data>
    </edge>
    <edge source="USA" target="NZL">
      <data key="d0">1807973</data>
    </edge>
    <edge source="USA" target="NIC">
      <data key="d0">5375186</data>
    </edge>
    <edge source="USA" target="NOR">
      <data key="d0">123124</data>
    </edge>
    <edge source="USA" target="PAN">
      <data key="d0">9104058</data>
    </edge>
    <edge source="USA" target="PRY">
      <data key="d0">4027392</data>
    </edge>
    <edge source="USA" target="PER">
      <data key="d0">298762</data>
    </edge>
    <edge source="USA" target="PHL">
      <data key="d0">20819643</data>
    </edge>
    <edge source="USA" target="POL">
      <data key="d0">18086066</data>
    </edge>
    <edge source="USA" target="PRT">
      <data key="d0">16102995</data>
    </edge>
    <edge source="USA" target="ROU">
      <data key="d0">15794333</data>
    </edge>
    <edge source="USA" target="RUS">
      <data key="d0">52078529</data>
    </edge>
    <edge source="USA" target="SAU">
      <data key="d0">13070</data>
    </edge>
    <edge source="USA" target="SEN">
      <data key="d0">1968516</data>
    </edge>
    <edge source="USA" target="SRB">
      <data key="d0">11894372</data>
    </edge>
    <edge source="USA" target="IND">
      <data key="d0">256073</data>
    </edge>
    <edge source="USA" target="SGP">
      <data key="d0">2723066</data>
    </edge>
    <edge source="USA" target="SVK">
      <data key="d0">25719</data>
    </edge>
    <edge source="USA" target="VNM">
      <data key="d0">11702193</data>
    </edge>
    <edge source="USA" target="SVN">
      <data key="d0">388351</data>
    </edge>
    <edge source="USA" target="ZAF">
      <data key="d0">831794</data>
    </edge>
    <edge source="USA" target="ESP">
      <data key="d0">2158988</data>
    </edge>
    <edge source="USA" target="SWE">
      <data key="d0">1883254</data>
    </edge>
    <edge source="USA" target="CHE">
      <data key="d0">246282042</data>
    </edge>
    <edge source="USA" target="THA">
      <data key="d0">2406324</data>
    </edge>
    <edge source="USA" target="TGO">
      <data key="d0">18299</data>
    </edge>
    <edge source="USA" target="ARE">
      <data key="d0">10649548</data>
    </edge>
    <edge source="USA" target="TUR">
      <data key="d0">51095676</data>
    </edge>
    <edge source="USA" target="UKR">
      <data key="d0">12656926</data>
    </edge>
    <edge source="USA" target="EGY">
      <data key="d0">6742935</data>
    </edge>
    <edge source="USA" target="GBR">
      <data key="d0">3702397</data>
    </edge>
    <edge source="USA" target="URY">
      <data key="d0">783160</data>
    </edge>
    <edge source="ARG" target="ARM">
      <data key="d0">7609180</data>
    </edge>
    <edge source="ARG" target="BEL">
      <data key="d0">37038468</data>
    </edge>
    <edge source="ARG" target="BOL">
      <data key="d0">690697</data>
    </edge>
    <edge source="ARG" target="BRA">
      <data key="d0">17643354</data>
    </edge>
    <edge source="ARG" target="BLR">
      <data key="d0">178735</data>
    </edge>
    <edge source="ARG" target="KHM">
      <data key="d0">56628</data>
    </edge>
    <edge source="ARG" target="CAN">
      <data key="d0">5370306</data>
    </edge>
    <edge source="ARG" target="CHL">
      <data key="d0">3098962</data>
    </edge>
    <edge source="ARG" target="CHN">
      <data key="d0">70299860</data>
    </edge>
    <edge source="ARG" target="COL">
      <data key="d0">1855480</data>
    </edge>
    <edge source="ARG" target="CRI">
      <data key="d0">725671</data>
    </edge>
    <edge source="ARG" target="CZE">
      <data key="d0">6910172</data>
    </edge>
    <edge source="ARG" target="DNK">
      <data key="d0">1046034</data>
    </edge>
    <edge source="ARG" target="FRA">
      <data key="d0">960600</data>
    </edge>
    <edge source="ARG" target="GEO">
      <data key="d0">39600</data>
    </edge>
    <edge source="ARG" target="DEU">
      <data key="d0">30207694</data>
    </edge>
    <edge source="ARG" target="GRC">
      <data key="d0">2961521</data>
    </edge>
    <edge source="ARG" target="IDN">
      <data key="d0">990680</data>
    </edge>
    <edge source="ARG" target="ITA">
      <data key="d0">499554</data>
    </edge>
    <edge source="ARG" target="CIV">
      <data key="d0">56628</data>
    </edge>
    <edge source="ARG" target="KAZ">
      <data key="d0">675576</data>
    </edge>
    <edge source="ARG" target="JOR">
      <data key="d0">205524</data>
    </edge>
    <edge source="ARG" target="KOR">
      <data key="d0">4262981</data>
    </edge>
    <edge source="ARG" target="LTU">
      <data key="d0">6277984</data>
    </edge>
    <edge source="ARG" target="MYS">
      <data key="d0">47325</data>
    </edge>
    <edge source="ARG" target="MEX">
      <data key="d0">2532100</data>
    </edge>
    <edge source="ARG" target="MAR">
      <data key="d0">50803</data>
    </edge>
    <edge source="ARG" target="NLD">
      <data key="d0">12219278</data>
    </edge>
    <edge source="ARG" target="NZL">
      <data key="d0">29376</data>
    </edge>
    <edge source="ARG" target="PRY">
      <data key="d0">28339157</data>
    </edge>
    <edge source="ARG" target="PHL">
      <data key="d0">7697799</data>
    </edge>
    <edge source="ARG" target="POL">
      <data key="d0">18638038</data>
    </edge>
    <edge source="ARG" target="PRT">
      <data key="d0">9345600</data>
    </edge>
    <edge source="ARG" target="ROU">
      <data key="d0">9520682</data>
    </edge>
    <edge source="ARG" target="RUS">
      <data key="d0">27742343</data>
    </edge>
    <edge source="ARG" target="SEN">
      <data key="d0">236016</data>
    </edge>
    <edge source="ARG" target="SRB">
      <data key="d0">7630908</data>
    </edge>
    <edge source="ARG" target="SGP">
      <data key="d0">461700</data>
    </edge>
    <edge source="ARG" target="VNM">
      <data key="d0">393129</data>
    </edge>
    <edge source="ARG" target="ZAF">
      <data key="d0">1718542</data>
    </edge>
    <edge source="ARG" target="ESP">
      <data key="d0">200059</data>
    </edge>
    <edge source="ARG" target="SWE">
      <data key="d0">468072</data>
    </edge>
    <edge source="ARG" target="CHE">
      <data key="d0">3576678</data>
    </edge>
    <edge source="ARG" target="ARE">
      <data key="d0">2140746</data>
    </edge>
    <edge source="ARG" target="TUN">
      <data key="d0">350649</data>
    </edge>
    <edge source="ARG" target="TUR">
      <data key="d0">24293613</data>
    </edge>
    <edge source="ARG" target="UKR">
      <data key="d0">11117905</data>
    </edge>
    <edge source="ARG" target="EGY">
      <data key="d0">91715</data>
    </edge>
    <edge source="ARG" target="USA">
      <data key="d0">17028957</data>
    </edge>
    <edge source="ARG" target="URY">
      <data key="d0">6561497</data>
    </edge>
    <edge source="ARM" target="GEO">
      <data key="d0">7507555</data>
    </edge>
    <edge source="ARM" target="DEU">
      <data key="d0">87724</data>
    </edge>
    <edge source="ARM" target="HKG">
      <data key="d0">19408</data>
    </edge>
    <edge source="ARM" target="JPN">
      <data key="d0">70229</data>
    </edge>
    <edge source="ARM" target="KOR">
      <data key="d0">263018</data>
    </edge>
    <edge source="ARM" target="MYS">
      <data key="d0">30000</data>
    </edge>
    <edge source="ARM" target="POL">
      <data key="d0">87003</data>
    </edge>
    <edge source="ARM" target="RUS">
      <data key="d0">8919774</data>
    </edge>
    <edge source="ARM" target="SWE">
      <data key="d0">44884</data>
    </edge>
    <edge source="ARM" target="ARE">
      <data key="d0">27754404</data>
    </edge>
    <edge source="ARM" target="UKR">
      <data key="d0">853798</data>
    </edge>
    <edge source="ARM" target="USA">
      <data key="d0">67802</data>
    </edge>
    <edge source="BEL" target="ALB">
      <data key="d0">243271</data>
    </edge>
    <edge source="BEL" target="ARG">
      <data key="d0">389921</data>
    </edge>
    <edge source="BEL" target="AUS">
      <data key="d0">21415</data>
    </edge>
    <edge source="BEL" target="AUT">
      <data key="d0">1180051</data>
    </edge>
    <edge source="BEL" target="ARM">
      <data key="d0">358207</data>
    </edge>
    <edge source="BEL" target="BRA">
      <data key="d0">180225</data>
    </edge>
    <edge source="BEL" target="BGR">
      <data key="d0">3784194</data>
    </edge>
    <edge source="BEL" target="CAN">
      <data key="d0">16106312</data>
    </edge>
    <edge source="BEL" target="LKA">
      <data key="d0">775709</data>
    </edge>
    <edge source="BEL" target="CHL">
      <data key="d0">93747</data>
    </edge>
    <edge source="BEL" target="CRI">
      <data key="d0">175542</data>
    </edge>
    <edge source="BEL" target="HRV">
      <data key="d0">218067</data>
    </edge>
    <edge source="BEL" target="CZE">
      <data key="d0">14761221</data>
    </edge>
    <edge source="BEL" target="BEN">
      <data key="d0">82203</data>
    </edge>
    <edge source="BEL" target="DNK">
      <data key="d0">6419133</data>
    </edge>
    <edge source="BEL" target="ETH">
      <data key="d0">24206</data>
    </edge>
    <edge source="BEL" target="EST">
      <data key="d0">1823590</data>
    </edge>
    <edge source="BEL" target="FIN">
      <data key="d0">21471</data>
    </edge>
    <edge source="BEL" target="FRA">
      <data key="d0">220189501</data>
    </edge>
    <edge source="BEL" target="GEO">
      <data key="d0">4351796</data>
    </edge>
    <edge source="BEL" target="GMB">
      <data key="d0">12609</data>
    </edge>
    <edge source="BEL" target="DEU">
      <data key="d0">275104611</data>
    </edge>
    <edge source="BEL" target="GHA">
      <data key="d0">67319</data>
    </edge>
    <edge source="BEL" target="GRC">
      <data key="d0">3421432</data>
    </edge>
    <edge source="BEL" target="HND">
      <data key="d0">20974</data>
    </edge>
    <edge source="BEL" target="HUN">
      <data key="d0">6567398</data>
    </edge>
    <edge source="BEL" target="IDN">
      <data key="d0">1369764</data>
    </edge>
    <edge source="BEL" target="IRL">
      <data key="d0">801036</data>
    </edge>
    <edge source="BEL" target="ISR">
      <data key="d0">253778</data>
    </edge>
    <edge source="BEL" target="ITA">
      <data key="d0">26330971</data>
    </edge>
    <edge source="BEL" target="CIV">
      <data key="d0">57361</data>
    </edge>
    <edge source="BEL" target="JPN">
      <data key="d0">84523514</data>
    </edge>
    <edge source="BEL" target="KAZ">
      <data key="d0">6167964</data>
    </edge>
    <edge source="BEL" target="JOR">
      <data key="d0">10390831</data>
    </edge>
    <edge source="BEL" target="KOR">
      <data key="d0">1151404</data>
    </edge>
    <edge source="BEL" target="LBN">
      <data key="d0">689262</data>
    </edge>
    <edge source="BEL" target="LVA">
      <data key="d0">733189</data>
    </edge>
    <edge source="BEL" target="LTU">
      <data key="d0">3313417</data>
    </edge>
    <edge source="BEL" target="MDG">
      <data key="d0">20859</data>
    </edge>
    <edge source="BEL" target="MYS">
      <data key="d0">9627065</data>
    </edge>
    <edge source="BEL" target="MUS">
      <data key="d0">145484</data>
    </edge>
    <edge source="BEL" target="MEX">
      <data key="d0">1384627</data>
    </edge>
    <edge source="BEL" target="MDA">
      <data key="d0">126496</data>
    </edge>
    <edge source="BEL" target="MAR">
      <data key="d0">1147302</data>
    </edge>
    <edge source="BEL" target="NLD">
      <data key="d0">138933718</data>
    </edge>
    <edge source="BEL" target="NER">
      <data key="d0">156431</data>
    </edge>
    <edge source="BEL" target="NOR">
      <data key="d0">15253</data>
    </edge>
    <edge source="BEL" target="PAK">
      <data key="d0">117202</data>
    </edge>
    <edge source="BEL" target="PAN">
      <data key="d0">100034</data>
    </edge>
    <edge source="BEL" target="PER">
      <data key="d0">36588</data>
    </edge>
    <edge source="BEL" target="PHL">
      <data key="d0">1864273</data>
    </edge>
    <edge source="BEL" target="POL">
      <data key="d0">167766012</data>
    </edge>
    <edge source="BEL" target="PRT">
      <data key="d0">9081716</data>
    </edge>
    <edge source="BEL" target="ROU">
      <data key="d0">27578726</data>
    </edge>
    <edge source="BEL" target="RUS">
      <data key="d0">143019280</data>
    </edge>
    <edge source="BEL" target="SEN">
      <data key="d0">1144899</data>
    </edge>
    <edge source="BEL" target="SRB">
      <data key="d0">12662372</data>
    </edge>
    <edge source="BEL" target="IND">
      <data key="d0">159498</data>
    </edge>
    <edge source="BEL" target="SGP">
      <data key="d0">856955</data>
    </edge>
    <edge source="BEL" target="SVK">
      <data key="d0">552934</data>
    </edge>
    <edge source="BEL" target="VNM">
      <data key="d0">493094</data>
    </edge>
    <edge source="BEL" target="SVN">
      <data key="d0">61610</data>
    </edge>
    <edge source="BEL" target="ESP">
      <data key="d0">36215046</data>
    </edge>
    <edge source="BEL" target="SWE">
      <data key="d0">3453046</data>
    </edge>
    <edge source="BEL" target="CHE">
      <data key="d0">23022369</data>
    </edge>
    <edge source="BEL" target="THA">
      <data key="d0">22624</data>
    </edge>
    <edge source="BEL" target="TGO">
      <data key="d0">188109</data>
    </edge>
    <edge source="BEL" target="ARE">
      <data key="d0">1744344</data>
    </edge>
    <edge source="BEL" target="TUN">
      <data key="d0">86614</data>
    </edge>
    <edge source="BEL" target="TUR">
      <data key="d0">53460504</data>
    </edge>
    <edge source="BEL" target="UKR">
      <data key="d0">15372380</data>
    </edge>
    <edge source="BEL" target="MKD">
      <data key="d0">12744</data>
    </edge>
    <edge source="BEL" target="EGY">
      <data key="d0">17176704</data>
    </edge>
    <edge source="BEL" target="GBR">
      <data key="d0">22380240</data>
    </edge>
    <edge source="BEL" target="TZA">
      <data key="d0">75195</data>
    </edge>
    <edge source="BEL" target="USA">
      <data key="d0">4088932</data>
    </edge>
    <edge source="BEL" target="URY">
      <data key="d0">762894</data>
    </edge>
    <edge source="BOL" target="ARG">
      <data key="d0">126943</data>
    </edge>
    <edge source="BOL" target="CHL">
      <data key="d0">31434</data>
    </edge>
    <edge source="BRA" target="DZA">
      <data key="d0">5098247</data>
    </edge>
    <edge source="BRA" target="AZE">
      <data key="d0">97315</data>
    </edge>
    <edge source="BRA" target="ARG">
      <data key="d0">26992099</data>
    </edge>
    <edge source="BRA" target="ARM">
      <data key="d0">10407706</data>
    </edge>
    <edge source="BRA" target="BEL">
      <data key="d0">454825722</data>
    </edge>
    <edge source="BRA" target="BOL">
      <data key="d0">5413271</data>
    </edge>
    <edge source="BRA" target="BWA">
      <data key="d0">307692</data>
    </edge>
    <edge source="BRA" target="BGR">
      <data key="d0">1354273</data>
    </edge>
    <edge source="BRA" target="BLR">
      <data key="d0">6658717</data>
    </edge>
    <edge source="BRA" target="KHM">
      <data key="d0">891486</data>
    </edge>
    <edge source="BRA" target="CAN">
      <data key="d0">7655692</data>
    </edge>
    <edge source="BRA" target="LKA">
      <data key="d0">1423683</data>
    </edge>
    <edge source="BRA" target="CHL">
      <data key="d0">6925835</data>
    </edge>
    <edge source="BRA" target="CHN">
      <data key="d0">279751121</data>
    </edge>
    <edge source="BRA" target="COL">
      <data key="d0">2645799</data>
    </edge>
    <edge source="BRA" target="CRI">
      <data key="d0">1214745</data>
    </edge>
    <edge source="BRA" target="HRV">
      <data key="d0">865922</data>
    </edge>
    <edge source="BRA" target="CZE">
      <data key="d0">5101392</data>
    </edge>
    <edge source="BRA" target="DNK">
      <data key="d0">5550053</data>
    </edge>
    <edge source="BRA" target="ECU">
      <data key="d0">172038</data>
    </edge>
    <edge source="BRA" target="ETH">
      <data key="d0">4042104</data>
    </edge>
    <edge source="BRA" target="FRA">
      <data key="d0">15006297</data>
    </edge>
    <edge source="BRA" target="GEO">
      <data key="d0">874457</data>
    </edge>
    <edge source="BRA" target="DEU">
      <data key="d0">81473629</data>
    </edge>
    <edge source="BRA" target="GRC">
      <data key="d0">4148052</data>
    </edge>
    <edge source="BRA" target="HND">
      <data key="d0">4794485</data>
    </edge>
    <edge source="BRA" target="HKG">
      <data key="d0">22937192</data>
    </edge>
    <edge source="BRA" target="HUN">
      <data key="d0">5561853</data>
    </edge>
    <edge source="BRA" target="IDN">
      <data key="d0">89072336</data>
    </edge>
    <edge source="BRA" target="ISR">
      <data key="d0">470582</data>
    </edge>
    <edge source="BRA" target="ITA">
      <data key="d0">23383906</data>
    </edge>
    <edge source="BRA" target="CIV">
      <data key="d0">315222</data>
    </edge>
    <edge source="BRA" target="JPN">
      <data key="d0">94083</data>
    </edge>
    <edge source="BRA" target="KAZ">
      <data key="d0">459769</data>
    </edge>
    <edge source="BRA" target="JOR">
      <data key="d0">3670789</data>
    </edge>
    <edge source="BRA" target="KOR">
      <data key="d0">60894139</data>
    </edge>
    <edge source="BRA" target="LBN">
      <data key="d0">2388795</data>
    </edge>
    <edge source="BRA" target="LTU">
      <data key="d0">6059539</data>
    </edge>
    <edge source="BRA" target="MYS">
      <data key="d0">3502713</data>
    </edge>
    <edge source="BRA" target="MEX">
      <data key="d0">1767985</data>
    </edge>
    <edge source="BRA" target="MAR">
      <data key="d0">740848</data>
    </edge>
    <edge source="BRA" target="NLD">
      <data key="d0">85859999</data>
    </edge>
    <edge source="BRA" target="NZL">
      <data key="d0">4768830</data>
    </edge>
    <edge source="BRA" target="NIC">
      <data key="d0">837097</data>
    </edge>
    <edge source="BRA" target="PAK">
      <data key="d0">1554516</data>
    </edge>
    <edge source="BRA" target="PAN">
      <data key="d0">162406</data>
    </edge>
    <edge source="BRA" target="PRY">
      <data key="d0">57390239</data>
    </edge>
    <edge source="BRA" target="PHL">
      <data key="d0">17413407</data>
    </edge>
    <edge source="BRA" target="POL">
      <data key="d0">39421350</data>
    </edge>
    <edge source="BRA" target="PRT">
      <data key="d0">5060000</data>
    </edge>
    <edge source="BRA" target="ROU">
      <data key="d0">24925765</data>
    </edge>
    <edge source="BRA" target="RUS">
      <data key="d0">104265612</data>
    </edge>
    <edge source="BRA" target="SEN">
      <data key="d0">489817</data>
    </edge>
    <edge source="BRA" target="SRB">
      <data key="d0">8775255</data>
    </edge>
    <edge source="BRA" target="IND">
      <data key="d0">767899</data>
    </edge>
    <edge source="BRA" target="SGP">
      <data key="d0">24112391</data>
    </edge>
    <edge source="BRA" target="VNM">
      <data key="d0">55216162</data>
    </edge>
    <edge source="BRA" target="ZAF">
      <data key="d0">29086108</data>
    </edge>
    <edge source="BRA" target="ESP">
      <data key="d0">158131</data>
    </edge>
    <edge source="BRA" target="SWE">
      <data key="d0">980100</data>
    </edge>
    <edge source="BRA" target="CHE">
      <data key="d0">5597677</data>
    </edge>
    <edge source="BRA" target="THA">
      <data key="d0">2551680</data>
    </edge>
    <edge source="BRA" target="ARE">
      <data key="d0">28631911</data>
    </edge>
    <edge source="BRA" target="TUN">
      <data key="d0">8758142</data>
    </edge>
    <edge source="BRA" target="TUR">
      <data key="d0">67663387</data>
    </edge>
    <edge source="BRA" target="UKR">
      <data key="d0">38418243</data>
    </edge>
    <edge source="BRA" target="EGY">
      <data key="d0">7165072</data>
    </edge>
    <edge source="BRA" target="GBR">
      <data key="d0">27208449</data>
    </edge>
    <edge source="BRA" target="USA">
      <data key="d0">248137405</data>
    </edge>
    <edge source="BRA" target="URY">
      <data key="d0">1340019</data>
    </edge>
    <edge source="KHM" target="AUS">
      <data key="d0">45961</data>
    </edge>
    <edge source="KHM" target="BEL">
      <data key="d0">217575</data>
    </edge>
    <edge source="KHM" target="CHN">
      <data key="d0">15978</data>
    </edge>
    <edge source="KHM" target="HKG">
      <data key="d0">263396</data>
    </edge>
    <edge source="KHM" target="IDN">
      <data key="d0">1088827</data>
    </edge>
    <edge source="KHM" target="ISR">
      <data key="d0">32946</data>
    </edge>
    <edge source="KHM" target="KOR">
      <data key="d0">148682</data>
    </edge>
    <edge source="KHM" target="MYS">
      <data key="d0">1197383</data>
    </edge>
    <edge source="KHM" target="MRT">
      <data key="d0">19934</data>
    </edge>
    <edge source="KHM" target="PAN">
      <data key="d0">155877</data>
    </edge>
    <edge source="KHM" target="SGP">
      <data key="d0">4936707</data>
    </edge>
    <edge source="KHM" target="VNM">
      <data key="d0">10632498</data>
    </edge>
    <edge source="KHM" target="THA">
      <data key="d0">1121960</data>
    </edge>
    <edge source="KHM" target="ARE">
      <data key="d0">38608</data>
    </edge>
    <edge source="CAN" target="BEL">
      <data key="d0">116606</data>
    </edge>
    <edge source="CAN" target="CHN">
      <data key="d0">21908999</data>
    </edge>
    <edge source="CAN" target="CRI">
      <data key="d0">164921</data>
    </edge>
    <edge source="CAN" target="DEU">
      <data key="d0">3155626</data>
    </edge>
    <edge source="CAN" target="GTM">
      <data key="d0">190355</data>
    </edge>
    <edge source="CAN" target="HND">
      <data key="d0">74635</data>
    </edge>
    <edge source="CAN" target="IDN">
      <data key="d0">1490585</data>
    </edge>
    <edge source="CAN" target="ISR">
      <data key="d0">116176</data>
    </edge>
    <edge source="CAN" target="ITA">
      <data key="d0">1511390</data>
    </edge>
    <edge source="CAN" target="PAN">
      <data key="d0">365698</data>
    </edge>
    <edge source="CAN" target="SGP">
      <data key="d0">2943368</data>
    </edge>
    <edge source="CAN" target="VNM">
      <data key="d0">424931</data>
    </edge>
    <edge source="CAN" target="CHE">
      <data key="d0">284739</data>
    </edge>
    <edge source="CAN" target="ARE">
      <data key="d0">4120066</data>
    </edge>
    <edge source="CAN" target="TUR">
      <data key="d0">79225</data>
    </edge>
    <edge source="CAN" target="EGY">
      <data key="d0">711613</data>
    </edge>
    <edge source="CAN" target="USA">
      <data key="d0">141261446</data>
    </edge>
    <edge source="CHL" target="ARG">
      <data key="d0">399104</data>
    </edge>
    <edge source="CHL" target="BRA">
      <data key="d0">601959</data>
    </edge>
    <edge source="CHL" target="CHN">
      <data key="d0">61975</data>
    </edge>
    <edge source="CHL" target="COL">
      <data key="d0">62347505</data>
    </edge>
    <edge source="CHL" target="CRI">
      <data key="d0">330603</data>
    </edge>
    <edge source="CHL" target="SLV">
      <data key="d0">210948</data>
    </edge>
    <edge source="CHL" target="GTM">
      <data key="d0">55019</data>
    </edge>
    <edge source="CHL" target="HND">
      <data key="d0">327618</data>
    </edge>
    <edge source="CHL" target="KOR">
      <data key="d0">612479</data>
    </edge>
    <edge source="CHL" target="LBN">
      <data key="d0">315804</data>
    </edge>
    <edge source="CHL" target="MEX">
      <data key="d0">191386</data>
    </edge>
    <edge source="CHL" target="NLD">
      <data key="d0">2908260</data>
    </edge>
    <edge source="CHL" target="NIC">
      <data key="d0">1836654</data>
    </edge>
    <edge source="CHL" target="PAN">
      <data key="d0">289728</data>
    </edge>
    <edge source="CHL" target="PRY">
      <data key="d0">8635004</data>
    </edge>
    <edge source="CHL" target="PER">
      <data key="d0">19331537</data>
    </edge>
    <edge source="CHL" target="URY">
      <data key="d0">254058</data>
    </edge>
    <edge source="CHN" target="DZA">
      <data key="d0">1550340</data>
    </edge>
    <edge source="CHN" target="AUS">
      <data key="d0">22074813</data>
    </edge>
    <edge source="CHN" target="BEL">
      <data key="d0">125234208</data>
    </edge>
    <edge source="CHN" target="BRA">
      <data key="d0">1856937</data>
    </edge>
    <edge source="CHN" target="BGR">
      <data key="d0">866756</data>
    </edge>
    <edge source="CHN" target="BLR">
      <data key="d0">2789038</data>
    </edge>
    <edge source="CHN" target="KHM">
      <data key="d0">7245317</data>
    </edge>
    <edge source="CHN" target="CAN">
      <data key="d0">22197702</data>
    </edge>
    <edge source="CHN" target="LKA">
      <data key="d0">2444635</data>
    </edge>
    <edge source="CHN" target="CHL">
      <data key="d0">2704347</data>
    </edge>
    <edge source="CHN" target="HRV">
      <data key="d0">178704</data>
    </edge>
    <edge source="CHN" target="CZE">
      <data key="d0">216470</data>
    </edge>
    <edge source="CHN" target="DNK">
      <data key="d0">457399</data>
    </edge>
    <edge source="CHN" target="ETH">
      <data key="d0">1203840</data>
    </edge>
    <edge source="CHN" target="EST">
      <data key="d0">128630</data>
    </edge>
    <edge source="CHN" target="FRA">
      <data key="d0">15887196</data>
    </edge>
    <edge source="CHN" target="GEO">
      <data key="d0">4359898</data>
    </edge>
    <edge source="CHN" target="DEU">
      <data key="d0">18034139</data>
    </edge>
    <edge source="CHN" target="GRC">
      <data key="d0">6319582</data>
    </edge>
    <edge source="CHN" target="HND">
      <data key="d0">18480</data>
    </edge>
    <edge source="CHN" target="HKG">
      <data key="d0">286659197</data>
    </edge>
    <edge source="CHN" target="IDN">
      <data key="d0">190799532</data>
    </edge>
    <edge source="CHN" target="IRL">
      <data key="d0">227493</data>
    </edge>
    <edge source="CHN" target="ISR">
      <data key="d0">28792</data>
    </edge>
    <edge source="CHN" target="ITA">
      <data key="d0">33721</data>
    </edge>
    <edge source="CHN" target="JPN">
      <data key="d0">30858948</data>
    </edge>
    <edge source="CHN" target="KAZ">
      <data key="d0">1047615</data>
    </edge>
    <edge source="CHN" target="JOR">
      <data key="d0">4235841</data>
    </edge>
    <edge source="CHN" target="KOR">
      <data key="d0">15333298</data>
    </edge>
    <edge source="CHN" target="LVA">
      <data key="d0">11556</data>
    </edge>
    <edge source="CHN" target="LTU">
      <data key="d0">5252148</data>
    </edge>
    <edge source="CHN" target="MYS">
      <data key="d0">58515281</data>
    </edge>
    <edge source="CHN" target="MUS">
      <data key="d0">3818108</data>
    </edge>
    <edge source="CHN" target="MAR">
      <data key="d0">1475736</data>
    </edge>
    <edge source="CHN" target="NAM">
      <data key="d0">7945064</data>
    </edge>
    <edge source="CHN" target="NLD">
      <data key="d0">6953512</data>
    </edge>
    <edge source="CHN" target="NZL">
      <data key="d0">4199170</data>
    </edge>
    <edge source="CHN" target="NOR">
      <data key="d0">12285</data>
    </edge>
    <edge source="CHN" target="PAK">
      <data key="d0">528693</data>
    </edge>
    <edge source="CHN" target="PAN">
      <data key="d0">37627492</data>
    </edge>
    <edge source="CHN" target="PRY">
      <data key="d0">142851</data>
    </edge>
    <edge source="CHN" target="PER">
      <data key="d0">6921946</data>
    </edge>
    <edge source="CHN" target="PHL">
      <data key="d0">52571163</data>
    </edge>
    <edge source="CHN" target="POL">
      <data key="d0">19714972</data>
    </edge>
    <edge source="CHN" target="PRT">
      <data key="d0">1513511</data>
    </edge>
    <edge source="CHN" target="ROU">
      <data key="d0">2507152</data>
    </edge>
    <edge source="CHN" target="RUS">
      <data key="d0">8191714</data>
    </edge>
    <edge source="CHN" target="SAU">
      <data key="d0">351782</data>
    </edge>
    <edge source="CHN" target="SRB">
      <data key="d0">230096</data>
    </edge>
    <edge source="CHN" target="IND">
      <data key="d0">5643327</data>
    </edge>
    <edge source="CHN" target="SGP">
      <data key="d0">45130276</data>
    </edge>
    <edge source="CHN" target="VNM">
      <data key="d0">49636289</data>
    </edge>
    <edge source="CHN" target="SVN">
      <data key="d0">244314</data>
    </edge>
    <edge source="CHN" target="ZAF">
      <data key="d0">9063799</data>
    </edge>
    <edge source="CHN" target="ESP">
      <data key="d0">312343</data>
    </edge>
    <edge source="CHN" target="SWE">
      <data key="d0">223033</data>
    </edge>
    <edge source="CHN" target="CHE">
      <data key="d0">15276</data>
    </edge>
    <edge source="CHN" target="THA">
      <data key="d0">4667129</data>
    </edge>
    <edge source="CHN" target="ARE">
      <data key="d0">67263387</data>
    </edge>
    <edge source="CHN" target="TUN">
      <data key="d0">507666</data>
    </edge>
    <edge source="CHN" target="TUR">
      <data key="d0">5429538</data>
    </edge>
    <edge source="CHN" target="UKR">
      <data key="d0">5050013</data>
    </edge>
    <edge source="CHN" target="EGY">
      <data key="d0">9890660</data>
    </edge>
    <edge source="CHN" target="GBR">
      <data key="d0">9339706</data>
    </edge>
    <edge source="CHN" target="USA">
      <data key="d0">13417393</data>
    </edge>
    <edge source="CHN" target="URY">
      <data key="d0">2952661</data>
    </edge>
    <edge source="COL" target="BEL">
      <data key="d0">5679279</data>
    </edge>
    <edge source="COL" target="BOL">
      <data key="d0">1108529</data>
    </edge>
    <edge source="COL" target="BRA">
      <data key="d0">1641814</data>
    </edge>
    <edge source="COL" target="BGR">
      <data key="d0">188179</data>
    </edge>
    <edge source="COL" target="KHM">
      <data key="d0">354786</data>
    </edge>
    <edge source="COL" target="CAN">
      <data key="d0">77428</data>
    </edge>
    <edge source="COL" target="CHL">
      <data key="d0">10061394</data>
    </edge>
    <edge source="COL" target="DNK">
      <data key="d0">33321</data>
    </edge>
    <edge source="COL" target="ECU">
      <data key="d0">250244</data>
    </edge>
    <edge source="COL" target="FRA">
      <data key="d0">46105</data>
    </edge>
    <edge source="COL" target="DEU">
      <data key="d0">3883734</data>
    </edge>
    <edge source="COL" target="HND">
      <data key="d0">296618</data>
    </edge>
    <edge source="COL" target="NIC">
      <data key="d0">316113</data>
    </edge>
    <edge source="COL" target="PAN">
      <data key="d0">104450</data>
    </edge>
    <edge source="COL" target="PER">
      <data key="d0">2044493</data>
    </edge>
    <edge source="COL" target="VNM">
      <data key="d0">1104110</data>
    </edge>
    <edge source="COL" target="USA">
      <data key="d0">946037</data>
    </edge>
    <edge source="CRI" target="BEL">
      <data key="d0">25653</data>
    </edge>
    <edge source="CRI" target="BRA">
      <data key="d0">28135</data>
    </edge>
    <edge source="CRI" target="SLV">
      <data key="d0">2991640</data>
    </edge>
    <edge source="CRI" target="EST">
      <data key="d0">61983</data>
    </edge>
    <edge source="CRI" target="DEU">
      <data key="d0">214207</data>
    </edge>
    <edge source="CRI" target="GTM">
      <data key="d0">4655792</data>
    </edge>
    <edge source="CRI" target="HND">
      <data key="d0">1017138</data>
    </edge>
    <edge source="CRI" target="ITA">
      <data key="d0">10050</data>
    </edge>
    <edge source="CRI" target="LBN">
      <data key="d0">31000</data>
    </edge>
    <edge source="CRI" target="NLD">
      <data key="d0">15368</data>
    </edge>
    <edge source="CRI" target="NIC">
      <data key="d0">1506430</data>
    </edge>
    <edge source="CRI" target="PAN">
      <data key="d0">2852866</data>
    </edge>
    <edge source="CRI" target="ZAF">
      <data key="d0">134750</data>
    </edge>
    <edge source="CRI" target="ESP">
      <data key="d0">119760</data>
    </edge>
    <edge source="CRI" target="CHE">
      <data key="d0">390707</data>
    </edge>
    <edge source="CRI" target="ARE">
      <data key="d0">57552</data>
    </edge>
    <edge source="CRI" target="TUR">
      <data key="d0">176545</data>
    </edge>
    <edge source="CRI" target="USA">
      <data key="d0">345877</data>
    </edge>
    <edge source="CZE" target="ALB">
      <data key="d0">2905354</data>
    </edge>
    <edge source="CZE" target="AUT">
      <data key="d0">8952427</data>
    </edge>
    <edge source="CZE" target="BEL">
      <data key="d0">55994805</data>
    </edge>
    <edge source="CZE" target="BGR">
      <data key="d0">2531028</data>
    </edge>
    <edge source="CZE" target="HRV">
      <data key="d0">655840</data>
    </edge>
    <edge source="CZE" target="DNK">
      <data key="d0">239089</data>
    </edge>
    <edge source="CZE" target="FIN">
      <data key="d0">8944749</data>
    </edge>
    <edge source="CZE" target="FRA">
      <data key="d0">1160313</data>
    </edge>
    <edge source="CZE" target="GEO">
      <data key="d0">148384</data>
    </edge>
    <edge source="CZE" target="DEU">
      <data key="d0">45731804</data>
    </edge>
    <edge source="CZE" target="GRC">
      <data key="d0">6025586</data>
    </edge>
    <edge source="CZE" target="HUN">
      <data key="d0">3124232</data>
    </edge>
    <edge source="CZE" target="IRL">
      <data key="d0">198999</data>
    </edge>
    <edge source="CZE" target="ITA">
      <data key="d0">488009001</data>
    </edge>
    <edge source="CZE" target="JPN">
      <data key="d0">634172</data>
    </edge>
    <edge source="CZE" target="LVA">
      <data key="d0">1223367</data>
    </edge>
    <edge source="CZE" target="LTU">
      <data key="d0">4339141</data>
    </edge>
    <edge source="CZE" target="MYS">
      <data key="d0">33300</data>
    </edge>
    <edge source="CZE" target="NLD">
      <data key="d0">60574897</data>
    </edge>
    <edge source="CZE" target="NOR">
      <data key="d0">135340</data>
    </edge>
    <edge source="CZE" target="PRY">
      <data key="d0">170342</data>
    </edge>
    <edge source="CZE" target="POL">
      <data key="d0">14605814</data>
    </edge>
    <edge source="CZE" target="PRT">
      <data key="d0">2981095</data>
    </edge>
    <edge source="CZE" target="ROU">
      <data key="d0">2985992</data>
    </edge>
    <edge source="CZE" target="RUS">
      <data key="d0">238419</data>
    </edge>
    <edge source="CZE" target="SRB">
      <data key="d0">642331</data>
    </edge>
    <edge source="CZE" target="SGP">
      <data key="d0">1945511</data>
    </edge>
    <edge source="CZE" target="SVK">
      <data key="d0">51886181</data>
    </edge>
    <edge source="CZE" target="SVN">
      <data key="d0">537675</data>
    </edge>
    <edge source="CZE" target="ESP">
      <data key="d0">18488689</data>
    </edge>
    <edge source="CZE" target="SWE">
      <data key="d0">473302</data>
    </edge>
    <edge source="CZE" target="CHE">
      <data key="d0">309956</data>
    </edge>
    <edge source="CZE" target="TUR">
      <data key="d0">38862</data>
    </edge>
    <edge source="CZE" target="UKR">
      <data key="d0">13550</data>
    </edge>
    <edge source="CZE" target="GBR">
      <data key="d0">34741331</data>
    </edge>
    <edge source="DNK" target="AZE">
      <data key="d0">41747</data>
    </edge>
    <edge source="DNK" target="ARG">
      <data key="d0">150232</data>
    </edge>
    <edge source="DNK" target="AUS">
      <data key="d0">539387</data>
    </edge>
    <edge source="DNK" target="AUT">
      <data key="d0">732044</data>
    </edge>
    <edge source="DNK" target="ARM">
      <data key="d0">28586</data>
    </edge>
    <edge source="DNK" target="BEL">
      <data key="d0">8670989</data>
    </edge>
    <edge source="DNK" target="BRA">
      <data key="d0">32412</data>
    </edge>
    <edge source="DNK" target="BGR">
      <data key="d0">185754</data>
    </edge>
    <edge source="DNK" target="BLR">
      <data key="d0">71141</data>
    </edge>
    <edge source="DNK" target="CAN">
      <data key="d0">321776</data>
    </edge>
    <edge source="DNK" target="CHL">
      <data key="d0">123552</data>
    </edge>
    <edge source="DNK" target="CHN">
      <data key="d0">39105</data>
    </edge>
    <edge source="DNK" target="HRV">
      <data key="d0">485906</data>
    </edge>
    <edge source="DNK" target="CZE">
      <data key="d0">662754</data>
    </edge>
    <edge source="DNK" target="EST">
      <data key="d0">121409</data>
    </edge>
    <edge source="DNK" target="FIN">
      <data key="d0">570753</data>
    </edge>
    <edge source="DNK" target="FRA">
      <data key="d0">12728003</data>
    </edge>
    <edge source="DNK" target="GEO">
      <data key="d0">21973</data>
    </edge>
    <edge source="DNK" target="GMB">
      <data key="d0">277050</data>
    </edge>
    <edge source="DNK" target="DEU">
      <data key="d0">49513551</data>
    </edge>
    <edge source="DNK" target="GRC">
      <data key="d0">403617</data>
    </edge>
    <edge source="DNK" target="HKG">
      <data key="d0">1178854</data>
    </edge>
    <edge source="DNK" target="HUN">
      <data key="d0">111628</data>
    </edge>
    <edge source="DNK" target="IDN">
      <data key="d0">16043</data>
    </edge>
    <edge source="DNK" target="IRL">
      <data key="d0">975895</data>
    </edge>
    <edge source="DNK" target="ISR">
      <data key="d0">7474459</data>
    </edge>
    <edge source="DNK" target="ITA">
      <data key="d0">4036596</data>
    </edge>
    <edge source="DNK" target="JPN">
      <data key="d0">1452356</data>
    </edge>
    <edge source="DNK" target="KAZ">
      <data key="d0">110333</data>
    </edge>
    <edge source="DNK" target="KOR">
      <data key="d0">46347</data>
    </edge>
    <edge source="DNK" target="LBN">
      <data key="d0">171989</data>
    </edge>
    <edge source="DNK" target="LVA">
      <data key="d0">643145</data>
    </edge>
    <edge source="DNK" target="LTU">
      <data key="d0">463094</data>
    </edge>
    <edge source="DNK" target="MYS">
      <data key="d0">2699992</data>
    </edge>
    <edge source="DNK" target="MDA">
      <data key="d0">28952</data>
    </edge>
    <edge source="DNK" target="NLD">
      <data key="d0">24396605</data>
    </edge>
    <edge source="DNK" target="NZL">
      <data key="d0">78338</data>
    </edge>
    <edge source="DNK" target="NER">
      <data key="d0">807145</data>
    </edge>
    <edge source="DNK" target="NOR">
      <data key="d0">24598441</data>
    </edge>
    <edge source="DNK" target="PAK">
      <data key="d0">28982</data>
    </edge>
    <edge source="DNK" target="PER">
      <data key="d0">76722</data>
    </edge>
    <edge source="DNK" target="POL">
      <data key="d0">843169</data>
    </edge>
    <edge source="DNK" target="PRT">
      <data key="d0">741053</data>
    </edge>
    <edge source="DNK" target="ROU">
      <data key="d0">183259</data>
    </edge>
    <edge source="DNK" target="RUS">
      <data key="d0">3145408</data>
    </edge>
    <edge source="DNK" target="SAU">
      <data key="d0">30807</data>
    </edge>
    <edge source="DNK" target="SRB">
      <data key="d0">142776</data>
    </edge>
    <edge source="DNK" target="IND">
      <data key="d0">24217</data>
    </edge>
    <edge source="DNK" target="SGP">
      <data key="d0">109125</data>
    </edge>
    <edge source="DNK" target="SVK">
      <data key="d0">75449</data>
    </edge>
    <edge source="DNK" target="VNM">
      <data key="d0">140737</data>
    </edge>
    <edge source="DNK" target="SVN">
      <data key="d0">130905</data>
    </edge>
    <edge source="DNK" target="ZAF">
      <data key="d0">359211</data>
    </edge>
    <edge source="DNK" target="ESP">
      <data key="d0">8145494</data>
    </edge>
    <edge source="DNK" target="SWE">
      <data key="d0">25724660</data>
    </edge>
    <edge source="DNK" target="CHE">
      <data key="d0">9907478</data>
    </edge>
    <edge source="DNK" target="THA">
      <data key="d0">102412</data>
    </edge>
    <edge source="DNK" target="ARE">
      <data key="d0">205306</data>
    </edge>
    <edge source="DNK" target="TUR">
      <data key="d0">31985</data>
    </edge>
    <edge source="DNK" target="UKR">
      <data key="d0">418197</data>
    </edge>
    <edge source="DNK" target="EGY">
      <data key="d0">95422</data>
    </edge>
    <edge source="DNK" target="GBR">
      <data key="d0">3383256</data>
    </edge>
    <edge source="DNK" target="USA">
      <data key="d0">7749500</data>
    </edge>
    <edge source="DNK" target="URY">
      <data key="d0">10923</data>
    </edge>
    <edge source="DEU" target="ALB">
      <data key="d0">4862341</data>
    </edge>
    <edge source="DEU" target="DZA">
      <data key="d0">4332437</data>
    </edge>
    <edge source="DEU" target="AZE">
      <data key="d0">5887583</data>
    </edge>
    <edge source="DEU" target="ARG">
      <data key="d0">606891</data>
    </edge>
    <edge source="DEU" target="AUS">
      <data key="d0">2645772</data>
    </edge>
    <edge source="DEU" target="AUT">
      <data key="d0">92232257</data>
    </edge>
    <edge source="DEU" target="ARM">
      <data key="d0">149293</data>
    </edge>
    <edge source="DEU" target="BEL">
      <data key="d0">189456268</data>
    </edge>
    <edge source="DEU" target="BOL">
      <data key="d0">4245933</data>
    </edge>
    <edge source="DEU" target="BRA">
      <data key="d0">21634615</data>
    </edge>
    <edge source="DEU" target="BGR">
      <data key="d0">16466829</data>
    </edge>
    <edge source="DEU" target="BLR">
      <data key="d0">7989845</data>
    </edge>
    <edge source="DEU" target="KHM">
      <data key="d0">51595</data>
    </edge>
    <edge source="DEU" target="CAN">
      <data key="d0">3556090</data>
    </edge>
    <edge source="DEU" target="LKA">
      <data key="d0">1148943</data>
    </edge>
    <edge source="DEU" target="CHL">
      <data key="d0">190086</data>
    </edge>
    <edge source="DEU" target="CHN">
      <data key="d0">1855582</data>
    </edge>
    <edge source="DEU" target="COL">
      <data key="d0">26846</data>
    </edge>
    <edge source="DEU" target="HRV">
      <data key="d0">30688392</data>
    </edge>
    <edge source="DEU" target="CZE">
      <data key="d0">101537713</data>
    </edge>
    <edge source="DEU" target="DNK">
      <data key="d0">49326691</data>
    </edge>
    <edge source="DEU" target="EST">
      <data key="d0">3707746</data>
    </edge>
    <edge source="DEU" target="FIN">
      <data key="d0">13134792</data>
    </edge>
    <edge source="DEU" target="FRA">
      <data key="d0">358812758</data>
    </edge>
    <edge source="DEU" target="GEO">
      <data key="d0">7076073</data>
    </edge>
    <edge source="DEU" target="GMB">
      <data key="d0">78976</data>
    </edge>
    <edge source="DEU" target="PSE">
      <data key="d0">637893</data>
    </edge>
    <edge source="DEU" target="GRC">
      <data key="d0">53632508</data>
    </edge>
    <edge source="DEU" target="HND">
      <data key="d0">1169064</data>
    </edge>
    <edge source="DEU" target="HKG">
      <data key="d0">11876872</data>
    </edge>
    <edge source="DEU" target="HUN">
      <data key="d0">42429122</data>
    </edge>
    <edge source="DEU" target="IDN">
      <data key="d0">20785538</data>
    </edge>
    <edge source="DEU" target="IRL">
      <data key="d0">10917319</data>
    </edge>
    <edge source="DEU" target="ISR">
      <data key="d0">7678856</data>
    </edge>
    <edge source="DEU" target="ITA">
      <data key="d0">640638774</data>
    </edge>
    <edge source="DEU" target="JAM">
      <data key="d0">10670</data>
    </edge>
    <edge source="DEU" target="JPN">
      <data key="d0">68608032</data>
    </edge>
    <edge source="DEU" target="KAZ">
      <data key="d0">911643</data>
    </edge>
    <edge source="DEU" target="JOR">
      <data key="d0">14981003</data>
    </edge>
    <edge source="DEU" target="KOR">
      <data key="d0">28402864</data>
    </edge>
    <edge source="DEU" target="KGZ">
      <data key="d0">152957</data>
    </edge>
    <edge source="DEU" target="LBN">
      <data key="d0">18208265</data>
    </edge>
    <edge source="DEU" target="LVA">
      <data key="d0">13197834</data>
    </edge>
    <edge source="DEU" target="LTU">
      <data key="d0">17550786</data>
    </edge>
    <edge source="DEU" target="MYS">
      <data key="d0">12192813</data>
    </edge>
    <edge source="DEU" target="MUS">
      <data key="d0">144983</data>
    </edge>
    <edge source="DEU" target="MEX">
      <data key="d0">141226</data>
    </edge>
    <edge source="DEU" target="MDA">
      <data key="d0">2134053</data>
    </edge>
    <edge source="DEU" target="MAR">
      <data key="d0">1930216</data>
    </edge>
    <edge source="DEU" target="OMN">
      <data key="d0">15872303</data>
    </edge>
    <edge source="DEU" target="NLD">
      <data key="d0">282269307</data>
    </edge>
    <edge source="DEU" target="NZL">
      <data key="d0">64232</data>
    </edge>
    <edge source="DEU" target="NIC">
      <data key="d0">1042752</data>
    </edge>
    <edge source="DEU" target="NOR">
      <data key="d0">78813491</data>
    </edge>
    <edge source="DEU" target="PAN">
      <data key="d0">90144</data>
    </edge>
    <edge source="DEU" target="PRY">
      <data key="d0">108024</data>
    </edge>
    <edge source="DEU" target="PER">
      <data key="d0">54473</data>
    </edge>
    <edge source="DEU" target="PHL">
      <data key="d0">965094</data>
    </edge>
    <edge source="DEU" target="POL">
      <data key="d0">187081779</data>
    </edge>
    <edge source="DEU" target="PRT">
      <data key="d0">47798766</data>
    </edge>
    <edge source="DEU" target="ROU">
      <data key="d0">109471969</data>
    </edge>
    <edge source="DEU" target="RUS">
      <data key="d0">70455552</data>
    </edge>
    <edge source="DEU" target="SAU">
      <data key="d0">648962048</data>
    </edge>
    <edge source="DEU" target="SRB">
      <data key="d0">34303682</data>
    </edge>
    <edge source="DEU" target="IND">
      <data key="d0">2531002</data>
    </edge>
    <edge source="DEU" target="SGP">
      <data key="d0">24998970</data>
    </edge>
    <edge source="DEU" target="SVK">
      <data key="d0">11103667</data>
    </edge>
    <edge source="DEU" target="VNM">
      <data key="d0">1156554</data>
    </edge>
    <edge source="DEU" target="SVN">
      <data key="d0">9580077</data>
    </edge>
    <edge source="DEU" target="ZAF">
      <data key="d0">4879800</data>
    </edge>
    <edge source="DEU" target="ESP">
      <data key="d0">558649559</data>
    </edge>
    <edge source="DEU" target="SWE">
      <data key="d0">37948842</data>
    </edge>
    <edge source="DEU" target="CHE">
      <data key="d0">96967039</data>
    </edge>
    <edge source="DEU" target="THA">
      <data key="d0">1731843</data>
    </edge>
    <edge source="DEU" target="ARE">
      <data key="d0">161536430</data>
    </edge>
    <edge source="DEU" target="TUN">
      <data key="d0">1777230</data>
    </edge>
    <edge source="DEU" target="TUR">
      <data key="d0">100579182</data>
    </edge>
    <edge source="DEU" target="UGA">
      <data key="d0">17029</data>
    </edge>
    <edge source="DEU" target="UKR">
      <data key="d0">26118151</data>
    </edge>
    <edge source="DEU" target="MKD">
      <data key="d0">8416922</data>
    </edge>
    <edge source="DEU" target="EGY">
      <data key="d0">8955386</data>
    </edge>
    <edge source="DEU" target="GBR">
      <data key="d0">91960040</data>
    </edge>
    <edge source="DEU" target="TZA">
      <data key="d0">189603</data>
    </edge>
    <edge source="DEU" target="USA">
      <data key="d0">17233571</data>
    </edge>
    <edge source="DEU" target="URY">
      <data key="d0">891591</data>
    </edge>
    <edge source="IDN" target="ARG">
      <data key="d0">13500</data>
    </edge>
    <edge source="IDN" target="AUS">
      <data key="d0">8749543</data>
    </edge>
    <edge source="IDN" target="BEL">
      <data key="d0">26840998</data>
    </edge>
    <edge source="IDN" target="BOL">
      <data key="d0">172900</data>
    </edge>
    <edge source="IDN" target="BRA">
      <data key="d0">1748545</data>
    </edge>
    <edge source="IDN" target="BLR">
      <data key="d0">73240</data>
    </edge>
    <edge source="IDN" target="KHM">
      <data key="d0">279935345</data>
    </edge>
    <edge source="IDN" target="CAN">
      <data key="d0">94730</data>
    </edge>
    <edge source="IDN" target="LKA">
      <data key="d0">27615129</data>
    </edge>
    <edge source="IDN" target="CHN">
      <data key="d0">1130325</data>
    </edge>
    <edge source="IDN" target="CZE">
      <data key="d0">24158</data>
    </edge>
    <edge source="IDN" target="DNK">
      <data key="d0">2323170</data>
    </edge>
    <edge source="IDN" target="FRA">
      <data key="d0">55571</data>
    </edge>
    <edge source="IDN" target="DEU">
      <data key="d0">35812499</data>
    </edge>
    <edge source="IDN" target="GRC">
      <data key="d0">4814626</data>
    </edge>
    <edge source="IDN" target="HND">
      <data key="d0">1007566</data>
    </edge>
    <edge source="IDN" target="HKG">
      <data key="d0">11033860</data>
    </edge>
    <edge source="IDN" target="HUN">
      <data key="d0">172418</data>
    </edge>
    <edge source="IDN" target="ITA">
      <data key="d0">934147</data>
    </edge>
    <edge source="IDN" target="JPN">
      <data key="d0">3903084</data>
    </edge>
    <edge source="IDN" target="JOR">
      <data key="d0">136108</data>
    </edge>
    <edge source="IDN" target="KOR">
      <data key="d0">31662673</data>
    </edge>
    <edge source="IDN" target="LTU">
      <data key="d0">9699142</data>
    </edge>
    <edge source="IDN" target="MYS">
      <data key="d0">228379834</data>
    </edge>
    <edge source="IDN" target="NLD">
      <data key="d0">8678926</data>
    </edge>
    <edge source="IDN" target="NZL">
      <data key="d0">953576</data>
    </edge>
    <edge source="IDN" target="NIC">
      <data key="d0">3334182</data>
    </edge>
    <edge source="IDN" target="PAK">
      <data key="d0">2231440</data>
    </edge>
    <edge source="IDN" target="PAN">
      <data key="d0">854702</data>
    </edge>
    <edge source="IDN" target="PRY">
      <data key="d0">10649015</data>
    </edge>
    <edge source="IDN" target="PHL">
      <data key="d0">21259390</data>
    </edge>
    <edge source="IDN" target="POL">
      <data key="d0">1435983</data>
    </edge>
    <edge source="IDN" target="PRT">
      <data key="d0">7053541</data>
    </edge>
    <edge source="IDN" target="ROU">
      <data key="d0">114944</data>
    </edge>
    <edge source="IDN" target="RUS">
      <data key="d0">431146</data>
    </edge>
    <edge source="IDN" target="SAU">
      <data key="d0">828158</data>
    </edge>
    <edge source="IDN" target="SEN">
      <data key="d0">23100</data>
    </edge>
    <edge source="IDN" target="IND">
      <data key="d0">2607824</data>
    </edge>
    <edge source="IDN" target="SGP">
      <data key="d0">100497330</data>
    </edge>
    <edge source="IDN" target="VNM">
      <data key="d0">49219188</data>
    </edge>
    <edge source="IDN" target="SVN">
      <data key="d0">27720</data>
    </edge>
    <edge source="IDN" target="ESP">
      <data key="d0">936096</data>
    </edge>
    <edge source="IDN" target="SWE">
      <data key="d0">126720</data>
    </edge>
    <edge source="IDN" target="CHE">
      <data key="d0">95468</data>
    </edge>
    <edge source="IDN" target="THA">
      <data key="d0">37171807</data>
    </edge>
    <edge source="IDN" target="ARE">
      <data key="d0">10145954</data>
    </edge>
    <edge source="IDN" target="TUN">
      <data key="d0">60600</data>
    </edge>
    <edge source="IDN" target="TUR">
      <data key="d0">86801</data>
    </edge>
    <edge source="IDN" target="UKR">
      <data key="d0">144336</data>
    </edge>
    <edge source="IDN" target="EGY">
      <data key="d0">8374732</data>
    </edge>
    <edge source="IDN" target="GBR">
      <data key="d0">769740</data>
    </edge>
    <edge source="IDN" target="USA">
      <data key="d0">23489777</data>
    </edge>
    <edge source="ITA" target="ALB">
      <data key="d0">164381</data>
    </edge>
    <edge source="ITA" target="DZA">
      <data key="d0">1759358</data>
    </edge>
    <edge source="ITA" target="AZE">
      <data key="d0">130493</data>
    </edge>
    <edge source="ITA" target="ARG">
      <data key="d0">31524</data>
    </edge>
    <edge source="ITA" target="AUS">
      <data key="d0">33730</data>
    </edge>
    <edge source="ITA" target="AUT">
      <data key="d0">305751</data>
    </edge>
    <edge source="ITA" target="BEL">
      <data key="d0">105820359</data>
    </edge>
    <edge source="ITA" target="BRA">
      <data key="d0">389348</data>
    </edge>
    <edge source="ITA" target="BGR">
      <data key="d0">1828693</data>
    </edge>
    <edge source="ITA" target="BLR">
      <data key="d0">972691</data>
    </edge>
    <edge source="ITA" target="CAN">
      <data key="d0">55734</data>
    </edge>
    <edge source="ITA" target="LKA">
      <data key="d0">2405806</data>
    </edge>
    <edge source="ITA" target="CHL">
      <data key="d0">31997</data>
    </edge>
    <edge source="ITA" target="HRV">
      <data key="d0">381634</data>
    </edge>
    <edge source="ITA" target="CZE">
      <data key="d0">572225</data>
    </edge>
    <edge source="ITA" target="DNK">
      <data key="d0">292907</data>
    </edge>
    <edge source="ITA" target="EST">
      <data key="d0">3493314</data>
    </edge>
    <edge source="ITA" target="FIN">
      <data key="d0">11105</data>
    </edge>
    <edge source="ITA" target="FRA">
      <data key="d0">3505924</data>
    </edge>
    <edge source="ITA" target="GEO">
      <data key="d0">50896</data>
    </edge>
    <edge source="ITA" target="DEU">
      <data key="d0">27416762</data>
    </edge>
    <edge source="ITA" target="GRC">
      <data key="d0">8765164</data>
    </edge>
    <edge source="ITA" target="HND">
      <data key="d0">121096</data>
    </edge>
    <edge source="ITA" target="HUN">
      <data key="d0">33720</data>
    </edge>
    <edge source="ITA" target="IDN">
      <data key="d0">7363750</data>
    </edge>
    <edge source="ITA" target="ISR">
      <data key="d0">13398</data>
    </edge>
    <edge source="ITA" target="JPN">
      <data key="d0">186955004</data>
    </edge>
    <edge source="ITA" target="JOR">
      <data key="d0">12882880</data>
    </edge>
    <edge source="ITA" target="KOR">
      <data key="d0">26271</data>
    </edge>
    <edge source="ITA" target="LBN">
      <data key="d0">152517</data>
    </edge>
    <edge source="ITA" target="LVA">
      <data key="d0">1473770</data>
    </edge>
    <edge source="ITA" target="LTU">
      <data key="d0">2680059</data>
    </edge>
    <edge source="ITA" target="MYS">
      <data key="d0">53654</data>
    </edge>
    <edge source="ITA" target="MDA">
      <data key="d0">1014554</data>
    </edge>
    <edge source="ITA" target="NLD">
      <data key="d0">33037409</data>
    </edge>
    <edge source="ITA" target="PRY">
      <data key="d0">52056</data>
    </edge>
    <edge source="ITA" target="PHL">
      <data key="d0">322966</data>
    </edge>
    <edge source="ITA" target="POL">
      <data key="d0">4771543</data>
    </edge>
    <edge source="ITA" target="PRT">
      <data key="d0">2863782</data>
    </edge>
    <edge source="ITA" target="ROU">
      <data key="d0">3995519</data>
    </edge>
    <edge source="ITA" target="RUS">
      <data key="d0">18568033</data>
    </edge>
    <edge source="ITA" target="SRB">
      <data key="d0">1616048</data>
    </edge>
    <edge source="ITA" target="SGP">
      <data key="d0">20324</data>
    </edge>
    <edge source="ITA" target="SVK">
      <data key="d0">134226</data>
    </edge>
    <edge source="ITA" target="VNM">
      <data key="d0">359321</data>
    </edge>
    <edge source="ITA" target="SVN">
      <data key="d0">867698</data>
    </edge>
    <edge source="ITA" target="ZAF">
      <data key="d0">1685259</data>
    </edge>
    <edge source="ITA" target="ESP">
      <data key="d0">4029426</data>
    </edge>
    <edge source="ITA" target="SWE">
      <data key="d0">302902</data>
    </edge>
    <edge source="ITA" target="CHE">
      <data key="d0">273312</data>
    </edge>
    <edge source="ITA" target="ARE">
      <data key="d0">14075346</data>
    </edge>
    <edge source="ITA" target="TUR">
      <data key="d0">4910028</data>
    </edge>
    <edge source="ITA" target="UKR">
      <data key="d0">6984265</data>
    </edge>
    <edge source="ITA" target="MKD">
      <data key="d0">360628</data>
    </edge>
    <edge source="ITA" target="EGY">
      <data key="d0">1384989</data>
    </edge>
    <edge source="ITA" target="GBR">
      <data key="d0">7131657</data>
    </edge>
    <edge source="ITA" target="USA">
      <data key="d0">4481946</data>
    </edge>
    <edge source="ITA" target="URY">
      <data key="d0">2513620</data>
    </edge>
    <edge source="CIV" target="BEN">
      <data key="d0">192657</data>
    </edge>
    <edge source="CIV" target="NER">
      <data key="d0">5548071</data>
    </edge>
    <edge source="CIV" target="SEN">
      <data key="d0">384153</data>
    </edge>
    <edge source="CIV" target="TGO">
      <data key="d0">3165145</data>
    </edge>
    <edge source="CIV" target="BFA">
      <data key="d0">46728845</data>
    </edge>
    <edge source="KAZ" target="CHN">
      <data key="d0">204810</data>
    </edge>
    <edge source="KAZ" target="GEO">
      <data key="d0">837143</data>
    </edge>
    <edge source="KAZ" target="KGZ">
      <data key="d0">46139220</data>
    </edge>
    <edge source="KAZ" target="MYS">
      <data key="d0">68866</data>
    </edge>
    <edge source="KAZ" target="RUS">
      <data key="d0">2207375</data>
    </edge>
    <edge source="KAZ" target="ARE">
      <data key="d0">67508</data>
    </edge>
    <edge source="KAZ" target="UKR">
      <data key="d0">18571738</data>
    </edge>
    <edge source="JOR" target="AUT">
      <data key="d0">61172</data>
    </edge>
    <edge source="JOR" target="BRA">
      <data key="d0">394909</data>
    </edge>
    <edge source="JOR" target="CHN">
      <data key="d0">144320</data>
    </edge>
    <edge source="JOR" target="CZE">
      <data key="d0">31246</data>
    </edge>
    <edge source="JOR" target="DNK">
      <data key="d0">22848</data>
    </edge>
    <edge source="JOR" target="ETH">
      <data key="d0">217842</data>
    </edge>
    <edge source="JOR" target="FRA">
      <data key="d0">148011</data>
    </edge>
    <edge source="JOR" target="GEO">
      <data key="d0">111738</data>
    </edge>
    <edge source="JOR" target="PSE">
      <data key="d0">210311</data>
    </edge>
    <edge source="JOR" target="DEU">
      <data key="d0">6088701</data>
    </edge>
    <edge source="JOR" target="HKG">
      <data key="d0">24407</data>
    </edge>
    <edge source="JOR" target="ISR">
      <data key="d0">76554</data>
    </edge>
    <edge source="JOR" target="ITA">
      <data key="d0">133539</data>
    </edge>
    <edge source="JOR" target="KGZ">
      <data key="d0">113792</data>
    </edge>
    <edge source="JOR" target="LBN">
      <data key="d0">3793153</data>
    </edge>
    <edge source="JOR" target="LTU">
      <data key="d0">42979</data>
    </edge>
    <edge source="JOR" target="MUS">
      <data key="d0">176659</data>
    </edge>
    <edge source="JOR" target="MEX">
      <data key="d0">125390</data>
    </edge>
    <edge source="JOR" target="MDA">
      <data key="d0">84814</data>
    </edge>
    <edge source="JOR" target="OMN">
      <data key="d0">22515</data>
    </edge>
    <edge source="JOR" target="PAN">
      <data key="d0">23104</data>
    </edge>
    <edge source="JOR" target="PRY">
      <data key="d0">466811</data>
    </edge>
    <edge source="JOR" target="POL">
      <data key="d0">63807</data>
    </edge>
    <edge source="JOR" target="RUS">
      <data key="d0">191194</data>
    </edge>
    <edge source="JOR" target="SAU">
      <data key="d0">1220489</data>
    </edge>
    <edge source="JOR" target="SRB">
      <data key="d0">48896</data>
    </edge>
    <edge source="JOR" target="VNM">
      <data key="d0">36970</data>
    </edge>
    <edge source="JOR" target="SVN">
      <data key="d0">31285</data>
    </edge>
    <edge source="JOR" target="ESP">
      <data key="d0">770566</data>
    </edge>
    <edge source="JOR" target="CHE">
      <data key="d0">18172</data>
    </edge>
    <edge source="JOR" target="ARE">
      <data key="d0">5219688</data>
    </edge>
    <edge source="JOR" target="TUR">
      <data key="d0">560211</data>
    </edge>
    <edge source="JOR" target="UKR">
      <data key="d0">76656</data>
    </edge>
    <edge source="JOR" target="EGY">
      <data key="d0">195706</data>
    </edge>
    <edge source="JOR" target="GBR">
      <data key="d0">22735</data>
    </edge>
    <edge source="JOR" target="TZA">
      <data key="d0">719171</data>
    </edge>
    <edge source="JOR" target="USA">
      <data key="d0">5146308</data>
    </edge>
    <edge source="KOR" target="AUS">
      <data key="d0">51760515</data>
    </edge>
    <edge source="KOR" target="ARM">
      <data key="d0">1615548</data>
    </edge>
    <edge source="KOR" target="BOL">
      <data key="d0">14924162</data>
    </edge>
    <edge source="KOR" target="KHM">
      <data key="d0">8315385</data>
    </edge>
    <edge source="KOR" target="CMR">
      <data key="d0">11783</data>
    </edge>
    <edge source="KOR" target="CHN">
      <data key="d0">9936783</data>
    </edge>
    <edge source="KOR" target="DEU">
      <data key="d0">39431</data>
    </edge>
    <edge source="KOR" target="GHA">
      <data key="d0">122210</data>
    </edge>
    <edge source="KOR" target="GRC">
      <data key="d0">813403</data>
    </edge>
    <edge source="KOR" target="HKG">
      <data key="d0">29105701</data>
    </edge>
    <edge source="KOR" target="IDN">
      <data key="d0">5460215</data>
    </edge>
    <edge source="KOR" target="ISR">
      <data key="d0">222117</data>
    </edge>
    <edge source="KOR" target="JPN">
      <data key="d0">142759463</data>
    </edge>
    <edge source="KOR" target="KAZ">
      <data key="d0">11286924</data>
    </edge>
    <edge source="KOR" target="JOR">
      <data key="d0">1389104</data>
    </edge>
    <edge source="KOR" target="KGZ">
      <data key="d0">3349886</data>
    </edge>
    <edge source="KOR" target="MYS">
      <data key="d0">614656</data>
    </edge>
    <edge source="KOR" target="OMN">
      <data key="d0">242060</data>
    </edge>
    <edge source="KOR" target="NLD">
      <data key="d0">5872477</data>
    </edge>
    <edge source="KOR" target="NZL">
      <data key="d0">3345420</data>
    </edge>
    <edge source="KOR" target="PAN">
      <data key="d0">284275</data>
    </edge>
    <edge source="KOR" target="PRY">
      <data key="d0">2072070</data>
    </edge>
    <edge source="KOR" target="PHL">
      <data key="d0">2896948</data>
    </edge>
    <edge source="KOR" target="ROU">
      <data key="d0">71871</data>
    </edge>
    <edge source="KOR" target="RUS">
      <data key="d0">21145087</data>
    </edge>
    <edge source="KOR" target="IND">
      <data key="d0">1544907</data>
    </edge>
    <edge source="KOR" target="SGP">
      <data key="d0">13153435</data>
    </edge>
    <edge source="KOR" target="VNM">
      <data key="d0">89186981</data>
    </edge>
    <edge source="KOR" target="ZAF">
      <data key="d0">158561</data>
    </edge>
    <edge source="KOR" target="THA">
      <data key="d0">36488023</data>
    </edge>
    <edge source="KOR" target="ARE">
      <data key="d0">374768207</data>
    </edge>
    <edge source="KOR" target="TUR">
      <data key="d0">809283</data>
    </edge>
    <edge source="KOR" target="UKR">
      <data key="d0">1447991</data>
    </edge>
    <edge source="KOR" target="EGY">
      <data key="d0">413868</data>
    </edge>
    <edge source="KOR" target="GBR">
      <data key="d0">11639</data>
    </edge>
    <edge source="KOR" target="USA">
      <data key="d0">104051733</data>
    </edge>
    <edge source="KOR" target="URY">
      <data key="d0">84700</data>
    </edge>
    <edge source="LTU" target="ARG">
      <data key="d0">432415</data>
    </edge>
    <edge source="LTU" target="BEL">
      <data key="d0">1093565</data>
    </edge>
    <edge source="LTU" target="BRA">
      <data key="d0">505215</data>
    </edge>
    <edge source="LTU" target="BGR">
      <data key="d0">1131362</data>
    </edge>
    <edge source="LTU" target="CHL">
      <data key="d0">77700</data>
    </edge>
    <edge source="LTU" target="CZE">
      <data key="d0">2505497</data>
    </edge>
    <edge source="LTU" target="DNK">
      <data key="d0">10534074</data>
    </edge>
    <edge source="LTU" target="ECU">
      <data key="d0">115359</data>
    </edge>
    <edge source="LTU" target="FIN">
      <data key="d0">37103971</data>
    </edge>
    <edge source="LTU" target="FRA">
      <data key="d0">445088</data>
    </edge>
    <edge source="LTU" target="DEU">
      <data key="d0">9906531</data>
    </edge>
    <edge source="LTU" target="GRC">
      <data key="d0">416733</data>
    </edge>
    <edge source="LTU" target="HKG">
      <data key="d0">247322</data>
    </edge>
    <edge source="LTU" target="HUN">
      <data key="d0">3714220</data>
    </edge>
    <edge source="LTU" target="JPN">
      <data key="d0">112033857</data>
    </edge>
    <edge source="LTU" target="KOR">
      <data key="d0">12462467</data>
    </edge>
    <edge source="LTU" target="KGZ">
      <data key="d0">238660</data>
    </edge>
    <edge source="LTU" target="LVA">
      <data key="d0">34191481</data>
    </edge>
    <edge source="LTU" target="MEX">
      <data key="d0">826415</data>
    </edge>
    <edge source="LTU" target="NLD">
      <data key="d0">74491676</data>
    </edge>
    <edge source="LTU" target="NOR">
      <data key="d0">13433891</data>
    </edge>
    <edge source="LTU" target="PAN">
      <data key="d0">2668477</data>
    </edge>
    <edge source="LTU" target="POL">
      <data key="d0">17010648</data>
    </edge>
    <edge source="LTU" target="PRT">
      <data key="d0">258663</data>
    </edge>
    <edge source="LTU" target="ROU">
      <data key="d0">2769281</data>
    </edge>
    <edge source="LTU" target="RUS">
      <data key="d0">21328</data>
    </edge>
    <edge source="LTU" target="SRB">
      <data key="d0">168961</data>
    </edge>
    <edge source="LTU" target="SVK">
      <data key="d0">1690710</data>
    </edge>
    <edge source="LTU" target="SVN">
      <data key="d0">8751934</data>
    </edge>
    <edge source="LTU" target="SWE">
      <data key="d0">69025968</data>
    </edge>
    <edge source="LTU" target="CHE">
      <data key="d0">80348</data>
    </edge>
    <edge source="LTU" target="ARE">
      <data key="d0">91172</data>
    </edge>
    <edge source="LTU" target="GBR">
      <data key="d0">5806903</data>
    </edge>
    <edge source="LTU" target="URY">
      <data key="d0">200130</data>
    </edge>
    <edge source="MYS" target="AUS">
      <data key="d0">5734368</data>
    </edge>
    <edge source="MYS" target="BEL">
      <data key="d0">7746445</data>
    </edge>
    <edge source="MYS" target="KHM">
      <data key="d0">9985512</data>
    </edge>
    <edge source="MYS" target="LKA">
      <data key="d0">483260</data>
    </edge>
    <edge source="MYS" target="CHN">
      <data key="d0">1866977</data>
    </edge>
    <edge source="MYS" target="BEN">
      <data key="d0">39143</data>
    </edge>
    <edge source="MYS" target="FRA">
      <data key="d0">96592</data>
    </edge>
    <edge source="MYS" target="DEU">
      <data key="d0">4191938</data>
    </edge>
    <edge source="MYS" target="GRC">
      <data key="d0">745353</data>
    </edge>
    <edge source="MYS" target="HKG">
      <data key="d0">15163039</data>
    </edge>
    <edge source="MYS" target="IDN">
      <data key="d0">54741437</data>
    </edge>
    <edge source="MYS" target="ITA">
      <data key="d0">28793</data>
    </edge>
    <edge source="MYS" target="JPN">
      <data key="d0">8009200</data>
    </edge>
    <edge source="MYS" target="KOR">
      <data key="d0">8645043</data>
    </edge>
    <edge source="MYS" target="NLD">
      <data key="d0">1746834</data>
    </edge>
    <edge source="MYS" target="NZL">
      <data key="d0">2565509</data>
    </edge>
    <edge source="MYS" target="PAK">
      <data key="d0">327205</data>
    </edge>
    <edge source="MYS" target="PAN">
      <data key="d0">49921</data>
    </edge>
    <edge source="MYS" target="PHL">
      <data key="d0">46066763</data>
    </edge>
    <edge source="MYS" target="POL">
      <data key="d0">95643</data>
    </edge>
    <edge source="MYS" target="PRT">
      <data key="d0">1040153</data>
    </edge>
    <edge source="MYS" target="SAU">
      <data key="d0">83623</data>
    </edge>
    <edge source="MYS" target="IND">
      <data key="d0">513912</data>
    </edge>
    <edge source="MYS" target="SGP">
      <data key="d0">59857313</data>
    </edge>
    <edge source="MYS" target="VNM">
      <data key="d0">18538329</data>
    </edge>
    <edge source="MYS" target="ZAF">
      <data key="d0">134267</data>
    </edge>
    <edge source="MYS" target="ESP">
      <data key="d0">89168</data>
    </edge>
    <edge source="MYS" target="THA">
      <data key="d0">43479633</data>
    </edge>
    <edge source="MYS" target="ARE">
      <data key="d0">13793541</data>
    </edge>
    <edge source="MYS" target="TUR">
      <data key="d0">57662</data>
    </edge>
    <edge source="MYS" target="UKR">
      <data key="d0">19924</data>
    </edge>
    <edge source="MYS" target="EGY">
      <data key="d0">36092</data>
    </edge>
    <edge source="MYS" target="GBR">
      <data key="d0">216127</data>
    </edge>
    <edge source="MYS" target="USA">
      <data key="d0">525439</data>
    </edge>
    <edge source="MYS" target="URY">
      <data key="d0">252510</data>
    </edge>
    <edge source="MEX" target="ARG">
      <data key="d0">652870</data>
    </edge>
    <edge source="MEX" target="BEL">
      <data key="d0">871778</data>
    </edge>
    <edge source="MEX" target="BRA">
      <data key="d0">4266974</data>
    </edge>
    <edge source="MEX" target="CAN">
      <data key="d0">164330619</data>
    </edge>
    <edge source="MEX" target="CHL">
      <data key="d0">501252</data>
    </edge>
    <edge source="MEX" target="COL">
      <data key="d0">938209</data>
    </edge>
    <edge source="MEX" target="CRI">
      <data key="d0">2295329</data>
    </edge>
    <edge source="MEX" target="DNK">
      <data key="d0">391247</data>
    </edge>
    <edge source="MEX" target="SLV">
      <data key="d0">1371170</data>
    </edge>
    <edge source="MEX" target="DEU">
      <data key="d0">2677371</data>
    </edge>
    <edge source="MEX" target="GTM">
      <data key="d0">2723705</data>
    </edge>
    <edge source="MEX" target="HND">
      <data key="d0">1334291</data>
    </edge>
    <edge source="MEX" target="ISR">
      <data key="d0">21168</data>
    </edge>
    <edge source="MEX" target="JPN">
      <data key="d0">25802</data>
    </edge>
    <edge source="MEX" target="KOR">
      <data key="d0">13222</data>
    </edge>
    <edge source="MEX" target="MYS">
      <data key="d0">117848</data>
    </edge>
    <edge source="MEX" target="MAR">
      <data key="d0">504400</data>
    </edge>
    <edge source="MEX" target="NLD">
      <data key="d0">104027</data>
    </edge>
    <edge source="MEX" target="NIC">
      <data key="d0">7683639</data>
    </edge>
    <edge source="MEX" target="PAN">
      <data key="d0">631645</data>
    </edge>
    <edge source="MEX" target="PER">
      <data key="d0">68794</data>
    </edge>
    <edge source="MEX" target="POL">
      <data key="d0">18529</data>
    </edge>
    <edge source="MEX" target="SVK">
      <data key="d0">553560</data>
    </edge>
    <edge source="MEX" target="ZAF">
      <data key="d0">719669</data>
    </edge>
    <edge source="MEX" target="ESP">
      <data key="d0">64272</data>
    </edge>
    <edge source="MEX" target="CHE">
      <data key="d0">2361640</data>
    </edge>
    <edge source="MEX" target="UKR">
      <data key="d0">985973</data>
    </edge>
    <edge source="MEX" target="GBR">
      <data key="d0">29924</data>
    </edge>
    <edge source="MEX" target="USA">
      <data key="d0">12847269</data>
    </edge>
    <edge source="MAR" target="DZA">
      <data key="d0">26300169</data>
    </edge>
    <edge source="MAR" target="BEL">
      <data key="d0">233371</data>
    </edge>
    <edge source="MAR" target="CHN">
      <data key="d0">788313</data>
    </edge>
    <edge source="MAR" target="DNK">
      <data key="d0">13232</data>
    </edge>
    <edge source="MAR" target="FRA">
      <data key="d0">4942725</data>
    </edge>
    <edge source="MAR" target="DEU">
      <data key="d0">106013</data>
    </edge>
    <edge source="MAR" target="NLD">
      <data key="d0">13420</data>
    </edge>
    <edge source="MAR" target="ESP">
      <data key="d0">456792</data>
    </edge>
    <edge source="MAR" target="CHE">
      <data key="d0">195440</data>
    </edge>
    <edge source="MAR" target="TUR">
      <data key="d0">788817</data>
    </edge>
    <edge source="MAR" target="EGY">
      <data key="d0">11305</data>
    </edge>
    <edge source="MAR" target="GBR">
      <data key="d0">993864</data>
    </edge>
    <edge source="NLD" target="ALB">
      <data key="d0">31627</data>
    </edge>
    <edge source="NLD" target="AZE">
      <data key="d0">133094</data>
    </edge>
    <edge source="NLD" target="ARG">
      <data key="d0">1185180</data>
    </edge>
    <edge source="NLD" target="AUS">
      <data key="d0">61502919</data>
    </edge>
    <edge source="NLD" target="AUT">
      <data key="d0">3149817</data>
    </edge>
    <edge source="NLD" target="ARM">
      <data key="d0">43635</data>
    </edge>
    <edge source="NLD" target="BEL">
      <data key="d0">205165145</data>
    </edge>
    <edge source="NLD" target="BRA">
      <data key="d0">613598</data>
    </edge>
    <edge source="NLD" target="BGR">
      <data key="d0">2169567</data>
    </edge>
    <edge source="NLD" target="BLR">
      <data key="d0">1808327</data>
    </edge>
    <edge source="NLD" target="KHM">
      <data key="d0">19543</data>
    </edge>
    <edge source="NLD" target="CAN">
      <data key="d0">2289597</data>
    </edge>
    <edge source="NLD" target="CHL">
      <data key="d0">230810</data>
    </edge>
    <edge source="NLD" target="CHN">
      <data key="d0">106535</data>
    </edge>
    <edge source="NLD" target="HRV">
      <data key="d0">1926651</data>
    </edge>
    <edge source="NLD" target="CZE">
      <data key="d0">6978261</data>
    </edge>
    <edge source="NLD" target="DNK">
      <data key="d0">18954387</data>
    </edge>
    <edge source="NLD" target="ETH">
      <data key="d0">15002</data>
    </edge>
    <edge source="NLD" target="EST">
      <data key="d0">707367</data>
    </edge>
    <edge source="NLD" target="FIN">
      <data key="d0">23579012</data>
    </edge>
    <edge source="NLD" target="FRA">
      <data key="d0">433134524</data>
    </edge>
    <edge source="NLD" target="GEO">
      <data key="d0">58830</data>
    </edge>
    <edge source="NLD" target="GMB">
      <data key="d0">83102</data>
    </edge>
    <edge source="NLD" target="PSE">
      <data key="d0">56175</data>
    </edge>
    <edge source="NLD" target="DEU">
      <data key="d0">542847804</data>
    </edge>
    <edge source="NLD" target="GHA">
      <data key="d0">11095</data>
    </edge>
    <edge source="NLD" target="GRC">
      <data key="d0">21563914</data>
    </edge>
    <edge source="NLD" target="HND">
      <data key="d0">409625</data>
    </edge>
    <edge source="NLD" target="HKG">
      <data key="d0">2004856</data>
    </edge>
    <edge source="NLD" target="HUN">
      <data key="d0">14501417</data>
    </edge>
    <edge source="NLD" target="IDN">
      <data key="d0">600089</data>
    </edge>
    <edge source="NLD" target="IRL">
      <data key="d0">15376525</data>
    </edge>
    <edge source="NLD" target="ISR">
      <data key="d0">15419109</data>
    </edge>
    <edge source="NLD" target="ITA">
      <data key="d0">74790298</data>
    </edge>
    <edge source="NLD" target="CIV">
      <data key="d0">53873</data>
    </edge>
    <edge source="NLD" target="JPN">
      <data key="d0">1949612</data>
    </edge>
    <edge source="NLD" target="JOR">
      <data key="d0">7121644</data>
    </edge>
    <edge source="NLD" target="KOR">
      <data key="d0">232262</data>
    </edge>
    <edge source="NLD" target="LBN">
      <data key="d0">12150281</data>
    </edge>
    <edge source="NLD" target="LVA">
      <data key="d0">7089313</data>
    </edge>
    <edge source="NLD" target="LTU">
      <data key="d0">2452330</data>
    </edge>
    <edge source="NLD" target="MYS">
      <data key="d0">963184</data>
    </edge>
    <edge source="NLD" target="MUS">
      <data key="d0">1406952</data>
    </edge>
    <edge source="NLD" target="MEX">
      <data key="d0">858688</data>
    </edge>
    <edge source="NLD" target="MDA">
      <data key="d0">2569665</data>
    </edge>
    <edge source="NLD" target="MAR">
      <data key="d0">6518260</data>
    </edge>
    <edge source="NLD" target="MOZ">
      <data key="d0">44582</data>
    </edge>
    <edge source="NLD" target="OMN">
      <data key="d0">799683</data>
    </edge>
    <edge source="NLD" target="NZL">
      <data key="d0">4146519</data>
    </edge>
    <edge source="NLD" target="NER">
      <data key="d0">11520</data>
    </edge>
    <edge source="NLD" target="NOR">
      <data key="d0">6237637</data>
    </edge>
    <edge source="NLD" target="PAN">
      <data key="d0">2961445</data>
    </edge>
    <edge source="NLD" target="PRY">
      <data key="d0">1109506</data>
    </edge>
    <edge source="NLD" target="PER">
      <data key="d0">35904</data>
    </edge>
    <edge source="NLD" target="POL">
      <data key="d0">4956040</data>
    </edge>
    <edge source="NLD" target="PRT">
      <data key="d0">10261323</data>
    </edge>
    <edge source="NLD" target="ROU">
      <data key="d0">3412074</data>
    </edge>
    <edge source="NLD" target="RUS">
      <data key="d0">6904528</data>
    </edge>
    <edge source="NLD" target="SRB">
      <data key="d0">2095384</data>
    </edge>
    <edge source="NLD" target="IND">
      <data key="d0">16609</data>
    </edge>
    <edge source="NLD" target="SGP">
      <data key="d0">6077892</data>
    </edge>
    <edge source="NLD" target="SVK">
      <data key="d0">546643</data>
    </edge>
    <edge source="NLD" target="VNM">
      <data key="d0">232164</data>
    </edge>
    <edge source="NLD" target="SVN">
      <data key="d0">579046</data>
    </edge>
    <edge source="NLD" target="ZAF">
      <data key="d0">796810</data>
    </edge>
    <edge source="NLD" target="ESP">
      <data key="d0">97348923</data>
    </edge>
    <edge source="NLD" target="SWE">
      <data key="d0">8157885</data>
    </edge>
    <edge source="NLD" target="CHE">
      <data key="d0">56696169</data>
    </edge>
    <edge source="NLD" target="THA">
      <data key="d0">107458</data>
    </edge>
    <edge source="NLD" target="ARE">
      <data key="d0">70593040</data>
    </edge>
    <edge source="NLD" target="TUN">
      <data key="d0">650718</data>
    </edge>
    <edge source="NLD" target="TUR">
      <data key="d0">26137477</data>
    </edge>
    <edge source="NLD" target="UKR">
      <data key="d0">4001062</data>
    </edge>
    <edge source="NLD" target="MKD">
      <data key="d0">28831</data>
    </edge>
    <edge source="NLD" target="EGY">
      <data key="d0">2863446</data>
    </edge>
    <edge source="NLD" target="GBR">
      <data key="d0">145745388</data>
    </edge>
    <edge source="NLD" target="USA">
      <data key="d0">17258459</data>
    </edge>
    <edge source="NLD" target="URY">
      <data key="d0">1392549</data>
    </edge>
    <edge source="NZL" target="AUS">
      <data key="d0">64502267</data>
    </edge>
    <edge source="NZL" target="DEU">
      <data key="d0">20289</data>
    </edge>
    <edge source="NZL" target="MYS">
      <data key="d0">52793</data>
    </edge>
    <edge source="NZL" target="NLD">
      <data key="d0">99466</data>
    </edge>
    <edge source="NZL" target="SGP">
      <data key="d0">377239</data>
    </edge>
    <edge source="PRY" target="ARG">
      <data key="d0">150217</data>
    </edge>
    <edge source="PRY" target="BEL">
      <data key="d0">555741</data>
    </edge>
    <edge source="PRY" target="BOL">
      <data key="d0">7887700</data>
    </edge>
    <edge source="PRY" target="BRA">
      <data key="d0">833138</data>
    </edge>
    <edge source="PRY" target="CHL">
      <data key="d0">447151</data>
    </edge>
    <edge source="PRY" target="DNK">
      <data key="d0">64152</data>
    </edge>
    <edge source="PRY" target="HND">
      <data key="d0">313732</data>
    </edge>
    <edge source="PRY" target="KOR">
      <data key="d0">136352</data>
    </edge>
    <edge source="PRY" target="MEX">
      <data key="d0">252000</data>
    </edge>
    <edge source="PRY" target="NLD">
      <data key="d0">293930</data>
    </edge>
    <edge source="PRY" target="PAN">
      <data key="d0">830682</data>
    </edge>
    <edge source="PRY" target="ESP">
      <data key="d0">935127</data>
    </edge>
    <edge source="PRY" target="TGO">
      <data key="d0">95000</data>
    </edge>
    <edge source="PRY" target="ARE">
      <data key="d0">46642</data>
    </edge>
    <edge source="PRY" target="EGY">
      <data key="d0">438779</data>
    </edge>
    <edge source="PRY" target="USA">
      <data key="d0">2565533</data>
    </edge>
    <edge source="PRY" target="URY">
      <data key="d0">14227638</data>
    </edge>
    <edge source="PHL" target="ARG">
      <data key="d0">18631</data>
    </edge>
    <edge source="PHL" target="AUS">
      <data key="d0">16457</data>
    </edge>
    <edge source="PHL" target="BEL">
      <data key="d0">7516209</data>
    </edge>
    <edge source="PHL" target="CAN">
      <data key="d0">356452</data>
    </edge>
    <edge source="PHL" target="DNK">
      <data key="d0">889828</data>
    </edge>
    <edge source="PHL" target="FRA">
      <data key="d0">158043</data>
    </edge>
    <edge source="PHL" target="DEU">
      <data key="d0">4611389</data>
    </edge>
    <edge source="PHL" target="HKG">
      <data key="d0">6527079</data>
    </edge>
    <edge source="PHL" target="HUN">
      <data key="d0">353856</data>
    </edge>
    <edge source="PHL" target="IDN">
      <data key="d0">37493669</data>
    </edge>
    <edge source="PHL" target="JPN">
      <data key="d0">111986</data>
    </edge>
    <edge source="PHL" target="JOR">
      <data key="d0">22290</data>
    </edge>
    <edge source="PHL" target="KOR">
      <data key="d0">33207343</data>
    </edge>
    <edge source="PHL" target="LTU">
      <data key="d0">608080</data>
    </edge>
    <edge source="PHL" target="MYS">
      <data key="d0">13082479</data>
    </edge>
    <edge source="PHL" target="MAR">
      <data key="d0">1195920</data>
    </edge>
    <edge source="PHL" target="NLD">
      <data key="d0">1982692</data>
    </edge>
    <edge source="PHL" target="PAK">
      <data key="d0">235776</data>
    </edge>
    <edge source="PHL" target="POL">
      <data key="d0">2173644</data>
    </edge>
    <edge source="PHL" target="ROU">
      <data key="d0">53509</data>
    </edge>
    <edge source="PHL" target="RUS">
      <data key="d0">509850</data>
    </edge>
    <edge source="PHL" target="IND">
      <data key="d0">5490548</data>
    </edge>
    <edge source="PHL" target="SGP">
      <data key="d0">23294297</data>
    </edge>
    <edge source="PHL" target="VNM">
      <data key="d0">9595383</data>
    </edge>
    <edge source="PHL" target="ZAF">
      <data key="d0">3297827</data>
    </edge>
    <edge source="PHL" target="ESP">
      <data key="d0">975106</data>
    </edge>
    <edge source="PHL" target="SWE">
      <data key="d0">1788107</data>
    </edge>
    <edge source="PHL" target="CHE">
      <data key="d0">19465</data>
    </edge>
    <edge source="PHL" target="THA">
      <data key="d0">73317311</data>
    </edge>
    <edge source="PHL" target="ARE">
      <data key="d0">103133</data>
    </edge>
    <edge source="PHL" target="TUN">
      <data key="d0">253773</data>
    </edge>
    <edge source="PHL" target="TUR">
      <data key="d0">1012998</data>
    </edge>
    <edge source="PHL" target="EGY">
      <data key="d0">129276</data>
    </edge>
    <edge source="PHL" target="GBR">
      <data key="d0">530160</data>
    </edge>
    <edge source="PHL" target="USA">
      <data key="d0">5303097</data>
    </edge>
    <edge source="POL" target="ALB">
      <data key="d0">15270902</data>
    </edge>
    <edge source="POL" target="DZA">
      <data key="d0">29845268</data>
    </edge>
    <edge source="POL" target="AUS">
      <data key="d0">26969732</data>
    </edge>
    <edge source="POL" target="AUT">
      <data key="d0">135669708</data>
    </edge>
    <edge source="POL" target="BEL">
      <data key="d0">122337784</data>
    </edge>
    <edge source="POL" target="BGR">
      <data key="d0">18615739</data>
    </edge>
    <edge source="POL" target="CAN">
      <data key="d0">2377188</data>
    </edge>
    <edge source="POL" target="HRV">
      <data key="d0">32014681</data>
    </edge>
    <edge source="POL" target="CZE">
      <data key="d0">139049272</data>
    </edge>
    <edge source="POL" target="DNK">
      <data key="d0">18702573</data>
    </edge>
    <edge source="POL" target="EST">
      <data key="d0">6697169</data>
    </edge>
    <edge source="POL" target="FIN">
      <data key="d0">10840551</data>
    </edge>
    <edge source="POL" target="FRA">
      <data key="d0">41985613</data>
    </edge>
    <edge source="POL" target="GEO">
      <data key="d0">33907</data>
    </edge>
    <edge source="POL" target="GMB">
      <data key="d0">80407</data>
    </edge>
    <edge source="POL" target="PSE">
      <data key="d0">126786</data>
    </edge>
    <edge source="POL" target="DEU">
      <data key="d0">294224347</data>
    </edge>
    <edge source="POL" target="GRC">
      <data key="d0">42734699</data>
    </edge>
    <edge source="POL" target="HND">
      <data key="d0">10456</data>
    </edge>
    <edge source="POL" target="HKG">
      <data key="d0">160173</data>
    </edge>
    <edge source="POL" target="HUN">
      <data key="d0">96182492</data>
    </edge>
    <edge source="POL" target="IDN">
      <data key="d0">11793</data>
    </edge>
    <edge source="POL" target="IRL">
      <data key="d0">21304433</data>
    </edge>
    <edge source="POL" target="ISR">
      <data key="d0">857871</data>
    </edge>
    <edge source="POL" target="ITA">
      <data key="d0">258323421</data>
    </edge>
    <edge source="POL" target="JPN">
      <data key="d0">446062</data>
    </edge>
    <edge source="POL" target="KAZ">
      <data key="d0">304722</data>
    </edge>
    <edge source="POL" target="JOR">
      <data key="d0">3437371</data>
    </edge>
    <edge source="POL" target="KOR">
      <data key="d0">17556</data>
    </edge>
    <edge source="POL" target="LBN">
      <data key="d0">3489056</data>
    </edge>
    <edge source="POL" target="LVA">
      <data key="d0">13057121</data>
    </edge>
    <edge source="POL" target="LTU">
      <data key="d0">19822298</data>
    </edge>
    <edge source="POL" target="MEX">
      <data key="d0">1355586</data>
    </edge>
    <edge source="POL" target="MAR">
      <data key="d0">1196439</data>
    </edge>
    <edge source="POL" target="OMN">
      <data key="d0">582396</data>
    </edge>
    <edge source="POL" target="NLD">
      <data key="d0">264165832</data>
    </edge>
    <edge source="POL" target="NZL">
      <data key="d0">308521</data>
    </edge>
    <edge source="POL" target="NOR">
      <data key="d0">2510521</data>
    </edge>
    <edge source="POL" target="PRT">
      <data key="d0">30597115</data>
    </edge>
    <edge source="POL" target="ROU">
      <data key="d0">38048303</data>
    </edge>
    <edge source="POL" target="RUS">
      <data key="d0">5489229</data>
    </edge>
    <edge source="POL" target="SAU">
      <data key="d0">13750437</data>
    </edge>
    <edge source="POL" target="SRB">
      <data key="d0">19335860</data>
    </edge>
    <edge source="POL" target="SVK">
      <data key="d0">43472674</data>
    </edge>
    <edge source="POL" target="SVN">
      <data key="d0">43115180</data>
    </edge>
    <edge source="POL" target="ZAF">
      <data key="d0">1163522</data>
    </edge>
    <edge source="POL" target="ESP">
      <data key="d0">102379801</data>
    </edge>
    <edge source="POL" target="SWE">
      <data key="d0">12549397</data>
    </edge>
    <edge source="POL" target="CHE">
      <data key="d0">992471</data>
    </edge>
    <edge source="POL" target="THA">
      <data key="d0">40308</data>
    </edge>
    <edge source="POL" target="ARE">
      <data key="d0">15513822</data>
    </edge>
    <edge source="POL" target="TUN">
      <data key="d0">203013</data>
    </edge>
    <edge source="POL" target="TUR">
      <data key="d0">5064859</data>
    </edge>
    <edge source="POL" target="UKR">
      <data key="d0">3168935</data>
    </edge>
    <edge source="POL" target="MKD">
      <data key="d0">376214</data>
    </edge>
    <edge source="POL" target="EGY">
      <data key="d0">3666114</data>
    </edge>
    <edge source="POL" target="GBR">
      <data key="d0">131671451</data>
    </edge>
    <edge source="PRT" target="DZA">
      <data key="d0">15000974</data>
    </edge>
    <edge source="PRT" target="CZE">
      <data key="d0">17371208</data>
    </edge>
    <edge source="PRT" target="DNK">
      <data key="d0">1810439</data>
    </edge>
    <edge source="PRT" target="ETH">
      <data key="d0">87437</data>
    </edge>
    <edge source="PRT" target="FIN">
      <data key="d0">320027</data>
    </edge>
    <edge source="PRT" target="FRA">
      <data key="d0">160515821</data>
    </edge>
    <edge source="PRT" target="DEU">
      <data key="d0">792689</data>
    </edge>
    <edge source="PRT" target="GRC">
      <data key="d0">355942</data>
    </edge>
    <edge source="PRT" target="IRL">
      <data key="d0">3313479</data>
    </edge>
    <edge source="PRT" target="ITA">
      <data key="d0">58159590</data>
    </edge>
    <edge source="PRT" target="CIV">
      <data key="d0">24663</data>
    </edge>
    <edge source="PRT" target="JOR">
      <data key="d0">5638676</data>
    </edge>
    <edge source="PRT" target="LBN">
      <data key="d0">1127793</data>
    </edge>
    <edge source="PRT" target="LTU">
      <data key="d0">893039</data>
    </edge>
    <edge source="PRT" target="MAR">
      <data key="d0">136929</data>
    </edge>
    <edge source="PRT" target="NLD">
      <data key="d0">13783415</data>
    </edge>
    <edge source="PRT" target="NOR">
      <data key="d0">42161183</data>
    </edge>
    <edge source="PRT" target="POL">
      <data key="d0">713837</data>
    </edge>
    <edge source="PRT" target="SEN">
      <data key="d0">3021656</data>
    </edge>
    <edge source="PRT" target="SVK">
      <data key="d0">4439522</data>
    </edge>
    <edge source="PRT" target="ESP">
      <data key="d0">350925659</data>
    </edge>
    <edge source="PRT" target="SWE">
      <data key="d0">207644</data>
    </edge>
    <edge source="PRT" target="CHE">
      <data key="d0">910172</data>
    </edge>
    <edge source="PRT" target="ARE">
      <data key="d0">339183</data>
    </edge>
    <edge source="PRT" target="TUR">
      <data key="d0">827167</data>
    </edge>
    <edge source="PRT" target="UKR">
      <data key="d0">111052</data>
    </edge>
    <edge source="PRT" target="GBR">
      <data key="d0">32311041</data>
    </edge>
    <edge source="ROU" target="ALB">
      <data key="d0">458361</data>
    </edge>
    <edge source="ROU" target="DZA">
      <data key="d0">14280</data>
    </edge>
    <edge source="ROU" target="AUT">
      <data key="d0">19660758</data>
    </edge>
    <edge source="ROU" target="ARM">
      <data key="d0">172476</data>
    </edge>
    <edge source="ROU" target="BEL">
      <data key="d0">826524</data>
    </edge>
    <edge source="ROU" target="BRA">
      <data key="d0">1121092</data>
    </edge>
    <edge source="ROU" target="BGR">
      <data key="d0">26589472</data>
    </edge>
    <edge source="ROU" target="HRV">
      <data key="d0">68162</data>
    </edge>
    <edge source="ROU" target="CZE">
      <data key="d0">76332114</data>
    </edge>
    <edge source="ROU" target="DNK">
      <data key="d0">6933538</data>
    </edge>
    <edge source="ROU" target="EST">
      <data key="d0">1292305</data>
    </edge>
    <edge source="ROU" target="FIN">
      <data key="d0">2819558</data>
    </edge>
    <edge source="ROU" target="DEU">
      <data key="d0">40668441</data>
    </edge>
    <edge source="ROU" target="GRC">
      <data key="d0">35790365</data>
    </edge>
    <edge source="ROU" target="HKG">
      <data key="d0">674889</data>
    </edge>
    <edge source="ROU" target="HUN">
      <data key="d0">8250768</data>
    </edge>
    <edge source="ROU" target="IDN">
      <data key="d0">52359</data>
    </edge>
    <edge source="ROU" target="IRL">
      <data key="d0">166358</data>
    </edge>
    <edge source="ROU" target="ISR">
      <data key="d0">1614632</data>
    </edge>
    <edge source="ROU" target="ITA">
      <data key="d0">499801363</data>
    </edge>
    <edge source="ROU" target="JPN">
      <data key="d0">479294</data>
    </edge>
    <edge source="ROU" target="LVA">
      <data key="d0">4028386</data>
    </edge>
    <edge source="ROU" target="LTU">
      <data key="d0">5193471</data>
    </edge>
    <edge source="ROU" target="MDA">
      <data key="d0">409168</data>
    </edge>
    <edge source="ROU" target="NLD">
      <data key="d0">28700022</data>
    </edge>
    <edge source="ROU" target="PHL">
      <data key="d0">840850</data>
    </edge>
    <edge source="ROU" target="POL">
      <data key="d0">14957566</data>
    </edge>
    <edge source="ROU" target="PRT">
      <data key="d0">524261</data>
    </edge>
    <edge source="ROU" target="RUS">
      <data key="d0">187820</data>
    </edge>
    <edge source="ROU" target="SRB">
      <data key="d0">4933507</data>
    </edge>
    <edge source="ROU" target="SGP">
      <data key="d0">26832</data>
    </edge>
    <edge source="ROU" target="SVK">
      <data key="d0">3882208</data>
    </edge>
    <edge source="ROU" target="SVN">
      <data key="d0">2582384</data>
    </edge>
    <edge source="ROU" target="SWE">
      <data key="d0">4839414</data>
    </edge>
    <edge source="ROU" target="CHE">
      <data key="d0">1886977</data>
    </edge>
    <edge source="ROU" target="ARE">
      <data key="d0">1854691</data>
    </edge>
    <edge source="ROU" target="TUR">
      <data key="d0">1986901</data>
    </edge>
    <edge source="ROU" target="UKR">
      <data key="d0">201591</data>
    </edge>
    <edge source="ROU" target="GBR">
      <data key="d0">18576427</data>
    </edge>
    <edge source="SEN" target="CMR">
      <data key="d0">1590628</data>
    </edge>
    <edge source="SEN" target="CAF">
      <data key="d0">2758023</data>
    </edge>
    <edge source="SEN" target="BEN">
      <data key="d0">251161</data>
    </edge>
    <edge source="SEN" target="FRA">
      <data key="d0">1155185</data>
    </edge>
    <edge source="SEN" target="GMB">
      <data key="d0">2667534</data>
    </edge>
    <edge source="SEN" target="GHA">
      <data key="d0">130201</data>
    </edge>
    <edge source="SEN" target="CIV">
      <data key="d0">23358406</data>
    </edge>
    <edge source="SEN" target="TGO">
      <data key="d0">837659</data>
    </edge>
    <edge source="SEN" target="GBR">
      <data key="d0">771924</data>
    </edge>
    <edge source="SEN" target="BFA">
      <data key="d0">1506505</data>
    </edge>
    <edge source="SRB" target="ALB">
      <data key="d0">34757</data>
    </edge>
    <edge source="SRB" target="DZA">
      <data key="d0">26427117</data>
    </edge>
    <edge source="SRB" target="AZE">
      <data key="d0">251574</data>
    </edge>
    <edge source="SRB" target="ARM">
      <data key="d0">671484</data>
    </edge>
    <edge source="SRB" target="BEL">
      <data key="d0">15150339</data>
    </edge>
    <edge source="SRB" target="BGR">
      <data key="d0">5889496</data>
    </edge>
    <edge source="SRB" target="HRV">
      <data key="d0">1216240</data>
    </edge>
    <edge source="SRB" target="ETH">
      <data key="d0">32421</data>
    </edge>
    <edge source="SRB" target="GEO">
      <data key="d0">240995</data>
    </edge>
    <edge source="SRB" target="DEU">
      <data key="d0">1447509</data>
    </edge>
    <edge source="SRB" target="GRC">
      <data key="d0">2617992</data>
    </edge>
    <edge source="SRB" target="HKG">
      <data key="d0">50970195</data>
    </edge>
    <edge source="SRB" target="HUN">
      <data key="d0">650374</data>
    </edge>
    <edge source="SRB" target="ISR">
      <data key="d0">4099448</data>
    </edge>
    <edge source="SRB" target="ITA">
      <data key="d0">2828029</data>
    </edge>
    <edge source="SRB" target="JPN">
      <data key="d0">48820342</data>
    </edge>
    <edge source="SRB" target="JOR">
      <data key="d0">9293768</data>
    </edge>
    <edge source="SRB" target="KGZ">
      <data key="d0">9054460</data>
    </edge>
    <edge source="SRB" target="LBN">
      <data key="d0">1512666</data>
    </edge>
    <edge source="SRB" target="LTU">
      <data key="d0">33332</data>
    </edge>
    <edge source="SRB" target="MRT">
      <data key="d0">15071459</data>
    </edge>
    <edge source="SRB" target="MAR">
      <data key="d0">2693366</data>
    </edge>
    <edge source="SRB" target="NLD">
      <data key="d0">1132451</data>
    </edge>
    <edge source="SRB" target="POL">
      <data key="d0">392989</data>
    </edge>
    <edge source="SRB" target="ROU">
      <data key="d0">2295922</data>
    </edge>
    <edge source="SRB" target="RUS">
      <data key="d0">1821392</data>
    </edge>
    <edge source="SRB" target="SAU">
      <data key="d0">141393</data>
    </edge>
    <edge source="SRB" target="IND">
      <data key="d0">2771989</data>
    </edge>
    <edge source="SRB" target="SGP">
      <data key="d0">10532593</data>
    </edge>
    <edge source="SRB" target="SVN">
      <data key="d0">34971</data>
    </edge>
    <edge source="SRB" target="ZAF">
      <data key="d0">614038</data>
    </edge>
    <edge source="SRB" target="CHE">
      <data key="d0">750389</data>
    </edge>
    <edge source="SRB" target="ARE">
      <data key="d0">10604647</data>
    </edge>
    <edge source="SRB" target="TUN">
      <data key="d0">19438522</data>
    </edge>
    <edge source="SRB" target="TUR">
      <data key="d0">26467409</data>
    </edge>
    <edge source="SRB" target="UKR">
      <data key="d0">2367328</data>
    </edge>
    <edge source="SRB" target="MKD">
      <data key="d0">11099471</data>
    </edge>
    <edge source="SRB" target="EGY">
      <data key="d0">29300915</data>
    </edge>
    <edge source="SGP" target="AUS">
      <data key="d0">75264733</data>
    </edge>
    <edge source="SGP" target="BEL">
      <data key="d0">752405</data>
    </edge>
    <edge source="SGP" target="KHM">
      <data key="d0">25331455</data>
    </edge>
    <edge source="SGP" target="LKA">
      <data key="d0">4994878</data>
    </edge>
    <edge source="SGP" target="CHN">
      <data key="d0">7939518</data>
    </edge>
    <edge source="SGP" target="CZE">
      <data key="d0">142218</data>
    </edge>
    <edge source="SGP" target="DEU">
      <data key="d0">68174</data>
    </edge>
    <edge source="SGP" target="GRC">
      <data key="d0">344305</data>
    </edge>
    <edge source="SGP" target="HKG">
      <data key="d0">52869907</data>
    </edge>
    <edge source="SGP" target="IDN">
      <data key="d0">28272941</data>
    </edge>
    <edge source="SGP" target="JPN">
      <data key="d0">152754755</data>
    </edge>
    <edge source="SGP" target="KOR">
      <data key="d0">14556373</data>
    </edge>
    <edge source="SGP" target="MYS">
      <data key="d0">108583540</data>
    </edge>
    <edge source="SGP" target="MEX">
      <data key="d0">48020</data>
    </edge>
    <edge source="SGP" target="OMN">
      <data key="d0">30101</data>
    </edge>
    <edge source="SGP" target="NLD">
      <data key="d0">9291922</data>
    </edge>
    <edge source="SGP" target="NZL">
      <data key="d0">17850394</data>
    </edge>
    <edge source="SGP" target="PAK">
      <data key="d0">575995</data>
    </edge>
    <edge source="SGP" target="PAN">
      <data key="d0">147384</data>
    </edge>
    <edge source="SGP" target="PER">
      <data key="d0">15207</data>
    </edge>
    <edge source="SGP" target="PHL">
      <data key="d0">29526506</data>
    </edge>
    <edge source="SGP" target="SEN">
      <data key="d0">103920</data>
    </edge>
    <edge source="SGP" target="SRB">
      <data key="d0">20768</data>
    </edge>
    <edge source="SGP" target="IND">
      <data key="d0">12048520</data>
    </edge>
    <edge source="SGP" target="VNM">
      <data key="d0">395174314</data>
    </edge>
    <edge source="SGP" target="SVN">
      <data key="d0">111325</data>
    </edge>
    <edge source="SGP" target="CHE">
      <data key="d0">89597</data>
    </edge>
    <edge source="SGP" target="THA">
      <data key="d0">157673054</data>
    </edge>
    <edge source="SGP" target="ARE">
      <data key="d0">22623810</data>
    </edge>
    <edge source="SGP" target="EGY">
      <data key="d0">27926</data>
    </edge>
    <edge source="SGP" target="GBR">
      <data key="d0">22846</data>
    </edge>
    <edge source="SGP" target="USA">
      <data key="d0">1424956</data>
    </edge>
    <edge source="SGP" target="URY">
      <data key="d0">853868</data>
    </edge>
    <edge source="VNM" target="AUS">
      <data key="d0">121550</data>
    </edge>
    <edge source="VNM" target="BEL">
      <data key="d0">1038461</data>
    </edge>
    <edge source="VNM" target="KHM">
      <data key="d0">12175486</data>
    </edge>
    <edge source="VNM" target="CMR">
      <data key="d0">4293211</data>
    </edge>
    <edge source="VNM" target="CHL">
      <data key="d0">180900</data>
    </edge>
    <edge source="VNM" target="CHN">
      <data key="d0">72971652</data>
    </edge>
    <edge source="VNM" target="BEN">
      <data key="d0">5474108</data>
    </edge>
    <edge source="VNM" target="GEO">
      <data key="d0">68310</data>
    </edge>
    <edge source="VNM" target="GHA">
      <data key="d0">1489703</data>
    </edge>
    <edge source="VNM" target="HKG">
      <data key="d0">185733</data>
    </edge>
    <edge source="VNM" target="HUN">
      <data key="d0">68400</data>
    </edge>
    <edge source="VNM" target="IDN">
      <data key="d0">5206580</data>
    </edge>
    <edge source="VNM" target="IRL">
      <data key="d0">81491</data>
    </edge>
    <edge source="VNM" target="JAM">
      <data key="d0">56947</data>
    </edge>
    <edge source="VNM" target="JPN">
      <data key="d0">731644</data>
    </edge>
    <edge source="VNM" target="JOR">
      <data key="d0">2484900</data>
    </edge>
    <edge source="VNM" target="KOR">
      <data key="d0">404376</data>
    </edge>
    <edge source="VNM" target="LVA">
      <data key="d0">32000</data>
    </edge>
    <edge source="VNM" target="LTU">
      <data key="d0">179784</data>
    </edge>
    <edge source="VNM" target="MYS">
      <data key="d0">19173860</data>
    </edge>
    <edge source="VNM" target="MRT">
      <data key="d0">155536</data>
    </edge>
    <edge source="VNM" target="NLD">
      <data key="d0">63500</data>
    </edge>
    <edge source="VNM" target="NIC">
      <data key="d0">66150</data>
    </edge>
    <edge source="VNM" target="PAN">
      <data key="d0">3634807</data>
    </edge>
    <edge source="VNM" target="PHL">
      <data key="d0">32011181</data>
    </edge>
    <edge source="VNM" target="RUS">
      <data key="d0">189500</data>
    </edge>
    <edge source="VNM" target="SEN">
      <data key="d0">52210</data>
    </edge>
    <edge source="VNM" target="SGP">
      <data key="d0">64344357</data>
    </edge>
    <edge source="VNM" target="SVN">
      <data key="d0">136890</data>
    </edge>
    <edge source="VNM" target="ZAF">
      <data key="d0">627961</data>
    </edge>
    <edge source="VNM" target="ESP">
      <data key="d0">123270</data>
    </edge>
    <edge source="VNM" target="SWE">
      <data key="d0">161700</data>
    </edge>
    <edge source="VNM" target="THA">
      <data key="d0">7521983</data>
    </edge>
    <edge source="VNM" target="TGO">
      <data key="d0">152447</data>
    </edge>
    <edge source="VNM" target="ARE">
      <data key="d0">9072391</data>
    </edge>
    <edge source="VNM" target="TUN">
      <data key="d0">419904</data>
    </edge>
    <edge source="VNM" target="TUR">
      <data key="d0">69000</data>
    </edge>
    <edge source="VNM" target="EGY">
      <data key="d0">127650</data>
    </edge>
    <edge source="VNM" target="GBR">
      <data key="d0">81114</data>
    </edge>
    <edge source="VNM" target="USA">
      <data key="d0">578370</data>
    </edge>
    <edge source="ZAF" target="DZA">
      <data key="d0">14018675</data>
    </edge>
    <edge source="ZAF" target="AUS">
      <data key="d0">141692</data>
    </edge>
    <edge source="ZAF" target="BEL">
      <data key="d0">217541</data>
    </edge>
    <edge source="ZAF" target="BWA">
      <data key="d0">13579259</data>
    </edge>
    <edge source="ZAF" target="CMR">
      <data key="d0">3094195</data>
    </edge>
    <edge source="ZAF" target="CAN">
      <data key="d0">1961785</data>
    </edge>
    <edge source="ZAF" target="CHN">
      <data key="d0">149487</data>
    </edge>
    <edge source="ZAF" target="FRA">
      <data key="d0">16253</data>
    </edge>
    <edge source="ZAF" target="GEO">
      <data key="d0">2837651</data>
    </edge>
    <edge source="ZAF" target="GMB">
      <data key="d0">1257804</data>
    </edge>
    <edge source="ZAF" target="DEU">
      <data key="d0">1816264</data>
    </edge>
    <edge source="ZAF" target="HKG">
      <data key="d0">10870</data>
    </edge>
    <edge source="ZAF" target="IDN">
      <data key="d0">231427</data>
    </edge>
    <edge source="ZAF" target="CIV">
      <data key="d0">48829</data>
    </edge>
    <edge source="ZAF" target="JPN">
      <data key="d0">73014</data>
    </edge>
    <edge source="ZAF" target="KOR">
      <data key="d0">152083</data>
    </edge>
    <edge source="ZAF" target="MWI">
      <data key="d0">307093</data>
    </edge>
    <edge source="ZAF" target="MUS">
      <data key="d0">2800819</data>
    </edge>
    <edge source="ZAF" target="MOZ">
      <data key="d0">10939960</data>
    </edge>
    <edge source="ZAF" target="NAM">
      <data key="d0">31704338</data>
    </edge>
    <edge source="ZAF" target="NLD">
      <data key="d0">1053378</data>
    </edge>
    <edge source="ZAF" target="PAN">
      <data key="d0">166664</data>
    </edge>
    <edge source="ZAF" target="RUS">
      <data key="d0">308536</data>
    </edge>
    <edge source="ZAF" target="ZWE">
      <data key="d0">904510</data>
    </edge>
    <edge source="ZAF" target="SWE">
      <data key="d0">1214233</data>
    </edge>
    <edge source="ZAF" target="CHE">
      <data key="d0">1092406</data>
    </edge>
    <edge source="ZAF" target="ARE">
      <data key="d0">813979</data>
    </edge>
    <edge source="ZAF" target="TZA">
      <data key="d0">941039</data>
    </edge>
    <edge source="ZAF" target="USA">
      <data key="d0">297154</data>
    </edge>
    <edge source="ESP" target="ALB">
      <data key="d0">15297</data>
    </edge>
    <edge source="ESP" target="DZA">
      <data key="d0">60548</data>
    </edge>
    <edge source="ESP" target="ARG">
      <data key="d0">107082</data>
    </edge>
    <edge source="ESP" target="AUT">
      <data key="d0">5399100</data>
    </edge>
    <edge source="ESP" target="ARM">
      <data key="d0">14126</data>
    </edge>
    <edge source="ESP" target="BEL">
      <data key="d0">7892231</data>
    </edge>
    <edge source="ESP" target="BRA">
      <data key="d0">89834</data>
    </edge>
    <edge source="ESP" target="BGR">
      <data key="d0">266399</data>
    </edge>
    <edge source="ESP" target="CHL">
      <data key="d0">38486</data>
    </edge>
    <edge source="ESP" target="HRV">
      <data key="d0">45918</data>
    </edge>
    <edge source="ESP" target="CZE">
      <data key="d0">1224795</data>
    </edge>
    <edge source="ESP" target="EST">
      <data key="d0">110243</data>
    </edge>
    <edge source="ESP" target="FRA">
      <data key="d0">30521364</data>
    </edge>
    <edge source="ESP" target="GEO">
      <data key="d0">16320</data>
    </edge>
    <edge source="ESP" target="DEU">
      <data key="d0">31096323</data>
    </edge>
    <edge source="ESP" target="GRC">
      <data key="d0">2062714</data>
    </edge>
    <edge source="ESP" target="HKG">
      <data key="d0">126750</data>
    </edge>
    <edge source="ESP" target="HUN">
      <data key="d0">1153120</data>
    </edge>
    <edge source="ESP" target="ISR">
      <data key="d0">154388</data>
    </edge>
    <edge source="ESP" target="ITA">
      <data key="d0">10829105</data>
    </edge>
    <edge source="ESP" target="JAM">
      <data key="d0">151069</data>
    </edge>
    <edge source="ESP" target="JPN">
      <data key="d0">13122</data>
    </edge>
    <edge source="ESP" target="JOR">
      <data key="d0">12946</data>
    </edge>
    <edge source="ESP" target="LBN">
      <data key="d0">2739355</data>
    </edge>
    <edge source="ESP" target="MEX">
      <data key="d0">723614</data>
    </edge>
    <edge source="ESP" target="MDA">
      <data key="d0">56327</data>
    </edge>
    <edge source="ESP" target="MAR">
      <data key="d0">5273218</data>
    </edge>
    <edge source="ESP" target="NAM">
      <data key="d0">26665</data>
    </edge>
    <edge source="ESP" target="NLD">
      <data key="d0">6789612</data>
    </edge>
    <edge source="ESP" target="NZL">
      <data key="d0">426650</data>
    </edge>
    <edge source="ESP" target="PAN">
      <data key="d0">39482</data>
    </edge>
    <edge source="ESP" target="PER">
      <data key="d0">1110302</data>
    </edge>
    <edge source="ESP" target="POL">
      <data key="d0">15489973</data>
    </edge>
    <edge source="ESP" target="PRT">
      <data key="d0">37073547</data>
    </edge>
    <edge source="ESP" target="ROU">
      <data key="d0">91273</data>
    </edge>
    <edge source="ESP" target="RUS">
      <data key="d0">4079987</data>
    </edge>
    <edge source="ESP" target="SEN">
      <data key="d0">101714</data>
    </edge>
    <edge source="ESP" target="SRB">
      <data key="d0">258285</data>
    </edge>
    <edge source="ESP" target="SVK">
      <data key="d0">145342</data>
    </edge>
    <edge source="ESP" target="SVN">
      <data key="d0">18708</data>
    </edge>
    <edge source="ESP" target="ZAF">
      <data key="d0">14334</data>
    </edge>
    <edge source="ESP" target="SWE">
      <data key="d0">1035847</data>
    </edge>
    <edge source="ESP" target="CHE">
      <data key="d0">182249</data>
    </edge>
    <edge source="ESP" target="TGO">
      <data key="d0">31274</data>
    </edge>
    <edge source="ESP" target="ARE">
      <data key="d0">507696</data>
    </edge>
    <edge source="ESP" target="TUR">
      <data key="d0">44849</data>
    </edge>
    <edge source="ESP" target="UKR">
      <data key="d0">4639951</data>
    </edge>
    <edge source="ESP" target="MKD">
      <data key="d0">13662</data>
    </edge>
    <edge source="ESP" target="GBR">
      <data key="d0">6295429</data>
    </edge>
    <edge source="ESP" target="USA">
      <data key="d0">1947086</data>
    </edge>
    <edge source="ESP" target="URY">
      <data key="d0">266051</data>
    </edge>
    <edge source="SWE" target="AUS">
      <data key="d0">78583</data>
    </edge>
    <edge source="SWE" target="BEL">
      <data key="d0">195055</data>
    </edge>
    <edge source="SWE" target="CAN">
      <data key="d0">700819</data>
    </edge>
    <edge source="SWE" target="DNK">
      <data key="d0">513365</data>
    </edge>
    <edge source="SWE" target="FIN">
      <data key="d0">246860</data>
    </edge>
    <edge source="SWE" target="GMB">
      <data key="d0">61159</data>
    </edge>
    <edge source="SWE" target="DEU">
      <data key="d0">2668680</data>
    </edge>
    <edge source="SWE" target="ISR">
      <data key="d0">663165</data>
    </edge>
    <edge source="SWE" target="JPN">
      <data key="d0">663048</data>
    </edge>
    <edge source="SWE" target="KOR">
      <data key="d0">52272</data>
    </edge>
    <edge source="SWE" target="LBN">
      <data key="d0">92148</data>
    </edge>
    <edge source="SWE" target="LVA">
      <data key="d0">13331</data>
    </edge>
    <edge source="SWE" target="MYS">
      <data key="d0">88874</data>
    </edge>
    <edge source="SWE" target="NLD">
      <data key="d0">263699</data>
    </edge>
    <edge source="SWE" target="NOR">
      <data key="d0">198626824</data>
    </edge>
    <edge source="SWE" target="PHL">
      <data key="d0">46425</data>
    </edge>
    <edge source="SWE" target="RUS">
      <data key="d0">7173196</data>
    </edge>
    <edge source="SWE" target="SAU">
      <data key="d0">18476</data>
    </edge>
    <edge source="SWE" target="SRB">
      <data key="d0">736837</data>
    </edge>
    <edge source="SWE" target="SGP">
      <data key="d0">47127</data>
    </edge>
    <edge source="SWE" target="ZAF">
      <data key="d0">39876</data>
    </edge>
    <edge source="SWE" target="ESP">
      <data key="d0">51804</data>
    </edge>
    <edge source="SWE" target="CHE">
      <data key="d0">5875751</data>
    </edge>
    <edge source="SWE" target="THA">
      <data key="d0">30989</data>
    </edge>
    <edge source="SWE" target="ARE">
      <data key="d0">70398</data>
    </edge>
    <edge source="SWE" target="GBR">
      <data key="d0">185934</data>
    </edge>
    <edge source="SWE" target="USA">
      <data key="d0">8906710</data>
    </edge>
    <edge source="CHE" target="ALB">
      <data key="d0">1238104</data>
    </edge>
    <edge source="CHE" target="DZA">
      <data key="d0">1895052</data>
    </edge>
    <edge source="CHE" target="AUS">
      <data key="d0">35553</data>
    </edge>
    <edge source="CHE" target="ARM">
      <data key="d0">188573</data>
    </edge>
    <edge source="CHE" target="BEL">
      <data key="d0">1561887</data>
    </edge>
    <edge source="CHE" target="BRA">
      <data key="d0">207313</data>
    </edge>
    <edge source="CHE" target="CAN">
      <data key="d0">8589979</data>
    </edge>
    <edge source="CHE" target="CHN">
      <data key="d0">19327</data>
    </edge>
    <edge source="CHE" target="CZE">
      <data key="d0">50263</data>
    </edge>
    <edge source="CHE" target="FRA">
      <data key="d0">188149</data>
    </edge>
    <edge source="CHE" target="GEO">
      <data key="d0">307414</data>
    </edge>
    <edge source="CHE" target="GMB">
      <data key="d0">131894</data>
    </edge>
    <edge source="CHE" target="PSE">
      <data key="d0">4428686</data>
    </edge>
    <edge source="CHE" target="DEU">
      <data key="d0">11360693</data>
    </edge>
    <edge source="CHE" target="HND">
      <data key="d0">1827650</data>
    </edge>
    <edge source="CHE" target="HKG">
      <data key="d0">3608756</data>
    </edge>
    <edge source="CHE" target="HUN">
      <data key="d0">109469</data>
    </edge>
    <edge source="CHE" target="IDN">
      <data key="d0">550261</data>
    </edge>
    <edge source="CHE" target="ISR">
      <data key="d0">19099883</data>
    </edge>
    <edge source="CHE" target="ITA">
      <data key="d0">4125063</data>
    </edge>
    <edge source="CHE" target="JPN">
      <data key="d0">162808042</data>
    </edge>
    <edge source="CHE" target="KAZ">
      <data key="d0">712839</data>
    </edge>
    <edge source="CHE" target="JOR">
      <data key="d0">20491</data>
    </edge>
    <edge source="CHE" target="KOR">
      <data key="d0">905227</data>
    </edge>
    <edge source="CHE" target="LBN">
      <data key="d0">26813410</data>
    </edge>
    <edge source="CHE" target="LTU">
      <data key="d0">319733</data>
    </edge>
    <edge source="CHE" target="MAR">
      <data key="d0">61592734</data>
    </edge>
    <edge source="CHE" target="OMN">
      <data key="d0">964095</data>
    </edge>
    <edge source="CHE" target="NLD">
      <data key="d0">19689019</data>
    </edge>
    <edge source="CHE" target="NZL">
      <data key="d0">35549</data>
    </edge>
    <edge source="CHE" target="NOR">
      <data key="d0">2528979</data>
    </edge>
    <edge source="CHE" target="POL">
      <data key="d0">45131</data>
    </edge>
    <edge source="CHE" target="ROU">
      <data key="d0">237076</data>
    </edge>
    <edge source="CHE" target="RUS">
      <data key="d0">11839514</data>
    </edge>
    <edge source="CHE" target="SAU">
      <data key="d0">37117393</data>
    </edge>
    <edge source="CHE" target="SRB">
      <data key="d0">238094</data>
    </edge>
    <edge source="CHE" target="SGP">
      <data key="d0">6343828</data>
    </edge>
    <edge source="CHE" target="ZAF">
      <data key="d0">59281408</data>
    </edge>
    <edge source="CHE" target="ESP">
      <data key="d0">8209125</data>
    </edge>
    <edge source="CHE" target="SWE">
      <data key="d0">16998</data>
    </edge>
    <edge source="CHE" target="ARE">
      <data key="d0">21880798</data>
    </edge>
    <edge source="CHE" target="TUN">
      <data key="d0">4258339</data>
    </edge>
    <edge source="CHE" target="TUR">
      <data key="d0">54892</data>
    </edge>
    <edge source="CHE" target="UKR">
      <data key="d0">4338241</data>
    </edge>
    <edge source="CHE" target="EGY">
      <data key="d0">917232</data>
    </edge>
    <edge source="CHE" target="GBR">
      <data key="d0">15396</data>
    </edge>
    <edge source="CHE" target="USA">
      <data key="d0">2140253</data>
    </edge>
    <edge source="ARE" target="AZE">
      <data key="d0">224412</data>
    </edge>
    <edge source="ARE" target="AUS">
      <data key="d0">92476</data>
    </edge>
    <edge source="ARE" target="AUT">
      <data key="d0">27402</data>
    </edge>
    <edge source="ARE" target="BEL">
      <data key="d0">5904311</data>
    </edge>
    <edge source="ARE" target="BGR">
      <data key="d0">2351173</data>
    </edge>
    <edge source="ARE" target="BDI">
      <data key="d0">17798</data>
    </edge>
    <edge source="ARE" target="CAN">
      <data key="d0">129890</data>
    </edge>
    <edge source="ARE" target="LKA">
      <data key="d0">61174</data>
    </edge>
    <edge source="ARE" target="CHN">
      <data key="d0">146415</data>
    </edge>
    <edge source="ARE" target="CRI">
      <data key="d0">31274</data>
    </edge>
    <edge source="ARE" target="CZE">
      <data key="d0">133194</data>
    </edge>
    <edge source="ARE" target="BEN">
      <data key="d0">3247794</data>
    </edge>
    <edge source="ARE" target="ETH">
      <data key="d0">5125059</data>
    </edge>
    <edge source="ARE" target="FRA">
      <data key="d0">93373</data>
    </edge>
    <edge source="ARE" target="GEO">
      <data key="d0">53000</data>
    </edge>
    <edge source="ARE" target="DEU">
      <data key="d0">1511539</data>
    </edge>
    <edge source="ARE" target="GHA">
      <data key="d0">1638015</data>
    </edge>
    <edge source="ARE" target="GRC">
      <data key="d0">38477</data>
    </edge>
    <edge source="ARE" target="HKG">
      <data key="d0">39057</data>
    </edge>
    <edge source="ARE" target="ITA">
      <data key="d0">546467</data>
    </edge>
    <edge source="ARE" target="JPN">
      <data key="d0">1010319</data>
    </edge>
    <edge source="ARE" target="KAZ">
      <data key="d0">556426</data>
    </edge>
    <edge source="ARE" target="JOR">
      <data key="d0">1529556</data>
    </edge>
    <edge source="ARE" target="KGZ">
      <data key="d0">21163</data>
    </edge>
    <edge source="ARE" target="LBN">
      <data key="d0">487768</data>
    </edge>
    <edge source="ARE" target="LVA">
      <data key="d0">171476</data>
    </edge>
    <edge source="ARE" target="LTU">
      <data key="d0">453825</data>
    </edge>
    <edge source="ARE" target="MDG">
      <data key="d0">115682</data>
    </edge>
    <edge source="ARE" target="MYS">
      <data key="d0">1107065</data>
    </edge>
    <edge source="ARE" target="MRT">
      <data key="d0">11464</data>
    </edge>
    <edge source="ARE" target="MUS">
      <data key="d0">42318</data>
    </edge>
    <edge source="ARE" target="MAR">
      <data key="d0">27883</data>
    </edge>
    <edge source="ARE" target="MOZ">
      <data key="d0">19562</data>
    </edge>
    <edge source="ARE" target="OMN">
      <data key="d0">259308727</data>
    </edge>
    <edge source="ARE" target="NLD">
      <data key="d0">257214</data>
    </edge>
    <edge source="ARE" target="NZL">
      <data key="d0">50158</data>
    </edge>
    <edge source="ARE" target="NER">
      <data key="d0">312461</data>
    </edge>
    <edge source="ARE" target="PAK">
      <data key="d0">141814</data>
    </edge>
    <edge source="ARE" target="PAN">
      <data key="d0">84469</data>
    </edge>
    <edge source="ARE" target="PRY">
      <data key="d0">293568</data>
    </edge>
    <edge source="ARE" target="POL">
      <data key="d0">655954</data>
    </edge>
    <edge source="ARE" target="PRT">
      <data key="d0">93461</data>
    </edge>
    <edge source="ARE" target="ROU">
      <data key="d0">22441</data>
    </edge>
    <edge source="ARE" target="RUS">
      <data key="d0">936771</data>
    </edge>
    <edge source="ARE" target="SAU">
      <data key="d0">1633515</data>
    </edge>
    <edge source="ARE" target="SRB">
      <data key="d0">2637209</data>
    </edge>
    <edge source="ARE" target="IND">
      <data key="d0">642232</data>
    </edge>
    <edge source="ARE" target="SGP">
      <data key="d0">5435292</data>
    </edge>
    <edge source="ARE" target="VNM">
      <data key="d0">9902626</data>
    </edge>
    <edge source="ARE" target="ZAF">
      <data key="d0">583434</data>
    </edge>
    <edge source="ARE" target="ESP">
      <data key="d0">689969</data>
    </edge>
    <edge source="ARE" target="SWE">
      <data key="d0">69925</data>
    </edge>
    <edge source="ARE" target="CHE">
      <data key="d0">9075298</data>
    </edge>
    <edge source="ARE" target="THA">
      <data key="d0">55307</data>
    </edge>
    <edge source="ARE" target="TGO">
      <data key="d0">882233</data>
    </edge>
    <edge source="ARE" target="TUR">
      <data key="d0">4235138</data>
    </edge>
    <edge source="ARE" target="UGA">
      <data key="d0">122656</data>
    </edge>
    <edge source="ARE" target="UKR">
      <data key="d0">418257</data>
    </edge>
    <edge source="ARE" target="MKD">
      <data key="d0">316287</data>
    </edge>
    <edge source="ARE" target="EGY">
      <data key="d0">156751</data>
    </edge>
    <edge source="ARE" target="GBR">
      <data key="d0">36977</data>
    </edge>
    <edge source="ARE" target="TZA">
      <data key="d0">93808</data>
    </edge>
    <edge source="ARE" target="USA">
      <data key="d0">1728368</data>
    </edge>
    <edge source="ARE" target="BFA">
      <data key="d0">9842946</data>
    </edge>
    <edge source="ARE" target="URY">
      <data key="d0">65162</data>
    </edge>
    <edge source="TUN" target="DZA">
      <data key="d0">61316</data>
    </edge>
    <edge source="TUN" target="BEL">
      <data key="d0">341444</data>
    </edge>
    <edge source="TUN" target="FRA">
      <data key="d0">18863752</data>
    </edge>
    <edge source="TUN" target="MAR">
      <data key="d0">336662</data>
    </edge>
    <edge source="TUN" target="TUR">
      <data key="d0">389689</data>
    </edge>
    <edge source="TUN" target="USA">
      <data key="d0">12005</data>
    </edge>
    <edge source="TUR" target="ALB">
      <data key="d0">2353107</data>
    </edge>
    <edge source="TUR" target="DZA">
      <data key="d0">10821327</data>
    </edge>
    <edge source="TUR" target="AZE">
      <data key="d0">1687991</data>
    </edge>
    <edge source="TUR" target="ARG">
      <data key="d0">5584638</data>
    </edge>
    <edge source="TUR" target="AUT">
      <data key="d0">70475</data>
    </edge>
    <edge source="TUR" target="BEL">
      <data key="d0">34777062</data>
    </edge>
    <edge source="TUR" target="BOL">
      <data key="d0">93555</data>
    </edge>
    <edge source="TUR" target="BRA">
      <data key="d0">11921236</data>
    </edge>
    <edge source="TUR" target="BGR">
      <data key="d0">3362412</data>
    </edge>
    <edge source="TUR" target="BLR">
      <data key="d0">754744</data>
    </edge>
    <edge source="TUR" target="KHM">
      <data key="d0">475675</data>
    </edge>
    <edge source="TUR" target="CAN">
      <data key="d0">1051944</data>
    </edge>
    <edge source="TUR" target="CHL">
      <data key="d0">3419887</data>
    </edge>
    <edge source="TUR" target="CHN">
      <data key="d0">205505</data>
    </edge>
    <edge source="TUR" target="COL">
      <data key="d0">208431</data>
    </edge>
    <edge source="TUR" target="CRI">
      <data key="d0">196435</data>
    </edge>
    <edge source="TUR" target="CZE">
      <data key="d0">3204429</data>
    </edge>
    <edge source="TUR" target="DNK">
      <data key="d0">203742</data>
    </edge>
    <edge source="TUR" target="EST">
      <data key="d0">112202</data>
    </edge>
    <edge source="TUR" target="FRA">
      <data key="d0">110518</data>
    </edge>
    <edge source="TUR" target="GEO">
      <data key="d0">2698140</data>
    </edge>
    <edge source="TUR" target="GMB">
      <data key="d0">381795</data>
    </edge>
    <edge source="TUR" target="PSE">
      <data key="d0">12036039</data>
    </edge>
    <edge source="TUR" target="DEU">
      <data key="d0">21351373</data>
    </edge>
    <edge source="TUR" target="GRC">
      <data key="d0">1250935</data>
    </edge>
    <edge source="TUR" target="HND">
      <data key="d0">98070</data>
    </edge>
    <edge source="TUR" target="HKG">
      <data key="d0">827846</data>
    </edge>
    <edge source="TUR" target="HUN">
      <data key="d0">1079110</data>
    </edge>
    <edge source="TUR" target="IDN">
      <data key="d0">21886809</data>
    </edge>
    <edge source="TUR" target="ISR">
      <data key="d0">45647421</data>
    </edge>
    <edge source="TUR" target="ITA">
      <data key="d0">712502</data>
    </edge>
    <edge source="TUR" target="JPN">
      <data key="d0">6682591</data>
    </edge>
    <edge source="TUR" target="KAZ">
      <data key="d0">4641786</data>
    </edge>
    <edge source="TUR" target="JOR">
      <data key="d0">8160785</data>
    </edge>
    <edge source="TUR" target="KOR">
      <data key="d0">6948954</data>
    </edge>
    <edge source="TUR" target="LBN">
      <data key="d0">20000672</data>
    </edge>
    <edge source="TUR" target="LVA">
      <data key="d0">637551</data>
    </edge>
    <edge source="TUR" target="LTU">
      <data key="d0">2832353</data>
    </edge>
    <edge source="TUR" target="MYS">
      <data key="d0">755019</data>
    </edge>
    <edge source="TUR" target="MRT">
      <data key="d0">1313339</data>
    </edge>
    <edge source="TUR" target="MUS">
      <data key="d0">108859</data>
    </edge>
    <edge source="TUR" target="MEX">
      <data key="d0">4532741</data>
    </edge>
    <edge source="TUR" target="MDA">
      <data key="d0">140360</data>
    </edge>
    <edge source="TUR" target="MAR">
      <data key="d0">31142875</data>
    </edge>
    <edge source="TUR" target="OMN">
      <data key="d0">1307064</data>
    </edge>
    <edge source="TUR" target="NLD">
      <data key="d0">18845988</data>
    </edge>
    <edge source="TUR" target="PAK">
      <data key="d0">599309</data>
    </edge>
    <edge source="TUR" target="PRY">
      <data key="d0">445116</data>
    </edge>
    <edge source="TUR" target="PHL">
      <data key="d0">14345844</data>
    </edge>
    <edge source="TUR" target="POL">
      <data key="d0">10768205</data>
    </edge>
    <edge source="TUR" target="PRT">
      <data key="d0">5577096</data>
    </edge>
    <edge source="TUR" target="ROU">
      <data key="d0">11706205</data>
    </edge>
    <edge source="TUR" target="RUS">
      <data key="d0">27633534</data>
    </edge>
    <edge source="TUR" target="SAU">
      <data key="d0">61449514</data>
    </edge>
    <edge source="TUR" target="SEN">
      <data key="d0">152990</data>
    </edge>
    <edge source="TUR" target="SRB">
      <data key="d0">10893034</data>
    </edge>
    <edge source="TUR" target="IND">
      <data key="d0">2501957</data>
    </edge>
    <edge source="TUR" target="SGP">
      <data key="d0">1434080</data>
    </edge>
    <edge source="TUR" target="VNM">
      <data key="d0">554321</data>
    </edge>
    <edge source="TUR" target="SVN">
      <data key="d0">94375</data>
    </edge>
    <edge source="TUR" target="ZAF">
      <data key="d0">2479106</data>
    </edge>
    <edge source="TUR" target="ESP">
      <data key="d0">354043</data>
    </edge>
    <edge source="TUR" target="CHE">
      <data key="d0">3815435</data>
    </edge>
    <edge source="TUR" target="ARE">
      <data key="d0">28237000</data>
    </edge>
    <edge source="TUR" target="TUN">
      <data key="d0">7787852</data>
    </edge>
    <edge source="TUR" target="UKR">
      <data key="d0">17485539</data>
    </edge>
    <edge source="TUR" target="EGY">
      <data key="d0">21858213</data>
    </edge>
    <edge source="TUR" target="GBR">
      <data key="d0">5951289</data>
    </edge>
    <edge source="TUR" target="TZA">
      <data key="d0">10315</data>
    </edge>
    <edge source="TUR" target="USA">
      <data key="d0">160206863</data>
    </edge>
    <edge source="TUR" target="URY">
      <data key="d0">1393941</data>
    </edge>
    <edge source="UKR" target="AZE">
      <data key="d0">42191678</data>
    </edge>
    <edge source="UKR" target="AUS">
      <data key="d0">274193</data>
    </edge>
    <edge source="UKR" target="ARM">
      <data key="d0">18953198</data>
    </edge>
    <edge source="UKR" target="BLR">
      <data key="d0">6015307</data>
    </edge>
    <edge source="UKR" target="KHM">
      <data key="d0">199694</data>
    </edge>
    <edge source="UKR" target="CMR">
      <data key="d0">1050354</data>
    </edge>
    <edge source="UKR" target="GEO">
      <data key="d0">62019608</data>
    </edge>
    <edge source="UKR" target="DEU">
      <data key="d0">106961</data>
    </edge>
    <edge source="UKR" target="CIV">
      <data key="d0">111270</data>
    </edge>
    <edge source="UKR" target="JPN">
      <data key="d0">45039405</data>
    </edge>
    <edge source="UKR" target="KAZ">
      <data key="d0">548471</data>
    </edge>
    <edge source="UKR" target="JOR">
      <data key="d0">114756</data>
    </edge>
    <edge source="UKR" target="KOR">
      <data key="d0">3228300</data>
    </edge>
    <edge source="UKR" target="LBN">
      <data key="d0">954132</data>
    </edge>
    <edge source="UKR" target="MYS">
      <data key="d0">166823</data>
    </edge>
    <edge source="UKR" target="MEX">
      <data key="d0">1224667</data>
    </edge>
    <edge source="UKR" target="MDA">
      <data key="d0">43416339</data>
    </edge>
    <edge source="UKR" target="NLD">
      <data key="d0">2435913</data>
    </edge>
    <edge source="UKR" target="PAN">
      <data key="d0">10995</data>
    </edge>
    <edge source="UKR" target="RUS">
      <data key="d0">4059645</data>
    </edge>
    <edge source="UKR" target="SAU">
      <data key="d0">436304</data>
    </edge>
    <edge source="UKR" target="SEN">
      <data key="d0">163157</data>
    </edge>
    <edge source="UKR" target="ARE">
      <data key="d0">3778764</data>
    </edge>
    <edge source="UKR" target="TUR">
      <data key="d0">1738010</data>
    </edge>
    <edge source="UKR" target="EGY">
      <data key="d0">52341134</data>
    </edge>
    <edge source="UKR" target="BFA">
      <data key="d0">411508</data>
    </edge>
    <edge source="EGY" target="AUT">
      <data key="d0">83355</data>
    </edge>
    <edge source="EGY" target="ARM">
      <data key="d0">247111</data>
    </edge>
    <edge source="EGY" target="BEL">
      <data key="d0">410487</data>
    </edge>
    <edge source="EGY" target="CAN">
      <data key="d0">130843</data>
    </edge>
    <edge source="EGY" target="CZE">
      <data key="d0">10323</data>
    </edge>
    <edge source="EGY" target="BEN">
      <data key="d0">410167</data>
    </edge>
    <edge source="EGY" target="DNK">
      <data key="d0">49122</data>
    </edge>
    <edge source="EGY" target="EST">
      <data key="d0">42083</data>
    </edge>
    <edge source="EGY" target="FRA">
      <data key="d0">14904</data>
    </edge>
    <edge source="EGY" target="PSE">
      <data key="d0">90330</data>
    </edge>
    <edge source="EGY" target="DEU">
      <data key="d0">262682</data>
    </edge>
    <edge source="EGY" target="HUN">
      <data key="d0">78948</data>
    </edge>
    <edge source="EGY" target="ISR">
      <data key="d0">899548</data>
    </edge>
    <edge source="EGY" target="ITA">
      <data key="d0">18163</data>
    </edge>
    <edge source="EGY" target="CIV">
      <data key="d0">219128</data>
    </edge>
    <edge source="EGY" target="KAZ">
      <data key="d0">225741</data>
    </edge>
    <edge source="EGY" target="JOR">
      <data key="d0">2347138</data>
    </edge>
    <edge source="EGY" target="LBN">
      <data key="d0">22869785</data>
    </edge>
    <edge source="EGY" target="MEX">
      <data key="d0">44205</data>
    </edge>
    <edge source="EGY" target="MDA">
      <data key="d0">224874</data>
    </edge>
    <edge source="EGY" target="MAR">
      <data key="d0">1078383</data>
    </edge>
    <edge source="EGY" target="MOZ">
      <data key="d0">10668</data>
    </edge>
    <edge source="EGY" target="OMN">
      <data key="d0">752144</data>
    </edge>
    <edge source="EGY" target="NLD">
      <data key="d0">23081</data>
    </edge>
    <edge source="EGY" target="PAN">
      <data key="d0">31462</data>
    </edge>
    <edge source="EGY" target="PRY">
      <data key="d0">229698</data>
    </edge>
    <edge source="EGY" target="PHL">
      <data key="d0">10231</data>
    </edge>
    <edge source="EGY" target="POL">
      <data key="d0">48254</data>
    </edge>
    <edge source="EGY" target="PRT">
      <data key="d0">18693</data>
    </edge>
    <edge source="EGY" target="RUS">
      <data key="d0">226352</data>
    </edge>
    <edge source="EGY" target="SAU">
      <data key="d0">14393081</data>
    </edge>
    <edge source="EGY" target="IND">
      <data key="d0">35509</data>
    </edge>
    <edge source="EGY" target="ZAF">
      <data key="d0">439338</data>
    </edge>
    <edge source="EGY" target="ESP">
      <data key="d0">741158</data>
    </edge>
    <edge source="EGY" target="CHE">
      <data key="d0">45871</data>
    </edge>
    <edge source="EGY" target="TGO">
      <data key="d0">58762</data>
    </edge>
    <edge source="EGY" target="ARE">
      <data key="d0">45303725</data>
    </edge>
    <edge source="EGY" target="TUN">
      <data key="d0">335758</data>
    </edge>
    <edge source="EGY" target="TUR">
      <data key="d0">5393000</data>
    </edge>
    <edge source="EGY" target="UGA">
      <data key="d0">22262</data>
    </edge>
    <edge source="EGY" target="USA">
      <data key="d0">496050</data>
    </edge>
    <edge source="URY" target="ARG">
      <data key="d0">97709</data>
    </edge>
    <edge source="URY" target="CHL">
      <data key="d0">206810</data>
    </edge>
    <edge source="URY" target="COL">
      <data key="d0">981930</data>
    </edge>
    <edge source="URY" target="JPN">
      <data key="d0">836899</data>
    </edge>
    <edge source="URY" target="MYS">
      <data key="d0">262541</data>
    </edge>
    <edge source="URY" target="PAN">
      <data key="d0">1032275</data>
    </edge>
    <edge source="URY" target="PRY">
      <data key="d0">33475401</data>
    </edge>
    <edge source="AUS" target="CAN">
      <data key="d0">18104</data>
    </edge>
    <edge source="AUS" target="CHN">
      <data key="d0">25034</data>
    </edge>
    <edge source="AUS" target="DEU">
      <data key="d0">1513818</data>
    </edge>
    <edge source="AUS" target="HKG">
      <data key="d0">2613411</data>
    </edge>
    <edge source="AUS" target="IDN">
      <data key="d0">193598</data>
    </edge>
    <edge source="AUS" target="JPN">
      <data key="d0">77392</data>
    </edge>
    <edge source="AUS" target="KOR">
      <data key="d0">470104</data>
    </edge>
    <edge source="AUS" target="MYS">
      <data key="d0">99493</data>
    </edge>
    <edge source="AUS" target="NLD">
      <data key="d0">27823</data>
    </edge>
    <edge source="AUS" target="NZL">
      <data key="d0">5431824</data>
    </edge>
    <edge source="AUS" target="SGP">
      <data key="d0">6257774</data>
    </edge>
    <edge source="AUS" target="VNM">
      <data key="d0">21726553</data>
    </edge>
    <edge source="AUS" target="THA">
      <data key="d0">10050</data>
    </edge>
    <edge source="AUS" target="ARE">
      <data key="d0">92670</data>
    </edge>
    <edge source="AUS" target="GBR">
      <data key="d0">11479</data>
    </edge>
    <edge source="AUS" target="USA">
      <data key="d0">160481</data>
    </edge>
    <edge source="AUS" target="URY">
      <data key="d0">98376</data>
    </edge>
    <edge source="HKG" target="ARG">
      <data key="d0">36529</data>
    </edge>
    <edge source="HKG" target="AUS">
      <data key="d0">14436134</data>
    </edge>
    <edge source="HKG" target="AUT">
      <data key="d0">91789</data>
    </edge>
    <edge source="HKG" target="BEL">
      <data key="d0">40218</data>
    </edge>
    <edge source="HKG" target="KHM">
      <data key="d0">2504610</data>
    </edge>
    <edge source="HKG" target="CAN">
      <data key="d0">5714338</data>
    </edge>
    <edge source="HKG" target="LKA">
      <data key="d0">3719430</data>
    </edge>
    <edge source="HKG" target="CHN">
      <data key="d0">519026171</data>
    </edge>
    <edge source="HKG" target="CZE">
      <data key="d0">13688</data>
    </edge>
    <edge source="HKG" target="GEO">
      <data key="d0">1682161</data>
    </edge>
    <edge source="HKG" target="DEU">
      <data key="d0">39703</data>
    </edge>
    <edge source="HKG" target="IDN">
      <data key="d0">4171987</data>
    </edge>
    <edge source="HKG" target="ISR">
      <data key="d0">49236</data>
    </edge>
    <edge source="HKG" target="JPN">
      <data key="d0">7777857</data>
    </edge>
    <edge source="HKG" target="KOR">
      <data key="d0">24868890</data>
    </edge>
    <edge source="HKG" target="KGZ">
      <data key="d0">315089</data>
    </edge>
    <edge source="HKG" target="MYS">
      <data key="d0">10424987</data>
    </edge>
    <edge source="HKG" target="OMN">
      <data key="d0">14414</data>
    </edge>
    <edge source="HKG" target="NAM">
      <data key="d0">146761</data>
    </edge>
    <edge source="HKG" target="NLD">
      <data key="d0">260600</data>
    </edge>
    <edge source="HKG" target="NZL">
      <data key="d0">271139</data>
    </edge>
    <edge source="HKG" target="PAK">
      <data key="d0">11117</data>
    </edge>
    <edge source="HKG" target="PAN">
      <data key="d0">11722877</data>
    </edge>
    <edge source="HKG" target="PER">
      <data key="d0">463128</data>
    </edge>
    <edge source="HKG" target="PHL">
      <data key="d0">27157403</data>
    </edge>
    <edge source="HKG" target="RUS">
      <data key="d0">24928</data>
    </edge>
    <edge source="HKG" target="SRB">
      <data key="d0">47932</data>
    </edge>
    <edge source="HKG" target="IND">
      <data key="d0">547495</data>
    </edge>
    <edge source="HKG" target="SGP">
      <data key="d0">162431677</data>
    </edge>
    <edge source="HKG" target="VNM">
      <data key="d0">226438609</data>
    </edge>
    <edge source="HKG" target="SVN">
      <data key="d0">2855562</data>
    </edge>
    <edge source="HKG" target="ZAF">
      <data key="d0">2425091</data>
    </edge>
    <edge source="HKG" target="SWE">
      <data key="d0">1541284</data>
    </edge>
    <edge source="HKG" target="CHE">
      <data key="d0">3265168</data>
    </edge>
    <edge source="HKG" target="THA">
      <data key="d0">17967779</data>
    </edge>
    <edge source="HKG" target="ARE">
      <data key="d0">41191201</data>
    </edge>
    <edge source="HKG" target="UKR">
      <data key="d0">35013</data>
    </edge>
    <edge source="HKG" target="EGY">
      <data key="d0">191792</data>
    </edge>
    <edge source="HKG" target="GBR">
      <data key="d0">16766</data>
    </edge>
    <edge source="HKG" target="USA">
      <data key="d0">2405278</data>
    </edge>
    <edge source="HKG" target="URY">
      <data key="d0">16902609</data>
    </edge>
    <edge source="JPN" target="BEL">
      <data key="d0">4017401</data>
    </edge>
    <edge source="JPN" target="CHN">
      <data key="d0">5530019</data>
    </edge>
    <edge source="JPN" target="FRA">
      <data key="d0">1016576</data>
    </edge>
    <edge source="JPN" target="HKG">
      <data key="d0">75481612</data>
    </edge>
    <edge source="JPN" target="KOR">
      <data key="d0">3854740</data>
    </edge>
    <edge source="JPN" target="NLD">
      <data key="d0">99043</data>
    </edge>
    <edge source="JPN" target="PAN">
      <data key="d0">17192</data>
    </edge>
    <edge source="JPN" target="ROU">
      <data key="d0">451336</data>
    </edge>
    <edge source="JPN" target="SGP">
      <data key="d0">8145521</data>
    </edge>
    <edge source="JPN" target="USA">
      <data key="d0">570581</data>
    </edge>
    <edge source="THA" target="DZA">
      <data key="d0">678585</data>
    </edge>
    <edge source="THA" target="BEL">
      <data key="d0">10943925</data>
    </edge>
    <edge source="THA" target="BRA">
      <data key="d0">181708</data>
    </edge>
    <edge source="THA" target="BLR">
      <data key="d0">599462</data>
    </edge>
    <edge source="THA" target="KHM">
      <data key="d0">365342</data>
    </edge>
    <edge source="THA" target="DNK">
      <data key="d0">162884</data>
    </edge>
    <edge source="THA" target="FRA">
      <data key="d0">23325</data>
    </edge>
    <edge source="THA" target="DEU">
      <data key="d0">633972</data>
    </edge>
    <edge source="THA" target="GRC">
      <data key="d0">108270</data>
    </edge>
    <edge source="THA" target="HKG">
      <data key="d0">321082</data>
    </edge>
    <edge source="THA" target="IDN">
      <data key="d0">4880893</data>
    </edge>
    <edge source="THA" target="ISR">
      <data key="d0">55681</data>
    </edge>
    <edge source="THA" target="JPN">
      <data key="d0">679182</data>
    </edge>
    <edge source="THA" target="KOR">
      <data key="d0">6016158</data>
    </edge>
    <edge source="THA" target="MYS">
      <data key="d0">29199153</data>
    </edge>
    <edge source="THA" target="MAR">
      <data key="d0">505499</data>
    </edge>
    <edge source="THA" target="NLD">
      <data key="d0">1314785</data>
    </edge>
    <edge source="THA" target="PHL">
      <data key="d0">8807407</data>
    </edge>
    <edge source="THA" target="POL">
      <data key="d0">967782</data>
    </edge>
    <edge source="THA" target="PRT">
      <data key="d0">107759</data>
    </edge>
    <edge source="THA" target="RUS">
      <data key="d0">1159484</data>
    </edge>
    <edge source="THA" target="IND">
      <data key="d0">1070132</data>
    </edge>
    <edge source="THA" target="SGP">
      <data key="d0">3347216</data>
    </edge>
    <edge source="THA" target="VNM">
      <data key="d0">14980599</data>
    </edge>
    <edge source="THA" target="ESP">
      <data key="d0">76859</data>
    </edge>
    <edge source="THA" target="ARE">
      <data key="d0">453422</data>
    </edge>
    <edge source="THA" target="UKR">
      <data key="d0">303300</data>
    </edge>
    <edge source="THA" target="EGY">
      <data key="d0">1812036</data>
    </edge>
    <edge source="THA" target="USA">
      <data key="d0">4278292</data>
    </edge>
    <edge source="GBR" target="ARG">
      <data key="d0">10653</data>
    </edge>
    <edge source="GBR" target="AUS">
      <data key="d0">1166755</data>
    </edge>
    <edge source="GBR" target="AUT">
      <data key="d0">1043403</data>
    </edge>
    <edge source="GBR" target="BEL">
      <data key="d0">6902543</data>
    </edge>
    <edge source="GBR" target="BGR">
      <data key="d0">775942</data>
    </edge>
    <edge source="GBR" target="CAN">
      <data key="d0">60047</data>
    </edge>
    <edge source="GBR" target="CHN">
      <data key="d0">49818</data>
    </edge>
    <edge source="GBR" target="COL">
      <data key="d0">4134196</data>
    </edge>
    <edge source="GBR" target="HRV">
      <data key="d0">267726</data>
    </edge>
    <edge source="GBR" target="CZE">
      <data key="d0">295388</data>
    </edge>
    <edge source="GBR" target="EST">
      <data key="d0">717971</data>
    </edge>
    <edge source="GBR" target="FRA">
      <data key="d0">33666293</data>
    </edge>
    <edge source="GBR" target="DEU">
      <data key="d0">19089008</data>
    </edge>
    <edge source="GBR" target="GRC">
      <data key="d0">13078494</data>
    </edge>
    <edge source="GBR" target="HKG">
      <data key="d0">36121</data>
    </edge>
    <edge source="GBR" target="HUN">
      <data key="d0">1323341</data>
    </edge>
    <edge source="GBR" target="IDN">
      <data key="d0">4177287</data>
    </edge>
    <edge source="GBR" target="IRL">
      <data key="d0">17176951</data>
    </edge>
    <edge source="GBR" target="ISR">
      <data key="d0">2875368</data>
    </edge>
    <edge source="GBR" target="ITA">
      <data key="d0">732436</data>
    </edge>
    <edge source="GBR" target="JPN">
      <data key="d0">277391</data>
    </edge>
    <edge source="GBR" target="JOR">
      <data key="d0">144970</data>
    </edge>
    <edge source="GBR" target="KOR">
      <data key="d0">20480222</data>
    </edge>
    <edge source="GBR" target="LVA">
      <data key="d0">59625</data>
    </edge>
    <edge source="GBR" target="LTU">
      <data key="d0">24206</data>
    </edge>
    <edge source="GBR" target="MYS">
      <data key="d0">77140</data>
    </edge>
    <edge source="GBR" target="MEX">
      <data key="d0">1152478</data>
    </edge>
    <edge source="GBR" target="MAR">
      <data key="d0">172109</data>
    </edge>
    <edge source="GBR" target="NLD">
      <data key="d0">10709521</data>
    </edge>
    <edge source="GBR" target="NZL">
      <data key="d0">32091</data>
    </edge>
    <edge source="GBR" target="NOR">
      <data key="d0">37518</data>
    </edge>
    <edge source="GBR" target="POL">
      <data key="d0">55476894</data>
    </edge>
    <edge source="GBR" target="PRT">
      <data key="d0">2893619</data>
    </edge>
    <edge source="GBR" target="ROU">
      <data key="d0">2049276</data>
    </edge>
    <edge source="GBR" target="RUS">
      <data key="d0">31192532</data>
    </edge>
    <edge source="GBR" target="IND">
      <data key="d0">78483</data>
    </edge>
    <edge source="GBR" target="SGP">
      <data key="d0">9050610</data>
    </edge>
    <edge source="GBR" target="SVK">
      <data key="d0">289712</data>
    </edge>
    <edge source="GBR" target="VNM">
      <data key="d0">1598908</data>
    </edge>
    <edge source="GBR" target="ZAF">
      <data key="d0">725744</data>
    </edge>
    <edge source="GBR" target="ESP">
      <data key="d0">24020121</data>
    </edge>
    <edge source="GBR" target="SWE">
      <data key="d0">483817</data>
    </edge>
    <edge source="GBR" target="CHE">
      <data key="d0">4305420</data>
    </edge>
    <edge source="GBR" target="ARE">
      <data key="d0">38201</data>
    </edge>
    <edge source="GBR" target="TUR">
      <data key="d0">16154104</data>
    </edge>
    <edge source="GBR" target="UKR">
      <data key="d0">10055100</data>
    </edge>
    <edge source="GBR" target="USA">
      <data key="d0">6286651</data>
    </edge>
    <edge source="AUT" target="DEU">
      <data key="d0">42376</data>
    </edge>
    <edge source="AUT" target="CHE">
      <data key="d0">464936</data>
    </edge>
    <edge source="BGR" target="ALB">
      <data key="d0">149105</data>
    </edge>
    <edge source="BGR" target="DZA">
      <data key="d0">2469720</data>
    </edge>
    <edge source="BGR" target="AZE">
      <data key="d0">265376</data>
    </edge>
    <edge source="BGR" target="AUT">
      <data key="d0">364720</data>
    </edge>
    <edge source="BGR" target="ARM">
      <data key="d0">32773</data>
    </edge>
    <edge source="BGR" target="BEL">
      <data key="d0">15139930</data>
    </edge>
    <edge source="BGR" target="BLR">
      <data key="d0">51307</data>
    </edge>
    <edge source="BGR" target="CHN">
      <data key="d0">122473</data>
    </edge>
    <edge source="BGR" target="HRV">
      <data key="d0">102033</data>
    </edge>
    <edge source="BGR" target="CZE">
      <data key="d0">6455160</data>
    </edge>
    <edge source="BGR" target="DNK">
      <data key="d0">113275</data>
    </edge>
    <edge source="BGR" target="EST">
      <data key="d0">64082</data>
    </edge>
    <edge source="BGR" target="FRA">
      <data key="d0">2961611</data>
    </edge>
    <edge source="BGR" target="GEO">
      <data key="d0">1842428</data>
    </edge>
    <edge source="BGR" target="PSE">
      <data key="d0">31144</data>
    </edge>
    <edge source="BGR" target="DEU">
      <data key="d0">14904071</data>
    </edge>
    <edge source="BGR" target="GRC">
      <data key="d0">58255767</data>
    </edge>
    <edge source="BGR" target="HUN">
      <data key="d0">1729574</data>
    </edge>
    <edge source="BGR" target="IDN">
      <data key="d0">1565330</data>
    </edge>
    <edge source="BGR" target="ISR">
      <data key="d0">160781</data>
    </edge>
    <edge source="BGR" target="ITA">
      <data key="d0">2268210</data>
    </edge>
    <edge source="BGR" target="JPN">
      <data key="d0">167994</data>
    </edge>
    <edge source="BGR" target="JOR">
      <data key="d0">2308781</data>
    </edge>
    <edge source="BGR" target="KOR">
      <data key="d0">3975183</data>
    </edge>
    <edge source="BGR" target="LBN">
      <data key="d0">3005776</data>
    </edge>
    <edge source="BGR" target="LVA">
      <data key="d0">161531</data>
    </edge>
    <edge source="BGR" target="LTU">
      <data key="d0">931228</data>
    </edge>
    <edge source="BGR" target="MYS">
      <data key="d0">160610</data>
    </edge>
    <edge source="BGR" target="MRT">
      <data key="d0">93539</data>
    </edge>
    <edge source="BGR" target="MDA">
      <data key="d0">339269</data>
    </edge>
    <edge source="BGR" target="NLD">
      <data key="d0">12799891</data>
    </edge>
    <edge source="BGR" target="PAK">
      <data key="d0">1241151</data>
    </edge>
    <edge source="BGR" target="PAN">
      <data key="d0">15656</data>
    </edge>
    <edge source="BGR" target="PHL">
      <data key="d0">4198722</data>
    </edge>
    <edge source="BGR" target="POL">
      <data key="d0">1390960</data>
    </edge>
    <edge source="BGR" target="PRT">
      <data key="d0">3280011</data>
    </edge>
    <edge source="BGR" target="ROU">
      <data key="d0">6224496</data>
    </edge>
    <edge source="BGR" target="RUS">
      <data key="d0">9935882</data>
    </edge>
    <edge source="BGR" target="SRB">
      <data key="d0">847340</data>
    </edge>
    <edge source="BGR" target="IND">
      <data key="d0">1523099</data>
    </edge>
    <edge source="BGR" target="SGP">
      <data key="d0">1135950</data>
    </edge>
    <edge source="BGR" target="SVK">
      <data key="d0">186695</data>
    </edge>
    <edge source="BGR" target="VNM">
      <data key="d0">1512427</data>
    </edge>
    <edge source="BGR" target="SVN">
      <data key="d0">1035591</data>
    </edge>
    <edge source="BGR" target="ZAF">
      <data key="d0">824814</data>
    </edge>
    <edge source="BGR" target="ESP">
      <data key="d0">1481444</data>
    </edge>
    <edge source="BGR" target="CHE">
      <data key="d0">134204</data>
    </edge>
    <edge source="BGR" target="ARE">
      <data key="d0">109742897</data>
    </edge>
    <edge source="BGR" target="TUR">
      <data key="d0">537090</data>
    </edge>
    <edge source="BGR" target="UKR">
      <data key="d0">2700467</data>
    </edge>
    <edge source="BGR" target="MKD">
      <data key="d0">12543417</data>
    </edge>
    <edge source="BGR" target="EGY">
      <data key="d0">5852319</data>
    </edge>
    <edge source="BGR" target="USA">
      <data key="d0">20529256</data>
    </edge>
    <edge source="LKA" target="BEL">
      <data key="d0">46181001</data>
    </edge>
    <edge source="LKA" target="CHN">
      <data key="d0">30019</data>
    </edge>
    <edge source="LKA" target="DEU">
      <data key="d0">10986820</data>
    </edge>
    <edge source="LKA" target="HUN">
      <data key="d0">15017815</data>
    </edge>
    <edge source="LKA" target="IDN">
      <data key="d0">11630023</data>
    </edge>
    <edge source="LKA" target="IRL">
      <data key="d0">268264</data>
    </edge>
    <edge source="LKA" target="ITA">
      <data key="d0">8887476</data>
    </edge>
    <edge source="LKA" target="KOR">
      <data key="d0">685528</data>
    </edge>
    <edge source="LKA" target="MYS">
      <data key="d0">102263</data>
    </edge>
    <edge source="LKA" target="MDA">
      <data key="d0">22448</data>
    </edge>
    <edge source="LKA" target="NLD">
      <data key="d0">1861807</data>
    </edge>
    <edge source="LKA" target="POL">
      <data key="d0">2097631</data>
    </edge>
    <edge source="LKA" target="PRT">
      <data key="d0">100537</data>
    </edge>
    <edge source="LKA" target="IND">
      <data key="d0">196104</data>
    </edge>
    <edge source="LKA" target="SGP">
      <data key="d0">354172</data>
    </edge>
    <edge source="LKA" target="VNM">
      <data key="d0">407204</data>
    </edge>
    <edge source="LKA" target="ESP">
      <data key="d0">2485024</data>
    </edge>
    <edge source="LKA" target="ARE">
      <data key="d0">1925613</data>
    </edge>
    <edge source="LKA" target="GBR">
      <data key="d0">412385</data>
    </edge>
    <edge source="LKA" target="USA">
      <data key="d0">340007</data>
    </edge>
    <edge source="HRV" target="AUS">
      <data key="d0">10277</data>
    </edge>
    <edge source="HRV" target="AUT">
      <data key="d0">414740</data>
    </edge>
    <edge source="HRV" target="BEL">
      <data key="d0">1259920</data>
    </edge>
    <edge source="HRV" target="BGR">
      <data key="d0">1343028</data>
    </edge>
    <edge source="HRV" target="CZE">
      <data key="d0">2944172</data>
    </edge>
    <edge source="HRV" target="EST">
      <data key="d0">107314</data>
    </edge>
    <edge source="HRV" target="FRA">
      <data key="d0">49208</data>
    </edge>
    <edge source="HRV" target="DEU">
      <data key="d0">13217023</data>
    </edge>
    <edge source="HRV" target="GRC">
      <data key="d0">735132</data>
    </edge>
    <edge source="HRV" target="HUN">
      <data key="d0">944902</data>
    </edge>
    <edge source="HRV" target="IDN">
      <data key="d0">1242357</data>
    </edge>
    <edge source="HRV" target="IRL">
      <data key="d0">29523</data>
    </edge>
    <edge source="HRV" target="LVA">
      <data key="d0">72524</data>
    </edge>
    <edge source="HRV" target="NLD">
      <data key="d0">5675546</data>
    </edge>
    <edge source="HRV" target="NOR">
      <data key="d0">93276</data>
    </edge>
    <edge source="HRV" target="POL">
      <data key="d0">3105743</data>
    </edge>
    <edge source="HRV" target="PRT">
      <data key="d0">630575</data>
    </edge>
    <edge source="HRV" target="ROU">
      <data key="d0">1529232</data>
    </edge>
    <edge source="HRV" target="RUS">
      <data key="d0">12159</data>
    </edge>
    <edge source="HRV" target="SRB">
      <data key="d0">10290685</data>
    </edge>
    <edge source="HRV" target="SVK">
      <data key="d0">201907</data>
    </edge>
    <edge source="HRV" target="SVN">
      <data key="d0">1629174</data>
    </edge>
    <edge source="HRV" target="ESP">
      <data key="d0">691617</data>
    </edge>
    <edge source="HRV" target="SWE">
      <data key="d0">70992</data>
    </edge>
    <edge source="HRV" target="CHE">
      <data key="d0">85313</data>
    </edge>
    <edge source="HRV" target="ARE">
      <data key="d0">514379</data>
    </edge>
    <edge source="HRV" target="TUN">
      <data key="d0">58637</data>
    </edge>
    <edge source="HRV" target="MKD">
      <data key="d0">3315954</data>
    </edge>
    <edge source="HRV" target="GBR">
      <data key="d0">1748368</data>
    </edge>
    <edge source="BEN" target="FRA">
      <data key="d0">246775</data>
    </edge>
    <edge source="EST" target="FIN">
      <data key="d0">3146145</data>
    </edge>
    <edge source="EST" target="DEU">
      <data key="d0">62936</data>
    </edge>
    <edge source="EST" target="NOR">
      <data key="d0">23605</data>
    </edge>
    <edge source="EST" target="POL">
      <data key="d0">143294</data>
    </edge>
    <edge source="EST" target="RUS">
      <data key="d0">41891</data>
    </edge>
    <edge source="EST" target="SAU">
      <data key="d0">182910</data>
    </edge>
    <edge source="EST" target="SVK">
      <data key="d0">359336</data>
    </edge>
    <edge source="EST" target="ESP">
      <data key="d0">666950</data>
    </edge>
    <edge source="EST" target="SWE">
      <data key="d0">456072</data>
    </edge>
    <edge source="EST" target="CHE">
      <data key="d0">51590</data>
    </edge>
    <edge source="FIN" target="EST">
      <data key="d0">1983966</data>
    </edge>
    <edge source="FIN" target="RUS">
      <data key="d0">2706193</data>
    </edge>
    <edge source="FIN" target="SWE">
      <data key="d0">175580</data>
    </edge>
    <edge source="GHA" target="PRY">
      <data key="d0">19496</data>
    </edge>
    <edge source="GHA" target="ARE">
      <data key="d0">14972</data>
    </edge>
    <edge source="HND" target="ARG">
      <data key="d0">19522</data>
    </edge>
    <edge source="HND" target="BEL">
      <data key="d0">73520</data>
    </edge>
    <edge source="HND" target="BRA">
      <data key="d0">73787</data>
    </edge>
    <edge source="HND" target="CAN">
      <data key="d0">130667</data>
    </edge>
    <edge source="HND" target="COL">
      <data key="d0">215538</data>
    </edge>
    <edge source="HND" target="CRI">
      <data key="d0">5633869</data>
    </edge>
    <edge source="HND" target="CZE">
      <data key="d0">12525</data>
    </edge>
    <edge source="HND" target="ECU">
      <data key="d0">943537</data>
    </edge>
    <edge source="HND" target="SLV">
      <data key="d0">2729307</data>
    </edge>
    <edge source="HND" target="FRA">
      <data key="d0">595051</data>
    </edge>
    <edge source="HND" target="DEU">
      <data key="d0">416929</data>
    </edge>
    <edge source="HND" target="GRC">
      <data key="d0">36167</data>
    </edge>
    <edge source="HND" target="GTM">
      <data key="d0">6500477</data>
    </edge>
    <edge source="HND" target="HKG">
      <data key="d0">28031</data>
    </edge>
    <edge source="HND" target="IDN">
      <data key="d0">249308</data>
    </edge>
    <edge source="HND" target="ISR">
      <data key="d0">12708</data>
    </edge>
    <edge source="HND" target="JAM">
      <data key="d0">20334</data>
    </edge>
    <edge source="HND" target="JPN">
      <data key="d0">16690</data>
    </edge>
    <edge source="HND" target="LBN">
      <data key="d0">236235</data>
    </edge>
    <edge source="HND" target="MEX">
      <data key="d0">245652</data>
    </edge>
    <edge source="HND" target="NIC">
      <data key="d0">16284580</data>
    </edge>
    <edge source="HND" target="PAN">
      <data key="d0">1362955</data>
    </edge>
    <edge source="HND" target="PHL">
      <data key="d0">24757</data>
    </edge>
    <edge source="HND" target="ESP">
      <data key="d0">390479</data>
    </edge>
    <edge source="HND" target="CHE">
      <data key="d0">515620</data>
    </edge>
    <edge source="HND" target="ARE">
      <data key="d0">247769</data>
    </edge>
    <edge source="HND" target="USA">
      <data key="d0">14284085</data>
    </edge>
    <edge source="HUN" target="AUT">
      <data key="d0">225586</data>
    </edge>
    <edge source="HUN" target="BEL">
      <data key="d0">2752800</data>
    </edge>
    <edge source="HUN" target="BGR">
      <data key="d0">4202241</data>
    </edge>
    <edge source="HUN" target="BLR">
      <data key="d0">684351</data>
    </edge>
    <edge source="HUN" target="CZE">
      <data key="d0">8662457</data>
    </edge>
    <edge source="HUN" target="DNK">
      <data key="d0">15489771</data>
    </edge>
    <edge source="HUN" target="FRA">
      <data key="d0">1094756</data>
    </edge>
    <edge source="HUN" target="DEU">
      <data key="d0">34253286</data>
    </edge>
    <edge source="HUN" target="GRC">
      <data key="d0">6720222</data>
    </edge>
    <edge source="HUN" target="IDN">
      <data key="d0">2144505</data>
    </edge>
    <edge source="HUN" target="IRL">
      <data key="d0">2256949</data>
    </edge>
    <edge source="HUN" target="ISR">
      <data key="d0">1311636</data>
    </edge>
    <edge source="HUN" target="ITA">
      <data key="d0">3188988</data>
    </edge>
    <edge source="HUN" target="JPN">
      <data key="d0">38618</data>
    </edge>
    <edge source="HUN" target="JOR">
      <data key="d0">49813</data>
    </edge>
    <edge source="HUN" target="LVA">
      <data key="d0">10301</data>
    </edge>
    <edge source="HUN" target="NLD">
      <data key="d0">8973515</data>
    </edge>
    <edge source="HUN" target="POL">
      <data key="d0">3671273</data>
    </edge>
    <edge source="HUN" target="PRT">
      <data key="d0">292793</data>
    </edge>
    <edge source="HUN" target="ROU">
      <data key="d0">2014729</data>
    </edge>
    <edge source="HUN" target="RUS">
      <data key="d0">345576</data>
    </edge>
    <edge source="HUN" target="SRB">
      <data key="d0">532949</data>
    </edge>
    <edge source="HUN" target="SVK">
      <data key="d0">1350267</data>
    </edge>
    <edge source="HUN" target="VNM">
      <data key="d0">1609208</data>
    </edge>
    <edge source="HUN" target="ESP">
      <data key="d0">7046956</data>
    </edge>
    <edge source="HUN" target="CHE">
      <data key="d0">397015</data>
    </edge>
    <edge source="HUN" target="ARE">
      <data key="d0">197964</data>
    </edge>
    <edge source="HUN" target="TUR">
      <data key="d0">512696</data>
    </edge>
    <edge source="HUN" target="UKR">
      <data key="d0">975462</data>
    </edge>
    <edge source="HUN" target="GBR">
      <data key="d0">54451</data>
    </edge>
    <edge source="HUN" target="USA">
      <data key="d0">50045</data>
    </edge>
    <edge source="IRL" target="ARG">
      <data key="d0">16672</data>
    </edge>
    <edge source="IRL" target="AUS">
      <data key="d0">22331</data>
    </edge>
    <edge source="IRL" target="AUT">
      <data key="d0">34821</data>
    </edge>
    <edge source="IRL" target="BEL">
      <data key="d0">136335</data>
    </edge>
    <edge source="IRL" target="CAN">
      <data key="d0">81080</data>
    </edge>
    <edge source="IRL" target="CZE">
      <data key="d0">87023</data>
    </edge>
    <edge source="IRL" target="DNK">
      <data key="d0">16764</data>
    </edge>
    <edge source="IRL" target="FIN">
      <data key="d0">16065</data>
    </edge>
    <edge source="IRL" target="FRA">
      <data key="d0">21681</data>
    </edge>
    <edge source="IRL" target="DEU">
      <data key="d0">4006572</data>
    </edge>
    <edge source="IRL" target="HKG">
      <data key="d0">73821</data>
    </edge>
    <edge source="IRL" target="HUN">
      <data key="d0">14787</data>
    </edge>
    <edge source="IRL" target="ITA">
      <data key="d0">13488</data>
    </edge>
    <edge source="IRL" target="JPN">
      <data key="d0">73211</data>
    </edge>
    <edge source="IRL" target="KOR">
      <data key="d0">12768</data>
    </edge>
    <edge source="IRL" target="LBN">
      <data key="d0">16418</data>
    </edge>
    <edge source="IRL" target="MYS">
      <data key="d0">158671</data>
    </edge>
    <edge source="IRL" target="NLD">
      <data key="d0">28912601</data>
    </edge>
    <edge source="IRL" target="POL">
      <data key="d0">47585</data>
    </edge>
    <edge source="IRL" target="PRT">
      <data key="d0">17501</data>
    </edge>
    <edge source="IRL" target="SVK">
      <data key="d0">14624</data>
    </edge>
    <edge source="IRL" target="ESP">
      <data key="d0">31072</data>
    </edge>
    <edge source="IRL" target="SWE">
      <data key="d0">42247</data>
    </edge>
    <edge source="IRL" target="CHE">
      <data key="d0">42507</data>
    </edge>
    <edge source="IRL" target="ARE">
      <data key="d0">76299</data>
    </edge>
    <edge source="IRL" target="GBR">
      <data key="d0">3987728</data>
    </edge>
    <edge source="IRL" target="USA">
      <data key="d0">1277347</data>
    </edge>
    <edge source="ISR" target="DEU">
      <data key="d0">32000</data>
    </edge>
    <edge source="ISR" target="JOR">
      <data key="d0">33000</data>
    </edge>
    <edge source="LBN" target="AZE">
      <data key="d0">198103</data>
    </edge>
    <edge source="LBN" target="BEL">
      <data key="d0">5955014</data>
    </edge>
    <edge source="LBN" target="BGR">
      <data key="d0">5335671</data>
    </edge>
    <edge source="LBN" target="DEU">
      <data key="d0">18703</data>
    </edge>
    <edge source="LBN" target="GRC">
      <data key="d0">1028725</data>
    </edge>
    <edge source="LBN" target="MKD">
      <data key="d0">6644617</data>
    </edge>
    <edge source="LBN" target="EGY">
      <data key="d0">1309068</data>
    </edge>
    <edge source="LBN" target="USA">
      <data key="d0">16545</data>
    </edge>
    <edge source="LBN" target="URY">
      <data key="d0">493571</data>
    </edge>
    <edge source="LVA" target="CZE">
      <data key="d0">66558</data>
    </edge>
    <edge source="LVA" target="DNK">
      <data key="d0">21608</data>
    </edge>
    <edge source="LVA" target="EST">
      <data key="d0">16198635</data>
    </edge>
    <edge source="LVA" target="GEO">
      <data key="d0">362004</data>
    </edge>
    <edge source="LVA" target="IRL">
      <data key="d0">50060</data>
    </edge>
    <edge source="LVA" target="LTU">
      <data key="d0">19669527</data>
    </edge>
    <edge source="LVA" target="NOR">
      <data key="d0">1340116</data>
    </edge>
    <edge source="LVA" target="RUS">
      <data key="d0">983189</data>
    </edge>
    <edge source="LVA" target="UKR">
      <data key="d0">52876</data>
    </edge>
    <edge source="LVA" target="GBR">
      <data key="d0">10247</data>
    </edge>
    <edge source="MDG" target="FRA">
      <data key="d0">638949</data>
    </edge>
    <edge source="MDG" target="ITA">
      <data key="d0">31164</data>
    </edge>
    <edge source="MUS" target="FRA">
      <data key="d0">2041459</data>
    </edge>
    <edge source="MUS" target="LTU">
      <data key="d0">72159</data>
    </edge>
    <edge source="MUS" target="MDG">
      <data key="d0">145388</data>
    </edge>
    <edge source="MUS" target="SGP">
      <data key="d0">3824930</data>
    </edge>
    <edge source="MUS" target="ZAF">
      <data key="d0">17445</data>
    </edge>
    <edge source="MDA" target="BGR">
      <data key="d0">25495</data>
    </edge>
    <edge source="MDA" target="BLR">
      <data key="d0">629810</data>
    </edge>
    <edge source="MDA" target="GEO">
      <data key="d0">117328</data>
    </edge>
    <edge source="MDA" target="DEU">
      <data key="d0">597863</data>
    </edge>
    <edge source="MDA" target="GRC">
      <data key="d0">1940977</data>
    </edge>
    <edge source="MDA" target="ITA">
      <data key="d0">38719</data>
    </edge>
    <edge source="MDA" target="RUS">
      <data key="d0">1272890</data>
    </edge>
    <edge source="MDA" target="TUR">
      <data key="d0">335965</data>
    </edge>
    <edge source="MDA" target="UKR">
      <data key="d0">131120</data>
    </edge>
    <edge source="MDA" target="USA">
      <data key="d0">45661</data>
    </edge>
    <edge source="NER" target="DNK">
      <data key="d0">17216</data>
    </edge>
    <edge source="NER" target="LBN">
      <data key="d0">1414689</data>
    </edge>
    <edge source="NER" target="SRB">
      <data key="d0">49187</data>
    </edge>
    <edge source="NER" target="IND">
      <data key="d0">29864</data>
    </edge>
    <edge source="NER" target="VNM">
      <data key="d0">1755487</data>
    </edge>
    <edge source="NER" target="ARE">
      <data key="d0">41609</data>
    </edge>
    <edge source="NOR" target="CHN">
      <data key="d0">151730</data>
    </edge>
    <edge source="NOR" target="DNK">
      <data key="d0">59645</data>
    </edge>
    <edge source="NOR" target="HKG">
      <data key="d0">136645</data>
    </edge>
    <edge source="NOR" target="IRL">
      <data key="d0">230988</data>
    </edge>
    <edge source="NOR" target="SWE">
      <data key="d0">1293573</data>
    </edge>
    <edge source="PAK" target="AUS">
      <data key="d0">19977</data>
    </edge>
    <edge source="PAK" target="BEL">
      <data key="d0">3154177</data>
    </edge>
    <edge source="PAK" target="LKA">
      <data key="d0">949713</data>
    </edge>
    <edge source="PAK" target="DEU">
      <data key="d0">472897</data>
    </edge>
    <edge source="PAK" target="IDN">
      <data key="d0">10685</data>
    </edge>
    <edge source="PAK" target="KOR">
      <data key="d0">117391</data>
    </edge>
    <edge source="PAK" target="MYS">
      <data key="d0">333379</data>
    </edge>
    <edge source="PAK" target="OMN">
      <data key="d0">157642</data>
    </edge>
    <edge source="PAK" target="NLD">
      <data key="d0">108075</data>
    </edge>
    <edge source="PAK" target="PRY">
      <data key="d0">1695167</data>
    </edge>
    <edge source="PAK" target="SAU">
      <data key="d0">898679</data>
    </edge>
    <edge source="PAK" target="SGP">
      <data key="d0">163515</data>
    </edge>
    <edge source="PAK" target="VNM">
      <data key="d0">17307</data>
    </edge>
    <edge source="PAK" target="SWE">
      <data key="d0">21138</data>
    </edge>
    <edge source="PAK" target="ARE">
      <data key="d0">2486432</data>
    </edge>
    <edge source="PAK" target="TUR">
      <data key="d0">68570</data>
    </edge>
    <edge source="PAK" target="UKR">
      <data key="d0">136948</data>
    </edge>
    <edge source="PAK" target="GBR">
      <data key="d0">39233</data>
    </edge>
    <edge source="PAN" target="AUS">
      <data key="d0">404422</data>
    </edge>
    <edge source="PAN" target="BOL">
      <data key="d0">41714</data>
    </edge>
    <edge source="PAN" target="BRA">
      <data key="d0">36631</data>
    </edge>
    <edge source="PAN" target="CAN">
      <data key="d0">1890733</data>
    </edge>
    <edge source="PAN" target="CHL">
      <data key="d0">641859</data>
    </edge>
    <edge source="PAN" target="COL">
      <data key="d0">18200176</data>
    </edge>
    <edge source="PAN" target="CRI">
      <data key="d0">116967</data>
    </edge>
    <edge source="PAN" target="ECU">
      <data key="d0">710450</data>
    </edge>
    <edge source="PAN" target="SLV">
      <data key="d0">1194975</data>
    </edge>
    <edge source="PAN" target="GTM">
      <data key="d0">945882</data>
    </edge>
    <edge source="PAN" target="HND">
      <data key="d0">1006644</data>
    </edge>
    <edge source="PAN" target="HKG">
      <data key="d0">55099</data>
    </edge>
    <edge source="PAN" target="IDN">
      <data key="d0">1979248</data>
    </edge>
    <edge source="PAN" target="ISR">
      <data key="d0">144487</data>
    </edge>
    <edge source="PAN" target="JAM">
      <data key="d0">253318</data>
    </edge>
    <edge source="PAN" target="KOR">
      <data key="d0">31059702</data>
    </edge>
    <edge source="PAN" target="MEX">
      <data key="d0">158043</data>
    </edge>
    <edge source="PAN" target="NLD">
      <data key="d0">1402243</data>
    </edge>
    <edge source="PAN" target="NIC">
      <data key="d0">751934</data>
    </edge>
    <edge source="PAN" target="PRY">
      <data key="d0">32770</data>
    </edge>
    <edge source="PAN" target="PER">
      <data key="d0">1131210</data>
    </edge>
    <edge source="PAN" target="SAU">
      <data key="d0">97000</data>
    </edge>
    <edge source="PAN" target="VNM">
      <data key="d0">237779</data>
    </edge>
    <edge source="PAN" target="CHE">
      <data key="d0">49102</data>
    </edge>
    <edge source="PAN" target="THA">
      <data key="d0">75900</data>
    </edge>
    <edge source="PAN" target="ARE">
      <data key="d0">423480</data>
    </edge>
    <edge source="PAN" target="EGY">
      <data key="d0">46076</data>
    </edge>
    <edge source="PAN" target="USA">
      <data key="d0">15251995</data>
    </edge>
    <edge source="PAN" target="URY">
      <data key="d0">63512</data>
    </edge>
    <edge source="PER" target="LKA">
      <data key="d0">290073</data>
    </edge>
    <edge source="PER" target="CRI">
      <data key="d0">20485</data>
    </edge>
    <edge source="PER" target="FRA">
      <data key="d0">36761</data>
    </edge>
    <edge source="PER" target="IDN">
      <data key="d0">290073</data>
    </edge>
    <edge source="PER" target="ITA">
      <data key="d0">2126882</data>
    </edge>
    <edge source="PER" target="NIC">
      <data key="d0">65542</data>
    </edge>
    <edge source="PER" target="GBR">
      <data key="d0">35979</data>
    </edge>
    <edge source="PER" target="USA">
      <data key="d0">30892</data>
    </edge>
    <edge source="IND" target="ALB">
      <data key="d0">56140</data>
    </edge>
    <edge source="IND" target="DZA">
      <data key="d0">486836</data>
    </edge>
    <edge source="IND" target="AZE">
      <data key="d0">1035934</data>
    </edge>
    <edge source="IND" target="ARG">
      <data key="d0">46725</data>
    </edge>
    <edge source="IND" target="AUS">
      <data key="d0">1706678</data>
    </edge>
    <edge source="IND" target="ARM">
      <data key="d0">11512578</data>
    </edge>
    <edge source="IND" target="BEL">
      <data key="d0">184781865</data>
    </edge>
    <edge source="IND" target="BOL">
      <data key="d0">2997409</data>
    </edge>
    <edge source="IND" target="BWA">
      <data key="d0">15741</data>
    </edge>
    <edge source="IND" target="BRA">
      <data key="d0">726411</data>
    </edge>
    <edge source="IND" target="BGR">
      <data key="d0">2928854</data>
    </edge>
    <edge source="IND" target="BLR">
      <data key="d0">6161922</data>
    </edge>
    <edge source="IND" target="KHM">
      <data key="d0">427874</data>
    </edge>
    <edge source="IND" target="CAN">
      <data key="d0">4174306</data>
    </edge>
    <edge source="IND" target="LKA">
      <data key="d0">4879439</data>
    </edge>
    <edge source="IND" target="CHL">
      <data key="d0">2723764</data>
    </edge>
    <edge source="IND" target="CHN">
      <data key="d0">1026050</data>
    </edge>
    <edge source="IND" target="COL">
      <data key="d0">54414</data>
    </edge>
    <edge source="IND" target="HRV">
      <data key="d0">1376122</data>
    </edge>
    <edge source="IND" target="CZE">
      <data key="d0">908878</data>
    </edge>
    <edge source="IND" target="BEN">
      <data key="d0">379676</data>
    </edge>
    <edge source="IND" target="DNK">
      <data key="d0">1576707</data>
    </edge>
    <edge source="IND" target="ETH">
      <data key="d0">1931535</data>
    </edge>
    <edge source="IND" target="EST">
      <data key="d0">96520</data>
    </edge>
    <edge source="IND" target="FRA">
      <data key="d0">5080879</data>
    </edge>
    <edge source="IND" target="GEO">
      <data key="d0">5208330</data>
    </edge>
    <edge source="IND" target="DEU">
      <data key="d0">14885639</data>
    </edge>
    <edge source="IND" target="GHA">
      <data key="d0">58758</data>
    </edge>
    <edge source="IND" target="GRC">
      <data key="d0">1076048</data>
    </edge>
    <edge source="IND" target="HND">
      <data key="d0">1718422</data>
    </edge>
    <edge source="IND" target="HKG">
      <data key="d0">220618</data>
    </edge>
    <edge source="IND" target="HUN">
      <data key="d0">1898546</data>
    </edge>
    <edge source="IND" target="IDN">
      <data key="d0">6153493</data>
    </edge>
    <edge source="IND" target="IRL">
      <data key="d0">94279</data>
    </edge>
    <edge source="IND" target="ISR">
      <data key="d0">728049</data>
    </edge>
    <edge source="IND" target="ITA">
      <data key="d0">512447</data>
    </edge>
    <edge source="IND" target="JPN">
      <data key="d0">193449</data>
    </edge>
    <edge source="IND" target="KAZ">
      <data key="d0">277545</data>
    </edge>
    <edge source="IND" target="JOR">
      <data key="d0">2668630</data>
    </edge>
    <edge source="IND" target="KOR">
      <data key="d0">40368343</data>
    </edge>
    <edge source="IND" target="KGZ">
      <data key="d0">10076</data>
    </edge>
    <edge source="IND" target="LBN">
      <data key="d0">51238</data>
    </edge>
    <edge source="IND" target="LTU">
      <data key="d0">2188092</data>
    </edge>
    <edge source="IND" target="MDG">
      <data key="d0">34106</data>
    </edge>
    <edge source="IND" target="MYS">
      <data key="d0">23870936</data>
    </edge>
    <edge source="IND" target="MUS">
      <data key="d0">374925</data>
    </edge>
    <edge source="IND" target="MDA">
      <data key="d0">263018</data>
    </edge>
    <edge source="IND" target="MAR">
      <data key="d0">1775089</data>
    </edge>
    <edge source="IND" target="MOZ">
      <data key="d0">7296684</data>
    </edge>
    <edge source="IND" target="OMN">
      <data key="d0">1908271</data>
    </edge>
    <edge source="IND" target="NLD">
      <data key="d0">31368597</data>
    </edge>
    <edge source="IND" target="NZL">
      <data key="d0">2019908</data>
    </edge>
    <edge source="IND" target="NER">
      <data key="d0">97568</data>
    </edge>
    <edge source="IND" target="PAK">
      <data key="d0">98241</data>
    </edge>
    <edge source="IND" target="PAN">
      <data key="d0">4828772</data>
    </edge>
    <edge source="IND" target="PRY">
      <data key="d0">8351541</data>
    </edge>
    <edge source="IND" target="PHL">
      <data key="d0">23137292</data>
    </edge>
    <edge source="IND" target="POL">
      <data key="d0">8681675</data>
    </edge>
    <edge source="IND" target="PRT">
      <data key="d0">1017882</data>
    </edge>
    <edge source="IND" target="ROU">
      <data key="d0">5053773</data>
    </edge>
    <edge source="IND" target="RUS">
      <data key="d0">41959672</data>
    </edge>
    <edge source="IND" target="SAU">
      <data key="d0">40363618</data>
    </edge>
    <edge source="IND" target="SEN">
      <data key="d0">188162</data>
    </edge>
    <edge source="IND" target="SRB">
      <data key="d0">115897</data>
    </edge>
    <edge source="IND" target="SGP">
      <data key="d0">22631712</data>
    </edge>
    <edge source="IND" target="VNM">
      <data key="d0">15358089</data>
    </edge>
    <edge source="IND" target="SVN">
      <data key="d0">133272</data>
    </edge>
    <edge source="IND" target="ZAF">
      <data key="d0">13544743</data>
    </edge>
    <edge source="IND" target="ZWE">
      <data key="d0">1011660</data>
    </edge>
    <edge source="IND" target="ESP">
      <data key="d0">284676</data>
    </edge>
    <edge source="IND" target="SWE">
      <data key="d0">3997961</data>
    </edge>
    <edge source="IND" target="CHE">
      <data key="d0">241496</data>
    </edge>
    <edge source="IND" target="THA">
      <data key="d0">16388816</data>
    </edge>
    <edge source="IND" target="ARE">
      <data key="d0">142642073</data>
    </edge>
    <edge source="IND" target="TUN">
      <data key="d0">643481</data>
    </edge>
    <edge source="IND" target="TUR">
      <data key="d0">24371573</data>
    </edge>
    <edge source="IND" target="UGA">
      <data key="d0">235665</data>
    </edge>
    <edge source="IND" target="UKR">
      <data key="d0">9240049</data>
    </edge>
    <edge source="IND" target="EGY">
      <data key="d0">27956815</data>
    </edge>
    <edge source="IND" target="GBR">
      <data key="d0">10693244</data>
    </edge>
    <edge source="IND" target="TZA">
      <data key="d0">14780</data>
    </edge>
    <edge source="IND" target="USA">
      <data key="d0">30846871</data>
    </edge>
    <edge source="IND" target="BFA">
      <data key="d0">27065</data>
    </edge>
    <edge source="IND" target="URY">
      <data key="d0">310336</data>
    </edge>
    <edge source="SVK" target="AUT">
      <data key="d0">182445</data>
    </edge>
    <edge source="SVK" target="BGR">
      <data key="d0">11629</data>
    </edge>
    <edge source="SVK" target="CZE">
      <data key="d0">832058</data>
    </edge>
    <edge source="SVK" target="DNK">
      <data key="d0">26289</data>
    </edge>
    <edge source="SVK" target="DEU">
      <data key="d0">371294</data>
    </edge>
    <edge source="SVK" target="HUN">
      <data key="d0">109474</data>
    </edge>
    <edge source="SVK" target="IRL">
      <data key="d0">185416</data>
    </edge>
    <edge source="SVK" target="ITA">
      <data key="d0">112121</data>
    </edge>
    <edge source="SVK" target="LVA">
      <data key="d0">582254</data>
    </edge>
    <edge source="SVK" target="LTU">
      <data key="d0">22189</data>
    </edge>
    <edge source="SVK" target="NLD">
      <data key="d0">47982</data>
    </edge>
    <edge source="SVK" target="POL">
      <data key="d0">783776</data>
    </edge>
    <edge source="SVK" target="ROU">
      <data key="d0">1924709</data>
    </edge>
    <edge source="SVK" target="RUS">
      <data key="d0">36009</data>
    </edge>
    <edge source="SVK" target="SVN">
      <data key="d0">351526</data>
    </edge>
    <edge source="SVK" target="SWE">
      <data key="d0">17586</data>
    </edge>
    <edge source="SVK" target="CHE">
      <data key="d0">30812</data>
    </edge>
    <edge source="SVK" target="UKR">
      <data key="d0">12356</data>
    </edge>
    <edge source="SVN" target="BEL">
      <data key="d0">1087050</data>
    </edge>
    <edge source="SVN" target="HRV">
      <data key="d0">1265363</data>
    </edge>
    <edge source="SVN" target="ITA">
      <data key="d0">23810</data>
    </edge>
    <edge source="SVN" target="RUS">
      <data key="d0">163674</data>
    </edge>
    <edge source="SVN" target="SRB">
      <data key="d0">189398</data>
    </edge>
    <edge source="TGO" target="FRA">
      <data key="d0">101474</data>
    </edge>
    <edge source="TGO" target="ZAF">
      <data key="d0">18344</data>
    </edge>
    <edge source="MKD" target="ALB">
      <data key="d0">177179</data>
    </edge>
    <edge source="MKD" target="ARG">
      <data key="d0">1830882</data>
    </edge>
    <edge source="MKD" target="BEL">
      <data key="d0">23987109</data>
    </edge>
    <edge source="MKD" target="BRA">
      <data key="d0">1758379</data>
    </edge>
    <edge source="MKD" target="BGR">
      <data key="d0">12834084</data>
    </edge>
    <edge source="MKD" target="CAN">
      <data key="d0">1438181</data>
    </edge>
    <edge source="MKD" target="COL">
      <data key="d0">310040</data>
    </edge>
    <edge source="MKD" target="HRV">
      <data key="d0">1211773</data>
    </edge>
    <edge source="MKD" target="DNK">
      <data key="d0">114887</data>
    </edge>
    <edge source="MKD" target="FRA">
      <data key="d0">43278</data>
    </edge>
    <edge source="MKD" target="DEU">
      <data key="d0">7747855</data>
    </edge>
    <edge source="MKD" target="GRC">
      <data key="d0">27969075</data>
    </edge>
    <edge source="MKD" target="HUN">
      <data key="d0">281423</data>
    </edge>
    <edge source="MKD" target="IDN">
      <data key="d0">88600</data>
    </edge>
    <edge source="MKD" target="ITA">
      <data key="d0">331686</data>
    </edge>
    <edge source="MKD" target="NLD">
      <data key="d0">720911</data>
    </edge>
    <edge source="MKD" target="PHL">
      <data key="d0">214383</data>
    </edge>
    <edge source="MKD" target="POL">
      <data key="d0">4627996</data>
    </edge>
    <edge source="MKD" target="PRT">
      <data key="d0">1596431</data>
    </edge>
    <edge source="MKD" target="ROU">
      <data key="d0">1398675</data>
    </edge>
    <edge source="MKD" target="RUS">
      <data key="d0">3282493</data>
    </edge>
    <edge source="MKD" target="SRB">
      <data key="d0">7515345</data>
    </edge>
    <edge source="MKD" target="VNM">
      <data key="d0">548870</data>
    </edge>
    <edge source="MKD" target="SVN">
      <data key="d0">538120</data>
    </edge>
    <edge source="MKD" target="TUN">
      <data key="d0">291037</data>
    </edge>
    <edge source="MKD" target="UKR">
      <data key="d0">786607</data>
    </edge>
    <edge source="MKD" target="USA">
      <data key="d0">27106794</data>
    </edge>
    <edge source="MKD" target="URY">
      <data key="d0">105200</data>
    </edge>
    <edge source="TZA" target="ARG">
      <data key="d0">964993</data>
    </edge>
    <edge source="TZA" target="BEL">
      <data key="d0">229865768</data>
    </edge>
    <edge source="TZA" target="BGR">
      <data key="d0">117877</data>
    </edge>
    <edge source="TZA" target="BLR">
      <data key="d0">540558</data>
    </edge>
    <edge source="TZA" target="CAN">
      <data key="d0">31127</data>
    </edge>
    <edge source="TZA" target="CHN">
      <data key="d0">9884301</data>
    </edge>
    <edge source="TZA" target="DNK">
      <data key="d0">1342840</data>
    </edge>
    <edge source="TZA" target="FRA">
      <data key="d0">13803307</data>
    </edge>
    <edge source="TZA" target="DEU">
      <data key="d0">23922444</data>
    </edge>
    <edge source="TZA" target="GRC">
      <data key="d0">2360494</data>
    </edge>
    <edge source="TZA" target="IDN">
      <data key="d0">4588758</data>
    </edge>
    <edge source="TZA" target="IRL">
      <data key="d0">533637</data>
    </edge>
    <edge source="TZA" target="ITA">
      <data key="d0">152730</data>
    </edge>
    <edge source="TZA" target="KAZ">
      <data key="d0">98506</data>
    </edge>
    <edge source="TZA" target="JOR">
      <data key="d0">284110</data>
    </edge>
    <edge source="TZA" target="KOR">
      <data key="d0">35978062</data>
    </edge>
    <edge source="TZA" target="LTU">
      <data key="d0">654747</data>
    </edge>
    <edge source="TZA" target="MDG">
      <data key="d0">51567</data>
    </edge>
    <edge source="TZA" target="MEX">
      <data key="d0">635180</data>
    </edge>
    <edge source="TZA" target="MAR">
      <data key="d0">75863</data>
    </edge>
    <edge source="TZA" target="MOZ">
      <data key="d0">312756</data>
    </edge>
    <edge source="TZA" target="NLD">
      <data key="d0">623971</data>
    </edge>
    <edge source="TZA" target="NZL">
      <data key="d0">4886601</data>
    </edge>
    <edge source="TZA" target="PRY">
      <data key="d0">2739290</data>
    </edge>
    <edge source="TZA" target="POL">
      <data key="d0">8103146</data>
    </edge>
    <edge source="TZA" target="PRT">
      <data key="d0">4817590</data>
    </edge>
    <edge source="TZA" target="ROU">
      <data key="d0">5584347</data>
    </edge>
    <edge source="TZA" target="RUS">
      <data key="d0">2062999</data>
    </edge>
    <edge source="TZA" target="SEN">
      <data key="d0">205320</data>
    </edge>
    <edge source="TZA" target="ZAF">
      <data key="d0">598987</data>
    </edge>
    <edge source="TZA" target="THA">
      <data key="d0">40407</data>
    </edge>
    <edge source="TZA" target="ARE">
      <data key="d0">3023543</data>
    </edge>
    <edge source="TZA" target="UKR">
      <data key="d0">985383</data>
    </edge>
    <edge source="TZA" target="EGY">
      <data key="d0">30131</data>
    </edge>
    <edge source="TZA" target="USA">
      <data key="d0">135018</data>
    </edge>
    <edge source="BWA" target="NAM">
      <data key="d0">110042</data>
    </edge>
    <edge source="NAM" target="DEU">
      <data key="d0">61600</data>
    </edge>
    <edge source="NAM" target="LTU">
      <data key="d0">29354</data>
    </edge>
    <edge source="NAM" target="PAN">
      <data key="d0">146550</data>
    </edge>
    <edge source="NAM" target="SGP">
      <data key="d0">299693</data>
    </edge>
    <edge source="NAM" target="VNM">
      <data key="d0">2318702</data>
    </edge>
    <edge source="NAM" target="CHE">
      <data key="d0">1580822</data>
    </edge>
    <edge source="ECU" target="BRA">
      <data key="d0">23090</data>
    </edge>
    <edge source="ECU" target="LKA">
      <data key="d0">1336418</data>
    </edge>
    <edge source="ECU" target="COL">
      <data key="d0">2357264</data>
    </edge>
    <edge source="ECU" target="CRI">
      <data key="d0">187798</data>
    </edge>
    <edge source="ECU" target="CZE">
      <data key="d0">367860</data>
    </edge>
    <edge source="ECU" target="DEU">
      <data key="d0">2798972</data>
    </edge>
    <edge source="ECU" target="GRC">
      <data key="d0">167492</data>
    </edge>
    <edge source="ECU" target="HND">
      <data key="d0">797261</data>
    </edge>
    <edge source="ECU" target="IDN">
      <data key="d0">2582564</data>
    </edge>
    <edge source="ECU" target="LTU">
      <data key="d0">451202</data>
    </edge>
    <edge source="ECU" target="NLD">
      <data key="d0">4886831</data>
    </edge>
    <edge source="ECU" target="NIC">
      <data key="d0">12979211</data>
    </edge>
    <edge source="ECU" target="PER">
      <data key="d0">614253</data>
    </edge>
    <edge source="ECU" target="PHL">
      <data key="d0">1018684</data>
    </edge>
    <edge source="ECU" target="POL">
      <data key="d0">2309718</data>
    </edge>
    <edge source="ECU" target="PRT">
      <data key="d0">167492</data>
    </edge>
    <edge source="ECU" target="ROU">
      <data key="d0">112801</data>
    </edge>
    <edge source="ECU" target="RUS">
      <data key="d0">2249716</data>
    </edge>
    <edge source="ECU" target="SRB">
      <data key="d0">337867</data>
    </edge>
    <edge source="ECU" target="ESP">
      <data key="d0">53576</data>
    </edge>
    <edge source="ECU" target="CHE">
      <data key="d0">280292</data>
    </edge>
    <edge source="ECU" target="UKR">
      <data key="d0">54691</data>
    </edge>
    <edge source="NIC" target="ARG">
      <data key="d0">198367</data>
    </edge>
    <edge source="NIC" target="AUS">
      <data key="d0">72082</data>
    </edge>
    <edge source="NIC" target="AUT">
      <data key="d0">54649</data>
    </edge>
    <edge source="NIC" target="BEL">
      <data key="d0">823638</data>
    </edge>
    <edge source="NIC" target="BRA">
      <data key="d0">358547</data>
    </edge>
    <edge source="NIC" target="CAN">
      <data key="d0">1379777</data>
    </edge>
    <edge source="NIC" target="CRI">
      <data key="d0">115420</data>
    </edge>
    <edge source="NIC" target="CZE">
      <data key="d0">208894</data>
    </edge>
    <edge source="NIC" target="EST">
      <data key="d0">10617</data>
    </edge>
    <edge source="NIC" target="FIN">
      <data key="d0">19296</data>
    </edge>
    <edge source="NIC" target="FRA">
      <data key="d0">42510</data>
    </edge>
    <edge source="NIC" target="DEU">
      <data key="d0">3694619</data>
    </edge>
    <edge source="NIC" target="GRC">
      <data key="d0">119419</data>
    </edge>
    <edge source="NIC" target="GTM">
      <data key="d0">25813</data>
    </edge>
    <edge source="NIC" target="HND">
      <data key="d0">21291401</data>
    </edge>
    <edge source="NIC" target="HKG">
      <data key="d0">311477</data>
    </edge>
    <edge source="NIC" target="ISR">
      <data key="d0">140634</data>
    </edge>
    <edge source="NIC" target="ITA">
      <data key="d0">134191</data>
    </edge>
    <edge source="NIC" target="JPN">
      <data key="d0">67916</data>
    </edge>
    <edge source="NIC" target="JOR">
      <data key="d0">29023</data>
    </edge>
    <edge source="NIC" target="LBN">
      <data key="d0">124085</data>
    </edge>
    <edge source="NIC" target="LVA">
      <data key="d0">70444</data>
    </edge>
    <edge source="NIC" target="MYS">
      <data key="d0">74626</data>
    </edge>
    <edge source="NIC" target="MEX">
      <data key="d0">229135</data>
    </edge>
    <edge source="NIC" target="NLD">
      <data key="d0">2662709</data>
    </edge>
    <edge source="NIC" target="NOR">
      <data key="d0">10736</data>
    </edge>
    <edge source="NIC" target="PAN">
      <data key="d0">15269</data>
    </edge>
    <edge source="NIC" target="POL">
      <data key="d0">80707</data>
    </edge>
    <edge source="NIC" target="PRT">
      <data key="d0">46766</data>
    </edge>
    <edge source="NIC" target="ROU">
      <data key="d0">108665</data>
    </edge>
    <edge source="NIC" target="RUS">
      <data key="d0">129798</data>
    </edge>
    <edge source="NIC" target="SGP">
      <data key="d0">140915</data>
    </edge>
    <edge source="NIC" target="SVK">
      <data key="d0">40426</data>
    </edge>
    <edge source="NIC" target="VNM">
      <data key="d0">233685</data>
    </edge>
    <edge source="NIC" target="SVN">
      <data key="d0">22936</data>
    </edge>
    <edge source="NIC" target="ZAF">
      <data key="d0">23016</data>
    </edge>
    <edge source="NIC" target="ESP">
      <data key="d0">1601293</data>
    </edge>
    <edge source="NIC" target="SWE">
      <data key="d0">182605</data>
    </edge>
    <edge source="NIC" target="CHE">
      <data key="d0">1030838</data>
    </edge>
    <edge source="NIC" target="THA">
      <data key="d0">23752</data>
    </edge>
    <edge source="NIC" target="ARE">
      <data key="d0">247033</data>
    </edge>
    <edge source="NIC" target="TUR">
      <data key="d0">14472</data>
    </edge>
    <edge source="NIC" target="UKR">
      <data key="d0">46685</data>
    </edge>
    <edge source="NIC" target="GBR">
      <data key="d0">135639</data>
    </edge>
    <edge source="NIC" target="USA">
      <data key="d0">152093501</data>
    </edge>
    <edge source="PSE" target="ISR">
      <data key="d0">34477072</data>
    </edge>
    <edge source="CMR" target="BEL">
      <data key="d0">196469</data>
    </edge>
    <edge source="CMR" target="CAF">
      <data key="d0">594747</data>
    </edge>
    <edge source="CMR" target="NLD">
      <data key="d0">243031</data>
    </edge>
    <edge source="CMR" target="USA">
      <data key="d0">442217</data>
    </edge>
    <edge source="GTM" target="BEL">
      <data key="d0">1097228</data>
    </edge>
    <edge source="GTM" target="BGR">
      <data key="d0">19200</data>
    </edge>
    <edge source="GTM" target="CHL">
      <data key="d0">109058</data>
    </edge>
    <edge source="GTM" target="DNK">
      <data key="d0">64432</data>
    </edge>
    <edge source="GTM" target="SLV">
      <data key="d0">42824</data>
    </edge>
    <edge source="GTM" target="DEU">
      <data key="d0">3309115</data>
    </edge>
    <edge source="GTM" target="NLD">
      <data key="d0">4105332</data>
    </edge>
    <edge source="GTM" target="POL">
      <data key="d0">6293192</data>
    </edge>
    <edge source="GTM" target="ROU">
      <data key="d0">121930</data>
    </edge>
    <edge source="GTM" target="RUS">
      <data key="d0">4272008</data>
    </edge>
    <edge source="GTM" target="SWE">
      <data key="d0">117216</data>
    </edge>
    <edge source="GTM" target="TUR">
      <data key="d0">947757</data>
    </edge>
    <edge source="GTM" target="UKR">
      <data key="d0">3402162</data>
    </edge>
    <edge source="GTM" target="USA">
      <data key="d0">29992336</data>
    </edge>
    <edge source="SLV" target="USA">
      <data key="d0">25002</data>
    </edge>
    <edge source="SAU" target="JOR">
      <data key="d0">65341</data>
    </edge>
    <edge source="SAU" target="ARE">
      <data key="d0">101078</data>
    </edge>
    <edge source="OMN" target="JPN">
      <data key="d0">49296</data>
    </edge>
    <edge source="OMN" target="SAU">
      <data key="d0">992021</data>
    </edge>
    <edge source="OMN" target="ARE">
      <data key="d0">1336811</data>
    </edge>
    <edge source="JAM" target="PAN">
      <data key="d0">23245</data>
    </edge>
    <edge source="JAM" target="USA">
      <data key="d0">145847</data>
    </edge>
    <edge source="KGZ" target="AZE">
      <data key="d0">14011</data>
    </edge>
    <edge source="KGZ" target="CHN">
      <data key="d0">10069214</data>
    </edge>
    <edge source="KGZ" target="HUN">
      <data key="d0">166813</data>
    </edge>
    <edge source="KGZ" target="PHL">
      <data key="d0">478690</data>
    </edge>
    <edge source="KGZ" target="RUS">
      <data key="d0">1110483</data>
    </edge>
    <edge source="UGA" target="BEL">
      <data key="d0">180572</data>
    </edge>
    <edge source="UGA" target="BDI">
      <data key="d0">7059809</data>
    </edge>
    <edge source="UGA" target="CHN">
      <data key="d0">17290</data>
    </edge>
    <edge source="UGA" target="MYS">
      <data key="d0">11673</data>
    </edge>
    <edge source="UGA" target="MRT">
      <data key="d0">151302</data>
    </edge>
    <edge source="UGA" target="CHE">
      <data key="d0">22053</data>
    </edge>
    <edge source="UGA" target="ARE">
      <data key="d0">1860414</data>
    </edge>
    <edge source="UGA" target="GBR">
      <data key="d0">22209</data>
    </edge>
    <edge source="UGA" target="TZA">
      <data key="d0">3670764</data>
    </edge>
    <edge source="MWI" target="DZA">
      <data key="d0">848632</data>
    </edge>
    <edge source="MWI" target="ARG">
      <data key="d0">179439</data>
    </edge>
    <edge source="MWI" target="ARM">
      <data key="d0">2600773</data>
    </edge>
    <edge source="MWI" target="BEL">
      <data key="d0">168021213</data>
    </edge>
    <edge source="MWI" target="BWA">
      <data key="d0">50689</data>
    </edge>
    <edge source="MWI" target="BRA">
      <data key="d0">829603</data>
    </edge>
    <edge source="MWI" target="BGR">
      <data key="d0">734483</data>
    </edge>
    <edge source="MWI" target="BLR">
      <data key="d0">2065593</data>
    </edge>
    <edge source="MWI" target="KHM">
      <data key="d0">820398</data>
    </edge>
    <edge source="MWI" target="CMR">
      <data key="d0">28848</data>
    </edge>
    <edge source="MWI" target="CAN">
      <data key="d0">1627352</data>
    </edge>
    <edge source="MWI" target="LKA">
      <data key="d0">955619</data>
    </edge>
    <edge source="MWI" target="CHN">
      <data key="d0">53649225</data>
    </edge>
    <edge source="MWI" target="COL">
      <data key="d0">49817</data>
    </edge>
    <edge source="MWI" target="CZE">
      <data key="d0">6351565</data>
    </edge>
    <edge source="MWI" target="DNK">
      <data key="d0">4471435</data>
    </edge>
    <edge source="MWI" target="ETH">
      <data key="d0">49870</data>
    </edge>
    <edge source="MWI" target="FRA">
      <data key="d0">85436</data>
    </edge>
    <edge source="MWI" target="GEO">
      <data key="d0">13642</data>
    </edge>
    <edge source="MWI" target="DEU">
      <data key="d0">43494569</data>
    </edge>
    <edge source="MWI" target="GRC">
      <data key="d0">4851788</data>
    </edge>
    <edge source="MWI" target="HND">
      <data key="d0">363120</data>
    </edge>
    <edge source="MWI" target="HUN">
      <data key="d0">203207</data>
    </edge>
    <edge source="MWI" target="IDN">
      <data key="d0">7677877</data>
    </edge>
    <edge source="MWI" target="ISR">
      <data key="d0">115734</data>
    </edge>
    <edge source="MWI" target="ITA">
      <data key="d0">7462454</data>
    </edge>
    <edge source="MWI" target="KAZ">
      <data key="d0">195453</data>
    </edge>
    <edge source="MWI" target="JOR">
      <data key="d0">4045600</data>
    </edge>
    <edge source="MWI" target="KOR">
      <data key="d0">21070304</data>
    </edge>
    <edge source="MWI" target="LBN">
      <data key="d0">496157</data>
    </edge>
    <edge source="MWI" target="LTU">
      <data key="d0">420774</data>
    </edge>
    <edge source="MWI" target="MDG">
      <data key="d0">30668</data>
    </edge>
    <edge source="MWI" target="MYS">
      <data key="d0">47548</data>
    </edge>
    <edge source="MWI" target="MRT">
      <data key="d0">517436</data>
    </edge>
    <edge source="MWI" target="MUS">
      <data key="d0">1861881</data>
    </edge>
    <edge source="MWI" target="MEX">
      <data key="d0">90669</data>
    </edge>
    <edge source="MWI" target="MOZ">
      <data key="d0">322525</data>
    </edge>
    <edge source="MWI" target="NLD">
      <data key="d0">18326775</data>
    </edge>
    <edge source="MWI" target="NZL">
      <data key="d0">611039</data>
    </edge>
    <edge source="MWI" target="PHL">
      <data key="d0">7694952</data>
    </edge>
    <edge source="MWI" target="POL">
      <data key="d0">11604290</data>
    </edge>
    <edge source="MWI" target="PRT">
      <data key="d0">7432243</data>
    </edge>
    <edge source="MWI" target="ROU">
      <data key="d0">1412427</data>
    </edge>
    <edge source="MWI" target="RUS">
      <data key="d0">33078096</data>
    </edge>
    <edge source="MWI" target="SEN">
      <data key="d0">927204</data>
    </edge>
    <edge source="MWI" target="SRB">
      <data key="d0">757611</data>
    </edge>
    <edge source="MWI" target="SGP">
      <data key="d0">381096</data>
    </edge>
    <edge source="MWI" target="VNM">
      <data key="d0">911690</data>
    </edge>
    <edge source="MWI" target="ZAF">
      <data key="d0">4766744</data>
    </edge>
    <edge source="MWI" target="ZWE">
      <data key="d0">5433619</data>
    </edge>
    <edge source="MWI" target="ESP">
      <data key="d0">138059</data>
    </edge>
    <edge source="MWI" target="CHE">
      <data key="d0">8076398</data>
    </edge>
    <edge source="MWI" target="ARE">
      <data key="d0">9459272</data>
    </edge>
    <edge source="MWI" target="TUN">
      <data key="d0">2426135</data>
    </edge>
    <edge source="MWI" target="TUR">
      <data key="d0">3364338</data>
    </edge>
    <edge source="MWI" target="UKR">
      <data key="d0">12732089</data>
    </edge>
    <edge source="MWI" target="EGY">
      <data key="d0">25542031</data>
    </edge>
    <edge source="MWI" target="GBR">
      <data key="d0">1434906</data>
    </edge>
    <edge source="MWI" target="USA">
      <data key="d0">36592280</data>
    </edge>
    <edge source="MWI" target="URY">
      <data key="d0">172392</data>
    </edge>
    <edge source="ZWE" target="BWA">
      <data key="d0">1027516</data>
    </edge>
    <edge source="ZWE" target="MDG">
      <data key="d0">24150</data>
    </edge>
    <edge source="ZWE" target="MWI">
      <data key="d0">67506</data>
    </edge>
    <edge source="ZWE" target="MOZ">
      <data key="d0">78070505</data>
    </edge>
    <edge source="ZWE" target="ZAF">
      <data key="d0">843841994</data>
    </edge>
    <edge source="ZWE" target="ESP">
      <data key="d0">43700</data>
    </edge>
    <edge source="ZWE" target="ARE">
      <data key="d0">169375</data>
    </edge>
    <edge source="ZWE" target="TUN">
      <data key="d0">797680</data>
    </edge>
  </graph>
</graphml>
