# Supplementary material for: Core-periphery structure in sectoral international trade networks: A new approach to an old theory
Source: PLoS One. 2020 Apr 2;15(4):e0229547. doi: 10.1371/journal.pone.0229547 (PMC7117750; doi:10.1371/journal.pone.0229547)
Supplement: S8 File — (ZIP) [file pone.0229547.s008.zip › S8_File/Networks 2016/2-DAIRY PRODUCTS,BIRD EGGS.graphml]

<?xml version='1.0' encoding='utf-8'?>
<graphml xmlns="http://graphml.graphdrawing.org/xmlns" xmlns:xsi="http://www.w3.org/2001/XMLSchema-instance" xsi:schemaLocation="http://graphml.graphdrawing.org/xmlns http://graphml.graphdrawing.org/xmlns/1.0/graphml.xsd">
  <key attr.name="weight" attr.type="long" for="edge" id="d0" />
  <graph edgedefault="directed">
    <node id="ALB" />
    <node id="GRC" />
    <node id="HKG" />
    <node id="SRB" />
    <node id="DZA" />
    <node id="MRT" />
    <node id="AZE" />
    <node id="GEO" />
    <node id="RUS" />
    <node id="ARE" />
    <node id="ARG" />
    <node id="AUT" />
    <node id="BOL" />
    <node id="BRA" />
    <node id="CMR" />
    <node id="CAN" />
    <node id="CHL" />
    <node id="CHN" />
    <node id="COL" />
    <node id="CRI" />
    <node id="BEN" />
    <node id="DNK" />
    <node id="IDN" />
    <node id="ISR" />
    <node id="CIV" />
    <node id="JAM" />
    <node id="JPN" />
    <node id="JOR" />
    <node id="KOR" />
    <node id="LBN" />
    <node id="MDG" />
    <node id="MYS" />
    <node id="MUS" />
    <node id="MEX" />
    <node id="MAR" />
    <node id="NER" />
    <node id="PRY" />
    <node id="PER" />
    <node id="PHL" />
    <node id="SAU" />
    <node id="SEN" />
    <node id="IND" />
    <node id="SGP" />
    <node id="VNM" />
    <node id="ZAF" />
    <node id="THA" />
    <node id="UKR" />
    <node id="MKD" />
    <node id="EGY" />
    <node id="USA" />
    <node id="BFA" />
    <node id="URY" />
    <node id="AUS" />
    <node id="KHM" />
    <node id="LKA" />
    <node id="SLV" />
    <node id="GTM" />
    <node id="KAZ" />
    <node id="OMN" />
    <node id="NLD" />
    <node id="NZL" />
    <node id="PAK" />
    <node id="ESP" />
    <node id="TUR" />
    <node id="TZA" />
    <node id="BEL" />
    <node id="BGR" />
    <node id="HRV" />
    <node id="CZE" />
    <node id="ETH" />
    <node id="EST" />
    <node id="FIN" />
    <node id="FRA" />
    <node id="DEU" />
    <node id="GHA" />
    <node id="HUN" />
    <node id="IRL" />
    <node id="ITA" />
    <node id="LTU" />
    <node id="MDA" />
    <node id="NAM" />
    <node id="NOR" />
    <node id="POL" />
    <node id="PRT" />
    <node id="ROU" />
    <node id="SVK" />
    <node id="SVN" />
    <node id="SWE" />
    <node id="CHE" />
    <node id="TUN" />
    <node id="GBR" />
    <node id="ARM" />
    <node id="BDI" />
    <node id="CAF" />
    <node id="ECU" />
    <node id="GMB" />
    <node id="LVA" />
    <node id="MWI" />
    <node id="MOZ" />
    <node id="NIC" />
    <node id="PAN" />
    <node id="ZWE" />
    <node id="TGO" />
    <node id="BWA" />
    <node id="BLR" />
    <node id="KGZ" />
    <node id="HND" />
    <node id="PSE" />
    <node id="UGA" />
    <edge source="ALB" target="GRC">
      <data key="d0">623795</data>
    </edge>
    <edge source="ALB" target="HKG">
      <data key="d0">14750</data>
    </edge>
    <edge source="ALB" target="SRB">
      <data key="d0">442495</data>
    </edge>
    <edge source="GRC" target="ALB">
      <data key="d0">2495321</data>
    </edge>
    <edge source="GRC" target="AUS">
      <data key="d0">16300619</data>
    </edge>
    <edge source="GRC" target="AUT">
      <data key="d0">25146043</data>
    </edge>
    <edge source="GRC" target="ARM">
      <data key="d0">21809</data>
    </edge>
    <edge source="GRC" target="BEL">
      <data key="d0">9392234</data>
    </edge>
    <edge source="GRC" target="BGR">
      <data key="d0">11242183</data>
    </edge>
    <edge source="GRC" target="CAN">
      <data key="d0">4475476</data>
    </edge>
    <edge source="GRC" target="CHL">
      <data key="d0">26087</data>
    </edge>
    <edge source="GRC" target="CHN">
      <data key="d0">443949</data>
    </edge>
    <edge source="GRC" target="HRV">
      <data key="d0">419820</data>
    </edge>
    <edge source="GRC" target="CZE">
      <data key="d0">1456564</data>
    </edge>
    <edge source="GRC" target="DNK">
      <data key="d0">10366472</data>
    </edge>
    <edge source="GRC" target="ETH">
      <data key="d0">20647</data>
    </edge>
    <edge source="GRC" target="EST">
      <data key="d0">32141</data>
    </edge>
    <edge source="GRC" target="FIN">
      <data key="d0">2397782</data>
    </edge>
    <edge source="GRC" target="FRA">
      <data key="d0">25943262</data>
    </edge>
    <edge source="GRC" target="DEU">
      <data key="d0">155838751</data>
    </edge>
    <edge source="GRC" target="HKG">
      <data key="d0">529109</data>
    </edge>
    <edge source="GRC" target="HUN">
      <data key="d0">825524</data>
    </edge>
    <edge source="GRC" target="IRL">
      <data key="d0">2850907</data>
    </edge>
    <edge source="GRC" target="ISR">
      <data key="d0">1524097</data>
    </edge>
    <edge source="GRC" target="ITA">
      <data key="d0">102688578</data>
    </edge>
    <edge source="GRC" target="JPN">
      <data key="d0">387468</data>
    </edge>
    <edge source="GRC" target="JOR">
      <data key="d0">108627</data>
    </edge>
    <edge source="GRC" target="KOR">
      <data key="d0">419915</data>
    </edge>
    <edge source="GRC" target="LBN">
      <data key="d0">1239173</data>
    </edge>
    <edge source="GRC" target="LVA">
      <data key="d0">18463</data>
    </edge>
    <edge source="GRC" target="LTU">
      <data key="d0">89612</data>
    </edge>
    <edge source="GRC" target="MYS">
      <data key="d0">82939</data>
    </edge>
    <edge source="GRC" target="MAR">
      <data key="d0">25253</data>
    </edge>
    <edge source="GRC" target="NLD">
      <data key="d0">15238738</data>
    </edge>
    <edge source="GRC" target="NZL">
      <data key="d0">67251</data>
    </edge>
    <edge source="GRC" target="NOR">
      <data key="d0">9285338</data>
    </edge>
    <edge source="GRC" target="PAN">
      <data key="d0">18753</data>
    </edge>
    <edge source="GRC" target="PHL">
      <data key="d0">88637</data>
    </edge>
    <edge source="GRC" target="POL">
      <data key="d0">3358307</data>
    </edge>
    <edge source="GRC" target="PRT">
      <data key="d0">732648</data>
    </edge>
    <edge source="GRC" target="ROU">
      <data key="d0">7257979</data>
    </edge>
    <edge source="GRC" target="RUS">
      <data key="d0">49036</data>
    </edge>
    <edge source="GRC" target="SAU">
      <data key="d0">388629</data>
    </edge>
    <edge source="GRC" target="SEN">
      <data key="d0">133236</data>
    </edge>
    <edge source="GRC" target="SRB">
      <data key="d0">909144</data>
    </edge>
    <edge source="GRC" target="IND">
      <data key="d0">150616</data>
    </edge>
    <edge source="GRC" target="SGP">
      <data key="d0">886853</data>
    </edge>
    <edge source="GRC" target="SVK">
      <data key="d0">372353</data>
    </edge>
    <edge source="GRC" target="VNM">
      <data key="d0">38491</data>
    </edge>
    <edge source="GRC" target="SVN">
      <data key="d0">1251012</data>
    </edge>
    <edge source="GRC" target="ZAF">
      <data key="d0">102294</data>
    </edge>
    <edge source="GRC" target="ESP">
      <data key="d0">7413402</data>
    </edge>
    <edge source="GRC" target="SWE">
      <data key="d0">29979074</data>
    </edge>
    <edge source="GRC" target="CHE">
      <data key="d0">8930339</data>
    </edge>
    <edge source="GRC" target="THA">
      <data key="d0">95234</data>
    </edge>
    <edge source="GRC" target="ARE">
      <data key="d0">2687440</data>
    </edge>
    <edge source="GRC" target="TUR">
      <data key="d0">527388</data>
    </edge>
    <edge source="GRC" target="UKR">
      <data key="d0">279674</data>
    </edge>
    <edge source="GRC" target="MKD">
      <data key="d0">1360086</data>
    </edge>
    <edge source="GRC" target="EGY">
      <data key="d0">89436</data>
    </edge>
    <edge source="GRC" target="GBR">
      <data key="d0">113491663</data>
    </edge>
    <edge source="GRC" target="USA">
      <data key="d0">27201037</data>
    </edge>
    <edge source="HKG" target="AUS">
      <data key="d0">367396</data>
    </edge>
    <edge source="HKG" target="CHN">
      <data key="d0">203515824</data>
    </edge>
    <edge source="HKG" target="KOR">
      <data key="d0">94352</data>
    </edge>
    <edge source="HKG" target="MYS">
      <data key="d0">54884</data>
    </edge>
    <edge source="HKG" target="NZL">
      <data key="d0">143517</data>
    </edge>
    <edge source="HKG" target="PAK">
      <data key="d0">153548</data>
    </edge>
    <edge source="HKG" target="PHL">
      <data key="d0">1583469</data>
    </edge>
    <edge source="HKG" target="SGP">
      <data key="d0">661106</data>
    </edge>
    <edge source="HKG" target="VNM">
      <data key="d0">1255333</data>
    </edge>
    <edge source="HKG" target="THA">
      <data key="d0">74558</data>
    </edge>
    <edge source="HKG" target="GBR">
      <data key="d0">80297</data>
    </edge>
    <edge source="HKG" target="USA">
      <data key="d0">18147</data>
    </edge>
    <edge source="SRB" target="ALB">
      <data key="d0">771410</data>
    </edge>
    <edge source="SRB" target="AUT">
      <data key="d0">87074</data>
    </edge>
    <edge source="SRB" target="BGR">
      <data key="d0">561716</data>
    </edge>
    <edge source="SRB" target="BLR">
      <data key="d0">163495</data>
    </edge>
    <edge source="SRB" target="HRV">
      <data key="d0">4116678</data>
    </edge>
    <edge source="SRB" target="CZE">
      <data key="d0">148434</data>
    </edge>
    <edge source="SRB" target="DNK">
      <data key="d0">109848</data>
    </edge>
    <edge source="SRB" target="FIN">
      <data key="d0">212954</data>
    </edge>
    <edge source="SRB" target="FRA">
      <data key="d0">143164</data>
    </edge>
    <edge source="SRB" target="DEU">
      <data key="d0">808928</data>
    </edge>
    <edge source="SRB" target="GRC">
      <data key="d0">397131</data>
    </edge>
    <edge source="SRB" target="ITA">
      <data key="d0">206550</data>
    </edge>
    <edge source="SRB" target="NLD">
      <data key="d0">39310</data>
    </edge>
    <edge source="SRB" target="POL">
      <data key="d0">467268</data>
    </edge>
    <edge source="SRB" target="ROU">
      <data key="d0">1260597</data>
    </edge>
    <edge source="SRB" target="RUS">
      <data key="d0">25722881</data>
    </edge>
    <edge source="SRB" target="SVN">
      <data key="d0">406989</data>
    </edge>
    <edge source="SRB" target="ESP">
      <data key="d0">1513398</data>
    </edge>
    <edge source="SRB" target="SWE">
      <data key="d0">93601</data>
    </edge>
    <edge source="SRB" target="CHE">
      <data key="d0">19498</data>
    </edge>
    <edge source="SRB" target="ARE">
      <data key="d0">22986</data>
    </edge>
    <edge source="SRB" target="UKR">
      <data key="d0">143443</data>
    </edge>
    <edge source="SRB" target="MKD">
      <data key="d0">11520155</data>
    </edge>
    <edge source="SRB" target="USA">
      <data key="d0">99659</data>
    </edge>
    <edge source="DZA" target="MRT">
      <data key="d0">55157</data>
    </edge>
    <edge source="AZE" target="GEO">
      <data key="d0">131758</data>
    </edge>
    <edge source="AZE" target="RUS">
      <data key="d0">1230292</data>
    </edge>
    <edge source="AZE" target="ARE">
      <data key="d0">51187</data>
    </edge>
    <edge source="GEO" target="AZE">
      <data key="d0">564999</data>
    </edge>
    <edge source="GEO" target="ARM">
      <data key="d0">689154</data>
    </edge>
    <edge source="GEO" target="HKG">
      <data key="d0">20001</data>
    </edge>
    <edge source="GEO" target="USA">
      <data key="d0">66147</data>
    </edge>
    <edge source="RUS" target="AZE">
      <data key="d0">11644166</data>
    </edge>
    <edge source="RUS" target="ARM">
      <data key="d0">3321832</data>
    </edge>
    <edge source="RUS" target="BGR">
      <data key="d0">47712</data>
    </edge>
    <edge source="RUS" target="BLR">
      <data key="d0">35351367</data>
    </edge>
    <edge source="RUS" target="CHL">
      <data key="d0">166942</data>
    </edge>
    <edge source="RUS" target="CHN">
      <data key="d0">5540455</data>
    </edge>
    <edge source="RUS" target="EST">
      <data key="d0">235818</data>
    </edge>
    <edge source="RUS" target="GEO">
      <data key="d0">14359758</data>
    </edge>
    <edge source="RUS" target="DEU">
      <data key="d0">503991</data>
    </edge>
    <edge source="RUS" target="GRC">
      <data key="d0">28244</data>
    </edge>
    <edge source="RUS" target="HKG">
      <data key="d0">28321</data>
    </edge>
    <edge source="RUS" target="ISR">
      <data key="d0">305798</data>
    </edge>
    <edge source="RUS" target="JPN">
      <data key="d0">100188</data>
    </edge>
    <edge source="RUS" target="KAZ">
      <data key="d0">103236169</data>
    </edge>
    <edge source="RUS" target="KOR">
      <data key="d0">615050</data>
    </edge>
    <edge source="RUS" target="KGZ">
      <data key="d0">5884092</data>
    </edge>
    <edge source="RUS" target="LVA">
      <data key="d0">71172</data>
    </edge>
    <edge source="RUS" target="MDA">
      <data key="d0">2383426</data>
    </edge>
    <edge source="RUS" target="NOR">
      <data key="d0">25251</data>
    </edge>
    <edge source="RUS" target="POL">
      <data key="d0">83611</data>
    </edge>
    <edge source="RUS" target="ARE">
      <data key="d0">13633</data>
    </edge>
    <edge source="RUS" target="UKR">
      <data key="d0">45169819</data>
    </edge>
    <edge source="RUS" target="USA">
      <data key="d0">585030</data>
    </edge>
    <edge source="ARE" target="AZE">
      <data key="d0">34542</data>
    </edge>
    <edge source="ARE" target="AUS">
      <data key="d0">56203</data>
    </edge>
    <edge source="ARE" target="AUT">
      <data key="d0">16542</data>
    </edge>
    <edge source="ARE" target="BGR">
      <data key="d0">25884</data>
    </edge>
    <edge source="ARE" target="BDI">
      <data key="d0">10619</data>
    </edge>
    <edge source="ARE" target="CMR">
      <data key="d0">3730243</data>
    </edge>
    <edge source="ARE" target="CAN">
      <data key="d0">172202</data>
    </edge>
    <edge source="ARE" target="LKA">
      <data key="d0">193644</data>
    </edge>
    <edge source="ARE" target="CHN">
      <data key="d0">5324530</data>
    </edge>
    <edge source="ARE" target="BEN">
      <data key="d0">76272</data>
    </edge>
    <edge source="ARE" target="DNK">
      <data key="d0">32631</data>
    </edge>
    <edge source="ARE" target="ETH">
      <data key="d0">149114</data>
    </edge>
    <edge source="ARE" target="FRA">
      <data key="d0">112660</data>
    </edge>
    <edge source="ARE" target="GEO">
      <data key="d0">68074</data>
    </edge>
    <edge source="ARE" target="GMB">
      <data key="d0">272941</data>
    </edge>
    <edge source="ARE" target="GHA">
      <data key="d0">1015529</data>
    </edge>
    <edge source="ARE" target="HKG">
      <data key="d0">522973</data>
    </edge>
    <edge source="ARE" target="IDN">
      <data key="d0">32659</data>
    </edge>
    <edge source="ARE" target="IRL">
      <data key="d0">11401</data>
    </edge>
    <edge source="ARE" target="ITA">
      <data key="d0">39304</data>
    </edge>
    <edge source="ARE" target="JOR">
      <data key="d0">24043800</data>
    </edge>
    <edge source="ARE" target="KOR">
      <data key="d0">763756</data>
    </edge>
    <edge source="ARE" target="LBN">
      <data key="d0">12998066</data>
    </edge>
    <edge source="ARE" target="MDG">
      <data key="d0">59448</data>
    </edge>
    <edge source="ARE" target="MYS">
      <data key="d0">482260</data>
    </edge>
    <edge source="ARE" target="MRT">
      <data key="d0">220110</data>
    </edge>
    <edge source="ARE" target="MUS">
      <data key="d0">36152</data>
    </edge>
    <edge source="ARE" target="MAR">
      <data key="d0">1025092</data>
    </edge>
    <edge source="ARE" target="MOZ">
      <data key="d0">161282</data>
    </edge>
    <edge source="ARE" target="OMN">
      <data key="d0">120622334</data>
    </edge>
    <edge source="ARE" target="NLD">
      <data key="d0">75511</data>
    </edge>
    <edge source="ARE" target="NER">
      <data key="d0">162580</data>
    </edge>
    <edge source="ARE" target="PAK">
      <data key="d0">7392124</data>
    </edge>
    <edge source="ARE" target="PHL">
      <data key="d0">2438727</data>
    </edge>
    <edge source="ARE" target="RUS">
      <data key="d0">22257</data>
    </edge>
    <edge source="ARE" target="SAU">
      <data key="d0">38149871</data>
    </edge>
    <edge source="ARE" target="SEN">
      <data key="d0">86890</data>
    </edge>
    <edge source="ARE" target="IND">
      <data key="d0">713488</data>
    </edge>
    <edge source="ARE" target="SGP">
      <data key="d0">1036920</data>
    </edge>
    <edge source="ARE" target="VNM">
      <data key="d0">10182</data>
    </edge>
    <edge source="ARE" target="ZAF">
      <data key="d0">88154</data>
    </edge>
    <edge source="ARE" target="SWE">
      <data key="d0">32024</data>
    </edge>
    <edge source="ARE" target="THA">
      <data key="d0">86822</data>
    </edge>
    <edge source="ARE" target="TGO">
      <data key="d0">103125</data>
    </edge>
    <edge source="ARE" target="TUN">
      <data key="d0">2467991</data>
    </edge>
    <edge source="ARE" target="TUR">
      <data key="d0">1397342</data>
    </edge>
    <edge source="ARE" target="UGA">
      <data key="d0">201621</data>
    </edge>
    <edge source="ARE" target="EGY">
      <data key="d0">7117098</data>
    </edge>
    <edge source="ARE" target="GBR">
      <data key="d0">44130</data>
    </edge>
    <edge source="ARE" target="TZA">
      <data key="d0">4314014</data>
    </edge>
    <edge source="ARE" target="USA">
      <data key="d0">118431</data>
    </edge>
    <edge source="ARE" target="BFA">
      <data key="d0">302753</data>
    </edge>
    <edge source="ARG" target="DZA">
      <data key="d0">67853514</data>
    </edge>
    <edge source="ARG" target="AUT">
      <data key="d0">1342179</data>
    </edge>
    <edge source="ARG" target="BOL">
      <data key="d0">2991659</data>
    </edge>
    <edge source="ARG" target="BRA">
      <data key="d0">230608684</data>
    </edge>
    <edge source="ARG" target="CMR">
      <data key="d0">549432</data>
    </edge>
    <edge source="ARG" target="CAN">
      <data key="d0">266650</data>
    </edge>
    <edge source="ARG" target="CHL">
      <data key="d0">45927166</data>
    </edge>
    <edge source="ARG" target="CHN">
      <data key="d0">20575048</data>
    </edge>
    <edge source="ARG" target="COL">
      <data key="d0">4206133</data>
    </edge>
    <edge source="ARG" target="CRI">
      <data key="d0">1203047</data>
    </edge>
    <edge source="ARG" target="BEN">
      <data key="d0">50625</data>
    </edge>
    <edge source="ARG" target="DNK">
      <data key="d0">974209</data>
    </edge>
    <edge source="ARG" target="GEO">
      <data key="d0">42500</data>
    </edge>
    <edge source="ARG" target="IDN">
      <data key="d0">7522571</data>
    </edge>
    <edge source="ARG" target="ISR">
      <data key="d0">917565</data>
    </edge>
    <edge source="ARG" target="CIV">
      <data key="d0">155000</data>
    </edge>
    <edge source="ARG" target="JAM">
      <data key="d0">992000</data>
    </edge>
    <edge source="ARG" target="JPN">
      <data key="d0">15515590</data>
    </edge>
    <edge source="ARG" target="JOR">
      <data key="d0">434923</data>
    </edge>
    <edge source="ARG" target="KOR">
      <data key="d0">221586</data>
    </edge>
    <edge source="ARG" target="LBN">
      <data key="d0">3188832</data>
    </edge>
    <edge source="ARG" target="MDG">
      <data key="d0">145400</data>
    </edge>
    <edge source="ARG" target="MYS">
      <data key="d0">1254219</data>
    </edge>
    <edge source="ARG" target="MRT">
      <data key="d0">223389</data>
    </edge>
    <edge source="ARG" target="MUS">
      <data key="d0">197500</data>
    </edge>
    <edge source="ARG" target="MEX">
      <data key="d0">8807559</data>
    </edge>
    <edge source="ARG" target="MAR">
      <data key="d0">322486</data>
    </edge>
    <edge source="ARG" target="NER">
      <data key="d0">4143055</data>
    </edge>
    <edge source="ARG" target="PRY">
      <data key="d0">14312705</data>
    </edge>
    <edge source="ARG" target="PER">
      <data key="d0">6317137</data>
    </edge>
    <edge source="ARG" target="PHL">
      <data key="d0">2420317</data>
    </edge>
    <edge source="ARG" target="RUS">
      <data key="d0">89932138</data>
    </edge>
    <edge source="ARG" target="SAU">
      <data key="d0">3386735</data>
    </edge>
    <edge source="ARG" target="SEN">
      <data key="d0">1175914</data>
    </edge>
    <edge source="ARG" target="IND">
      <data key="d0">153000</data>
    </edge>
    <edge source="ARG" target="SGP">
      <data key="d0">304213</data>
    </edge>
    <edge source="ARG" target="VNM">
      <data key="d0">1138617</data>
    </edge>
    <edge source="ARG" target="ZAF">
      <data key="d0">756000</data>
    </edge>
    <edge source="ARG" target="THA">
      <data key="d0">127354</data>
    </edge>
    <edge source="ARG" target="ARE">
      <data key="d0">1247625</data>
    </edge>
    <edge source="ARG" target="UKR">
      <data key="d0">30342</data>
    </edge>
    <edge source="ARG" target="MKD">
      <data key="d0">270734</data>
    </edge>
    <edge source="ARG" target="EGY">
      <data key="d0">290015</data>
    </edge>
    <edge source="ARG" target="USA">
      <data key="d0">3520355</data>
    </edge>
    <edge source="ARG" target="BFA">
      <data key="d0">724850</data>
    </edge>
    <edge source="ARG" target="URY">
      <data key="d0">9908841</data>
    </edge>
    <edge source="AUT" target="ALB">
      <data key="d0">992619</data>
    </edge>
    <edge source="AUT" target="AUS">
      <data key="d0">92881941</data>
    </edge>
    <edge source="AUT" target="BEL">
      <data key="d0">8498855</data>
    </edge>
    <edge source="AUT" target="BRA">
      <data key="d0">36392</data>
    </edge>
    <edge source="AUT" target="BGR">
      <data key="d0">1824544</data>
    </edge>
    <edge source="AUT" target="CAN">
      <data key="d0">101777</data>
    </edge>
    <edge source="AUT" target="LKA">
      <data key="d0">7239485</data>
    </edge>
    <edge source="AUT" target="CHN">
      <data key="d0">8959714</data>
    </edge>
    <edge source="AUT" target="HRV">
      <data key="d0">5586458</data>
    </edge>
    <edge source="AUT" target="CZE">
      <data key="d0">4755537</data>
    </edge>
    <edge source="AUT" target="DNK">
      <data key="d0">13737948</data>
    </edge>
    <edge source="AUT" target="ETH">
      <data key="d0">58250</data>
    </edge>
    <edge source="AUT" target="EST">
      <data key="d0">447984</data>
    </edge>
    <edge source="AUT" target="FIN">
      <data key="d0">4722322</data>
    </edge>
    <edge source="AUT" target="FRA">
      <data key="d0">10943055</data>
    </edge>
    <edge source="AUT" target="DEU">
      <data key="d0">563128516</data>
    </edge>
    <edge source="AUT" target="GHA">
      <data key="d0">50807</data>
    </edge>
    <edge source="AUT" target="GRC">
      <data key="d0">30663769</data>
    </edge>
    <edge source="AUT" target="HKG">
      <data key="d0">133055</data>
    </edge>
    <edge source="AUT" target="HUN">
      <data key="d0">19148892</data>
    </edge>
    <edge source="AUT" target="IRL">
      <data key="d0">1075461</data>
    </edge>
    <edge source="AUT" target="ISR">
      <data key="d0">43265</data>
    </edge>
    <edge source="AUT" target="ITA">
      <data key="d0">232778138</data>
    </edge>
    <edge source="AUT" target="JPN">
      <data key="d0">122434</data>
    </edge>
    <edge source="AUT" target="JOR">
      <data key="d0">110231</data>
    </edge>
    <edge source="AUT" target="KOR">
      <data key="d0">781679</data>
    </edge>
    <edge source="AUT" target="LBN">
      <data key="d0">1124454</data>
    </edge>
    <edge source="AUT" target="LTU">
      <data key="d0">83071</data>
    </edge>
    <edge source="AUT" target="MDG">
      <data key="d0">24455</data>
    </edge>
    <edge source="AUT" target="MYS">
      <data key="d0">53396</data>
    </edge>
    <edge source="AUT" target="MUS">
      <data key="d0">27816</data>
    </edge>
    <edge source="AUT" target="MEX">
      <data key="d0">294644</data>
    </edge>
    <edge source="AUT" target="MDA">
      <data key="d0">20577</data>
    </edge>
    <edge source="AUT" target="MAR">
      <data key="d0">44756</data>
    </edge>
    <edge source="AUT" target="OMN">
      <data key="d0">1055029</data>
    </edge>
    <edge source="AUT" target="NAM">
      <data key="d0">103546</data>
    </edge>
    <edge source="AUT" target="NLD">
      <data key="d0">39933716</data>
    </edge>
    <edge source="AUT" target="NZL">
      <data key="d0">1140990</data>
    </edge>
    <edge source="AUT" target="NOR">
      <data key="d0">788795</data>
    </edge>
    <edge source="AUT" target="PAK">
      <data key="d0">2419437</data>
    </edge>
    <edge source="AUT" target="POL">
      <data key="d0">9956020</data>
    </edge>
    <edge source="AUT" target="PRT">
      <data key="d0">559276</data>
    </edge>
    <edge source="AUT" target="ROU">
      <data key="d0">8212006</data>
    </edge>
    <edge source="AUT" target="SAU">
      <data key="d0">235998</data>
    </edge>
    <edge source="AUT" target="SRB">
      <data key="d0">2204078</data>
    </edge>
    <edge source="AUT" target="SGP">
      <data key="d0">107457</data>
    </edge>
    <edge source="AUT" target="SVK">
      <data key="d0">8911606</data>
    </edge>
    <edge source="AUT" target="VNM">
      <data key="d0">49229</data>
    </edge>
    <edge source="AUT" target="SVN">
      <data key="d0">32338565</data>
    </edge>
    <edge source="AUT" target="ZAF">
      <data key="d0">1685277</data>
    </edge>
    <edge source="AUT" target="ESP">
      <data key="d0">13682382</data>
    </edge>
    <edge source="AUT" target="SWE">
      <data key="d0">14978282</data>
    </edge>
    <edge source="AUT" target="CHE">
      <data key="d0">13170731</data>
    </edge>
    <edge source="AUT" target="ARE">
      <data key="d0">1670854</data>
    </edge>
    <edge source="AUT" target="TUN">
      <data key="d0">724580</data>
    </edge>
    <edge source="AUT" target="TUR">
      <data key="d0">3209281</data>
    </edge>
    <edge source="AUT" target="UKR">
      <data key="d0">238056</data>
    </edge>
    <edge source="AUT" target="MKD">
      <data key="d0">1417446</data>
    </edge>
    <edge source="AUT" target="EGY">
      <data key="d0">382536</data>
    </edge>
    <edge source="AUT" target="GBR">
      <data key="d0">12999296</data>
    </edge>
    <edge source="AUT" target="USA">
      <data key="d0">4308093</data>
    </edge>
    <edge source="BOL" target="COL">
      <data key="d0">12842952</data>
    </edge>
    <edge source="BOL" target="PRY">
      <data key="d0">69020</data>
    </edge>
    <edge source="BOL" target="PER">
      <data key="d0">17891747</data>
    </edge>
    <edge source="BRA" target="ARG">
      <data key="d0">1740589</data>
    </edge>
    <edge source="BRA" target="BOL">
      <data key="d0">3375126</data>
    </edge>
    <edge source="BRA" target="CHL">
      <data key="d0">4127983</data>
    </edge>
    <edge source="BRA" target="COL">
      <data key="d0">1928625</data>
    </edge>
    <edge source="BRA" target="ECU">
      <data key="d0">249030</data>
    </edge>
    <edge source="BRA" target="FRA">
      <data key="d0">175927</data>
    </edge>
    <edge source="BRA" target="GHA">
      <data key="d0">85343</data>
    </edge>
    <edge source="BRA" target="GTM">
      <data key="d0">39304</data>
    </edge>
    <edge source="BRA" target="HKG">
      <data key="d0">30312</data>
    </edge>
    <edge source="BRA" target="CIV">
      <data key="d0">743206</data>
    </edge>
    <edge source="BRA" target="JPN">
      <data key="d0">3847683</data>
    </edge>
    <edge source="BRA" target="MEX">
      <data key="d0">934936</data>
    </edge>
    <edge source="BRA" target="OMN">
      <data key="d0">1901085</data>
    </edge>
    <edge source="BRA" target="NZL">
      <data key="d0">631274</data>
    </edge>
    <edge source="BRA" target="PAN">
      <data key="d0">45626</data>
    </edge>
    <edge source="BRA" target="PRY">
      <data key="d0">11360074</data>
    </edge>
    <edge source="BRA" target="PER">
      <data key="d0">591934</data>
    </edge>
    <edge source="BRA" target="PHL">
      <data key="d0">4438566</data>
    </edge>
    <edge source="BRA" target="RUS">
      <data key="d0">3694884</data>
    </edge>
    <edge source="BRA" target="SAU">
      <data key="d0">15505546</data>
    </edge>
    <edge source="BRA" target="SEN">
      <data key="d0">9529241</data>
    </edge>
    <edge source="BRA" target="SGP">
      <data key="d0">34684</data>
    </edge>
    <edge source="BRA" target="ESP">
      <data key="d0">154008</data>
    </edge>
    <edge source="BRA" target="ARE">
      <data key="d0">19449286</data>
    </edge>
    <edge source="BRA" target="TUN">
      <data key="d0">1091448</data>
    </edge>
    <edge source="BRA" target="TUR">
      <data key="d0">70755</data>
    </edge>
    <edge source="BRA" target="USA">
      <data key="d0">9108963</data>
    </edge>
    <edge source="BRA" target="URY">
      <data key="d0">1248664</data>
    </edge>
    <edge source="CMR" target="CAF">
      <data key="d0">838098</data>
    </edge>
    <edge source="CAN" target="DZA">
      <data key="d0">1890164</data>
    </edge>
    <edge source="CAN" target="AUS">
      <data key="d0">2751784</data>
    </edge>
    <edge source="CAN" target="AUT">
      <data key="d0">52383</data>
    </edge>
    <edge source="CAN" target="BEL">
      <data key="d0">44859</data>
    </edge>
    <edge source="CAN" target="BOL">
      <data key="d0">150721</data>
    </edge>
    <edge source="CAN" target="BRA">
      <data key="d0">7326370</data>
    </edge>
    <edge source="CAN" target="LKA">
      <data key="d0">484028</data>
    </edge>
    <edge source="CAN" target="CHL">
      <data key="d0">1950079</data>
    </edge>
    <edge source="CAN" target="CHN">
      <data key="d0">4553157</data>
    </edge>
    <edge source="CAN" target="COL">
      <data key="d0">42514</data>
    </edge>
    <edge source="CAN" target="CRI">
      <data key="d0">197981</data>
    </edge>
    <edge source="CAN" target="HRV">
      <data key="d0">113046</data>
    </edge>
    <edge source="CAN" target="SLV">
      <data key="d0">15814</data>
    </edge>
    <edge source="CAN" target="FRA">
      <data key="d0">4052519</data>
    </edge>
    <edge source="CAN" target="DEU">
      <data key="d0">1261317</data>
    </edge>
    <edge source="CAN" target="GHA">
      <data key="d0">951276</data>
    </edge>
    <edge source="CAN" target="GRC">
      <data key="d0">86250</data>
    </edge>
    <edge source="CAN" target="GTM">
      <data key="d0">111012</data>
    </edge>
    <edge source="CAN" target="HND">
      <data key="d0">27957</data>
    </edge>
    <edge source="CAN" target="HKG">
      <data key="d0">1985255</data>
    </edge>
    <edge source="CAN" target="IDN">
      <data key="d0">2138212</data>
    </edge>
    <edge source="CAN" target="ISR">
      <data key="d0">61894</data>
    </edge>
    <edge source="CAN" target="ITA">
      <data key="d0">62789</data>
    </edge>
    <edge source="CAN" target="JAM">
      <data key="d0">2537271</data>
    </edge>
    <edge source="CAN" target="JPN">
      <data key="d0">3568687</data>
    </edge>
    <edge source="CAN" target="KAZ">
      <data key="d0">891136</data>
    </edge>
    <edge source="CAN" target="JOR">
      <data key="d0">452412</data>
    </edge>
    <edge source="CAN" target="KOR">
      <data key="d0">3734082</data>
    </edge>
    <edge source="CAN" target="LBN">
      <data key="d0">1332273</data>
    </edge>
    <edge source="CAN" target="MYS">
      <data key="d0">669105</data>
    </edge>
    <edge source="CAN" target="MRT">
      <data key="d0">210491</data>
    </edge>
    <edge source="CAN" target="MUS">
      <data key="d0">419799</data>
    </edge>
    <edge source="CAN" target="MEX">
      <data key="d0">6798097</data>
    </edge>
    <edge source="CAN" target="MAR">
      <data key="d0">620666</data>
    </edge>
    <edge source="CAN" target="OMN">
      <data key="d0">108128</data>
    </edge>
    <edge source="CAN" target="NLD">
      <data key="d0">39535</data>
    </edge>
    <edge source="CAN" target="NZL">
      <data key="d0">428121</data>
    </edge>
    <edge source="CAN" target="PER">
      <data key="d0">85341</data>
    </edge>
    <edge source="CAN" target="PHL">
      <data key="d0">9214831</data>
    </edge>
    <edge source="CAN" target="POL">
      <data key="d0">2480730</data>
    </edge>
    <edge source="CAN" target="RUS">
      <data key="d0">5156702</data>
    </edge>
    <edge source="CAN" target="SAU">
      <data key="d0">7637373</data>
    </edge>
    <edge source="CAN" target="IND">
      <data key="d0">103079</data>
    </edge>
    <edge source="CAN" target="SGP">
      <data key="d0">1055327</data>
    </edge>
    <edge source="CAN" target="VNM">
      <data key="d0">2452525</data>
    </edge>
    <edge source="CAN" target="ZAF">
      <data key="d0">150158</data>
    </edge>
    <edge source="CAN" target="ZWE">
      <data key="d0">223209</data>
    </edge>
    <edge source="CAN" target="ESP">
      <data key="d0">26365</data>
    </edge>
    <edge source="CAN" target="THA">
      <data key="d0">2576164</data>
    </edge>
    <edge source="CAN" target="ARE">
      <data key="d0">2105879</data>
    </edge>
    <edge source="CAN" target="TUN">
      <data key="d0">13949</data>
    </edge>
    <edge source="CAN" target="TUR">
      <data key="d0">1446008</data>
    </edge>
    <edge source="CAN" target="EGY">
      <data key="d0">15877982</data>
    </edge>
    <edge source="CAN" target="GBR">
      <data key="d0">1271242</data>
    </edge>
    <edge source="CAN" target="USA">
      <data key="d0">141637844</data>
    </edge>
    <edge source="CAN" target="URY">
      <data key="d0">76036</data>
    </edge>
    <edge source="CHL" target="ARG">
      <data key="d0">2332935</data>
    </edge>
    <edge source="CHL" target="BOL">
      <data key="d0">1557032</data>
    </edge>
    <edge source="CHL" target="BRA">
      <data key="d0">14190478</data>
    </edge>
    <edge source="CHL" target="CHN">
      <data key="d0">5686645</data>
    </edge>
    <edge source="CHL" target="COL">
      <data key="d0">1227250</data>
    </edge>
    <edge source="CHL" target="CRI">
      <data key="d0">5825534</data>
    </edge>
    <edge source="CHL" target="ECU">
      <data key="d0">2559138</data>
    </edge>
    <edge source="CHL" target="SLV">
      <data key="d0">385350</data>
    </edge>
    <edge source="CHL" target="GTM">
      <data key="d0">764302</data>
    </edge>
    <edge source="CHL" target="HND">
      <data key="d0">602479</data>
    </edge>
    <edge source="CHL" target="KOR">
      <data key="d0">3119304</data>
    </edge>
    <edge source="CHL" target="MEX">
      <data key="d0">17987673</data>
    </edge>
    <edge source="CHL" target="NIC">
      <data key="d0">223540</data>
    </edge>
    <edge source="CHL" target="PAN">
      <data key="d0">487605</data>
    </edge>
    <edge source="CHL" target="PRY">
      <data key="d0">337921</data>
    </edge>
    <edge source="CHL" target="PER">
      <data key="d0">18427142</data>
    </edge>
    <edge source="CHL" target="PHL">
      <data key="d0">70318</data>
    </edge>
    <edge source="CHL" target="RUS">
      <data key="d0">1188989</data>
    </edge>
    <edge source="CHL" target="USA">
      <data key="d0">23313456</data>
    </edge>
    <edge source="CHL" target="URY">
      <data key="d0">15697</data>
    </edge>
    <edge source="CHN" target="AUS">
      <data key="d0">7062822</data>
    </edge>
    <edge source="CHN" target="BEL">
      <data key="d0">754806</data>
    </edge>
    <edge source="CHN" target="CAN">
      <data key="d0">3572667</data>
    </edge>
    <edge source="CHN" target="LKA">
      <data key="d0">64165</data>
    </edge>
    <edge source="CHN" target="COL">
      <data key="d0">84000</data>
    </edge>
    <edge source="CHN" target="DEU">
      <data key="d0">23000</data>
    </edge>
    <edge source="CHN" target="GTM">
      <data key="d0">637932</data>
    </edge>
    <edge source="CHN" target="HKG">
      <data key="d0">175252615</data>
    </edge>
    <edge source="CHN" target="IDN">
      <data key="d0">22182976</data>
    </edge>
    <edge source="CHN" target="ITA">
      <data key="d0">60493</data>
    </edge>
    <edge source="CHN" target="JPN">
      <data key="d0">9243674</data>
    </edge>
    <edge source="CHN" target="KOR">
      <data key="d0">3633184</data>
    </edge>
    <edge source="CHN" target="MYS">
      <data key="d0">1010616</data>
    </edge>
    <edge source="CHN" target="NZL">
      <data key="d0">60239</data>
    </edge>
    <edge source="CHN" target="PHL">
      <data key="d0">990038</data>
    </edge>
    <edge source="CHN" target="RUS">
      <data key="d0">176405</data>
    </edge>
    <edge source="CHN" target="SAU">
      <data key="d0">594308</data>
    </edge>
    <edge source="CHN" target="IND">
      <data key="d0">39850</data>
    </edge>
    <edge source="CHN" target="SGP">
      <data key="d0">6818355</data>
    </edge>
    <edge source="CHN" target="VNM">
      <data key="d0">422262</data>
    </edge>
    <edge source="CHN" target="ZAF">
      <data key="d0">1100562</data>
    </edge>
    <edge source="CHN" target="ESP">
      <data key="d0">154172</data>
    </edge>
    <edge source="CHN" target="THA">
      <data key="d0">2328480</data>
    </edge>
    <edge source="CHN" target="ARE">
      <data key="d0">707128</data>
    </edge>
    <edge source="CHN" target="GBR">
      <data key="d0">110430</data>
    </edge>
    <edge source="CHN" target="USA">
      <data key="d0">6729025</data>
    </edge>
    <edge source="COL" target="CHL">
      <data key="d0">873193</data>
    </edge>
    <edge source="COL" target="CRI">
      <data key="d0">80996</data>
    </edge>
    <edge source="COL" target="ECU">
      <data key="d0">837889</data>
    </edge>
    <edge source="COL" target="PAN">
      <data key="d0">234513</data>
    </edge>
    <edge source="COL" target="PER">
      <data key="d0">1018091</data>
    </edge>
    <edge source="COL" target="ESP">
      <data key="d0">17822</data>
    </edge>
    <edge source="COL" target="USA">
      <data key="d0">2921926</data>
    </edge>
    <edge source="CRI" target="COL">
      <data key="d0">836668</data>
    </edge>
    <edge source="CRI" target="SLV">
      <data key="d0">17334037</data>
    </edge>
    <edge source="CRI" target="GTM">
      <data key="d0">41993112</data>
    </edge>
    <edge source="CRI" target="HND">
      <data key="d0">14004108</data>
    </edge>
    <edge source="CRI" target="MEX">
      <data key="d0">330750</data>
    </edge>
    <edge source="CRI" target="NIC">
      <data key="d0">28217353</data>
    </edge>
    <edge source="CRI" target="PAN">
      <data key="d0">28433708</data>
    </edge>
    <edge source="CRI" target="RUS">
      <data key="d0">3711822</data>
    </edge>
    <edge source="CRI" target="USA">
      <data key="d0">462351</data>
    </edge>
    <edge source="BEN" target="FRA">
      <data key="d0">40339</data>
    </edge>
    <edge source="BEN" target="GHA">
      <data key="d0">42010</data>
    </edge>
    <edge source="BEN" target="MYS">
      <data key="d0">1221030</data>
    </edge>
    <edge source="BEN" target="NLD">
      <data key="d0">59626</data>
    </edge>
    <edge source="BEN" target="NER">
      <data key="d0">33941</data>
    </edge>
    <edge source="BEN" target="SEN">
      <data key="d0">37217</data>
    </edge>
    <edge source="BEN" target="TGO">
      <data key="d0">27200</data>
    </edge>
    <edge source="DNK" target="ALB">
      <data key="d0">106675</data>
    </edge>
    <edge source="DNK" target="DZA">
      <data key="d0">1271315</data>
    </edge>
    <edge source="DNK" target="AZE">
      <data key="d0">328462</data>
    </edge>
    <edge source="DNK" target="ARG">
      <data key="d0">117070</data>
    </edge>
    <edge source="DNK" target="AUS">
      <data key="d0">21556053</data>
    </edge>
    <edge source="DNK" target="AUT">
      <data key="d0">10299483</data>
    </edge>
    <edge source="DNK" target="ARM">
      <data key="d0">308648</data>
    </edge>
    <edge source="DNK" target="BEL">
      <data key="d0">31367723</data>
    </edge>
    <edge source="DNK" target="BRA">
      <data key="d0">968685</data>
    </edge>
    <edge source="DNK" target="BGR">
      <data key="d0">1761634</data>
    </edge>
    <edge source="DNK" target="BLR">
      <data key="d0">820942</data>
    </edge>
    <edge source="DNK" target="KHM">
      <data key="d0">1496057</data>
    </edge>
    <edge source="DNK" target="CMR">
      <data key="d0">104591</data>
    </edge>
    <edge source="DNK" target="CAN">
      <data key="d0">13988809</data>
    </edge>
    <edge source="DNK" target="LKA">
      <data key="d0">1359921</data>
    </edge>
    <edge source="DNK" target="CHL">
      <data key="d0">1149310</data>
    </edge>
    <edge source="DNK" target="CHN">
      <data key="d0">53366989</data>
    </edge>
    <edge source="DNK" target="COL">
      <data key="d0">254755</data>
    </edge>
    <edge source="DNK" target="CRI">
      <data key="d0">402701</data>
    </edge>
    <edge source="DNK" target="HRV">
      <data key="d0">296191</data>
    </edge>
    <edge source="DNK" target="CZE">
      <data key="d0">1301373</data>
    </edge>
    <edge source="DNK" target="ECU">
      <data key="d0">121377</data>
    </edge>
    <edge source="DNK" target="SLV">
      <data key="d0">4688769</data>
    </edge>
    <edge source="DNK" target="ETH">
      <data key="d0">103335</data>
    </edge>
    <edge source="DNK" target="EST">
      <data key="d0">1999284</data>
    </edge>
    <edge source="DNK" target="FIN">
      <data key="d0">106848356</data>
    </edge>
    <edge source="DNK" target="FRA">
      <data key="d0">40886828</data>
    </edge>
    <edge source="DNK" target="GEO">
      <data key="d0">270520</data>
    </edge>
    <edge source="DNK" target="PSE">
      <data key="d0">536435</data>
    </edge>
    <edge source="DNK" target="DEU">
      <data key="d0">463135384</data>
    </edge>
    <edge source="DNK" target="GHA">
      <data key="d0">697994</data>
    </edge>
    <edge source="DNK" target="GRC">
      <data key="d0">35136659</data>
    </edge>
    <edge source="DNK" target="GTM">
      <data key="d0">374054</data>
    </edge>
    <edge source="DNK" target="HND">
      <data key="d0">764721</data>
    </edge>
    <edge source="DNK" target="HKG">
      <data key="d0">6769485</data>
    </edge>
    <edge source="DNK" target="HUN">
      <data key="d0">4954418</data>
    </edge>
    <edge source="DNK" target="IDN">
      <data key="d0">10340304</data>
    </edge>
    <edge source="DNK" target="IRL">
      <data key="d0">11248422</data>
    </edge>
    <edge source="DNK" target="ISR">
      <data key="d0">1096275</data>
    </edge>
    <edge source="DNK" target="ITA">
      <data key="d0">20714216</data>
    </edge>
    <edge source="DNK" target="CIV">
      <data key="d0">343490</data>
    </edge>
    <edge source="DNK" target="JAM">
      <data key="d0">820390</data>
    </edge>
    <edge source="DNK" target="JPN">
      <data key="d0">61908245</data>
    </edge>
    <edge source="DNK" target="KAZ">
      <data key="d0">317668</data>
    </edge>
    <edge source="DNK" target="JOR">
      <data key="d0">7282162</data>
    </edge>
    <edge source="DNK" target="KOR">
      <data key="d0">28661288</data>
    </edge>
    <edge source="DNK" target="LBN">
      <data key="d0">26866732</data>
    </edge>
    <edge source="DNK" target="LVA">
      <data key="d0">488119</data>
    </edge>
    <edge source="DNK" target="LTU">
      <data key="d0">1279127</data>
    </edge>
    <edge source="DNK" target="MYS">
      <data key="d0">8345515</data>
    </edge>
    <edge source="DNK" target="MUS">
      <data key="d0">226812</data>
    </edge>
    <edge source="DNK" target="MEX">
      <data key="d0">9150583</data>
    </edge>
    <edge source="DNK" target="MDA">
      <data key="d0">543719</data>
    </edge>
    <edge source="DNK" target="MOZ">
      <data key="d0">66646</data>
    </edge>
    <edge source="DNK" target="OMN">
      <data key="d0">52527939</data>
    </edge>
    <edge source="DNK" target="NLD">
      <data key="d0">85981309</data>
    </edge>
    <edge source="DNK" target="NZL">
      <data key="d0">10737620</data>
    </edge>
    <edge source="DNK" target="NIC">
      <data key="d0">274092</data>
    </edge>
    <edge source="DNK" target="NER">
      <data key="d0">69202</data>
    </edge>
    <edge source="DNK" target="NOR">
      <data key="d0">49648468</data>
    </edge>
    <edge source="DNK" target="PAK">
      <data key="d0">2920049</data>
    </edge>
    <edge source="DNK" target="PAN">
      <data key="d0">5482417</data>
    </edge>
    <edge source="DNK" target="PHL">
      <data key="d0">9677846</data>
    </edge>
    <edge source="DNK" target="POL">
      <data key="d0">31981910</data>
    </edge>
    <edge source="DNK" target="PRT">
      <data key="d0">3206170</data>
    </edge>
    <edge source="DNK" target="ROU">
      <data key="d0">6071862</data>
    </edge>
    <edge source="DNK" target="RUS">
      <data key="d0">89123</data>
    </edge>
    <edge source="DNK" target="SAU">
      <data key="d0">51192015</data>
    </edge>
    <edge source="DNK" target="SEN">
      <data key="d0">1306277</data>
    </edge>
    <edge source="DNK" target="SRB">
      <data key="d0">41075</data>
    </edge>
    <edge source="DNK" target="IND">
      <data key="d0">1555838</data>
    </edge>
    <edge source="DNK" target="SGP">
      <data key="d0">13871683</data>
    </edge>
    <edge source="DNK" target="SVK">
      <data key="d0">437180</data>
    </edge>
    <edge source="DNK" target="VNM">
      <data key="d0">3948652</data>
    </edge>
    <edge source="DNK" target="SVN">
      <data key="d0">511531</data>
    </edge>
    <edge source="DNK" target="ZAF">
      <data key="d0">5596053</data>
    </edge>
    <edge source="DNK" target="ZWE">
      <data key="d0">977321</data>
    </edge>
    <edge source="DNK" target="ESP">
      <data key="d0">79328407</data>
    </edge>
    <edge source="DNK" target="SWE">
      <data key="d0">309005623</data>
    </edge>
    <edge source="DNK" target="CHE">
      <data key="d0">9210190</data>
    </edge>
    <edge source="DNK" target="THA">
      <data key="d0">6450068</data>
    </edge>
    <edge source="DNK" target="ARE">
      <data key="d0">35806700</data>
    </edge>
    <edge source="DNK" target="TUN">
      <data key="d0">128980</data>
    </edge>
    <edge source="DNK" target="TUR">
      <data key="d0">1857799</data>
    </edge>
    <edge source="DNK" target="UGA">
      <data key="d0">210346</data>
    </edge>
    <edge source="DNK" target="UKR">
      <data key="d0">633477</data>
    </edge>
    <edge source="DNK" target="MKD">
      <data key="d0">178837</data>
    </edge>
    <edge source="DNK" target="EGY">
      <data key="d0">14100986</data>
    </edge>
    <edge source="DNK" target="GBR">
      <data key="d0">242622740</data>
    </edge>
    <edge source="DNK" target="TZA">
      <data key="d0">969648</data>
    </edge>
    <edge source="DNK" target="USA">
      <data key="d0">52578636</data>
    </edge>
    <edge source="DNK" target="URY">
      <data key="d0">563130</data>
    </edge>
    <edge source="IDN" target="AUS">
      <data key="d0">8575305</data>
    </edge>
    <edge source="IDN" target="KHM">
      <data key="d0">163930</data>
    </edge>
    <edge source="IDN" target="CMR">
      <data key="d0">24300</data>
    </edge>
    <edge source="IDN" target="LKA">
      <data key="d0">1012531</data>
    </edge>
    <edge source="IDN" target="CHN">
      <data key="d0">72761</data>
    </edge>
    <edge source="IDN" target="HKG">
      <data key="d0">1159412</data>
    </edge>
    <edge source="IDN" target="JPN">
      <data key="d0">24170</data>
    </edge>
    <edge source="IDN" target="KOR">
      <data key="d0">234340</data>
    </edge>
    <edge source="IDN" target="MYS">
      <data key="d0">12302159</data>
    </edge>
    <edge source="IDN" target="OMN">
      <data key="d0">26612</data>
    </edge>
    <edge source="IDN" target="NLD">
      <data key="d0">12739</data>
    </edge>
    <edge source="IDN" target="NZL">
      <data key="d0">298617</data>
    </edge>
    <edge source="IDN" target="PAK">
      <data key="d0">410859</data>
    </edge>
    <edge source="IDN" target="PHL">
      <data key="d0">11081209</data>
    </edge>
    <edge source="IDN" target="SAU">
      <data key="d0">148070</data>
    </edge>
    <edge source="IDN" target="IND">
      <data key="d0">337315</data>
    </edge>
    <edge source="IDN" target="SGP">
      <data key="d0">4678478</data>
    </edge>
    <edge source="IDN" target="VNM">
      <data key="d0">2082761</data>
    </edge>
    <edge source="IDN" target="THA">
      <data key="d0">3327357</data>
    </edge>
    <edge source="IDN" target="ARE">
      <data key="d0">40458</data>
    </edge>
    <edge source="IDN" target="USA">
      <data key="d0">1731611</data>
    </edge>
    <edge source="IDN" target="BFA">
      <data key="d0">416147</data>
    </edge>
    <edge source="ISR" target="AUS">
      <data key="d0">148000</data>
    </edge>
    <edge source="ISR" target="AUT">
      <data key="d0">15000</data>
    </edge>
    <edge source="ISR" target="BEL">
      <data key="d0">105000</data>
    </edge>
    <edge source="ISR" target="FRA">
      <data key="d0">388000</data>
    </edge>
    <edge source="ISR" target="IRL">
      <data key="d0">125000</data>
    </edge>
    <edge source="ISR" target="NLD">
      <data key="d0">877000</data>
    </edge>
    <edge source="ISR" target="ZAF">
      <data key="d0">46000</data>
    </edge>
    <edge source="ISR" target="CHE">
      <data key="d0">16000</data>
    </edge>
    <edge source="ISR" target="EGY">
      <data key="d0">436000</data>
    </edge>
    <edge source="ISR" target="GBR">
      <data key="d0">823000</data>
    </edge>
    <edge source="ISR" target="USA">
      <data key="d0">10120000</data>
    </edge>
    <edge source="CIV" target="GHA">
      <data key="d0">3974586</data>
    </edge>
    <edge source="CIV" target="ISR">
      <data key="d0">10848</data>
    </edge>
    <edge source="CIV" target="BFA">
      <data key="d0">11972463</data>
    </edge>
    <edge source="JAM" target="CAN">
      <data key="d0">171881</data>
    </edge>
    <edge source="JAM" target="GBR">
      <data key="d0">41312</data>
    </edge>
    <edge source="JAM" target="USA">
      <data key="d0">4027737</data>
    </edge>
    <edge source="JPN" target="AUS">
      <data key="d0">334669</data>
    </edge>
    <edge source="JPN" target="BEL">
      <data key="d0">34088</data>
    </edge>
    <edge source="JPN" target="BRA">
      <data key="d0">120497</data>
    </edge>
    <edge source="JPN" target="KHM">
      <data key="d0">37035</data>
    </edge>
    <edge source="JPN" target="CAN">
      <data key="d0">312846</data>
    </edge>
    <edge source="JPN" target="CHN">
      <data key="d0">3019610</data>
    </edge>
    <edge source="JPN" target="HKG">
      <data key="d0">22785723</data>
    </edge>
    <edge source="JPN" target="IDN">
      <data key="d0">385249</data>
    </edge>
    <edge source="JPN" target="KOR">
      <data key="d0">3231369</data>
    </edge>
    <edge source="JPN" target="MYS">
      <data key="d0">599384</data>
    </edge>
    <edge source="JPN" target="NLD">
      <data key="d0">13324</data>
    </edge>
    <edge source="JPN" target="NZL">
      <data key="d0">212256</data>
    </edge>
    <edge source="JPN" target="PHL">
      <data key="d0">525655</data>
    </edge>
    <edge source="JPN" target="PRT">
      <data key="d0">26998</data>
    </edge>
    <edge source="JPN" target="SGP">
      <data key="d0">3511259</data>
    </edge>
    <edge source="JPN" target="VNM">
      <data key="d0">1810491</data>
    </edge>
    <edge source="JPN" target="CHE">
      <data key="d0">23057</data>
    </edge>
    <edge source="JPN" target="THA">
      <data key="d0">2270437</data>
    </edge>
    <edge source="JPN" target="ARE">
      <data key="d0">58205</data>
    </edge>
    <edge source="JPN" target="UKR">
      <data key="d0">43002</data>
    </edge>
    <edge source="JPN" target="EGY">
      <data key="d0">44687</data>
    </edge>
    <edge source="JPN" target="USA">
      <data key="d0">2672804</data>
    </edge>
    <edge source="JOR" target="FRA">
      <data key="d0">18173</data>
    </edge>
    <edge source="JOR" target="HUN">
      <data key="d0">237220</data>
    </edge>
    <edge source="JOR" target="LBN">
      <data key="d0">50330</data>
    </edge>
    <edge source="JOR" target="LTU">
      <data key="d0">65408</data>
    </edge>
    <edge source="JOR" target="OMN">
      <data key="d0">135255</data>
    </edge>
    <edge source="JOR" target="SAU">
      <data key="d0">9257379</data>
    </edge>
    <edge source="JOR" target="ARE">
      <data key="d0">3982190</data>
    </edge>
    <edge source="JOR" target="USA">
      <data key="d0">1695099</data>
    </edge>
    <edge source="KOR" target="ARG">
      <data key="d0">270343</data>
    </edge>
    <edge source="KOR" target="AUS">
      <data key="d0">4255694</data>
    </edge>
    <edge source="KOR" target="BRA">
      <data key="d0">222141</data>
    </edge>
    <edge source="KOR" target="KHM">
      <data key="d0">132880</data>
    </edge>
    <edge source="KOR" target="CAN">
      <data key="d0">3362695</data>
    </edge>
    <edge source="KOR" target="CHL">
      <data key="d0">55005</data>
    </edge>
    <edge source="KOR" target="CHN">
      <data key="d0">32554249</data>
    </edge>
    <edge source="KOR" target="CZE">
      <data key="d0">27950</data>
    </edge>
    <edge source="KOR" target="FRA">
      <data key="d0">27307</data>
    </edge>
    <edge source="KOR" target="DEU">
      <data key="d0">173235</data>
    </edge>
    <edge source="KOR" target="HKG">
      <data key="d0">4776331</data>
    </edge>
    <edge source="KOR" target="IDN">
      <data key="d0">536588</data>
    </edge>
    <edge source="KOR" target="JPN">
      <data key="d0">12954258</data>
    </edge>
    <edge source="KOR" target="MYS">
      <data key="d0">324107</data>
    </edge>
    <edge source="KOR" target="NLD">
      <data key="d0">96823</data>
    </edge>
    <edge source="KOR" target="NZL">
      <data key="d0">771943</data>
    </edge>
    <edge source="KOR" target="PRY">
      <data key="d0">134566</data>
    </edge>
    <edge source="KOR" target="PHL">
      <data key="d0">3808636</data>
    </edge>
    <edge source="KOR" target="RUS">
      <data key="d0">622401</data>
    </edge>
    <edge source="KOR" target="SAU">
      <data key="d0">1256674</data>
    </edge>
    <edge source="KOR" target="SGP">
      <data key="d0">965412</data>
    </edge>
    <edge source="KOR" target="VNM">
      <data key="d0">4150772</data>
    </edge>
    <edge source="KOR" target="ESP">
      <data key="d0">11184</data>
    </edge>
    <edge source="KOR" target="THA">
      <data key="d0">737741</data>
    </edge>
    <edge source="KOR" target="ARE">
      <data key="d0">988836</data>
    </edge>
    <edge source="KOR" target="GBR">
      <data key="d0">19086</data>
    </edge>
    <edge source="KOR" target="USA">
      <data key="d0">15218968</data>
    </edge>
    <edge source="LBN" target="BEN">
      <data key="d0">16045</data>
    </edge>
    <edge source="LBN" target="GHA">
      <data key="d0">46670</data>
    </edge>
    <edge source="LBN" target="GRC">
      <data key="d0">115256</data>
    </edge>
    <edge source="LBN" target="CIV">
      <data key="d0">479115</data>
    </edge>
    <edge source="LBN" target="JOR">
      <data key="d0">19755</data>
    </edge>
    <edge source="LBN" target="MYS">
      <data key="d0">14832</data>
    </edge>
    <edge source="LBN" target="NLD">
      <data key="d0">55377</data>
    </edge>
    <edge source="LBN" target="PRY">
      <data key="d0">23229</data>
    </edge>
    <edge source="LBN" target="SAU">
      <data key="d0">81093</data>
    </edge>
    <edge source="LBN" target="SEN">
      <data key="d0">42989</data>
    </edge>
    <edge source="LBN" target="SGP">
      <data key="d0">461306</data>
    </edge>
    <edge source="LBN" target="SWE">
      <data key="d0">83995</data>
    </edge>
    <edge source="LBN" target="ARE">
      <data key="d0">447597</data>
    </edge>
    <edge source="LBN" target="GBR">
      <data key="d0">10161</data>
    </edge>
    <edge source="LBN" target="USA">
      <data key="d0">248043</data>
    </edge>
    <edge source="MDG" target="FRA">
      <data key="d0">232891</data>
    </edge>
    <edge source="MYS" target="DZA">
      <data key="d0">11057562</data>
    </edge>
    <edge source="MYS" target="AUS">
      <data key="d0">1836039</data>
    </edge>
    <edge source="MYS" target="BRA">
      <data key="d0">121859</data>
    </edge>
    <edge source="MYS" target="KHM">
      <data key="d0">1632565</data>
    </edge>
    <edge source="MYS" target="CMR">
      <data key="d0">2869023</data>
    </edge>
    <edge source="MYS" target="LKA">
      <data key="d0">1246006</data>
    </edge>
    <edge source="MYS" target="CHL">
      <data key="d0">51867</data>
    </edge>
    <edge source="MYS" target="CHN">
      <data key="d0">6060247</data>
    </edge>
    <edge source="MYS" target="COL">
      <data key="d0">42586</data>
    </edge>
    <edge source="MYS" target="CRI">
      <data key="d0">16713</data>
    </edge>
    <edge source="MYS" target="BEN">
      <data key="d0">5816448</data>
    </edge>
    <edge source="MYS" target="GMB">
      <data key="d0">3209501</data>
    </edge>
    <edge source="MYS" target="GHA">
      <data key="d0">1933296</data>
    </edge>
    <edge source="MYS" target="HKG">
      <data key="d0">22788685</data>
    </edge>
    <edge source="MYS" target="IDN">
      <data key="d0">19136085</data>
    </edge>
    <edge source="MYS" target="CIV">
      <data key="d0">5139194</data>
    </edge>
    <edge source="MYS" target="JPN">
      <data key="d0">1894755</data>
    </edge>
    <edge source="MYS" target="JOR">
      <data key="d0">3421662</data>
    </edge>
    <edge source="MYS" target="KOR">
      <data key="d0">1888681</data>
    </edge>
    <edge source="MYS" target="LBN">
      <data key="d0">512929</data>
    </edge>
    <edge source="MYS" target="MDG">
      <data key="d0">3797681</data>
    </edge>
    <edge source="MYS" target="MWI">
      <data key="d0">316017</data>
    </edge>
    <edge source="MYS" target="MRT">
      <data key="d0">300408</data>
    </edge>
    <edge source="MYS" target="MUS">
      <data key="d0">5180611</data>
    </edge>
    <edge source="MYS" target="MEX">
      <data key="d0">9350414</data>
    </edge>
    <edge source="MYS" target="MOZ">
      <data key="d0">1429409</data>
    </edge>
    <edge source="MYS" target="OMN">
      <data key="d0">1591248</data>
    </edge>
    <edge source="MYS" target="NZL">
      <data key="d0">10539</data>
    </edge>
    <edge source="MYS" target="NIC">
      <data key="d0">16319</data>
    </edge>
    <edge source="MYS" target="NER">
      <data key="d0">17817</data>
    </edge>
    <edge source="MYS" target="PAK">
      <data key="d0">990663</data>
    </edge>
    <edge source="MYS" target="PAN">
      <data key="d0">25587</data>
    </edge>
    <edge source="MYS" target="PER">
      <data key="d0">297434</data>
    </edge>
    <edge source="MYS" target="PHL">
      <data key="d0">10464319</data>
    </edge>
    <edge source="MYS" target="ROU">
      <data key="d0">30884</data>
    </edge>
    <edge source="MYS" target="RUS">
      <data key="d0">580194</data>
    </edge>
    <edge source="MYS" target="SAU">
      <data key="d0">3949530</data>
    </edge>
    <edge source="MYS" target="SEN">
      <data key="d0">9612243</data>
    </edge>
    <edge source="MYS" target="IND">
      <data key="d0">114361</data>
    </edge>
    <edge source="MYS" target="SGP">
      <data key="d0">136081160</data>
    </edge>
    <edge source="MYS" target="SVK">
      <data key="d0">17976</data>
    </edge>
    <edge source="MYS" target="VNM">
      <data key="d0">9403290</data>
    </edge>
    <edge source="MYS" target="ZAF">
      <data key="d0">1134823</data>
    </edge>
    <edge source="MYS" target="ZWE">
      <data key="d0">249734</data>
    </edge>
    <edge source="MYS" target="CHE">
      <data key="d0">76628</data>
    </edge>
    <edge source="MYS" target="THA">
      <data key="d0">6087794</data>
    </edge>
    <edge source="MYS" target="TGO">
      <data key="d0">2169069</data>
    </edge>
    <edge source="MYS" target="ARE">
      <data key="d0">13453922</data>
    </edge>
    <edge source="MYS" target="TUR">
      <data key="d0">706043</data>
    </edge>
    <edge source="MYS" target="EGY">
      <data key="d0">1250895</data>
    </edge>
    <edge source="MYS" target="TZA">
      <data key="d0">743516</data>
    </edge>
    <edge source="MYS" target="USA">
      <data key="d0">956487</data>
    </edge>
    <edge source="MUS" target="FRA">
      <data key="d0">22860</data>
    </edge>
    <edge source="MUS" target="MDG">
      <data key="d0">2030995</data>
    </edge>
    <edge source="MUS" target="ARE">
      <data key="d0">177988</data>
    </edge>
    <edge source="MEX" target="ARG">
      <data key="d0">16925</data>
    </edge>
    <edge source="MEX" target="BRA">
      <data key="d0">10771</data>
    </edge>
    <edge source="MEX" target="CAN">
      <data key="d0">1456628</data>
    </edge>
    <edge source="MEX" target="CHL">
      <data key="d0">246389</data>
    </edge>
    <edge source="MEX" target="COL">
      <data key="d0">29344155</data>
    </edge>
    <edge source="MEX" target="CRI">
      <data key="d0">456802</data>
    </edge>
    <edge source="MEX" target="ECU">
      <data key="d0">67328</data>
    </edge>
    <edge source="MEX" target="SLV">
      <data key="d0">870508</data>
    </edge>
    <edge source="MEX" target="FRA">
      <data key="d0">376650</data>
    </edge>
    <edge source="MEX" target="GTM">
      <data key="d0">11460282</data>
    </edge>
    <edge source="MEX" target="HND">
      <data key="d0">1676270</data>
    </edge>
    <edge source="MEX" target="ISR">
      <data key="d0">260666</data>
    </edge>
    <edge source="MEX" target="ITA">
      <data key="d0">163953</data>
    </edge>
    <edge source="MEX" target="JAM">
      <data key="d0">24840</data>
    </edge>
    <edge source="MEX" target="JPN">
      <data key="d0">3948886</data>
    </edge>
    <edge source="MEX" target="NIC">
      <data key="d0">1538404</data>
    </edge>
    <edge source="MEX" target="PAN">
      <data key="d0">123659</data>
    </edge>
    <edge source="MEX" target="PER">
      <data key="d0">18228</data>
    </edge>
    <edge source="MEX" target="PHL">
      <data key="d0">1289996</data>
    </edge>
    <edge source="MEX" target="USA">
      <data key="d0">99957079</data>
    </edge>
    <edge source="MEX" target="URY">
      <data key="d0">13502</data>
    </edge>
    <edge source="MAR" target="CMR">
      <data key="d0">1177623</data>
    </edge>
    <edge source="MAR" target="CAF">
      <data key="d0">152886</data>
    </edge>
    <edge source="MAR" target="BEN">
      <data key="d0">290335</data>
    </edge>
    <edge source="MAR" target="FRA">
      <data key="d0">20213</data>
    </edge>
    <edge source="MAR" target="GHA">
      <data key="d0">359846</data>
    </edge>
    <edge source="MAR" target="CIV">
      <data key="d0">1145433</data>
    </edge>
    <edge source="MAR" target="JOR">
      <data key="d0">4057998</data>
    </edge>
    <edge source="MAR" target="LBN">
      <data key="d0">36701626</data>
    </edge>
    <edge source="MAR" target="MRT">
      <data key="d0">7511606</data>
    </edge>
    <edge source="MAR" target="MUS">
      <data key="d0">431905</data>
    </edge>
    <edge source="MAR" target="OMN">
      <data key="d0">1604306</data>
    </edge>
    <edge source="MAR" target="NLD">
      <data key="d0">18724</data>
    </edge>
    <edge source="MAR" target="NER">
      <data key="d0">738435</data>
    </edge>
    <edge source="MAR" target="PHL">
      <data key="d0">410311</data>
    </edge>
    <edge source="MAR" target="RUS">
      <data key="d0">82557</data>
    </edge>
    <edge source="MAR" target="SAU">
      <data key="d0">4267471</data>
    </edge>
    <edge source="MAR" target="SEN">
      <data key="d0">7920748</data>
    </edge>
    <edge source="MAR" target="ZAF">
      <data key="d0">1308391</data>
    </edge>
    <edge source="MAR" target="ESP">
      <data key="d0">135653</data>
    </edge>
    <edge source="MAR" target="TGO">
      <data key="d0">437499</data>
    </edge>
    <edge source="MAR" target="ARE">
      <data key="d0">2538065</data>
    </edge>
    <edge source="MAR" target="EGY">
      <data key="d0">658542</data>
    </edge>
    <edge source="MAR" target="BFA">
      <data key="d0">204252</data>
    </edge>
    <edge source="NER" target="CHN">
      <data key="d0">40153</data>
    </edge>
    <edge source="NER" target="FRA">
      <data key="d0">293168</data>
    </edge>
    <edge source="NER" target="MYS">
      <data key="d0">454344</data>
    </edge>
    <edge source="NER" target="NZL">
      <data key="d0">27724</data>
    </edge>
    <edge source="NER" target="IND">
      <data key="d0">31997</data>
    </edge>
    <edge source="NER" target="SGP">
      <data key="d0">112588</data>
    </edge>
    <edge source="NER" target="TGO">
      <data key="d0">48184</data>
    </edge>
    <edge source="NER" target="ARE">
      <data key="d0">249508</data>
    </edge>
    <edge source="NER" target="TUR">
      <data key="d0">54816</data>
    </edge>
    <edge source="PRY" target="BOL">
      <data key="d0">2796920</data>
    </edge>
    <edge source="PRY" target="BRA">
      <data key="d0">2815000</data>
    </edge>
    <edge source="PRY" target="NLD">
      <data key="d0">50000</data>
    </edge>
    <edge source="PRY" target="RUS">
      <data key="d0">350050</data>
    </edge>
    <edge source="PRY" target="USA">
      <data key="d0">100000</data>
    </edge>
    <edge source="PER" target="BOL">
      <data key="d0">8896317</data>
    </edge>
    <edge source="PER" target="CHL">
      <data key="d0">6440862</data>
    </edge>
    <edge source="PER" target="CHN">
      <data key="d0">86130</data>
    </edge>
    <edge source="PER" target="COL">
      <data key="d0">453954</data>
    </edge>
    <edge source="PER" target="BEN">
      <data key="d0">303659</data>
    </edge>
    <edge source="PER" target="ECU">
      <data key="d0">11564775</data>
    </edge>
    <edge source="PER" target="GMB">
      <data key="d0">4227462</data>
    </edge>
    <edge source="PER" target="DEU">
      <data key="d0">28659</data>
    </edge>
    <edge source="PER" target="GHA">
      <data key="d0">125372</data>
    </edge>
    <edge source="PER" target="HKG">
      <data key="d0">825500</data>
    </edge>
    <edge source="PER" target="JPN">
      <data key="d0">713752</data>
    </edge>
    <edge source="PER" target="MRT">
      <data key="d0">1191913</data>
    </edge>
    <edge source="PER" target="OMN">
      <data key="d0">1003721</data>
    </edge>
    <edge source="PER" target="PAN">
      <data key="d0">2198525</data>
    </edge>
    <edge source="PER" target="SEN">
      <data key="d0">267409</data>
    </edge>
    <edge source="PER" target="THA">
      <data key="d0">260020</data>
    </edge>
    <edge source="PER" target="TGO">
      <data key="d0">189464</data>
    </edge>
    <edge source="PER" target="ARE">
      <data key="d0">22444</data>
    </edge>
    <edge source="PER" target="GBR">
      <data key="d0">57319</data>
    </edge>
    <edge source="PER" target="USA">
      <data key="d0">19535276</data>
    </edge>
    <edge source="PHL" target="AUS">
      <data key="d0">886599</data>
    </edge>
    <edge source="PHL" target="KHM">
      <data key="d0">805334</data>
    </edge>
    <edge source="PHL" target="CMR">
      <data key="d0">2175074</data>
    </edge>
    <edge source="PHL" target="CAN">
      <data key="d0">1116628</data>
    </edge>
    <edge source="PHL" target="LKA">
      <data key="d0">7001789</data>
    </edge>
    <edge source="PHL" target="CHN">
      <data key="d0">14250</data>
    </edge>
    <edge source="PHL" target="GHA">
      <data key="d0">641078</data>
    </edge>
    <edge source="PHL" target="HKG">
      <data key="d0">66335</data>
    </edge>
    <edge source="PHL" target="IDN">
      <data key="d0">159542</data>
    </edge>
    <edge source="PHL" target="CIV">
      <data key="d0">551366</data>
    </edge>
    <edge source="PHL" target="JPN">
      <data key="d0">1103612</data>
    </edge>
    <edge source="PHL" target="LTU">
      <data key="d0">22774</data>
    </edge>
    <edge source="PHL" target="MYS">
      <data key="d0">43589288</data>
    </edge>
    <edge source="PHL" target="OMN">
      <data key="d0">45488</data>
    </edge>
    <edge source="PHL" target="NOR">
      <data key="d0">17856</data>
    </edge>
    <edge source="PHL" target="PAK">
      <data key="d0">3262892</data>
    </edge>
    <edge source="PHL" target="RUS">
      <data key="d0">212747</data>
    </edge>
    <edge source="PHL" target="SAU">
      <data key="d0">121346</data>
    </edge>
    <edge source="PHL" target="SGP">
      <data key="d0">1225221</data>
    </edge>
    <edge source="PHL" target="VNM">
      <data key="d0">3680615</data>
    </edge>
    <edge source="PHL" target="ZAF">
      <data key="d0">386675</data>
    </edge>
    <edge source="PHL" target="THA">
      <data key="d0">12907835</data>
    </edge>
    <edge source="PHL" target="ARE">
      <data key="d0">2772722</data>
    </edge>
    <edge source="PHL" target="TUR">
      <data key="d0">158617</data>
    </edge>
    <edge source="PHL" target="USA">
      <data key="d0">2133473</data>
    </edge>
    <edge source="SAU" target="DZA">
      <data key="d0">522196</data>
    </edge>
    <edge source="SAU" target="AZE">
      <data key="d0">334173</data>
    </edge>
    <edge source="SAU" target="AUS">
      <data key="d0">233361</data>
    </edge>
    <edge source="SAU" target="KHM">
      <data key="d0">72542</data>
    </edge>
    <edge source="SAU" target="LKA">
      <data key="d0">27469</data>
    </edge>
    <edge source="SAU" target="CHN">
      <data key="d0">83210</data>
    </edge>
    <edge source="SAU" target="GMB">
      <data key="d0">1795949</data>
    </edge>
    <edge source="SAU" target="PSE">
      <data key="d0">715819</data>
    </edge>
    <edge source="SAU" target="HKG">
      <data key="d0">411249</data>
    </edge>
    <edge source="SAU" target="CIV">
      <data key="d0">125615</data>
    </edge>
    <edge source="SAU" target="JOR">
      <data key="d0">34654299</data>
    </edge>
    <edge source="SAU" target="LBN">
      <data key="d0">22303214</data>
    </edge>
    <edge source="SAU" target="MYS">
      <data key="d0">372844</data>
    </edge>
    <edge source="SAU" target="MRT">
      <data key="d0">2344015</data>
    </edge>
    <edge source="SAU" target="MUS">
      <data key="d0">278166</data>
    </edge>
    <edge source="SAU" target="OMN">
      <data key="d0">145434817</data>
    </edge>
    <edge source="SAU" target="PAK">
      <data key="d0">1392167</data>
    </edge>
    <edge source="SAU" target="PHL">
      <data key="d0">51206</data>
    </edge>
    <edge source="SAU" target="SEN">
      <data key="d0">130682</data>
    </edge>
    <edge source="SAU" target="IND">
      <data key="d0">348841</data>
    </edge>
    <edge source="SAU" target="SGP">
      <data key="d0">277099</data>
    </edge>
    <edge source="SAU" target="ARE">
      <data key="d0">342163535</data>
    </edge>
    <edge source="SAU" target="TUR">
      <data key="d0">667546</data>
    </edge>
    <edge source="SAU" target="EGY">
      <data key="d0">4627222</data>
    </edge>
    <edge source="SAU" target="TZA">
      <data key="d0">273366</data>
    </edge>
    <edge source="SAU" target="USA">
      <data key="d0">921710</data>
    </edge>
    <edge source="SEN" target="FRA">
      <data key="d0">12800</data>
    </edge>
    <edge source="SEN" target="GMB">
      <data key="d0">700094</data>
    </edge>
    <edge source="SEN" target="MRT">
      <data key="d0">318366</data>
    </edge>
    <edge source="SEN" target="NAM">
      <data key="d0">76073</data>
    </edge>
    <edge source="SEN" target="NER">
      <data key="d0">44252</data>
    </edge>
    <edge source="SEN" target="PRT">
      <data key="d0">22695</data>
    </edge>
    <edge source="SEN" target="GBR">
      <data key="d0">54341</data>
    </edge>
    <edge source="SEN" target="BFA">
      <data key="d0">162046</data>
    </edge>
    <edge source="IND" target="AUS">
      <data key="d0">2354270</data>
    </edge>
    <edge source="IND" target="CAN">
      <data key="d0">251302</data>
    </edge>
    <edge source="IND" target="LKA">
      <data key="d0">1347208</data>
    </edge>
    <edge source="IND" target="DEU">
      <data key="d0">1824578</data>
    </edge>
    <edge source="IND" target="GHA">
      <data key="d0">53434</data>
    </edge>
    <edge source="IND" target="GRC">
      <data key="d0">15217</data>
    </edge>
    <edge source="IND" target="HKG">
      <data key="d0">1066684</data>
    </edge>
    <edge source="IND" target="IDN">
      <data key="d0">8211586</data>
    </edge>
    <edge source="IND" target="ISR">
      <data key="d0">15632</data>
    </edge>
    <edge source="IND" target="JPN">
      <data key="d0">11517200</data>
    </edge>
    <edge source="IND" target="KOR">
      <data key="d0">26040</data>
    </edge>
    <edge source="IND" target="MDG">
      <data key="d0">238084</data>
    </edge>
    <edge source="IND" target="MYS">
      <data key="d0">995232</data>
    </edge>
    <edge source="IND" target="MUS">
      <data key="d0">681025</data>
    </edge>
    <edge source="IND" target="OMN">
      <data key="d0">27837377</data>
    </edge>
    <edge source="IND" target="NLD">
      <data key="d0">2492280</data>
    </edge>
    <edge source="IND" target="NZL">
      <data key="d0">239660</data>
    </edge>
    <edge source="IND" target="NOR">
      <data key="d0">77435</data>
    </edge>
    <edge source="IND" target="PAK">
      <data key="d0">17506279</data>
    </edge>
    <edge source="IND" target="PHL">
      <data key="d0">7626701</data>
    </edge>
    <edge source="IND" target="POL">
      <data key="d0">18668</data>
    </edge>
    <edge source="IND" target="RUS">
      <data key="d0">3730387</data>
    </edge>
    <edge source="IND" target="SAU">
      <data key="d0">12863327</data>
    </edge>
    <edge source="IND" target="SGP">
      <data key="d0">6732682</data>
    </edge>
    <edge source="IND" target="VNM">
      <data key="d0">6136771</data>
    </edge>
    <edge source="IND" target="ZAF">
      <data key="d0">45976</data>
    </edge>
    <edge source="IND" target="ESP">
      <data key="d0">18088</data>
    </edge>
    <edge source="IND" target="SWE">
      <data key="d0">69596</data>
    </edge>
    <edge source="IND" target="THA">
      <data key="d0">3120415</data>
    </edge>
    <edge source="IND" target="TGO">
      <data key="d0">20303</data>
    </edge>
    <edge source="IND" target="ARE">
      <data key="d0">32001255</data>
    </edge>
    <edge source="IND" target="UGA">
      <data key="d0">134999</data>
    </edge>
    <edge source="IND" target="GBR">
      <data key="d0">379133</data>
    </edge>
    <edge source="IND" target="USA">
      <data key="d0">3553671</data>
    </edge>
    <edge source="SGP" target="AUS">
      <data key="d0">1936848</data>
    </edge>
    <edge source="SGP" target="KHM">
      <data key="d0">1270338</data>
    </edge>
    <edge source="SGP" target="CMR">
      <data key="d0">2461601</data>
    </edge>
    <edge source="SGP" target="LKA">
      <data key="d0">632777</data>
    </edge>
    <edge source="SGP" target="CHN">
      <data key="d0">2652751</data>
    </edge>
    <edge source="SGP" target="CRI">
      <data key="d0">220260</data>
    </edge>
    <edge source="SGP" target="BEN">
      <data key="d0">241676</data>
    </edge>
    <edge source="SGP" target="SLV">
      <data key="d0">55482</data>
    </edge>
    <edge source="SGP" target="FRA">
      <data key="d0">195232</data>
    </edge>
    <edge source="SGP" target="HKG">
      <data key="d0">3469761</data>
    </edge>
    <edge source="SGP" target="IDN">
      <data key="d0">7460457</data>
    </edge>
    <edge source="SGP" target="ISR">
      <data key="d0">100805</data>
    </edge>
    <edge source="SGP" target="CIV">
      <data key="d0">64416</data>
    </edge>
    <edge source="SGP" target="JPN">
      <data key="d0">86538088</data>
    </edge>
    <edge source="SGP" target="JOR">
      <data key="d0">170844</data>
    </edge>
    <edge source="SGP" target="KOR">
      <data key="d0">790643</data>
    </edge>
    <edge source="SGP" target="LBN">
      <data key="d0">49754</data>
    </edge>
    <edge source="SGP" target="MDG">
      <data key="d0">56828</data>
    </edge>
    <edge source="SGP" target="MYS">
      <data key="d0">14554165</data>
    </edge>
    <edge source="SGP" target="MRT">
      <data key="d0">144362</data>
    </edge>
    <edge source="SGP" target="MUS">
      <data key="d0">26523</data>
    </edge>
    <edge source="SGP" target="MOZ">
      <data key="d0">81545</data>
    </edge>
    <edge source="SGP" target="OMN">
      <data key="d0">2218808</data>
    </edge>
    <edge source="SGP" target="NLD">
      <data key="d0">79551</data>
    </edge>
    <edge source="SGP" target="NZL">
      <data key="d0">142550</data>
    </edge>
    <edge source="SGP" target="PAK">
      <data key="d0">1633462</data>
    </edge>
    <edge source="SGP" target="PHL">
      <data key="d0">10442771</data>
    </edge>
    <edge source="SGP" target="PRT">
      <data key="d0">87820</data>
    </edge>
    <edge source="SGP" target="SAU">
      <data key="d0">4777819</data>
    </edge>
    <edge source="SGP" target="SEN">
      <data key="d0">495038</data>
    </edge>
    <edge source="SGP" target="IND">
      <data key="d0">1525767</data>
    </edge>
    <edge source="SGP" target="VNM">
      <data key="d0">11253811</data>
    </edge>
    <edge source="SGP" target="ZAF">
      <data key="d0">23672</data>
    </edge>
    <edge source="SGP" target="THA">
      <data key="d0">3111146</data>
    </edge>
    <edge source="SGP" target="ARE">
      <data key="d0">1472900</data>
    </edge>
    <edge source="SGP" target="TUR">
      <data key="d0">1177745</data>
    </edge>
    <edge source="SGP" target="EGY">
      <data key="d0">5844469</data>
    </edge>
    <edge source="SGP" target="GBR">
      <data key="d0">493978</data>
    </edge>
    <edge source="SGP" target="USA">
      <data key="d0">156200</data>
    </edge>
    <edge source="VNM" target="KHM">
      <data key="d0">2692315</data>
    </edge>
    <edge source="VNM" target="CAN">
      <data key="d0">290152</data>
    </edge>
    <edge source="VNM" target="CHN">
      <data key="d0">16637960</data>
    </edge>
    <edge source="VNM" target="HND">
      <data key="d0">80000</data>
    </edge>
    <edge source="VNM" target="HKG">
      <data key="d0">1282243</data>
    </edge>
    <edge source="VNM" target="JPN">
      <data key="d0">1360696</data>
    </edge>
    <edge source="VNM" target="KOR">
      <data key="d0">305701</data>
    </edge>
    <edge source="VNM" target="MYS">
      <data key="d0">248505</data>
    </edge>
    <edge source="VNM" target="NLD">
      <data key="d0">36764</data>
    </edge>
    <edge source="VNM" target="PHL">
      <data key="d0">7125484</data>
    </edge>
    <edge source="VNM" target="RUS">
      <data key="d0">14396</data>
    </edge>
    <edge source="VNM" target="SAU">
      <data key="d0">67541</data>
    </edge>
    <edge source="VNM" target="SGP">
      <data key="d0">3461951</data>
    </edge>
    <edge source="VNM" target="THA">
      <data key="d0">237716</data>
    </edge>
    <edge source="VNM" target="ARE">
      <data key="d0">39575</data>
    </edge>
    <edge source="VNM" target="TUR">
      <data key="d0">1428896</data>
    </edge>
    <edge source="VNM" target="USA">
      <data key="d0">143142</data>
    </edge>
    <edge source="ZAF" target="AUS">
      <data key="d0">321165</data>
    </edge>
    <edge source="ZAF" target="BWA">
      <data key="d0">46646399</data>
    </edge>
    <edge source="ZAF" target="CMR">
      <data key="d0">211338</data>
    </edge>
    <edge source="ZAF" target="CAN">
      <data key="d0">784725</data>
    </edge>
    <edge source="ZAF" target="CHN">
      <data key="d0">102144</data>
    </edge>
    <edge source="ZAF" target="COL">
      <data key="d0">99389</data>
    </edge>
    <edge source="ZAF" target="ETH">
      <data key="d0">107176</data>
    </edge>
    <edge source="ZAF" target="GHA">
      <data key="d0">480642</data>
    </edge>
    <edge source="ZAF" target="HKG">
      <data key="d0">659732</data>
    </edge>
    <edge source="ZAF" target="IDN">
      <data key="d0">23877</data>
    </edge>
    <edge source="ZAF" target="CIV">
      <data key="d0">2423576</data>
    </edge>
    <edge source="ZAF" target="JPN">
      <data key="d0">5519552</data>
    </edge>
    <edge source="ZAF" target="KOR">
      <data key="d0">1349538</data>
    </edge>
    <edge source="ZAF" target="MDG">
      <data key="d0">133875</data>
    </edge>
    <edge source="ZAF" target="MWI">
      <data key="d0">3397941</data>
    </edge>
    <edge source="ZAF" target="MUS">
      <data key="d0">2758792</data>
    </edge>
    <edge source="ZAF" target="MOZ">
      <data key="d0">41279818</data>
    </edge>
    <edge source="ZAF" target="NAM">
      <data key="d0">39565295</data>
    </edge>
    <edge source="ZAF" target="PHL">
      <data key="d0">160808</data>
    </edge>
    <edge source="ZAF" target="SAU">
      <data key="d0">56327</data>
    </edge>
    <edge source="ZAF" target="SEN">
      <data key="d0">18472</data>
    </edge>
    <edge source="ZAF" target="SGP">
      <data key="d0">83953</data>
    </edge>
    <edge source="ZAF" target="ZWE">
      <data key="d0">14882960</data>
    </edge>
    <edge source="ZAF" target="CHE">
      <data key="d0">53540</data>
    </edge>
    <edge source="ZAF" target="ARE">
      <data key="d0">492213</data>
    </edge>
    <edge source="ZAF" target="UGA">
      <data key="d0">250916</data>
    </edge>
    <edge source="ZAF" target="GBR">
      <data key="d0">36322</data>
    </edge>
    <edge source="ZAF" target="TZA">
      <data key="d0">3720707</data>
    </edge>
    <edge source="ZAF" target="USA">
      <data key="d0">7685185</data>
    </edge>
    <edge source="ZAF" target="URY">
      <data key="d0">11229</data>
    </edge>
    <edge source="THA" target="AUS">
      <data key="d0">1359231</data>
    </edge>
    <edge source="THA" target="BEL">
      <data key="d0">72860</data>
    </edge>
    <edge source="THA" target="KHM">
      <data key="d0">54710232</data>
    </edge>
    <edge source="THA" target="CAN">
      <data key="d0">1690544</data>
    </edge>
    <edge source="THA" target="LKA">
      <data key="d0">1939871</data>
    </edge>
    <edge source="THA" target="CHN">
      <data key="d0">7704660</data>
    </edge>
    <edge source="THA" target="FRA">
      <data key="d0">382160</data>
    </edge>
    <edge source="THA" target="DEU">
      <data key="d0">28444</data>
    </edge>
    <edge source="THA" target="HKG">
      <data key="d0">31255993</data>
    </edge>
    <edge source="THA" target="IDN">
      <data key="d0">5492890</data>
    </edge>
    <edge source="THA" target="ITA">
      <data key="d0">112564</data>
    </edge>
    <edge source="THA" target="JPN">
      <data key="d0">18333864</data>
    </edge>
    <edge source="THA" target="JOR">
      <data key="d0">30630</data>
    </edge>
    <edge source="THA" target="KOR">
      <data key="d0">225559</data>
    </edge>
    <edge source="THA" target="MYS">
      <data key="d0">21356877</data>
    </edge>
    <edge source="THA" target="NLD">
      <data key="d0">278460</data>
    </edge>
    <edge source="THA" target="NZL">
      <data key="d0">125483</data>
    </edge>
    <edge source="THA" target="NOR">
      <data key="d0">19431</data>
    </edge>
    <edge source="THA" target="PAK">
      <data key="d0">50903</data>
    </edge>
    <edge source="THA" target="PHL">
      <data key="d0">31344149</data>
    </edge>
    <edge source="THA" target="SAU">
      <data key="d0">97440</data>
    </edge>
    <edge source="THA" target="IND">
      <data key="d0">2394689</data>
    </edge>
    <edge source="THA" target="SGP">
      <data key="d0">40412737</data>
    </edge>
    <edge source="THA" target="VNM">
      <data key="d0">8602549</data>
    </edge>
    <edge source="THA" target="ZAF">
      <data key="d0">102749</data>
    </edge>
    <edge source="THA" target="SWE">
      <data key="d0">95134</data>
    </edge>
    <edge source="THA" target="CHE">
      <data key="d0">62653</data>
    </edge>
    <edge source="THA" target="ARE">
      <data key="d0">243959</data>
    </edge>
    <edge source="THA" target="EGY">
      <data key="d0">516823</data>
    </edge>
    <edge source="THA" target="GBR">
      <data key="d0">84926</data>
    </edge>
    <edge source="THA" target="USA">
      <data key="d0">7615187</data>
    </edge>
    <edge source="UKR" target="ALB">
      <data key="d0">325955</data>
    </edge>
    <edge source="UKR" target="DZA">
      <data key="d0">3118759</data>
    </edge>
    <edge source="UKR" target="AZE">
      <data key="d0">5202223</data>
    </edge>
    <edge source="UKR" target="AUT">
      <data key="d0">22516</data>
    </edge>
    <edge source="UKR" target="ARM">
      <data key="d0">7974094</data>
    </edge>
    <edge source="UKR" target="BGR">
      <data key="d0">14263</data>
    </edge>
    <edge source="UKR" target="BLR">
      <data key="d0">68122</data>
    </edge>
    <edge source="UKR" target="CMR">
      <data key="d0">278999</data>
    </edge>
    <edge source="UKR" target="CHN">
      <data key="d0">2120003</data>
    </edge>
    <edge source="UKR" target="CRI">
      <data key="d0">108857</data>
    </edge>
    <edge source="UKR" target="CZE">
      <data key="d0">25779</data>
    </edge>
    <edge source="UKR" target="BEN">
      <data key="d0">146994</data>
    </edge>
    <edge source="UKR" target="DNK">
      <data key="d0">15630396</data>
    </edge>
    <edge source="UKR" target="FRA">
      <data key="d0">166268</data>
    </edge>
    <edge source="UKR" target="GEO">
      <data key="d0">12404615</data>
    </edge>
    <edge source="UKR" target="GMB">
      <data key="d0">149981</data>
    </edge>
    <edge source="UKR" target="DEU">
      <data key="d0">110961</data>
    </edge>
    <edge source="UKR" target="GHA">
      <data key="d0">216999</data>
    </edge>
    <edge source="UKR" target="HKG">
      <data key="d0">156665</data>
    </edge>
    <edge source="UKR" target="IDN">
      <data key="d0">2045248</data>
    </edge>
    <edge source="UKR" target="ISR">
      <data key="d0">4313580</data>
    </edge>
    <edge source="UKR" target="JAM">
      <data key="d0">34749</data>
    </edge>
    <edge source="UKR" target="JPN">
      <data key="d0">639291</data>
    </edge>
    <edge source="UKR" target="KAZ">
      <data key="d0">39816070</data>
    </edge>
    <edge source="UKR" target="JOR">
      <data key="d0">1993835</data>
    </edge>
    <edge source="UKR" target="KOR">
      <data key="d0">1362665</data>
    </edge>
    <edge source="UKR" target="KGZ">
      <data key="d0">719192</data>
    </edge>
    <edge source="UKR" target="LBN">
      <data key="d0">980882</data>
    </edge>
    <edge source="UKR" target="LVA">
      <data key="d0">85071</data>
    </edge>
    <edge source="UKR" target="LTU">
      <data key="d0">82968</data>
    </edge>
    <edge source="UKR" target="MYS">
      <data key="d0">3868553</data>
    </edge>
    <edge source="UKR" target="MRT">
      <data key="d0">233096</data>
    </edge>
    <edge source="UKR" target="MEX">
      <data key="d0">385198</data>
    </edge>
    <edge source="UKR" target="MDA">
      <data key="d0">20457149</data>
    </edge>
    <edge source="UKR" target="MAR">
      <data key="d0">4337915</data>
    </edge>
    <edge source="UKR" target="OMN">
      <data key="d0">780367</data>
    </edge>
    <edge source="UKR" target="NLD">
      <data key="d0">2998003</data>
    </edge>
    <edge source="UKR" target="NER">
      <data key="d0">606720</data>
    </edge>
    <edge source="UKR" target="PAK">
      <data key="d0">6112056</data>
    </edge>
    <edge source="UKR" target="PAN">
      <data key="d0">73427</data>
    </edge>
    <edge source="UKR" target="PHL">
      <data key="d0">2125054</data>
    </edge>
    <edge source="UKR" target="POL">
      <data key="d0">146940</data>
    </edge>
    <edge source="UKR" target="RUS">
      <data key="d0">3562297</data>
    </edge>
    <edge source="UKR" target="SAU">
      <data key="d0">4248109</data>
    </edge>
    <edge source="UKR" target="IND">
      <data key="d0">844830</data>
    </edge>
    <edge source="UKR" target="SGP">
      <data key="d0">197581</data>
    </edge>
    <edge source="UKR" target="VNM">
      <data key="d0">2476719</data>
    </edge>
    <edge source="UKR" target="ZAF">
      <data key="d0">324522</data>
    </edge>
    <edge source="UKR" target="THA">
      <data key="d0">1510030</data>
    </edge>
    <edge source="UKR" target="TGO">
      <data key="d0">353704</data>
    </edge>
    <edge source="UKR" target="ARE">
      <data key="d0">22736661</data>
    </edge>
    <edge source="UKR" target="TUN">
      <data key="d0">1404606</data>
    </edge>
    <edge source="UKR" target="TUR">
      <data key="d0">2608281</data>
    </edge>
    <edge source="UKR" target="EGY">
      <data key="d0">9723707</data>
    </edge>
    <edge source="UKR" target="GBR">
      <data key="d0">15558</data>
    </edge>
    <edge source="UKR" target="USA">
      <data key="d0">1500451</data>
    </edge>
    <edge source="UKR" target="BFA">
      <data key="d0">92516</data>
    </edge>
    <edge source="MKD" target="ALB">
      <data key="d0">1021218</data>
    </edge>
    <edge source="MKD" target="AUS">
      <data key="d0">52913</data>
    </edge>
    <edge source="MKD" target="AUT">
      <data key="d0">659847</data>
    </edge>
    <edge source="MKD" target="BGR">
      <data key="d0">52116</data>
    </edge>
    <edge source="MKD" target="CAN">
      <data key="d0">49479</data>
    </edge>
    <edge source="MKD" target="HRV">
      <data key="d0">201133</data>
    </edge>
    <edge source="MKD" target="DNK">
      <data key="d0">108467</data>
    </edge>
    <edge source="MKD" target="DEU">
      <data key="d0">498646</data>
    </edge>
    <edge source="MKD" target="GRC">
      <data key="d0">35072</data>
    </edge>
    <edge source="MKD" target="HUN">
      <data key="d0">19645</data>
    </edge>
    <edge source="MKD" target="NLD">
      <data key="d0">114097</data>
    </edge>
    <edge source="MKD" target="NOR">
      <data key="d0">91795</data>
    </edge>
    <edge source="MKD" target="RUS">
      <data key="d0">29099</data>
    </edge>
    <edge source="MKD" target="SRB">
      <data key="d0">6069312</data>
    </edge>
    <edge source="MKD" target="SVN">
      <data key="d0">32955</data>
    </edge>
    <edge source="MKD" target="CHE">
      <data key="d0">159441</data>
    </edge>
    <edge source="MKD" target="GBR">
      <data key="d0">75879</data>
    </edge>
    <edge source="MKD" target="USA">
      <data key="d0">451110</data>
    </edge>
    <edge source="EGY" target="DZA">
      <data key="d0">367607</data>
    </edge>
    <edge source="EGY" target="AZE">
      <data key="d0">63137</data>
    </edge>
    <edge source="EGY" target="AUS">
      <data key="d0">37640</data>
    </edge>
    <edge source="EGY" target="AUT">
      <data key="d0">33317</data>
    </edge>
    <edge source="EGY" target="CMR">
      <data key="d0">11423</data>
    </edge>
    <edge source="EGY" target="CAN">
      <data key="d0">35562</data>
    </edge>
    <edge source="EGY" target="LKA">
      <data key="d0">104589</data>
    </edge>
    <edge source="EGY" target="ETH">
      <data key="d0">461148</data>
    </edge>
    <edge source="EGY" target="GMB">
      <data key="d0">22972</data>
    </edge>
    <edge source="EGY" target="PSE">
      <data key="d0">8089855</data>
    </edge>
    <edge source="EGY" target="DEU">
      <data key="d0">273203</data>
    </edge>
    <edge source="EGY" target="GHA">
      <data key="d0">88198</data>
    </edge>
    <edge source="EGY" target="GRC">
      <data key="d0">11629</data>
    </edge>
    <edge source="EGY" target="ISR">
      <data key="d0">767725</data>
    </edge>
    <edge source="EGY" target="ITA">
      <data key="d0">18895</data>
    </edge>
    <edge source="EGY" target="JOR">
      <data key="d0">35158023</data>
    </edge>
    <edge source="EGY" target="LBN">
      <data key="d0">11661451</data>
    </edge>
    <edge source="EGY" target="MYS">
      <data key="d0">132156</data>
    </edge>
    <edge source="EGY" target="MRT">
      <data key="d0">2902779</data>
    </edge>
    <edge source="EGY" target="MUS">
      <data key="d0">2390925</data>
    </edge>
    <edge source="EGY" target="MAR">
      <data key="d0">2218985</data>
    </edge>
    <edge source="EGY" target="OMN">
      <data key="d0">20606986</data>
    </edge>
    <edge source="EGY" target="NLD">
      <data key="d0">28320</data>
    </edge>
    <edge source="EGY" target="PAK">
      <data key="d0">279258</data>
    </edge>
    <edge source="EGY" target="PHL">
      <data key="d0">12928</data>
    </edge>
    <edge source="EGY" target="RUS">
      <data key="d0">2541932</data>
    </edge>
    <edge source="EGY" target="SAU">
      <data key="d0">88247617</data>
    </edge>
    <edge source="EGY" target="SEN">
      <data key="d0">190828</data>
    </edge>
    <edge source="EGY" target="VNM">
      <data key="d0">985244</data>
    </edge>
    <edge source="EGY" target="ZAF">
      <data key="d0">47258</data>
    </edge>
    <edge source="EGY" target="ESP">
      <data key="d0">58306</data>
    </edge>
    <edge source="EGY" target="ARE">
      <data key="d0">15296824</data>
    </edge>
    <edge source="EGY" target="TUR">
      <data key="d0">5256153</data>
    </edge>
    <edge source="EGY" target="USA">
      <data key="d0">4934777</data>
    </edge>
    <edge source="USA" target="DZA">
      <data key="d0">4490080</data>
    </edge>
    <edge source="USA" target="AZE">
      <data key="d0">21816</data>
    </edge>
    <edge source="USA" target="ARG">
      <data key="d0">3243630</data>
    </edge>
    <edge source="USA" target="AUS">
      <data key="d0">89260326</data>
    </edge>
    <edge source="USA" target="AUT">
      <data key="d0">30157</data>
    </edge>
    <edge source="USA" target="BEL">
      <data key="d0">1950216</data>
    </edge>
    <edge source="USA" target="BOL">
      <data key="d0">312922</data>
    </edge>
    <edge source="USA" target="BRA">
      <data key="d0">38265329</data>
    </edge>
    <edge source="USA" target="BGR">
      <data key="d0">29742</data>
    </edge>
    <edge source="USA" target="KHM">
      <data key="d0">176241</data>
    </edge>
    <edge source="USA" target="CAN">
      <data key="d0">359166415</data>
    </edge>
    <edge source="USA" target="LKA">
      <data key="d0">12477115</data>
    </edge>
    <edge source="USA" target="CHL">
      <data key="d0">56075032</data>
    </edge>
    <edge source="USA" target="CHN">
      <data key="d0">270097781</data>
    </edge>
    <edge source="USA" target="COL">
      <data key="d0">73138864</data>
    </edge>
    <edge source="USA" target="CRI">
      <data key="d0">17813619</data>
    </edge>
    <edge source="USA" target="DNK">
      <data key="d0">4029024</data>
    </edge>
    <edge source="USA" target="ECU">
      <data key="d0">1126328</data>
    </edge>
    <edge source="USA" target="SLV">
      <data key="d0">11751442</data>
    </edge>
    <edge source="USA" target="FIN">
      <data key="d0">16202</data>
    </edge>
    <edge source="USA" target="FRA">
      <data key="d0">8180904</data>
    </edge>
    <edge source="USA" target="DEU">
      <data key="d0">7285266</data>
    </edge>
    <edge source="USA" target="GHA">
      <data key="d0">683697</data>
    </edge>
    <edge source="USA" target="GRC">
      <data key="d0">248660</data>
    </edge>
    <edge source="USA" target="GTM">
      <data key="d0">30438930</data>
    </edge>
    <edge source="USA" target="HND">
      <data key="d0">14616111</data>
    </edge>
    <edge source="USA" target="HKG">
      <data key="d0">70392122</data>
    </edge>
    <edge source="USA" target="HUN">
      <data key="d0">47676</data>
    </edge>
    <edge source="USA" target="IDN">
      <data key="d0">150200229</data>
    </edge>
    <edge source="USA" target="IRL">
      <data key="d0">928541</data>
    </edge>
    <edge source="USA" target="ISR">
      <data key="d0">16469535</data>
    </edge>
    <edge source="USA" target="ITA">
      <data key="d0">1591114</data>
    </edge>
    <edge source="USA" target="CIV">
      <data key="d0">37050</data>
    </edge>
    <edge source="USA" target="JAM">
      <data key="d0">37400274</data>
    </edge>
    <edge source="USA" target="JPN">
      <data key="d0">193116402</data>
    </edge>
    <edge source="USA" target="JOR">
      <data key="d0">5220098</data>
    </edge>
    <edge source="USA" target="KOR">
      <data key="d0">205083165</data>
    </edge>
    <edge source="USA" target="LBN">
      <data key="d0">1577492</data>
    </edge>
    <edge source="USA" target="LVA">
      <data key="d0">145060</data>
    </edge>
    <edge source="USA" target="LTU">
      <data key="d0">158780</data>
    </edge>
    <edge source="USA" target="MDG">
      <data key="d0">52981</data>
    </edge>
    <edge source="USA" target="MYS">
      <data key="d0">78255053</data>
    </edge>
    <edge source="USA" target="MEX">
      <data key="d0">1317263852</data>
    </edge>
    <edge source="USA" target="MAR">
      <data key="d0">4184380</data>
    </edge>
    <edge source="USA" target="OMN">
      <data key="d0">3230595</data>
    </edge>
    <edge source="USA" target="NLD">
      <data key="d0">9913570</data>
    </edge>
    <edge source="USA" target="NZL">
      <data key="d0">22689747</data>
    </edge>
    <edge source="USA" target="NIC">
      <data key="d0">7930551</data>
    </edge>
    <edge source="USA" target="NOR">
      <data key="d0">39589</data>
    </edge>
    <edge source="USA" target="PAK">
      <data key="d0">44214731</data>
    </edge>
    <edge source="USA" target="PAN">
      <data key="d0">33801591</data>
    </edge>
    <edge source="USA" target="PRY">
      <data key="d0">162487</data>
    </edge>
    <edge source="USA" target="PER">
      <data key="d0">41578488</data>
    </edge>
    <edge source="USA" target="PHL">
      <data key="d0">220285443</data>
    </edge>
    <edge source="USA" target="ROU">
      <data key="d0">10848</data>
    </edge>
    <edge source="USA" target="RUS">
      <data key="d0">1255958</data>
    </edge>
    <edge source="USA" target="SAU">
      <data key="d0">65702258</data>
    </edge>
    <edge source="USA" target="SEN">
      <data key="d0">367444</data>
    </edge>
    <edge source="USA" target="IND">
      <data key="d0">2723303</data>
    </edge>
    <edge source="USA" target="SGP">
      <data key="d0">18952664</data>
    </edge>
    <edge source="USA" target="SVK">
      <data key="d0">17802</data>
    </edge>
    <edge source="USA" target="VNM">
      <data key="d0">93611649</data>
    </edge>
    <edge source="USA" target="ZAF">
      <data key="d0">2381486</data>
    </edge>
    <edge source="USA" target="ESP">
      <data key="d0">5673466</data>
    </edge>
    <edge source="USA" target="SWE">
      <data key="d0">1913909</data>
    </edge>
    <edge source="USA" target="CHE">
      <data key="d0">9407636</data>
    </edge>
    <edge source="USA" target="THA">
      <data key="d0">26478059</data>
    </edge>
    <edge source="USA" target="ARE">
      <data key="d0">39581796</data>
    </edge>
    <edge source="USA" target="TUN">
      <data key="d0">59441</data>
    </edge>
    <edge source="USA" target="TUR">
      <data key="d0">2927689</data>
    </edge>
    <edge source="USA" target="UKR">
      <data key="d0">181818</data>
    </edge>
    <edge source="USA" target="MKD">
      <data key="d0">39894</data>
    </edge>
    <edge source="USA" target="EGY">
      <data key="d0">28544374</data>
    </edge>
    <edge source="USA" target="GBR">
      <data key="d0">11455926</data>
    </edge>
    <edge source="USA" target="URY">
      <data key="d0">1569957</data>
    </edge>
    <edge source="BFA" target="FRA">
      <data key="d0">10086</data>
    </edge>
    <edge source="BFA" target="NER">
      <data key="d0">19373</data>
    </edge>
    <edge source="URY" target="DZA">
      <data key="d0">42244260</data>
    </edge>
    <edge source="URY" target="ARG">
      <data key="d0">7473435</data>
    </edge>
    <edge source="URY" target="BOL">
      <data key="d0">3313688</data>
    </edge>
    <edge source="URY" target="BRA">
      <data key="d0">341745589</data>
    </edge>
    <edge source="URY" target="CHL">
      <data key="d0">7031309</data>
    </edge>
    <edge source="URY" target="CHN">
      <data key="d0">16221138</data>
    </edge>
    <edge source="URY" target="COL">
      <data key="d0">3175487</data>
    </edge>
    <edge source="URY" target="CRI">
      <data key="d0">40250</data>
    </edge>
    <edge source="URY" target="GEO">
      <data key="d0">815702</data>
    </edge>
    <edge source="URY" target="HKG">
      <data key="d0">472498</data>
    </edge>
    <edge source="URY" target="CIV">
      <data key="d0">34138</data>
    </edge>
    <edge source="URY" target="JPN">
      <data key="d0">40112</data>
    </edge>
    <edge source="URY" target="JOR">
      <data key="d0">70044</data>
    </edge>
    <edge source="URY" target="KOR">
      <data key="d0">98500</data>
    </edge>
    <edge source="URY" target="MYS">
      <data key="d0">214657</data>
    </edge>
    <edge source="URY" target="MRT">
      <data key="d0">357500</data>
    </edge>
    <edge source="URY" target="MEX">
      <data key="d0">30349036</data>
    </edge>
    <edge source="URY" target="MAR">
      <data key="d0">1295354</data>
    </edge>
    <edge source="URY" target="PAK">
      <data key="d0">316412</data>
    </edge>
    <edge source="URY" target="PRY">
      <data key="d0">1744455</data>
    </edge>
    <edge source="URY" target="PER">
      <data key="d0">683003</data>
    </edge>
    <edge source="URY" target="PHL">
      <data key="d0">6657164</data>
    </edge>
    <edge source="URY" target="RUS">
      <data key="d0">50245709</data>
    </edge>
    <edge source="URY" target="SAU">
      <data key="d0">1340801</data>
    </edge>
    <edge source="URY" target="SEN">
      <data key="d0">416375</data>
    </edge>
    <edge source="URY" target="IND">
      <data key="d0">291580</data>
    </edge>
    <edge source="URY" target="SGP">
      <data key="d0">3925605</data>
    </edge>
    <edge source="URY" target="VNM">
      <data key="d0">3792780</data>
    </edge>
    <edge source="URY" target="ZAF">
      <data key="d0">4235293</data>
    </edge>
    <edge source="URY" target="THA">
      <data key="d0">179440</data>
    </edge>
    <edge source="URY" target="ARE">
      <data key="d0">738234</data>
    </edge>
    <edge source="URY" target="EGY">
      <data key="d0">848250</data>
    </edge>
    <edge source="URY" target="GBR">
      <data key="d0">19900</data>
    </edge>
    <edge source="URY" target="USA">
      <data key="d0">6130613</data>
    </edge>
    <edge source="URY" target="BFA">
      <data key="d0">205450</data>
    </edge>
    <edge source="AUS" target="DZA">
      <data key="d0">3564454</data>
    </edge>
    <edge source="AUS" target="AZE">
      <data key="d0">78565</data>
    </edge>
    <edge source="AUS" target="KHM">
      <data key="d0">1174247</data>
    </edge>
    <edge source="AUS" target="CAN">
      <data key="d0">2208195</data>
    </edge>
    <edge source="AUS" target="LKA">
      <data key="d0">32314011</data>
    </edge>
    <edge source="AUS" target="CHL">
      <data key="d0">616768</data>
    </edge>
    <edge source="AUS" target="CHN">
      <data key="d0">287686398</data>
    </edge>
    <edge source="AUS" target="COL">
      <data key="d0">114258</data>
    </edge>
    <edge source="AUS" target="SLV">
      <data key="d0">6556176</data>
    </edge>
    <edge source="AUS" target="GEO">
      <data key="d0">61979</data>
    </edge>
    <edge source="AUS" target="GTM">
      <data key="d0">1268280</data>
    </edge>
    <edge source="AUS" target="HKG">
      <data key="d0">71041055</data>
    </edge>
    <edge source="AUS" target="IDN">
      <data key="d0">111948117</data>
    </edge>
    <edge source="AUS" target="JPN">
      <data key="d0">288941509</data>
    </edge>
    <edge source="AUS" target="KAZ">
      <data key="d0">1026853</data>
    </edge>
    <edge source="AUS" target="JOR">
      <data key="d0">1819522</data>
    </edge>
    <edge source="AUS" target="KOR">
      <data key="d0">67371331</data>
    </edge>
    <edge source="AUS" target="LBN">
      <data key="d0">641962</data>
    </edge>
    <edge source="AUS" target="MDG">
      <data key="d0">226248</data>
    </edge>
    <edge source="AUS" target="MYS">
      <data key="d0">112576588</data>
    </edge>
    <edge source="AUS" target="MUS">
      <data key="d0">14279626</data>
    </edge>
    <edge source="AUS" target="MEX">
      <data key="d0">2846947</data>
    </edge>
    <edge source="AUS" target="MAR">
      <data key="d0">1111780</data>
    </edge>
    <edge source="AUS" target="OMN">
      <data key="d0">4979570</data>
    </edge>
    <edge source="AUS" target="NLD">
      <data key="d0">572851</data>
    </edge>
    <edge source="AUS" target="NZL">
      <data key="d0">60224543</data>
    </edge>
    <edge source="AUS" target="PAK">
      <data key="d0">1152978</data>
    </edge>
    <edge source="AUS" target="PER">
      <data key="d0">1656057</data>
    </edge>
    <edge source="AUS" target="PHL">
      <data key="d0">54517101</data>
    </edge>
    <edge source="AUS" target="SAU">
      <data key="d0">17208003</data>
    </edge>
    <edge source="AUS" target="IND">
      <data key="d0">577226</data>
    </edge>
    <edge source="AUS" target="SGP">
      <data key="d0">136925908</data>
    </edge>
    <edge source="AUS" target="VNM">
      <data key="d0">51228122</data>
    </edge>
    <edge source="AUS" target="ZAF">
      <data key="d0">1660795</data>
    </edge>
    <edge source="AUS" target="ESP">
      <data key="d0">47312</data>
    </edge>
    <edge source="AUS" target="THA">
      <data key="d0">57488249</data>
    </edge>
    <edge source="AUS" target="ARE">
      <data key="d0">24095091</data>
    </edge>
    <edge source="AUS" target="TUR">
      <data key="d0">504221</data>
    </edge>
    <edge source="AUS" target="EGY">
      <data key="d0">2162168</data>
    </edge>
    <edge source="AUS" target="TZA">
      <data key="d0">953493</data>
    </edge>
    <edge source="AUS" target="USA">
      <data key="d0">39609953</data>
    </edge>
    <edge source="LKA" target="AUS">
      <data key="d0">20497</data>
    </edge>
    <edge source="LKA" target="CAN">
      <data key="d0">366273</data>
    </edge>
    <edge source="LKA" target="DEU">
      <data key="d0">16520</data>
    </edge>
    <edge source="LKA" target="JPN">
      <data key="d0">10169</data>
    </edge>
    <edge source="LKA" target="SGP">
      <data key="d0">166682</data>
    </edge>
    <edge source="LKA" target="ARE">
      <data key="d0">17525</data>
    </edge>
    <edge source="LKA" target="GBR">
      <data key="d0">12394</data>
    </edge>
    <edge source="LKA" target="USA">
      <data key="d0">45259</data>
    </edge>
    <edge source="SLV" target="CRI">
      <data key="d0">2373101</data>
    </edge>
    <edge source="SLV" target="GTM">
      <data key="d0">17423503</data>
    </edge>
    <edge source="SLV" target="HND">
      <data key="d0">3850714</data>
    </edge>
    <edge source="SLV" target="NIC">
      <data key="d0">2488522</data>
    </edge>
    <edge source="SLV" target="PAN">
      <data key="d0">39587</data>
    </edge>
    <edge source="SLV" target="USA">
      <data key="d0">4704226</data>
    </edge>
    <edge source="GTM" target="CHL">
      <data key="d0">15701</data>
    </edge>
    <edge source="GTM" target="CRI">
      <data key="d0">928694</data>
    </edge>
    <edge source="GTM" target="SLV">
      <data key="d0">7498670</data>
    </edge>
    <edge source="GTM" target="HND">
      <data key="d0">9256564</data>
    </edge>
    <edge source="GTM" target="NIC">
      <data key="d0">319522</data>
    </edge>
    <edge source="GTM" target="PAN">
      <data key="d0">601825</data>
    </edge>
    <edge source="KAZ" target="CHN">
      <data key="d0">10260</data>
    </edge>
    <edge source="KAZ" target="KGZ">
      <data key="d0">2686212</data>
    </edge>
    <edge source="KAZ" target="RUS">
      <data key="d0">14778756</data>
    </edge>
    <edge source="OMN" target="AUS">
      <data key="d0">197682</data>
    </edge>
    <edge source="OMN" target="LKA">
      <data key="d0">21056</data>
    </edge>
    <edge source="OMN" target="CHN">
      <data key="d0">612348</data>
    </edge>
    <edge source="OMN" target="GRC">
      <data key="d0">2809834</data>
    </edge>
    <edge source="OMN" target="ITA">
      <data key="d0">10102</data>
    </edge>
    <edge source="OMN" target="CIV">
      <data key="d0">76898</data>
    </edge>
    <edge source="OMN" target="JOR">
      <data key="d0">2926953</data>
    </edge>
    <edge source="OMN" target="MYS">
      <data key="d0">39446</data>
    </edge>
    <edge source="OMN" target="NLD">
      <data key="d0">581903</data>
    </edge>
    <edge source="OMN" target="NZL">
      <data key="d0">415317</data>
    </edge>
    <edge source="OMN" target="SAU">
      <data key="d0">42238061</data>
    </edge>
    <edge source="OMN" target="SEN">
      <data key="d0">64487</data>
    </edge>
    <edge source="OMN" target="IND">
      <data key="d0">155944</data>
    </edge>
    <edge source="OMN" target="VNM">
      <data key="d0">113200</data>
    </edge>
    <edge source="OMN" target="ARE">
      <data key="d0">33340932</data>
    </edge>
    <edge source="OMN" target="TUR">
      <data key="d0">66242</data>
    </edge>
    <edge source="OMN" target="TZA">
      <data key="d0">659537</data>
    </edge>
    <edge source="NLD" target="ALB">
      <data key="d0">939033</data>
    </edge>
    <edge source="NLD" target="DZA">
      <data key="d0">75050845</data>
    </edge>
    <edge source="NLD" target="AZE">
      <data key="d0">979809</data>
    </edge>
    <edge source="NLD" target="ARG">
      <data key="d0">769207</data>
    </edge>
    <edge source="NLD" target="AUS">
      <data key="d0">31843106</data>
    </edge>
    <edge source="NLD" target="AUT">
      <data key="d0">59177120</data>
    </edge>
    <edge source="NLD" target="ARM">
      <data key="d0">800029</data>
    </edge>
    <edge source="NLD" target="BEL">
      <data key="d0">1223996337</data>
    </edge>
    <edge source="NLD" target="BOL">
      <data key="d0">385193</data>
    </edge>
    <edge source="NLD" target="BRA">
      <data key="d0">6157122</data>
    </edge>
    <edge source="NLD" target="BGR">
      <data key="d0">16740841</data>
    </edge>
    <edge source="NLD" target="BLR">
      <data key="d0">237621</data>
    </edge>
    <edge source="NLD" target="KHM">
      <data key="d0">338957</data>
    </edge>
    <edge source="NLD" target="CMR">
      <data key="d0">9986856</data>
    </edge>
    <edge source="NLD" target="CAN">
      <data key="d0">13266857</data>
    </edge>
    <edge source="NLD" target="CAF">
      <data key="d0">1392448</data>
    </edge>
    <edge source="NLD" target="LKA">
      <data key="d0">197723</data>
    </edge>
    <edge source="NLD" target="CHL">
      <data key="d0">3732891</data>
    </edge>
    <edge source="NLD" target="CHN">
      <data key="d0">272642870</data>
    </edge>
    <edge source="NLD" target="COL">
      <data key="d0">3527247</data>
    </edge>
    <edge source="NLD" target="CRI">
      <data key="d0">1640083</data>
    </edge>
    <edge source="NLD" target="HRV">
      <data key="d0">11257214</data>
    </edge>
    <edge source="NLD" target="CZE">
      <data key="d0">36142977</data>
    </edge>
    <edge source="NLD" target="BEN">
      <data key="d0">1287767</data>
    </edge>
    <edge source="NLD" target="DNK">
      <data key="d0">73948569</data>
    </edge>
    <edge source="NLD" target="SLV">
      <data key="d0">332347</data>
    </edge>
    <edge source="NLD" target="ETH">
      <data key="d0">2882082</data>
    </edge>
    <edge source="NLD" target="EST">
      <data key="d0">6228004</data>
    </edge>
    <edge source="NLD" target="FIN">
      <data key="d0">26292184</data>
    </edge>
    <edge source="NLD" target="FRA">
      <data key="d0">759500235</data>
    </edge>
    <edge source="NLD" target="GEO">
      <data key="d0">3481630</data>
    </edge>
    <edge source="NLD" target="GMB">
      <data key="d0">3719301</data>
    </edge>
    <edge source="NLD" target="PSE">
      <data key="d0">1567834</data>
    </edge>
    <edge source="NLD" target="DEU">
      <data key="d0">2424389171</data>
    </edge>
    <edge source="NLD" target="GHA">
      <data key="d0">6361481</data>
    </edge>
    <edge source="NLD" target="GRC">
      <data key="d0">177710134</data>
    </edge>
    <edge source="NLD" target="GTM">
      <data key="d0">1761065</data>
    </edge>
    <edge source="NLD" target="HND">
      <data key="d0">92189</data>
    </edge>
    <edge source="NLD" target="HKG">
      <data key="d0">169924841</data>
    </edge>
    <edge source="NLD" target="HUN">
      <data key="d0">34662825</data>
    </edge>
    <edge source="NLD" target="IDN">
      <data key="d0">43083421</data>
    </edge>
    <edge source="NLD" target="IRL">
      <data key="d0">41999678</data>
    </edge>
    <edge source="NLD" target="ISR">
      <data key="d0">16100627</data>
    </edge>
    <edge source="NLD" target="ITA">
      <data key="d0">233682678</data>
    </edge>
    <edge source="NLD" target="CIV">
      <data key="d0">9968074</data>
    </edge>
    <edge source="NLD" target="JAM">
      <data key="d0">221997</data>
    </edge>
    <edge source="NLD" target="JPN">
      <data key="d0">102462374</data>
    </edge>
    <edge source="NLD" target="KAZ">
      <data key="d0">257683</data>
    </edge>
    <edge source="NLD" target="JOR">
      <data key="d0">10984726</data>
    </edge>
    <edge source="NLD" target="KOR">
      <data key="d0">87778459</data>
    </edge>
    <edge source="NLD" target="KGZ">
      <data key="d0">37416</data>
    </edge>
    <edge source="NLD" target="LBN">
      <data key="d0">36213572</data>
    </edge>
    <edge source="NLD" target="LVA">
      <data key="d0">2113631</data>
    </edge>
    <edge source="NLD" target="LTU">
      <data key="d0">8677658</data>
    </edge>
    <edge source="NLD" target="MDG">
      <data key="d0">748198</data>
    </edge>
    <edge source="NLD" target="MWI">
      <data key="d0">692809</data>
    </edge>
    <edge source="NLD" target="MYS">
      <data key="d0">15561521</data>
    </edge>
    <edge source="NLD" target="MRT">
      <data key="d0">876600</data>
    </edge>
    <edge source="NLD" target="MUS">
      <data key="d0">2636151</data>
    </edge>
    <edge source="NLD" target="MEX">
      <data key="d0">43886514</data>
    </edge>
    <edge source="NLD" target="MDA">
      <data key="d0">466404</data>
    </edge>
    <edge source="NLD" target="MAR">
      <data key="d0">39166247</data>
    </edge>
    <edge source="NLD" target="MOZ">
      <data key="d0">135954</data>
    </edge>
    <edge source="NLD" target="OMN">
      <data key="d0">22967626</data>
    </edge>
    <edge source="NLD" target="NAM">
      <data key="d0">83007</data>
    </edge>
    <edge source="NLD" target="NZL">
      <data key="d0">10523405</data>
    </edge>
    <edge source="NLD" target="NIC">
      <data key="d0">80762</data>
    </edge>
    <edge source="NLD" target="NER">
      <data key="d0">1640619</data>
    </edge>
    <edge source="NLD" target="NOR">
      <data key="d0">10449761</data>
    </edge>
    <edge source="NLD" target="PAK">
      <data key="d0">1923846</data>
    </edge>
    <edge source="NLD" target="PAN">
      <data key="d0">3301808</data>
    </edge>
    <edge source="NLD" target="PRY">
      <data key="d0">12042</data>
    </edge>
    <edge source="NLD" target="PER">
      <data key="d0">2044495</data>
    </edge>
    <edge source="NLD" target="PHL">
      <data key="d0">20867316</data>
    </edge>
    <edge source="NLD" target="POL">
      <data key="d0">97819001</data>
    </edge>
    <edge source="NLD" target="PRT">
      <data key="d0">42722587</data>
    </edge>
    <edge source="NLD" target="ROU">
      <data key="d0">15654756</data>
    </edge>
    <edge source="NLD" target="RUS">
      <data key="d0">64886477</data>
    </edge>
    <edge source="NLD" target="SAU">
      <data key="d0">112744800</data>
    </edge>
    <edge source="NLD" target="SEN">
      <data key="d0">3172693</data>
    </edge>
    <edge source="NLD" target="SRB">
      <data key="d0">2086832</data>
    </edge>
    <edge source="NLD" target="IND">
      <data key="d0">1520320</data>
    </edge>
    <edge source="NLD" target="SGP">
      <data key="d0">34655351</data>
    </edge>
    <edge source="NLD" target="SVK">
      <data key="d0">9162576</data>
    </edge>
    <edge source="NLD" target="VNM">
      <data key="d0">21091148</data>
    </edge>
    <edge source="NLD" target="SVN">
      <data key="d0">10065953</data>
    </edge>
    <edge source="NLD" target="ZAF">
      <data key="d0">10279324</data>
    </edge>
    <edge source="NLD" target="ESP">
      <data key="d0">277079639</data>
    </edge>
    <edge source="NLD" target="SWE">
      <data key="d0">160519611</data>
    </edge>
    <edge source="NLD" target="CHE">
      <data key="d0">62169262</data>
    </edge>
    <edge source="NLD" target="THA">
      <data key="d0">25015056</data>
    </edge>
    <edge source="NLD" target="TGO">
      <data key="d0">3483041</data>
    </edge>
    <edge source="NLD" target="ARE">
      <data key="d0">95034172</data>
    </edge>
    <edge source="NLD" target="TUN">
      <data key="d0">3954760</data>
    </edge>
    <edge source="NLD" target="TUR">
      <data key="d0">11589811</data>
    </edge>
    <edge source="NLD" target="UGA">
      <data key="d0">189845</data>
    </edge>
    <edge source="NLD" target="UKR">
      <data key="d0">3868430</data>
    </edge>
    <edge source="NLD" target="MKD">
      <data key="d0">228357</data>
    </edge>
    <edge source="NLD" target="EGY">
      <data key="d0">58027196</data>
    </edge>
    <edge source="NLD" target="GBR">
      <data key="d0">417918358</data>
    </edge>
    <edge source="NLD" target="TZA">
      <data key="d0">422021</data>
    </edge>
    <edge source="NLD" target="USA">
      <data key="d0">138472960</data>
    </edge>
    <edge source="NLD" target="BFA">
      <data key="d0">2640187</data>
    </edge>
    <edge source="NLD" target="URY">
      <data key="d0">83407</data>
    </edge>
    <edge source="NZL" target="DZA">
      <data key="d0">471463574</data>
    </edge>
    <edge source="NZL" target="AZE">
      <data key="d0">36575836</data>
    </edge>
    <edge source="NZL" target="AUS">
      <data key="d0">353820620</data>
    </edge>
    <edge source="NZL" target="ARM">
      <data key="d0">10776070</data>
    </edge>
    <edge source="NZL" target="BEL">
      <data key="d0">3473240</data>
    </edge>
    <edge source="NZL" target="BOL">
      <data key="d0">573551</data>
    </edge>
    <edge source="NZL" target="BRA">
      <data key="d0">13495011</data>
    </edge>
    <edge source="NZL" target="KHM">
      <data key="d0">951062</data>
    </edge>
    <edge source="NZL" target="CMR">
      <data key="d0">6967529</data>
    </edge>
    <edge source="NZL" target="CAN">
      <data key="d0">27849527</data>
    </edge>
    <edge source="NZL" target="LKA">
      <data key="d0">159423302</data>
    </edge>
    <edge source="NZL" target="CHL">
      <data key="d0">39345098</data>
    </edge>
    <edge source="NZL" target="CHN">
      <data key="d0">1878313519</data>
    </edge>
    <edge source="NZL" target="COL">
      <data key="d0">577137</data>
    </edge>
    <edge source="NZL" target="CRI">
      <data key="d0">6278676</data>
    </edge>
    <edge source="NZL" target="BEN">
      <data key="d0">149126</data>
    </edge>
    <edge source="NZL" target="DNK">
      <data key="d0">40232872</data>
    </edge>
    <edge source="NZL" target="SLV">
      <data key="d0">6512628</data>
    </edge>
    <edge source="NZL" target="FRA">
      <data key="d0">4116098</data>
    </edge>
    <edge source="NZL" target="GEO">
      <data key="d0">1079809</data>
    </edge>
    <edge source="NZL" target="GMB">
      <data key="d0">670889</data>
    </edge>
    <edge source="NZL" target="DEU">
      <data key="d0">3081346</data>
    </edge>
    <edge source="NZL" target="GHA">
      <data key="d0">18548114</data>
    </edge>
    <edge source="NZL" target="GRC">
      <data key="d0">1717433</data>
    </edge>
    <edge source="NZL" target="GTM">
      <data key="d0">15046607</data>
    </edge>
    <edge source="NZL" target="HND">
      <data key="d0">56237</data>
    </edge>
    <edge source="NZL" target="HKG">
      <data key="d0">76477777</data>
    </edge>
    <edge source="NZL" target="IDN">
      <data key="d0">268615878</data>
    </edge>
    <edge source="NZL" target="CIV">
      <data key="d0">10088485</data>
    </edge>
    <edge source="NZL" target="JAM">
      <data key="d0">16330838</data>
    </edge>
    <edge source="NZL" target="JPN">
      <data key="d0">262923757</data>
    </edge>
    <edge source="NZL" target="KAZ">
      <data key="d0">1505013</data>
    </edge>
    <edge source="NZL" target="JOR">
      <data key="d0">11424243</data>
    </edge>
    <edge source="NZL" target="KOR">
      <data key="d0">103398786</data>
    </edge>
    <edge source="NZL" target="LBN">
      <data key="d0">2451305</data>
    </edge>
    <edge source="NZL" target="MDG">
      <data key="d0">1536798</data>
    </edge>
    <edge source="NZL" target="MWI">
      <data key="d0">145416</data>
    </edge>
    <edge source="NZL" target="MYS">
      <data key="d0">287148202</data>
    </edge>
    <edge source="NZL" target="MUS">
      <data key="d0">31501429</data>
    </edge>
    <edge source="NZL" target="MEX">
      <data key="d0">226690360</data>
    </edge>
    <edge source="NZL" target="MAR">
      <data key="d0">44126877</data>
    </edge>
    <edge source="NZL" target="MOZ">
      <data key="d0">2683713</data>
    </edge>
    <edge source="NZL" target="OMN">
      <data key="d0">42779533</data>
    </edge>
    <edge source="NZL" target="NLD">
      <data key="d0">39369043</data>
    </edge>
    <edge source="NZL" target="NIC">
      <data key="d0">17123706</data>
    </edge>
    <edge source="NZL" target="PAK">
      <data key="d0">25432841</data>
    </edge>
    <edge source="NZL" target="PAN">
      <data key="d0">30984274</data>
    </edge>
    <edge source="NZL" target="PER">
      <data key="d0">34793027</data>
    </edge>
    <edge source="NZL" target="PHL">
      <data key="d0">311010325</data>
    </edge>
    <edge source="NZL" target="POL">
      <data key="d0">299535</data>
    </edge>
    <edge source="NZL" target="RUS">
      <data key="d0">101241699</data>
    </edge>
    <edge source="NZL" target="SAU">
      <data key="d0">250740576</data>
    </edge>
    <edge source="NZL" target="SEN">
      <data key="d0">12672112</data>
    </edge>
    <edge source="NZL" target="IND">
      <data key="d0">5984338</data>
    </edge>
    <edge source="NZL" target="SGP">
      <data key="d0">172984783</data>
    </edge>
    <edge source="NZL" target="VNM">
      <data key="d0">175435213</data>
    </edge>
    <edge source="NZL" target="ZAF">
      <data key="d0">26469115</data>
    </edge>
    <edge source="NZL" target="ZWE">
      <data key="d0">501919</data>
    </edge>
    <edge source="NZL" target="ESP">
      <data key="d0">609730</data>
    </edge>
    <edge source="NZL" target="THA">
      <data key="d0">217681656</data>
    </edge>
    <edge source="NZL" target="TGO">
      <data key="d0">309599</data>
    </edge>
    <edge source="NZL" target="ARE">
      <data key="d0">288996227</data>
    </edge>
    <edge source="NZL" target="TUN">
      <data key="d0">1586005</data>
    </edge>
    <edge source="NZL" target="TUR">
      <data key="d0">25223254</data>
    </edge>
    <edge source="NZL" target="UKR">
      <data key="d0">776246</data>
    </edge>
    <edge source="NZL" target="EGY">
      <data key="d0">265012778</data>
    </edge>
    <edge source="NZL" target="GBR">
      <data key="d0">9359797</data>
    </edge>
    <edge source="NZL" target="TZA">
      <data key="d0">69650</data>
    </edge>
    <edge source="NZL" target="USA">
      <data key="d0">369561425</data>
    </edge>
    <edge source="NZL" target="BFA">
      <data key="d0">1522345</data>
    </edge>
    <edge source="NZL" target="URY">
      <data key="d0">3763320</data>
    </edge>
    <edge source="PAK" target="CAN">
      <data key="d0">68064</data>
    </edge>
    <edge source="PAK" target="HKG">
      <data key="d0">224098</data>
    </edge>
    <edge source="PAK" target="JOR">
      <data key="d0">256180</data>
    </edge>
    <edge source="PAK" target="MYS">
      <data key="d0">557192</data>
    </edge>
    <edge source="PAK" target="MOZ">
      <data key="d0">53853</data>
    </edge>
    <edge source="PAK" target="OMN">
      <data key="d0">638982</data>
    </edge>
    <edge source="PAK" target="SAU">
      <data key="d0">4219569</data>
    </edge>
    <edge source="PAK" target="SEN">
      <data key="d0">14799</data>
    </edge>
    <edge source="PAK" target="ARE">
      <data key="d0">299904</data>
    </edge>
    <edge source="PAK" target="USA">
      <data key="d0">646437</data>
    </edge>
    <edge source="ESP" target="ALB">
      <data key="d0">354114</data>
    </edge>
    <edge source="ESP" target="DZA">
      <data key="d0">3778474</data>
    </edge>
    <edge source="ESP" target="ARG">
      <data key="d0">41365</data>
    </edge>
    <edge source="ESP" target="AUS">
      <data key="d0">4644956</data>
    </edge>
    <edge source="ESP" target="AUT">
      <data key="d0">3142970</data>
    </edge>
    <edge source="ESP" target="BEL">
      <data key="d0">27938510</data>
    </edge>
    <edge source="ESP" target="BRA">
      <data key="d0">264634</data>
    </edge>
    <edge source="ESP" target="BGR">
      <data key="d0">376816</data>
    </edge>
    <edge source="ESP" target="KHM">
      <data key="d0">108892</data>
    </edge>
    <edge source="ESP" target="CMR">
      <data key="d0">1136604</data>
    </edge>
    <edge source="ESP" target="CAN">
      <data key="d0">4536656</data>
    </edge>
    <edge source="ESP" target="LKA">
      <data key="d0">39310</data>
    </edge>
    <edge source="ESP" target="CHL">
      <data key="d0">3676124</data>
    </edge>
    <edge source="ESP" target="CHN">
      <data key="d0">21875701</data>
    </edge>
    <edge source="ESP" target="COL">
      <data key="d0">5014116</data>
    </edge>
    <edge source="ESP" target="CRI">
      <data key="d0">175301</data>
    </edge>
    <edge source="ESP" target="HRV">
      <data key="d0">246122</data>
    </edge>
    <edge source="ESP" target="CZE">
      <data key="d0">3564980</data>
    </edge>
    <edge source="ESP" target="BEN">
      <data key="d0">12072</data>
    </edge>
    <edge source="ESP" target="DNK">
      <data key="d0">5589339</data>
    </edge>
    <edge source="ESP" target="ECU">
      <data key="d0">53476</data>
    </edge>
    <edge source="ESP" target="SLV">
      <data key="d0">149599</data>
    </edge>
    <edge source="ESP" target="ETH">
      <data key="d0">36469</data>
    </edge>
    <edge source="ESP" target="EST">
      <data key="d0">226100</data>
    </edge>
    <edge source="ESP" target="FIN">
      <data key="d0">2664616</data>
    </edge>
    <edge source="ESP" target="FRA">
      <data key="d0">304257284</data>
    </edge>
    <edge source="ESP" target="GEO">
      <data key="d0">32319</data>
    </edge>
    <edge source="ESP" target="GMB">
      <data key="d0">1264867</data>
    </edge>
    <edge source="ESP" target="PSE">
      <data key="d0">9933497</data>
    </edge>
    <edge source="ESP" target="DEU">
      <data key="d0">55590025</data>
    </edge>
    <edge source="ESP" target="GHA">
      <data key="d0">119897</data>
    </edge>
    <edge source="ESP" target="GRC">
      <data key="d0">3122318</data>
    </edge>
    <edge source="ESP" target="GTM">
      <data key="d0">924549</data>
    </edge>
    <edge source="ESP" target="HND">
      <data key="d0">26922</data>
    </edge>
    <edge source="ESP" target="HKG">
      <data key="d0">4728211</data>
    </edge>
    <edge source="ESP" target="HUN">
      <data key="d0">2816365</data>
    </edge>
    <edge source="ESP" target="IRL">
      <data key="d0">2957263</data>
    </edge>
    <edge source="ESP" target="ISR">
      <data key="d0">12543056</data>
    </edge>
    <edge source="ESP" target="ITA">
      <data key="d0">169987081</data>
    </edge>
    <edge source="ESP" target="CIV">
      <data key="d0">280415</data>
    </edge>
    <edge source="ESP" target="JAM">
      <data key="d0">69003</data>
    </edge>
    <edge source="ESP" target="JPN">
      <data key="d0">899322</data>
    </edge>
    <edge source="ESP" target="KAZ">
      <data key="d0">30156</data>
    </edge>
    <edge source="ESP" target="JOR">
      <data key="d0">141105</data>
    </edge>
    <edge source="ESP" target="KOR">
      <data key="d0">6671838</data>
    </edge>
    <edge source="ESP" target="LBN">
      <data key="d0">645175</data>
    </edge>
    <edge source="ESP" target="LVA">
      <data key="d0">332464</data>
    </edge>
    <edge source="ESP" target="LTU">
      <data key="d0">288473</data>
    </edge>
    <edge source="ESP" target="MYS">
      <data key="d0">4044926</data>
    </edge>
    <edge source="ESP" target="MRT">
      <data key="d0">7827891</data>
    </edge>
    <edge source="ESP" target="MUS">
      <data key="d0">396228</data>
    </edge>
    <edge source="ESP" target="MEX">
      <data key="d0">14848232</data>
    </edge>
    <edge source="ESP" target="MAR">
      <data key="d0">4997246</data>
    </edge>
    <edge source="ESP" target="OMN">
      <data key="d0">1106964</data>
    </edge>
    <edge source="ESP" target="NLD">
      <data key="d0">73827471</data>
    </edge>
    <edge source="ESP" target="NZL">
      <data key="d0">199190</data>
    </edge>
    <edge source="ESP" target="NER">
      <data key="d0">26643</data>
    </edge>
    <edge source="ESP" target="NOR">
      <data key="d0">2905114</data>
    </edge>
    <edge source="ESP" target="PAK">
      <data key="d0">418590</data>
    </edge>
    <edge source="ESP" target="PAN">
      <data key="d0">1041126</data>
    </edge>
    <edge source="ESP" target="PRY">
      <data key="d0">14284</data>
    </edge>
    <edge source="ESP" target="PER">
      <data key="d0">1165423</data>
    </edge>
    <edge source="ESP" target="PHL">
      <data key="d0">3251285</data>
    </edge>
    <edge source="ESP" target="POL">
      <data key="d0">7986464</data>
    </edge>
    <edge source="ESP" target="PRT">
      <data key="d0">276686942</data>
    </edge>
    <edge source="ESP" target="ROU">
      <data key="d0">812487</data>
    </edge>
    <edge source="ESP" target="RUS">
      <data key="d0">3640437</data>
    </edge>
    <edge source="ESP" target="SAU">
      <data key="d0">9747216</data>
    </edge>
    <edge source="ESP" target="SEN">
      <data key="d0">1552295</data>
    </edge>
    <edge source="ESP" target="SRB">
      <data key="d0">66139</data>
    </edge>
    <edge source="ESP" target="IND">
      <data key="d0">284611</data>
    </edge>
    <edge source="ESP" target="SGP">
      <data key="d0">1686430</data>
    </edge>
    <edge source="ESP" target="SVK">
      <data key="d0">947924</data>
    </edge>
    <edge source="ESP" target="VNM">
      <data key="d0">2690681</data>
    </edge>
    <edge source="ESP" target="SVN">
      <data key="d0">415932</data>
    </edge>
    <edge source="ESP" target="ZAF">
      <data key="d0">94683</data>
    </edge>
    <edge source="ESP" target="SWE">
      <data key="d0">6559514</data>
    </edge>
    <edge source="ESP" target="CHE">
      <data key="d0">5256499</data>
    </edge>
    <edge source="ESP" target="THA">
      <data key="d0">4583695</data>
    </edge>
    <edge source="ESP" target="ARE">
      <data key="d0">3384907</data>
    </edge>
    <edge source="ESP" target="TUN">
      <data key="d0">1013398</data>
    </edge>
    <edge source="ESP" target="TUR">
      <data key="d0">1359614</data>
    </edge>
    <edge source="ESP" target="UKR">
      <data key="d0">252228</data>
    </edge>
    <edge source="ESP" target="EGY">
      <data key="d0">193824</data>
    </edge>
    <edge source="ESP" target="GBR">
      <data key="d0">104867947</data>
    </edge>
    <edge source="ESP" target="USA">
      <data key="d0">96447856</data>
    </edge>
    <edge source="ESP" target="URY">
      <data key="d0">436366</data>
    </edge>
    <edge source="TUR" target="ALB">
      <data key="d0">1979089</data>
    </edge>
    <edge source="TUR" target="DZA">
      <data key="d0">2095780</data>
    </edge>
    <edge source="TUR" target="AZE">
      <data key="d0">9337897</data>
    </edge>
    <edge source="TUR" target="AUT">
      <data key="d0">92216</data>
    </edge>
    <edge source="TUR" target="BEL">
      <data key="d0">27017</data>
    </edge>
    <edge source="TUR" target="BGR">
      <data key="d0">37968</data>
    </edge>
    <edge source="TUR" target="CMR">
      <data key="d0">12147</data>
    </edge>
    <edge source="TUR" target="LKA">
      <data key="d0">90090</data>
    </edge>
    <edge source="TUR" target="CHL">
      <data key="d0">160812</data>
    </edge>
    <edge source="TUR" target="CHN">
      <data key="d0">30113</data>
    </edge>
    <edge source="TUR" target="BEN">
      <data key="d0">67906</data>
    </edge>
    <edge source="TUR" target="DNK">
      <data key="d0">61404</data>
    </edge>
    <edge source="TUR" target="ETH">
      <data key="d0">281079</data>
    </edge>
    <edge source="TUR" target="GEO">
      <data key="d0">7185441</data>
    </edge>
    <edge source="TUR" target="PSE">
      <data key="d0">334688</data>
    </edge>
    <edge source="TUR" target="DEU">
      <data key="d0">359456</data>
    </edge>
    <edge source="TUR" target="GHA">
      <data key="d0">77268</data>
    </edge>
    <edge source="TUR" target="HKG">
      <data key="d0">40155</data>
    </edge>
    <edge source="TUR" target="HUN">
      <data key="d0">15931</data>
    </edge>
    <edge source="TUR" target="ISR">
      <data key="d0">1768625</data>
    </edge>
    <edge source="TUR" target="CIV">
      <data key="d0">255849</data>
    </edge>
    <edge source="TUR" target="JPN">
      <data key="d0">8306024</data>
    </edge>
    <edge source="TUR" target="KAZ">
      <data key="d0">700242</data>
    </edge>
    <edge source="TUR" target="JOR">
      <data key="d0">6701008</data>
    </edge>
    <edge source="TUR" target="KOR">
      <data key="d0">268020</data>
    </edge>
    <edge source="TUR" target="KGZ">
      <data key="d0">111101</data>
    </edge>
    <edge source="TUR" target="LBN">
      <data key="d0">5750220</data>
    </edge>
    <edge source="TUR" target="MDG">
      <data key="d0">33650</data>
    </edge>
    <edge source="TUR" target="MYS">
      <data key="d0">1422036</data>
    </edge>
    <edge source="TUR" target="MRT">
      <data key="d0">580220</data>
    </edge>
    <edge source="TUR" target="MDA">
      <data key="d0">81800</data>
    </edge>
    <edge source="TUR" target="MAR">
      <data key="d0">534560</data>
    </edge>
    <edge source="TUR" target="OMN">
      <data key="d0">3137203</data>
    </edge>
    <edge source="TUR" target="NLD">
      <data key="d0">10690</data>
    </edge>
    <edge source="TUR" target="NZL">
      <data key="d0">13467</data>
    </edge>
    <edge source="TUR" target="NER">
      <data key="d0">60000</data>
    </edge>
    <edge source="TUR" target="PAK">
      <data key="d0">12537393</data>
    </edge>
    <edge source="TUR" target="PAN">
      <data key="d0">665000</data>
    </edge>
    <edge source="TUR" target="PHL">
      <data key="d0">2852547</data>
    </edge>
    <edge source="TUR" target="RUS">
      <data key="d0">19670076</data>
    </edge>
    <edge source="TUR" target="SAU">
      <data key="d0">57130747</data>
    </edge>
    <edge source="TUR" target="SEN">
      <data key="d0">102846</data>
    </edge>
    <edge source="TUR" target="SRB">
      <data key="d0">2777401</data>
    </edge>
    <edge source="TUR" target="IND">
      <data key="d0">1036324</data>
    </edge>
    <edge source="TUR" target="SGP">
      <data key="d0">1500208</data>
    </edge>
    <edge source="TUR" target="VNM">
      <data key="d0">547993</data>
    </edge>
    <edge source="TUR" target="ZAF">
      <data key="d0">216743</data>
    </edge>
    <edge source="TUR" target="ESP">
      <data key="d0">370626</data>
    </edge>
    <edge source="TUR" target="THA">
      <data key="d0">239625</data>
    </edge>
    <edge source="TUR" target="ARE">
      <data key="d0">26370630</data>
    </edge>
    <edge source="TUR" target="TUN">
      <data key="d0">268490</data>
    </edge>
    <edge source="TUR" target="MKD">
      <data key="d0">426368</data>
    </edge>
    <edge source="TUR" target="EGY">
      <data key="d0">12374274</data>
    </edge>
    <edge source="TUR" target="GBR">
      <data key="d0">51583</data>
    </edge>
    <edge source="TUR" target="TZA">
      <data key="d0">74044</data>
    </edge>
    <edge source="TUR" target="USA">
      <data key="d0">3429845</data>
    </edge>
    <edge source="TUR" target="BFA">
      <data key="d0">39746</data>
    </edge>
    <edge source="TZA" target="BDI">
      <data key="d0">13301</data>
    </edge>
    <edge source="TZA" target="ETH">
      <data key="d0">14471</data>
    </edge>
    <edge source="BEL" target="ALB">
      <data key="d0">139630</data>
    </edge>
    <edge source="BEL" target="DZA">
      <data key="d0">39471148</data>
    </edge>
    <edge source="BEL" target="AZE">
      <data key="d0">232865</data>
    </edge>
    <edge source="BEL" target="ARG">
      <data key="d0">54477</data>
    </edge>
    <edge source="BEL" target="AUS">
      <data key="d0">14462550</data>
    </edge>
    <edge source="BEL" target="AUT">
      <data key="d0">28030407</data>
    </edge>
    <edge source="BEL" target="ARM">
      <data key="d0">306615</data>
    </edge>
    <edge source="BEL" target="BOL">
      <data key="d0">26709</data>
    </edge>
    <edge source="BEL" target="BRA">
      <data key="d0">203623</data>
    </edge>
    <edge source="BEL" target="BGR">
      <data key="d0">7302446</data>
    </edge>
    <edge source="BEL" target="BDI">
      <data key="d0">31459</data>
    </edge>
    <edge source="BEL" target="CMR">
      <data key="d0">5068707</data>
    </edge>
    <edge source="BEL" target="CAN">
      <data key="d0">3052923</data>
    </edge>
    <edge source="BEL" target="CAF">
      <data key="d0">494544</data>
    </edge>
    <edge source="BEL" target="LKA">
      <data key="d0">1161614</data>
    </edge>
    <edge source="BEL" target="CHL">
      <data key="d0">1213739</data>
    </edge>
    <edge source="BEL" target="CHN">
      <data key="d0">26199042</data>
    </edge>
    <edge source="BEL" target="CRI">
      <data key="d0">49415</data>
    </edge>
    <edge source="BEL" target="HRV">
      <data key="d0">3361460</data>
    </edge>
    <edge source="BEL" target="CZE">
      <data key="d0">14120780</data>
    </edge>
    <edge source="BEL" target="BEN">
      <data key="d0">1090864</data>
    </edge>
    <edge source="BEL" target="DNK">
      <data key="d0">33552989</data>
    </edge>
    <edge source="BEL" target="ECU">
      <data key="d0">200795</data>
    </edge>
    <edge source="BEL" target="ETH">
      <data key="d0">266566</data>
    </edge>
    <edge source="BEL" target="EST">
      <data key="d0">1814436</data>
    </edge>
    <edge source="BEL" target="FIN">
      <data key="d0">14114611</data>
    </edge>
    <edge source="BEL" target="FRA">
      <data key="d0">708761851</data>
    </edge>
    <edge source="BEL" target="GEO">
      <data key="d0">3374098</data>
    </edge>
    <edge source="BEL" target="GMB">
      <data key="d0">500758</data>
    </edge>
    <edge source="BEL" target="DEU">
      <data key="d0">471202266</data>
    </edge>
    <edge source="BEL" target="GHA">
      <data key="d0">4349676</data>
    </edge>
    <edge source="BEL" target="GRC">
      <data key="d0">33208213</data>
    </edge>
    <edge source="BEL" target="HKG">
      <data key="d0">4641170</data>
    </edge>
    <edge source="BEL" target="HUN">
      <data key="d0">10396884</data>
    </edge>
    <edge source="BEL" target="IDN">
      <data key="d0">40895292</data>
    </edge>
    <edge source="BEL" target="IRL">
      <data key="d0">12625180</data>
    </edge>
    <edge source="BEL" target="ISR">
      <data key="d0">6453868</data>
    </edge>
    <edge source="BEL" target="ITA">
      <data key="d0">300530231</data>
    </edge>
    <edge source="BEL" target="CIV">
      <data key="d0">899557</data>
    </edge>
    <edge source="BEL" target="JAM">
      <data key="d0">146017</data>
    </edge>
    <edge source="BEL" target="JPN">
      <data key="d0">8749378</data>
    </edge>
    <edge source="BEL" target="KAZ">
      <data key="d0">815949</data>
    </edge>
    <edge source="BEL" target="JOR">
      <data key="d0">11531804</data>
    </edge>
    <edge source="BEL" target="KOR">
      <data key="d0">15957617</data>
    </edge>
    <edge source="BEL" target="LBN">
      <data key="d0">15523701</data>
    </edge>
    <edge source="BEL" target="LVA">
      <data key="d0">375340</data>
    </edge>
    <edge source="BEL" target="LTU">
      <data key="d0">5186594</data>
    </edge>
    <edge source="BEL" target="MDG">
      <data key="d0">1357556</data>
    </edge>
    <edge source="BEL" target="MWI">
      <data key="d0">637072</data>
    </edge>
    <edge source="BEL" target="MYS">
      <data key="d0">11668682</data>
    </edge>
    <edge source="BEL" target="MRT">
      <data key="d0">10732098</data>
    </edge>
    <edge source="BEL" target="MUS">
      <data key="d0">292097</data>
    </edge>
    <edge source="BEL" target="MEX">
      <data key="d0">976541</data>
    </edge>
    <edge source="BEL" target="MDA">
      <data key="d0">352611</data>
    </edge>
    <edge source="BEL" target="MAR">
      <data key="d0">9026339</data>
    </edge>
    <edge source="BEL" target="MOZ">
      <data key="d0">131658</data>
    </edge>
    <edge source="BEL" target="OMN">
      <data key="d0">4835613</data>
    </edge>
    <edge source="BEL" target="NLD">
      <data key="d0">849773105</data>
    </edge>
    <edge source="BEL" target="NZL">
      <data key="d0">572827</data>
    </edge>
    <edge source="BEL" target="NIC">
      <data key="d0">72002</data>
    </edge>
    <edge source="BEL" target="NER">
      <data key="d0">862470</data>
    </edge>
    <edge source="BEL" target="NOR">
      <data key="d0">684916</data>
    </edge>
    <edge source="BEL" target="PAK">
      <data key="d0">5812919</data>
    </edge>
    <edge source="BEL" target="PAN">
      <data key="d0">78112</data>
    </edge>
    <edge source="BEL" target="PER">
      <data key="d0">646583</data>
    </edge>
    <edge source="BEL" target="PHL">
      <data key="d0">15356899</data>
    </edge>
    <edge source="BEL" target="POL">
      <data key="d0">33360826</data>
    </edge>
    <edge source="BEL" target="PRT">
      <data key="d0">27053321</data>
    </edge>
    <edge source="BEL" target="ROU">
      <data key="d0">11071533</data>
    </edge>
    <edge source="BEL" target="RUS">
      <data key="d0">3025949</data>
    </edge>
    <edge source="BEL" target="SAU">
      <data key="d0">28374833</data>
    </edge>
    <edge source="BEL" target="SEN">
      <data key="d0">2304952</data>
    </edge>
    <edge source="BEL" target="SRB">
      <data key="d0">1631663</data>
    </edge>
    <edge source="BEL" target="IND">
      <data key="d0">98247</data>
    </edge>
    <edge source="BEL" target="SGP">
      <data key="d0">3942629</data>
    </edge>
    <edge source="BEL" target="SVK">
      <data key="d0">1380106</data>
    </edge>
    <edge source="BEL" target="VNM">
      <data key="d0">3614884</data>
    </edge>
    <edge source="BEL" target="SVN">
      <data key="d0">2134251</data>
    </edge>
    <edge source="BEL" target="ZAF">
      <data key="d0">2841126</data>
    </edge>
    <edge source="BEL" target="ZWE">
      <data key="d0">757111</data>
    </edge>
    <edge source="BEL" target="ESP">
      <data key="d0">97568761</data>
    </edge>
    <edge source="BEL" target="SWE">
      <data key="d0">18754781</data>
    </edge>
    <edge source="BEL" target="CHE">
      <data key="d0">6982162</data>
    </edge>
    <edge source="BEL" target="THA">
      <data key="d0">15557238</data>
    </edge>
    <edge source="BEL" target="TGO">
      <data key="d0">1002192</data>
    </edge>
    <edge source="BEL" target="ARE">
      <data key="d0">22455563</data>
    </edge>
    <edge source="BEL" target="TUN">
      <data key="d0">1421332</data>
    </edge>
    <edge source="BEL" target="TUR">
      <data key="d0">3076105</data>
    </edge>
    <edge source="BEL" target="UKR">
      <data key="d0">2775321</data>
    </edge>
    <edge source="BEL" target="MKD">
      <data key="d0">665157</data>
    </edge>
    <edge source="BEL" target="EGY">
      <data key="d0">11780663</data>
    </edge>
    <edge source="BEL" target="GBR">
      <data key="d0">284220558</data>
    </edge>
    <edge source="BEL" target="TZA">
      <data key="d0">251664</data>
    </edge>
    <edge source="BEL" target="USA">
      <data key="d0">9501825</data>
    </edge>
    <edge source="BEL" target="BFA">
      <data key="d0">87658</data>
    </edge>
    <edge source="BGR" target="ALB">
      <data key="d0">123865</data>
    </edge>
    <edge source="BGR" target="AZE">
      <data key="d0">554348</data>
    </edge>
    <edge source="BGR" target="AUS">
      <data key="d0">6091087</data>
    </edge>
    <edge source="BGR" target="AUT">
      <data key="d0">3836839</data>
    </edge>
    <edge source="BGR" target="ARM">
      <data key="d0">35671</data>
    </edge>
    <edge source="BGR" target="BEL">
      <data key="d0">2005244</data>
    </edge>
    <edge source="BGR" target="BLR">
      <data key="d0">14070</data>
    </edge>
    <edge source="BGR" target="CAN">
      <data key="d0">1266914</data>
    </edge>
    <edge source="BGR" target="CZE">
      <data key="d0">1793207</data>
    </edge>
    <edge source="BGR" target="DNK">
      <data key="d0">378719</data>
    </edge>
    <edge source="BGR" target="FRA">
      <data key="d0">1287810</data>
    </edge>
    <edge source="BGR" target="GEO">
      <data key="d0">90063</data>
    </edge>
    <edge source="BGR" target="DEU">
      <data key="d0">14198430</data>
    </edge>
    <edge source="BGR" target="GRC">
      <data key="d0">50528393</data>
    </edge>
    <edge source="BGR" target="HUN">
      <data key="d0">502054</data>
    </edge>
    <edge source="BGR" target="IRL">
      <data key="d0">40302</data>
    </edge>
    <edge source="BGR" target="ISR">
      <data key="d0">26503</data>
    </edge>
    <edge source="BGR" target="ITA">
      <data key="d0">600122</data>
    </edge>
    <edge source="BGR" target="CIV">
      <data key="d0">66555</data>
    </edge>
    <edge source="BGR" target="JOR">
      <data key="d0">573628</data>
    </edge>
    <edge source="BGR" target="LBN">
      <data key="d0">7791443</data>
    </edge>
    <edge source="BGR" target="LTU">
      <data key="d0">130657</data>
    </edge>
    <edge source="BGR" target="MDA">
      <data key="d0">207009</data>
    </edge>
    <edge source="BGR" target="OMN">
      <data key="d0">132993</data>
    </edge>
    <edge source="BGR" target="NLD">
      <data key="d0">380826</data>
    </edge>
    <edge source="BGR" target="NZL">
      <data key="d0">1094833</data>
    </edge>
    <edge source="BGR" target="POL">
      <data key="d0">1445766</data>
    </edge>
    <edge source="BGR" target="PRT">
      <data key="d0">1544118</data>
    </edge>
    <edge source="BGR" target="ROU">
      <data key="d0">22245285</data>
    </edge>
    <edge source="BGR" target="RUS">
      <data key="d0">2789714</data>
    </edge>
    <edge source="BGR" target="SAU">
      <data key="d0">346652</data>
    </edge>
    <edge source="BGR" target="SRB">
      <data key="d0">972884</data>
    </edge>
    <edge source="BGR" target="SGP">
      <data key="d0">14057</data>
    </edge>
    <edge source="BGR" target="SVK">
      <data key="d0">102329</data>
    </edge>
    <edge source="BGR" target="SVN">
      <data key="d0">30015</data>
    </edge>
    <edge source="BGR" target="ESP">
      <data key="d0">2476146</data>
    </edge>
    <edge source="BGR" target="SWE">
      <data key="d0">2396476</data>
    </edge>
    <edge source="BGR" target="CHE">
      <data key="d0">291825</data>
    </edge>
    <edge source="BGR" target="ARE">
      <data key="d0">1260997</data>
    </edge>
    <edge source="BGR" target="TUR">
      <data key="d0">13635</data>
    </edge>
    <edge source="BGR" target="UKR">
      <data key="d0">4701300</data>
    </edge>
    <edge source="BGR" target="MKD">
      <data key="d0">1088759</data>
    </edge>
    <edge source="BGR" target="GBR">
      <data key="d0">4113210</data>
    </edge>
    <edge source="BGR" target="USA">
      <data key="d0">9283333</data>
    </edge>
    <edge source="HRV" target="ALB">
      <data key="d0">482253</data>
    </edge>
    <edge source="HRV" target="AZE">
      <data key="d0">90700</data>
    </edge>
    <edge source="HRV" target="AUS">
      <data key="d0">57077</data>
    </edge>
    <edge source="HRV" target="AUT">
      <data key="d0">1134991</data>
    </edge>
    <edge source="HRV" target="BEL">
      <data key="d0">26602</data>
    </edge>
    <edge source="HRV" target="BGR">
      <data key="d0">203688</data>
    </edge>
    <edge source="HRV" target="CZE">
      <data key="d0">262922</data>
    </edge>
    <edge source="HRV" target="EST">
      <data key="d0">10464</data>
    </edge>
    <edge source="HRV" target="FRA">
      <data key="d0">16377</data>
    </edge>
    <edge source="HRV" target="DEU">
      <data key="d0">521174</data>
    </edge>
    <edge source="HRV" target="GRC">
      <data key="d0">51957</data>
    </edge>
    <edge source="HRV" target="HUN">
      <data key="d0">4769949</data>
    </edge>
    <edge source="HRV" target="ISR">
      <data key="d0">138431</data>
    </edge>
    <edge source="HRV" target="ITA">
      <data key="d0">2074470</data>
    </edge>
    <edge source="HRV" target="JPN">
      <data key="d0">39402</data>
    </edge>
    <edge source="HRV" target="NOR">
      <data key="d0">1228494</data>
    </edge>
    <edge source="HRV" target="POL">
      <data key="d0">110206</data>
    </edge>
    <edge source="HRV" target="ROU">
      <data key="d0">10657</data>
    </edge>
    <edge source="HRV" target="RUS">
      <data key="d0">37941</data>
    </edge>
    <edge source="HRV" target="SRB">
      <data key="d0">8436414</data>
    </edge>
    <edge source="HRV" target="SVK">
      <data key="d0">447654</data>
    </edge>
    <edge source="HRV" target="SVN">
      <data key="d0">26268406</data>
    </edge>
    <edge source="HRV" target="ESP">
      <data key="d0">11773</data>
    </edge>
    <edge source="HRV" target="SWE">
      <data key="d0">2557264</data>
    </edge>
    <edge source="HRV" target="CHE">
      <data key="d0">65390</data>
    </edge>
    <edge source="HRV" target="ARE">
      <data key="d0">273995</data>
    </edge>
    <edge source="HRV" target="MKD">
      <data key="d0">3990643</data>
    </edge>
    <edge source="HRV" target="GBR">
      <data key="d0">28978</data>
    </edge>
    <edge source="HRV" target="USA">
      <data key="d0">168568</data>
    </edge>
    <edge source="CZE" target="AUT">
      <data key="d0">9545580</data>
    </edge>
    <edge source="CZE" target="ARM">
      <data key="d0">16921</data>
    </edge>
    <edge source="CZE" target="BEL">
      <data key="d0">133327</data>
    </edge>
    <edge source="CZE" target="BGR">
      <data key="d0">12088157</data>
    </edge>
    <edge source="CZE" target="BLR">
      <data key="d0">90462</data>
    </edge>
    <edge source="CZE" target="CMR">
      <data key="d0">10466</data>
    </edge>
    <edge source="CZE" target="CHL">
      <data key="d0">76271</data>
    </edge>
    <edge source="CZE" target="CHN">
      <data key="d0">1528901</data>
    </edge>
    <edge source="CZE" target="COL">
      <data key="d0">2083765</data>
    </edge>
    <edge source="CZE" target="CRI">
      <data key="d0">166881</data>
    </edge>
    <edge source="CZE" target="HRV">
      <data key="d0">11392868</data>
    </edge>
    <edge source="CZE" target="DNK">
      <data key="d0">1501755</data>
    </edge>
    <edge source="CZE" target="ETH">
      <data key="d0">34438</data>
    </edge>
    <edge source="CZE" target="EST">
      <data key="d0">424475</data>
    </edge>
    <edge source="CZE" target="FIN">
      <data key="d0">1708776</data>
    </edge>
    <edge source="CZE" target="FRA">
      <data key="d0">6663099</data>
    </edge>
    <edge source="CZE" target="PSE">
      <data key="d0">32517</data>
    </edge>
    <edge source="CZE" target="DEU">
      <data key="d0">191353124</data>
    </edge>
    <edge source="CZE" target="GRC">
      <data key="d0">414137</data>
    </edge>
    <edge source="CZE" target="HKG">
      <data key="d0">108373</data>
    </edge>
    <edge source="CZE" target="HUN">
      <data key="d0">19620429</data>
    </edge>
    <edge source="CZE" target="IRL">
      <data key="d0">180238</data>
    </edge>
    <edge source="CZE" target="ISR">
      <data key="d0">81468</data>
    </edge>
    <edge source="CZE" target="ITA">
      <data key="d0">97129588</data>
    </edge>
    <edge source="CZE" target="CIV">
      <data key="d0">64699</data>
    </edge>
    <edge source="CZE" target="JOR">
      <data key="d0">191661</data>
    </edge>
    <edge source="CZE" target="KOR">
      <data key="d0">393609</data>
    </edge>
    <edge source="CZE" target="LBN">
      <data key="d0">13219765</data>
    </edge>
    <edge source="CZE" target="LVA">
      <data key="d0">86009</data>
    </edge>
    <edge source="CZE" target="LTU">
      <data key="d0">1718979</data>
    </edge>
    <edge source="CZE" target="MYS">
      <data key="d0">7713479</data>
    </edge>
    <edge source="CZE" target="OMN">
      <data key="d0">336457</data>
    </edge>
    <edge source="CZE" target="NLD">
      <data key="d0">11779992</data>
    </edge>
    <edge source="CZE" target="PAK">
      <data key="d0">2020464</data>
    </edge>
    <edge source="CZE" target="PHL">
      <data key="d0">2054043</data>
    </edge>
    <edge source="CZE" target="POL">
      <data key="d0">67617724</data>
    </edge>
    <edge source="CZE" target="PRT">
      <data key="d0">1051771</data>
    </edge>
    <edge source="CZE" target="ROU">
      <data key="d0">14115164</data>
    </edge>
    <edge source="CZE" target="RUS">
      <data key="d0">20467019</data>
    </edge>
    <edge source="CZE" target="SAU">
      <data key="d0">8562233</data>
    </edge>
    <edge source="CZE" target="SRB">
      <data key="d0">4649602</data>
    </edge>
    <edge source="CZE" target="SGP">
      <data key="d0">377830</data>
    </edge>
    <edge source="CZE" target="SVK">
      <data key="d0">175269208</data>
    </edge>
    <edge source="CZE" target="VNM">
      <data key="d0">289574</data>
    </edge>
    <edge source="CZE" target="SVN">
      <data key="d0">2960723</data>
    </edge>
    <edge source="CZE" target="ESP">
      <data key="d0">4663522</data>
    </edge>
    <edge source="CZE" target="SWE">
      <data key="d0">1693953</data>
    </edge>
    <edge source="CZE" target="CHE">
      <data key="d0">95588</data>
    </edge>
    <edge source="CZE" target="THA">
      <data key="d0">4997565</data>
    </edge>
    <edge source="CZE" target="ARE">
      <data key="d0">8764055</data>
    </edge>
    <edge source="CZE" target="TUR">
      <data key="d0">67382</data>
    </edge>
    <edge source="CZE" target="UKR">
      <data key="d0">2798438</data>
    </edge>
    <edge source="CZE" target="MKD">
      <data key="d0">1784122</data>
    </edge>
    <edge source="CZE" target="EGY">
      <data key="d0">75198</data>
    </edge>
    <edge source="CZE" target="GBR">
      <data key="d0">4703383</data>
    </edge>
    <edge source="CZE" target="USA">
      <data key="d0">355252</data>
    </edge>
    <edge source="ETH" target="BWA">
      <data key="d0">26949</data>
    </edge>
    <edge source="EST" target="AZE">
      <data key="d0">34153</data>
    </edge>
    <edge source="EST" target="AUT">
      <data key="d0">44222</data>
    </edge>
    <edge source="EST" target="BEL">
      <data key="d0">551820</data>
    </edge>
    <edge source="EST" target="BGR">
      <data key="d0">209600</data>
    </edge>
    <edge source="EST" target="BLR">
      <data key="d0">41802</data>
    </edge>
    <edge source="EST" target="CMR">
      <data key="d0">34596</data>
    </edge>
    <edge source="EST" target="HRV">
      <data key="d0">37220</data>
    </edge>
    <edge source="EST" target="CZE">
      <data key="d0">248521</data>
    </edge>
    <edge source="EST" target="DNK">
      <data key="d0">296235</data>
    </edge>
    <edge source="EST" target="ETH">
      <data key="d0">26984</data>
    </edge>
    <edge source="EST" target="FIN">
      <data key="d0">31068458</data>
    </edge>
    <edge source="EST" target="FRA">
      <data key="d0">81415</data>
    </edge>
    <edge source="EST" target="GEO">
      <data key="d0">33320</data>
    </edge>
    <edge source="EST" target="DEU">
      <data key="d0">5283421</data>
    </edge>
    <edge source="EST" target="GRC">
      <data key="d0">3013579</data>
    </edge>
    <edge source="EST" target="HUN">
      <data key="d0">148347</data>
    </edge>
    <edge source="EST" target="ISR">
      <data key="d0">17842</data>
    </edge>
    <edge source="EST" target="ITA">
      <data key="d0">11957970</data>
    </edge>
    <edge source="EST" target="JPN">
      <data key="d0">247939</data>
    </edge>
    <edge source="EST" target="KAZ">
      <data key="d0">18311</data>
    </edge>
    <edge source="EST" target="KOR">
      <data key="d0">110353</data>
    </edge>
    <edge source="EST" target="LVA">
      <data key="d0">41724216</data>
    </edge>
    <edge source="EST" target="LTU">
      <data key="d0">47096924</data>
    </edge>
    <edge source="EST" target="MAR">
      <data key="d0">31164</data>
    </edge>
    <edge source="EST" target="NLD">
      <data key="d0">10181203</data>
    </edge>
    <edge source="EST" target="NOR">
      <data key="d0">1019894</data>
    </edge>
    <edge source="EST" target="POL">
      <data key="d0">1132249</data>
    </edge>
    <edge source="EST" target="ROU">
      <data key="d0">110182</data>
    </edge>
    <edge source="EST" target="RUS">
      <data key="d0">178177</data>
    </edge>
    <edge source="EST" target="SAU">
      <data key="d0">152776</data>
    </edge>
    <edge source="EST" target="SGP">
      <data key="d0">14530</data>
    </edge>
    <edge source="EST" target="SVK">
      <data key="d0">73806</data>
    </edge>
    <edge source="EST" target="SVN">
      <data key="d0">13159</data>
    </edge>
    <edge source="EST" target="ZAF">
      <data key="d0">48406</data>
    </edge>
    <edge source="EST" target="ESP">
      <data key="d0">117083</data>
    </edge>
    <edge source="EST" target="SWE">
      <data key="d0">334361</data>
    </edge>
    <edge source="EST" target="THA">
      <data key="d0">60889</data>
    </edge>
    <edge source="EST" target="ARE">
      <data key="d0">33045</data>
    </edge>
    <edge source="EST" target="UKR">
      <data key="d0">13594</data>
    </edge>
    <edge source="EST" target="EGY">
      <data key="d0">115732</data>
    </edge>
    <edge source="EST" target="GBR">
      <data key="d0">164648</data>
    </edge>
    <edge source="EST" target="USA">
      <data key="d0">921346</data>
    </edge>
    <edge source="FIN" target="AZE">
      <data key="d0">2118955</data>
    </edge>
    <edge source="FIN" target="AUS">
      <data key="d0">2122551</data>
    </edge>
    <edge source="FIN" target="AUT">
      <data key="d0">1579834</data>
    </edge>
    <edge source="FIN" target="ARM">
      <data key="d0">1750946</data>
    </edge>
    <edge source="FIN" target="BEL">
      <data key="d0">12708638</data>
    </edge>
    <edge source="FIN" target="BLR">
      <data key="d0">128745</data>
    </edge>
    <edge source="FIN" target="CHN">
      <data key="d0">27926739</data>
    </edge>
    <edge source="FIN" target="CZE">
      <data key="d0">481596</data>
    </edge>
    <edge source="FIN" target="DNK">
      <data key="d0">6423965</data>
    </edge>
    <edge source="FIN" target="EST">
      <data key="d0">10558738</data>
    </edge>
    <edge source="FIN" target="FRA">
      <data key="d0">45508229</data>
    </edge>
    <edge source="FIN" target="GEO">
      <data key="d0">2531872</data>
    </edge>
    <edge source="FIN" target="DEU">
      <data key="d0">7638923</data>
    </edge>
    <edge source="FIN" target="GRC">
      <data key="d0">680736</data>
    </edge>
    <edge source="FIN" target="HUN">
      <data key="d0">1905717</data>
    </edge>
    <edge source="FIN" target="IRL">
      <data key="d0">5403043</data>
    </edge>
    <edge source="FIN" target="ISR">
      <data key="d0">209034</data>
    </edge>
    <edge source="FIN" target="ITA">
      <data key="d0">4774186</data>
    </edge>
    <edge source="FIN" target="JPN">
      <data key="d0">4643338</data>
    </edge>
    <edge source="FIN" target="KAZ">
      <data key="d0">150632</data>
    </edge>
    <edge source="FIN" target="KOR">
      <data key="d0">5338240</data>
    </edge>
    <edge source="FIN" target="LBN">
      <data key="d0">228701</data>
    </edge>
    <edge source="FIN" target="LVA">
      <data key="d0">763779</data>
    </edge>
    <edge source="FIN" target="LTU">
      <data key="d0">1427464</data>
    </edge>
    <edge source="FIN" target="MYS">
      <data key="d0">4884643</data>
    </edge>
    <edge source="FIN" target="MDA">
      <data key="d0">277506</data>
    </edge>
    <edge source="FIN" target="OMN">
      <data key="d0">240132</data>
    </edge>
    <edge source="FIN" target="NLD">
      <data key="d0">41319325</data>
    </edge>
    <edge source="FIN" target="NZL">
      <data key="d0">410633</data>
    </edge>
    <edge source="FIN" target="NOR">
      <data key="d0">346392</data>
    </edge>
    <edge source="FIN" target="PHL">
      <data key="d0">1229577</data>
    </edge>
    <edge source="FIN" target="POL">
      <data key="d0">5583906</data>
    </edge>
    <edge source="FIN" target="PRT">
      <data key="d0">140543</data>
    </edge>
    <edge source="FIN" target="RUS">
      <data key="d0">179994</data>
    </edge>
    <edge source="FIN" target="SAU">
      <data key="d0">9057073</data>
    </edge>
    <edge source="FIN" target="SGP">
      <data key="d0">9218986</data>
    </edge>
    <edge source="FIN" target="VNM">
      <data key="d0">2489643</data>
    </edge>
    <edge source="FIN" target="ESP">
      <data key="d0">925427</data>
    </edge>
    <edge source="FIN" target="SWE">
      <data key="d0">109802642</data>
    </edge>
    <edge source="FIN" target="CHE">
      <data key="d0">371475</data>
    </edge>
    <edge source="FIN" target="THA">
      <data key="d0">4316546</data>
    </edge>
    <edge source="FIN" target="ARE">
      <data key="d0">5557353</data>
    </edge>
    <edge source="FIN" target="TUR">
      <data key="d0">1438452</data>
    </edge>
    <edge source="FIN" target="UKR">
      <data key="d0">692526</data>
    </edge>
    <edge source="FIN" target="EGY">
      <data key="d0">22283642</data>
    </edge>
    <edge source="FIN" target="GBR">
      <data key="d0">4287506</data>
    </edge>
    <edge source="FIN" target="USA">
      <data key="d0">18201546</data>
    </edge>
    <edge source="FRA" target="ALB">
      <data key="d0">74614</data>
    </edge>
    <edge source="FRA" target="DZA">
      <data key="d0">131023780</data>
    </edge>
    <edge source="FRA" target="AZE">
      <data key="d0">2007104</data>
    </edge>
    <edge source="FRA" target="ARG">
      <data key="d0">858922</data>
    </edge>
    <edge source="FRA" target="AUS">
      <data key="d0">38821935</data>
    </edge>
    <edge source="FRA" target="AUT">
      <data key="d0">30386039</data>
    </edge>
    <edge source="FRA" target="ARM">
      <data key="d0">853290</data>
    </edge>
    <edge source="FRA" target="BEL">
      <data key="d0">845755228</data>
    </edge>
    <edge source="FRA" target="BRA">
      <data key="d0">13839471</data>
    </edge>
    <edge source="FRA" target="BGR">
      <data key="d0">9947221</data>
    </edge>
    <edge source="FRA" target="BLR">
      <data key="d0">701414</data>
    </edge>
    <edge source="FRA" target="KHM">
      <data key="d0">4002607</data>
    </edge>
    <edge source="FRA" target="CMR">
      <data key="d0">5863617</data>
    </edge>
    <edge source="FRA" target="CAN">
      <data key="d0">38111510</data>
    </edge>
    <edge source="FRA" target="CAF">
      <data key="d0">188792</data>
    </edge>
    <edge source="FRA" target="LKA">
      <data key="d0">405703</data>
    </edge>
    <edge source="FRA" target="CHL">
      <data key="d0">9930960</data>
    </edge>
    <edge source="FRA" target="CHN">
      <data key="d0">306561771</data>
    </edge>
    <edge source="FRA" target="COL">
      <data key="d0">6790593</data>
    </edge>
    <edge source="FRA" target="CRI">
      <data key="d0">288480</data>
    </edge>
    <edge source="FRA" target="HRV">
      <data key="d0">3469822</data>
    </edge>
    <edge source="FRA" target="CZE">
      <data key="d0">32549965</data>
    </edge>
    <edge source="FRA" target="BEN">
      <data key="d0">4622581</data>
    </edge>
    <edge source="FRA" target="DNK">
      <data key="d0">53402992</data>
    </edge>
    <edge source="FRA" target="ECU">
      <data key="d0">137925</data>
    </edge>
    <edge source="FRA" target="SLV">
      <data key="d0">407654</data>
    </edge>
    <edge source="FRA" target="ETH">
      <data key="d0">1317004</data>
    </edge>
    <edge source="FRA" target="EST">
      <data key="d0">1674075</data>
    </edge>
    <edge source="FRA" target="FIN">
      <data key="d0">14137026</data>
    </edge>
    <edge source="FRA" target="GEO">
      <data key="d0">4009480</data>
    </edge>
    <edge source="FRA" target="GMB">
      <data key="d0">179513</data>
    </edge>
    <edge source="FRA" target="DEU">
      <data key="d0">1030256980</data>
    </edge>
    <edge source="FRA" target="GHA">
      <data key="d0">7528259</data>
    </edge>
    <edge source="FRA" target="GRC">
      <data key="d0">51723326</data>
    </edge>
    <edge source="FRA" target="GTM">
      <data key="d0">1179659</data>
    </edge>
    <edge source="FRA" target="HND">
      <data key="d0">79461</data>
    </edge>
    <edge source="FRA" target="HKG">
      <data key="d0">44386748</data>
    </edge>
    <edge source="FRA" target="HUN">
      <data key="d0">15089225</data>
    </edge>
    <edge source="FRA" target="IDN">
      <data key="d0">80705367</data>
    </edge>
    <edge source="FRA" target="IRL">
      <data key="d0">55486009</data>
    </edge>
    <edge source="FRA" target="ISR">
      <data key="d0">11784549</data>
    </edge>
    <edge source="FRA" target="ITA">
      <data key="d0">600826881</data>
    </edge>
    <edge source="FRA" target="CIV">
      <data key="d0">19995054</data>
    </edge>
    <edge source="FRA" target="JAM">
      <data key="d0">1213540</data>
    </edge>
    <edge source="FRA" target="JPN">
      <data key="d0">79346384</data>
    </edge>
    <edge source="FRA" target="KAZ">
      <data key="d0">10269950</data>
    </edge>
    <edge source="FRA" target="JOR">
      <data key="d0">8753708</data>
    </edge>
    <edge source="FRA" target="KOR">
      <data key="d0">82002147</data>
    </edge>
    <edge source="FRA" target="LBN">
      <data key="d0">33141097</data>
    </edge>
    <edge source="FRA" target="LVA">
      <data key="d0">1278502</data>
    </edge>
    <edge source="FRA" target="LTU">
      <data key="d0">3261019</data>
    </edge>
    <edge source="FRA" target="MDG">
      <data key="d0">3773788</data>
    </edge>
    <edge source="FRA" target="MWI">
      <data key="d0">11884</data>
    </edge>
    <edge source="FRA" target="MYS">
      <data key="d0">31034832</data>
    </edge>
    <edge source="FRA" target="MRT">
      <data key="d0">3120155</data>
    </edge>
    <edge source="FRA" target="MUS">
      <data key="d0">12004245</data>
    </edge>
    <edge source="FRA" target="MEX">
      <data key="d0">5812076</data>
    </edge>
    <edge source="FRA" target="MDA">
      <data key="d0">575209</data>
    </edge>
    <edge source="FRA" target="MAR">
      <data key="d0">33786732</data>
    </edge>
    <edge source="FRA" target="MOZ">
      <data key="d0">168086</data>
    </edge>
    <edge source="FRA" target="OMN">
      <data key="d0">5982207</data>
    </edge>
    <edge source="FRA" target="NLD">
      <data key="d0">342115724</data>
    </edge>
    <edge source="FRA" target="NZL">
      <data key="d0">15294868</data>
    </edge>
    <edge source="FRA" target="NIC">
      <data key="d0">277473</data>
    </edge>
    <edge source="FRA" target="NER">
      <data key="d0">4517975</data>
    </edge>
    <edge source="FRA" target="NOR">
      <data key="d0">11569731</data>
    </edge>
    <edge source="FRA" target="PAK">
      <data key="d0">32127450</data>
    </edge>
    <edge source="FRA" target="PAN">
      <data key="d0">2285666</data>
    </edge>
    <edge source="FRA" target="PRY">
      <data key="d0">232361</data>
    </edge>
    <edge source="FRA" target="PER">
      <data key="d0">7770566</data>
    </edge>
    <edge source="FRA" target="PHL">
      <data key="d0">34107631</data>
    </edge>
    <edge source="FRA" target="POL">
      <data key="d0">50774231</data>
    </edge>
    <edge source="FRA" target="PRT">
      <data key="d0">81059207</data>
    </edge>
    <edge source="FRA" target="ROU">
      <data key="d0">14610679</data>
    </edge>
    <edge source="FRA" target="RUS">
      <data key="d0">23650144</data>
    </edge>
    <edge source="FRA" target="SAU">
      <data key="d0">96146041</data>
    </edge>
    <edge source="FRA" target="SEN">
      <data key="d0">24886305</data>
    </edge>
    <edge source="FRA" target="SRB">
      <data key="d0">2762998</data>
    </edge>
    <edge source="FRA" target="IND">
      <data key="d0">9838267</data>
    </edge>
    <edge source="FRA" target="SGP">
      <data key="d0">34423113</data>
    </edge>
    <edge source="FRA" target="SVK">
      <data key="d0">2600703</data>
    </edge>
    <edge source="FRA" target="VNM">
      <data key="d0">27533228</data>
    </edge>
    <edge source="FRA" target="SVN">
      <data key="d0">4225559</data>
    </edge>
    <edge source="FRA" target="ZAF">
      <data key="d0">22162633</data>
    </edge>
    <edge source="FRA" target="ZWE">
      <data key="d0">76056</data>
    </edge>
    <edge source="FRA" target="ESP">
      <data key="d0">627237911</data>
    </edge>
    <edge source="FRA" target="SWE">
      <data key="d0">66179645</data>
    </edge>
    <edge source="FRA" target="CHE">
      <data key="d0">150363785</data>
    </edge>
    <edge source="FRA" target="THA">
      <data key="d0">33450739</data>
    </edge>
    <edge source="FRA" target="TGO">
      <data key="d0">2418039</data>
    </edge>
    <edge source="FRA" target="ARE">
      <data key="d0">60318698</data>
    </edge>
    <edge source="FRA" target="TUN">
      <data key="d0">7889019</data>
    </edge>
    <edge source="FRA" target="TUR">
      <data key="d0">6922350</data>
    </edge>
    <edge source="FRA" target="UGA">
      <data key="d0">192838</data>
    </edge>
    <edge source="FRA" target="UKR">
      <data key="d0">4694596</data>
    </edge>
    <edge source="FRA" target="MKD">
      <data key="d0">594371</data>
    </edge>
    <edge source="FRA" target="EGY">
      <data key="d0">32128341</data>
    </edge>
    <edge source="FRA" target="GBR">
      <data key="d0">708233417</data>
    </edge>
    <edge source="FRA" target="TZA">
      <data key="d0">1948056</data>
    </edge>
    <edge source="FRA" target="USA">
      <data key="d0">215340898</data>
    </edge>
    <edge source="FRA" target="BFA">
      <data key="d0">3037992</data>
    </edge>
    <edge source="FRA" target="URY">
      <data key="d0">526764</data>
    </edge>
    <edge source="DEU" target="ALB">
      <data key="d0">4057542</data>
    </edge>
    <edge source="DEU" target="DZA">
      <data key="d0">21191511</data>
    </edge>
    <edge source="DEU" target="AZE">
      <data key="d0">6573218</data>
    </edge>
    <edge source="DEU" target="ARG">
      <data key="d0">24355</data>
    </edge>
    <edge source="DEU" target="AUS">
      <data key="d0">17303474</data>
    </edge>
    <edge source="DEU" target="AUT">
      <data key="d0">611044475</data>
    </edge>
    <edge source="DEU" target="ARM">
      <data key="d0">2461025</data>
    </edge>
    <edge source="DEU" target="BEL">
      <data key="d0">596958558</data>
    </edge>
    <edge source="DEU" target="BOL">
      <data key="d0">14445</data>
    </edge>
    <edge source="DEU" target="BRA">
      <data key="d0">1564059</data>
    </edge>
    <edge source="DEU" target="BGR">
      <data key="d0">52049110</data>
    </edge>
    <edge source="DEU" target="BLR">
      <data key="d0">176549</data>
    </edge>
    <edge source="DEU" target="KHM">
      <data key="d0">872895</data>
    </edge>
    <edge source="DEU" target="CMR">
      <data key="d0">192813</data>
    </edge>
    <edge source="DEU" target="CAN">
      <data key="d0">3273285</data>
    </edge>
    <edge source="DEU" target="CAF">
      <data key="d0">282950</data>
    </edge>
    <edge source="DEU" target="CHL">
      <data key="d0">14977358</data>
    </edge>
    <edge source="DEU" target="CHN">
      <data key="d0">244162834</data>
    </edge>
    <edge source="DEU" target="COL">
      <data key="d0">247477</data>
    </edge>
    <edge source="DEU" target="HRV">
      <data key="d0">61428131</data>
    </edge>
    <edge source="DEU" target="CZE">
      <data key="d0">226519381</data>
    </edge>
    <edge source="DEU" target="BEN">
      <data key="d0">53098</data>
    </edge>
    <edge source="DEU" target="DNK">
      <data key="d0">265657447</data>
    </edge>
    <edge source="DEU" target="SLV">
      <data key="d0">60135</data>
    </edge>
    <edge source="DEU" target="ETH">
      <data key="d0">936822</data>
    </edge>
    <edge source="DEU" target="EST">
      <data key="d0">5805250</data>
    </edge>
    <edge source="DEU" target="FIN">
      <data key="d0">104793027</data>
    </edge>
    <edge source="DEU" target="FRA">
      <data key="d0">586491887</data>
    </edge>
    <edge source="DEU" target="GEO">
      <data key="d0">4306724</data>
    </edge>
    <edge source="DEU" target="GMB">
      <data key="d0">676712</data>
    </edge>
    <edge source="DEU" target="PSE">
      <data key="d0">96292</data>
    </edge>
    <edge source="DEU" target="GHA">
      <data key="d0">9715097</data>
    </edge>
    <edge source="DEU" target="GRC">
      <data key="d0">229186977</data>
    </edge>
    <edge source="DEU" target="GTM">
      <data key="d0">812701</data>
    </edge>
    <edge source="DEU" target="HKG">
      <data key="d0">12562270</data>
    </edge>
    <edge source="DEU" target="HUN">
      <data key="d0">163151971</data>
    </edge>
    <edge source="DEU" target="IDN">
      <data key="d0">31282342</data>
    </edge>
    <edge source="DEU" target="IRL">
      <data key="d0">63904168</data>
    </edge>
    <edge source="DEU" target="ISR">
      <data key="d0">16504805</data>
    </edge>
    <edge source="DEU" target="ITA">
      <data key="d0">1349196096</data>
    </edge>
    <edge source="DEU" target="CIV">
      <data key="d0">633030</data>
    </edge>
    <edge source="DEU" target="JAM">
      <data key="d0">538108</data>
    </edge>
    <edge source="DEU" target="JPN">
      <data key="d0">65780150</data>
    </edge>
    <edge source="DEU" target="KAZ">
      <data key="d0">1079748</data>
    </edge>
    <edge source="DEU" target="JOR">
      <data key="d0">7338211</data>
    </edge>
    <edge source="DEU" target="KOR">
      <data key="d0">66824542</data>
    </edge>
    <edge source="DEU" target="KGZ">
      <data key="d0">13417</data>
    </edge>
    <edge source="DEU" target="LBN">
      <data key="d0">5658832</data>
    </edge>
    <edge source="DEU" target="LVA">
      <data key="d0">7577433</data>
    </edge>
    <edge source="DEU" target="LTU">
      <data key="d0">13673192</data>
    </edge>
    <edge source="DEU" target="MDG">
      <data key="d0">681610</data>
    </edge>
    <edge source="DEU" target="MYS">
      <data key="d0">13295305</data>
    </edge>
    <edge source="DEU" target="MRT">
      <data key="d0">21743553</data>
    </edge>
    <edge source="DEU" target="MUS">
      <data key="d0">503066</data>
    </edge>
    <edge source="DEU" target="MEX">
      <data key="d0">15745535</data>
    </edge>
    <edge source="DEU" target="MDA">
      <data key="d0">5882755</data>
    </edge>
    <edge source="DEU" target="MAR">
      <data key="d0">7146886</data>
    </edge>
    <edge source="DEU" target="MOZ">
      <data key="d0">128430</data>
    </edge>
    <edge source="DEU" target="OMN">
      <data key="d0">9763675</data>
    </edge>
    <edge source="DEU" target="NAM">
      <data key="d0">349130</data>
    </edge>
    <edge source="DEU" target="NLD">
      <data key="d0">1433042785</data>
    </edge>
    <edge source="DEU" target="NZL">
      <data key="d0">3379652</data>
    </edge>
    <edge source="DEU" target="NER">
      <data key="d0">57279</data>
    </edge>
    <edge source="DEU" target="NOR">
      <data key="d0">9757440</data>
    </edge>
    <edge source="DEU" target="PAK">
      <data key="d0">9457634</data>
    </edge>
    <edge source="DEU" target="PAN">
      <data key="d0">125958</data>
    </edge>
    <edge source="DEU" target="PRY">
      <data key="d0">11458</data>
    </edge>
    <edge source="DEU" target="PER">
      <data key="d0">185050</data>
    </edge>
    <edge source="DEU" target="PHL">
      <data key="d0">39921377</data>
    </edge>
    <edge source="DEU" target="POL">
      <data key="d0">339388695</data>
    </edge>
    <edge source="DEU" target="PRT">
      <data key="d0">75618355</data>
    </edge>
    <edge source="DEU" target="ROU">
      <data key="d0">132320928</data>
    </edge>
    <edge source="DEU" target="RUS">
      <data key="d0">29697007</data>
    </edge>
    <edge source="DEU" target="SAU">
      <data key="d0">87196799</data>
    </edge>
    <edge source="DEU" target="SEN">
      <data key="d0">2052347</data>
    </edge>
    <edge source="DEU" target="SRB">
      <data key="d0">20475098</data>
    </edge>
    <edge source="DEU" target="IND">
      <data key="d0">1729266</data>
    </edge>
    <edge source="DEU" target="SGP">
      <data key="d0">22985058</data>
    </edge>
    <edge source="DEU" target="SVK">
      <data key="d0">82379174</data>
    </edge>
    <edge source="DEU" target="VNM">
      <data key="d0">18248491</data>
    </edge>
    <edge source="DEU" target="SVN">
      <data key="d0">48852768</data>
    </edge>
    <edge source="DEU" target="ZAF">
      <data key="d0">11509877</data>
    </edge>
    <edge source="DEU" target="ESP">
      <data key="d0">403748085</data>
    </edge>
    <edge source="DEU" target="SWE">
      <data key="d0">148756398</data>
    </edge>
    <edge source="DEU" target="CHE">
      <data key="d0">115626781</data>
    </edge>
    <edge source="DEU" target="THA">
      <data key="d0">9829135</data>
    </edge>
    <edge source="DEU" target="TGO">
      <data key="d0">297810</data>
    </edge>
    <edge source="DEU" target="ARE">
      <data key="d0">44541573</data>
    </edge>
    <edge source="DEU" target="TUN">
      <data key="d0">567622</data>
    </edge>
    <edge source="DEU" target="TUR">
      <data key="d0">7494693</data>
    </edge>
    <edge source="DEU" target="UKR">
      <data key="d0">12135170</data>
    </edge>
    <edge source="DEU" target="MKD">
      <data key="d0">12729316</data>
    </edge>
    <edge source="DEU" target="EGY">
      <data key="d0">35831956</data>
    </edge>
    <edge source="DEU" target="GBR">
      <data key="d0">448782400</data>
    </edge>
    <edge source="DEU" target="TZA">
      <data key="d0">126212</data>
    </edge>
    <edge source="DEU" target="USA">
      <data key="d0">68088621</data>
    </edge>
    <edge source="DEU" target="BFA">
      <data key="d0">27328</data>
    </edge>
    <edge source="DEU" target="URY">
      <data key="d0">159920</data>
    </edge>
    <edge source="GHA" target="BEL">
      <data key="d0">39844</data>
    </edge>
    <edge source="GHA" target="CMR">
      <data key="d0">22293</data>
    </edge>
    <edge source="GHA" target="CHN">
      <data key="d0">27434</data>
    </edge>
    <edge source="GHA" target="DEU">
      <data key="d0">10841</data>
    </edge>
    <edge source="GHA" target="CIV">
      <data key="d0">355962</data>
    </edge>
    <edge source="GHA" target="NER">
      <data key="d0">13469</data>
    </edge>
    <edge source="GHA" target="SAU">
      <data key="d0">132488</data>
    </edge>
    <edge source="GHA" target="SEN">
      <data key="d0">3822162</data>
    </edge>
    <edge source="GHA" target="SWE">
      <data key="d0">82089</data>
    </edge>
    <edge source="GHA" target="TGO">
      <data key="d0">572361</data>
    </edge>
    <edge source="GHA" target="ARE">
      <data key="d0">52229</data>
    </edge>
    <edge source="GHA" target="USA">
      <data key="d0">80721</data>
    </edge>
    <edge source="GHA" target="BFA">
      <data key="d0">154279</data>
    </edge>
    <edge source="HUN" target="ALB">
      <data key="d0">378255</data>
    </edge>
    <edge source="HUN" target="DZA">
      <data key="d0">94075</data>
    </edge>
    <edge source="HUN" target="AZE">
      <data key="d0">16734</data>
    </edge>
    <edge source="HUN" target="AUS">
      <data key="d0">35663</data>
    </edge>
    <edge source="HUN" target="AUT">
      <data key="d0">15162223</data>
    </edge>
    <edge source="HUN" target="BEL">
      <data key="d0">828301</data>
    </edge>
    <edge source="HUN" target="BGR">
      <data key="d0">5394932</data>
    </edge>
    <edge source="HUN" target="BLR">
      <data key="d0">23402</data>
    </edge>
    <edge source="HUN" target="CHN">
      <data key="d0">32134</data>
    </edge>
    <edge source="HUN" target="HRV">
      <data key="d0">22805911</data>
    </edge>
    <edge source="HUN" target="CZE">
      <data key="d0">7335123</data>
    </edge>
    <edge source="HUN" target="DNK">
      <data key="d0">1289777</data>
    </edge>
    <edge source="HUN" target="EST">
      <data key="d0">72216</data>
    </edge>
    <edge source="HUN" target="FIN">
      <data key="d0">66670</data>
    </edge>
    <edge source="HUN" target="FRA">
      <data key="d0">17020472</data>
    </edge>
    <edge source="HUN" target="DEU">
      <data key="d0">31691841</data>
    </edge>
    <edge source="HUN" target="GRC">
      <data key="d0">2768820</data>
    </edge>
    <edge source="HUN" target="IRL">
      <data key="d0">562861</data>
    </edge>
    <edge source="HUN" target="ISR">
      <data key="d0">302987</data>
    </edge>
    <edge source="HUN" target="ITA">
      <data key="d0">51957925</data>
    </edge>
    <edge source="HUN" target="JOR">
      <data key="d0">15859697</data>
    </edge>
    <edge source="HUN" target="LBN">
      <data key="d0">21970209</data>
    </edge>
    <edge source="HUN" target="LVA">
      <data key="d0">19519</data>
    </edge>
    <edge source="HUN" target="LTU">
      <data key="d0">27900</data>
    </edge>
    <edge source="HUN" target="MYS">
      <data key="d0">171458</data>
    </edge>
    <edge source="HUN" target="MDA">
      <data key="d0">152522</data>
    </edge>
    <edge source="HUN" target="OMN">
      <data key="d0">111381</data>
    </edge>
    <edge source="HUN" target="NLD">
      <data key="d0">11945987</data>
    </edge>
    <edge source="HUN" target="NOR">
      <data key="d0">125443</data>
    </edge>
    <edge source="HUN" target="PHL">
      <data key="d0">673125</data>
    </edge>
    <edge source="HUN" target="POL">
      <data key="d0">22594916</data>
    </edge>
    <edge source="HUN" target="PRT">
      <data key="d0">2719082</data>
    </edge>
    <edge source="HUN" target="ROU">
      <data key="d0">73080784</data>
    </edge>
    <edge source="HUN" target="RUS">
      <data key="d0">10060576</data>
    </edge>
    <edge source="HUN" target="SAU">
      <data key="d0">7247285</data>
    </edge>
    <edge source="HUN" target="SRB">
      <data key="d0">6318464</data>
    </edge>
    <edge source="HUN" target="SGP">
      <data key="d0">316683</data>
    </edge>
    <edge source="HUN" target="SVK">
      <data key="d0">16212088</data>
    </edge>
    <edge source="HUN" target="SVN">
      <data key="d0">8686055</data>
    </edge>
    <edge source="HUN" target="ZAF">
      <data key="d0">27113</data>
    </edge>
    <edge source="HUN" target="ESP">
      <data key="d0">15971565</data>
    </edge>
    <edge source="HUN" target="SWE">
      <data key="d0">2480389</data>
    </edge>
    <edge source="HUN" target="CHE">
      <data key="d0">1892047</data>
    </edge>
    <edge source="HUN" target="ARE">
      <data key="d0">4200781</data>
    </edge>
    <edge source="HUN" target="TUR">
      <data key="d0">451423</data>
    </edge>
    <edge source="HUN" target="UKR">
      <data key="d0">1149805</data>
    </edge>
    <edge source="HUN" target="MKD">
      <data key="d0">454544</data>
    </edge>
    <edge source="HUN" target="EGY">
      <data key="d0">270375</data>
    </edge>
    <edge source="HUN" target="GBR">
      <data key="d0">17672735</data>
    </edge>
    <edge source="HUN" target="USA">
      <data key="d0">608005</data>
    </edge>
    <edge source="IRL" target="DZA">
      <data key="d0">41763471</data>
    </edge>
    <edge source="IRL" target="AZE">
      <data key="d0">260330</data>
    </edge>
    <edge source="IRL" target="AUS">
      <data key="d0">1256750</data>
    </edge>
    <edge source="IRL" target="AUT">
      <data key="d0">8472350</data>
    </edge>
    <edge source="IRL" target="BEL">
      <data key="d0">81811509</data>
    </edge>
    <edge source="IRL" target="BGR">
      <data key="d0">12657</data>
    </edge>
    <edge source="IRL" target="BLR">
      <data key="d0">414572</data>
    </edge>
    <edge source="IRL" target="CMR">
      <data key="d0">575932</data>
    </edge>
    <edge source="IRL" target="CAN">
      <data key="d0">13077500</data>
    </edge>
    <edge source="IRL" target="CHL">
      <data key="d0">905422</data>
    </edge>
    <edge source="IRL" target="CHN">
      <data key="d0">39202235</data>
    </edge>
    <edge source="IRL" target="COL">
      <data key="d0">1580377</data>
    </edge>
    <edge source="IRL" target="CZE">
      <data key="d0">2207876</data>
    </edge>
    <edge source="IRL" target="DNK">
      <data key="d0">8804211</data>
    </edge>
    <edge source="IRL" target="SLV">
      <data key="d0">110872</data>
    </edge>
    <edge source="IRL" target="FIN">
      <data key="d0">152645</data>
    </edge>
    <edge source="IRL" target="FRA">
      <data key="d0">107623521</data>
    </edge>
    <edge source="IRL" target="GEO">
      <data key="d0">691245</data>
    </edge>
    <edge source="IRL" target="DEU">
      <data key="d0">155653029</data>
    </edge>
    <edge source="IRL" target="GHA">
      <data key="d0">1553450</data>
    </edge>
    <edge source="IRL" target="GRC">
      <data key="d0">18400875</data>
    </edge>
    <edge source="IRL" target="GTM">
      <data key="d0">701119</data>
    </edge>
    <edge source="IRL" target="HND">
      <data key="d0">807825</data>
    </edge>
    <edge source="IRL" target="HKG">
      <data key="d0">500490</data>
    </edge>
    <edge source="IRL" target="HUN">
      <data key="d0">482217</data>
    </edge>
    <edge source="IRL" target="IDN">
      <data key="d0">16778419</data>
    </edge>
    <edge source="IRL" target="ISR">
      <data key="d0">927311</data>
    </edge>
    <edge source="IRL" target="ITA">
      <data key="d0">16696608</data>
    </edge>
    <edge source="IRL" target="CIV">
      <data key="d0">1500307</data>
    </edge>
    <edge source="IRL" target="JAM">
      <data key="d0">107519</data>
    </edge>
    <edge source="IRL" target="JPN">
      <data key="d0">14420217</data>
    </edge>
    <edge source="IRL" target="JOR">
      <data key="d0">2225012</data>
    </edge>
    <edge source="IRL" target="KOR">
      <data key="d0">2588262</data>
    </edge>
    <edge source="IRL" target="LBN">
      <data key="d0">4132941</data>
    </edge>
    <edge source="IRL" target="LTU">
      <data key="d0">216271</data>
    </edge>
    <edge source="IRL" target="MWI">
      <data key="d0">1685585</data>
    </edge>
    <edge source="IRL" target="MYS">
      <data key="d0">11880207</data>
    </edge>
    <edge source="IRL" target="MRT">
      <data key="d0">46920</data>
    </edge>
    <edge source="IRL" target="MUS">
      <data key="d0">1243194</data>
    </edge>
    <edge source="IRL" target="MEX">
      <data key="d0">604247</data>
    </edge>
    <edge source="IRL" target="MAR">
      <data key="d0">11924212</data>
    </edge>
    <edge source="IRL" target="MOZ">
      <data key="d0">66237</data>
    </edge>
    <edge source="IRL" target="OMN">
      <data key="d0">268099</data>
    </edge>
    <edge source="IRL" target="NLD">
      <data key="d0">209697300</data>
    </edge>
    <edge source="IRL" target="NZL">
      <data key="d0">6718819</data>
    </edge>
    <edge source="IRL" target="NOR">
      <data key="d0">373176</data>
    </edge>
    <edge source="IRL" target="PAK">
      <data key="d0">1076109</data>
    </edge>
    <edge source="IRL" target="PER">
      <data key="d0">1561393</data>
    </edge>
    <edge source="IRL" target="PHL">
      <data key="d0">7278238</data>
    </edge>
    <edge source="IRL" target="POL">
      <data key="d0">11760751</data>
    </edge>
    <edge source="IRL" target="PRT">
      <data key="d0">617697</data>
    </edge>
    <edge source="IRL" target="ROU">
      <data key="d0">2575234</data>
    </edge>
    <edge source="IRL" target="SAU">
      <data key="d0">42047373</data>
    </edge>
    <edge source="IRL" target="SEN">
      <data key="d0">3438830</data>
    </edge>
    <edge source="IRL" target="IND">
      <data key="d0">237448</data>
    </edge>
    <edge source="IRL" target="SGP">
      <data key="d0">10299388</data>
    </edge>
    <edge source="IRL" target="SVK">
      <data key="d0">1092189</data>
    </edge>
    <edge source="IRL" target="VNM">
      <data key="d0">4413007</data>
    </edge>
    <edge source="IRL" target="SVN">
      <data key="d0">16926</data>
    </edge>
    <edge source="IRL" target="ZAF">
      <data key="d0">9367504</data>
    </edge>
    <edge source="IRL" target="ZWE">
      <data key="d0">40479</data>
    </edge>
    <edge source="IRL" target="ESP">
      <data key="d0">36802544</data>
    </edge>
    <edge source="IRL" target="SWE">
      <data key="d0">3907660</data>
    </edge>
    <edge source="IRL" target="CHE">
      <data key="d0">237928</data>
    </edge>
    <edge source="IRL" target="THA">
      <data key="d0">8327062</data>
    </edge>
    <edge source="IRL" target="ARE">
      <data key="d0">15647842</data>
    </edge>
    <edge source="IRL" target="TUN">
      <data key="d0">2835859</data>
    </edge>
    <edge source="IRL" target="TUR">
      <data key="d0">14841992</data>
    </edge>
    <edge source="IRL" target="EGY">
      <data key="d0">31387680</data>
    </edge>
    <edge source="IRL" target="GBR">
      <data key="d0">713143078</data>
    </edge>
    <edge source="IRL" target="TZA">
      <data key="d0">569759</data>
    </edge>
    <edge source="IRL" target="USA">
      <data key="d0">90252579</data>
    </edge>
    <edge source="IRL" target="BFA">
      <data key="d0">1215777</data>
    </edge>
    <edge source="IRL" target="URY">
      <data key="d0">174442</data>
    </edge>
    <edge source="ITA" target="ALB">
      <data key="d0">8993802</data>
    </edge>
    <edge source="ITA" target="DZA">
      <data key="d0">98610</data>
    </edge>
    <edge source="ITA" target="AZE">
      <data key="d0">168325</data>
    </edge>
    <edge source="ITA" target="ARG">
      <data key="d0">113162</data>
    </edge>
    <edge source="ITA" target="AUS">
      <data key="d0">42813109</data>
    </edge>
    <edge source="ITA" target="AUT">
      <data key="d0">91264771</data>
    </edge>
    <edge source="ITA" target="ARM">
      <data key="d0">399444</data>
    </edge>
    <edge source="ITA" target="BEL">
      <data key="d0">119822331</data>
    </edge>
    <edge source="ITA" target="BRA">
      <data key="d0">3642907</data>
    </edge>
    <edge source="ITA" target="BGR">
      <data key="d0">8623383</data>
    </edge>
    <edge source="ITA" target="BDI">
      <data key="d0">22442</data>
    </edge>
    <edge source="ITA" target="BLR">
      <data key="d0">591199</data>
    </edge>
    <edge source="ITA" target="CMR">
      <data key="d0">149151</data>
    </edge>
    <edge source="ITA" target="CAN">
      <data key="d0">50663816</data>
    </edge>
    <edge source="ITA" target="CHL">
      <data key="d0">1417526</data>
    </edge>
    <edge source="ITA" target="CHN">
      <data key="d0">33883767</data>
    </edge>
    <edge source="ITA" target="COL">
      <data key="d0">219369</data>
    </edge>
    <edge source="ITA" target="CRI">
      <data key="d0">812103</data>
    </edge>
    <edge source="ITA" target="HRV">
      <data key="d0">10390955</data>
    </edge>
    <edge source="ITA" target="CZE">
      <data key="d0">25990837</data>
    </edge>
    <edge source="ITA" target="BEN">
      <data key="d0">60613</data>
    </edge>
    <edge source="ITA" target="DNK">
      <data key="d0">52682032</data>
    </edge>
    <edge source="ITA" target="SLV">
      <data key="d0">18451</data>
    </edge>
    <edge source="ITA" target="ETH">
      <data key="d0">98580</data>
    </edge>
    <edge source="ITA" target="EST">
      <data key="d0">3687442</data>
    </edge>
    <edge source="ITA" target="FIN">
      <data key="d0">14270893</data>
    </edge>
    <edge source="ITA" target="FRA">
      <data key="d0">596860044</data>
    </edge>
    <edge source="ITA" target="GEO">
      <data key="d0">515117</data>
    </edge>
    <edge source="ITA" target="DEU">
      <data key="d0">558904132</data>
    </edge>
    <edge source="ITA" target="GHA">
      <data key="d0">26322</data>
    </edge>
    <edge source="ITA" target="GRC">
      <data key="d0">56453216</data>
    </edge>
    <edge source="ITA" target="GTM">
      <data key="d0">54880</data>
    </edge>
    <edge source="ITA" target="HKG">
      <data key="d0">8940624</data>
    </edge>
    <edge source="ITA" target="HUN">
      <data key="d0">13711677</data>
    </edge>
    <edge source="ITA" target="IDN">
      <data key="d0">1273669</data>
    </edge>
    <edge source="ITA" target="IRL">
      <data key="d0">13459713</data>
    </edge>
    <edge source="ITA" target="ISR">
      <data key="d0">8798813</data>
    </edge>
    <edge source="ITA" target="CIV">
      <data key="d0">192772</data>
    </edge>
    <edge source="ITA" target="JPN">
      <data key="d0">85504733</data>
    </edge>
    <edge source="ITA" target="KAZ">
      <data key="d0">828859</data>
    </edge>
    <edge source="ITA" target="JOR">
      <data key="d0">858066</data>
    </edge>
    <edge source="ITA" target="KOR">
      <data key="d0">41842589</data>
    </edge>
    <edge source="ITA" target="LBN">
      <data key="d0">3758795</data>
    </edge>
    <edge source="ITA" target="LVA">
      <data key="d0">2272325</data>
    </edge>
    <edge source="ITA" target="LTU">
      <data key="d0">4645677</data>
    </edge>
    <edge source="ITA" target="MDG">
      <data key="d0">42451</data>
    </edge>
    <edge source="ITA" target="MYS">
      <data key="d0">2436826</data>
    </edge>
    <edge source="ITA" target="MUS">
      <data key="d0">566861</data>
    </edge>
    <edge source="ITA" target="MEX">
      <data key="d0">3676039</data>
    </edge>
    <edge source="ITA" target="MDA">
      <data key="d0">807061</data>
    </edge>
    <edge source="ITA" target="MAR">
      <data key="d0">891317</data>
    </edge>
    <edge source="ITA" target="MOZ">
      <data key="d0">18359</data>
    </edge>
    <edge source="ITA" target="OMN">
      <data key="d0">493713</data>
    </edge>
    <edge source="ITA" target="NLD">
      <data key="d0">170876601</data>
    </edge>
    <edge source="ITA" target="NZL">
      <data key="d0">3989008</data>
    </edge>
    <edge source="ITA" target="NIC">
      <data key="d0">14437</data>
    </edge>
    <edge source="ITA" target="NOR">
      <data key="d0">12623913</data>
    </edge>
    <edge source="ITA" target="PAK">
      <data key="d0">290680</data>
    </edge>
    <edge source="ITA" target="PAN">
      <data key="d0">714033</data>
    </edge>
    <edge source="ITA" target="PRY">
      <data key="d0">53846</data>
    </edge>
    <edge source="ITA" target="PER">
      <data key="d0">948911</data>
    </edge>
    <edge source="ITA" target="PHL">
      <data key="d0">5180671</data>
    </edge>
    <edge source="ITA" target="POL">
      <data key="d0">54372638</data>
    </edge>
    <edge source="ITA" target="PRT">
      <data key="d0">15497246</data>
    </edge>
    <edge source="ITA" target="ROU">
      <data key="d0">30702256</data>
    </edge>
    <edge source="ITA" target="RUS">
      <data key="d0">3488089</data>
    </edge>
    <edge source="ITA" target="SAU">
      <data key="d0">5328083</data>
    </edge>
    <edge source="ITA" target="SEN">
      <data key="d0">251565</data>
    </edge>
    <edge source="ITA" target="SRB">
      <data key="d0">2806667</data>
    </edge>
    <edge source="ITA" target="IND">
      <data key="d0">2213364</data>
    </edge>
    <edge source="ITA" target="SGP">
      <data key="d0">4802509</data>
    </edge>
    <edge source="ITA" target="SVK">
      <data key="d0">9040022</data>
    </edge>
    <edge source="ITA" target="VNM">
      <data key="d0">685552</data>
    </edge>
    <edge source="ITA" target="SVN">
      <data key="d0">22116908</data>
    </edge>
    <edge source="ITA" target="ZAF">
      <data key="d0">5980915</data>
    </edge>
    <edge source="ITA" target="ESP">
      <data key="d0">167936206</data>
    </edge>
    <edge source="ITA" target="SWE">
      <data key="d0">53830639</data>
    </edge>
    <edge source="ITA" target="CHE">
      <data key="d0">145015288</data>
    </edge>
    <edge source="ITA" target="THA">
      <data key="d0">6020312</data>
    </edge>
    <edge source="ITA" target="ARE">
      <data key="d0">13923191</data>
    </edge>
    <edge source="ITA" target="TUN">
      <data key="d0">476542</data>
    </edge>
    <edge source="ITA" target="TUR">
      <data key="d0">4947316</data>
    </edge>
    <edge source="ITA" target="UGA">
      <data key="d0">17749</data>
    </edge>
    <edge source="ITA" target="UKR">
      <data key="d0">3976488</data>
    </edge>
    <edge source="ITA" target="MKD">
      <data key="d0">845458</data>
    </edge>
    <edge source="ITA" target="EGY">
      <data key="d0">1262749</data>
    </edge>
    <edge source="ITA" target="GBR">
      <data key="d0">292413215</data>
    </edge>
    <edge source="ITA" target="TZA">
      <data key="d0">126768</data>
    </edge>
    <edge source="ITA" target="USA">
      <data key="d0">330403388</data>
    </edge>
    <edge source="ITA" target="BFA">
      <data key="d0">85666</data>
    </edge>
    <edge source="ITA" target="URY">
      <data key="d0">127226</data>
    </edge>
    <edge source="LTU" target="ALB">
      <data key="d0">137524</data>
    </edge>
    <edge source="LTU" target="AZE">
      <data key="d0">2230930</data>
    </edge>
    <edge source="LTU" target="AUS">
      <data key="d0">244924</data>
    </edge>
    <edge source="LTU" target="AUT">
      <data key="d0">357709</data>
    </edge>
    <edge source="LTU" target="ARM">
      <data key="d0">2533877</data>
    </edge>
    <edge source="LTU" target="BEL">
      <data key="d0">471722</data>
    </edge>
    <edge source="LTU" target="BGR">
      <data key="d0">3129295</data>
    </edge>
    <edge source="LTU" target="BLR">
      <data key="d0">1404215</data>
    </edge>
    <edge source="LTU" target="CAN">
      <data key="d0">109956</data>
    </edge>
    <edge source="LTU" target="CRI">
      <data key="d0">212658</data>
    </edge>
    <edge source="LTU" target="HRV">
      <data key="d0">2759167</data>
    </edge>
    <edge source="LTU" target="CZE">
      <data key="d0">3523759</data>
    </edge>
    <edge source="LTU" target="DNK">
      <data key="d0">2212314</data>
    </edge>
    <edge source="LTU" target="EST">
      <data key="d0">20899533</data>
    </edge>
    <edge source="LTU" target="FIN">
      <data key="d0">2994908</data>
    </edge>
    <edge source="LTU" target="FRA">
      <data key="d0">2537580</data>
    </edge>
    <edge source="LTU" target="GEO">
      <data key="d0">6895283</data>
    </edge>
    <edge source="LTU" target="DEU">
      <data key="d0">51270716</data>
    </edge>
    <edge source="LTU" target="GHA">
      <data key="d0">54608</data>
    </edge>
    <edge source="LTU" target="GRC">
      <data key="d0">359373</data>
    </edge>
    <edge source="LTU" target="HKG">
      <data key="d0">1952852</data>
    </edge>
    <edge source="LTU" target="HUN">
      <data key="d0">1097106</data>
    </edge>
    <edge source="LTU" target="IDN">
      <data key="d0">2989813</data>
    </edge>
    <edge source="LTU" target="IRL">
      <data key="d0">1978620</data>
    </edge>
    <edge source="LTU" target="ISR">
      <data key="d0">3169494</data>
    </edge>
    <edge source="LTU" target="ITA">
      <data key="d0">95979581</data>
    </edge>
    <edge source="LTU" target="JPN">
      <data key="d0">179351</data>
    </edge>
    <edge source="LTU" target="KAZ">
      <data key="d0">8966232</data>
    </edge>
    <edge source="LTU" target="KOR">
      <data key="d0">6359862</data>
    </edge>
    <edge source="LTU" target="LBN">
      <data key="d0">103514</data>
    </edge>
    <edge source="LTU" target="LVA">
      <data key="d0">51201236</data>
    </edge>
    <edge source="LTU" target="MYS">
      <data key="d0">1495561</data>
    </edge>
    <edge source="LTU" target="MDA">
      <data key="d0">2757521</data>
    </edge>
    <edge source="LTU" target="MAR">
      <data key="d0">36130</data>
    </edge>
    <edge source="LTU" target="OMN">
      <data key="d0">125960</data>
    </edge>
    <edge source="LTU" target="NLD">
      <data key="d0">28292451</data>
    </edge>
    <edge source="LTU" target="NOR">
      <data key="d0">111158</data>
    </edge>
    <edge source="LTU" target="POL">
      <data key="d0">107886632</data>
    </edge>
    <edge source="LTU" target="PRT">
      <data key="d0">1413392</data>
    </edge>
    <edge source="LTU" target="ROU">
      <data key="d0">2062344</data>
    </edge>
    <edge source="LTU" target="RUS">
      <data key="d0">2471243</data>
    </edge>
    <edge source="LTU" target="SAU">
      <data key="d0">20514488</data>
    </edge>
    <edge source="LTU" target="SRB">
      <data key="d0">32646</data>
    </edge>
    <edge source="LTU" target="SGP">
      <data key="d0">321063</data>
    </edge>
    <edge source="LTU" target="SVK">
      <data key="d0">383994</data>
    </edge>
    <edge source="LTU" target="VNM">
      <data key="d0">1627644</data>
    </edge>
    <edge source="LTU" target="SVN">
      <data key="d0">556015</data>
    </edge>
    <edge source="LTU" target="ZAF">
      <data key="d0">449810</data>
    </edge>
    <edge source="LTU" target="ESP">
      <data key="d0">5022411</data>
    </edge>
    <edge source="LTU" target="SWE">
      <data key="d0">3357602</data>
    </edge>
    <edge source="LTU" target="CHE">
      <data key="d0">34287</data>
    </edge>
    <edge source="LTU" target="THA">
      <data key="d0">18000</data>
    </edge>
    <edge source="LTU" target="ARE">
      <data key="d0">1078914</data>
    </edge>
    <edge source="LTU" target="TUN">
      <data key="d0">78032</data>
    </edge>
    <edge source="LTU" target="UKR">
      <data key="d0">530229</data>
    </edge>
    <edge source="LTU" target="EGY">
      <data key="d0">546979</data>
    </edge>
    <edge source="LTU" target="GBR">
      <data key="d0">9171579</data>
    </edge>
    <edge source="LTU" target="USA">
      <data key="d0">22615325</data>
    </edge>
    <edge source="MDA" target="AZE">
      <data key="d0">55249</data>
    </edge>
    <edge source="MDA" target="GEO">
      <data key="d0">65051</data>
    </edge>
    <edge source="MDA" target="GHA">
      <data key="d0">418483</data>
    </edge>
    <edge source="MDA" target="CIV">
      <data key="d0">455228</data>
    </edge>
    <edge source="MDA" target="KAZ">
      <data key="d0">2428647</data>
    </edge>
    <edge source="MDA" target="RUS">
      <data key="d0">7683107</data>
    </edge>
    <edge source="MDA" target="SAU">
      <data key="d0">39439</data>
    </edge>
    <edge source="MDA" target="SEN">
      <data key="d0">268013</data>
    </edge>
    <edge source="MDA" target="UKR">
      <data key="d0">414366</data>
    </edge>
    <edge source="NAM" target="ZAF">
      <data key="d0">41504</data>
    </edge>
    <edge source="NOR" target="AUS">
      <data key="d0">6779916</data>
    </edge>
    <edge source="NOR" target="BEL">
      <data key="d0">169858</data>
    </edge>
    <edge source="NOR" target="CAN">
      <data key="d0">11508404</data>
    </edge>
    <edge source="NOR" target="CHN">
      <data key="d0">15941</data>
    </edge>
    <edge source="NOR" target="DNK">
      <data key="d0">10223416</data>
    </edge>
    <edge source="NOR" target="EST">
      <data key="d0">273127</data>
    </edge>
    <edge source="NOR" target="FRA">
      <data key="d0">12356</data>
    </edge>
    <edge source="NOR" target="DEU">
      <data key="d0">6795666</data>
    </edge>
    <edge source="NOR" target="HKG">
      <data key="d0">101581</data>
    </edge>
    <edge source="NOR" target="JPN">
      <data key="d0">93684</data>
    </edge>
    <edge source="NOR" target="MAR">
      <data key="d0">1729355</data>
    </edge>
    <edge source="NOR" target="NLD">
      <data key="d0">1784110</data>
    </edge>
    <edge source="NOR" target="RUS">
      <data key="d0">133413</data>
    </edge>
    <edge source="NOR" target="SGP">
      <data key="d0">48953</data>
    </edge>
    <edge source="NOR" target="ESP">
      <data key="d0">43515</data>
    </edge>
    <edge source="NOR" target="SWE">
      <data key="d0">3476350</data>
    </edge>
    <edge source="NOR" target="GBR">
      <data key="d0">3423070</data>
    </edge>
    <edge source="NOR" target="USA">
      <data key="d0">45936892</data>
    </edge>
    <edge source="POL" target="ALB">
      <data key="d0">412676</data>
    </edge>
    <edge source="POL" target="DZA">
      <data key="d0">45996282</data>
    </edge>
    <edge source="POL" target="AZE">
      <data key="d0">1348594</data>
    </edge>
    <edge source="POL" target="AUS">
      <data key="d0">2956608</data>
    </edge>
    <edge source="POL" target="AUT">
      <data key="d0">13653767</data>
    </edge>
    <edge source="POL" target="ARM">
      <data key="d0">7512316</data>
    </edge>
    <edge source="POL" target="BEL">
      <data key="d0">19593760</data>
    </edge>
    <edge source="POL" target="BRA">
      <data key="d0">89002</data>
    </edge>
    <edge source="POL" target="BGR">
      <data key="d0">40543676</data>
    </edge>
    <edge source="POL" target="BLR">
      <data key="d0">41736983</data>
    </edge>
    <edge source="POL" target="KHM">
      <data key="d0">1267333</data>
    </edge>
    <edge source="POL" target="CMR">
      <data key="d0">20582</data>
    </edge>
    <edge source="POL" target="CAN">
      <data key="d0">1632250</data>
    </edge>
    <edge source="POL" target="CAF">
      <data key="d0">203753</data>
    </edge>
    <edge source="POL" target="LKA">
      <data key="d0">398628</data>
    </edge>
    <edge source="POL" target="CHL">
      <data key="d0">353451</data>
    </edge>
    <edge source="POL" target="CHN">
      <data key="d0">35128619</data>
    </edge>
    <edge source="POL" target="COL">
      <data key="d0">3391318</data>
    </edge>
    <edge source="POL" target="HRV">
      <data key="d0">12766316</data>
    </edge>
    <edge source="POL" target="CZE">
      <data key="d0">171308976</data>
    </edge>
    <edge source="POL" target="DNK">
      <data key="d0">42875704</data>
    </edge>
    <edge source="POL" target="EST">
      <data key="d0">12768380</data>
    </edge>
    <edge source="POL" target="FIN">
      <data key="d0">6384197</data>
    </edge>
    <edge source="POL" target="FRA">
      <data key="d0">39502843</data>
    </edge>
    <edge source="POL" target="GEO">
      <data key="d0">1857191</data>
    </edge>
    <edge source="POL" target="GMB">
      <data key="d0">574790</data>
    </edge>
    <edge source="POL" target="PSE">
      <data key="d0">1720246</data>
    </edge>
    <edge source="POL" target="DEU">
      <data key="d0">406134724</data>
    </edge>
    <edge source="POL" target="GHA">
      <data key="d0">3750312</data>
    </edge>
    <edge source="POL" target="GRC">
      <data key="d0">14859454</data>
    </edge>
    <edge source="POL" target="HKG">
      <data key="d0">1795496</data>
    </edge>
    <edge source="POL" target="HUN">
      <data key="d0">71911782</data>
    </edge>
    <edge source="POL" target="IDN">
      <data key="d0">21012662</data>
    </edge>
    <edge source="POL" target="IRL">
      <data key="d0">12036683</data>
    </edge>
    <edge source="POL" target="ISR">
      <data key="d0">15797191</data>
    </edge>
    <edge source="POL" target="ITA">
      <data key="d0">101915938</data>
    </edge>
    <edge source="POL" target="CIV">
      <data key="d0">59739</data>
    </edge>
    <edge source="POL" target="JPN">
      <data key="d0">766855</data>
    </edge>
    <edge source="POL" target="KAZ">
      <data key="d0">3633824</data>
    </edge>
    <edge source="POL" target="JOR">
      <data key="d0">6055336</data>
    </edge>
    <edge source="POL" target="KOR">
      <data key="d0">2631478</data>
    </edge>
    <edge source="POL" target="LBN">
      <data key="d0">2798944</data>
    </edge>
    <edge source="POL" target="LVA">
      <data key="d0">25607924</data>
    </edge>
    <edge source="POL" target="LTU">
      <data key="d0">55984502</data>
    </edge>
    <edge source="POL" target="MDG">
      <data key="d0">19296</data>
    </edge>
    <edge source="POL" target="MYS">
      <data key="d0">8524184</data>
    </edge>
    <edge source="POL" target="MRT">
      <data key="d0">288279</data>
    </edge>
    <edge source="POL" target="MUS">
      <data key="d0">189252</data>
    </edge>
    <edge source="POL" target="MDA">
      <data key="d0">1842493</data>
    </edge>
    <edge source="POL" target="MAR">
      <data key="d0">4051456</data>
    </edge>
    <edge source="POL" target="MOZ">
      <data key="d0">136416</data>
    </edge>
    <edge source="POL" target="OMN">
      <data key="d0">1686804</data>
    </edge>
    <edge source="POL" target="NLD">
      <data key="d0">134335909</data>
    </edge>
    <edge source="POL" target="NIC">
      <data key="d0">234892</data>
    </edge>
    <edge source="POL" target="NOR">
      <data key="d0">239291</data>
    </edge>
    <edge source="POL" target="PAK">
      <data key="d0">4825853</data>
    </edge>
    <edge source="POL" target="PAN">
      <data key="d0">229694</data>
    </edge>
    <edge source="POL" target="PER">
      <data key="d0">2169977</data>
    </edge>
    <edge source="POL" target="PHL">
      <data key="d0">9409377</data>
    </edge>
    <edge source="POL" target="PRT">
      <data key="d0">2672057</data>
    </edge>
    <edge source="POL" target="ROU">
      <data key="d0">85444640</data>
    </edge>
    <edge source="POL" target="RUS">
      <data key="d0">3183575</data>
    </edge>
    <edge source="POL" target="SAU">
      <data key="d0">29348530</data>
    </edge>
    <edge source="POL" target="SEN">
      <data key="d0">178993</data>
    </edge>
    <edge source="POL" target="SRB">
      <data key="d0">9327308</data>
    </edge>
    <edge source="POL" target="IND">
      <data key="d0">180772</data>
    </edge>
    <edge source="POL" target="SGP">
      <data key="d0">1657494</data>
    </edge>
    <edge source="POL" target="SVK">
      <data key="d0">73739661</data>
    </edge>
    <edge source="POL" target="VNM">
      <data key="d0">24685458</data>
    </edge>
    <edge source="POL" target="SVN">
      <data key="d0">5085948</data>
    </edge>
    <edge source="POL" target="ZAF">
      <data key="d0">6801943</data>
    </edge>
    <edge source="POL" target="ZWE">
      <data key="d0">44159</data>
    </edge>
    <edge source="POL" target="ESP">
      <data key="d0">24119285</data>
    </edge>
    <edge source="POL" target="SWE">
      <data key="d0">20758262</data>
    </edge>
    <edge source="POL" target="CHE">
      <data key="d0">2802448</data>
    </edge>
    <edge source="POL" target="THA">
      <data key="d0">7358121</data>
    </edge>
    <edge source="POL" target="TGO">
      <data key="d0">686086</data>
    </edge>
    <edge source="POL" target="ARE">
      <data key="d0">5790592</data>
    </edge>
    <edge source="POL" target="TUN">
      <data key="d0">669767</data>
    </edge>
    <edge source="POL" target="TUR">
      <data key="d0">1681265</data>
    </edge>
    <edge source="POL" target="UKR">
      <data key="d0">12272521</data>
    </edge>
    <edge source="POL" target="MKD">
      <data key="d0">1145836</data>
    </edge>
    <edge source="POL" target="EGY">
      <data key="d0">14515402</data>
    </edge>
    <edge source="POL" target="GBR">
      <data key="d0">122295653</data>
    </edge>
    <edge source="POL" target="USA">
      <data key="d0">9894181</data>
    </edge>
    <edge source="POL" target="URY">
      <data key="d0">61684</data>
    </edge>
    <edge source="PRT" target="DZA">
      <data key="d0">847240</data>
    </edge>
    <edge source="PRT" target="AUS">
      <data key="d0">38508</data>
    </edge>
    <edge source="PRT" target="AUT">
      <data key="d0">1078235</data>
    </edge>
    <edge source="PRT" target="BEL">
      <data key="d0">7303737</data>
    </edge>
    <edge source="PRT" target="BRA">
      <data key="d0">332435</data>
    </edge>
    <edge source="PRT" target="BGR">
      <data key="d0">1031176</data>
    </edge>
    <edge source="PRT" target="CAN">
      <data key="d0">1869555</data>
    </edge>
    <edge source="PRT" target="CHN">
      <data key="d0">644894</data>
    </edge>
    <edge source="PRT" target="COL">
      <data key="d0">334191</data>
    </edge>
    <edge source="PRT" target="HRV">
      <data key="d0">59385</data>
    </edge>
    <edge source="PRT" target="CZE">
      <data key="d0">708691</data>
    </edge>
    <edge source="PRT" target="DNK">
      <data key="d0">546802</data>
    </edge>
    <edge source="PRT" target="FRA">
      <data key="d0">26258585</data>
    </edge>
    <edge source="PRT" target="GMB">
      <data key="d0">671756</data>
    </edge>
    <edge source="PRT" target="DEU">
      <data key="d0">7886734</data>
    </edge>
    <edge source="PRT" target="GRC">
      <data key="d0">1771406</data>
    </edge>
    <edge source="PRT" target="HKG">
      <data key="d0">158415</data>
    </edge>
    <edge source="PRT" target="HUN">
      <data key="d0">163571</data>
    </edge>
    <edge source="PRT" target="IRL">
      <data key="d0">80206</data>
    </edge>
    <edge source="PRT" target="ISR">
      <data key="d0">485508</data>
    </edge>
    <edge source="PRT" target="ITA">
      <data key="d0">9945748</data>
    </edge>
    <edge source="PRT" target="KOR">
      <data key="d0">31750</data>
    </edge>
    <edge source="PRT" target="LBN">
      <data key="d0">389490</data>
    </edge>
    <edge source="PRT" target="LTU">
      <data key="d0">19321</data>
    </edge>
    <edge source="PRT" target="MRT">
      <data key="d0">140104</data>
    </edge>
    <edge source="PRT" target="MUS">
      <data key="d0">128684</data>
    </edge>
    <edge source="PRT" target="MAR">
      <data key="d0">7717994</data>
    </edge>
    <edge source="PRT" target="MOZ">
      <data key="d0">1267207</data>
    </edge>
    <edge source="PRT" target="OMN">
      <data key="d0">191011</data>
    </edge>
    <edge source="PRT" target="NLD">
      <data key="d0">23841987</data>
    </edge>
    <edge source="PRT" target="NZL">
      <data key="d0">156941</data>
    </edge>
    <edge source="PRT" target="NIC">
      <data key="d0">233051</data>
    </edge>
    <edge source="PRT" target="PAK">
      <data key="d0">530653</data>
    </edge>
    <edge source="PRT" target="POL">
      <data key="d0">8244392</data>
    </edge>
    <edge source="PRT" target="ROU">
      <data key="d0">874986</data>
    </edge>
    <edge source="PRT" target="RUS">
      <data key="d0">5775852</data>
    </edge>
    <edge source="PRT" target="SAU">
      <data key="d0">4191651</data>
    </edge>
    <edge source="PRT" target="SEN">
      <data key="d0">19544</data>
    </edge>
    <edge source="PRT" target="SRB">
      <data key="d0">121122</data>
    </edge>
    <edge source="PRT" target="SVN">
      <data key="d0">40169</data>
    </edge>
    <edge source="PRT" target="ZAF">
      <data key="d0">1632876</data>
    </edge>
    <edge source="PRT" target="ESP">
      <data key="d0">128440477</data>
    </edge>
    <edge source="PRT" target="SWE">
      <data key="d0">706538</data>
    </edge>
    <edge source="PRT" target="CHE">
      <data key="d0">4332421</data>
    </edge>
    <edge source="PRT" target="THA">
      <data key="d0">44726</data>
    </edge>
    <edge source="PRT" target="ARE">
      <data key="d0">1949298</data>
    </edge>
    <edge source="PRT" target="TUN">
      <data key="d0">42329</data>
    </edge>
    <edge source="PRT" target="TUR">
      <data key="d0">570244</data>
    </edge>
    <edge source="PRT" target="UKR">
      <data key="d0">1004288</data>
    </edge>
    <edge source="PRT" target="EGY">
      <data key="d0">211722</data>
    </edge>
    <edge source="PRT" target="GBR">
      <data key="d0">11676209</data>
    </edge>
    <edge source="PRT" target="USA">
      <data key="d0">5966153</data>
    </edge>
    <edge source="ROU" target="ALB">
      <data key="d0">841832</data>
    </edge>
    <edge source="ROU" target="AUS">
      <data key="d0">56499</data>
    </edge>
    <edge source="ROU" target="AUT">
      <data key="d0">16307</data>
    </edge>
    <edge source="ROU" target="BEL">
      <data key="d0">1210220</data>
    </edge>
    <edge source="ROU" target="BGR">
      <data key="d0">28637020</data>
    </edge>
    <edge source="ROU" target="CHN">
      <data key="d0">28521</data>
    </edge>
    <edge source="ROU" target="HRV">
      <data key="d0">180219</data>
    </edge>
    <edge source="ROU" target="CZE">
      <data key="d0">496851</data>
    </edge>
    <edge source="ROU" target="DNK">
      <data key="d0">636666</data>
    </edge>
    <edge source="ROU" target="FRA">
      <data key="d0">292790</data>
    </edge>
    <edge source="ROU" target="DEU">
      <data key="d0">2210142</data>
    </edge>
    <edge source="ROU" target="GRC">
      <data key="d0">27705428</data>
    </edge>
    <edge source="ROU" target="HUN">
      <data key="d0">10707469</data>
    </edge>
    <edge source="ROU" target="IRL">
      <data key="d0">128841</data>
    </edge>
    <edge source="ROU" target="ITA">
      <data key="d0">19260248</data>
    </edge>
    <edge source="ROU" target="JOR">
      <data key="d0">20237</data>
    </edge>
    <edge source="ROU" target="LBN">
      <data key="d0">1451541</data>
    </edge>
    <edge source="ROU" target="MUS">
      <data key="d0">21510</data>
    </edge>
    <edge source="ROU" target="MDA">
      <data key="d0">8031548</data>
    </edge>
    <edge source="ROU" target="OMN">
      <data key="d0">207475</data>
    </edge>
    <edge source="ROU" target="NLD">
      <data key="d0">567142</data>
    </edge>
    <edge source="ROU" target="POL">
      <data key="d0">458277</data>
    </edge>
    <edge source="ROU" target="PRT">
      <data key="d0">31116</data>
    </edge>
    <edge source="ROU" target="RUS">
      <data key="d0">21076</data>
    </edge>
    <edge source="ROU" target="SRB">
      <data key="d0">505800</data>
    </edge>
    <edge source="ROU" target="SVK">
      <data key="d0">1827105</data>
    </edge>
    <edge source="ROU" target="SVN">
      <data key="d0">10741</data>
    </edge>
    <edge source="ROU" target="ESP">
      <data key="d0">4121297</data>
    </edge>
    <edge source="ROU" target="SWE">
      <data key="d0">141498</data>
    </edge>
    <edge source="ROU" target="ARE">
      <data key="d0">68890</data>
    </edge>
    <edge source="ROU" target="UKR">
      <data key="d0">222062</data>
    </edge>
    <edge source="ROU" target="MKD">
      <data key="d0">287981</data>
    </edge>
    <edge source="ROU" target="GBR">
      <data key="d0">3715948</data>
    </edge>
    <edge source="ROU" target="USA">
      <data key="d0">2728632</data>
    </edge>
    <edge source="SVK" target="AUS">
      <data key="d0">509594</data>
    </edge>
    <edge source="SVK" target="AUT">
      <data key="d0">1751602</data>
    </edge>
    <edge source="SVK" target="BEL">
      <data key="d0">8002452</data>
    </edge>
    <edge source="SVK" target="BGR">
      <data key="d0">3828178</data>
    </edge>
    <edge source="SVK" target="BLR">
      <data key="d0">10600</data>
    </edge>
    <edge source="SVK" target="CMR">
      <data key="d0">13729</data>
    </edge>
    <edge source="SVK" target="HRV">
      <data key="d0">619127</data>
    </edge>
    <edge source="SVK" target="CZE">
      <data key="d0">76238455</data>
    </edge>
    <edge source="SVK" target="DNK">
      <data key="d0">47423</data>
    </edge>
    <edge source="SVK" target="FRA">
      <data key="d0">1903460</data>
    </edge>
    <edge source="SVK" target="DEU">
      <data key="d0">41598373</data>
    </edge>
    <edge source="SVK" target="GHA">
      <data key="d0">18027</data>
    </edge>
    <edge source="SVK" target="GRC">
      <data key="d0">2900273</data>
    </edge>
    <edge source="SVK" target="HUN">
      <data key="d0">42748501</data>
    </edge>
    <edge source="SVK" target="ISR">
      <data key="d0">41273</data>
    </edge>
    <edge source="SVK" target="ITA">
      <data key="d0">21681724</data>
    </edge>
    <edge source="SVK" target="JOR">
      <data key="d0">73147</data>
    </edge>
    <edge source="SVK" target="KOR">
      <data key="d0">104465</data>
    </edge>
    <edge source="SVK" target="LBN">
      <data key="d0">36763</data>
    </edge>
    <edge source="SVK" target="LVA">
      <data key="d0">84751</data>
    </edge>
    <edge source="SVK" target="LTU">
      <data key="d0">134269</data>
    </edge>
    <edge source="SVK" target="MRT">
      <data key="d0">262711</data>
    </edge>
    <edge source="SVK" target="MUS">
      <data key="d0">78400</data>
    </edge>
    <edge source="SVK" target="MDA">
      <data key="d0">132251</data>
    </edge>
    <edge source="SVK" target="NLD">
      <data key="d0">291628</data>
    </edge>
    <edge source="SVK" target="POL">
      <data key="d0">7918864</data>
    </edge>
    <edge source="SVK" target="PRT">
      <data key="d0">354638</data>
    </edge>
    <edge source="SVK" target="ROU">
      <data key="d0">6955901</data>
    </edge>
    <edge source="SVK" target="RUS">
      <data key="d0">8428963</data>
    </edge>
    <edge source="SVK" target="SEN">
      <data key="d0">52818</data>
    </edge>
    <edge source="SVK" target="SRB">
      <data key="d0">322257</data>
    </edge>
    <edge source="SVK" target="SGP">
      <data key="d0">70100</data>
    </edge>
    <edge source="SVK" target="VNM">
      <data key="d0">64154</data>
    </edge>
    <edge source="SVK" target="SVN">
      <data key="d0">617744</data>
    </edge>
    <edge source="SVK" target="ESP">
      <data key="d0">26813182</data>
    </edge>
    <edge source="SVK" target="SWE">
      <data key="d0">265128</data>
    </edge>
    <edge source="SVK" target="TUR">
      <data key="d0">52254</data>
    </edge>
    <edge source="SVK" target="UKR">
      <data key="d0">4609441</data>
    </edge>
    <edge source="SVK" target="MKD">
      <data key="d0">531119</data>
    </edge>
    <edge source="SVK" target="GBR">
      <data key="d0">19241230</data>
    </edge>
    <edge source="SVN" target="ALB">
      <data key="d0">107604</data>
    </edge>
    <edge source="SVN" target="AUS">
      <data key="d0">235846</data>
    </edge>
    <edge source="SVN" target="AUT">
      <data key="d0">3996983</data>
    </edge>
    <edge source="SVN" target="BEL">
      <data key="d0">661975</data>
    </edge>
    <edge source="SVN" target="BGR">
      <data key="d0">529791</data>
    </edge>
    <edge source="SVN" target="KHM">
      <data key="d0">57749</data>
    </edge>
    <edge source="SVN" target="CHN">
      <data key="d0">79721</data>
    </edge>
    <edge source="SVN" target="HRV">
      <data key="d0">35870217</data>
    </edge>
    <edge source="SVN" target="CZE">
      <data key="d0">96641</data>
    </edge>
    <edge source="SVN" target="DNK">
      <data key="d0">6656360</data>
    </edge>
    <edge source="SVN" target="EST">
      <data key="d0">609543</data>
    </edge>
    <edge source="SVN" target="FRA">
      <data key="d0">491958</data>
    </edge>
    <edge source="SVN" target="DEU">
      <data key="d0">13857290</data>
    </edge>
    <edge source="SVN" target="GRC">
      <data key="d0">5932880</data>
    </edge>
    <edge source="SVN" target="HKG">
      <data key="d0">390990</data>
    </edge>
    <edge source="SVN" target="HUN">
      <data key="d0">1500309</data>
    </edge>
    <edge source="SVN" target="ISR">
      <data key="d0">332276</data>
    </edge>
    <edge source="SVN" target="ITA">
      <data key="d0">78760149</data>
    </edge>
    <edge source="SVN" target="KOR">
      <data key="d0">223232</data>
    </edge>
    <edge source="SVN" target="LTU">
      <data key="d0">35578</data>
    </edge>
    <edge source="SVN" target="MDG">
      <data key="d0">66345</data>
    </edge>
    <edge source="SVN" target="MUS">
      <data key="d0">98369</data>
    </edge>
    <edge source="SVN" target="NLD">
      <data key="d0">124394</data>
    </edge>
    <edge source="SVN" target="NOR">
      <data key="d0">2295333</data>
    </edge>
    <edge source="SVN" target="PHL">
      <data key="d0">12871</data>
    </edge>
    <edge source="SVN" target="ROU">
      <data key="d0">160279</data>
    </edge>
    <edge source="SVN" target="SEN">
      <data key="d0">46034</data>
    </edge>
    <edge source="SVN" target="SRB">
      <data key="d0">11493034</data>
    </edge>
    <edge source="SVN" target="SGP">
      <data key="d0">11944</data>
    </edge>
    <edge source="SVN" target="SVK">
      <data key="d0">633103</data>
    </edge>
    <edge source="SVN" target="VNM">
      <data key="d0">1263614</data>
    </edge>
    <edge source="SVN" target="ESP">
      <data key="d0">107317</data>
    </edge>
    <edge source="SVN" target="SWE">
      <data key="d0">2116815</data>
    </edge>
    <edge source="SVN" target="CHE">
      <data key="d0">368591</data>
    </edge>
    <edge source="SVN" target="ARE">
      <data key="d0">40422</data>
    </edge>
    <edge source="SVN" target="MKD">
      <data key="d0">4582584</data>
    </edge>
    <edge source="SVN" target="GBR">
      <data key="d0">11122644</data>
    </edge>
    <edge source="SWE" target="DZA">
      <data key="d0">2741534</data>
    </edge>
    <edge source="SWE" target="AUS">
      <data key="d0">694622</data>
    </edge>
    <edge source="SWE" target="AUT">
      <data key="d0">5245212</data>
    </edge>
    <edge source="SWE" target="BEL">
      <data key="d0">5427872</data>
    </edge>
    <edge source="SWE" target="BGR">
      <data key="d0">179385</data>
    </edge>
    <edge source="SWE" target="CAN">
      <data key="d0">26545</data>
    </edge>
    <edge source="SWE" target="CHN">
      <data key="d0">7942776</data>
    </edge>
    <edge source="SWE" target="HRV">
      <data key="d0">25727</data>
    </edge>
    <edge source="SWE" target="CZE">
      <data key="d0">227331</data>
    </edge>
    <edge source="SWE" target="DNK">
      <data key="d0">71457155</data>
    </edge>
    <edge source="SWE" target="EST">
      <data key="d0">1186821</data>
    </edge>
    <edge source="SWE" target="FIN">
      <data key="d0">46689917</data>
    </edge>
    <edge source="SWE" target="FRA">
      <data key="d0">5731447</data>
    </edge>
    <edge source="SWE" target="GEO">
      <data key="d0">21400</data>
    </edge>
    <edge source="SWE" target="DEU">
      <data key="d0">33784338</data>
    </edge>
    <edge source="SWE" target="GRC">
      <data key="d0">2325345</data>
    </edge>
    <edge source="SWE" target="HKG">
      <data key="d0">299599</data>
    </edge>
    <edge source="SWE" target="HUN">
      <data key="d0">1931142</data>
    </edge>
    <edge source="SWE" target="IDN">
      <data key="d0">551371</data>
    </edge>
    <edge source="SWE" target="ITA">
      <data key="d0">7312121</data>
    </edge>
    <edge source="SWE" target="JPN">
      <data key="d0">203475</data>
    </edge>
    <edge source="SWE" target="JOR">
      <data key="d0">625159</data>
    </edge>
    <edge source="SWE" target="KOR">
      <data key="d0">597211</data>
    </edge>
    <edge source="SWE" target="LBN">
      <data key="d0">2873909</data>
    </edge>
    <edge source="SWE" target="LVA">
      <data key="d0">599901</data>
    </edge>
    <edge source="SWE" target="LTU">
      <data key="d0">530438</data>
    </edge>
    <edge source="SWE" target="MYS">
      <data key="d0">193184</data>
    </edge>
    <edge source="SWE" target="MAR">
      <data key="d0">20231</data>
    </edge>
    <edge source="SWE" target="OMN">
      <data key="d0">40558887</data>
    </edge>
    <edge source="SWE" target="NAM">
      <data key="d0">148396</data>
    </edge>
    <edge source="SWE" target="NLD">
      <data key="d0">38720011</data>
    </edge>
    <edge source="SWE" target="NOR">
      <data key="d0">24610421</data>
    </edge>
    <edge source="SWE" target="PHL">
      <data key="d0">760459</data>
    </edge>
    <edge source="SWE" target="POL">
      <data key="d0">3918414</data>
    </edge>
    <edge source="SWE" target="PRT">
      <data key="d0">2833682</data>
    </edge>
    <edge source="SWE" target="ROU">
      <data key="d0">627147</data>
    </edge>
    <edge source="SWE" target="RUS">
      <data key="d0">792032</data>
    </edge>
    <edge source="SWE" target="SAU">
      <data key="d0">6822962</data>
    </edge>
    <edge source="SWE" target="IND">
      <data key="d0">222653</data>
    </edge>
    <edge source="SWE" target="SGP">
      <data key="d0">524241</data>
    </edge>
    <edge source="SWE" target="SVK">
      <data key="d0">26194</data>
    </edge>
    <edge source="SWE" target="SVN">
      <data key="d0">1128234</data>
    </edge>
    <edge source="SWE" target="ZWE">
      <data key="d0">52974</data>
    </edge>
    <edge source="SWE" target="ESP">
      <data key="d0">12355846</data>
    </edge>
    <edge source="SWE" target="CHE">
      <data key="d0">403091</data>
    </edge>
    <edge source="SWE" target="THA">
      <data key="d0">638958</data>
    </edge>
    <edge source="SWE" target="ARE">
      <data key="d0">2887591</data>
    </edge>
    <edge source="SWE" target="TUR">
      <data key="d0">49465</data>
    </edge>
    <edge source="SWE" target="UKR">
      <data key="d0">192132</data>
    </edge>
    <edge source="SWE" target="MKD">
      <data key="d0">35667</data>
    </edge>
    <edge source="SWE" target="EGY">
      <data key="d0">16425697</data>
    </edge>
    <edge source="SWE" target="GBR">
      <data key="d0">13670832</data>
    </edge>
    <edge source="SWE" target="USA">
      <data key="d0">655330</data>
    </edge>
    <edge source="CHE" target="DZA">
      <data key="d0">3473410</data>
    </edge>
    <edge source="CHE" target="ARG">
      <data key="d0">62608</data>
    </edge>
    <edge source="CHE" target="AUS">
      <data key="d0">3914031</data>
    </edge>
    <edge source="CHE" target="AUT">
      <data key="d0">14206476</data>
    </edge>
    <edge source="CHE" target="BEL">
      <data key="d0">16469589</data>
    </edge>
    <edge source="CHE" target="BRA">
      <data key="d0">418112</data>
    </edge>
    <edge source="CHE" target="BGR">
      <data key="d0">10085</data>
    </edge>
    <edge source="CHE" target="BDI">
      <data key="d0">309382</data>
    </edge>
    <edge source="CHE" target="CMR">
      <data key="d0">88634</data>
    </edge>
    <edge source="CHE" target="CAN">
      <data key="d0">25272552</data>
    </edge>
    <edge source="CHE" target="CHN">
      <data key="d0">6613452</data>
    </edge>
    <edge source="CHE" target="COL">
      <data key="d0">52210</data>
    </edge>
    <edge source="CHE" target="CRI">
      <data key="d0">54571</data>
    </edge>
    <edge source="CHE" target="CZE">
      <data key="d0">200837</data>
    </edge>
    <edge source="CHE" target="DNK">
      <data key="d0">1493576</data>
    </edge>
    <edge source="CHE" target="FIN">
      <data key="d0">1137687</data>
    </edge>
    <edge source="CHE" target="FRA">
      <data key="d0">70827014</data>
    </edge>
    <edge source="CHE" target="DEU">
      <data key="d0">265900313</data>
    </edge>
    <edge source="CHE" target="GRC">
      <data key="d0">458461</data>
    </edge>
    <edge source="CHE" target="GTM">
      <data key="d0">15176</data>
    </edge>
    <edge source="CHE" target="HKG">
      <data key="d0">8982604</data>
    </edge>
    <edge source="CHE" target="HUN">
      <data key="d0">87490</data>
    </edge>
    <edge source="CHE" target="IDN">
      <data key="d0">672041</data>
    </edge>
    <edge source="CHE" target="IRL">
      <data key="d0">12739</data>
    </edge>
    <edge source="CHE" target="ISR">
      <data key="d0">995507</data>
    </edge>
    <edge source="CHE" target="ITA">
      <data key="d0">73368145</data>
    </edge>
    <edge source="CHE" target="CIV">
      <data key="d0">456663</data>
    </edge>
    <edge source="CHE" target="JAM">
      <data key="d0">37174</data>
    </edge>
    <edge source="CHE" target="JPN">
      <data key="d0">7912987</data>
    </edge>
    <edge source="CHE" target="KAZ">
      <data key="d0">1279817</data>
    </edge>
    <edge source="CHE" target="JOR">
      <data key="d0">158633</data>
    </edge>
    <edge source="CHE" target="KOR">
      <data key="d0">2156229</data>
    </edge>
    <edge source="CHE" target="LBN">
      <data key="d0">1217504</data>
    </edge>
    <edge source="CHE" target="MDG">
      <data key="d0">45208</data>
    </edge>
    <edge source="CHE" target="MYS">
      <data key="d0">1429591</data>
    </edge>
    <edge source="CHE" target="MRT">
      <data key="d0">48934</data>
    </edge>
    <edge source="CHE" target="MUS">
      <data key="d0">55312</data>
    </edge>
    <edge source="CHE" target="MEX">
      <data key="d0">1035355</data>
    </edge>
    <edge source="CHE" target="MAR">
      <data key="d0">130655</data>
    </edge>
    <edge source="CHE" target="NLD">
      <data key="d0">18572718</data>
    </edge>
    <edge source="CHE" target="NZL">
      <data key="d0">1532560</data>
    </edge>
    <edge source="CHE" target="NIC">
      <data key="d0">717167</data>
    </edge>
    <edge source="CHE" target="NER">
      <data key="d0">258284</data>
    </edge>
    <edge source="CHE" target="NOR">
      <data key="d0">2164991</data>
    </edge>
    <edge source="CHE" target="PAK">
      <data key="d0">705813</data>
    </edge>
    <edge source="CHE" target="PAN">
      <data key="d0">67172</data>
    </edge>
    <edge source="CHE" target="PER">
      <data key="d0">83676</data>
    </edge>
    <edge source="CHE" target="PHL">
      <data key="d0">925521</data>
    </edge>
    <edge source="CHE" target="POL">
      <data key="d0">1191504</data>
    </edge>
    <edge source="CHE" target="PRT">
      <data key="d0">21737</data>
    </edge>
    <edge source="CHE" target="ROU">
      <data key="d0">44836</data>
    </edge>
    <edge source="CHE" target="RUS">
      <data key="d0">28434499</data>
    </edge>
    <edge source="CHE" target="SAU">
      <data key="d0">4971202</data>
    </edge>
    <edge source="CHE" target="SEN">
      <data key="d0">206104</data>
    </edge>
    <edge source="CHE" target="SRB">
      <data key="d0">10244</data>
    </edge>
    <edge source="CHE" target="IND">
      <data key="d0">389835</data>
    </edge>
    <edge source="CHE" target="SGP">
      <data key="d0">7523552</data>
    </edge>
    <edge source="CHE" target="SVK">
      <data key="d0">15229</data>
    </edge>
    <edge source="CHE" target="VNM">
      <data key="d0">504668</data>
    </edge>
    <edge source="CHE" target="SVN">
      <data key="d0">37425</data>
    </edge>
    <edge source="CHE" target="ZAF">
      <data key="d0">649879</data>
    </edge>
    <edge source="CHE" target="ZWE">
      <data key="d0">118374</data>
    </edge>
    <edge source="CHE" target="ESP">
      <data key="d0">6700568</data>
    </edge>
    <edge source="CHE" target="SWE">
      <data key="d0">1217818</data>
    </edge>
    <edge source="CHE" target="THA">
      <data key="d0">1433957</data>
    </edge>
    <edge source="CHE" target="TGO">
      <data key="d0">104249</data>
    </edge>
    <edge source="CHE" target="ARE">
      <data key="d0">2226037</data>
    </edge>
    <edge source="CHE" target="TUN">
      <data key="d0">53454</data>
    </edge>
    <edge source="CHE" target="TUR">
      <data key="d0">4950213</data>
    </edge>
    <edge source="CHE" target="UKR">
      <data key="d0">432671</data>
    </edge>
    <edge source="CHE" target="EGY">
      <data key="d0">6346984</data>
    </edge>
    <edge source="CHE" target="GBR">
      <data key="d0">19521999</data>
    </edge>
    <edge source="CHE" target="TZA">
      <data key="d0">67985</data>
    </edge>
    <edge source="CHE" target="USA">
      <data key="d0">81136831</data>
    </edge>
    <edge source="CHE" target="BFA">
      <data key="d0">506830</data>
    </edge>
    <edge source="TUN" target="LKA">
      <data key="d0">27031</data>
    </edge>
    <edge source="TUN" target="ETH">
      <data key="d0">163329</data>
    </edge>
    <edge source="TUN" target="MAR">
      <data key="d0">3493589</data>
    </edge>
    <edge source="TUN" target="RUS">
      <data key="d0">1071197</data>
    </edge>
    <edge source="TUN" target="SAU">
      <data key="d0">51068</data>
    </edge>
    <edge source="TUN" target="SEN">
      <data key="d0">36507</data>
    </edge>
    <edge source="TUN" target="ARE">
      <data key="d0">35075</data>
    </edge>
    <edge source="TUN" target="TUR">
      <data key="d0">74128</data>
    </edge>
    <edge source="TUN" target="USA">
      <data key="d0">34410</data>
    </edge>
    <edge source="GBR" target="ALB">
      <data key="d0">47122</data>
    </edge>
    <edge source="GBR" target="DZA">
      <data key="d0">8050401</data>
    </edge>
    <edge source="GBR" target="AZE">
      <data key="d0">52046</data>
    </edge>
    <edge source="GBR" target="ARG">
      <data key="d0">40405</data>
    </edge>
    <edge source="GBR" target="AUS">
      <data key="d0">12152816</data>
    </edge>
    <edge source="GBR" target="AUT">
      <data key="d0">5187677</data>
    </edge>
    <edge source="GBR" target="BEL">
      <data key="d0">113621809</data>
    </edge>
    <edge source="GBR" target="BRA">
      <data key="d0">1114570</data>
    </edge>
    <edge source="GBR" target="BGR">
      <data key="d0">1748910</data>
    </edge>
    <edge source="GBR" target="KHM">
      <data key="d0">30371</data>
    </edge>
    <edge source="GBR" target="CMR">
      <data key="d0">2736154</data>
    </edge>
    <edge source="GBR" target="CAN">
      <data key="d0">18704990</data>
    </edge>
    <edge source="GBR" target="LKA">
      <data key="d0">213216</data>
    </edge>
    <edge source="GBR" target="CHL">
      <data key="d0">18254</data>
    </edge>
    <edge source="GBR" target="CHN">
      <data key="d0">126118862</data>
    </edge>
    <edge source="GBR" target="HRV">
      <data key="d0">345387</data>
    </edge>
    <edge source="GBR" target="CZE">
      <data key="d0">5010080</data>
    </edge>
    <edge source="GBR" target="BEN">
      <data key="d0">675575</data>
    </edge>
    <edge source="GBR" target="DNK">
      <data key="d0">43498026</data>
    </edge>
    <edge source="GBR" target="EST">
      <data key="d0">120153</data>
    </edge>
    <edge source="GBR" target="FIN">
      <data key="d0">2261341</data>
    </edge>
    <edge source="GBR" target="FRA">
      <data key="d0">162148012</data>
    </edge>
    <edge source="GBR" target="GEO">
      <data key="d0">679406</data>
    </edge>
    <edge source="GBR" target="GMB">
      <data key="d0">244951</data>
    </edge>
    <edge source="GBR" target="DEU">
      <data key="d0">95149987</data>
    </edge>
    <edge source="GBR" target="GHA">
      <data key="d0">2181546</data>
    </edge>
    <edge source="GBR" target="GRC">
      <data key="d0">7512106</data>
    </edge>
    <edge source="GBR" target="GTM">
      <data key="d0">52237</data>
    </edge>
    <edge source="GBR" target="HKG">
      <data key="d0">21492069</data>
    </edge>
    <edge source="GBR" target="HUN">
      <data key="d0">3867106</data>
    </edge>
    <edge source="GBR" target="IDN">
      <data key="d0">355224</data>
    </edge>
    <edge source="GBR" target="IRL">
      <data key="d0">574862399</data>
    </edge>
    <edge source="GBR" target="ISR">
      <data key="d0">1785722</data>
    </edge>
    <edge source="GBR" target="ITA">
      <data key="d0">36247656</data>
    </edge>
    <edge source="GBR" target="CIV">
      <data key="d0">11711442</data>
    </edge>
    <edge source="GBR" target="JAM">
      <data key="d0">1206507</data>
    </edge>
    <edge source="GBR" target="JPN">
      <data key="d0">2119176</data>
    </edge>
    <edge source="GBR" target="KAZ">
      <data key="d0">81331</data>
    </edge>
    <edge source="GBR" target="JOR">
      <data key="d0">1340484</data>
    </edge>
    <edge source="GBR" target="KOR">
      <data key="d0">6191045</data>
    </edge>
    <edge source="GBR" target="KGZ">
      <data key="d0">11764</data>
    </edge>
    <edge source="GBR" target="LBN">
      <data key="d0">12081139</data>
    </edge>
    <edge source="GBR" target="LVA">
      <data key="d0">284674</data>
    </edge>
    <edge source="GBR" target="LTU">
      <data key="d0">1267499</data>
    </edge>
    <edge source="GBR" target="MDG">
      <data key="d0">303348</data>
    </edge>
    <edge source="GBR" target="MWI">
      <data key="d0">202987</data>
    </edge>
    <edge source="GBR" target="MYS">
      <data key="d0">1077892</data>
    </edge>
    <edge source="GBR" target="MRT">
      <data key="d0">718150</data>
    </edge>
    <edge source="GBR" target="MUS">
      <data key="d0">884806</data>
    </edge>
    <edge source="GBR" target="MEX">
      <data key="d0">2406714</data>
    </edge>
    <edge source="GBR" target="MAR">
      <data key="d0">2463175</data>
    </edge>
    <edge source="GBR" target="OMN">
      <data key="d0">952886</data>
    </edge>
    <edge source="GBR" target="NAM">
      <data key="d0">45710</data>
    </edge>
    <edge source="GBR" target="NLD">
      <data key="d0">174966017</data>
    </edge>
    <edge source="GBR" target="NZL">
      <data key="d0">1863440</data>
    </edge>
    <edge source="GBR" target="NER">
      <data key="d0">699515</data>
    </edge>
    <edge source="GBR" target="NOR">
      <data key="d0">1879894</data>
    </edge>
    <edge source="GBR" target="PAK">
      <data key="d0">3053333</data>
    </edge>
    <edge source="GBR" target="PER">
      <data key="d0">377316</data>
    </edge>
    <edge source="GBR" target="PHL">
      <data key="d0">3883705</data>
    </edge>
    <edge source="GBR" target="POL">
      <data key="d0">22902389</data>
    </edge>
    <edge source="GBR" target="PRT">
      <data key="d0">8544280</data>
    </edge>
    <edge source="GBR" target="ROU">
      <data key="d0">2404768</data>
    </edge>
    <edge source="GBR" target="RUS">
      <data key="d0">2630471</data>
    </edge>
    <edge source="GBR" target="SAU">
      <data key="d0">23525127</data>
    </edge>
    <edge source="GBR" target="SEN">
      <data key="d0">2236403</data>
    </edge>
    <edge source="GBR" target="SRB">
      <data key="d0">17320</data>
    </edge>
    <edge source="GBR" target="IND">
      <data key="d0">1649041</data>
    </edge>
    <edge source="GBR" target="SGP">
      <data key="d0">6152551</data>
    </edge>
    <edge source="GBR" target="SVK">
      <data key="d0">814848</data>
    </edge>
    <edge source="GBR" target="VNM">
      <data key="d0">371401</data>
    </edge>
    <edge source="GBR" target="SVN">
      <data key="d0">89011</data>
    </edge>
    <edge source="GBR" target="ZAF">
      <data key="d0">11518352</data>
    </edge>
    <edge source="GBR" target="ZWE">
      <data key="d0">171804</data>
    </edge>
    <edge source="GBR" target="ESP">
      <data key="d0">47804070</data>
    </edge>
    <edge source="GBR" target="SWE">
      <data key="d0">15636768</data>
    </edge>
    <edge source="GBR" target="CHE">
      <data key="d0">4135609</data>
    </edge>
    <edge source="GBR" target="THA">
      <data key="d0">2702659</data>
    </edge>
    <edge source="GBR" target="TGO">
      <data key="d0">144536</data>
    </edge>
    <edge source="GBR" target="ARE">
      <data key="d0">26478925</data>
    </edge>
    <edge source="GBR" target="TUR">
      <data key="d0">15111609</data>
    </edge>
    <edge source="GBR" target="UKR">
      <data key="d0">593597</data>
    </edge>
    <edge source="GBR" target="EGY">
      <data key="d0">4563478</data>
    </edge>
    <edge source="GBR" target="TZA">
      <data key="d0">141505</data>
    </edge>
    <edge source="GBR" target="USA">
      <data key="d0">95089651</data>
    </edge>
    <edge source="GBR" target="BFA">
      <data key="d0">3250197</data>
    </edge>
    <edge source="GBR" target="URY">
      <data key="d0">656689</data>
    </edge>
    <edge source="ARM" target="AUT">
      <data key="d0">40553</data>
    </edge>
    <edge source="ARM" target="GEO">
      <data key="d0">279650</data>
    </edge>
    <edge source="ARM" target="KAZ">
      <data key="d0">32519</data>
    </edge>
    <edge source="ARM" target="RUS">
      <data key="d0">12323558</data>
    </edge>
    <edge source="ARM" target="USA">
      <data key="d0">335896</data>
    </edge>
    <edge source="ECU" target="COL">
      <data key="d0">1610162</data>
    </edge>
    <edge source="ECU" target="USA">
      <data key="d0">523202</data>
    </edge>
    <edge source="GMB" target="SEN">
      <data key="d0">2150478</data>
    </edge>
    <edge source="LVA" target="AZE">
      <data key="d0">2496035</data>
    </edge>
    <edge source="LVA" target="AUS">
      <data key="d0">31214</data>
    </edge>
    <edge source="LVA" target="AUT">
      <data key="d0">40510</data>
    </edge>
    <edge source="LVA" target="BEL">
      <data key="d0">1373269</data>
    </edge>
    <edge source="LVA" target="BGR">
      <data key="d0">3079873</data>
    </edge>
    <edge source="LVA" target="BLR">
      <data key="d0">260454</data>
    </edge>
    <edge source="LVA" target="CHN">
      <data key="d0">345314</data>
    </edge>
    <edge source="LVA" target="HRV">
      <data key="d0">88295</data>
    </edge>
    <edge source="LVA" target="CZE">
      <data key="d0">7573240</data>
    </edge>
    <edge source="LVA" target="DNK">
      <data key="d0">1593933</data>
    </edge>
    <edge source="LVA" target="EST">
      <data key="d0">22220610</data>
    </edge>
    <edge source="LVA" target="FIN">
      <data key="d0">1329122</data>
    </edge>
    <edge source="LVA" target="FRA">
      <data key="d0">214133</data>
    </edge>
    <edge source="LVA" target="GEO">
      <data key="d0">232604</data>
    </edge>
    <edge source="LVA" target="DEU">
      <data key="d0">22895958</data>
    </edge>
    <edge source="LVA" target="GRC">
      <data key="d0">111055</data>
    </edge>
    <edge source="LVA" target="HUN">
      <data key="d0">399263</data>
    </edge>
    <edge source="LVA" target="IRL">
      <data key="d0">622498</data>
    </edge>
    <edge source="LVA" target="ISR">
      <data key="d0">571301</data>
    </edge>
    <edge source="LVA" target="ITA">
      <data key="d0">3049839</data>
    </edge>
    <edge source="LVA" target="JPN">
      <data key="d0">652190</data>
    </edge>
    <edge source="LVA" target="KAZ">
      <data key="d0">1564132</data>
    </edge>
    <edge source="LVA" target="JOR">
      <data key="d0">359684</data>
    </edge>
    <edge source="LVA" target="KOR">
      <data key="d0">294908</data>
    </edge>
    <edge source="LVA" target="KGZ">
      <data key="d0">137913</data>
    </edge>
    <edge source="LVA" target="LBN">
      <data key="d0">1832189</data>
    </edge>
    <edge source="LVA" target="LTU">
      <data key="d0">83174421</data>
    </edge>
    <edge source="LVA" target="MYS">
      <data key="d0">1306042</data>
    </edge>
    <edge source="LVA" target="MDA">
      <data key="d0">619640</data>
    </edge>
    <edge source="LVA" target="MAR">
      <data key="d0">1548583</data>
    </edge>
    <edge source="LVA" target="NLD">
      <data key="d0">13789728</data>
    </edge>
    <edge source="LVA" target="NOR">
      <data key="d0">83818</data>
    </edge>
    <edge source="LVA" target="POL">
      <data key="d0">20907827</data>
    </edge>
    <edge source="LVA" target="ROU">
      <data key="d0">472321</data>
    </edge>
    <edge source="LVA" target="RUS">
      <data key="d0">1969661</data>
    </edge>
    <edge source="LVA" target="SAU">
      <data key="d0">1046506</data>
    </edge>
    <edge source="LVA" target="SGP">
      <data key="d0">39858</data>
    </edge>
    <edge source="LVA" target="SVK">
      <data key="d0">781860</data>
    </edge>
    <edge source="LVA" target="SVN">
      <data key="d0">410428</data>
    </edge>
    <edge source="LVA" target="ZAF">
      <data key="d0">50010</data>
    </edge>
    <edge source="LVA" target="ESP">
      <data key="d0">341471</data>
    </edge>
    <edge source="LVA" target="SWE">
      <data key="d0">1400014</data>
    </edge>
    <edge source="LVA" target="THA">
      <data key="d0">1478745</data>
    </edge>
    <edge source="LVA" target="ARE">
      <data key="d0">875615</data>
    </edge>
    <edge source="LVA" target="TUN">
      <data key="d0">61647</data>
    </edge>
    <edge source="LVA" target="TUR">
      <data key="d0">626390</data>
    </edge>
    <edge source="LVA" target="UKR">
      <data key="d0">181736</data>
    </edge>
    <edge source="LVA" target="EGY">
      <data key="d0">1198637</data>
    </edge>
    <edge source="LVA" target="GBR">
      <data key="d0">2056372</data>
    </edge>
    <edge source="LVA" target="USA">
      <data key="d0">684065</data>
    </edge>
    <edge source="MWI" target="MOZ">
      <data key="d0">3239233</data>
    </edge>
    <edge source="MWI" target="ZWE">
      <data key="d0">151116</data>
    </edge>
    <edge source="MOZ" target="NOR">
      <data key="d0">10149</data>
    </edge>
    <edge source="MOZ" target="SGP">
      <data key="d0">15500</data>
    </edge>
    <edge source="MOZ" target="USA">
      <data key="d0">102194</data>
    </edge>
    <edge source="NIC" target="CRI">
      <data key="d0">4971903</data>
    </edge>
    <edge source="NIC" target="SLV">
      <data key="d0">106179638</data>
    </edge>
    <edge source="NIC" target="GTM">
      <data key="d0">20644876</data>
    </edge>
    <edge source="NIC" target="HND">
      <data key="d0">7119532</data>
    </edge>
    <edge source="NIC" target="USA">
      <data key="d0">17768360</data>
    </edge>
    <edge source="PAN" target="COL">
      <data key="d0">22144</data>
    </edge>
    <edge source="PAN" target="CRI">
      <data key="d0">10617191</data>
    </edge>
    <edge source="PAN" target="SLV">
      <data key="d0">672784</data>
    </edge>
    <edge source="PAN" target="GTM">
      <data key="d0">936796</data>
    </edge>
    <edge source="PAN" target="HND">
      <data key="d0">645514</data>
    </edge>
    <edge source="PAN" target="NIC">
      <data key="d0">3849499</data>
    </edge>
    <edge source="PAN" target="USA">
      <data key="d0">136541</data>
    </edge>
    <edge source="ZWE" target="MWI">
      <data key="d0">71885</data>
    </edge>
    <edge source="ZWE" target="MOZ">
      <data key="d0">116312</data>
    </edge>
    <edge source="TGO" target="CMR">
      <data key="d0">363546</data>
    </edge>
    <edge source="TGO" target="BEN">
      <data key="d0">4024844</data>
    </edge>
    <edge source="TGO" target="FRA">
      <data key="d0">16603</data>
    </edge>
    <edge source="TGO" target="GMB">
      <data key="d0">61267</data>
    </edge>
    <edge source="TGO" target="GHA">
      <data key="d0">4080903</data>
    </edge>
    <edge source="TGO" target="CIV">
      <data key="d0">2037636</data>
    </edge>
    <edge source="TGO" target="NER">
      <data key="d0">3502432</data>
    </edge>
    <edge source="TGO" target="POL">
      <data key="d0">101536</data>
    </edge>
    <edge source="TGO" target="SEN">
      <data key="d0">164518</data>
    </edge>
    <edge source="TGO" target="BFA">
      <data key="d0">10591303</data>
    </edge>
    <edge source="BWA" target="NAM">
      <data key="d0">41490</data>
    </edge>
    <edge source="BWA" target="ZAF">
      <data key="d0">478984</data>
    </edge>
    <edge source="BLR" target="AZE">
      <data key="d0">4554000</data>
    </edge>
    <edge source="BLR" target="ARM">
      <data key="d0">905600</data>
    </edge>
    <edge source="BLR" target="CAN">
      <data key="d0">158300</data>
    </edge>
    <edge source="BLR" target="CHN">
      <data key="d0">1022900</data>
    </edge>
    <edge source="BLR" target="COL">
      <data key="d0">53000</data>
    </edge>
    <edge source="BLR" target="EST">
      <data key="d0">56500</data>
    </edge>
    <edge source="BLR" target="GEO">
      <data key="d0">2115100</data>
    </edge>
    <edge source="BLR" target="GHA">
      <data key="d0">44200</data>
    </edge>
    <edge source="BLR" target="HKG">
      <data key="d0">11500</data>
    </edge>
    <edge source="BLR" target="ISR">
      <data key="d0">764100</data>
    </edge>
    <edge source="BLR" target="CIV">
      <data key="d0">36800</data>
    </edge>
    <edge source="BLR" target="KAZ">
      <data key="d0">37489100</data>
    </edge>
    <edge source="BLR" target="JOR">
      <data key="d0">30600</data>
    </edge>
    <edge source="BLR" target="KGZ">
      <data key="d0">556500</data>
    </edge>
    <edge source="BLR" target="LVA">
      <data key="d0">75300</data>
    </edge>
    <edge source="BLR" target="LTU">
      <data key="d0">48800</data>
    </edge>
    <edge source="BLR" target="MDA">
      <data key="d0">2147800</data>
    </edge>
    <edge source="BLR" target="NLD">
      <data key="d0">120600</data>
    </edge>
    <edge source="BLR" target="PHL">
      <data key="d0">689000</data>
    </edge>
    <edge source="BLR" target="RUS">
      <data key="d0">1800502800</data>
    </edge>
    <edge source="BLR" target="IND">
      <data key="d0">27800</data>
    </edge>
    <edge source="BLR" target="SGP">
      <data key="d0">25300</data>
    </edge>
    <edge source="BLR" target="VNM">
      <data key="d0">146800</data>
    </edge>
    <edge source="BLR" target="ARE">
      <data key="d0">72700</data>
    </edge>
    <edge source="BLR" target="UKR">
      <data key="d0">13231400</data>
    </edge>
    <edge source="BLR" target="USA">
      <data key="d0">35400</data>
    </edge>
    <edge source="KGZ" target="CHN">
      <data key="d0">12109</data>
    </edge>
    <edge source="KGZ" target="KAZ">
      <data key="d0">12856811</data>
    </edge>
    <edge source="KGZ" target="RUS">
      <data key="d0">11660036</data>
    </edge>
    <edge source="HND" target="CRI">
      <data key="d0">76600</data>
    </edge>
    <edge source="HND" target="SLV">
      <data key="d0">18455320</data>
    </edge>
    <edge source="HND" target="GTM">
      <data key="d0">7248475</data>
    </edge>
    <edge source="HND" target="NZL">
      <data key="d0">24810</data>
    </edge>
    <edge source="HND" target="NIC">
      <data key="d0">371883</data>
    </edge>
    <edge source="HND" target="USA">
      <data key="d0">1826406</data>
    </edge>
    <edge source="PSE" target="ISR">
      <data key="d0">3584319</data>
    </edge>
    <edge source="PSE" target="JOR">
      <data key="d0">438373</data>
    </edge>
    <edge source="PSE" target="SAU">
      <data key="d0">65287</data>
    </edge>
    <edge source="PSE" target="ARE">
      <data key="d0">118319</data>
    </edge>
    <edge source="UGA" target="BDI">
      <data key="d0">170680</data>
    </edge>
    <edge source="UGA" target="CZE">
      <data key="d0">112066</data>
    </edge>
    <edge source="UGA" target="JPN">
      <data key="d0">220568</data>
    </edge>
    <edge source="UGA" target="OMN">
      <data key="d0">189317</data>
    </edge>
    <edge source="UGA" target="PAK">
      <data key="d0">273937</data>
    </edge>
    <edge source="UGA" target="IND">
      <data key="d0">2717728</data>
    </edge>
    <edge source="UGA" target="ARE">
      <data key="d0">1743342</data>
    </edge>
    <edge source="UGA" target="TUR">
      <data key="d0">304590</data>
    </edge>
    <edge source="UGA" target="EGY">
      <data key="d0">292949</data>
    </edge>
    <edge source="UGA" target="TZA">
      <data key="d0">1941709</data>
    </edge>
  </graph>
</graphml>
