# Supplementary material for: Core-periphery structure in sectoral international trade networks: A new approach to an old theory
Source: PLoS One. 2020 Apr 2;15(4):e0229547. doi: 10.1371/journal.pone.0229547 (PMC7117750; doi:10.1371/journal.pone.0229547)
Supplement: S8 File — (ZIP) [file pone.0229547.s008.zip › S8_File/Networks 2016/21-HIDES,SKINS,FURSKINS,RAW.graphml]

<?xml version='1.0' encoding='utf-8'?>
<graphml xmlns="http://graphml.graphdrawing.org/xmlns" xmlns:xsi="http://www.w3.org/2001/XMLSchema-instance" xsi:schemaLocation="http://graphml.graphdrawing.org/xmlns http://graphml.graphdrawing.org/xmlns/1.0/graphml.xsd">
  <key attr.name="weight" attr.type="long" for="edge" id="d0" />
  <graph edgedefault="directed">
    <node id="ALB" />
    <node id="ITA" />
    <node id="AZE" />
    <node id="CHN" />
    <node id="GEO" />
    <node id="TUR" />
    <node id="UKR" />
    <node id="ARG" />
    <node id="AUT" />
    <node id="BEL" />
    <node id="BRA" />
    <node id="CHL" />
    <node id="CZE" />
    <node id="DNK" />
    <node id="FRA" />
    <node id="DEU" />
    <node id="HKG" />
    <node id="HUN" />
    <node id="JPN" />
    <node id="MEX" />
    <node id="NLD" />
    <node id="PRT" />
    <node id="IND" />
    <node id="VNM" />
    <node id="ESP" />
    <node id="THA" />
    <node id="URY" />
    <node id="AUS" />
    <node id="DZA" />
    <node id="CMR" />
    <node id="IDN" />
    <node id="ISR" />
    <node id="LBN" />
    <node id="NZL" />
    <node id="PAK" />
    <node id="POL" />
    <node id="RUS" />
    <node id="SGP" />
    <node id="SVN" />
    <node id="ZAF" />
    <node id="TGO" />
    <node id="USA" />
    <node id="CAN" />
    <node id="HRV" />
    <node id="SRB" />
    <node id="SVK" />
    <node id="SWE" />
    <node id="GBR" />
    <node id="ARM" />
    <node id="GRC" />
    <node id="KAZ" />
    <node id="GHA" />
    <node id="IRL" />
    <node id="KOR" />
    <node id="MAR" />
    <node id="BOL" />
    <node id="ECU" />
    <node id="PER" />
    <node id="BWA" />
    <node id="NOR" />
    <node id="COL" />
    <node id="BGR" />
    <node id="ROU" />
    <node id="SAU" />
    <node id="BDI" />
    <node id="UGA" />
    <node id="BLR" />
    <node id="FIN" />
    <node id="KHM" />
    <node id="EST" />
    <node id="LVA" />
    <node id="LTU" />
    <node id="MYS" />
    <node id="PHL" />
    <node id="GTM" />
    <node id="CRI" />
    <node id="SLV" />
    <node id="HND" />
    <node id="NIC" />
    <node id="BEN" />
    <node id="PAN" />
    <node id="CHE" />
    <node id="ARE" />
    <node id="MDG" />
    <node id="MUS" />
    <node id="SEN" />
    <node id="TUN" />
    <node id="JOR" />
    <node id="JAM" />
    <node id="CIV" />
    <node id="MKD" />
    <node id="EGY" />
    <node id="KGZ" />
    <node id="MWI" />
    <node id="MRT" />
    <node id="MDA" />
    <node id="MOZ" />
    <node id="OMN" />
    <node id="NAM" />
    <node id="PRY" />
    <node id="ETH" />
    <node id="ZWE" />
    <node id="TZA" />
    <node id="BFA" />
    <edge source="ALB" target="ITA">
      <data key="d0">4301666</data>
    </edge>
    <edge source="ITA" target="ALB">
      <data key="d0">206756</data>
    </edge>
    <edge source="ITA" target="AUS">
      <data key="d0">296737</data>
    </edge>
    <edge source="ITA" target="AUT">
      <data key="d0">58715678</data>
    </edge>
    <edge source="ITA" target="BEL">
      <data key="d0">1649749</data>
    </edge>
    <edge source="ITA" target="BRA">
      <data key="d0">11145</data>
    </edge>
    <edge source="ITA" target="BGR">
      <data key="d0">263568</data>
    </edge>
    <edge source="ITA" target="CAN">
      <data key="d0">161441</data>
    </edge>
    <edge source="ITA" target="CHN">
      <data key="d0">18702950</data>
    </edge>
    <edge source="ITA" target="COL">
      <data key="d0">634121</data>
    </edge>
    <edge source="ITA" target="HRV">
      <data key="d0">376567</data>
    </edge>
    <edge source="ITA" target="CZE">
      <data key="d0">3386450</data>
    </edge>
    <edge source="ITA" target="DNK">
      <data key="d0">1673368</data>
    </edge>
    <edge source="ITA" target="ECU">
      <data key="d0">53804</data>
    </edge>
    <edge source="ITA" target="FRA">
      <data key="d0">4187794</data>
    </edge>
    <edge source="ITA" target="DEU">
      <data key="d0">12460682</data>
    </edge>
    <edge source="ITA" target="GHA">
      <data key="d0">1476773</data>
    </edge>
    <edge source="ITA" target="GRC">
      <data key="d0">310055</data>
    </edge>
    <edge source="ITA" target="HKG">
      <data key="d0">1307011</data>
    </edge>
    <edge source="ITA" target="HUN">
      <data key="d0">771740</data>
    </edge>
    <edge source="ITA" target="IDN">
      <data key="d0">1955687</data>
    </edge>
    <edge source="ITA" target="IRL">
      <data key="d0">93718</data>
    </edge>
    <edge source="ITA" target="ISR">
      <data key="d0">337994</data>
    </edge>
    <edge source="ITA" target="CIV">
      <data key="d0">305171</data>
    </edge>
    <edge source="ITA" target="JPN">
      <data key="d0">3440013</data>
    </edge>
    <edge source="ITA" target="KAZ">
      <data key="d0">13783</data>
    </edge>
    <edge source="ITA" target="KOR">
      <data key="d0">501901</data>
    </edge>
    <edge source="ITA" target="LBN">
      <data key="d0">21254</data>
    </edge>
    <edge source="ITA" target="LTU">
      <data key="d0">95342</data>
    </edge>
    <edge source="ITA" target="MYS">
      <data key="d0">95299</data>
    </edge>
    <edge source="ITA" target="MEX">
      <data key="d0">242930</data>
    </edge>
    <edge source="ITA" target="MAR">
      <data key="d0">22845</data>
    </edge>
    <edge source="ITA" target="NLD">
      <data key="d0">6128813</data>
    </edge>
    <edge source="ITA" target="PAK">
      <data key="d0">188134</data>
    </edge>
    <edge source="ITA" target="PHL">
      <data key="d0">195716</data>
    </edge>
    <edge source="ITA" target="POL">
      <data key="d0">2314187</data>
    </edge>
    <edge source="ITA" target="PRT">
      <data key="d0">890743</data>
    </edge>
    <edge source="ITA" target="ROU">
      <data key="d0">2539675</data>
    </edge>
    <edge source="ITA" target="RUS">
      <data key="d0">329019</data>
    </edge>
    <edge source="ITA" target="SEN">
      <data key="d0">63716</data>
    </edge>
    <edge source="ITA" target="SRB">
      <data key="d0">1847696</data>
    </edge>
    <edge source="ITA" target="IND">
      <data key="d0">2546035</data>
    </edge>
    <edge source="ITA" target="SGP">
      <data key="d0">478776</data>
    </edge>
    <edge source="ITA" target="SVK">
      <data key="d0">9586477</data>
    </edge>
    <edge source="ITA" target="VNM">
      <data key="d0">532067</data>
    </edge>
    <edge source="ITA" target="SVN">
      <data key="d0">1025591</data>
    </edge>
    <edge source="ITA" target="ZAF">
      <data key="d0">352318</data>
    </edge>
    <edge source="ITA" target="ESP">
      <data key="d0">15655874</data>
    </edge>
    <edge source="ITA" target="SWE">
      <data key="d0">56862</data>
    </edge>
    <edge source="ITA" target="CHE">
      <data key="d0">636492</data>
    </edge>
    <edge source="ITA" target="THA">
      <data key="d0">705522</data>
    </edge>
    <edge source="ITA" target="TGO">
      <data key="d0">85332</data>
    </edge>
    <edge source="ITA" target="ARE">
      <data key="d0">47199</data>
    </edge>
    <edge source="ITA" target="TUN">
      <data key="d0">129162</data>
    </edge>
    <edge source="ITA" target="TUR">
      <data key="d0">7080688</data>
    </edge>
    <edge source="ITA" target="MKD">
      <data key="d0">28764</data>
    </edge>
    <edge source="ITA" target="EGY">
      <data key="d0">48576</data>
    </edge>
    <edge source="ITA" target="GBR">
      <data key="d0">1248191</data>
    </edge>
    <edge source="ITA" target="USA">
      <data key="d0">2167490</data>
    </edge>
    <edge source="AZE" target="CHN">
      <data key="d0">1254232</data>
    </edge>
    <edge source="AZE" target="GEO">
      <data key="d0">124659</data>
    </edge>
    <edge source="AZE" target="TUR">
      <data key="d0">8020247</data>
    </edge>
    <edge source="AZE" target="UKR">
      <data key="d0">110554</data>
    </edge>
    <edge source="CHN" target="AUS">
      <data key="d0">72063</data>
    </edge>
    <edge source="CHN" target="COL">
      <data key="d0">1155858</data>
    </edge>
    <edge source="CHN" target="ECU">
      <data key="d0">127799</data>
    </edge>
    <edge source="CHN" target="DEU">
      <data key="d0">478710</data>
    </edge>
    <edge source="CHN" target="GRC">
      <data key="d0">10667</data>
    </edge>
    <edge source="CHN" target="HKG">
      <data key="d0">188191</data>
    </edge>
    <edge source="CHN" target="IDN">
      <data key="d0">1578700</data>
    </edge>
    <edge source="CHN" target="ITA">
      <data key="d0">112488</data>
    </edge>
    <edge source="CHN" target="JPN">
      <data key="d0">11855997</data>
    </edge>
    <edge source="CHN" target="KOR">
      <data key="d0">4647006</data>
    </edge>
    <edge source="CHN" target="MYS">
      <data key="d0">1399733</data>
    </edge>
    <edge source="CHN" target="PAK">
      <data key="d0">154650</data>
    </edge>
    <edge source="CHN" target="SGP">
      <data key="d0">184171</data>
    </edge>
    <edge source="CHN" target="ESP">
      <data key="d0">43878</data>
    </edge>
    <edge source="CHN" target="USA">
      <data key="d0">272230</data>
    </edge>
    <edge source="GEO" target="ITA">
      <data key="d0">34608</data>
    </edge>
    <edge source="GEO" target="PAK">
      <data key="d0">18484</data>
    </edge>
    <edge source="GEO" target="TUR">
      <data key="d0">692128</data>
    </edge>
    <edge source="TUR" target="BGR">
      <data key="d0">17703</data>
    </edge>
    <edge source="TUR" target="GRC">
      <data key="d0">12485</data>
    </edge>
    <edge source="TUR" target="HKG">
      <data key="d0">15483</data>
    </edge>
    <edge source="TUR" target="ISR">
      <data key="d0">94022</data>
    </edge>
    <edge source="TUR" target="ITA">
      <data key="d0">81017</data>
    </edge>
    <edge source="TUR" target="POL">
      <data key="d0">12505</data>
    </edge>
    <edge source="TUR" target="IND">
      <data key="d0">11498</data>
    </edge>
    <edge source="TUR" target="ESP">
      <data key="d0">10182</data>
    </edge>
    <edge source="TUR" target="TUN">
      <data key="d0">14154</data>
    </edge>
    <edge source="TUR" target="UKR">
      <data key="d0">123693</data>
    </edge>
    <edge source="UKR" target="BEL">
      <data key="d0">102757</data>
    </edge>
    <edge source="UKR" target="CHN">
      <data key="d0">51777</data>
    </edge>
    <edge source="UKR" target="CZE">
      <data key="d0">528133</data>
    </edge>
    <edge source="UKR" target="ITA">
      <data key="d0">1012578</data>
    </edge>
    <edge source="UKR" target="POL">
      <data key="d0">11704708</data>
    </edge>
    <edge source="UKR" target="PRT">
      <data key="d0">637191</data>
    </edge>
    <edge source="UKR" target="ESP">
      <data key="d0">14114</data>
    </edge>
    <edge source="UKR" target="TUR">
      <data key="d0">12000</data>
    </edge>
    <edge source="UKR" target="USA">
      <data key="d0">214485</data>
    </edge>
    <edge source="ARG" target="AUT">
      <data key="d0">132667</data>
    </edge>
    <edge source="ARG" target="BEL">
      <data key="d0">128839</data>
    </edge>
    <edge source="ARG" target="BRA">
      <data key="d0">226299</data>
    </edge>
    <edge source="ARG" target="CHL">
      <data key="d0">11375</data>
    </edge>
    <edge source="ARG" target="CHN">
      <data key="d0">1091047</data>
    </edge>
    <edge source="ARG" target="CZE">
      <data key="d0">165999</data>
    </edge>
    <edge source="ARG" target="DNK">
      <data key="d0">1257445</data>
    </edge>
    <edge source="ARG" target="FRA">
      <data key="d0">34104</data>
    </edge>
    <edge source="ARG" target="DEU">
      <data key="d0">145689</data>
    </edge>
    <edge source="ARG" target="HKG">
      <data key="d0">327438</data>
    </edge>
    <edge source="ARG" target="HUN">
      <data key="d0">131952</data>
    </edge>
    <edge source="ARG" target="ITA">
      <data key="d0">246242</data>
    </edge>
    <edge source="ARG" target="JPN">
      <data key="d0">67725</data>
    </edge>
    <edge source="ARG" target="MEX">
      <data key="d0">239297</data>
    </edge>
    <edge source="ARG" target="NLD">
      <data key="d0">159019</data>
    </edge>
    <edge source="ARG" target="PRT">
      <data key="d0">482711</data>
    </edge>
    <edge source="ARG" target="IND">
      <data key="d0">136353</data>
    </edge>
    <edge source="ARG" target="VNM">
      <data key="d0">169419</data>
    </edge>
    <edge source="ARG" target="ESP">
      <data key="d0">664977</data>
    </edge>
    <edge source="ARG" target="THA">
      <data key="d0">411746</data>
    </edge>
    <edge source="ARG" target="TUR">
      <data key="d0">19800</data>
    </edge>
    <edge source="ARG" target="URY">
      <data key="d0">289984</data>
    </edge>
    <edge source="AUT" target="CAN">
      <data key="d0">20495</data>
    </edge>
    <edge source="AUT" target="HRV">
      <data key="d0">148728</data>
    </edge>
    <edge source="AUT" target="CZE">
      <data key="d0">2445117</data>
    </edge>
    <edge source="AUT" target="FRA">
      <data key="d0">2096798</data>
    </edge>
    <edge source="AUT" target="DEU">
      <data key="d0">54430122</data>
    </edge>
    <edge source="AUT" target="HUN">
      <data key="d0">825443</data>
    </edge>
    <edge source="AUT" target="ISR">
      <data key="d0">31359</data>
    </edge>
    <edge source="AUT" target="ITA">
      <data key="d0">20784212</data>
    </edge>
    <edge source="AUT" target="NLD">
      <data key="d0">2311288</data>
    </edge>
    <edge source="AUT" target="POL">
      <data key="d0">6743326</data>
    </edge>
    <edge source="AUT" target="SRB">
      <data key="d0">193226</data>
    </edge>
    <edge source="AUT" target="SVK">
      <data key="d0">2645097</data>
    </edge>
    <edge source="AUT" target="SVN">
      <data key="d0">945404</data>
    </edge>
    <edge source="AUT" target="ESP">
      <data key="d0">3170470</data>
    </edge>
    <edge source="AUT" target="SWE">
      <data key="d0">80261</data>
    </edge>
    <edge source="AUT" target="TUR">
      <data key="d0">53738</data>
    </edge>
    <edge source="AUT" target="GBR">
      <data key="d0">99479</data>
    </edge>
    <edge source="AUT" target="USA">
      <data key="d0">82019</data>
    </edge>
    <edge source="BEL" target="BRA">
      <data key="d0">25671</data>
    </edge>
    <edge source="BEL" target="CHN">
      <data key="d0">13146817</data>
    </edge>
    <edge source="BEL" target="DNK">
      <data key="d0">2739552</data>
    </edge>
    <edge source="BEL" target="FRA">
      <data key="d0">5384294</data>
    </edge>
    <edge source="BEL" target="DEU">
      <data key="d0">4219181</data>
    </edge>
    <edge source="BEL" target="GHA">
      <data key="d0">102327</data>
    </edge>
    <edge source="BEL" target="HKG">
      <data key="d0">287913</data>
    </edge>
    <edge source="BEL" target="IDN">
      <data key="d0">58272</data>
    </edge>
    <edge source="BEL" target="IRL">
      <data key="d0">324428</data>
    </edge>
    <edge source="BEL" target="ITA">
      <data key="d0">12184477</data>
    </edge>
    <edge source="BEL" target="JPN">
      <data key="d0">1035636</data>
    </edge>
    <edge source="BEL" target="KOR">
      <data key="d0">36120</data>
    </edge>
    <edge source="BEL" target="MAR">
      <data key="d0">71057</data>
    </edge>
    <edge source="BEL" target="NLD">
      <data key="d0">43881483</data>
    </edge>
    <edge source="BEL" target="PAK">
      <data key="d0">13386</data>
    </edge>
    <edge source="BEL" target="POL">
      <data key="d0">62276</data>
    </edge>
    <edge source="BEL" target="PRT">
      <data key="d0">38932</data>
    </edge>
    <edge source="BEL" target="SRB">
      <data key="d0">344915</data>
    </edge>
    <edge source="BEL" target="IND">
      <data key="d0">98880</data>
    </edge>
    <edge source="BEL" target="ESP">
      <data key="d0">932203</data>
    </edge>
    <edge source="BEL" target="THA">
      <data key="d0">263895</data>
    </edge>
    <edge source="BEL" target="TGO">
      <data key="d0">201274</data>
    </edge>
    <edge source="BEL" target="TUR">
      <data key="d0">221259</data>
    </edge>
    <edge source="BEL" target="GBR">
      <data key="d0">112323</data>
    </edge>
    <edge source="BEL" target="USA">
      <data key="d0">1494239</data>
    </edge>
    <edge source="BRA" target="CHN">
      <data key="d0">803962</data>
    </edge>
    <edge source="BRA" target="COL">
      <data key="d0">23500</data>
    </edge>
    <edge source="BRA" target="DEU">
      <data key="d0">149833</data>
    </edge>
    <edge source="BRA" target="HKG">
      <data key="d0">998116</data>
    </edge>
    <edge source="BRA" target="HUN">
      <data key="d0">52362</data>
    </edge>
    <edge source="BRA" target="ISR">
      <data key="d0">90796</data>
    </edge>
    <edge source="BRA" target="ITA">
      <data key="d0">1173812</data>
    </edge>
    <edge source="BRA" target="MEX">
      <data key="d0">93978</data>
    </edge>
    <edge source="BRA" target="POL">
      <data key="d0">23575</data>
    </edge>
    <edge source="BRA" target="IND">
      <data key="d0">21857</data>
    </edge>
    <edge source="BRA" target="THA">
      <data key="d0">1231567</data>
    </edge>
    <edge source="BRA" target="GBR">
      <data key="d0">32977</data>
    </edge>
    <edge source="BRA" target="URY">
      <data key="d0">586594</data>
    </edge>
    <edge source="CHL" target="ALB">
      <data key="d0">31455</data>
    </edge>
    <edge source="CHL" target="ARG">
      <data key="d0">453728</data>
    </edge>
    <edge source="CHL" target="BEL">
      <data key="d0">138436</data>
    </edge>
    <edge source="CHL" target="CHN">
      <data key="d0">3414511</data>
    </edge>
    <edge source="CHL" target="DEU">
      <data key="d0">19931</data>
    </edge>
    <edge source="CHL" target="HKG">
      <data key="d0">165683</data>
    </edge>
    <edge source="CHL" target="ITA">
      <data key="d0">1588518</data>
    </edge>
    <edge source="CHL" target="JPN">
      <data key="d0">264450</data>
    </edge>
    <edge source="CHL" target="KOR">
      <data key="d0">169674</data>
    </edge>
    <edge source="CHL" target="MEX">
      <data key="d0">59902</data>
    </edge>
    <edge source="CHL" target="NZL">
      <data key="d0">136854</data>
    </edge>
    <edge source="CHL" target="PRT">
      <data key="d0">841980</data>
    </edge>
    <edge source="CHL" target="VNM">
      <data key="d0">80282</data>
    </edge>
    <edge source="CHL" target="ESP">
      <data key="d0">427555</data>
    </edge>
    <edge source="CHL" target="THA">
      <data key="d0">1652898</data>
    </edge>
    <edge source="CHL" target="TUR">
      <data key="d0">213778</data>
    </edge>
    <edge source="CHL" target="URY">
      <data key="d0">268680</data>
    </edge>
    <edge source="CZE" target="AUT">
      <data key="d0">5657588</data>
    </edge>
    <edge source="CZE" target="BEL">
      <data key="d0">14687</data>
    </edge>
    <edge source="CZE" target="CHN">
      <data key="d0">5207200</data>
    </edge>
    <edge source="CZE" target="HRV">
      <data key="d0">202429</data>
    </edge>
    <edge source="CZE" target="DNK">
      <data key="d0">237239</data>
    </edge>
    <edge source="CZE" target="DEU">
      <data key="d0">24054382</data>
    </edge>
    <edge source="CZE" target="GHA">
      <data key="d0">41096</data>
    </edge>
    <edge source="CZE" target="HKG">
      <data key="d0">33273</data>
    </edge>
    <edge source="CZE" target="HUN">
      <data key="d0">661283</data>
    </edge>
    <edge source="CZE" target="IDN">
      <data key="d0">110759</data>
    </edge>
    <edge source="CZE" target="ITA">
      <data key="d0">2388125</data>
    </edge>
    <edge source="CZE" target="KOR">
      <data key="d0">2980126</data>
    </edge>
    <edge source="CZE" target="POL">
      <data key="d0">2275855</data>
    </edge>
    <edge source="CZE" target="PRT">
      <data key="d0">589101</data>
    </edge>
    <edge source="CZE" target="SRB">
      <data key="d0">232979</data>
    </edge>
    <edge source="CZE" target="IND">
      <data key="d0">268663</data>
    </edge>
    <edge source="CZE" target="SVK">
      <data key="d0">2337712</data>
    </edge>
    <edge source="CZE" target="VNM">
      <data key="d0">532872</data>
    </edge>
    <edge source="CZE" target="ESP">
      <data key="d0">195393</data>
    </edge>
    <edge source="CZE" target="THA">
      <data key="d0">166003</data>
    </edge>
    <edge source="CZE" target="USA">
      <data key="d0">2389871</data>
    </edge>
    <edge source="DNK" target="DZA">
      <data key="d0">27606</data>
    </edge>
    <edge source="DNK" target="AUS">
      <data key="d0">29170</data>
    </edge>
    <edge source="DNK" target="KHM">
      <data key="d0">106173456</data>
    </edge>
    <edge source="DNK" target="CAN">
      <data key="d0">61256</data>
    </edge>
    <edge source="DNK" target="CHN">
      <data key="d0">442849601</data>
    </edge>
    <edge source="DNK" target="EST">
      <data key="d0">223962</data>
    </edge>
    <edge source="DNK" target="FIN">
      <data key="d0">12654130</data>
    </edge>
    <edge source="DNK" target="FRA">
      <data key="d0">946109</data>
    </edge>
    <edge source="DNK" target="DEU">
      <data key="d0">15427235</data>
    </edge>
    <edge source="DNK" target="GHA">
      <data key="d0">160488</data>
    </edge>
    <edge source="DNK" target="GRC">
      <data key="d0">4604294</data>
    </edge>
    <edge source="DNK" target="HKG">
      <data key="d0">132391063</data>
    </edge>
    <edge source="DNK" target="IRL">
      <data key="d0">14524</data>
    </edge>
    <edge source="DNK" target="ITA">
      <data key="d0">37367190</data>
    </edge>
    <edge source="DNK" target="JPN">
      <data key="d0">750197</data>
    </edge>
    <edge source="DNK" target="KOR">
      <data key="d0">24136490</data>
    </edge>
    <edge source="DNK" target="LVA">
      <data key="d0">39006</data>
    </edge>
    <edge source="DNK" target="LTU">
      <data key="d0">2787075</data>
    </edge>
    <edge source="DNK" target="MYS">
      <data key="d0">5187296</data>
    </edge>
    <edge source="DNK" target="NLD">
      <data key="d0">9297594</data>
    </edge>
    <edge source="DNK" target="NOR">
      <data key="d0">397545</data>
    </edge>
    <edge source="DNK" target="PAN">
      <data key="d0">304466</data>
    </edge>
    <edge source="DNK" target="POL">
      <data key="d0">20658595</data>
    </edge>
    <edge source="DNK" target="ROU">
      <data key="d0">13884</data>
    </edge>
    <edge source="DNK" target="RUS">
      <data key="d0">1250469</data>
    </edge>
    <edge source="DNK" target="VNM">
      <data key="d0">81336184</data>
    </edge>
    <edge source="DNK" target="ESP">
      <data key="d0">78828</data>
    </edge>
    <edge source="DNK" target="SWE">
      <data key="d0">11606115</data>
    </edge>
    <edge source="DNK" target="CHE">
      <data key="d0">1439663</data>
    </edge>
    <edge source="DNK" target="THA">
      <data key="d0">37302972</data>
    </edge>
    <edge source="DNK" target="TGO">
      <data key="d0">274905</data>
    </edge>
    <edge source="DNK" target="TUR">
      <data key="d0">616725</data>
    </edge>
    <edge source="DNK" target="UKR">
      <data key="d0">537647</data>
    </edge>
    <edge source="DNK" target="GBR">
      <data key="d0">47907</data>
    </edge>
    <edge source="DNK" target="USA">
      <data key="d0">293848</data>
    </edge>
    <edge source="FRA" target="AUT">
      <data key="d0">1349522</data>
    </edge>
    <edge source="FRA" target="BEL">
      <data key="d0">4183358</data>
    </edge>
    <edge source="FRA" target="CHN">
      <data key="d0">30229873</data>
    </edge>
    <edge source="FRA" target="HRV">
      <data key="d0">1148083</data>
    </edge>
    <edge source="FRA" target="DNK">
      <data key="d0">437293</data>
    </edge>
    <edge source="FRA" target="DEU">
      <data key="d0">16307584</data>
    </edge>
    <edge source="FRA" target="GHA">
      <data key="d0">112285</data>
    </edge>
    <edge source="FRA" target="HKG">
      <data key="d0">2617204</data>
    </edge>
    <edge source="FRA" target="IDN">
      <data key="d0">938108</data>
    </edge>
    <edge source="FRA" target="IRL">
      <data key="d0">41064</data>
    </edge>
    <edge source="FRA" target="ISR">
      <data key="d0">77762</data>
    </edge>
    <edge source="FRA" target="ITA">
      <data key="d0">272105572</data>
    </edge>
    <edge source="FRA" target="JPN">
      <data key="d0">983823</data>
    </edge>
    <edge source="FRA" target="KOR">
      <data key="d0">117021</data>
    </edge>
    <edge source="FRA" target="LTU">
      <data key="d0">807552</data>
    </edge>
    <edge source="FRA" target="MDG">
      <data key="d0">21566</data>
    </edge>
    <edge source="FRA" target="MUS">
      <data key="d0">11369</data>
    </edge>
    <edge source="FRA" target="MAR">
      <data key="d0">144620</data>
    </edge>
    <edge source="FRA" target="NLD">
      <data key="d0">1074005</data>
    </edge>
    <edge source="FRA" target="PAK">
      <data key="d0">87295</data>
    </edge>
    <edge source="FRA" target="POL">
      <data key="d0">386450</data>
    </edge>
    <edge source="FRA" target="PRT">
      <data key="d0">1664524</data>
    </edge>
    <edge source="FRA" target="SEN">
      <data key="d0">19000</data>
    </edge>
    <edge source="FRA" target="SRB">
      <data key="d0">12752</data>
    </edge>
    <edge source="FRA" target="IND">
      <data key="d0">1775017</data>
    </edge>
    <edge source="FRA" target="SVK">
      <data key="d0">4143983</data>
    </edge>
    <edge source="FRA" target="VNM">
      <data key="d0">12590</data>
    </edge>
    <edge source="FRA" target="SVN">
      <data key="d0">220702</data>
    </edge>
    <edge source="FRA" target="ESP">
      <data key="d0">23108781</data>
    </edge>
    <edge source="FRA" target="CHE">
      <data key="d0">25887</data>
    </edge>
    <edge source="FRA" target="THA">
      <data key="d0">1225317</data>
    </edge>
    <edge source="FRA" target="TGO">
      <data key="d0">108398</data>
    </edge>
    <edge source="FRA" target="TUN">
      <data key="d0">365186</data>
    </edge>
    <edge source="FRA" target="TUR">
      <data key="d0">1416880</data>
    </edge>
    <edge source="FRA" target="GBR">
      <data key="d0">3328235</data>
    </edge>
    <edge source="FRA" target="USA">
      <data key="d0">94256</data>
    </edge>
    <edge source="DEU" target="AUT">
      <data key="d0">14277262</data>
    </edge>
    <edge source="DEU" target="BEL">
      <data key="d0">7362083</data>
    </edge>
    <edge source="DEU" target="CHN">
      <data key="d0">27709649</data>
    </edge>
    <edge source="DEU" target="HRV">
      <data key="d0">2400647</data>
    </edge>
    <edge source="DEU" target="CZE">
      <data key="d0">4673033</data>
    </edge>
    <edge source="DEU" target="DNK">
      <data key="d0">21879507</data>
    </edge>
    <edge source="DEU" target="EST">
      <data key="d0">54125</data>
    </edge>
    <edge source="DEU" target="FIN">
      <data key="d0">48768</data>
    </edge>
    <edge source="DEU" target="FRA">
      <data key="d0">4534149</data>
    </edge>
    <edge source="DEU" target="GHA">
      <data key="d0">1481905</data>
    </edge>
    <edge source="DEU" target="GRC">
      <data key="d0">10156228</data>
    </edge>
    <edge source="DEU" target="HKG">
      <data key="d0">940780</data>
    </edge>
    <edge source="DEU" target="IDN">
      <data key="d0">648117</data>
    </edge>
    <edge source="DEU" target="ITA">
      <data key="d0">104474356</data>
    </edge>
    <edge source="DEU" target="JPN">
      <data key="d0">122619</data>
    </edge>
    <edge source="DEU" target="MEX">
      <data key="d0">41027</data>
    </edge>
    <edge source="DEU" target="NLD">
      <data key="d0">80674229</data>
    </edge>
    <edge source="DEU" target="PAK">
      <data key="d0">17420</data>
    </edge>
    <edge source="DEU" target="POL">
      <data key="d0">8010906</data>
    </edge>
    <edge source="DEU" target="PRT">
      <data key="d0">3884902</data>
    </edge>
    <edge source="DEU" target="ROU">
      <data key="d0">14378</data>
    </edge>
    <edge source="DEU" target="RUS">
      <data key="d0">138879</data>
    </edge>
    <edge source="DEU" target="SRB">
      <data key="d0">68719</data>
    </edge>
    <edge source="DEU" target="IND">
      <data key="d0">2329274</data>
    </edge>
    <edge source="DEU" target="SVK">
      <data key="d0">22432037</data>
    </edge>
    <edge source="DEU" target="SVN">
      <data key="d0">848251</data>
    </edge>
    <edge source="DEU" target="ESP">
      <data key="d0">1817541</data>
    </edge>
    <edge source="DEU" target="SWE">
      <data key="d0">1935370</data>
    </edge>
    <edge source="DEU" target="CHE">
      <data key="d0">46102</data>
    </edge>
    <edge source="DEU" target="THA">
      <data key="d0">1708517</data>
    </edge>
    <edge source="DEU" target="TGO">
      <data key="d0">453871</data>
    </edge>
    <edge source="DEU" target="TUN">
      <data key="d0">51606</data>
    </edge>
    <edge source="DEU" target="TUR">
      <data key="d0">821803</data>
    </edge>
    <edge source="DEU" target="UKR">
      <data key="d0">2136341</data>
    </edge>
    <edge source="DEU" target="GBR">
      <data key="d0">439689</data>
    </edge>
    <edge source="DEU" target="USA">
      <data key="d0">7816982</data>
    </edge>
    <edge source="HKG" target="KHM">
      <data key="d0">1884273</data>
    </edge>
    <edge source="HKG" target="CAN">
      <data key="d0">40051</data>
    </edge>
    <edge source="HKG" target="CHN">
      <data key="d0">37677502</data>
    </edge>
    <edge source="HKG" target="DNK">
      <data key="d0">1104137</data>
    </edge>
    <edge source="HKG" target="EST">
      <data key="d0">216977</data>
    </edge>
    <edge source="HKG" target="FRA">
      <data key="d0">41998</data>
    </edge>
    <edge source="HKG" target="DEU">
      <data key="d0">53929</data>
    </edge>
    <edge source="HKG" target="ITA">
      <data key="d0">400075</data>
    </edge>
    <edge source="HKG" target="IND">
      <data key="d0">123081</data>
    </edge>
    <edge source="HKG" target="SGP">
      <data key="d0">385598</data>
    </edge>
    <edge source="HKG" target="VNM">
      <data key="d0">29537464</data>
    </edge>
    <edge source="HKG" target="ESP">
      <data key="d0">671892</data>
    </edge>
    <edge source="HKG" target="THA">
      <data key="d0">903300</data>
    </edge>
    <edge source="HKG" target="UKR">
      <data key="d0">116092</data>
    </edge>
    <edge source="HKG" target="GBR">
      <data key="d0">89870</data>
    </edge>
    <edge source="HUN" target="AUT">
      <data key="d0">1169151</data>
    </edge>
    <edge source="HUN" target="BEL">
      <data key="d0">175025</data>
    </edge>
    <edge source="HUN" target="CHN">
      <data key="d0">224251</data>
    </edge>
    <edge source="HUN" target="HRV">
      <data key="d0">12728</data>
    </edge>
    <edge source="HUN" target="DEU">
      <data key="d0">5628316</data>
    </edge>
    <edge source="HUN" target="ITA">
      <data key="d0">1588554</data>
    </edge>
    <edge source="HUN" target="NLD">
      <data key="d0">33874</data>
    </edge>
    <edge source="HUN" target="PAK">
      <data key="d0">31293</data>
    </edge>
    <edge source="HUN" target="POL">
      <data key="d0">33311</data>
    </edge>
    <edge source="HUN" target="IND">
      <data key="d0">417278</data>
    </edge>
    <edge source="HUN" target="ESP">
      <data key="d0">17388</data>
    </edge>
    <edge source="JPN" target="CHN">
      <data key="d0">321124</data>
    </edge>
    <edge source="JPN" target="HKG">
      <data key="d0">2574572</data>
    </edge>
    <edge source="JPN" target="KOR">
      <data key="d0">7586367</data>
    </edge>
    <edge source="JPN" target="PHL">
      <data key="d0">136658</data>
    </edge>
    <edge source="JPN" target="IND">
      <data key="d0">35387</data>
    </edge>
    <edge source="JPN" target="VNM">
      <data key="d0">2440364</data>
    </edge>
    <edge source="JPN" target="THA">
      <data key="d0">61632350</data>
    </edge>
    <edge source="MEX" target="AUT">
      <data key="d0">10584</data>
    </edge>
    <edge source="MEX" target="BEL">
      <data key="d0">14810</data>
    </edge>
    <edge source="MEX" target="BOL">
      <data key="d0">12648</data>
    </edge>
    <edge source="MEX" target="BRA">
      <data key="d0">40373</data>
    </edge>
    <edge source="MEX" target="CAN">
      <data key="d0">13613</data>
    </edge>
    <edge source="MEX" target="CHN">
      <data key="d0">12004999</data>
    </edge>
    <edge source="MEX" target="COL">
      <data key="d0">12148</data>
    </edge>
    <edge source="MEX" target="FRA">
      <data key="d0">263257</data>
    </edge>
    <edge source="MEX" target="DEU">
      <data key="d0">62973</data>
    </edge>
    <edge source="MEX" target="HKG">
      <data key="d0">11673160</data>
    </edge>
    <edge source="MEX" target="HUN">
      <data key="d0">36738</data>
    </edge>
    <edge source="MEX" target="ITA">
      <data key="d0">106393</data>
    </edge>
    <edge source="MEX" target="JPN">
      <data key="d0">42230</data>
    </edge>
    <edge source="MEX" target="PAK">
      <data key="d0">104792</data>
    </edge>
    <edge source="MEX" target="IND">
      <data key="d0">110078</data>
    </edge>
    <edge source="MEX" target="VNM">
      <data key="d0">2961254</data>
    </edge>
    <edge source="MEX" target="ESP">
      <data key="d0">53336</data>
    </edge>
    <edge source="MEX" target="USA">
      <data key="d0">21574470</data>
    </edge>
    <edge source="NLD" target="AUT">
      <data key="d0">757021</data>
    </edge>
    <edge source="NLD" target="BEL">
      <data key="d0">15508463</data>
    </edge>
    <edge source="NLD" target="BGR">
      <data key="d0">225015</data>
    </edge>
    <edge source="NLD" target="CHN">
      <data key="d0">73220045</data>
    </edge>
    <edge source="NLD" target="HRV">
      <data key="d0">44710</data>
    </edge>
    <edge source="NLD" target="CZE">
      <data key="d0">2102226</data>
    </edge>
    <edge source="NLD" target="DNK">
      <data key="d0">39041391</data>
    </edge>
    <edge source="NLD" target="EST">
      <data key="d0">74638</data>
    </edge>
    <edge source="NLD" target="FIN">
      <data key="d0">10364831</data>
    </edge>
    <edge source="NLD" target="FRA">
      <data key="d0">7184723</data>
    </edge>
    <edge source="NLD" target="DEU">
      <data key="d0">47848643</data>
    </edge>
    <edge source="NLD" target="GHA">
      <data key="d0">76157</data>
    </edge>
    <edge source="NLD" target="GRC">
      <data key="d0">174237</data>
    </edge>
    <edge source="NLD" target="HKG">
      <data key="d0">7663634</data>
    </edge>
    <edge source="NLD" target="HUN">
      <data key="d0">243476</data>
    </edge>
    <edge source="NLD" target="IDN">
      <data key="d0">1049303</data>
    </edge>
    <edge source="NLD" target="IRL">
      <data key="d0">372069</data>
    </edge>
    <edge source="NLD" target="ITA">
      <data key="d0">125130155</data>
    </edge>
    <edge source="NLD" target="JPN">
      <data key="d0">2768082</data>
    </edge>
    <edge source="NLD" target="KOR">
      <data key="d0">97079</data>
    </edge>
    <edge source="NLD" target="LVA">
      <data key="d0">59095</data>
    </edge>
    <edge source="NLD" target="LTU">
      <data key="d0">163571</data>
    </edge>
    <edge source="NLD" target="MYS">
      <data key="d0">117989</data>
    </edge>
    <edge source="NLD" target="PAK">
      <data key="d0">24369</data>
    </edge>
    <edge source="NLD" target="POL">
      <data key="d0">6512829</data>
    </edge>
    <edge source="NLD" target="PRT">
      <data key="d0">1145288</data>
    </edge>
    <edge source="NLD" target="ROU">
      <data key="d0">306157</data>
    </edge>
    <edge source="NLD" target="RUS">
      <data key="d0">57966</data>
    </edge>
    <edge source="NLD" target="SRB">
      <data key="d0">103963</data>
    </edge>
    <edge source="NLD" target="IND">
      <data key="d0">223216</data>
    </edge>
    <edge source="NLD" target="SVK">
      <data key="d0">117737</data>
    </edge>
    <edge source="NLD" target="SVN">
      <data key="d0">80464</data>
    </edge>
    <edge source="NLD" target="ESP">
      <data key="d0">10399111</data>
    </edge>
    <edge source="NLD" target="SWE">
      <data key="d0">699866</data>
    </edge>
    <edge source="NLD" target="CHE">
      <data key="d0">113246</data>
    </edge>
    <edge source="NLD" target="THA">
      <data key="d0">3575470</data>
    </edge>
    <edge source="NLD" target="TGO">
      <data key="d0">224103</data>
    </edge>
    <edge source="NLD" target="TUN">
      <data key="d0">13510</data>
    </edge>
    <edge source="NLD" target="TUR">
      <data key="d0">17697</data>
    </edge>
    <edge source="NLD" target="GBR">
      <data key="d0">3086794</data>
    </edge>
    <edge source="NLD" target="USA">
      <data key="d0">3506742</data>
    </edge>
    <edge source="PRT" target="CHN">
      <data key="d0">38363</data>
    </edge>
    <edge source="PRT" target="CZE">
      <data key="d0">115114</data>
    </edge>
    <edge source="PRT" target="FRA">
      <data key="d0">112167</data>
    </edge>
    <edge source="PRT" target="DEU">
      <data key="d0">651813</data>
    </edge>
    <edge source="PRT" target="ITA">
      <data key="d0">250968</data>
    </edge>
    <edge source="PRT" target="MAR">
      <data key="d0">74428</data>
    </edge>
    <edge source="PRT" target="NLD">
      <data key="d0">112078</data>
    </edge>
    <edge source="PRT" target="IND">
      <data key="d0">113450</data>
    </edge>
    <edge source="PRT" target="ESP">
      <data key="d0">16304850</data>
    </edge>
    <edge source="IND" target="FRA">
      <data key="d0">94171</data>
    </edge>
    <edge source="IND" target="DEU">
      <data key="d0">143720</data>
    </edge>
    <edge source="IND" target="HKG">
      <data key="d0">25488</data>
    </edge>
    <edge source="IND" target="ITA">
      <data key="d0">169069</data>
    </edge>
    <edge source="IND" target="VNM">
      <data key="d0">33523</data>
    </edge>
    <edge source="IND" target="ESP">
      <data key="d0">97231</data>
    </edge>
    <edge source="IND" target="THA">
      <data key="d0">100708</data>
    </edge>
    <edge source="IND" target="TUR">
      <data key="d0">135438</data>
    </edge>
    <edge source="IND" target="USA">
      <data key="d0">85654</data>
    </edge>
    <edge source="VNM" target="CHN">
      <data key="d0">1834473</data>
    </edge>
    <edge source="VNM" target="FRA">
      <data key="d0">237912</data>
    </edge>
    <edge source="VNM" target="DEU">
      <data key="d0">1576629</data>
    </edge>
    <edge source="VNM" target="ITA">
      <data key="d0">1531694</data>
    </edge>
    <edge source="VNM" target="JPN">
      <data key="d0">835286</data>
    </edge>
    <edge source="VNM" target="KOR">
      <data key="d0">183907</data>
    </edge>
    <edge source="VNM" target="SGP">
      <data key="d0">474900</data>
    </edge>
    <edge source="VNM" target="ESP">
      <data key="d0">219300</data>
    </edge>
    <edge source="VNM" target="THA">
      <data key="d0">4023647</data>
    </edge>
    <edge source="VNM" target="GBR">
      <data key="d0">20400</data>
    </edge>
    <edge source="ESP" target="ALB">
      <data key="d0">16847</data>
    </edge>
    <edge source="ESP" target="AUT">
      <data key="d0">14698943</data>
    </edge>
    <edge source="ESP" target="BEL">
      <data key="d0">151839</data>
    </edge>
    <edge source="ESP" target="BRA">
      <data key="d0">19683</data>
    </edge>
    <edge source="ESP" target="CHN">
      <data key="d0">70042302</data>
    </edge>
    <edge source="ESP" target="COL">
      <data key="d0">30900</data>
    </edge>
    <edge source="ESP" target="CZE">
      <data key="d0">1376007</data>
    </edge>
    <edge source="ESP" target="DNK">
      <data key="d0">4538332</data>
    </edge>
    <edge source="ESP" target="FIN">
      <data key="d0">5387274</data>
    </edge>
    <edge source="ESP" target="FRA">
      <data key="d0">11344514</data>
    </edge>
    <edge source="ESP" target="DEU">
      <data key="d0">463485</data>
    </edge>
    <edge source="ESP" target="GHA">
      <data key="d0">219966</data>
    </edge>
    <edge source="ESP" target="HKG">
      <data key="d0">146392</data>
    </edge>
    <edge source="ESP" target="IDN">
      <data key="d0">479991</data>
    </edge>
    <edge source="ESP" target="ITA">
      <data key="d0">71394438</data>
    </edge>
    <edge source="ESP" target="JPN">
      <data key="d0">163993</data>
    </edge>
    <edge source="ESP" target="KOR">
      <data key="d0">226944</data>
    </edge>
    <edge source="ESP" target="MEX">
      <data key="d0">862607</data>
    </edge>
    <edge source="ESP" target="MAR">
      <data key="d0">288386</data>
    </edge>
    <edge source="ESP" target="NLD">
      <data key="d0">843806</data>
    </edge>
    <edge source="ESP" target="PAK">
      <data key="d0">131307</data>
    </edge>
    <edge source="ESP" target="POL">
      <data key="d0">276769</data>
    </edge>
    <edge source="ESP" target="PRT">
      <data key="d0">28264729</data>
    </edge>
    <edge source="ESP" target="RUS">
      <data key="d0">39488</data>
    </edge>
    <edge source="ESP" target="SRB">
      <data key="d0">446628</data>
    </edge>
    <edge source="ESP" target="IND">
      <data key="d0">1132994</data>
    </edge>
    <edge source="ESP" target="SVK">
      <data key="d0">56477</data>
    </edge>
    <edge source="ESP" target="VNM">
      <data key="d0">13614</data>
    </edge>
    <edge source="ESP" target="CHE">
      <data key="d0">15581</data>
    </edge>
    <edge source="ESP" target="THA">
      <data key="d0">51438</data>
    </edge>
    <edge source="ESP" target="TGO">
      <data key="d0">41293</data>
    </edge>
    <edge source="ESP" target="TUN">
      <data key="d0">31243</data>
    </edge>
    <edge source="ESP" target="TUR">
      <data key="d0">6862297</data>
    </edge>
    <edge source="ESP" target="GBR">
      <data key="d0">178073</data>
    </edge>
    <edge source="ESP" target="USA">
      <data key="d0">54950</data>
    </edge>
    <edge source="ESP" target="URY">
      <data key="d0">334559</data>
    </edge>
    <edge source="THA" target="KHM">
      <data key="d0">197049</data>
    </edge>
    <edge source="THA" target="COL">
      <data key="d0">576979</data>
    </edge>
    <edge source="THA" target="ECU">
      <data key="d0">232745</data>
    </edge>
    <edge source="THA" target="FRA">
      <data key="d0">11529319</data>
    </edge>
    <edge source="THA" target="HKG">
      <data key="d0">31897</data>
    </edge>
    <edge source="THA" target="IDN">
      <data key="d0">20547</data>
    </edge>
    <edge source="THA" target="ITA">
      <data key="d0">5047135</data>
    </edge>
    <edge source="THA" target="JPN">
      <data key="d0">2578673</data>
    </edge>
    <edge source="THA" target="IND">
      <data key="d0">105166</data>
    </edge>
    <edge source="THA" target="SGP">
      <data key="d0">1037652</data>
    </edge>
    <edge source="THA" target="VNM">
      <data key="d0">19524</data>
    </edge>
    <edge source="THA" target="ZAF">
      <data key="d0">10775</data>
    </edge>
    <edge source="THA" target="GBR">
      <data key="d0">220290</data>
    </edge>
    <edge source="THA" target="USA">
      <data key="d0">286399</data>
    </edge>
    <edge source="URY" target="BRA">
      <data key="d0">884160</data>
    </edge>
    <edge source="URY" target="CHL">
      <data key="d0">33593</data>
    </edge>
    <edge source="URY" target="CHN">
      <data key="d0">1820435</data>
    </edge>
    <edge source="URY" target="DEU">
      <data key="d0">33931</data>
    </edge>
    <edge source="URY" target="HKG">
      <data key="d0">61113</data>
    </edge>
    <edge source="URY" target="JPN">
      <data key="d0">98733</data>
    </edge>
    <edge source="URY" target="MEX">
      <data key="d0">314239</data>
    </edge>
    <edge source="URY" target="PRT">
      <data key="d0">222382</data>
    </edge>
    <edge source="URY" target="VNM">
      <data key="d0">56062</data>
    </edge>
    <edge source="URY" target="USA">
      <data key="d0">667380</data>
    </edge>
    <edge source="AUS" target="ALB">
      <data key="d0">758820</data>
    </edge>
    <edge source="AUS" target="DZA">
      <data key="d0">22379</data>
    </edge>
    <edge source="AUS" target="CMR">
      <data key="d0">150589</data>
    </edge>
    <edge source="AUS" target="CHN">
      <data key="d0">547758352</data>
    </edge>
    <edge source="AUS" target="FRA">
      <data key="d0">12296423</data>
    </edge>
    <edge source="AUS" target="DEU">
      <data key="d0">1838391</data>
    </edge>
    <edge source="AUS" target="HKG">
      <data key="d0">28234</data>
    </edge>
    <edge source="AUS" target="IDN">
      <data key="d0">1290302</data>
    </edge>
    <edge source="AUS" target="ISR">
      <data key="d0">222416</data>
    </edge>
    <edge source="AUS" target="ITA">
      <data key="d0">7223179</data>
    </edge>
    <edge source="AUS" target="JPN">
      <data key="d0">2598584</data>
    </edge>
    <edge source="AUS" target="LBN">
      <data key="d0">30884</data>
    </edge>
    <edge source="AUS" target="MEX">
      <data key="d0">12464</data>
    </edge>
    <edge source="AUS" target="NZL">
      <data key="d0">158220</data>
    </edge>
    <edge source="AUS" target="PAK">
      <data key="d0">1157779</data>
    </edge>
    <edge source="AUS" target="POL">
      <data key="d0">932126</data>
    </edge>
    <edge source="AUS" target="PRT">
      <data key="d0">2190087</data>
    </edge>
    <edge source="AUS" target="RUS">
      <data key="d0">4016973</data>
    </edge>
    <edge source="AUS" target="IND">
      <data key="d0">2531137</data>
    </edge>
    <edge source="AUS" target="SGP">
      <data key="d0">2254396</data>
    </edge>
    <edge source="AUS" target="VNM">
      <data key="d0">40561</data>
    </edge>
    <edge source="AUS" target="SVN">
      <data key="d0">31190</data>
    </edge>
    <edge source="AUS" target="ZAF">
      <data key="d0">468843</data>
    </edge>
    <edge source="AUS" target="ESP">
      <data key="d0">1225286</data>
    </edge>
    <edge source="AUS" target="THA">
      <data key="d0">18667051</data>
    </edge>
    <edge source="AUS" target="TGO">
      <data key="d0">31122</data>
    </edge>
    <edge source="AUS" target="TUR">
      <data key="d0">3834602</data>
    </edge>
    <edge source="AUS" target="USA">
      <data key="d0">527193</data>
    </edge>
    <edge source="AUS" target="URY">
      <data key="d0">477752</data>
    </edge>
    <edge source="CMR" target="HKG">
      <data key="d0">40353</data>
    </edge>
    <edge source="CMR" target="URY">
      <data key="d0">12908</data>
    </edge>
    <edge source="IDN" target="HKG">
      <data key="d0">328096</data>
    </edge>
    <edge source="IDN" target="SGP">
      <data key="d0">50096</data>
    </edge>
    <edge source="ISR" target="BEL">
      <data key="d0">473000</data>
    </edge>
    <edge source="ISR" target="HRV">
      <data key="d0">31000</data>
    </edge>
    <edge source="ISR" target="FRA">
      <data key="d0">200000</data>
    </edge>
    <edge source="ISR" target="IDN">
      <data key="d0">10000</data>
    </edge>
    <edge source="ISR" target="ITA">
      <data key="d0">924000</data>
    </edge>
    <edge source="ISR" target="NLD">
      <data key="d0">38000</data>
    </edge>
    <edge source="ISR" target="PRT">
      <data key="d0">4684000</data>
    </edge>
    <edge source="ISR" target="IND">
      <data key="d0">33000</data>
    </edge>
    <edge source="ISR" target="ESP">
      <data key="d0">452000</data>
    </edge>
    <edge source="ISR" target="THA">
      <data key="d0">2851000</data>
    </edge>
    <edge source="ISR" target="TGO">
      <data key="d0">242000</data>
    </edge>
    <edge source="ISR" target="TUR">
      <data key="d0">1224000</data>
    </edge>
    <edge source="LBN" target="CHN">
      <data key="d0">15242</data>
    </edge>
    <edge source="LBN" target="ITA">
      <data key="d0">127321</data>
    </edge>
    <edge source="LBN" target="PAK">
      <data key="d0">12009</data>
    </edge>
    <edge source="LBN" target="PRT">
      <data key="d0">154290</data>
    </edge>
    <edge source="LBN" target="IND">
      <data key="d0">64868</data>
    </edge>
    <edge source="LBN" target="ESP">
      <data key="d0">91704</data>
    </edge>
    <edge source="LBN" target="TUN">
      <data key="d0">20458</data>
    </edge>
    <edge source="LBN" target="TUR">
      <data key="d0">296916</data>
    </edge>
    <edge source="LBN" target="EGY">
      <data key="d0">1088155</data>
    </edge>
    <edge source="NZL" target="ARG">
      <data key="d0">1334353</data>
    </edge>
    <edge source="NZL" target="AUT">
      <data key="d0">164985</data>
    </edge>
    <edge source="NZL" target="BEL">
      <data key="d0">11362</data>
    </edge>
    <edge source="NZL" target="CHN">
      <data key="d0">71901646</data>
    </edge>
    <edge source="NZL" target="FRA">
      <data key="d0">4588460</data>
    </edge>
    <edge source="NZL" target="DEU">
      <data key="d0">260647</data>
    </edge>
    <edge source="NZL" target="HKG">
      <data key="d0">527945</data>
    </edge>
    <edge source="NZL" target="ISR">
      <data key="d0">64558</data>
    </edge>
    <edge source="NZL" target="ITA">
      <data key="d0">20871255</data>
    </edge>
    <edge source="NZL" target="JPN">
      <data key="d0">1783296</data>
    </edge>
    <edge source="NZL" target="KOR">
      <data key="d0">7221691</data>
    </edge>
    <edge source="NZL" target="PAK">
      <data key="d0">1695368</data>
    </edge>
    <edge source="NZL" target="POL">
      <data key="d0">37615</data>
    </edge>
    <edge source="NZL" target="ROU">
      <data key="d0">2118275</data>
    </edge>
    <edge source="NZL" target="IND">
      <data key="d0">4769428</data>
    </edge>
    <edge source="NZL" target="VNM">
      <data key="d0">3804371</data>
    </edge>
    <edge source="NZL" target="ESP">
      <data key="d0">91296</data>
    </edge>
    <edge source="NZL" target="TUR">
      <data key="d0">2399659</data>
    </edge>
    <edge source="NZL" target="GBR">
      <data key="d0">953709</data>
    </edge>
    <edge source="NZL" target="USA">
      <data key="d0">54046</data>
    </edge>
    <edge source="PAK" target="CHN">
      <data key="d0">534542</data>
    </edge>
    <edge source="PAK" target="ITA">
      <data key="d0">504064</data>
    </edge>
    <edge source="PAK" target="THA">
      <data key="d0">24063</data>
    </edge>
    <edge source="POL" target="AUS">
      <data key="d0">66685</data>
    </edge>
    <edge source="POL" target="AUT">
      <data key="d0">1386236</data>
    </edge>
    <edge source="POL" target="BEL">
      <data key="d0">1365250</data>
    </edge>
    <edge source="POL" target="CAN">
      <data key="d0">186905249</data>
    </edge>
    <edge source="POL" target="CHN">
      <data key="d0">405797</data>
    </edge>
    <edge source="POL" target="HRV">
      <data key="d0">43980</data>
    </edge>
    <edge source="POL" target="CZE">
      <data key="d0">13052062</data>
    </edge>
    <edge source="POL" target="DNK">
      <data key="d0">48609282</data>
    </edge>
    <edge source="POL" target="FIN">
      <data key="d0">38885234</data>
    </edge>
    <edge source="POL" target="FRA">
      <data key="d0">656682</data>
    </edge>
    <edge source="POL" target="DEU">
      <data key="d0">6205847</data>
    </edge>
    <edge source="POL" target="GHA">
      <data key="d0">775423</data>
    </edge>
    <edge source="POL" target="GRC">
      <data key="d0">198182</data>
    </edge>
    <edge source="POL" target="HKG">
      <data key="d0">741666</data>
    </edge>
    <edge source="POL" target="IDN">
      <data key="d0">1032984</data>
    </edge>
    <edge source="POL" target="ISR">
      <data key="d0">37992</data>
    </edge>
    <edge source="POL" target="ITA">
      <data key="d0">40813019</data>
    </edge>
    <edge source="POL" target="JPN">
      <data key="d0">461666</data>
    </edge>
    <edge source="POL" target="KOR">
      <data key="d0">60874</data>
    </edge>
    <edge source="POL" target="LVA">
      <data key="d0">41195</data>
    </edge>
    <edge source="POL" target="NLD">
      <data key="d0">13356838</data>
    </edge>
    <edge source="POL" target="NOR">
      <data key="d0">417663</data>
    </edge>
    <edge source="POL" target="IND">
      <data key="d0">371858</data>
    </edge>
    <edge source="POL" target="SVK">
      <data key="d0">738149</data>
    </edge>
    <edge source="POL" target="SVN">
      <data key="d0">44672</data>
    </edge>
    <edge source="POL" target="ESP">
      <data key="d0">1572424</data>
    </edge>
    <edge source="POL" target="SWE">
      <data key="d0">402459</data>
    </edge>
    <edge source="POL" target="THA">
      <data key="d0">2988128</data>
    </edge>
    <edge source="POL" target="TGO">
      <data key="d0">292137</data>
    </edge>
    <edge source="POL" target="TUR">
      <data key="d0">19803</data>
    </edge>
    <edge source="POL" target="UKR">
      <data key="d0">254099</data>
    </edge>
    <edge source="POL" target="GBR">
      <data key="d0">610293</data>
    </edge>
    <edge source="POL" target="USA">
      <data key="d0">1786897</data>
    </edge>
    <edge source="RUS" target="AUT">
      <data key="d0">659128</data>
    </edge>
    <edge source="RUS" target="CHN">
      <data key="d0">642382</data>
    </edge>
    <edge source="RUS" target="HRV">
      <data key="d0">252360</data>
    </edge>
    <edge source="RUS" target="DNK">
      <data key="d0">573283</data>
    </edge>
    <edge source="RUS" target="EST">
      <data key="d0">206707</data>
    </edge>
    <edge source="RUS" target="FIN">
      <data key="d0">3327033</data>
    </edge>
    <edge source="RUS" target="FRA">
      <data key="d0">2304215</data>
    </edge>
    <edge source="RUS" target="DEU">
      <data key="d0">4238915</data>
    </edge>
    <edge source="RUS" target="GRC">
      <data key="d0">5379078</data>
    </edge>
    <edge source="RUS" target="HKG">
      <data key="d0">3228021</data>
    </edge>
    <edge source="RUS" target="ITA">
      <data key="d0">22505480</data>
    </edge>
    <edge source="RUS" target="JPN">
      <data key="d0">911424</data>
    </edge>
    <edge source="RUS" target="KAZ">
      <data key="d0">171930</data>
    </edge>
    <edge source="RUS" target="KOR">
      <data key="d0">499331</data>
    </edge>
    <edge source="RUS" target="KGZ">
      <data key="d0">15384</data>
    </edge>
    <edge source="RUS" target="POL">
      <data key="d0">1471203</data>
    </edge>
    <edge source="RUS" target="CHE">
      <data key="d0">1616826</data>
    </edge>
    <edge source="RUS" target="ARE">
      <data key="d0">831672</data>
    </edge>
    <edge source="RUS" target="TUR">
      <data key="d0">47430</data>
    </edge>
    <edge source="RUS" target="GBR">
      <data key="d0">1953307</data>
    </edge>
    <edge source="RUS" target="USA">
      <data key="d0">1761500</data>
    </edge>
    <edge source="SGP" target="FRA">
      <data key="d0">870702</data>
    </edge>
    <edge source="SGP" target="DEU">
      <data key="d0">1490158</data>
    </edge>
    <edge source="SGP" target="HKG">
      <data key="d0">1034938</data>
    </edge>
    <edge source="SGP" target="IDN">
      <data key="d0">231522</data>
    </edge>
    <edge source="SGP" target="ITA">
      <data key="d0">2746004</data>
    </edge>
    <edge source="SGP" target="JPN">
      <data key="d0">149157</data>
    </edge>
    <edge source="SGP" target="KOR">
      <data key="d0">16866</data>
    </edge>
    <edge source="SGP" target="MYS">
      <data key="d0">16810</data>
    </edge>
    <edge source="SGP" target="MEX">
      <data key="d0">107264</data>
    </edge>
    <edge source="SGP" target="IND">
      <data key="d0">73782</data>
    </edge>
    <edge source="SGP" target="VNM">
      <data key="d0">21821</data>
    </edge>
    <edge source="SGP" target="ESP">
      <data key="d0">501134</data>
    </edge>
    <edge source="SGP" target="THA">
      <data key="d0">1800048</data>
    </edge>
    <edge source="SVN" target="AUT">
      <data key="d0">2805700</data>
    </edge>
    <edge source="SVN" target="BEL">
      <data key="d0">58223</data>
    </edge>
    <edge source="SVN" target="CHN">
      <data key="d0">106031</data>
    </edge>
    <edge source="SVN" target="HRV">
      <data key="d0">673370</data>
    </edge>
    <edge source="SVN" target="CZE">
      <data key="d0">1529130</data>
    </edge>
    <edge source="SVN" target="FRA">
      <data key="d0">59586</data>
    </edge>
    <edge source="SVN" target="DEU">
      <data key="d0">13241571</data>
    </edge>
    <edge source="SVN" target="ITA">
      <data key="d0">6210640</data>
    </edge>
    <edge source="SVN" target="NLD">
      <data key="d0">346795</data>
    </edge>
    <edge source="SVN" target="POL">
      <data key="d0">1432810</data>
    </edge>
    <edge source="SVN" target="SRB">
      <data key="d0">3681991</data>
    </edge>
    <edge source="SVN" target="IND">
      <data key="d0">368023</data>
    </edge>
    <edge source="SVN" target="SVK">
      <data key="d0">3527838</data>
    </edge>
    <edge source="SVN" target="ESP">
      <data key="d0">291022</data>
    </edge>
    <edge source="SVN" target="TUR">
      <data key="d0">91552</data>
    </edge>
    <edge source="SVN" target="USA">
      <data key="d0">42280</data>
    </edge>
    <edge source="ZAF" target="ARG">
      <data key="d0">13687</data>
    </edge>
    <edge source="ZAF" target="AUS">
      <data key="d0">952776</data>
    </edge>
    <edge source="ZAF" target="AUT">
      <data key="d0">10160</data>
    </edge>
    <edge source="ZAF" target="BEL">
      <data key="d0">19478</data>
    </edge>
    <edge source="ZAF" target="BWA">
      <data key="d0">17960</data>
    </edge>
    <edge source="ZAF" target="BRA">
      <data key="d0">54708</data>
    </edge>
    <edge source="ZAF" target="CAN">
      <data key="d0">49019</data>
    </edge>
    <edge source="ZAF" target="CHN">
      <data key="d0">42767683</data>
    </edge>
    <edge source="ZAF" target="DNK">
      <data key="d0">34925</data>
    </edge>
    <edge source="ZAF" target="ETH">
      <data key="d0">60192</data>
    </edge>
    <edge source="ZAF" target="FRA">
      <data key="d0">889081</data>
    </edge>
    <edge source="ZAF" target="DEU">
      <data key="d0">559908</data>
    </edge>
    <edge source="ZAF" target="GRC">
      <data key="d0">1361677</data>
    </edge>
    <edge source="ZAF" target="HKG">
      <data key="d0">2140712</data>
    </edge>
    <edge source="ZAF" target="HUN">
      <data key="d0">13601</data>
    </edge>
    <edge source="ZAF" target="ITA">
      <data key="d0">30659205</data>
    </edge>
    <edge source="ZAF" target="JPN">
      <data key="d0">1484300</data>
    </edge>
    <edge source="ZAF" target="KOR">
      <data key="d0">988152</data>
    </edge>
    <edge source="ZAF" target="MEX">
      <data key="d0">181713</data>
    </edge>
    <edge source="ZAF" target="NAM">
      <data key="d0">1571933</data>
    </edge>
    <edge source="ZAF" target="NZL">
      <data key="d0">15878</data>
    </edge>
    <edge source="ZAF" target="PAK">
      <data key="d0">1045610</data>
    </edge>
    <edge source="ZAF" target="POL">
      <data key="d0">84016</data>
    </edge>
    <edge source="ZAF" target="PRT">
      <data key="d0">75354</data>
    </edge>
    <edge source="ZAF" target="RUS">
      <data key="d0">19311</data>
    </edge>
    <edge source="ZAF" target="IND">
      <data key="d0">287330</data>
    </edge>
    <edge source="ZAF" target="SGP">
      <data key="d0">211017</data>
    </edge>
    <edge source="ZAF" target="VNM">
      <data key="d0">40204</data>
    </edge>
    <edge source="ZAF" target="SVN">
      <data key="d0">107367</data>
    </edge>
    <edge source="ZAF" target="ESP">
      <data key="d0">426747</data>
    </edge>
    <edge source="ZAF" target="THA">
      <data key="d0">3094860</data>
    </edge>
    <edge source="ZAF" target="TGO">
      <data key="d0">22626</data>
    </edge>
    <edge source="ZAF" target="TUR">
      <data key="d0">1507303</data>
    </edge>
    <edge source="ZAF" target="USA">
      <data key="d0">1044749</data>
    </edge>
    <edge source="TGO" target="HKG">
      <data key="d0">346893</data>
    </edge>
    <edge source="TGO" target="IND">
      <data key="d0">16414</data>
    </edge>
    <edge source="USA" target="AUT">
      <data key="d0">59510</data>
    </edge>
    <edge source="USA" target="BEL">
      <data key="d0">4433306</data>
    </edge>
    <edge source="USA" target="BOL">
      <data key="d0">11562</data>
    </edge>
    <edge source="USA" target="BRA">
      <data key="d0">4379135</data>
    </edge>
    <edge source="USA" target="KHM">
      <data key="d0">7493471</data>
    </edge>
    <edge source="USA" target="CAN">
      <data key="d0">150929039</data>
    </edge>
    <edge source="USA" target="CHL">
      <data key="d0">44838</data>
    </edge>
    <edge source="USA" target="CHN">
      <data key="d0">972673987</data>
    </edge>
    <edge source="USA" target="COL">
      <data key="d0">146986</data>
    </edge>
    <edge source="USA" target="CRI">
      <data key="d0">1134605</data>
    </edge>
    <edge source="USA" target="HRV">
      <data key="d0">239086</data>
    </edge>
    <edge source="USA" target="CZE">
      <data key="d0">16189</data>
    </edge>
    <edge source="USA" target="DNK">
      <data key="d0">8847839</data>
    </edge>
    <edge source="USA" target="ECU">
      <data key="d0">37525</data>
    </edge>
    <edge source="USA" target="FIN">
      <data key="d0">11380760</data>
    </edge>
    <edge source="USA" target="FRA">
      <data key="d0">52016715</data>
    </edge>
    <edge source="USA" target="DEU">
      <data key="d0">18983052</data>
    </edge>
    <edge source="USA" target="GRC">
      <data key="d0">5565416</data>
    </edge>
    <edge source="USA" target="HKG">
      <data key="d0">14576887</data>
    </edge>
    <edge source="USA" target="IDN">
      <data key="d0">3076324</data>
    </edge>
    <edge source="USA" target="ISR">
      <data key="d0">1151886</data>
    </edge>
    <edge source="USA" target="ITA">
      <data key="d0">58030930</data>
    </edge>
    <edge source="USA" target="JPN">
      <data key="d0">15995052</data>
    </edge>
    <edge source="USA" target="KOR">
      <data key="d0">289751803</data>
    </edge>
    <edge source="USA" target="LTU">
      <data key="d0">102999</data>
    </edge>
    <edge source="USA" target="MYS">
      <data key="d0">2843991</data>
    </edge>
    <edge source="USA" target="MEX">
      <data key="d0">153472467</data>
    </edge>
    <edge source="USA" target="NLD">
      <data key="d0">6062718</data>
    </edge>
    <edge source="USA" target="PAK">
      <data key="d0">269801</data>
    </edge>
    <edge source="USA" target="PHL">
      <data key="d0">33600</data>
    </edge>
    <edge source="USA" target="POL">
      <data key="d0">382652</data>
    </edge>
    <edge source="USA" target="PRT">
      <data key="d0">1036971</data>
    </edge>
    <edge source="USA" target="RUS">
      <data key="d0">381389</data>
    </edge>
    <edge source="USA" target="IND">
      <data key="d0">3377727</data>
    </edge>
    <edge source="USA" target="SGP">
      <data key="d0">29734228</data>
    </edge>
    <edge source="USA" target="VNM">
      <data key="d0">25130868</data>
    </edge>
    <edge source="USA" target="ESP">
      <data key="d0">849635</data>
    </edge>
    <edge source="USA" target="SWE">
      <data key="d0">13720</data>
    </edge>
    <edge source="USA" target="CHE">
      <data key="d0">19796</data>
    </edge>
    <edge source="USA" target="THA">
      <data key="d0">63902815</data>
    </edge>
    <edge source="USA" target="ARE">
      <data key="d0">437651</data>
    </edge>
    <edge source="USA" target="TUR">
      <data key="d0">3178966</data>
    </edge>
    <edge source="USA" target="UKR">
      <data key="d0">79990</data>
    </edge>
    <edge source="USA" target="EGY">
      <data key="d0">21090</data>
    </edge>
    <edge source="USA" target="GBR">
      <data key="d0">1715656</data>
    </edge>
    <edge source="USA" target="URY">
      <data key="d0">428706</data>
    </edge>
    <edge source="CAN" target="AUT">
      <data key="d0">204932</data>
    </edge>
    <edge source="CAN" target="BEL">
      <data key="d0">149202</data>
    </edge>
    <edge source="CAN" target="BRA">
      <data key="d0">63878</data>
    </edge>
    <edge source="CAN" target="KHM">
      <data key="d0">21285086</data>
    </edge>
    <edge source="CAN" target="CHL">
      <data key="d0">679072</data>
    </edge>
    <edge source="CAN" target="CHN">
      <data key="d0">278764931</data>
    </edge>
    <edge source="CAN" target="DNK">
      <data key="d0">2648307</data>
    </edge>
    <edge source="CAN" target="EST">
      <data key="d0">22223</data>
    </edge>
    <edge source="CAN" target="FIN">
      <data key="d0">1093539</data>
    </edge>
    <edge source="CAN" target="FRA">
      <data key="d0">6504535</data>
    </edge>
    <edge source="CAN" target="DEU">
      <data key="d0">4758303</data>
    </edge>
    <edge source="CAN" target="GRC">
      <data key="d0">13608351</data>
    </edge>
    <edge source="CAN" target="HKG">
      <data key="d0">10823776</data>
    </edge>
    <edge source="CAN" target="HUN">
      <data key="d0">17848</data>
    </edge>
    <edge source="CAN" target="ITA">
      <data key="d0">13310235</data>
    </edge>
    <edge source="CAN" target="JPN">
      <data key="d0">13091051</data>
    </edge>
    <edge source="CAN" target="KOR">
      <data key="d0">39850298</data>
    </edge>
    <edge source="CAN" target="LBN">
      <data key="d0">49833</data>
    </edge>
    <edge source="CAN" target="LVA">
      <data key="d0">87282</data>
    </edge>
    <edge source="CAN" target="LTU">
      <data key="d0">364080</data>
    </edge>
    <edge source="CAN" target="MYS">
      <data key="d0">1103558</data>
    </edge>
    <edge source="CAN" target="MEX">
      <data key="d0">2642207</data>
    </edge>
    <edge source="CAN" target="NLD">
      <data key="d0">644770</data>
    </edge>
    <edge source="CAN" target="NOR">
      <data key="d0">11931</data>
    </edge>
    <edge source="CAN" target="PHL">
      <data key="d0">28716</data>
    </edge>
    <edge source="CAN" target="POL">
      <data key="d0">10833772</data>
    </edge>
    <edge source="CAN" target="PRT">
      <data key="d0">435896</data>
    </edge>
    <edge source="CAN" target="RUS">
      <data key="d0">541389</data>
    </edge>
    <edge source="CAN" target="SVK">
      <data key="d0">1205601</data>
    </edge>
    <edge source="CAN" target="VNM">
      <data key="d0">21176010</data>
    </edge>
    <edge source="CAN" target="ESP">
      <data key="d0">253018</data>
    </edge>
    <edge source="CAN" target="SWE">
      <data key="d0">12410</data>
    </edge>
    <edge source="CAN" target="THA">
      <data key="d0">11920892</data>
    </edge>
    <edge source="CAN" target="TUR">
      <data key="d0">1022603</data>
    </edge>
    <edge source="CAN" target="UKR">
      <data key="d0">85647</data>
    </edge>
    <edge source="CAN" target="GBR">
      <data key="d0">1290140</data>
    </edge>
    <edge source="CAN" target="USA">
      <data key="d0">141202698</data>
    </edge>
    <edge source="HRV" target="AUT">
      <data key="d0">7603419</data>
    </edge>
    <edge source="HRV" target="CHN">
      <data key="d0">3643801</data>
    </edge>
    <edge source="HRV" target="FRA">
      <data key="d0">82744</data>
    </edge>
    <edge source="HRV" target="DEU">
      <data key="d0">404613</data>
    </edge>
    <edge source="HRV" target="GHA">
      <data key="d0">101543</data>
    </edge>
    <edge source="HRV" target="GRC">
      <data key="d0">14938</data>
    </edge>
    <edge source="HRV" target="IDN">
      <data key="d0">34713</data>
    </edge>
    <edge source="HRV" target="ITA">
      <data key="d0">3808090</data>
    </edge>
    <edge source="HRV" target="POL">
      <data key="d0">10125</data>
    </edge>
    <edge source="HRV" target="ROU">
      <data key="d0">50245</data>
    </edge>
    <edge source="HRV" target="SRB">
      <data key="d0">843301</data>
    </edge>
    <edge source="HRV" target="IND">
      <data key="d0">253964</data>
    </edge>
    <edge source="HRV" target="SVK">
      <data key="d0">160001</data>
    </edge>
    <edge source="HRV" target="SVN">
      <data key="d0">9513894</data>
    </edge>
    <edge source="HRV" target="ESP">
      <data key="d0">391004</data>
    </edge>
    <edge source="HRV" target="TGO">
      <data key="d0">32598</data>
    </edge>
    <edge source="HRV" target="TUR">
      <data key="d0">57606</data>
    </edge>
    <edge source="HRV" target="USA">
      <data key="d0">54452</data>
    </edge>
    <edge source="SRB" target="AUT">
      <data key="d0">10044719</data>
    </edge>
    <edge source="SRB" target="BGR">
      <data key="d0">29252</data>
    </edge>
    <edge source="SRB" target="HRV">
      <data key="d0">1594157</data>
    </edge>
    <edge source="SRB" target="CZE">
      <data key="d0">222518</data>
    </edge>
    <edge source="SRB" target="DEU">
      <data key="d0">1149123</data>
    </edge>
    <edge source="SRB" target="GRC">
      <data key="d0">182427</data>
    </edge>
    <edge source="SRB" target="HUN">
      <data key="d0">20730</data>
    </edge>
    <edge source="SRB" target="ITA">
      <data key="d0">5425579</data>
    </edge>
    <edge source="SRB" target="LTU">
      <data key="d0">48572</data>
    </edge>
    <edge source="SRB" target="NLD">
      <data key="d0">293778</data>
    </edge>
    <edge source="SRB" target="POL">
      <data key="d0">45910</data>
    </edge>
    <edge source="SRB" target="PRT">
      <data key="d0">52690</data>
    </edge>
    <edge source="SRB" target="RUS">
      <data key="d0">80159</data>
    </edge>
    <edge source="SRB" target="SVK">
      <data key="d0">161439</data>
    </edge>
    <edge source="SRB" target="SVN">
      <data key="d0">1216270</data>
    </edge>
    <edge source="SRB" target="ESP">
      <data key="d0">372181</data>
    </edge>
    <edge source="SRB" target="TUR">
      <data key="d0">609258</data>
    </edge>
    <edge source="SRB" target="GBR">
      <data key="d0">66941</data>
    </edge>
    <edge source="SVK" target="HRV">
      <data key="d0">384905</data>
    </edge>
    <edge source="SVK" target="CZE">
      <data key="d0">4334626</data>
    </edge>
    <edge source="SVK" target="DNK">
      <data key="d0">24586</data>
    </edge>
    <edge source="SVK" target="EST">
      <data key="d0">41305</data>
    </edge>
    <edge source="SVK" target="FRA">
      <data key="d0">67709</data>
    </edge>
    <edge source="SVK" target="DEU">
      <data key="d0">746366</data>
    </edge>
    <edge source="SVK" target="HKG">
      <data key="d0">34952</data>
    </edge>
    <edge source="SVK" target="HUN">
      <data key="d0">40920</data>
    </edge>
    <edge source="SVK" target="ITA">
      <data key="d0">3617003</data>
    </edge>
    <edge source="SVK" target="POL">
      <data key="d0">2900867</data>
    </edge>
    <edge source="SVK" target="PRT">
      <data key="d0">1114734</data>
    </edge>
    <edge source="SVK" target="RUS">
      <data key="d0">401783</data>
    </edge>
    <edge source="SVK" target="SRB">
      <data key="d0">3951499</data>
    </edge>
    <edge source="SVK" target="SVN">
      <data key="d0">28229</data>
    </edge>
    <edge source="SVK" target="ESP">
      <data key="d0">490147</data>
    </edge>
    <edge source="SVK" target="UKR">
      <data key="d0">1947544</data>
    </edge>
    <edge source="SVK" target="USA">
      <data key="d0">39137</data>
    </edge>
    <edge source="SWE" target="DNK">
      <data key="d0">25507933</data>
    </edge>
    <edge source="SWE" target="FIN">
      <data key="d0">3783583</data>
    </edge>
    <edge source="SWE" target="DEU">
      <data key="d0">536636</data>
    </edge>
    <edge source="SWE" target="HKG">
      <data key="d0">138807</data>
    </edge>
    <edge source="SWE" target="ITA">
      <data key="d0">6810800</data>
    </edge>
    <edge source="SWE" target="JPN">
      <data key="d0">107351</data>
    </edge>
    <edge source="SWE" target="NOR">
      <data key="d0">2389896</data>
    </edge>
    <edge source="SWE" target="POL">
      <data key="d0">479803</data>
    </edge>
    <edge source="SWE" target="ESP">
      <data key="d0">66071</data>
    </edge>
    <edge source="SWE" target="MKD">
      <data key="d0">57885</data>
    </edge>
    <edge source="SWE" target="USA">
      <data key="d0">94604</data>
    </edge>
    <edge source="GBR" target="ALB">
      <data key="d0">52791</data>
    </edge>
    <edge source="GBR" target="ARG">
      <data key="d0">829558</data>
    </edge>
    <edge source="GBR" target="AUS">
      <data key="d0">23150</data>
    </edge>
    <edge source="GBR" target="AUT">
      <data key="d0">264016</data>
    </edge>
    <edge source="GBR" target="BEL">
      <data key="d0">1525786</data>
    </edge>
    <edge source="GBR" target="BGR">
      <data key="d0">88818</data>
    </edge>
    <edge source="GBR" target="CAN">
      <data key="d0">192740</data>
    </edge>
    <edge source="GBR" target="CHN">
      <data key="d0">79424450</data>
    </edge>
    <edge source="GBR" target="HRV">
      <data key="d0">47299</data>
    </edge>
    <edge source="GBR" target="CZE">
      <data key="d0">2412784</data>
    </edge>
    <edge source="GBR" target="FIN">
      <data key="d0">116695</data>
    </edge>
    <edge source="GBR" target="FRA">
      <data key="d0">6061168</data>
    </edge>
    <edge source="GBR" target="DEU">
      <data key="d0">4817705</data>
    </edge>
    <edge source="GBR" target="GHA">
      <data key="d0">145070</data>
    </edge>
    <edge source="GBR" target="GRC">
      <data key="d0">219050</data>
    </edge>
    <edge source="GBR" target="HKG">
      <data key="d0">3635257</data>
    </edge>
    <edge source="GBR" target="IDN">
      <data key="d0">50017</data>
    </edge>
    <edge source="GBR" target="IRL">
      <data key="d0">15567607</data>
    </edge>
    <edge source="GBR" target="ITA">
      <data key="d0">79308482</data>
    </edge>
    <edge source="GBR" target="JPN">
      <data key="d0">249157</data>
    </edge>
    <edge source="GBR" target="KOR">
      <data key="d0">97860</data>
    </edge>
    <edge source="GBR" target="LBN">
      <data key="d0">104466</data>
    </edge>
    <edge source="GBR" target="MYS">
      <data key="d0">168722</data>
    </edge>
    <edge source="GBR" target="MEX">
      <data key="d0">55718</data>
    </edge>
    <edge source="GBR" target="MAR">
      <data key="d0">60965</data>
    </edge>
    <edge source="GBR" target="OMN">
      <data key="d0">65181</data>
    </edge>
    <edge source="GBR" target="NLD">
      <data key="d0">8294905</data>
    </edge>
    <edge source="GBR" target="NZL">
      <data key="d0">1380419</data>
    </edge>
    <edge source="GBR" target="PAK">
      <data key="d0">819324</data>
    </edge>
    <edge source="GBR" target="POL">
      <data key="d0">1304889</data>
    </edge>
    <edge source="GBR" target="PRT">
      <data key="d0">238570</data>
    </edge>
    <edge source="GBR" target="RUS">
      <data key="d0">11745</data>
    </edge>
    <edge source="GBR" target="IND">
      <data key="d0">779265</data>
    </edge>
    <edge source="GBR" target="SGP">
      <data key="d0">325327</data>
    </edge>
    <edge source="GBR" target="SVK">
      <data key="d0">1205889</data>
    </edge>
    <edge source="GBR" target="ZAF">
      <data key="d0">22826</data>
    </edge>
    <edge source="GBR" target="ESP">
      <data key="d0">3568177</data>
    </edge>
    <edge source="GBR" target="SWE">
      <data key="d0">81289</data>
    </edge>
    <edge source="GBR" target="CHE">
      <data key="d0">38856</data>
    </edge>
    <edge source="GBR" target="THA">
      <data key="d0">9439124</data>
    </edge>
    <edge source="GBR" target="TGO">
      <data key="d0">601896</data>
    </edge>
    <edge source="GBR" target="ARE">
      <data key="d0">125941</data>
    </edge>
    <edge source="GBR" target="TUR">
      <data key="d0">1963267</data>
    </edge>
    <edge source="GBR" target="EGY">
      <data key="d0">247396</data>
    </edge>
    <edge source="GBR" target="USA">
      <data key="d0">96537</data>
    </edge>
    <edge source="ARM" target="GEO">
      <data key="d0">48160</data>
    </edge>
    <edge source="ARM" target="GRC">
      <data key="d0">281027</data>
    </edge>
    <edge source="ARM" target="ITA">
      <data key="d0">53063</data>
    </edge>
    <edge source="ARM" target="KAZ">
      <data key="d0">12729</data>
    </edge>
    <edge source="ARM" target="PAK">
      <data key="d0">18295</data>
    </edge>
    <edge source="ARM" target="POL">
      <data key="d0">286378</data>
    </edge>
    <edge source="ARM" target="TUR">
      <data key="d0">525759</data>
    </edge>
    <edge source="GRC" target="ALB">
      <data key="d0">365135</data>
    </edge>
    <edge source="GRC" target="BEL">
      <data key="d0">180675</data>
    </edge>
    <edge source="GRC" target="BGR">
      <data key="d0">160271</data>
    </edge>
    <edge source="GRC" target="KHM">
      <data key="d0">123615</data>
    </edge>
    <edge source="GRC" target="CHN">
      <data key="d0">322036</data>
    </edge>
    <edge source="GRC" target="HRV">
      <data key="d0">267304</data>
    </edge>
    <edge source="GRC" target="CZE">
      <data key="d0">65439</data>
    </edge>
    <edge source="GRC" target="DNK">
      <data key="d0">34393341</data>
    </edge>
    <edge source="GRC" target="FIN">
      <data key="d0">19805187</data>
    </edge>
    <edge source="GRC" target="FRA">
      <data key="d0">35056</data>
    </edge>
    <edge source="GRC" target="DEU">
      <data key="d0">69078</data>
    </edge>
    <edge source="GRC" target="HKG">
      <data key="d0">116045</data>
    </edge>
    <edge source="GRC" target="ITA">
      <data key="d0">6390956</data>
    </edge>
    <edge source="GRC" target="JOR">
      <data key="d0">16127</data>
    </edge>
    <edge source="GRC" target="PAK">
      <data key="d0">55331</data>
    </edge>
    <edge source="GRC" target="POL">
      <data key="d0">378960</data>
    </edge>
    <edge source="GRC" target="ROU">
      <data key="d0">1015858</data>
    </edge>
    <edge source="GRC" target="SRB">
      <data key="d0">2378316</data>
    </edge>
    <edge source="GRC" target="IND">
      <data key="d0">81991</data>
    </edge>
    <edge source="GRC" target="ESP">
      <data key="d0">5829519</data>
    </edge>
    <edge source="GRC" target="THA">
      <data key="d0">185673</data>
    </edge>
    <edge source="GRC" target="TUN">
      <data key="d0">19587</data>
    </edge>
    <edge source="GRC" target="TUR">
      <data key="d0">2181869</data>
    </edge>
    <edge source="KAZ" target="CHN">
      <data key="d0">67631</data>
    </edge>
    <edge source="KAZ" target="KGZ">
      <data key="d0">224061</data>
    </edge>
    <edge source="KAZ" target="RUS">
      <data key="d0">441142</data>
    </edge>
    <edge source="GHA" target="HKG">
      <data key="d0">836675</data>
    </edge>
    <edge source="IRL" target="AUT">
      <data key="d0">43157</data>
    </edge>
    <edge source="IRL" target="BEL">
      <data key="d0">3078740</data>
    </edge>
    <edge source="IRL" target="CHN">
      <data key="d0">50427480</data>
    </edge>
    <edge source="IRL" target="DNK">
      <data key="d0">1426576</data>
    </edge>
    <edge source="IRL" target="FIN">
      <data key="d0">148033</data>
    </edge>
    <edge source="IRL" target="FRA">
      <data key="d0">17344925</data>
    </edge>
    <edge source="IRL" target="DEU">
      <data key="d0">522862</data>
    </edge>
    <edge source="IRL" target="GHA">
      <data key="d0">216109</data>
    </edge>
    <edge source="IRL" target="HKG">
      <data key="d0">237553</data>
    </edge>
    <edge source="IRL" target="IDN">
      <data key="d0">26675</data>
    </edge>
    <edge source="IRL" target="ITA">
      <data key="d0">20665866</data>
    </edge>
    <edge source="IRL" target="KOR">
      <data key="d0">36771</data>
    </edge>
    <edge source="IRL" target="MEX">
      <data key="d0">221192</data>
    </edge>
    <edge source="IRL" target="NLD">
      <data key="d0">923950</data>
    </edge>
    <edge source="IRL" target="PAK">
      <data key="d0">12043</data>
    </edge>
    <edge source="IRL" target="POL">
      <data key="d0">1498141</data>
    </edge>
    <edge source="IRL" target="PRT">
      <data key="d0">1236591</data>
    </edge>
    <edge source="IRL" target="SEN">
      <data key="d0">22331</data>
    </edge>
    <edge source="IRL" target="IND">
      <data key="d0">36625</data>
    </edge>
    <edge source="IRL" target="ZAF">
      <data key="d0">20379</data>
    </edge>
    <edge source="IRL" target="ESP">
      <data key="d0">29113</data>
    </edge>
    <edge source="IRL" target="SWE">
      <data key="d0">1341387</data>
    </edge>
    <edge source="IRL" target="THA">
      <data key="d0">987422</data>
    </edge>
    <edge source="IRL" target="TGO">
      <data key="d0">114843</data>
    </edge>
    <edge source="IRL" target="TUR">
      <data key="d0">628545</data>
    </edge>
    <edge source="IRL" target="GBR">
      <data key="d0">35318249</data>
    </edge>
    <edge source="KOR" target="CHN">
      <data key="d0">863401</data>
    </edge>
    <edge source="KOR" target="ECU">
      <data key="d0">143640</data>
    </edge>
    <edge source="KOR" target="JPN">
      <data key="d0">3111173</data>
    </edge>
    <edge source="KOR" target="VNM">
      <data key="d0">68632</data>
    </edge>
    <edge source="MAR" target="FRA">
      <data key="d0">53011</data>
    </edge>
    <edge source="MAR" target="TUN">
      <data key="d0">51775</data>
    </edge>
    <edge source="BOL" target="BRA">
      <data key="d0">205764</data>
    </edge>
    <edge source="BOL" target="ECU">
      <data key="d0">95181</data>
    </edge>
    <edge source="BOL" target="ITA">
      <data key="d0">43662</data>
    </edge>
    <edge source="BOL" target="MEX">
      <data key="d0">316295</data>
    </edge>
    <edge source="BOL" target="PER">
      <data key="d0">1007054</data>
    </edge>
    <edge source="BOL" target="PRT">
      <data key="d0">49530</data>
    </edge>
    <edge source="BOL" target="IND">
      <data key="d0">154003</data>
    </edge>
    <edge source="ECU" target="CHN">
      <data key="d0">12284</data>
    </edge>
    <edge source="PER" target="CHN">
      <data key="d0">5347808</data>
    </edge>
    <edge source="PER" target="ECU">
      <data key="d0">1226843</data>
    </edge>
    <edge source="PER" target="HKG">
      <data key="d0">6571234</data>
    </edge>
    <edge source="PER" target="HUN">
      <data key="d0">20700</data>
    </edge>
    <edge source="PER" target="ITA">
      <data key="d0">228679</data>
    </edge>
    <edge source="PER" target="KOR">
      <data key="d0">50150</data>
    </edge>
    <edge source="PER" target="MEX">
      <data key="d0">2804255</data>
    </edge>
    <edge source="PER" target="VNM">
      <data key="d0">407308</data>
    </edge>
    <edge source="PER" target="ESP">
      <data key="d0">225689</data>
    </edge>
    <edge source="PER" target="USA">
      <data key="d0">176038</data>
    </edge>
    <edge source="BWA" target="CAN">
      <data key="d0">25855</data>
    </edge>
    <edge source="BWA" target="NOR">
      <data key="d0">20311</data>
    </edge>
    <edge source="BWA" target="ZAF">
      <data key="d0">1311870</data>
    </edge>
    <edge source="BWA" target="ESP">
      <data key="d0">29565</data>
    </edge>
    <edge source="BWA" target="USA">
      <data key="d0">144573</data>
    </edge>
    <edge source="NOR" target="BEL">
      <data key="d0">161134</data>
    </edge>
    <edge source="NOR" target="CAN">
      <data key="d0">11008</data>
    </edge>
    <edge source="NOR" target="CHN">
      <data key="d0">1348659</data>
    </edge>
    <edge source="NOR" target="DNK">
      <data key="d0">34802446</data>
    </edge>
    <edge source="NOR" target="EST">
      <data key="d0">27591</data>
    </edge>
    <edge source="NOR" target="FIN">
      <data key="d0">18774977</data>
    </edge>
    <edge source="NOR" target="FRA">
      <data key="d0">14535</data>
    </edge>
    <edge source="NOR" target="DEU">
      <data key="d0">114075</data>
    </edge>
    <edge source="NOR" target="GHA">
      <data key="d0">51431</data>
    </edge>
    <edge source="NOR" target="HKG">
      <data key="d0">997414</data>
    </edge>
    <edge source="NOR" target="IDN">
      <data key="d0">105984</data>
    </edge>
    <edge source="NOR" target="ITA">
      <data key="d0">20717986</data>
    </edge>
    <edge source="NOR" target="POL">
      <data key="d0">20389</data>
    </edge>
    <edge source="NOR" target="PRT">
      <data key="d0">1124794</data>
    </edge>
    <edge source="NOR" target="IND">
      <data key="d0">636283</data>
    </edge>
    <edge source="NOR" target="SVK">
      <data key="d0">37371</data>
    </edge>
    <edge source="NOR" target="ESP">
      <data key="d0">229135</data>
    </edge>
    <edge source="NOR" target="SWE">
      <data key="d0">2086419</data>
    </edge>
    <edge source="NOR" target="THA">
      <data key="d0">24963</data>
    </edge>
    <edge source="NOR" target="TGO">
      <data key="d0">36186</data>
    </edge>
    <edge source="NOR" target="TUR">
      <data key="d0">1857214</data>
    </edge>
    <edge source="NOR" target="GBR">
      <data key="d0">16334</data>
    </edge>
    <edge source="COL" target="BRA">
      <data key="d0">35761</data>
    </edge>
    <edge source="COL" target="CHN">
      <data key="d0">8432646</data>
    </edge>
    <edge source="COL" target="FRA">
      <data key="d0">373276</data>
    </edge>
    <edge source="COL" target="GTM">
      <data key="d0">73872</data>
    </edge>
    <edge source="COL" target="HKG">
      <data key="d0">3836951</data>
    </edge>
    <edge source="COL" target="ISR">
      <data key="d0">56162</data>
    </edge>
    <edge source="COL" target="JPN">
      <data key="d0">11000</data>
    </edge>
    <edge source="COL" target="KOR">
      <data key="d0">576000</data>
    </edge>
    <edge source="COL" target="MEX">
      <data key="d0">12140291</data>
    </edge>
    <edge source="COL" target="PER">
      <data key="d0">2115200</data>
    </edge>
    <edge source="COL" target="SGP">
      <data key="d0">2905393</data>
    </edge>
    <edge source="COL" target="VNM">
      <data key="d0">285799</data>
    </edge>
    <edge source="COL" target="ESP">
      <data key="d0">1695412</data>
    </edge>
    <edge source="COL" target="THA">
      <data key="d0">2842646</data>
    </edge>
    <edge source="COL" target="TUR">
      <data key="d0">58359</data>
    </edge>
    <edge source="COL" target="USA">
      <data key="d0">746303</data>
    </edge>
    <edge source="COL" target="URY">
      <data key="d0">729750</data>
    </edge>
    <edge source="BGR" target="CHN">
      <data key="d0">16599</data>
    </edge>
    <edge source="BGR" target="HRV">
      <data key="d0">595060</data>
    </edge>
    <edge source="BGR" target="CZE">
      <data key="d0">276487</data>
    </edge>
    <edge source="BGR" target="DNK">
      <data key="d0">66372</data>
    </edge>
    <edge source="BGR" target="GRC">
      <data key="d0">1584913</data>
    </edge>
    <edge source="BGR" target="HKG">
      <data key="d0">21647</data>
    </edge>
    <edge source="BGR" target="ITA">
      <data key="d0">1441161</data>
    </edge>
    <edge source="BGR" target="LBN">
      <data key="d0">52210</data>
    </edge>
    <edge source="BGR" target="NLD">
      <data key="d0">586454</data>
    </edge>
    <edge source="BGR" target="POL">
      <data key="d0">1719340</data>
    </edge>
    <edge source="BGR" target="PRT">
      <data key="d0">271558</data>
    </edge>
    <edge source="BGR" target="ROU">
      <data key="d0">54043</data>
    </edge>
    <edge source="BGR" target="SAU">
      <data key="d0">51212</data>
    </edge>
    <edge source="BGR" target="SRB">
      <data key="d0">1481395</data>
    </edge>
    <edge source="BGR" target="IND">
      <data key="d0">176474</data>
    </edge>
    <edge source="BGR" target="VNM">
      <data key="d0">35844</data>
    </edge>
    <edge source="BGR" target="ESP">
      <data key="d0">139547</data>
    </edge>
    <edge source="BGR" target="THA">
      <data key="d0">1156296</data>
    </edge>
    <edge source="BGR" target="TUR">
      <data key="d0">1620646</data>
    </edge>
    <edge source="BGR" target="GBR">
      <data key="d0">45788</data>
    </edge>
    <edge source="BGR" target="URY">
      <data key="d0">24709</data>
    </edge>
    <edge source="ROU" target="ALB">
      <data key="d0">47178</data>
    </edge>
    <edge source="ROU" target="BEL">
      <data key="d0">141444</data>
    </edge>
    <edge source="ROU" target="BGR">
      <data key="d0">41837</data>
    </edge>
    <edge source="ROU" target="CHN">
      <data key="d0">61420</data>
    </edge>
    <edge source="ROU" target="HRV">
      <data key="d0">621340</data>
    </edge>
    <edge source="ROU" target="DNK">
      <data key="d0">1750975</data>
    </edge>
    <edge source="ROU" target="FRA">
      <data key="d0">82573</data>
    </edge>
    <edge source="ROU" target="DEU">
      <data key="d0">195906</data>
    </edge>
    <edge source="ROU" target="GRC">
      <data key="d0">71774</data>
    </edge>
    <edge source="ROU" target="HKG">
      <data key="d0">14997</data>
    </edge>
    <edge source="ROU" target="HUN">
      <data key="d0">309612</data>
    </edge>
    <edge source="ROU" target="ITA">
      <data key="d0">20318387</data>
    </edge>
    <edge source="ROU" target="LBN">
      <data key="d0">182177</data>
    </edge>
    <edge source="ROU" target="NLD">
      <data key="d0">77846</data>
    </edge>
    <edge source="ROU" target="POL">
      <data key="d0">276940</data>
    </edge>
    <edge source="ROU" target="RUS">
      <data key="d0">80888</data>
    </edge>
    <edge source="ROU" target="SRB">
      <data key="d0">1401871</data>
    </edge>
    <edge source="ROU" target="SVK">
      <data key="d0">89168</data>
    </edge>
    <edge source="ROU" target="SVN">
      <data key="d0">128528</data>
    </edge>
    <edge source="ROU" target="TUR">
      <data key="d0">2160880</data>
    </edge>
    <edge source="ROU" target="UKR">
      <data key="d0">545473</data>
    </edge>
    <edge source="SAU" target="CHN">
      <data key="d0">133882</data>
    </edge>
    <edge source="SAU" target="LBN">
      <data key="d0">74142</data>
    </edge>
    <edge source="SAU" target="OMN">
      <data key="d0">57340</data>
    </edge>
    <edge source="SAU" target="IND">
      <data key="d0">575269</data>
    </edge>
    <edge source="SAU" target="ESP">
      <data key="d0">146417</data>
    </edge>
    <edge source="SAU" target="ARE">
      <data key="d0">68808</data>
    </edge>
    <edge source="SAU" target="EGY">
      <data key="d0">37604</data>
    </edge>
    <edge source="BDI" target="CHN">
      <data key="d0">12254</data>
    </edge>
    <edge source="BDI" target="UGA">
      <data key="d0">275476</data>
    </edge>
    <edge source="BLR" target="CHN">
      <data key="d0">441300</data>
    </edge>
    <edge source="BLR" target="FIN">
      <data key="d0">621300</data>
    </edge>
    <edge source="BLR" target="RUS">
      <data key="d0">12602600</data>
    </edge>
    <edge source="FIN" target="AUT">
      <data key="d0">1004262</data>
    </edge>
    <edge source="FIN" target="BEL">
      <data key="d0">2414078</data>
    </edge>
    <edge source="FIN" target="BGR">
      <data key="d0">271889</data>
    </edge>
    <edge source="FIN" target="BLR">
      <data key="d0">145447</data>
    </edge>
    <edge source="FIN" target="KHM">
      <data key="d0">18914974</data>
    </edge>
    <edge source="FIN" target="CAN">
      <data key="d0">825779</data>
    </edge>
    <edge source="FIN" target="CHN">
      <data key="d0">157137222</data>
    </edge>
    <edge source="FIN" target="HRV">
      <data key="d0">168626</data>
    </edge>
    <edge source="FIN" target="CZE">
      <data key="d0">234653</data>
    </edge>
    <edge source="FIN" target="BEN">
      <data key="d0">15168</data>
    </edge>
    <edge source="FIN" target="DNK">
      <data key="d0">21336507</data>
    </edge>
    <edge source="FIN" target="EST">
      <data key="d0">8691896</data>
    </edge>
    <edge source="FIN" target="FRA">
      <data key="d0">1066404</data>
    </edge>
    <edge source="FIN" target="DEU">
      <data key="d0">6710610</data>
    </edge>
    <edge source="FIN" target="GHA">
      <data key="d0">11566</data>
    </edge>
    <edge source="FIN" target="GRC">
      <data key="d0">7624281</data>
    </edge>
    <edge source="FIN" target="HKG">
      <data key="d0">11237956</data>
    </edge>
    <edge source="FIN" target="IDN">
      <data key="d0">37976</data>
    </edge>
    <edge source="FIN" target="ITA">
      <data key="d0">43061633</data>
    </edge>
    <edge source="FIN" target="JPN">
      <data key="d0">4098716</data>
    </edge>
    <edge source="FIN" target="KOR">
      <data key="d0">22727523</data>
    </edge>
    <edge source="FIN" target="LVA">
      <data key="d0">164738</data>
    </edge>
    <edge source="FIN" target="LTU">
      <data key="d0">3929664</data>
    </edge>
    <edge source="FIN" target="MYS">
      <data key="d0">4121950</data>
    </edge>
    <edge source="FIN" target="NLD">
      <data key="d0">1672768</data>
    </edge>
    <edge source="FIN" target="NOR">
      <data key="d0">67503</data>
    </edge>
    <edge source="FIN" target="POL">
      <data key="d0">5206298</data>
    </edge>
    <edge source="FIN" target="RUS">
      <data key="d0">8986000</data>
    </edge>
    <edge source="FIN" target="IND">
      <data key="d0">37990</data>
    </edge>
    <edge source="FIN" target="SVK">
      <data key="d0">16379</data>
    </edge>
    <edge source="FIN" target="VNM">
      <data key="d0">8775157</data>
    </edge>
    <edge source="FIN" target="ESP">
      <data key="d0">2049366</data>
    </edge>
    <edge source="FIN" target="SWE">
      <data key="d0">2046815</data>
    </edge>
    <edge source="FIN" target="CHE">
      <data key="d0">231662</data>
    </edge>
    <edge source="FIN" target="THA">
      <data key="d0">7312979</data>
    </edge>
    <edge source="FIN" target="TGO">
      <data key="d0">134881</data>
    </edge>
    <edge source="FIN" target="ARE">
      <data key="d0">33835</data>
    </edge>
    <edge source="FIN" target="TUR">
      <data key="d0">7920968</data>
    </edge>
    <edge source="FIN" target="UKR">
      <data key="d0">2701586</data>
    </edge>
    <edge source="FIN" target="GBR">
      <data key="d0">858000</data>
    </edge>
    <edge source="FIN" target="USA">
      <data key="d0">2753345</data>
    </edge>
    <edge source="KHM" target="CHN">
      <data key="d0">184356</data>
    </edge>
    <edge source="KHM" target="FRA">
      <data key="d0">19726</data>
    </edge>
    <edge source="KHM" target="THA">
      <data key="d0">92646</data>
    </edge>
    <edge source="EST" target="BEL">
      <data key="d0">20203</data>
    </edge>
    <edge source="EST" target="BLR">
      <data key="d0">64458</data>
    </edge>
    <edge source="EST" target="HRV">
      <data key="d0">165663</data>
    </edge>
    <edge source="EST" target="FIN">
      <data key="d0">2265898</data>
    </edge>
    <edge source="EST" target="DEU">
      <data key="d0">230909</data>
    </edge>
    <edge source="EST" target="ITA">
      <data key="d0">872312</data>
    </edge>
    <edge source="EST" target="LTU">
      <data key="d0">493783</data>
    </edge>
    <edge source="EST" target="NLD">
      <data key="d0">92292</data>
    </edge>
    <edge source="EST" target="PAN">
      <data key="d0">40813</data>
    </edge>
    <edge source="EST" target="RUS">
      <data key="d0">3259603</data>
    </edge>
    <edge source="EST" target="SRB">
      <data key="d0">43878</data>
    </edge>
    <edge source="EST" target="SVK">
      <data key="d0">44751</data>
    </edge>
    <edge source="EST" target="SWE">
      <data key="d0">38090</data>
    </edge>
    <edge source="LVA" target="BEL">
      <data key="d0">141499</data>
    </edge>
    <edge source="LVA" target="DNK">
      <data key="d0">3758938</data>
    </edge>
    <edge source="LVA" target="EST">
      <data key="d0">284309</data>
    </edge>
    <edge source="LVA" target="FIN">
      <data key="d0">2068809</data>
    </edge>
    <edge source="LVA" target="DEU">
      <data key="d0">494717</data>
    </edge>
    <edge source="LVA" target="ITA">
      <data key="d0">171584</data>
    </edge>
    <edge source="LVA" target="LTU">
      <data key="d0">1496478</data>
    </edge>
    <edge source="LVA" target="NLD">
      <data key="d0">415808</data>
    </edge>
    <edge source="LVA" target="POL">
      <data key="d0">4613937</data>
    </edge>
    <edge source="LTU" target="BEL">
      <data key="d0">460028</data>
    </edge>
    <edge source="LTU" target="CHN">
      <data key="d0">116650</data>
    </edge>
    <edge source="LTU" target="HRV">
      <data key="d0">357475</data>
    </edge>
    <edge source="LTU" target="DNK">
      <data key="d0">13200800</data>
    </edge>
    <edge source="LTU" target="EST">
      <data key="d0">28418</data>
    </edge>
    <edge source="LTU" target="FIN">
      <data key="d0">6786386</data>
    </edge>
    <edge source="LTU" target="DEU">
      <data key="d0">96369</data>
    </edge>
    <edge source="LTU" target="ITA">
      <data key="d0">2882637</data>
    </edge>
    <edge source="LTU" target="LVA">
      <data key="d0">413030</data>
    </edge>
    <edge source="LTU" target="POL">
      <data key="d0">14838580</data>
    </edge>
    <edge source="LTU" target="RUS">
      <data key="d0">107133</data>
    </edge>
    <edge source="LTU" target="SVN">
      <data key="d0">58136</data>
    </edge>
    <edge source="LTU" target="ESP">
      <data key="d0">150688</data>
    </edge>
    <edge source="LTU" target="TGO">
      <data key="d0">21613</data>
    </edge>
    <edge source="LTU" target="UKR">
      <data key="d0">41874</data>
    </edge>
    <edge source="MYS" target="BRA">
      <data key="d0">135714</data>
    </edge>
    <edge source="MYS" target="CHN">
      <data key="d0">492110</data>
    </edge>
    <edge source="MYS" target="HKG">
      <data key="d0">82702</data>
    </edge>
    <edge source="MYS" target="IDN">
      <data key="d0">325470</data>
    </edge>
    <edge source="MYS" target="ITA">
      <data key="d0">19056</data>
    </edge>
    <edge source="MYS" target="JPN">
      <data key="d0">796437</data>
    </edge>
    <edge source="MYS" target="KOR">
      <data key="d0">163873</data>
    </edge>
    <edge source="MYS" target="IND">
      <data key="d0">39703</data>
    </edge>
    <edge source="MYS" target="SGP">
      <data key="d0">1806898</data>
    </edge>
    <edge source="MYS" target="VNM">
      <data key="d0">1201834</data>
    </edge>
    <edge source="MYS" target="ESP">
      <data key="d0">493180</data>
    </edge>
    <edge source="MYS" target="THA">
      <data key="d0">843551</data>
    </edge>
    <edge source="MYS" target="TUR">
      <data key="d0">46859</data>
    </edge>
    <edge source="PHL" target="IDN">
      <data key="d0">21186</data>
    </edge>
    <edge source="PHL" target="IND">
      <data key="d0">111423</data>
    </edge>
    <edge source="PHL" target="THA">
      <data key="d0">337524</data>
    </edge>
    <edge source="PHL" target="GBR">
      <data key="d0">30380</data>
    </edge>
    <edge source="GTM" target="SLV">
      <data key="d0">1590874</data>
    </edge>
    <edge source="GTM" target="MEX">
      <data key="d0">2148096</data>
    </edge>
    <edge source="CRI" target="CHN">
      <data key="d0">4217966</data>
    </edge>
    <edge source="CRI" target="SLV">
      <data key="d0">70786</data>
    </edge>
    <edge source="CRI" target="GTM">
      <data key="d0">256500</data>
    </edge>
    <edge source="CRI" target="HND">
      <data key="d0">34400</data>
    </edge>
    <edge source="CRI" target="ISR">
      <data key="d0">54650</data>
    </edge>
    <edge source="CRI" target="ITA">
      <data key="d0">188336</data>
    </edge>
    <edge source="CRI" target="MEX">
      <data key="d0">1396706</data>
    </edge>
    <edge source="CRI" target="NIC">
      <data key="d0">182500</data>
    </edge>
    <edge source="CRI" target="VNM">
      <data key="d0">39200</data>
    </edge>
    <edge source="CRI" target="TUR">
      <data key="d0">553600</data>
    </edge>
    <edge source="SLV" target="MEX">
      <data key="d0">1184900</data>
    </edge>
    <edge source="HND" target="SLV">
      <data key="d0">134392</data>
    </edge>
    <edge source="HND" target="GTM">
      <data key="d0">540696</data>
    </edge>
    <edge source="HND" target="JAM">
      <data key="d0">12000</data>
    </edge>
    <edge source="HND" target="MEX">
      <data key="d0">743785</data>
    </edge>
    <edge source="HND" target="NIC">
      <data key="d0">107636</data>
    </edge>
    <edge source="NIC" target="CRI">
      <data key="d0">85436</data>
    </edge>
    <edge source="NIC" target="SLV">
      <data key="d0">25500</data>
    </edge>
    <edge source="NIC" target="GTM">
      <data key="d0">256174</data>
    </edge>
    <edge source="NIC" target="HND">
      <data key="d0">51976</data>
    </edge>
    <edge source="NIC" target="MEX">
      <data key="d0">44517</data>
    </edge>
    <edge source="BEN" target="HKG">
      <data key="d0">58264</data>
    </edge>
    <edge source="PAN" target="CHN">
      <data key="d0">744205</data>
    </edge>
    <edge source="PAN" target="COL">
      <data key="d0">239294</data>
    </edge>
    <edge source="PAN" target="GTM">
      <data key="d0">402600</data>
    </edge>
    <edge source="PAN" target="ITA">
      <data key="d0">599084</data>
    </edge>
    <edge source="PAN" target="MEX">
      <data key="d0">20000</data>
    </edge>
    <edge source="PAN" target="PRY">
      <data key="d0">31690</data>
    </edge>
    <edge source="PAN" target="PRT">
      <data key="d0">26163</data>
    </edge>
    <edge source="PAN" target="ESP">
      <data key="d0">321714</data>
    </edge>
    <edge source="CHE" target="AUT">
      <data key="d0">123952</data>
    </edge>
    <edge source="CHE" target="FRA">
      <data key="d0">7257303</data>
    </edge>
    <edge source="CHE" target="DEU">
      <data key="d0">1341997</data>
    </edge>
    <edge source="CHE" target="ITA">
      <data key="d0">49909788</data>
    </edge>
    <edge source="CHE" target="MAR">
      <data key="d0">14563</data>
    </edge>
    <edge source="CHE" target="NLD">
      <data key="d0">133709</data>
    </edge>
    <edge source="CHE" target="ROU">
      <data key="d0">13972</data>
    </edge>
    <edge source="CHE" target="IND">
      <data key="d0">21063</data>
    </edge>
    <edge source="CHE" target="ESP">
      <data key="d0">3386129</data>
    </edge>
    <edge source="CHE" target="TUR">
      <data key="d0">23862</data>
    </edge>
    <edge source="ARE" target="CHN">
      <data key="d0">71266</data>
    </edge>
    <edge source="ARE" target="HKG">
      <data key="d0">244376</data>
    </edge>
    <edge source="ARE" target="ITA">
      <data key="d0">113966</data>
    </edge>
    <edge source="ARE" target="PAK">
      <data key="d0">931177</data>
    </edge>
    <edge source="ARE" target="SAU">
      <data key="d0">14295</data>
    </edge>
    <edge source="ARE" target="IND">
      <data key="d0">109488</data>
    </edge>
    <edge source="ARE" target="THA">
      <data key="d0">22056</data>
    </edge>
    <edge source="ARE" target="TUR">
      <data key="d0">1075639</data>
    </edge>
    <edge source="ARE" target="GBR">
      <data key="d0">71587</data>
    </edge>
    <edge source="MDG" target="CHN">
      <data key="d0">1922801</data>
    </edge>
    <edge source="MDG" target="FRA">
      <data key="d0">184066</data>
    </edge>
    <edge source="MDG" target="HKG">
      <data key="d0">12999</data>
    </edge>
    <edge source="MDG" target="IDN">
      <data key="d0">172601</data>
    </edge>
    <edge source="MDG" target="PAK">
      <data key="d0">28174</data>
    </edge>
    <edge source="MDG" target="IND">
      <data key="d0">85221</data>
    </edge>
    <edge source="MDG" target="VNM">
      <data key="d0">41882</data>
    </edge>
    <edge source="MDG" target="THA">
      <data key="d0">135690</data>
    </edge>
    <edge source="MDG" target="GBR">
      <data key="d0">15716</data>
    </edge>
    <edge source="MUS" target="HKG">
      <data key="d0">111027</data>
    </edge>
    <edge source="MUS" target="ZAF">
      <data key="d0">18365</data>
    </edge>
    <edge source="SEN" target="CMR">
      <data key="d0">21615</data>
    </edge>
    <edge source="SEN" target="CHN">
      <data key="d0">284367</data>
    </edge>
    <edge source="SEN" target="GHA">
      <data key="d0">53485</data>
    </edge>
    <edge source="SEN" target="IDN">
      <data key="d0">29461</data>
    </edge>
    <edge source="SEN" target="ITA">
      <data key="d0">1410139</data>
    </edge>
    <edge source="SEN" target="PAK">
      <data key="d0">247840</data>
    </edge>
    <edge source="SEN" target="PRT">
      <data key="d0">95803</data>
    </edge>
    <edge source="SEN" target="SAU">
      <data key="d0">92884</data>
    </edge>
    <edge source="SEN" target="IND">
      <data key="d0">521517</data>
    </edge>
    <edge source="SEN" target="TGO">
      <data key="d0">14841</data>
    </edge>
    <edge source="SEN" target="ARE">
      <data key="d0">418234</data>
    </edge>
    <edge source="SEN" target="TUN">
      <data key="d0">444190</data>
    </edge>
    <edge source="SEN" target="UGA">
      <data key="d0">91802</data>
    </edge>
    <edge source="TUN" target="CHN">
      <data key="d0">40290</data>
    </edge>
    <edge source="TUN" target="FRA">
      <data key="d0">1004171</data>
    </edge>
    <edge source="TUN" target="HKG">
      <data key="d0">533019</data>
    </edge>
    <edge source="TUN" target="ITA">
      <data key="d0">342644</data>
    </edge>
    <edge source="TUN" target="ESP">
      <data key="d0">238485</data>
    </edge>
    <edge source="JOR" target="CHN">
      <data key="d0">88397</data>
    </edge>
    <edge source="JOR" target="FRA">
      <data key="d0">21572</data>
    </edge>
    <edge source="JOR" target="HKG">
      <data key="d0">35211</data>
    </edge>
    <edge source="JOR" target="ISR">
      <data key="d0">13232</data>
    </edge>
    <edge source="JOR" target="ITA">
      <data key="d0">22535</data>
    </edge>
    <edge source="JOR" target="LBN">
      <data key="d0">16901</data>
    </edge>
    <edge source="JOR" target="IND">
      <data key="d0">27197</data>
    </edge>
    <edge source="JOR" target="ESP">
      <data key="d0">52359</data>
    </edge>
    <edge source="JOR" target="TUR">
      <data key="d0">72589</data>
    </edge>
    <edge source="CIV" target="ITA">
      <data key="d0">22289</data>
    </edge>
    <edge source="MKD" target="BGR">
      <data key="d0">123254</data>
    </edge>
    <edge source="MKD" target="HRV">
      <data key="d0">47805</data>
    </edge>
    <edge source="MKD" target="GRC">
      <data key="d0">172999</data>
    </edge>
    <edge source="MKD" target="HKG">
      <data key="d0">24400</data>
    </edge>
    <edge source="MKD" target="ITA">
      <data key="d0">337603</data>
    </edge>
    <edge source="MKD" target="NLD">
      <data key="d0">44171</data>
    </edge>
    <edge source="MKD" target="POL">
      <data key="d0">218569</data>
    </edge>
    <edge source="MKD" target="SRB">
      <data key="d0">1050437</data>
    </edge>
    <edge source="MKD" target="THA">
      <data key="d0">376088</data>
    </edge>
    <edge source="MKD" target="TUR">
      <data key="d0">1005295</data>
    </edge>
    <edge source="EGY" target="ITA">
      <data key="d0">83079</data>
    </edge>
    <edge source="KGZ" target="BLR">
      <data key="d0">28778</data>
    </edge>
    <edge source="KGZ" target="CHN">
      <data key="d0">987381</data>
    </edge>
    <edge source="KGZ" target="DEU">
      <data key="d0">73622</data>
    </edge>
    <edge source="KGZ" target="TUR">
      <data key="d0">73003</data>
    </edge>
    <edge source="KGZ" target="UKR">
      <data key="d0">870000</data>
    </edge>
    <edge source="MWI" target="CHN">
      <data key="d0">910682</data>
    </edge>
    <edge source="MWI" target="JPN">
      <data key="d0">193739</data>
    </edge>
    <edge source="MWI" target="IND">
      <data key="d0">66618</data>
    </edge>
    <edge source="MWI" target="SGP">
      <data key="d0">172568</data>
    </edge>
    <edge source="MWI" target="ZAF">
      <data key="d0">191202</data>
    </edge>
    <edge source="MWI" target="ESP">
      <data key="d0">110357</data>
    </edge>
    <edge source="MWI" target="UGA">
      <data key="d0">23251</data>
    </edge>
    <edge source="MWI" target="GBR">
      <data key="d0">95796</data>
    </edge>
    <edge source="MRT" target="CHN">
      <data key="d0">21911</data>
    </edge>
    <edge source="MRT" target="SEN">
      <data key="d0">24436</data>
    </edge>
    <edge source="MRT" target="VNM">
      <data key="d0">41057</data>
    </edge>
    <edge source="MRT" target="TUR">
      <data key="d0">176073</data>
    </edge>
    <edge source="MDA" target="ITA">
      <data key="d0">2676091</data>
    </edge>
    <edge source="MDA" target="POL">
      <data key="d0">422153</data>
    </edge>
    <edge source="MDA" target="SRB">
      <data key="d0">237997</data>
    </edge>
    <edge source="MDA" target="ESP">
      <data key="d0">48160</data>
    </edge>
    <edge source="MDA" target="TUR">
      <data key="d0">182614</data>
    </edge>
    <edge source="MOZ" target="CHN">
      <data key="d0">164029</data>
    </edge>
    <edge source="MOZ" target="HKG">
      <data key="d0">93827</data>
    </edge>
    <edge source="MOZ" target="ITA">
      <data key="d0">117709</data>
    </edge>
    <edge source="MOZ" target="MUS">
      <data key="d0">72873</data>
    </edge>
    <edge source="MOZ" target="PRT">
      <data key="d0">24657</data>
    </edge>
    <edge source="MOZ" target="ZAF">
      <data key="d0">1173464</data>
    </edge>
    <edge source="OMN" target="PAK">
      <data key="d0">215695</data>
    </edge>
    <edge source="OMN" target="IND">
      <data key="d0">474420</data>
    </edge>
    <edge source="OMN" target="THA">
      <data key="d0">12182</data>
    </edge>
    <edge source="OMN" target="ARE">
      <data key="d0">151226</data>
    </edge>
    <edge source="NAM" target="DEU">
      <data key="d0">1546592</data>
    </edge>
    <edge source="NAM" target="HUN">
      <data key="d0">13557</data>
    </edge>
    <edge source="NAM" target="ITA">
      <data key="d0">2163847</data>
    </edge>
    <edge source="NAM" target="ZAF">
      <data key="d0">385432</data>
    </edge>
    <edge source="NAM" target="ESP">
      <data key="d0">13072</data>
    </edge>
    <edge source="NAM" target="GBR">
      <data key="d0">21547</data>
    </edge>
    <edge source="NAM" target="USA">
      <data key="d0">130774</data>
    </edge>
    <edge source="PRY" target="EGY">
      <data key="d0">18351</data>
    </edge>
    <edge source="ZWE" target="BWA">
      <data key="d0">15111</data>
    </edge>
    <edge source="ZWE" target="FRA">
      <data key="d0">6908038</data>
    </edge>
    <edge source="ZWE" target="DEU">
      <data key="d0">1669951</data>
    </edge>
    <edge source="ZWE" target="ITA">
      <data key="d0">905219</data>
    </edge>
    <edge source="ZWE" target="JPN">
      <data key="d0">605422</data>
    </edge>
    <edge source="ZWE" target="KOR">
      <data key="d0">114903</data>
    </edge>
    <edge source="ZWE" target="SGP">
      <data key="d0">965038</data>
    </edge>
    <edge source="ZWE" target="ZAF">
      <data key="d0">13242515</data>
    </edge>
    <edge source="ZWE" target="ESP">
      <data key="d0">570886</data>
    </edge>
    <edge source="TZA" target="CHN">
      <data key="d0">25979</data>
    </edge>
    <edge source="TZA" target="FRA">
      <data key="d0">51758</data>
    </edge>
    <edge source="TZA" target="GHA">
      <data key="d0">17279</data>
    </edge>
    <edge source="TZA" target="HKG">
      <data key="d0">20448</data>
    </edge>
    <edge source="TZA" target="HUN">
      <data key="d0">25450</data>
    </edge>
    <edge source="TZA" target="ITA">
      <data key="d0">12182</data>
    </edge>
    <edge source="TZA" target="PAK">
      <data key="d0">56460</data>
    </edge>
    <edge source="TZA" target="IND">
      <data key="d0">197171</data>
    </edge>
    <edge source="TZA" target="VNM">
      <data key="d0">288884</data>
    </edge>
    <edge source="TZA" target="ESP">
      <data key="d0">52003</data>
    </edge>
    <edge source="TZA" target="UGA">
      <data key="d0">10781</data>
    </edge>
    <edge source="TZA" target="EGY">
      <data key="d0">11937</data>
    </edge>
    <edge source="TZA" target="GBR">
      <data key="d0">12193</data>
    </edge>
    <edge source="TZA" target="USA">
      <data key="d0">94514</data>
    </edge>
    <edge source="BFA" target="CHN">
      <data key="d0">178183</data>
    </edge>
    <edge source="BFA" target="HKG">
      <data key="d0">1680433</data>
    </edge>
    <edge source="BFA" target="CIV">
      <data key="d0">131664</data>
    </edge>
    <edge source="BFA" target="VNM">
      <data key="d0">53619</data>
    </edge>
    <edge source="BFA" target="TGO">
      <data key="d0">181293</data>
    </edge>
  </graph>
</graphml>
