# Supplementary material for: Core-periphery structure in sectoral international trade networks: A new approach to an old theory
Source: PLoS One. 2020 Apr 2;15(4):e0229547. doi: 10.1371/journal.pone.0229547 (PMC7117750; doi:10.1371/journal.pone.0229547)
Supplement: S8 File — (ZIP) [file pone.0229547.s008.zip › S8_File/Networks 2016/22-OIL SEED,OLEAGINUS FRUIT.graphml]

<?xml version='1.0' encoding='utf-8'?>
<graphml xmlns="http://graphml.graphdrawing.org/xmlns" xmlns:xsi="http://www.w3.org/2001/XMLSchema-instance" xsi:schemaLocation="http://graphml.graphdrawing.org/xmlns http://graphml.graphdrawing.org/xmlns/1.0/graphml.xsd">
  <key attr.name="weight" attr.type="long" for="edge" id="d0" />
  <graph edgedefault="directed">
    <node id="AZE" />
    <node id="ISR" />
    <node id="ARG" />
    <node id="ALB" />
    <node id="DZA" />
    <node id="AUS" />
    <node id="BEL" />
    <node id="BOL" />
    <node id="BRA" />
    <node id="BGR" />
    <node id="BLR" />
    <node id="CAN" />
    <node id="LKA" />
    <node id="CHL" />
    <node id="CHN" />
    <node id="COL" />
    <node id="CRI" />
    <node id="HRV" />
    <node id="CZE" />
    <node id="DNK" />
    <node id="ECU" />
    <node id="SLV" />
    <node id="EST" />
    <node id="FIN" />
    <node id="FRA" />
    <node id="GEO" />
    <node id="DEU" />
    <node id="GRC" />
    <node id="GTM" />
    <node id="HND" />
    <node id="HUN" />
    <node id="IDN" />
    <node id="IRL" />
    <node id="ITA" />
    <node id="JAM" />
    <node id="JPN" />
    <node id="KAZ" />
    <node id="JOR" />
    <node id="KOR" />
    <node id="LBN" />
    <node id="LVA" />
    <node id="LTU" />
    <node id="MYS" />
    <node id="MUS" />
    <node id="MEX" />
    <node id="MDA" />
    <node id="MAR" />
    <node id="OMN" />
    <node id="NLD" />
    <node id="NZL" />
    <node id="NIC" />
    <node id="NOR" />
    <node id="PAK" />
    <node id="PAN" />
    <node id="PRY" />
    <node id="PER" />
    <node id="PHL" />
    <node id="POL" />
    <node id="PRT" />
    <node id="ROU" />
    <node id="RUS" />
    <node id="SAU" />
    <node id="SRB" />
    <node id="IND" />
    <node id="SGP" />
    <node id="VNM" />
    <node id="ZAF" />
    <node id="ESP" />
    <node id="SWE" />
    <node id="THA" />
    <node id="ARE" />
    <node id="TUN" />
    <node id="TUR" />
    <node id="UKR" />
    <node id="MKD" />
    <node id="EGY" />
    <node id="GBR" />
    <node id="USA" />
    <node id="URY" />
    <node id="HKG" />
    <node id="AUT" />
    <node id="CIV" />
    <node id="SEN" />
    <node id="SVK" />
    <node id="SVN" />
    <node id="CHE" />
    <node id="MDG" />
    <node id="BWA" />
    <node id="MOZ" />
    <node id="BDI" />
    <node id="TZA" />
    <node id="KHM" />
    <node id="CMR" />
    <node id="GHA" />
    <node id="MWI" />
    <node id="ARM" />
    <node id="ETH" />
    <node id="UGA" />
    <node id="BEN" />
    <node id="CAF" />
    <node id="NER" />
    <node id="TGO" />
    <node id="ZWE" />
    <node id="GMB" />
    <node id="PSE" />
    <node id="BFA" />
    <node id="KGZ" />
    <node id="NAM" />
    <node id="MRT" />
    <edge source="AZE" target="ISR">
      <data key="d0">76600</data>
    </edge>
    <edge source="ISR" target="AUS">
      <data key="d0">42000</data>
    </edge>
    <edge source="ISR" target="BEL">
      <data key="d0">208000</data>
    </edge>
    <edge source="ISR" target="BRA">
      <data key="d0">803000</data>
    </edge>
    <edge source="ISR" target="CAN">
      <data key="d0">47000</data>
    </edge>
    <edge source="ISR" target="CHL">
      <data key="d0">15000</data>
    </edge>
    <edge source="ISR" target="FRA">
      <data key="d0">20000</data>
    </edge>
    <edge source="ISR" target="DEU">
      <data key="d0">4531000</data>
    </edge>
    <edge source="ISR" target="GRC">
      <data key="d0">432000</data>
    </edge>
    <edge source="ISR" target="GTM">
      <data key="d0">304000</data>
    </edge>
    <edge source="ISR" target="ITA">
      <data key="d0">15294000</data>
    </edge>
    <edge source="ISR" target="MEX">
      <data key="d0">4408000</data>
    </edge>
    <edge source="ISR" target="NLD">
      <data key="d0">1147000</data>
    </edge>
    <edge source="ISR" target="POL">
      <data key="d0">13000</data>
    </edge>
    <edge source="ISR" target="PRT">
      <data key="d0">109000</data>
    </edge>
    <edge source="ISR" target="RUS">
      <data key="d0">53000</data>
    </edge>
    <edge source="ISR" target="ESP">
      <data key="d0">5501000</data>
    </edge>
    <edge source="ISR" target="CHE">
      <data key="d0">2060000</data>
    </edge>
    <edge source="ISR" target="TUR">
      <data key="d0">895000</data>
    </edge>
    <edge source="ISR" target="UKR">
      <data key="d0">19000</data>
    </edge>
    <edge source="ISR" target="GBR">
      <data key="d0">262000</data>
    </edge>
    <edge source="ISR" target="USA">
      <data key="d0">2321000</data>
    </edge>
    <edge source="ARG" target="ALB">
      <data key="d0">101795</data>
    </edge>
    <edge source="ARG" target="DZA">
      <data key="d0">30982970</data>
    </edge>
    <edge source="ARG" target="AZE">
      <data key="d0">56651</data>
    </edge>
    <edge source="ARG" target="AUS">
      <data key="d0">1191872</data>
    </edge>
    <edge source="ARG" target="BEL">
      <data key="d0">1401679</data>
    </edge>
    <edge source="ARG" target="BOL">
      <data key="d0">8060187</data>
    </edge>
    <edge source="ARG" target="BRA">
      <data key="d0">7918852</data>
    </edge>
    <edge source="ARG" target="BGR">
      <data key="d0">2311829</data>
    </edge>
    <edge source="ARG" target="BLR">
      <data key="d0">345030</data>
    </edge>
    <edge source="ARG" target="CAN">
      <data key="d0">2160087</data>
    </edge>
    <edge source="ARG" target="LKA">
      <data key="d0">18685</data>
    </edge>
    <edge source="ARG" target="CHL">
      <data key="d0">38949565</data>
    </edge>
    <edge source="ARG" target="CHN">
      <data key="d0">2829869037</data>
    </edge>
    <edge source="ARG" target="COL">
      <data key="d0">1521631</data>
    </edge>
    <edge source="ARG" target="CRI">
      <data key="d0">373000</data>
    </edge>
    <edge source="ARG" target="HRV">
      <data key="d0">649605</data>
    </edge>
    <edge source="ARG" target="CZE">
      <data key="d0">70473</data>
    </edge>
    <edge source="ARG" target="DNK">
      <data key="d0">357420</data>
    </edge>
    <edge source="ARG" target="ECU">
      <data key="d0">639986</data>
    </edge>
    <edge source="ARG" target="SLV">
      <data key="d0">183015</data>
    </edge>
    <edge source="ARG" target="EST">
      <data key="d0">1037513</data>
    </edge>
    <edge source="ARG" target="FIN">
      <data key="d0">125070</data>
    </edge>
    <edge source="ARG" target="FRA">
      <data key="d0">58538599</data>
    </edge>
    <edge source="ARG" target="GEO">
      <data key="d0">28300</data>
    </edge>
    <edge source="ARG" target="DEU">
      <data key="d0">7033175</data>
    </edge>
    <edge source="ARG" target="GRC">
      <data key="d0">2919662</data>
    </edge>
    <edge source="ARG" target="GTM">
      <data key="d0">595740</data>
    </edge>
    <edge source="ARG" target="HND">
      <data key="d0">357015</data>
    </edge>
    <edge source="ARG" target="HUN">
      <data key="d0">202364</data>
    </edge>
    <edge source="ARG" target="IDN">
      <data key="d0">489654</data>
    </edge>
    <edge source="ARG" target="IRL">
      <data key="d0">462948</data>
    </edge>
    <edge source="ARG" target="ISR">
      <data key="d0">601676</data>
    </edge>
    <edge source="ARG" target="ITA">
      <data key="d0">22361716</data>
    </edge>
    <edge source="ARG" target="JAM">
      <data key="d0">236304</data>
    </edge>
    <edge source="ARG" target="JPN">
      <data key="d0">5920269</data>
    </edge>
    <edge source="ARG" target="KAZ">
      <data key="d0">504829</data>
    </edge>
    <edge source="ARG" target="JOR">
      <data key="d0">321740</data>
    </edge>
    <edge source="ARG" target="KOR">
      <data key="d0">9072004</data>
    </edge>
    <edge source="ARG" target="LBN">
      <data key="d0">8685096</data>
    </edge>
    <edge source="ARG" target="LVA">
      <data key="d0">395470</data>
    </edge>
    <edge source="ARG" target="LTU">
      <data key="d0">1979887</data>
    </edge>
    <edge source="ARG" target="MYS">
      <data key="d0">6272927</data>
    </edge>
    <edge source="ARG" target="MUS">
      <data key="d0">120873</data>
    </edge>
    <edge source="ARG" target="MEX">
      <data key="d0">9505785</data>
    </edge>
    <edge source="ARG" target="MDA">
      <data key="d0">28688</data>
    </edge>
    <edge source="ARG" target="MAR">
      <data key="d0">206412</data>
    </edge>
    <edge source="ARG" target="OMN">
      <data key="d0">180044</data>
    </edge>
    <edge source="ARG" target="NLD">
      <data key="d0">164852882</data>
    </edge>
    <edge source="ARG" target="NZL">
      <data key="d0">1346944</data>
    </edge>
    <edge source="ARG" target="NIC">
      <data key="d0">39726</data>
    </edge>
    <edge source="ARG" target="NOR">
      <data key="d0">392809</data>
    </edge>
    <edge source="ARG" target="PAK">
      <data key="d0">1465978</data>
    </edge>
    <edge source="ARG" target="PAN">
      <data key="d0">382702</data>
    </edge>
    <edge source="ARG" target="PRY">
      <data key="d0">2051586</data>
    </edge>
    <edge source="ARG" target="PER">
      <data key="d0">2401581</data>
    </edge>
    <edge source="ARG" target="PHL">
      <data key="d0">9468992</data>
    </edge>
    <edge source="ARG" target="POL">
      <data key="d0">4808149</data>
    </edge>
    <edge source="ARG" target="PRT">
      <data key="d0">18598148</data>
    </edge>
    <edge source="ARG" target="ROU">
      <data key="d0">1623787</data>
    </edge>
    <edge source="ARG" target="RUS">
      <data key="d0">47184144</data>
    </edge>
    <edge source="ARG" target="SAU">
      <data key="d0">2652259</data>
    </edge>
    <edge source="ARG" target="SRB">
      <data key="d0">327394</data>
    </edge>
    <edge source="ARG" target="IND">
      <data key="d0">103846</data>
    </edge>
    <edge source="ARG" target="SGP">
      <data key="d0">31599</data>
    </edge>
    <edge source="ARG" target="VNM">
      <data key="d0">14522655</data>
    </edge>
    <edge source="ARG" target="ZAF">
      <data key="d0">16977562</data>
    </edge>
    <edge source="ARG" target="ESP">
      <data key="d0">13723988</data>
    </edge>
    <edge source="ARG" target="SWE">
      <data key="d0">409553</data>
    </edge>
    <edge source="ARG" target="THA">
      <data key="d0">12899071</data>
    </edge>
    <edge source="ARG" target="ARE">
      <data key="d0">3135170</data>
    </edge>
    <edge source="ARG" target="TUN">
      <data key="d0">4945869</data>
    </edge>
    <edge source="ARG" target="TUR">
      <data key="d0">10841085</data>
    </edge>
    <edge source="ARG" target="UKR">
      <data key="d0">2461256</data>
    </edge>
    <edge source="ARG" target="MKD">
      <data key="d0">24019</data>
    </edge>
    <edge source="ARG" target="EGY">
      <data key="d0">218207739</data>
    </edge>
    <edge source="ARG" target="GBR">
      <data key="d0">11720458</data>
    </edge>
    <edge source="ARG" target="USA">
      <data key="d0">63110268</data>
    </edge>
    <edge source="ARG" target="URY">
      <data key="d0">13109758</data>
    </edge>
    <edge source="AUS" target="BEL">
      <data key="d0">279779373</data>
    </edge>
    <edge source="AUS" target="CAN">
      <data key="d0">2528495</data>
    </edge>
    <edge source="AUS" target="CHN">
      <data key="d0">54472351</data>
    </edge>
    <edge source="AUS" target="FRA">
      <data key="d0">82893945</data>
    </edge>
    <edge source="AUS" target="DEU">
      <data key="d0">342945623</data>
    </edge>
    <edge source="AUS" target="HKG">
      <data key="d0">97684</data>
    </edge>
    <edge source="AUS" target="HUN">
      <data key="d0">16922</data>
    </edge>
    <edge source="AUS" target="IDN">
      <data key="d0">499156</data>
    </edge>
    <edge source="AUS" target="JPN">
      <data key="d0">69722791</data>
    </edge>
    <edge source="AUS" target="KOR">
      <data key="d0">16587087</data>
    </edge>
    <edge source="AUS" target="MYS">
      <data key="d0">11994934</data>
    </edge>
    <edge source="AUS" target="NLD">
      <data key="d0">83736669</data>
    </edge>
    <edge source="AUS" target="NZL">
      <data key="d0">6916481</data>
    </edge>
    <edge source="AUS" target="PAK">
      <data key="d0">376403</data>
    </edge>
    <edge source="AUS" target="PRY">
      <data key="d0">71335</data>
    </edge>
    <edge source="AUS" target="PHL">
      <data key="d0">16459</data>
    </edge>
    <edge source="AUS" target="POL">
      <data key="d0">52121</data>
    </edge>
    <edge source="AUS" target="SAU">
      <data key="d0">5003135</data>
    </edge>
    <edge source="AUS" target="IND">
      <data key="d0">870534</data>
    </edge>
    <edge source="AUS" target="SGP">
      <data key="d0">29440</data>
    </edge>
    <edge source="AUS" target="VNM">
      <data key="d0">4009969</data>
    </edge>
    <edge source="AUS" target="ZAF">
      <data key="d0">562816</data>
    </edge>
    <edge source="AUS" target="ESP">
      <data key="d0">24829</data>
    </edge>
    <edge source="AUS" target="THA">
      <data key="d0">295818</data>
    </edge>
    <edge source="AUS" target="ARE">
      <data key="d0">461433</data>
    </edge>
    <edge source="AUS" target="GBR">
      <data key="d0">234240</data>
    </edge>
    <edge source="AUS" target="USA">
      <data key="d0">16372448</data>
    </edge>
    <edge source="BEL" target="DZA">
      <data key="d0">17544</data>
    </edge>
    <edge source="BEL" target="AUT">
      <data key="d0">453083</data>
    </edge>
    <edge source="BEL" target="BGR">
      <data key="d0">31419</data>
    </edge>
    <edge source="BEL" target="CHL">
      <data key="d0">37575</data>
    </edge>
    <edge source="BEL" target="CHN">
      <data key="d0">60972</data>
    </edge>
    <edge source="BEL" target="HRV">
      <data key="d0">113679</data>
    </edge>
    <edge source="BEL" target="CZE">
      <data key="d0">968111</data>
    </edge>
    <edge source="BEL" target="DNK">
      <data key="d0">2534033</data>
    </edge>
    <edge source="BEL" target="EST">
      <data key="d0">194910</data>
    </edge>
    <edge source="BEL" target="FIN">
      <data key="d0">303756</data>
    </edge>
    <edge source="BEL" target="FRA">
      <data key="d0">43536675</data>
    </edge>
    <edge source="BEL" target="DEU">
      <data key="d0">321989021</data>
    </edge>
    <edge source="BEL" target="GRC">
      <data key="d0">457869</data>
    </edge>
    <edge source="BEL" target="HKG">
      <data key="d0">36817</data>
    </edge>
    <edge source="BEL" target="HUN">
      <data key="d0">4522194</data>
    </edge>
    <edge source="BEL" target="IRL">
      <data key="d0">163114</data>
    </edge>
    <edge source="BEL" target="ISR">
      <data key="d0">16059</data>
    </edge>
    <edge source="BEL" target="ITA">
      <data key="d0">1546330</data>
    </edge>
    <edge source="BEL" target="JPN">
      <data key="d0">74255</data>
    </edge>
    <edge source="BEL" target="LVA">
      <data key="d0">178052</data>
    </edge>
    <edge source="BEL" target="LTU">
      <data key="d0">333143</data>
    </edge>
    <edge source="BEL" target="MDG">
      <data key="d0">50477</data>
    </edge>
    <edge source="BEL" target="MYS">
      <data key="d0">12212</data>
    </edge>
    <edge source="BEL" target="MAR">
      <data key="d0">20458</data>
    </edge>
    <edge source="BEL" target="NLD">
      <data key="d0">64982269</data>
    </edge>
    <edge source="BEL" target="NOR">
      <data key="d0">1554705</data>
    </edge>
    <edge source="BEL" target="PER">
      <data key="d0">21380</data>
    </edge>
    <edge source="BEL" target="POL">
      <data key="d0">1853046</data>
    </edge>
    <edge source="BEL" target="PRT">
      <data key="d0">1326647</data>
    </edge>
    <edge source="BEL" target="ROU">
      <data key="d0">143782</data>
    </edge>
    <edge source="BEL" target="RUS">
      <data key="d0">58614</data>
    </edge>
    <edge source="BEL" target="IND">
      <data key="d0">26794</data>
    </edge>
    <edge source="BEL" target="SVK">
      <data key="d0">30548</data>
    </edge>
    <edge source="BEL" target="VNM">
      <data key="d0">15613</data>
    </edge>
    <edge source="BEL" target="SVN">
      <data key="d0">32216</data>
    </edge>
    <edge source="BEL" target="ESP">
      <data key="d0">2563676</data>
    </edge>
    <edge source="BEL" target="SWE">
      <data key="d0">414312</data>
    </edge>
    <edge source="BEL" target="CHE">
      <data key="d0">1003667</data>
    </edge>
    <edge source="BEL" target="THA">
      <data key="d0">89141</data>
    </edge>
    <edge source="BEL" target="ARE">
      <data key="d0">16729</data>
    </edge>
    <edge source="BEL" target="TUN">
      <data key="d0">28184</data>
    </edge>
    <edge source="BEL" target="TUR">
      <data key="d0">126161</data>
    </edge>
    <edge source="BEL" target="UKR">
      <data key="d0">12636</data>
    </edge>
    <edge source="BEL" target="EGY">
      <data key="d0">460591</data>
    </edge>
    <edge source="BEL" target="GBR">
      <data key="d0">23370174</data>
    </edge>
    <edge source="BEL" target="USA">
      <data key="d0">168432</data>
    </edge>
    <edge source="BOL" target="ARG">
      <data key="d0">6369361</data>
    </edge>
    <edge source="BOL" target="AUS">
      <data key="d0">956386</data>
    </edge>
    <edge source="BOL" target="BEL">
      <data key="d0">314702</data>
    </edge>
    <edge source="BOL" target="BRA">
      <data key="d0">346675</data>
    </edge>
    <edge source="BOL" target="CAN">
      <data key="d0">402376</data>
    </edge>
    <edge source="BOL" target="CHL">
      <data key="d0">4103231</data>
    </edge>
    <edge source="BOL" target="CHN">
      <data key="d0">12439</data>
    </edge>
    <edge source="BOL" target="COL">
      <data key="d0">14698052</data>
    </edge>
    <edge source="BOL" target="CRI">
      <data key="d0">125200</data>
    </edge>
    <edge source="BOL" target="DNK">
      <data key="d0">1539820</data>
    </edge>
    <edge source="BOL" target="ECU">
      <data key="d0">536169</data>
    </edge>
    <edge source="BOL" target="FRA">
      <data key="d0">39400</data>
    </edge>
    <edge source="BOL" target="DEU">
      <data key="d0">4747220</data>
    </edge>
    <edge source="BOL" target="GTM">
      <data key="d0">104182</data>
    </edge>
    <edge source="BOL" target="ISR">
      <data key="d0">84220</data>
    </edge>
    <edge source="BOL" target="ITA">
      <data key="d0">314262</data>
    </edge>
    <edge source="BOL" target="JPN">
      <data key="d0">5473488</data>
    </edge>
    <edge source="BOL" target="KOR">
      <data key="d0">444078</data>
    </edge>
    <edge source="BOL" target="LBN">
      <data key="d0">22760</data>
    </edge>
    <edge source="BOL" target="LTU">
      <data key="d0">72975</data>
    </edge>
    <edge source="BOL" target="MYS">
      <data key="d0">492157</data>
    </edge>
    <edge source="BOL" target="MEX">
      <data key="d0">398882</data>
    </edge>
    <edge source="BOL" target="NLD">
      <data key="d0">5786056</data>
    </edge>
    <edge source="BOL" target="NZL">
      <data key="d0">18660</data>
    </edge>
    <edge source="BOL" target="PRY">
      <data key="d0">245435</data>
    </edge>
    <edge source="BOL" target="PER">
      <data key="d0">45822100</data>
    </edge>
    <edge source="BOL" target="POL">
      <data key="d0">56725</data>
    </edge>
    <edge source="BOL" target="RUS">
      <data key="d0">62022</data>
    </edge>
    <edge source="BOL" target="SRB">
      <data key="d0">34500</data>
    </edge>
    <edge source="BOL" target="SGP">
      <data key="d0">145355</data>
    </edge>
    <edge source="BOL" target="VNM">
      <data key="d0">125370</data>
    </edge>
    <edge source="BOL" target="SVN">
      <data key="d0">146223</data>
    </edge>
    <edge source="BOL" target="ESP">
      <data key="d0">65638</data>
    </edge>
    <edge source="BOL" target="CHE">
      <data key="d0">93790</data>
    </edge>
    <edge source="BOL" target="ARE">
      <data key="d0">32636</data>
    </edge>
    <edge source="BOL" target="TUR">
      <data key="d0">254997</data>
    </edge>
    <edge source="BOL" target="GBR">
      <data key="d0">1738711</data>
    </edge>
    <edge source="BOL" target="USA">
      <data key="d0">3135647</data>
    </edge>
    <edge source="BRA" target="DZA">
      <data key="d0">19167285</data>
    </edge>
    <edge source="BRA" target="ARG">
      <data key="d0">6972603</data>
    </edge>
    <edge source="BRA" target="AUS">
      <data key="d0">1240707</data>
    </edge>
    <edge source="BRA" target="BEL">
      <data key="d0">149521</data>
    </edge>
    <edge source="BRA" target="BOL">
      <data key="d0">36981</data>
    </edge>
    <edge source="BRA" target="BGR">
      <data key="d0">56050</data>
    </edge>
    <edge source="BRA" target="BLR">
      <data key="d0">27550</data>
    </edge>
    <edge source="BRA" target="CAN">
      <data key="d0">27376</data>
    </edge>
    <edge source="BRA" target="CHL">
      <data key="d0">14080</data>
    </edge>
    <edge source="BRA" target="CHN">
      <data key="d0">14386470776</data>
    </edge>
    <edge source="BRA" target="COL">
      <data key="d0">428758</data>
    </edge>
    <edge source="BRA" target="ECU">
      <data key="d0">303333</data>
    </edge>
    <edge source="BRA" target="EST">
      <data key="d0">979153</data>
    </edge>
    <edge source="BRA" target="FIN">
      <data key="d0">382352</data>
    </edge>
    <edge source="BRA" target="FRA">
      <data key="d0">94558475</data>
    </edge>
    <edge source="BRA" target="GEO">
      <data key="d0">78024</data>
    </edge>
    <edge source="BRA" target="DEU">
      <data key="d0">272293136</data>
    </edge>
    <edge source="BRA" target="IRL">
      <data key="d0">23033</data>
    </edge>
    <edge source="BRA" target="ISR">
      <data key="d0">23761264</data>
    </edge>
    <edge source="BRA" target="ITA">
      <data key="d0">185660270</data>
    </edge>
    <edge source="BRA" target="JAM">
      <data key="d0">275962</data>
    </edge>
    <edge source="BRA" target="JPN">
      <data key="d0">179061073</data>
    </edge>
    <edge source="BRA" target="JOR">
      <data key="d0">130750</data>
    </edge>
    <edge source="BRA" target="KOR">
      <data key="d0">212739501</data>
    </edge>
    <edge source="BRA" target="LVA">
      <data key="d0">369038</data>
    </edge>
    <edge source="BRA" target="LTU">
      <data key="d0">316368</data>
    </edge>
    <edge source="BRA" target="MYS">
      <data key="d0">27949600</data>
    </edge>
    <edge source="BRA" target="MUS">
      <data key="d0">39749</data>
    </edge>
    <edge source="BRA" target="MEX">
      <data key="d0">50865042</data>
    </edge>
    <edge source="BRA" target="MDA">
      <data key="d0">25250</data>
    </edge>
    <edge source="BRA" target="MAR">
      <data key="d0">28994</data>
    </edge>
    <edge source="BRA" target="MOZ">
      <data key="d0">148200</data>
    </edge>
    <edge source="BRA" target="NLD">
      <data key="d0">593437179</data>
    </edge>
    <edge source="BRA" target="NOR">
      <data key="d0">99482154</data>
    </edge>
    <edge source="BRA" target="PAK">
      <data key="d0">183149603</data>
    </edge>
    <edge source="BRA" target="PRY">
      <data key="d0">1596795</data>
    </edge>
    <edge source="BRA" target="PER">
      <data key="d0">631918</data>
    </edge>
    <edge source="BRA" target="PHL">
      <data key="d0">260025</data>
    </edge>
    <edge source="BRA" target="POL">
      <data key="d0">3479469</data>
    </edge>
    <edge source="BRA" target="PRT">
      <data key="d0">85582951</data>
    </edge>
    <edge source="BRA" target="ROU">
      <data key="d0">19622360</data>
    </edge>
    <edge source="BRA" target="RUS">
      <data key="d0">445177992</data>
    </edge>
    <edge source="BRA" target="SAU">
      <data key="d0">151690550</data>
    </edge>
    <edge source="BRA" target="SEN">
      <data key="d0">118942</data>
    </edge>
    <edge source="BRA" target="IND">
      <data key="d0">163831</data>
    </edge>
    <edge source="BRA" target="SGP">
      <data key="d0">180711</data>
    </edge>
    <edge source="BRA" target="VNM">
      <data key="d0">124609453</data>
    </edge>
    <edge source="BRA" target="ZAF">
      <data key="d0">4172582</data>
    </edge>
    <edge source="BRA" target="ESP">
      <data key="d0">600812560</data>
    </edge>
    <edge source="BRA" target="CHE">
      <data key="d0">65867</data>
    </edge>
    <edge source="BRA" target="THA">
      <data key="d0">586642025</data>
    </edge>
    <edge source="BRA" target="ARE">
      <data key="d0">2240411</data>
    </edge>
    <edge source="BRA" target="TUN">
      <data key="d0">13495569</data>
    </edge>
    <edge source="BRA" target="TUR">
      <data key="d0">102432141</data>
    </edge>
    <edge source="BRA" target="UKR">
      <data key="d0">968612</data>
    </edge>
    <edge source="BRA" target="MKD">
      <data key="d0">71705</data>
    </edge>
    <edge source="BRA" target="EGY">
      <data key="d0">13717146</data>
    </edge>
    <edge source="BRA" target="GBR">
      <data key="d0">159611682</data>
    </edge>
    <edge source="BRA" target="USA">
      <data key="d0">42395</data>
    </edge>
    <edge source="BRA" target="URY">
      <data key="d0">1581246</data>
    </edge>
    <edge source="BGR" target="ALB">
      <data key="d0">84742</data>
    </edge>
    <edge source="BGR" target="AUS">
      <data key="d0">2660692</data>
    </edge>
    <edge source="BGR" target="AUT">
      <data key="d0">13591842</data>
    </edge>
    <edge source="BGR" target="BEL">
      <data key="d0">102355593</data>
    </edge>
    <edge source="BGR" target="BRA">
      <data key="d0">560787</data>
    </edge>
    <edge source="BGR" target="CAN">
      <data key="d0">3367918</data>
    </edge>
    <edge source="BGR" target="CHL">
      <data key="d0">160810</data>
    </edge>
    <edge source="BGR" target="CRI">
      <data key="d0">30361</data>
    </edge>
    <edge source="BGR" target="HRV">
      <data key="d0">1019846</data>
    </edge>
    <edge source="BGR" target="CZE">
      <data key="d0">1087526</data>
    </edge>
    <edge source="BGR" target="DNK">
      <data key="d0">5305494</data>
    </edge>
    <edge source="BGR" target="EST">
      <data key="d0">359897</data>
    </edge>
    <edge source="BGR" target="FIN">
      <data key="d0">6320578</data>
    </edge>
    <edge source="BGR" target="FRA">
      <data key="d0">67314604</data>
    </edge>
    <edge source="BGR" target="GEO">
      <data key="d0">21795</data>
    </edge>
    <edge source="BGR" target="DEU">
      <data key="d0">114559281</data>
    </edge>
    <edge source="BGR" target="GRC">
      <data key="d0">7466716</data>
    </edge>
    <edge source="BGR" target="HUN">
      <data key="d0">2302135</data>
    </edge>
    <edge source="BGR" target="IDN">
      <data key="d0">357660</data>
    </edge>
    <edge source="BGR" target="IRL">
      <data key="d0">420780</data>
    </edge>
    <edge source="BGR" target="ISR">
      <data key="d0">3496257</data>
    </edge>
    <edge source="BGR" target="ITA">
      <data key="d0">11482942</data>
    </edge>
    <edge source="BGR" target="JPN">
      <data key="d0">106304</data>
    </edge>
    <edge source="BGR" target="JOR">
      <data key="d0">6491386</data>
    </edge>
    <edge source="BGR" target="KOR">
      <data key="d0">1029379</data>
    </edge>
    <edge source="BGR" target="LBN">
      <data key="d0">2881643</data>
    </edge>
    <edge source="BGR" target="LVA">
      <data key="d0">620802</data>
    </edge>
    <edge source="BGR" target="LTU">
      <data key="d0">2145654</data>
    </edge>
    <edge source="BGR" target="MUS">
      <data key="d0">12306</data>
    </edge>
    <edge source="BGR" target="MEX">
      <data key="d0">2057613</data>
    </edge>
    <edge source="BGR" target="NLD">
      <data key="d0">94893926</data>
    </edge>
    <edge source="BGR" target="NZL">
      <data key="d0">609330</data>
    </edge>
    <edge source="BGR" target="NOR">
      <data key="d0">6551050</data>
    </edge>
    <edge source="BGR" target="PAK">
      <data key="d0">477314</data>
    </edge>
    <edge source="BGR" target="PER">
      <data key="d0">65953</data>
    </edge>
    <edge source="BGR" target="POL">
      <data key="d0">18209389</data>
    </edge>
    <edge source="BGR" target="PRT">
      <data key="d0">8976135</data>
    </edge>
    <edge source="BGR" target="ROU">
      <data key="d0">17993599</data>
    </edge>
    <edge source="BGR" target="RUS">
      <data key="d0">22677</data>
    </edge>
    <edge source="BGR" target="SAU">
      <data key="d0">838658</data>
    </edge>
    <edge source="BGR" target="SRB">
      <data key="d0">1008686</data>
    </edge>
    <edge source="BGR" target="IND">
      <data key="d0">72548</data>
    </edge>
    <edge source="BGR" target="SVK">
      <data key="d0">460066</data>
    </edge>
    <edge source="BGR" target="VNM">
      <data key="d0">820593</data>
    </edge>
    <edge source="BGR" target="SVN">
      <data key="d0">262706</data>
    </edge>
    <edge source="BGR" target="ZAF">
      <data key="d0">16229324</data>
    </edge>
    <edge source="BGR" target="ESP">
      <data key="d0">17666710</data>
    </edge>
    <edge source="BGR" target="SWE">
      <data key="d0">7784617</data>
    </edge>
    <edge source="BGR" target="CHE">
      <data key="d0">894020</data>
    </edge>
    <edge source="BGR" target="TUN">
      <data key="d0">143367</data>
    </edge>
    <edge source="BGR" target="TUR">
      <data key="d0">64343174</data>
    </edge>
    <edge source="BGR" target="UKR">
      <data key="d0">16138</data>
    </edge>
    <edge source="BGR" target="MKD">
      <data key="d0">1915538</data>
    </edge>
    <edge source="BGR" target="EGY">
      <data key="d0">1691105</data>
    </edge>
    <edge source="BGR" target="GBR">
      <data key="d0">29012141</data>
    </edge>
    <edge source="BGR" target="USA">
      <data key="d0">19310250</data>
    </edge>
    <edge source="BLR" target="HUN">
      <data key="d0">105400</data>
    </edge>
    <edge source="BLR" target="KAZ">
      <data key="d0">32000</data>
    </edge>
    <edge source="BLR" target="LTU">
      <data key="d0">42900</data>
    </edge>
    <edge source="BLR" target="NLD">
      <data key="d0">10700</data>
    </edge>
    <edge source="BLR" target="POL">
      <data key="d0">72200</data>
    </edge>
    <edge source="BLR" target="RUS">
      <data key="d0">482100</data>
    </edge>
    <edge source="CAN" target="DZA">
      <data key="d0">536058</data>
    </edge>
    <edge source="CAN" target="AUS">
      <data key="d0">892128</data>
    </edge>
    <edge source="CAN" target="AUT">
      <data key="d0">321760</data>
    </edge>
    <edge source="CAN" target="BEL">
      <data key="d0">143360867</data>
    </edge>
    <edge source="CAN" target="BOL">
      <data key="d0">748486</data>
    </edge>
    <edge source="CAN" target="BRA">
      <data key="d0">1373011</data>
    </edge>
    <edge source="CAN" target="BGR">
      <data key="d0">11813</data>
    </edge>
    <edge source="CAN" target="LKA">
      <data key="d0">26177</data>
    </edge>
    <edge source="CAN" target="CHL">
      <data key="d0">1276326</data>
    </edge>
    <edge source="CAN" target="CHN">
      <data key="d0">2334756155</data>
    </edge>
    <edge source="CAN" target="COL">
      <data key="d0">11920206</data>
    </edge>
    <edge source="CAN" target="CRI">
      <data key="d0">495391</data>
    </edge>
    <edge source="CAN" target="HRV">
      <data key="d0">154577</data>
    </edge>
    <edge source="CAN" target="CZE">
      <data key="d0">98514</data>
    </edge>
    <edge source="CAN" target="DNK">
      <data key="d0">15205</data>
    </edge>
    <edge source="CAN" target="ECU">
      <data key="d0">1510915</data>
    </edge>
    <edge source="CAN" target="SLV">
      <data key="d0">274406</data>
    </edge>
    <edge source="CAN" target="FIN">
      <data key="d0">3604434</data>
    </edge>
    <edge source="CAN" target="FRA">
      <data key="d0">194083836</data>
    </edge>
    <edge source="CAN" target="DEU">
      <data key="d0">100802795</data>
    </edge>
    <edge source="CAN" target="GHA">
      <data key="d0">13279</data>
    </edge>
    <edge source="CAN" target="GRC">
      <data key="d0">468518</data>
    </edge>
    <edge source="CAN" target="GTM">
      <data key="d0">841769</data>
    </edge>
    <edge source="CAN" target="HND">
      <data key="d0">60230</data>
    </edge>
    <edge source="CAN" target="HKG">
      <data key="d0">16147537</data>
    </edge>
    <edge source="CAN" target="HUN">
      <data key="d0">25106</data>
    </edge>
    <edge source="CAN" target="IDN">
      <data key="d0">4129935</data>
    </edge>
    <edge source="CAN" target="IRL">
      <data key="d0">1774409</data>
    </edge>
    <edge source="CAN" target="ISR">
      <data key="d0">9894730</data>
    </edge>
    <edge source="CAN" target="ITA">
      <data key="d0">78840622</data>
    </edge>
    <edge source="CAN" target="CIV">
      <data key="d0">78031</data>
    </edge>
    <edge source="CAN" target="JAM">
      <data key="d0">307706</data>
    </edge>
    <edge source="CAN" target="JPN">
      <data key="d0">1150892281</data>
    </edge>
    <edge source="CAN" target="JOR">
      <data key="d0">42198</data>
    </edge>
    <edge source="CAN" target="KOR">
      <data key="d0">63411544</data>
    </edge>
    <edge source="CAN" target="LBN">
      <data key="d0">80618</data>
    </edge>
    <edge source="CAN" target="LTU">
      <data key="d0">26563</data>
    </edge>
    <edge source="CAN" target="MWI">
      <data key="d0">165381</data>
    </edge>
    <edge source="CAN" target="MYS">
      <data key="d0">63147682</data>
    </edge>
    <edge source="CAN" target="MUS">
      <data key="d0">157791</data>
    </edge>
    <edge source="CAN" target="MEX">
      <data key="d0">575878641</data>
    </edge>
    <edge source="CAN" target="MAR">
      <data key="d0">1242677</data>
    </edge>
    <edge source="CAN" target="NLD">
      <data key="d0">125353131</data>
    </edge>
    <edge source="CAN" target="NZL">
      <data key="d0">738371</data>
    </edge>
    <edge source="CAN" target="NIC">
      <data key="d0">36108</data>
    </edge>
    <edge source="CAN" target="NOR">
      <data key="d0">74825480</data>
    </edge>
    <edge source="CAN" target="PAK">
      <data key="d0">553309614</data>
    </edge>
    <edge source="CAN" target="PAN">
      <data key="d0">97547</data>
    </edge>
    <edge source="CAN" target="PER">
      <data key="d0">3650668</data>
    </edge>
    <edge source="CAN" target="PHL">
      <data key="d0">3961944</data>
    </edge>
    <edge source="CAN" target="POL">
      <data key="d0">10680696</data>
    </edge>
    <edge source="CAN" target="PRT">
      <data key="d0">51130047</data>
    </edge>
    <edge source="CAN" target="ROU">
      <data key="d0">149295</data>
    </edge>
    <edge source="CAN" target="RUS">
      <data key="d0">14204196</data>
    </edge>
    <edge source="CAN" target="SAU">
      <data key="d0">814164</data>
    </edge>
    <edge source="CAN" target="SEN">
      <data key="d0">2345272</data>
    </edge>
    <edge source="CAN" target="IND">
      <data key="d0">333285</data>
    </edge>
    <edge source="CAN" target="SGP">
      <data key="d0">11191026</data>
    </edge>
    <edge source="CAN" target="SVK">
      <data key="d0">56843</data>
    </edge>
    <edge source="CAN" target="VNM">
      <data key="d0">49237369</data>
    </edge>
    <edge source="CAN" target="ZAF">
      <data key="d0">1036228</data>
    </edge>
    <edge source="CAN" target="ESP">
      <data key="d0">69704990</data>
    </edge>
    <edge source="CAN" target="SWE">
      <data key="d0">201978</data>
    </edge>
    <edge source="CAN" target="CHE">
      <data key="d0">759573</data>
    </edge>
    <edge source="CAN" target="THA">
      <data key="d0">33540462</data>
    </edge>
    <edge source="CAN" target="ARE">
      <data key="d0">251071005</data>
    </edge>
    <edge source="CAN" target="TUN">
      <data key="d0">251186</data>
    </edge>
    <edge source="CAN" target="TUR">
      <data key="d0">1480528</data>
    </edge>
    <edge source="CAN" target="UKR">
      <data key="d0">3024170</data>
    </edge>
    <edge source="CAN" target="EGY">
      <data key="d0">319046</data>
    </edge>
    <edge source="CAN" target="GBR">
      <data key="d0">5690968</data>
    </edge>
    <edge source="CAN" target="USA">
      <data key="d0">517700352</data>
    </edge>
    <edge source="CAN" target="URY">
      <data key="d0">96384</data>
    </edge>
    <edge source="LKA" target="AUS">
      <data key="d0">30365</data>
    </edge>
    <edge source="LKA" target="ITA">
      <data key="d0">13232</data>
    </edge>
    <edge source="LKA" target="JPN">
      <data key="d0">1224366</data>
    </edge>
    <edge source="LKA" target="JOR">
      <data key="d0">11023</data>
    </edge>
    <edge source="LKA" target="KOR">
      <data key="d0">49073</data>
    </edge>
    <edge source="LKA" target="PAK">
      <data key="d0">1722655</data>
    </edge>
    <edge source="LKA" target="SGP">
      <data key="d0">36993</data>
    </edge>
    <edge source="LKA" target="GBR">
      <data key="d0">11502</data>
    </edge>
    <edge source="CHL" target="ARG">
      <data key="d0">669584</data>
    </edge>
    <edge source="CHL" target="AUS">
      <data key="d0">851037</data>
    </edge>
    <edge source="CHL" target="BEL">
      <data key="d0">828794</data>
    </edge>
    <edge source="CHL" target="BOL">
      <data key="d0">277588</data>
    </edge>
    <edge source="CHL" target="CAN">
      <data key="d0">15678886</data>
    </edge>
    <edge source="CHL" target="CHN">
      <data key="d0">143757</data>
    </edge>
    <edge source="CHL" target="FRA">
      <data key="d0">7252464</data>
    </edge>
    <edge source="CHL" target="DEU">
      <data key="d0">16058</data>
    </edge>
    <edge source="CHL" target="HKG">
      <data key="d0">66938</data>
    </edge>
    <edge source="CHL" target="HUN">
      <data key="d0">45387</data>
    </edge>
    <edge source="CHL" target="IRL">
      <data key="d0">617056</data>
    </edge>
    <edge source="CHL" target="ISR">
      <data key="d0">27531</data>
    </edge>
    <edge source="CHL" target="ITA">
      <data key="d0">47753</data>
    </edge>
    <edge source="CHL" target="JPN">
      <data key="d0">662327</data>
    </edge>
    <edge source="CHL" target="NLD">
      <data key="d0">1537651</data>
    </edge>
    <edge source="CHL" target="PRY">
      <data key="d0">203177</data>
    </edge>
    <edge source="CHL" target="PER">
      <data key="d0">40786</data>
    </edge>
    <edge source="CHL" target="ROU">
      <data key="d0">49899</data>
    </edge>
    <edge source="CHL" target="RUS">
      <data key="d0">23746</data>
    </edge>
    <edge source="CHL" target="SRB">
      <data key="d0">12172</data>
    </edge>
    <edge source="CHL" target="IND">
      <data key="d0">20836</data>
    </edge>
    <edge source="CHL" target="SGP">
      <data key="d0">196098</data>
    </edge>
    <edge source="CHL" target="ZAF">
      <data key="d0">126947</data>
    </edge>
    <edge source="CHL" target="ESP">
      <data key="d0">156380</data>
    </edge>
    <edge source="CHL" target="THA">
      <data key="d0">44961</data>
    </edge>
    <edge source="CHL" target="USA">
      <data key="d0">18999605</data>
    </edge>
    <edge source="CHL" target="URY">
      <data key="d0">81570</data>
    </edge>
    <edge source="CHN" target="ALB">
      <data key="d0">170063</data>
    </edge>
    <edge source="CHN" target="DZA">
      <data key="d0">680940</data>
    </edge>
    <edge source="CHN" target="AZE">
      <data key="d0">189600</data>
    </edge>
    <edge source="CHN" target="AUS">
      <data key="d0">3049087</data>
    </edge>
    <edge source="CHN" target="ARM">
      <data key="d0">180625</data>
    </edge>
    <edge source="CHN" target="BEL">
      <data key="d0">3459720</data>
    </edge>
    <edge source="CHN" target="BOL">
      <data key="d0">33528</data>
    </edge>
    <edge source="CHN" target="BRA">
      <data key="d0">102145</data>
    </edge>
    <edge source="CHN" target="BGR">
      <data key="d0">2117201</data>
    </edge>
    <edge source="CHN" target="BLR">
      <data key="d0">101124</data>
    </edge>
    <edge source="CHN" target="KHM">
      <data key="d0">40383</data>
    </edge>
    <edge source="CHN" target="CAN">
      <data key="d0">16669635</data>
    </edge>
    <edge source="CHN" target="CHL">
      <data key="d0">306467</data>
    </edge>
    <edge source="CHN" target="COL">
      <data key="d0">16032</data>
    </edge>
    <edge source="CHN" target="CRI">
      <data key="d0">87609</data>
    </edge>
    <edge source="CHN" target="HRV">
      <data key="d0">157834</data>
    </edge>
    <edge source="CHN" target="CZE">
      <data key="d0">166512</data>
    </edge>
    <edge source="CHN" target="DNK">
      <data key="d0">1724651</data>
    </edge>
    <edge source="CHN" target="ETH">
      <data key="d0">134125</data>
    </edge>
    <edge source="CHN" target="FIN">
      <data key="d0">560377</data>
    </edge>
    <edge source="CHN" target="FRA">
      <data key="d0">5282347</data>
    </edge>
    <edge source="CHN" target="GEO">
      <data key="d0">112795</data>
    </edge>
    <edge source="CHN" target="DEU">
      <data key="d0">10429201</data>
    </edge>
    <edge source="CHN" target="GRC">
      <data key="d0">6630835</data>
    </edge>
    <edge source="CHN" target="HKG">
      <data key="d0">4292667</data>
    </edge>
    <edge source="CHN" target="HUN">
      <data key="d0">352439</data>
    </edge>
    <edge source="CHN" target="IDN">
      <data key="d0">3263601</data>
    </edge>
    <edge source="CHN" target="IRL">
      <data key="d0">170693</data>
    </edge>
    <edge source="CHN" target="ISR">
      <data key="d0">2573052</data>
    </edge>
    <edge source="CHN" target="ITA">
      <data key="d0">11965492</data>
    </edge>
    <edge source="CHN" target="JPN">
      <data key="d0">59519017</data>
    </edge>
    <edge source="CHN" target="KAZ">
      <data key="d0">895189</data>
    </edge>
    <edge source="CHN" target="JOR">
      <data key="d0">5279104</data>
    </edge>
    <edge source="CHN" target="KOR">
      <data key="d0">143227710</data>
    </edge>
    <edge source="CHN" target="LBN">
      <data key="d0">10773901</data>
    </edge>
    <edge source="CHN" target="LVA">
      <data key="d0">2139391</data>
    </edge>
    <edge source="CHN" target="LTU">
      <data key="d0">364412</data>
    </edge>
    <edge source="CHN" target="MYS">
      <data key="d0">11449377</data>
    </edge>
    <edge source="CHN" target="MUS">
      <data key="d0">99775</data>
    </edge>
    <edge source="CHN" target="MEX">
      <data key="d0">324439</data>
    </edge>
    <edge source="CHN" target="MDA">
      <data key="d0">57923</data>
    </edge>
    <edge source="CHN" target="NLD">
      <data key="d0">36605016</data>
    </edge>
    <edge source="CHN" target="NZL">
      <data key="d0">1479276</data>
    </edge>
    <edge source="CHN" target="NOR">
      <data key="d0">30426</data>
    </edge>
    <edge source="CHN" target="PAK">
      <data key="d0">6589322</data>
    </edge>
    <edge source="CHN" target="PAN">
      <data key="d0">145200</data>
    </edge>
    <edge source="CHN" target="PHL">
      <data key="d0">5638023</data>
    </edge>
    <edge source="CHN" target="POL">
      <data key="d0">1336663</data>
    </edge>
    <edge source="CHN" target="PRT">
      <data key="d0">4135017</data>
    </edge>
    <edge source="CHN" target="ROU">
      <data key="d0">429992</data>
    </edge>
    <edge source="CHN" target="RUS">
      <data key="d0">3674643</data>
    </edge>
    <edge source="CHN" target="SAU">
      <data key="d0">10159633</data>
    </edge>
    <edge source="CHN" target="SRB">
      <data key="d0">344027</data>
    </edge>
    <edge source="CHN" target="IND">
      <data key="d0">1334130</data>
    </edge>
    <edge source="CHN" target="SGP">
      <data key="d0">7236649</data>
    </edge>
    <edge source="CHN" target="SVK">
      <data key="d0">36480</data>
    </edge>
    <edge source="CHN" target="VNM">
      <data key="d0">82590384</data>
    </edge>
    <edge source="CHN" target="SVN">
      <data key="d0">106031</data>
    </edge>
    <edge source="CHN" target="ZAF">
      <data key="d0">307679</data>
    </edge>
    <edge source="CHN" target="ESP">
      <data key="d0">43105815</data>
    </edge>
    <edge source="CHN" target="SWE">
      <data key="d0">625277</data>
    </edge>
    <edge source="CHN" target="CHE">
      <data key="d0">94104</data>
    </edge>
    <edge source="CHN" target="THA">
      <data key="d0">35751772</data>
    </edge>
    <edge source="CHN" target="ARE">
      <data key="d0">11064103</data>
    </edge>
    <edge source="CHN" target="TUN">
      <data key="d0">223241</data>
    </edge>
    <edge source="CHN" target="TUR">
      <data key="d0">11233038</data>
    </edge>
    <edge source="CHN" target="UKR">
      <data key="d0">310938</data>
    </edge>
    <edge source="CHN" target="MKD">
      <data key="d0">1131337</data>
    </edge>
    <edge source="CHN" target="EGY">
      <data key="d0">61686525</data>
    </edge>
    <edge source="CHN" target="GBR">
      <data key="d0">13888056</data>
    </edge>
    <edge source="CHN" target="TZA">
      <data key="d0">38750</data>
    </edge>
    <edge source="CHN" target="USA">
      <data key="d0">32584623</data>
    </edge>
    <edge source="CHN" target="URY">
      <data key="d0">133007</data>
    </edge>
    <edge source="COL" target="ECU">
      <data key="d0">94510</data>
    </edge>
    <edge source="COL" target="GTM">
      <data key="d0">229925</data>
    </edge>
    <edge source="COL" target="HND">
      <data key="d0">52245</data>
    </edge>
    <edge source="COL" target="MEX">
      <data key="d0">207399</data>
    </edge>
    <edge source="COL" target="PER">
      <data key="d0">153660</data>
    </edge>
    <edge source="CRI" target="COL">
      <data key="d0">182561</data>
    </edge>
    <edge source="CRI" target="ECU">
      <data key="d0">184074</data>
    </edge>
    <edge source="CRI" target="GTM">
      <data key="d0">394826</data>
    </edge>
    <edge source="CRI" target="JPN">
      <data key="d0">521637</data>
    </edge>
    <edge source="CRI" target="MEX">
      <data key="d0">466163</data>
    </edge>
    <edge source="CRI" target="PAN">
      <data key="d0">124092</data>
    </edge>
    <edge source="CRI" target="PER">
      <data key="d0">28898</data>
    </edge>
    <edge source="CRI" target="ESP">
      <data key="d0">28078</data>
    </edge>
    <edge source="CRI" target="THA">
      <data key="d0">1634253</data>
    </edge>
    <edge source="CRI" target="UGA">
      <data key="d0">56497</data>
    </edge>
    <edge source="CRI" target="TZA">
      <data key="d0">99283</data>
    </edge>
    <edge source="CRI" target="USA">
      <data key="d0">1121460</data>
    </edge>
    <edge source="HRV" target="AUT">
      <data key="d0">11339403</data>
    </edge>
    <edge source="HRV" target="BGR">
      <data key="d0">23314</data>
    </edge>
    <edge source="HRV" target="CZE">
      <data key="d0">148813</data>
    </edge>
    <edge source="HRV" target="FRA">
      <data key="d0">343203</data>
    </edge>
    <edge source="HRV" target="DEU">
      <data key="d0">11231863</data>
    </edge>
    <edge source="HRV" target="HUN">
      <data key="d0">13841310</data>
    </edge>
    <edge source="HRV" target="ITA">
      <data key="d0">22913488</data>
    </edge>
    <edge source="HRV" target="NLD">
      <data key="d0">702929</data>
    </edge>
    <edge source="HRV" target="ROU">
      <data key="d0">566938</data>
    </edge>
    <edge source="HRV" target="RUS">
      <data key="d0">21010615</data>
    </edge>
    <edge source="HRV" target="SRB">
      <data key="d0">5608464</data>
    </edge>
    <edge source="HRV" target="SVK">
      <data key="d0">2189895</data>
    </edge>
    <edge source="HRV" target="SVN">
      <data key="d0">1455423</data>
    </edge>
    <edge source="HRV" target="TUR">
      <data key="d0">2535534</data>
    </edge>
    <edge source="HRV" target="UKR">
      <data key="d0">43848</data>
    </edge>
    <edge source="HRV" target="MKD">
      <data key="d0">70284</data>
    </edge>
    <edge source="CZE" target="AUT">
      <data key="d0">12837143</data>
    </edge>
    <edge source="CZE" target="BEL">
      <data key="d0">872863</data>
    </edge>
    <edge source="CZE" target="BGR">
      <data key="d0">206987</data>
    </edge>
    <edge source="CZE" target="BLR">
      <data key="d0">609975</data>
    </edge>
    <edge source="CZE" target="CAN">
      <data key="d0">209272</data>
    </edge>
    <edge source="CZE" target="HRV">
      <data key="d0">420226</data>
    </edge>
    <edge source="CZE" target="DNK">
      <data key="d0">916576</data>
    </edge>
    <edge source="CZE" target="EST">
      <data key="d0">14782</data>
    </edge>
    <edge source="CZE" target="FIN">
      <data key="d0">117291</data>
    </edge>
    <edge source="CZE" target="FRA">
      <data key="d0">2394438</data>
    </edge>
    <edge source="CZE" target="DEU">
      <data key="d0">87152310</data>
    </edge>
    <edge source="CZE" target="GRC">
      <data key="d0">100676</data>
    </edge>
    <edge source="CZE" target="HUN">
      <data key="d0">1327818</data>
    </edge>
    <edge source="CZE" target="ISR">
      <data key="d0">101418</data>
    </edge>
    <edge source="CZE" target="ITA">
      <data key="d0">432577</data>
    </edge>
    <edge source="CZE" target="KAZ">
      <data key="d0">875123</data>
    </edge>
    <edge source="CZE" target="LVA">
      <data key="d0">411628</data>
    </edge>
    <edge source="CZE" target="LTU">
      <data key="d0">691315</data>
    </edge>
    <edge source="CZE" target="MDA">
      <data key="d0">186273</data>
    </edge>
    <edge source="CZE" target="NLD">
      <data key="d0">3160565</data>
    </edge>
    <edge source="CZE" target="NOR">
      <data key="d0">33601</data>
    </edge>
    <edge source="CZE" target="POL">
      <data key="d0">48592204</data>
    </edge>
    <edge source="CZE" target="ROU">
      <data key="d0">1357700</data>
    </edge>
    <edge source="CZE" target="RUS">
      <data key="d0">12028928</data>
    </edge>
    <edge source="CZE" target="SVK">
      <data key="d0">16235190</data>
    </edge>
    <edge source="CZE" target="SVN">
      <data key="d0">65126</data>
    </edge>
    <edge source="CZE" target="ZAF">
      <data key="d0">20551</data>
    </edge>
    <edge source="CZE" target="ESP">
      <data key="d0">76141</data>
    </edge>
    <edge source="CZE" target="SWE">
      <data key="d0">494887</data>
    </edge>
    <edge source="CZE" target="CHE">
      <data key="d0">146560</data>
    </edge>
    <edge source="CZE" target="TUR">
      <data key="d0">22509</data>
    </edge>
    <edge source="CZE" target="UKR">
      <data key="d0">2561657</data>
    </edge>
    <edge source="CZE" target="MKD">
      <data key="d0">80505</data>
    </edge>
    <edge source="CZE" target="GBR">
      <data key="d0">303286</data>
    </edge>
    <edge source="CZE" target="USA">
      <data key="d0">75687</data>
    </edge>
    <edge source="DNK" target="AUT">
      <data key="d0">566876</data>
    </edge>
    <edge source="DNK" target="BEL">
      <data key="d0">1408778</data>
    </edge>
    <edge source="DNK" target="BGR">
      <data key="d0">56648</data>
    </edge>
    <edge source="DNK" target="FIN">
      <data key="d0">1192716</data>
    </edge>
    <edge source="DNK" target="FRA">
      <data key="d0">782007</data>
    </edge>
    <edge source="DNK" target="DEU">
      <data key="d0">50172505</data>
    </edge>
    <edge source="DNK" target="GRC">
      <data key="d0">47177</data>
    </edge>
    <edge source="DNK" target="HUN">
      <data key="d0">32571</data>
    </edge>
    <edge source="DNK" target="IRL">
      <data key="d0">17324</data>
    </edge>
    <edge source="DNK" target="ITA">
      <data key="d0">363021</data>
    </edge>
    <edge source="DNK" target="JPN">
      <data key="d0">754495</data>
    </edge>
    <edge source="DNK" target="LVA">
      <data key="d0">58002</data>
    </edge>
    <edge source="DNK" target="LTU">
      <data key="d0">2617623</data>
    </edge>
    <edge source="DNK" target="MAR">
      <data key="d0">49935</data>
    </edge>
    <edge source="DNK" target="NLD">
      <data key="d0">898253</data>
    </edge>
    <edge source="DNK" target="NOR">
      <data key="d0">4052030</data>
    </edge>
    <edge source="DNK" target="POL">
      <data key="d0">931349</data>
    </edge>
    <edge source="DNK" target="PRT">
      <data key="d0">52075</data>
    </edge>
    <edge source="DNK" target="SAU">
      <data key="d0">61385</data>
    </edge>
    <edge source="DNK" target="ESP">
      <data key="d0">875311</data>
    </edge>
    <edge source="DNK" target="SWE">
      <data key="d0">10295176</data>
    </edge>
    <edge source="DNK" target="CHE">
      <data key="d0">174997</data>
    </edge>
    <edge source="DNK" target="UKR">
      <data key="d0">266605</data>
    </edge>
    <edge source="DNK" target="EGY">
      <data key="d0">18046</data>
    </edge>
    <edge source="DNK" target="GBR">
      <data key="d0">439153</data>
    </edge>
    <edge source="ECU" target="COL">
      <data key="d0">217909</data>
    </edge>
    <edge source="ECU" target="FRA">
      <data key="d0">34064</data>
    </edge>
    <edge source="ECU" target="NLD">
      <data key="d0">104533</data>
    </edge>
    <edge source="ECU" target="PAN">
      <data key="d0">19334</data>
    </edge>
    <edge source="ECU" target="PER">
      <data key="d0">790762</data>
    </edge>
    <edge source="ECU" target="GBR">
      <data key="d0">64000</data>
    </edge>
    <edge source="ECU" target="USA">
      <data key="d0">591530</data>
    </edge>
    <edge source="SLV" target="CRI">
      <data key="d0">19272</data>
    </edge>
    <edge source="SLV" target="NIC">
      <data key="d0">60405</data>
    </edge>
    <edge source="SLV" target="USA">
      <data key="d0">304250</data>
    </edge>
    <edge source="EST" target="CHN">
      <data key="d0">10516</data>
    </edge>
    <edge source="EST" target="FIN">
      <data key="d0">12076418</data>
    </edge>
    <edge source="EST" target="DEU">
      <data key="d0">3830165</data>
    </edge>
    <edge source="EST" target="LVA">
      <data key="d0">467210</data>
    </edge>
    <edge source="EST" target="LTU">
      <data key="d0">1308057</data>
    </edge>
    <edge source="EST" target="NLD">
      <data key="d0">79174</data>
    </edge>
    <edge source="EST" target="RUS">
      <data key="d0">5621452</data>
    </edge>
    <edge source="EST" target="UKR">
      <data key="d0">215838</data>
    </edge>
    <edge source="FIN" target="AUT">
      <data key="d0">42823</data>
    </edge>
    <edge source="FIN" target="BEL">
      <data key="d0">41149</data>
    </edge>
    <edge source="FIN" target="CHN">
      <data key="d0">306469</data>
    </edge>
    <edge source="FIN" target="CZE">
      <data key="d0">24998</data>
    </edge>
    <edge source="FIN" target="DNK">
      <data key="d0">87650</data>
    </edge>
    <edge source="FIN" target="EST">
      <data key="d0">476878</data>
    </edge>
    <edge source="FIN" target="FRA">
      <data key="d0">36831</data>
    </edge>
    <edge source="FIN" target="DEU">
      <data key="d0">137710</data>
    </edge>
    <edge source="FIN" target="LVA">
      <data key="d0">162481</data>
    </edge>
    <edge source="FIN" target="LTU">
      <data key="d0">148613</data>
    </edge>
    <edge source="FIN" target="POL">
      <data key="d0">73625</data>
    </edge>
    <edge source="FIN" target="RUS">
      <data key="d0">227644</data>
    </edge>
    <edge source="FIN" target="SVK">
      <data key="d0">51211</data>
    </edge>
    <edge source="FIN" target="SVN">
      <data key="d0">15671</data>
    </edge>
    <edge source="FIN" target="SWE">
      <data key="d0">190708</data>
    </edge>
    <edge source="FIN" target="GBR">
      <data key="d0">12548</data>
    </edge>
    <edge source="FRA" target="ALB">
      <data key="d0">33369</data>
    </edge>
    <edge source="FRA" target="DZA">
      <data key="d0">1416111</data>
    </edge>
    <edge source="FRA" target="ARG">
      <data key="d0">144472</data>
    </edge>
    <edge source="FRA" target="AUS">
      <data key="d0">1824166</data>
    </edge>
    <edge source="FRA" target="AUT">
      <data key="d0">29442286</data>
    </edge>
    <edge source="FRA" target="BEL">
      <data key="d0">115741118</data>
    </edge>
    <edge source="FRA" target="BRA">
      <data key="d0">409750</data>
    </edge>
    <edge source="FRA" target="BGR">
      <data key="d0">20653736</data>
    </edge>
    <edge source="FRA" target="BLR">
      <data key="d0">337740</data>
    </edge>
    <edge source="FRA" target="CAN">
      <data key="d0">20591</data>
    </edge>
    <edge source="FRA" target="CHL">
      <data key="d0">713180</data>
    </edge>
    <edge source="FRA" target="CHN">
      <data key="d0">201480</data>
    </edge>
    <edge source="FRA" target="COL">
      <data key="d0">38827</data>
    </edge>
    <edge source="FRA" target="HRV">
      <data key="d0">1815479</data>
    </edge>
    <edge source="FRA" target="CZE">
      <data key="d0">8133635</data>
    </edge>
    <edge source="FRA" target="DNK">
      <data key="d0">1758999</data>
    </edge>
    <edge source="FRA" target="EST">
      <data key="d0">97627</data>
    </edge>
    <edge source="FRA" target="FIN">
      <data key="d0">492730</data>
    </edge>
    <edge source="FRA" target="DEU">
      <data key="d0">495516199</data>
    </edge>
    <edge source="FRA" target="GHA">
      <data key="d0">90121</data>
    </edge>
    <edge source="FRA" target="GRC">
      <data key="d0">2325044</data>
    </edge>
    <edge source="FRA" target="HUN">
      <data key="d0">30409072</data>
    </edge>
    <edge source="FRA" target="IDN">
      <data key="d0">10176</data>
    </edge>
    <edge source="FRA" target="IRL">
      <data key="d0">182841</data>
    </edge>
    <edge source="FRA" target="ITA">
      <data key="d0">20053829</data>
    </edge>
    <edge source="FRA" target="CIV">
      <data key="d0">17044</data>
    </edge>
    <edge source="FRA" target="JPN">
      <data key="d0">323306</data>
    </edge>
    <edge source="FRA" target="KAZ">
      <data key="d0">406712</data>
    </edge>
    <edge source="FRA" target="JOR">
      <data key="d0">173384</data>
    </edge>
    <edge source="FRA" target="KOR">
      <data key="d0">390957</data>
    </edge>
    <edge source="FRA" target="LBN">
      <data key="d0">99397</data>
    </edge>
    <edge source="FRA" target="LVA">
      <data key="d0">688856</data>
    </edge>
    <edge source="FRA" target="LTU">
      <data key="d0">1706618</data>
    </edge>
    <edge source="FRA" target="MUS">
      <data key="d0">11953</data>
    </edge>
    <edge source="FRA" target="MDA">
      <data key="d0">1730810</data>
    </edge>
    <edge source="FRA" target="MAR">
      <data key="d0">951026</data>
    </edge>
    <edge source="FRA" target="OMN">
      <data key="d0">26419</data>
    </edge>
    <edge source="FRA" target="NLD">
      <data key="d0">12456538</data>
    </edge>
    <edge source="FRA" target="NZL">
      <data key="d0">149589</data>
    </edge>
    <edge source="FRA" target="NOR">
      <data key="d0">39289</data>
    </edge>
    <edge source="FRA" target="PAK">
      <data key="d0">15953</data>
    </edge>
    <edge source="FRA" target="POL">
      <data key="d0">20259134</data>
    </edge>
    <edge source="FRA" target="PRT">
      <data key="d0">2247819</data>
    </edge>
    <edge source="FRA" target="ROU">
      <data key="d0">43845755</data>
    </edge>
    <edge source="FRA" target="RUS">
      <data key="d0">43103664</data>
    </edge>
    <edge source="FRA" target="SAU">
      <data key="d0">166410</data>
    </edge>
    <edge source="FRA" target="SEN">
      <data key="d0">699937</data>
    </edge>
    <edge source="FRA" target="SRB">
      <data key="d0">3941308</data>
    </edge>
    <edge source="FRA" target="SGP">
      <data key="d0">10536</data>
    </edge>
    <edge source="FRA" target="SVK">
      <data key="d0">4834220</data>
    </edge>
    <edge source="FRA" target="SVN">
      <data key="d0">209557</data>
    </edge>
    <edge source="FRA" target="ZAF">
      <data key="d0">162008</data>
    </edge>
    <edge source="FRA" target="ZWE">
      <data key="d0">68148</data>
    </edge>
    <edge source="FRA" target="ESP">
      <data key="d0">121092412</data>
    </edge>
    <edge source="FRA" target="SWE">
      <data key="d0">1823311</data>
    </edge>
    <edge source="FRA" target="CHE">
      <data key="d0">6186932</data>
    </edge>
    <edge source="FRA" target="THA">
      <data key="d0">816705</data>
    </edge>
    <edge source="FRA" target="ARE">
      <data key="d0">87990</data>
    </edge>
    <edge source="FRA" target="TUN">
      <data key="d0">201160</data>
    </edge>
    <edge source="FRA" target="TUR">
      <data key="d0">16216015</data>
    </edge>
    <edge source="FRA" target="UKR">
      <data key="d0">65930731</data>
    </edge>
    <edge source="FRA" target="EGY">
      <data key="d0">22839</data>
    </edge>
    <edge source="FRA" target="GBR">
      <data key="d0">14047365</data>
    </edge>
    <edge source="FRA" target="USA">
      <data key="d0">4023290</data>
    </edge>
    <edge source="GEO" target="AZE">
      <data key="d0">22835</data>
    </edge>
    <edge source="GEO" target="RUS">
      <data key="d0">1457548</data>
    </edge>
    <edge source="GEO" target="TUR">
      <data key="d0">496599</data>
    </edge>
    <edge source="GEO" target="UKR">
      <data key="d0">10139</data>
    </edge>
    <edge source="DEU" target="ALB">
      <data key="d0">116515</data>
    </edge>
    <edge source="DEU" target="DZA">
      <data key="d0">34892</data>
    </edge>
    <edge source="DEU" target="ARG">
      <data key="d0">473449</data>
    </edge>
    <edge source="DEU" target="AUS">
      <data key="d0">264921</data>
    </edge>
    <edge source="DEU" target="AUT">
      <data key="d0">26705286</data>
    </edge>
    <edge source="DEU" target="BEL">
      <data key="d0">9147034</data>
    </edge>
    <edge source="DEU" target="BRA">
      <data key="d0">178330</data>
    </edge>
    <edge source="DEU" target="BGR">
      <data key="d0">3988736</data>
    </edge>
    <edge source="DEU" target="BLR">
      <data key="d0">1968450</data>
    </edge>
    <edge source="DEU" target="CAN">
      <data key="d0">967825</data>
    </edge>
    <edge source="DEU" target="CHL">
      <data key="d0">254662</data>
    </edge>
    <edge source="DEU" target="CHN">
      <data key="d0">224324</data>
    </edge>
    <edge source="DEU" target="COL">
      <data key="d0">70918</data>
    </edge>
    <edge source="DEU" target="HRV">
      <data key="d0">1921558</data>
    </edge>
    <edge source="DEU" target="CZE">
      <data key="d0">14211677</data>
    </edge>
    <edge source="DEU" target="DNK">
      <data key="d0">16413847</data>
    </edge>
    <edge source="DEU" target="EST">
      <data key="d0">1717954</data>
    </edge>
    <edge source="DEU" target="FIN">
      <data key="d0">3431168</data>
    </edge>
    <edge source="DEU" target="FRA">
      <data key="d0">41079507</data>
    </edge>
    <edge source="DEU" target="GRC">
      <data key="d0">977985</data>
    </edge>
    <edge source="DEU" target="GTM">
      <data key="d0">15893</data>
    </edge>
    <edge source="DEU" target="HKG">
      <data key="d0">12696</data>
    </edge>
    <edge source="DEU" target="HUN">
      <data key="d0">6642527</data>
    </edge>
    <edge source="DEU" target="IRL">
      <data key="d0">870824</data>
    </edge>
    <edge source="DEU" target="ISR">
      <data key="d0">363287</data>
    </edge>
    <edge source="DEU" target="ITA">
      <data key="d0">4683586</data>
    </edge>
    <edge source="DEU" target="JPN">
      <data key="d0">617019</data>
    </edge>
    <edge source="DEU" target="KAZ">
      <data key="d0">2846932</data>
    </edge>
    <edge source="DEU" target="JOR">
      <data key="d0">43766</data>
    </edge>
    <edge source="DEU" target="KOR">
      <data key="d0">218104</data>
    </edge>
    <edge source="DEU" target="LVA">
      <data key="d0">3038490</data>
    </edge>
    <edge source="DEU" target="LTU">
      <data key="d0">8484920</data>
    </edge>
    <edge source="DEU" target="MYS">
      <data key="d0">185047</data>
    </edge>
    <edge source="DEU" target="MUS">
      <data key="d0">12035</data>
    </edge>
    <edge source="DEU" target="MDA">
      <data key="d0">560248</data>
    </edge>
    <edge source="DEU" target="MAR">
      <data key="d0">244140</data>
    </edge>
    <edge source="DEU" target="NLD">
      <data key="d0">20949730</data>
    </edge>
    <edge source="DEU" target="NOR">
      <data key="d0">956363</data>
    </edge>
    <edge source="DEU" target="PRY">
      <data key="d0">202761</data>
    </edge>
    <edge source="DEU" target="POL">
      <data key="d0">66612798</data>
    </edge>
    <edge source="DEU" target="PRT">
      <data key="d0">624920</data>
    </edge>
    <edge source="DEU" target="ROU">
      <data key="d0">8779193</data>
    </edge>
    <edge source="DEU" target="RUS">
      <data key="d0">11066565</data>
    </edge>
    <edge source="DEU" target="SAU">
      <data key="d0">180142</data>
    </edge>
    <edge source="DEU" target="SRB">
      <data key="d0">695643</data>
    </edge>
    <edge source="DEU" target="IND">
      <data key="d0">52731</data>
    </edge>
    <edge source="DEU" target="SVK">
      <data key="d0">2439195</data>
    </edge>
    <edge source="DEU" target="VNM">
      <data key="d0">76326</data>
    </edge>
    <edge source="DEU" target="SVN">
      <data key="d0">3267302</data>
    </edge>
    <edge source="DEU" target="ZAF">
      <data key="d0">388385</data>
    </edge>
    <edge source="DEU" target="ESP">
      <data key="d0">3130662</data>
    </edge>
    <edge source="DEU" target="SWE">
      <data key="d0">6553262</data>
    </edge>
    <edge source="DEU" target="CHE">
      <data key="d0">9240257</data>
    </edge>
    <edge source="DEU" target="THA">
      <data key="d0">19533</data>
    </edge>
    <edge source="DEU" target="ARE">
      <data key="d0">181533</data>
    </edge>
    <edge source="DEU" target="TUN">
      <data key="d0">69882</data>
    </edge>
    <edge source="DEU" target="TUR">
      <data key="d0">100506</data>
    </edge>
    <edge source="DEU" target="UKR">
      <data key="d0">16335052</data>
    </edge>
    <edge source="DEU" target="MKD">
      <data key="d0">24088</data>
    </edge>
    <edge source="DEU" target="EGY">
      <data key="d0">58841</data>
    </edge>
    <edge source="DEU" target="GBR">
      <data key="d0">16133688</data>
    </edge>
    <edge source="DEU" target="USA">
      <data key="d0">3764812</data>
    </edge>
    <edge source="DEU" target="URY">
      <data key="d0">177101</data>
    </edge>
    <edge source="GRC" target="ALB">
      <data key="d0">233379</data>
    </edge>
    <edge source="GRC" target="AUS">
      <data key="d0">231990</data>
    </edge>
    <edge source="GRC" target="BEL">
      <data key="d0">276031</data>
    </edge>
    <edge source="GRC" target="BGR">
      <data key="d0">6107064</data>
    </edge>
    <edge source="GRC" target="CAN">
      <data key="d0">243427</data>
    </edge>
    <edge source="GRC" target="CHN">
      <data key="d0">94960</data>
    </edge>
    <edge source="GRC" target="CRI">
      <data key="d0">21517</data>
    </edge>
    <edge source="GRC" target="HRV">
      <data key="d0">28387</data>
    </edge>
    <edge source="GRC" target="CZE">
      <data key="d0">567852</data>
    </edge>
    <edge source="GRC" target="EST">
      <data key="d0">17998</data>
    </edge>
    <edge source="GRC" target="FIN">
      <data key="d0">321698</data>
    </edge>
    <edge source="GRC" target="FRA">
      <data key="d0">884249</data>
    </edge>
    <edge source="GRC" target="DEU">
      <data key="d0">4151691</data>
    </edge>
    <edge source="GRC" target="HUN">
      <data key="d0">453572</data>
    </edge>
    <edge source="GRC" target="IDN">
      <data key="d0">345978</data>
    </edge>
    <edge source="GRC" target="ITA">
      <data key="d0">41711610</data>
    </edge>
    <edge source="GRC" target="JPN">
      <data key="d0">735540</data>
    </edge>
    <edge source="GRC" target="JOR">
      <data key="d0">131498</data>
    </edge>
    <edge source="GRC" target="KOR">
      <data key="d0">336902</data>
    </edge>
    <edge source="GRC" target="LBN">
      <data key="d0">512005</data>
    </edge>
    <edge source="GRC" target="MAR">
      <data key="d0">96295</data>
    </edge>
    <edge source="GRC" target="NLD">
      <data key="d0">150038</data>
    </edge>
    <edge source="GRC" target="POL">
      <data key="d0">2362013</data>
    </edge>
    <edge source="GRC" target="ROU">
      <data key="d0">460271</data>
    </edge>
    <edge source="GRC" target="SAU">
      <data key="d0">10047687</data>
    </edge>
    <edge source="GRC" target="SRB">
      <data key="d0">54439</data>
    </edge>
    <edge source="GRC" target="SGP">
      <data key="d0">44858</data>
    </edge>
    <edge source="GRC" target="SVK">
      <data key="d0">429234</data>
    </edge>
    <edge source="GRC" target="ESP">
      <data key="d0">5554200</data>
    </edge>
    <edge source="GRC" target="SWE">
      <data key="d0">108763</data>
    </edge>
    <edge source="GRC" target="CHE">
      <data key="d0">36842</data>
    </edge>
    <edge source="GRC" target="ARE">
      <data key="d0">1893938</data>
    </edge>
    <edge source="GRC" target="TUR">
      <data key="d0">217336</data>
    </edge>
    <edge source="GRC" target="MKD">
      <data key="d0">275859</data>
    </edge>
    <edge source="GRC" target="GBR">
      <data key="d0">7021567</data>
    </edge>
    <edge source="GRC" target="USA">
      <data key="d0">991438</data>
    </edge>
    <edge source="GTM" target="ARG">
      <data key="d0">93233</data>
    </edge>
    <edge source="GTM" target="AUT">
      <data key="d0">89100</data>
    </edge>
    <edge source="GTM" target="BEL">
      <data key="d0">109800</data>
    </edge>
    <edge source="GTM" target="BRA">
      <data key="d0">338346</data>
    </edge>
    <edge source="GTM" target="CAN">
      <data key="d0">167470</data>
    </edge>
    <edge source="GTM" target="CHL">
      <data key="d0">64736</data>
    </edge>
    <edge source="GTM" target="CHN">
      <data key="d0">23750</data>
    </edge>
    <edge source="GTM" target="COL">
      <data key="d0">515758</data>
    </edge>
    <edge source="GTM" target="CRI">
      <data key="d0">403497</data>
    </edge>
    <edge source="GTM" target="DNK">
      <data key="d0">49768</data>
    </edge>
    <edge source="GTM" target="ECU">
      <data key="d0">33842</data>
    </edge>
    <edge source="GTM" target="SLV">
      <data key="d0">422413</data>
    </edge>
    <edge source="GTM" target="FRA">
      <data key="d0">721061</data>
    </edge>
    <edge source="GTM" target="DEU">
      <data key="d0">737477</data>
    </edge>
    <edge source="GTM" target="HND">
      <data key="d0">49729</data>
    </edge>
    <edge source="GTM" target="IRL">
      <data key="d0">131875</data>
    </edge>
    <edge source="GTM" target="ISR">
      <data key="d0">16920</data>
    </edge>
    <edge source="GTM" target="JPN">
      <data key="d0">8688055</data>
    </edge>
    <edge source="GTM" target="JOR">
      <data key="d0">100183</data>
    </edge>
    <edge source="GTM" target="KOR">
      <data key="d0">51300</data>
    </edge>
    <edge source="GTM" target="MEX">
      <data key="d0">449625</data>
    </edge>
    <edge source="GTM" target="MAR">
      <data key="d0">19950</data>
    </edge>
    <edge source="GTM" target="NLD">
      <data key="d0">124981</data>
    </edge>
    <edge source="GTM" target="NIC">
      <data key="d0">140416</data>
    </edge>
    <edge source="GTM" target="PAK">
      <data key="d0">23477</data>
    </edge>
    <edge source="GTM" target="PAN">
      <data key="d0">129180</data>
    </edge>
    <edge source="GTM" target="POL">
      <data key="d0">101695</data>
    </edge>
    <edge source="GTM" target="RUS">
      <data key="d0">30150</data>
    </edge>
    <edge source="GTM" target="ZAF">
      <data key="d0">320796</data>
    </edge>
    <edge source="GTM" target="ESP">
      <data key="d0">688365</data>
    </edge>
    <edge source="GTM" target="SWE">
      <data key="d0">584051</data>
    </edge>
    <edge source="GTM" target="CHE">
      <data key="d0">47500</data>
    </edge>
    <edge source="GTM" target="ARE">
      <data key="d0">136915</data>
    </edge>
    <edge source="GTM" target="TUR">
      <data key="d0">19000</data>
    </edge>
    <edge source="GTM" target="GBR">
      <data key="d0">1164116</data>
    </edge>
    <edge source="GTM" target="USA">
      <data key="d0">9430244</data>
    </edge>
    <edge source="HND" target="CHL">
      <data key="d0">123593</data>
    </edge>
    <edge source="HND" target="CHN">
      <data key="d0">175000</data>
    </edge>
    <edge source="HND" target="COL">
      <data key="d0">42361</data>
    </edge>
    <edge source="HND" target="SLV">
      <data key="d0">77989</data>
    </edge>
    <edge source="HND" target="FRA">
      <data key="d0">1320615</data>
    </edge>
    <edge source="HND" target="JPN">
      <data key="d0">1651950</data>
    </edge>
    <edge source="HND" target="MEX">
      <data key="d0">229898</data>
    </edge>
    <edge source="HND" target="NIC">
      <data key="d0">989556</data>
    </edge>
    <edge source="HND" target="PER">
      <data key="d0">4494240</data>
    </edge>
    <edge source="HND" target="THA">
      <data key="d0">55915</data>
    </edge>
    <edge source="HND" target="USA">
      <data key="d0">1285605</data>
    </edge>
    <edge source="HUN" target="AUT">
      <data key="d0">103900531</data>
    </edge>
    <edge source="HUN" target="BEL">
      <data key="d0">16936490</data>
    </edge>
    <edge source="HUN" target="BGR">
      <data key="d0">3447717</data>
    </edge>
    <edge source="HUN" target="BLR">
      <data key="d0">779548</data>
    </edge>
    <edge source="HUN" target="CAN">
      <data key="d0">26093</data>
    </edge>
    <edge source="HUN" target="CHN">
      <data key="d0">11017</data>
    </edge>
    <edge source="HUN" target="HRV">
      <data key="d0">1538248</data>
    </edge>
    <edge source="HUN" target="CZE">
      <data key="d0">13478706</data>
    </edge>
    <edge source="HUN" target="DNK">
      <data key="d0">471681</data>
    </edge>
    <edge source="HUN" target="EST">
      <data key="d0">919224</data>
    </edge>
    <edge source="HUN" target="FIN">
      <data key="d0">96436</data>
    </edge>
    <edge source="HUN" target="FRA">
      <data key="d0">12473271</data>
    </edge>
    <edge source="HUN" target="DEU">
      <data key="d0">208919304</data>
    </edge>
    <edge source="HUN" target="GRC">
      <data key="d0">1034392</data>
    </edge>
    <edge source="HUN" target="IRL">
      <data key="d0">19652</data>
    </edge>
    <edge source="HUN" target="ITA">
      <data key="d0">20670099</data>
    </edge>
    <edge source="HUN" target="LVA">
      <data key="d0">999891</data>
    </edge>
    <edge source="HUN" target="LTU">
      <data key="d0">638489</data>
    </edge>
    <edge source="HUN" target="MDA">
      <data key="d0">5624312</data>
    </edge>
    <edge source="HUN" target="NLD">
      <data key="d0">36170136</data>
    </edge>
    <edge source="HUN" target="NOR">
      <data key="d0">184666</data>
    </edge>
    <edge source="HUN" target="POL">
      <data key="d0">37258483</data>
    </edge>
    <edge source="HUN" target="ROU">
      <data key="d0">14892894</data>
    </edge>
    <edge source="HUN" target="RUS">
      <data key="d0">19440411</data>
    </edge>
    <edge source="HUN" target="SRB">
      <data key="d0">6967563</data>
    </edge>
    <edge source="HUN" target="SVK">
      <data key="d0">18077139</data>
    </edge>
    <edge source="HUN" target="SVN">
      <data key="d0">684241</data>
    </edge>
    <edge source="HUN" target="ESP">
      <data key="d0">788873</data>
    </edge>
    <edge source="HUN" target="SWE">
      <data key="d0">451882</data>
    </edge>
    <edge source="HUN" target="CHE">
      <data key="d0">206579</data>
    </edge>
    <edge source="HUN" target="TUR">
      <data key="d0">868381</data>
    </edge>
    <edge source="HUN" target="UGA">
      <data key="d0">195260</data>
    </edge>
    <edge source="HUN" target="UKR">
      <data key="d0">29062675</data>
    </edge>
    <edge source="HUN" target="MKD">
      <data key="d0">100927</data>
    </edge>
    <edge source="HUN" target="GBR">
      <data key="d0">231175</data>
    </edge>
    <edge source="IDN" target="AUS">
      <data key="d0">261284</data>
    </edge>
    <edge source="IDN" target="KHM">
      <data key="d0">67000</data>
    </edge>
    <edge source="IDN" target="CHN">
      <data key="d0">867019</data>
    </edge>
    <edge source="IDN" target="HKG">
      <data key="d0">956284</data>
    </edge>
    <edge source="IDN" target="JPN">
      <data key="d0">47778</data>
    </edge>
    <edge source="IDN" target="KOR">
      <data key="d0">129554</data>
    </edge>
    <edge source="IDN" target="MYS">
      <data key="d0">93461915</data>
    </edge>
    <edge source="IDN" target="NLD">
      <data key="d0">45706</data>
    </edge>
    <edge source="IDN" target="PHL">
      <data key="d0">5319757</data>
    </edge>
    <edge source="IDN" target="SAU">
      <data key="d0">131969</data>
    </edge>
    <edge source="IDN" target="IND">
      <data key="d0">31211</data>
    </edge>
    <edge source="IDN" target="SGP">
      <data key="d0">149563</data>
    </edge>
    <edge source="IDN" target="VNM">
      <data key="d0">178367</data>
    </edge>
    <edge source="IDN" target="ARE">
      <data key="d0">168160</data>
    </edge>
    <edge source="IDN" target="USA">
      <data key="d0">56850</data>
    </edge>
    <edge source="IRL" target="CHL">
      <data key="d0">286882</data>
    </edge>
    <edge source="IRL" target="FIN">
      <data key="d0">450308</data>
    </edge>
    <edge source="IRL" target="DEU">
      <data key="d0">1370729</data>
    </edge>
    <edge source="IRL" target="NOR">
      <data key="d0">124336</data>
    </edge>
    <edge source="IRL" target="ESP">
      <data key="d0">12957</data>
    </edge>
    <edge source="IRL" target="SWE">
      <data key="d0">73601</data>
    </edge>
    <edge source="IRL" target="GBR">
      <data key="d0">8774764</data>
    </edge>
    <edge source="IRL" target="USA">
      <data key="d0">14426</data>
    </edge>
    <edge source="ITA" target="ALB">
      <data key="d0">18519</data>
    </edge>
    <edge source="ITA" target="AUS">
      <data key="d0">143950</data>
    </edge>
    <edge source="ITA" target="AUT">
      <data key="d0">41182283</data>
    </edge>
    <edge source="ITA" target="BEL">
      <data key="d0">2820737</data>
    </edge>
    <edge source="ITA" target="BRA">
      <data key="d0">265243</data>
    </edge>
    <edge source="ITA" target="BGR">
      <data key="d0">10360876</data>
    </edge>
    <edge source="ITA" target="BDI">
      <data key="d0">12461</data>
    </edge>
    <edge source="ITA" target="CHN">
      <data key="d0">1361153</data>
    </edge>
    <edge source="ITA" target="HRV">
      <data key="d0">5390931</data>
    </edge>
    <edge source="ITA" target="CZE">
      <data key="d0">1596622</data>
    </edge>
    <edge source="ITA" target="DNK">
      <data key="d0">4293538</data>
    </edge>
    <edge source="ITA" target="FRA">
      <data key="d0">13692426</data>
    </edge>
    <edge source="ITA" target="DEU">
      <data key="d0">19463251</data>
    </edge>
    <edge source="ITA" target="GRC">
      <data key="d0">6059486</data>
    </edge>
    <edge source="ITA" target="HUN">
      <data key="d0">5578599</data>
    </edge>
    <edge source="ITA" target="JPN">
      <data key="d0">10929</data>
    </edge>
    <edge source="ITA" target="KAZ">
      <data key="d0">24651</data>
    </edge>
    <edge source="ITA" target="JOR">
      <data key="d0">70403</data>
    </edge>
    <edge source="ITA" target="MAR">
      <data key="d0">192792</data>
    </edge>
    <edge source="ITA" target="MOZ">
      <data key="d0">187852</data>
    </edge>
    <edge source="ITA" target="NLD">
      <data key="d0">459343</data>
    </edge>
    <edge source="ITA" target="NOR">
      <data key="d0">55211</data>
    </edge>
    <edge source="ITA" target="POL">
      <data key="d0">154803</data>
    </edge>
    <edge source="ITA" target="PRT">
      <data key="d0">37728</data>
    </edge>
    <edge source="ITA" target="ROU">
      <data key="d0">3347947</data>
    </edge>
    <edge source="ITA" target="RUS">
      <data key="d0">388619</data>
    </edge>
    <edge source="ITA" target="SAU">
      <data key="d0">49099</data>
    </edge>
    <edge source="ITA" target="SEN">
      <data key="d0">74000</data>
    </edge>
    <edge source="ITA" target="SRB">
      <data key="d0">1164034</data>
    </edge>
    <edge source="ITA" target="SGP">
      <data key="d0">22426</data>
    </edge>
    <edge source="ITA" target="SVK">
      <data key="d0">1181492</data>
    </edge>
    <edge source="ITA" target="VNM">
      <data key="d0">53025</data>
    </edge>
    <edge source="ITA" target="SVN">
      <data key="d0">2258035</data>
    </edge>
    <edge source="ITA" target="ZAF">
      <data key="d0">94063</data>
    </edge>
    <edge source="ITA" target="ESP">
      <data key="d0">2997039</data>
    </edge>
    <edge source="ITA" target="SWE">
      <data key="d0">8538033</data>
    </edge>
    <edge source="ITA" target="CHE">
      <data key="d0">18109916</data>
    </edge>
    <edge source="ITA" target="ARE">
      <data key="d0">28842</data>
    </edge>
    <edge source="ITA" target="UKR">
      <data key="d0">1144771</data>
    </edge>
    <edge source="ITA" target="GBR">
      <data key="d0">873984</data>
    </edge>
    <edge source="ITA" target="USA">
      <data key="d0">403119</data>
    </edge>
    <edge source="JPN" target="ARG">
      <data key="d0">52035</data>
    </edge>
    <edge source="JPN" target="AUS">
      <data key="d0">69466</data>
    </edge>
    <edge source="JPN" target="BRA">
      <data key="d0">23324</data>
    </edge>
    <edge source="JPN" target="CAN">
      <data key="d0">22560</data>
    </edge>
    <edge source="JPN" target="CHL">
      <data key="d0">32201</data>
    </edge>
    <edge source="JPN" target="CHN">
      <data key="d0">481953</data>
    </edge>
    <edge source="JPN" target="FRA">
      <data key="d0">83241</data>
    </edge>
    <edge source="JPN" target="DEU">
      <data key="d0">560830</data>
    </edge>
    <edge source="JPN" target="HKG">
      <data key="d0">5440102</data>
    </edge>
    <edge source="JPN" target="IDN">
      <data key="d0">234172</data>
    </edge>
    <edge source="JPN" target="ITA">
      <data key="d0">246262</data>
    </edge>
    <edge source="JPN" target="KOR">
      <data key="d0">80424</data>
    </edge>
    <edge source="JPN" target="MYS">
      <data key="d0">119752</data>
    </edge>
    <edge source="JPN" target="NLD">
      <data key="d0">104871</data>
    </edge>
    <edge source="JPN" target="NZL">
      <data key="d0">59632</data>
    </edge>
    <edge source="JPN" target="VNM">
      <data key="d0">641005</data>
    </edge>
    <edge source="JPN" target="THA">
      <data key="d0">97643</data>
    </edge>
    <edge source="JPN" target="ARE">
      <data key="d0">11234</data>
    </edge>
    <edge source="JPN" target="GBR">
      <data key="d0">105912</data>
    </edge>
    <edge source="JPN" target="USA">
      <data key="d0">756005</data>
    </edge>
    <edge source="KAZ" target="AUT">
      <data key="d0">194702</data>
    </edge>
    <edge source="KAZ" target="BEL">
      <data key="d0">37182268</data>
    </edge>
    <edge source="KAZ" target="CHN">
      <data key="d0">26734110</data>
    </edge>
    <edge source="KAZ" target="CZE">
      <data key="d0">647109</data>
    </edge>
    <edge source="KAZ" target="EST">
      <data key="d0">66826</data>
    </edge>
    <edge source="KAZ" target="FIN">
      <data key="d0">14178</data>
    </edge>
    <edge source="KAZ" target="FRA">
      <data key="d0">1417463</data>
    </edge>
    <edge source="KAZ" target="DEU">
      <data key="d0">8499531</data>
    </edge>
    <edge source="KAZ" target="HUN">
      <data key="d0">39919</data>
    </edge>
    <edge source="KAZ" target="ITA">
      <data key="d0">293459</data>
    </edge>
    <edge source="KAZ" target="KGZ">
      <data key="d0">1764331</data>
    </edge>
    <edge source="KAZ" target="LVA">
      <data key="d0">3982797</data>
    </edge>
    <edge source="KAZ" target="MDA">
      <data key="d0">15400</data>
    </edge>
    <edge source="KAZ" target="NLD">
      <data key="d0">1812887</data>
    </edge>
    <edge source="KAZ" target="POL">
      <data key="d0">9908336</data>
    </edge>
    <edge source="KAZ" target="ROU">
      <data key="d0">27630</data>
    </edge>
    <edge source="KAZ" target="RUS">
      <data key="d0">23840465</data>
    </edge>
    <edge source="KAZ" target="SVK">
      <data key="d0">586902</data>
    </edge>
    <edge source="KAZ" target="SVN">
      <data key="d0">244944</data>
    </edge>
    <edge source="KAZ" target="ESP">
      <data key="d0">14095</data>
    </edge>
    <edge source="KAZ" target="SWE">
      <data key="d0">4495352</data>
    </edge>
    <edge source="KAZ" target="CHE">
      <data key="d0">137787</data>
    </edge>
    <edge source="KAZ" target="TUR">
      <data key="d0">3528599</data>
    </edge>
    <edge source="KAZ" target="UKR">
      <data key="d0">250106</data>
    </edge>
    <edge source="KAZ" target="EGY">
      <data key="d0">533621</data>
    </edge>
    <edge source="KAZ" target="USA">
      <data key="d0">152893</data>
    </edge>
    <edge source="JOR" target="PSE">
      <data key="d0">236276</data>
    </edge>
    <edge source="JOR" target="LBN">
      <data key="d0">14068</data>
    </edge>
    <edge source="JOR" target="SAU">
      <data key="d0">1293678</data>
    </edge>
    <edge source="JOR" target="IND">
      <data key="d0">17931</data>
    </edge>
    <edge source="JOR" target="ARE">
      <data key="d0">80837</data>
    </edge>
    <edge source="JOR" target="EGY">
      <data key="d0">187618</data>
    </edge>
    <edge source="JOR" target="USA">
      <data key="d0">20032</data>
    </edge>
    <edge source="KOR" target="CAN">
      <data key="d0">77521</data>
    </edge>
    <edge source="KOR" target="CHN">
      <data key="d0">299946</data>
    </edge>
    <edge source="KOR" target="FRA">
      <data key="d0">366796</data>
    </edge>
    <edge source="KOR" target="JPN">
      <data key="d0">395848</data>
    </edge>
    <edge source="KOR" target="NLD">
      <data key="d0">14205</data>
    </edge>
    <edge source="KOR" target="PHL">
      <data key="d0">21163</data>
    </edge>
    <edge source="KOR" target="IND">
      <data key="d0">26444</data>
    </edge>
    <edge source="KOR" target="VNM">
      <data key="d0">514173</data>
    </edge>
    <edge source="KOR" target="ESP">
      <data key="d0">10480</data>
    </edge>
    <edge source="KOR" target="ARE">
      <data key="d0">13148</data>
    </edge>
    <edge source="KOR" target="GBR">
      <data key="d0">37084</data>
    </edge>
    <edge source="KOR" target="USA">
      <data key="d0">179567</data>
    </edge>
    <edge source="LBN" target="CHN">
      <data key="d0">64060</data>
    </edge>
    <edge source="LBN" target="JOR">
      <data key="d0">209786</data>
    </edge>
    <edge source="LBN" target="MYS">
      <data key="d0">14784</data>
    </edge>
    <edge source="LBN" target="SAU">
      <data key="d0">18214</data>
    </edge>
    <edge source="LBN" target="SWE">
      <data key="d0">18030</data>
    </edge>
    <edge source="LBN" target="CHE">
      <data key="d0">11110</data>
    </edge>
    <edge source="LBN" target="TUR">
      <data key="d0">68156</data>
    </edge>
    <edge source="LBN" target="EGY">
      <data key="d0">19881</data>
    </edge>
    <edge source="LBN" target="USA">
      <data key="d0">16672</data>
    </edge>
    <edge source="LVA" target="BEL">
      <data key="d0">12718437</data>
    </edge>
    <edge source="LVA" target="BLR">
      <data key="d0">53827</data>
    </edge>
    <edge source="LVA" target="DNK">
      <data key="d0">11007773</data>
    </edge>
    <edge source="LVA" target="EST">
      <data key="d0">2438466</data>
    </edge>
    <edge source="LVA" target="FIN">
      <data key="d0">3845045</data>
    </edge>
    <edge source="LVA" target="FRA">
      <data key="d0">400881</data>
    </edge>
    <edge source="LVA" target="DEU">
      <data key="d0">32279764</data>
    </edge>
    <edge source="LVA" target="GRC">
      <data key="d0">19934</data>
    </edge>
    <edge source="LVA" target="HUN">
      <data key="d0">30685</data>
    </edge>
    <edge source="LVA" target="ITA">
      <data key="d0">10374</data>
    </edge>
    <edge source="LVA" target="KAZ">
      <data key="d0">85836</data>
    </edge>
    <edge source="LVA" target="LTU">
      <data key="d0">16012473</data>
    </edge>
    <edge source="LVA" target="NLD">
      <data key="d0">4248387</data>
    </edge>
    <edge source="LVA" target="NOR">
      <data key="d0">1331789</data>
    </edge>
    <edge source="LVA" target="SWE">
      <data key="d0">889279</data>
    </edge>
    <edge source="LVA" target="GBR">
      <data key="d0">11902435</data>
    </edge>
    <edge source="LTU" target="AUT">
      <data key="d0">155908</data>
    </edge>
    <edge source="LTU" target="BEL">
      <data key="d0">20664981</data>
    </edge>
    <edge source="LTU" target="BLR">
      <data key="d0">1672224</data>
    </edge>
    <edge source="LTU" target="CAN">
      <data key="d0">176624</data>
    </edge>
    <edge source="LTU" target="CHN">
      <data key="d0">21118</data>
    </edge>
    <edge source="LTU" target="HRV">
      <data key="d0">13487</data>
    </edge>
    <edge source="LTU" target="DNK">
      <data key="d0">862160</data>
    </edge>
    <edge source="LTU" target="EST">
      <data key="d0">1884549</data>
    </edge>
    <edge source="LTU" target="FIN">
      <data key="d0">4644123</data>
    </edge>
    <edge source="LTU" target="FRA">
      <data key="d0">43785</data>
    </edge>
    <edge source="LTU" target="GEO">
      <data key="d0">12604</data>
    </edge>
    <edge source="LTU" target="DEU">
      <data key="d0">18392385</data>
    </edge>
    <edge source="LTU" target="IRL">
      <data key="d0">26000</data>
    </edge>
    <edge source="LTU" target="ISR">
      <data key="d0">12570</data>
    </edge>
    <edge source="LTU" target="ITA">
      <data key="d0">429192</data>
    </edge>
    <edge source="LTU" target="KOR">
      <data key="d0">32259</data>
    </edge>
    <edge source="LTU" target="LVA">
      <data key="d0">25507737</data>
    </edge>
    <edge source="LTU" target="NLD">
      <data key="d0">11334812</data>
    </edge>
    <edge source="LTU" target="POL">
      <data key="d0">4624693</data>
    </edge>
    <edge source="LTU" target="RUS">
      <data key="d0">597709</data>
    </edge>
    <edge source="LTU" target="ESP">
      <data key="d0">50626</data>
    </edge>
    <edge source="LTU" target="SWE">
      <data key="d0">482667</data>
    </edge>
    <edge source="LTU" target="CHE">
      <data key="d0">68466</data>
    </edge>
    <edge source="LTU" target="GBR">
      <data key="d0">237643</data>
    </edge>
    <edge source="LTU" target="USA">
      <data key="d0">178336</data>
    </edge>
    <edge source="MYS" target="AUS">
      <data key="d0">53060</data>
    </edge>
    <edge source="MYS" target="LKA">
      <data key="d0">5289076</data>
    </edge>
    <edge source="MYS" target="CHN">
      <data key="d0">88847</data>
    </edge>
    <edge source="MYS" target="FRA">
      <data key="d0">14012</data>
    </edge>
    <edge source="MYS" target="GMB">
      <data key="d0">431086</data>
    </edge>
    <edge source="MYS" target="HKG">
      <data key="d0">245539</data>
    </edge>
    <edge source="MYS" target="IDN">
      <data key="d0">9238200</data>
    </edge>
    <edge source="MYS" target="MUS">
      <data key="d0">10836</data>
    </edge>
    <edge source="MYS" target="NLD">
      <data key="d0">80592</data>
    </edge>
    <edge source="MYS" target="PAK">
      <data key="d0">7934101</data>
    </edge>
    <edge source="MYS" target="PHL">
      <data key="d0">71747</data>
    </edge>
    <edge source="MYS" target="IND">
      <data key="d0">385022</data>
    </edge>
    <edge source="MYS" target="SGP">
      <data key="d0">7082841</data>
    </edge>
    <edge source="MYS" target="VNM">
      <data key="d0">2473594</data>
    </edge>
    <edge source="MYS" target="THA">
      <data key="d0">444036</data>
    </edge>
    <edge source="MYS" target="USA">
      <data key="d0">32729</data>
    </edge>
    <edge source="MUS" target="IND">
      <data key="d0">12728</data>
    </edge>
    <edge source="MEX" target="ARG">
      <data key="d0">771472</data>
    </edge>
    <edge source="MEX" target="AUS">
      <data key="d0">628373</data>
    </edge>
    <edge source="MEX" target="BRA">
      <data key="d0">1110984</data>
    </edge>
    <edge source="MEX" target="CAN">
      <data key="d0">1121862</data>
    </edge>
    <edge source="MEX" target="CHL">
      <data key="d0">160106</data>
    </edge>
    <edge source="MEX" target="CHN">
      <data key="d0">551839</data>
    </edge>
    <edge source="MEX" target="COL">
      <data key="d0">74866</data>
    </edge>
    <edge source="MEX" target="CRI">
      <data key="d0">197999</data>
    </edge>
    <edge source="MEX" target="SLV">
      <data key="d0">123683</data>
    </edge>
    <edge source="MEX" target="FRA">
      <data key="d0">422402</data>
    </edge>
    <edge source="MEX" target="DEU">
      <data key="d0">3396615</data>
    </edge>
    <edge source="MEX" target="GTM">
      <data key="d0">743442</data>
    </edge>
    <edge source="MEX" target="HKG">
      <data key="d0">245775</data>
    </edge>
    <edge source="MEX" target="IDN">
      <data key="d0">46547</data>
    </edge>
    <edge source="MEX" target="JPN">
      <data key="d0">4637943</data>
    </edge>
    <edge source="MEX" target="KOR">
      <data key="d0">727778</data>
    </edge>
    <edge source="MEX" target="LBN">
      <data key="d0">16920</data>
    </edge>
    <edge source="MEX" target="MYS">
      <data key="d0">676726</data>
    </edge>
    <edge source="MEX" target="NLD">
      <data key="d0">5855216</data>
    </edge>
    <edge source="MEX" target="NZL">
      <data key="d0">174176</data>
    </edge>
    <edge source="MEX" target="PER">
      <data key="d0">173495</data>
    </edge>
    <edge source="MEX" target="PHL">
      <data key="d0">248009</data>
    </edge>
    <edge source="MEX" target="POL">
      <data key="d0">120174</data>
    </edge>
    <edge source="MEX" target="RUS">
      <data key="d0">872173</data>
    </edge>
    <edge source="MEX" target="SAU">
      <data key="d0">412811</data>
    </edge>
    <edge source="MEX" target="SGP">
      <data key="d0">1205486</data>
    </edge>
    <edge source="MEX" target="ESP">
      <data key="d0">341442</data>
    </edge>
    <edge source="MEX" target="CHE">
      <data key="d0">24131</data>
    </edge>
    <edge source="MEX" target="THA">
      <data key="d0">294958</data>
    </edge>
    <edge source="MEX" target="ARE">
      <data key="d0">318491</data>
    </edge>
    <edge source="MEX" target="TUR">
      <data key="d0">182740</data>
    </edge>
    <edge source="MEX" target="UKR">
      <data key="d0">125157</data>
    </edge>
    <edge source="MEX" target="EGY">
      <data key="d0">273636</data>
    </edge>
    <edge source="MEX" target="GBR">
      <data key="d0">546733</data>
    </edge>
    <edge source="MEX" target="USA">
      <data key="d0">18036835</data>
    </edge>
    <edge source="MEX" target="URY">
      <data key="d0">27360</data>
    </edge>
    <edge source="MDA" target="AUT">
      <data key="d0">1650285</data>
    </edge>
    <edge source="MDA" target="BEL">
      <data key="d0">192797</data>
    </edge>
    <edge source="MDA" target="BGR">
      <data key="d0">19276085</data>
    </edge>
    <edge source="MDA" target="BLR">
      <data key="d0">377855</data>
    </edge>
    <edge source="MDA" target="CAN">
      <data key="d0">13063</data>
    </edge>
    <edge source="MDA" target="CZE">
      <data key="d0">567848</data>
    </edge>
    <edge source="MDA" target="DNK">
      <data key="d0">26150</data>
    </edge>
    <edge source="MDA" target="FIN">
      <data key="d0">586564</data>
    </edge>
    <edge source="MDA" target="DEU">
      <data key="d0">4221901</data>
    </edge>
    <edge source="MDA" target="GRC">
      <data key="d0">27986</data>
    </edge>
    <edge source="MDA" target="HUN">
      <data key="d0">28970</data>
    </edge>
    <edge source="MDA" target="IRL">
      <data key="d0">73609</data>
    </edge>
    <edge source="MDA" target="ISR">
      <data key="d0">12205</data>
    </edge>
    <edge source="MDA" target="ITA">
      <data key="d0">725763</data>
    </edge>
    <edge source="MDA" target="LBN">
      <data key="d0">1257465</data>
    </edge>
    <edge source="MDA" target="LVA">
      <data key="d0">181158</data>
    </edge>
    <edge source="MDA" target="LTU">
      <data key="d0">1916015</data>
    </edge>
    <edge source="MDA" target="NLD">
      <data key="d0">235443</data>
    </edge>
    <edge source="MDA" target="POL">
      <data key="d0">7664160</data>
    </edge>
    <edge source="MDA" target="PRT">
      <data key="d0">33598</data>
    </edge>
    <edge source="MDA" target="ROU">
      <data key="d0">69284641</data>
    </edge>
    <edge source="MDA" target="RUS">
      <data key="d0">1641728</data>
    </edge>
    <edge source="MDA" target="SRB">
      <data key="d0">126605</data>
    </edge>
    <edge source="MDA" target="SVK">
      <data key="d0">109893</data>
    </edge>
    <edge source="MDA" target="ESP">
      <data key="d0">241117</data>
    </edge>
    <edge source="MDA" target="CHE">
      <data key="d0">19225110</data>
    </edge>
    <edge source="MDA" target="ARE">
      <data key="d0">43313</data>
    </edge>
    <edge source="MDA" target="TUR">
      <data key="d0">23322285</data>
    </edge>
    <edge source="MDA" target="UKR">
      <data key="d0">1426918</data>
    </edge>
    <edge source="MDA" target="GBR">
      <data key="d0">44526503</data>
    </edge>
    <edge source="MDA" target="USA">
      <data key="d0">15288</data>
    </edge>
    <edge source="MAR" target="FRA">
      <data key="d0">34427</data>
    </edge>
    <edge source="MAR" target="NLD">
      <data key="d0">422777</data>
    </edge>
    <edge source="MAR" target="TGO">
      <data key="d0">19129</data>
    </edge>
    <edge source="MAR" target="TUN">
      <data key="d0">69274</data>
    </edge>
    <edge source="MAR" target="EGY">
      <data key="d0">52530</data>
    </edge>
    <edge source="OMN" target="ARE">
      <data key="d0">43059</data>
    </edge>
    <edge source="NLD" target="ALB">
      <data key="d0">101144</data>
    </edge>
    <edge source="NLD" target="DZA">
      <data key="d0">2728285</data>
    </edge>
    <edge source="NLD" target="AZE">
      <data key="d0">132815</data>
    </edge>
    <edge source="NLD" target="ARG">
      <data key="d0">49329</data>
    </edge>
    <edge source="NLD" target="AUS">
      <data key="d0">367595</data>
    </edge>
    <edge source="NLD" target="AUT">
      <data key="d0">8729622</data>
    </edge>
    <edge source="NLD" target="ARM">
      <data key="d0">18949</data>
    </edge>
    <edge source="NLD" target="BEL">
      <data key="d0">95669605</data>
    </edge>
    <edge source="NLD" target="BOL">
      <data key="d0">19117</data>
    </edge>
    <edge source="NLD" target="BRA">
      <data key="d0">558560</data>
    </edge>
    <edge source="NLD" target="BGR">
      <data key="d0">1594118</data>
    </edge>
    <edge source="NLD" target="BLR">
      <data key="d0">28674</data>
    </edge>
    <edge source="NLD" target="CAN">
      <data key="d0">573609</data>
    </edge>
    <edge source="NLD" target="CHL">
      <data key="d0">450907</data>
    </edge>
    <edge source="NLD" target="CHN">
      <data key="d0">989653</data>
    </edge>
    <edge source="NLD" target="COL">
      <data key="d0">37480</data>
    </edge>
    <edge source="NLD" target="CRI">
      <data key="d0">514126</data>
    </edge>
    <edge source="NLD" target="HRV">
      <data key="d0">1144160</data>
    </edge>
    <edge source="NLD" target="CZE">
      <data key="d0">7667528</data>
    </edge>
    <edge source="NLD" target="DNK">
      <data key="d0">12319368</data>
    </edge>
    <edge source="NLD" target="ECU">
      <data key="d0">12852</data>
    </edge>
    <edge source="NLD" target="ETH">
      <data key="d0">19335</data>
    </edge>
    <edge source="NLD" target="EST">
      <data key="d0">1278413</data>
    </edge>
    <edge source="NLD" target="FIN">
      <data key="d0">15780996</data>
    </edge>
    <edge source="NLD" target="FRA">
      <data key="d0">51527680</data>
    </edge>
    <edge source="NLD" target="GEO">
      <data key="d0">292886</data>
    </edge>
    <edge source="NLD" target="DEU">
      <data key="d0">993817716</data>
    </edge>
    <edge source="NLD" target="GHA">
      <data key="d0">79876</data>
    </edge>
    <edge source="NLD" target="GRC">
      <data key="d0">3794182</data>
    </edge>
    <edge source="NLD" target="GTM">
      <data key="d0">933201</data>
    </edge>
    <edge source="NLD" target="HND">
      <data key="d0">1308042</data>
    </edge>
    <edge source="NLD" target="HKG">
      <data key="d0">10929</data>
    </edge>
    <edge source="NLD" target="HUN">
      <data key="d0">4491267</data>
    </edge>
    <edge source="NLD" target="IRL">
      <data key="d0">3161683</data>
    </edge>
    <edge source="NLD" target="ISR">
      <data key="d0">781632</data>
    </edge>
    <edge source="NLD" target="ITA">
      <data key="d0">12060683</data>
    </edge>
    <edge source="NLD" target="JPN">
      <data key="d0">262546</data>
    </edge>
    <edge source="NLD" target="KAZ">
      <data key="d0">1309613</data>
    </edge>
    <edge source="NLD" target="KOR">
      <data key="d0">251359</data>
    </edge>
    <edge source="NLD" target="LBN">
      <data key="d0">656898</data>
    </edge>
    <edge source="NLD" target="LVA">
      <data key="d0">307554</data>
    </edge>
    <edge source="NLD" target="LTU">
      <data key="d0">710502</data>
    </edge>
    <edge source="NLD" target="MYS">
      <data key="d0">184877</data>
    </edge>
    <edge source="NLD" target="MUS">
      <data key="d0">22068</data>
    </edge>
    <edge source="NLD" target="MEX">
      <data key="d0">390818</data>
    </edge>
    <edge source="NLD" target="MDA">
      <data key="d0">116740</data>
    </edge>
    <edge source="NLD" target="MAR">
      <data key="d0">4941436</data>
    </edge>
    <edge source="NLD" target="NZL">
      <data key="d0">33995</data>
    </edge>
    <edge source="NLD" target="NOR">
      <data key="d0">6665476</data>
    </edge>
    <edge source="NLD" target="PER">
      <data key="d0">91065</data>
    </edge>
    <edge source="NLD" target="POL">
      <data key="d0">25156445</data>
    </edge>
    <edge source="NLD" target="PRT">
      <data key="d0">2517192</data>
    </edge>
    <edge source="NLD" target="ROU">
      <data key="d0">6572988</data>
    </edge>
    <edge source="NLD" target="RUS">
      <data key="d0">3421831</data>
    </edge>
    <edge source="NLD" target="SAU">
      <data key="d0">296930</data>
    </edge>
    <edge source="NLD" target="SEN">
      <data key="d0">267084</data>
    </edge>
    <edge source="NLD" target="SRB">
      <data key="d0">4245690</data>
    </edge>
    <edge source="NLD" target="SGP">
      <data key="d0">65603</data>
    </edge>
    <edge source="NLD" target="SVK">
      <data key="d0">1977801</data>
    </edge>
    <edge source="NLD" target="VNM">
      <data key="d0">112089</data>
    </edge>
    <edge source="NLD" target="SVN">
      <data key="d0">1136039</data>
    </edge>
    <edge source="NLD" target="ZAF">
      <data key="d0">891924</data>
    </edge>
    <edge source="NLD" target="ESP">
      <data key="d0">12753592</data>
    </edge>
    <edge source="NLD" target="SWE">
      <data key="d0">6071446</data>
    </edge>
    <edge source="NLD" target="CHE">
      <data key="d0">1036967</data>
    </edge>
    <edge source="NLD" target="THA">
      <data key="d0">49373</data>
    </edge>
    <edge source="NLD" target="ARE">
      <data key="d0">1011665</data>
    </edge>
    <edge source="NLD" target="TUR">
      <data key="d0">6903685</data>
    </edge>
    <edge source="NLD" target="UKR">
      <data key="d0">1171795</data>
    </edge>
    <edge source="NLD" target="MKD">
      <data key="d0">288673</data>
    </edge>
    <edge source="NLD" target="EGY">
      <data key="d0">20721</data>
    </edge>
    <edge source="NLD" target="GBR">
      <data key="d0">49479084</data>
    </edge>
    <edge source="NLD" target="USA">
      <data key="d0">6770623</data>
    </edge>
    <edge source="NZL" target="AUS">
      <data key="d0">1254095</data>
    </edge>
    <edge source="NZL" target="CHL">
      <data key="d0">85620</data>
    </edge>
    <edge source="NZL" target="CHN">
      <data key="d0">159230</data>
    </edge>
    <edge source="NZL" target="DEU">
      <data key="d0">839158</data>
    </edge>
    <edge source="NZL" target="HKG">
      <data key="d0">31548</data>
    </edge>
    <edge source="NZL" target="JPN">
      <data key="d0">355604</data>
    </edge>
    <edge source="NZL" target="MYS">
      <data key="d0">28983</data>
    </edge>
    <edge source="NZL" target="NLD">
      <data key="d0">195889</data>
    </edge>
    <edge source="NZL" target="PAK">
      <data key="d0">37739</data>
    </edge>
    <edge source="NZL" target="PRY">
      <data key="d0">59238</data>
    </edge>
    <edge source="NZL" target="VNM">
      <data key="d0">401920</data>
    </edge>
    <edge source="NZL" target="ZAF">
      <data key="d0">64148</data>
    </edge>
    <edge source="NZL" target="THA">
      <data key="d0">94276</data>
    </edge>
    <edge source="NZL" target="GBR">
      <data key="d0">468751</data>
    </edge>
    <edge source="NZL" target="USA">
      <data key="d0">675296</data>
    </edge>
    <edge source="NIC" target="AUS">
      <data key="d0">2220950</data>
    </edge>
    <edge source="NIC" target="AUT">
      <data key="d0">68259</data>
    </edge>
    <edge source="NIC" target="BEL">
      <data key="d0">131507</data>
    </edge>
    <edge source="NIC" target="BGR">
      <data key="d0">1356636</data>
    </edge>
    <edge source="NIC" target="CAN">
      <data key="d0">1976968</data>
    </edge>
    <edge source="NIC" target="COL">
      <data key="d0">6406146</data>
    </edge>
    <edge source="NIC" target="CRI">
      <data key="d0">7021561</data>
    </edge>
    <edge source="NIC" target="SLV">
      <data key="d0">6667943</data>
    </edge>
    <edge source="NIC" target="DEU">
      <data key="d0">384004</data>
    </edge>
    <edge source="NIC" target="GTM">
      <data key="d0">2577489</data>
    </edge>
    <edge source="NIC" target="HND">
      <data key="d0">2333034</data>
    </edge>
    <edge source="NIC" target="IRL">
      <data key="d0">158325</data>
    </edge>
    <edge source="NIC" target="ITA">
      <data key="d0">91650</data>
    </edge>
    <edge source="NIC" target="JPN">
      <data key="d0">2167655</data>
    </edge>
    <edge source="NIC" target="MEX">
      <data key="d0">26820469</data>
    </edge>
    <edge source="NIC" target="NLD">
      <data key="d0">708750</data>
    </edge>
    <edge source="NIC" target="PAN">
      <data key="d0">528750</data>
    </edge>
    <edge source="NIC" target="POL">
      <data key="d0">1340223</data>
    </edge>
    <edge source="NIC" target="RUS">
      <data key="d0">4848490</data>
    </edge>
    <edge source="NIC" target="ZAF">
      <data key="d0">47675</data>
    </edge>
    <edge source="NIC" target="ESP">
      <data key="d0">933891</data>
    </edge>
    <edge source="NIC" target="SWE">
      <data key="d0">39600</data>
    </edge>
    <edge source="NIC" target="GBR">
      <data key="d0">18954330</data>
    </edge>
    <edge source="NIC" target="USA">
      <data key="d0">2605396</data>
    </edge>
    <edge source="NOR" target="CZE">
      <data key="d0">33973</data>
    </edge>
    <edge source="NOR" target="DNK">
      <data key="d0">122001</data>
    </edge>
    <edge source="NOR" target="NLD">
      <data key="d0">99312</data>
    </edge>
    <edge source="NOR" target="SWE">
      <data key="d0">190467</data>
    </edge>
    <edge source="PAK" target="AZE">
      <data key="d0">6376541</data>
    </edge>
    <edge source="PAK" target="AUS">
      <data key="d0">107515</data>
    </edge>
    <edge source="PAK" target="BEL">
      <data key="d0">145826</data>
    </edge>
    <edge source="PAK" target="BGR">
      <data key="d0">146263</data>
    </edge>
    <edge source="PAK" target="LKA">
      <data key="d0">24606</data>
    </edge>
    <edge source="PAK" target="CHN">
      <data key="d0">1211736</data>
    </edge>
    <edge source="PAK" target="HRV">
      <data key="d0">132917</data>
    </edge>
    <edge source="PAK" target="DEU">
      <data key="d0">455515</data>
    </edge>
    <edge source="PAK" target="GRC">
      <data key="d0">38179</data>
    </edge>
    <edge source="PAK" target="IDN">
      <data key="d0">302054</data>
    </edge>
    <edge source="PAK" target="ITA">
      <data key="d0">171196</data>
    </edge>
    <edge source="PAK" target="JPN">
      <data key="d0">1849388</data>
    </edge>
    <edge source="PAK" target="KAZ">
      <data key="d0">4526446</data>
    </edge>
    <edge source="PAK" target="JOR">
      <data key="d0">262676</data>
    </edge>
    <edge source="PAK" target="KOR">
      <data key="d0">2970147</data>
    </edge>
    <edge source="PAK" target="LBN">
      <data key="d0">102233</data>
    </edge>
    <edge source="PAK" target="LVA">
      <data key="d0">173294</data>
    </edge>
    <edge source="PAK" target="LTU">
      <data key="d0">36664</data>
    </edge>
    <edge source="PAK" target="MYS">
      <data key="d0">891264</data>
    </edge>
    <edge source="PAK" target="MUS">
      <data key="d0">73812</data>
    </edge>
    <edge source="PAK" target="NLD">
      <data key="d0">137530</data>
    </edge>
    <edge source="PAK" target="POL">
      <data key="d0">942280</data>
    </edge>
    <edge source="PAK" target="ROU">
      <data key="d0">61316</data>
    </edge>
    <edge source="PAK" target="SAU">
      <data key="d0">489008</data>
    </edge>
    <edge source="PAK" target="IND">
      <data key="d0">2156217</data>
    </edge>
    <edge source="PAK" target="SGP">
      <data key="d0">633593</data>
    </edge>
    <edge source="PAK" target="VNM">
      <data key="d0">4623918</data>
    </edge>
    <edge source="PAK" target="ESP">
      <data key="d0">407054</data>
    </edge>
    <edge source="PAK" target="ARE">
      <data key="d0">779276</data>
    </edge>
    <edge source="PAK" target="TUR">
      <data key="d0">2478795</data>
    </edge>
    <edge source="PAK" target="EGY">
      <data key="d0">199059</data>
    </edge>
    <edge source="PAK" target="GBR">
      <data key="d0">66443</data>
    </edge>
    <edge source="PAK" target="USA">
      <data key="d0">637963</data>
    </edge>
    <edge source="PRY" target="ARG">
      <data key="d0">240212150</data>
    </edge>
    <edge source="PRY" target="AUS">
      <data key="d0">2331123</data>
    </edge>
    <edge source="PRY" target="BEL">
      <data key="d0">21900</data>
    </edge>
    <edge source="PRY" target="BOL">
      <data key="d0">246259</data>
    </edge>
    <edge source="PRY" target="BRA">
      <data key="d0">121224217</data>
    </edge>
    <edge source="PRY" target="BGR">
      <data key="d0">140700</data>
    </edge>
    <edge source="PRY" target="CAN">
      <data key="d0">696480</data>
    </edge>
    <edge source="PRY" target="CHL">
      <data key="d0">386340</data>
    </edge>
    <edge source="PRY" target="CHN">
      <data key="d0">1971808</data>
    </edge>
    <edge source="PRY" target="CZE">
      <data key="d0">413650</data>
    </edge>
    <edge source="PRY" target="DNK">
      <data key="d0">551400</data>
    </edge>
    <edge source="PRY" target="ECU">
      <data key="d0">386467</data>
    </edge>
    <edge source="PRY" target="EST">
      <data key="d0">113000</data>
    </edge>
    <edge source="PRY" target="PSE">
      <data key="d0">121250</data>
    </edge>
    <edge source="PRY" target="DEU">
      <data key="d0">138740787</data>
    </edge>
    <edge source="PRY" target="GRC">
      <data key="d0">28039314</data>
    </edge>
    <edge source="PRY" target="IRL">
      <data key="d0">58000</data>
    </edge>
    <edge source="PRY" target="ISR">
      <data key="d0">69037021</data>
    </edge>
    <edge source="PRY" target="ITA">
      <data key="d0">77069600</data>
    </edge>
    <edge source="PRY" target="JPN">
      <data key="d0">17034827</data>
    </edge>
    <edge source="PRY" target="KOR">
      <data key="d0">55937698</data>
    </edge>
    <edge source="PRY" target="LBN">
      <data key="d0">154645</data>
    </edge>
    <edge source="PRY" target="MYS">
      <data key="d0">4283112</data>
    </edge>
    <edge source="PRY" target="MEX">
      <data key="d0">98469069</data>
    </edge>
    <edge source="PRY" target="OMN">
      <data key="d0">222860</data>
    </edge>
    <edge source="PRY" target="NLD">
      <data key="d0">35919422</data>
    </edge>
    <edge source="PRY" target="NZL">
      <data key="d0">161638</data>
    </edge>
    <edge source="PRY" target="PAK">
      <data key="d0">339085</data>
    </edge>
    <edge source="PRY" target="PER">
      <data key="d0">15622218</data>
    </edge>
    <edge source="PRY" target="POL">
      <data key="d0">70428</data>
    </edge>
    <edge source="PRY" target="PRT">
      <data key="d0">68358191</data>
    </edge>
    <edge source="PRY" target="RUS">
      <data key="d0">359558690</data>
    </edge>
    <edge source="PRY" target="IND">
      <data key="d0">3312295</data>
    </edge>
    <edge source="PRY" target="SGP">
      <data key="d0">29340</data>
    </edge>
    <edge source="PRY" target="SVK">
      <data key="d0">84800</data>
    </edge>
    <edge source="PRY" target="VNM">
      <data key="d0">26852064</data>
    </edge>
    <edge source="PRY" target="ZAF">
      <data key="d0">82825669</data>
    </edge>
    <edge source="PRY" target="ESP">
      <data key="d0">121035110</data>
    </edge>
    <edge source="PRY" target="THA">
      <data key="d0">439167</data>
    </edge>
    <edge source="PRY" target="ARE">
      <data key="d0">153390</data>
    </edge>
    <edge source="PRY" target="TUN">
      <data key="d0">28926849</data>
    </edge>
    <edge source="PRY" target="TUR">
      <data key="d0">214358125</data>
    </edge>
    <edge source="PRY" target="EGY">
      <data key="d0">219123</data>
    </edge>
    <edge source="PRY" target="GBR">
      <data key="d0">12894703</data>
    </edge>
    <edge source="PRY" target="USA">
      <data key="d0">13412106</data>
    </edge>
    <edge source="PRY" target="URY">
      <data key="d0">44638864</data>
    </edge>
    <edge source="PER" target="AUS">
      <data key="d0">1215119</data>
    </edge>
    <edge source="PER" target="BRA">
      <data key="d0">29077</data>
    </edge>
    <edge source="PER" target="BGR">
      <data key="d0">13003</data>
    </edge>
    <edge source="PER" target="CAN">
      <data key="d0">299798</data>
    </edge>
    <edge source="PER" target="CHL">
      <data key="d0">690033</data>
    </edge>
    <edge source="PER" target="CHN">
      <data key="d0">54355</data>
    </edge>
    <edge source="PER" target="HRV">
      <data key="d0">59819</data>
    </edge>
    <edge source="PER" target="CZE">
      <data key="d0">86934</data>
    </edge>
    <edge source="PER" target="DNK">
      <data key="d0">233070</data>
    </edge>
    <edge source="PER" target="ECU">
      <data key="d0">905820</data>
    </edge>
    <edge source="PER" target="FIN">
      <data key="d0">31688</data>
    </edge>
    <edge source="PER" target="FRA">
      <data key="d0">294309</data>
    </edge>
    <edge source="PER" target="DEU">
      <data key="d0">604388</data>
    </edge>
    <edge source="PER" target="GRC">
      <data key="d0">190695</data>
    </edge>
    <edge source="PER" target="HKG">
      <data key="d0">116308</data>
    </edge>
    <edge source="PER" target="IDN">
      <data key="d0">84015</data>
    </edge>
    <edge source="PER" target="ISR">
      <data key="d0">38959</data>
    </edge>
    <edge source="PER" target="ITA">
      <data key="d0">1083165</data>
    </edge>
    <edge source="PER" target="JPN">
      <data key="d0">1058912</data>
    </edge>
    <edge source="PER" target="JOR">
      <data key="d0">12257</data>
    </edge>
    <edge source="PER" target="KOR">
      <data key="d0">235232</data>
    </edge>
    <edge source="PER" target="LBN">
      <data key="d0">10839</data>
    </edge>
    <edge source="PER" target="LTU">
      <data key="d0">51748</data>
    </edge>
    <edge source="PER" target="MYS">
      <data key="d0">16400</data>
    </edge>
    <edge source="PER" target="MEX">
      <data key="d0">106400</data>
    </edge>
    <edge source="PER" target="NLD">
      <data key="d0">9151667</data>
    </edge>
    <edge source="PER" target="NZL">
      <data key="d0">41303</data>
    </edge>
    <edge source="PER" target="NOR">
      <data key="d0">48100</data>
    </edge>
    <edge source="PER" target="PAN">
      <data key="d0">4706530</data>
    </edge>
    <edge source="PER" target="POL">
      <data key="d0">175118</data>
    </edge>
    <edge source="PER" target="SAU">
      <data key="d0">27314</data>
    </edge>
    <edge source="PER" target="SGP">
      <data key="d0">151526</data>
    </edge>
    <edge source="PER" target="VNM">
      <data key="d0">82256</data>
    </edge>
    <edge source="PER" target="ZAF">
      <data key="d0">30836</data>
    </edge>
    <edge source="PER" target="ESP">
      <data key="d0">2438474</data>
    </edge>
    <edge source="PER" target="SWE">
      <data key="d0">35158</data>
    </edge>
    <edge source="PER" target="THA">
      <data key="d0">146811</data>
    </edge>
    <edge source="PER" target="ARE">
      <data key="d0">71119</data>
    </edge>
    <edge source="PER" target="TUR">
      <data key="d0">287696</data>
    </edge>
    <edge source="PER" target="GBR">
      <data key="d0">356021</data>
    </edge>
    <edge source="PER" target="USA">
      <data key="d0">10613187</data>
    </edge>
    <edge source="PHL" target="CHN">
      <data key="d0">40400</data>
    </edge>
    <edge source="PHL" target="KOR">
      <data key="d0">70487</data>
    </edge>
    <edge source="POL" target="ARG">
      <data key="d0">13498</data>
    </edge>
    <edge source="POL" target="AUT">
      <data key="d0">1917174</data>
    </edge>
    <edge source="POL" target="BEL">
      <data key="d0">567790</data>
    </edge>
    <edge source="POL" target="BRA">
      <data key="d0">51866</data>
    </edge>
    <edge source="POL" target="BGR">
      <data key="d0">16477</data>
    </edge>
    <edge source="POL" target="BLR">
      <data key="d0">92153</data>
    </edge>
    <edge source="POL" target="CAN">
      <data key="d0">176198</data>
    </edge>
    <edge source="POL" target="CHN">
      <data key="d0">51428</data>
    </edge>
    <edge source="POL" target="HRV">
      <data key="d0">239649</data>
    </edge>
    <edge source="POL" target="CZE">
      <data key="d0">8426527</data>
    </edge>
    <edge source="POL" target="DNK">
      <data key="d0">272059</data>
    </edge>
    <edge source="POL" target="EST">
      <data key="d0">380025</data>
    </edge>
    <edge source="POL" target="FIN">
      <data key="d0">64245</data>
    </edge>
    <edge source="POL" target="FRA">
      <data key="d0">1084365</data>
    </edge>
    <edge source="POL" target="DEU">
      <data key="d0">104254475</data>
    </edge>
    <edge source="POL" target="GRC">
      <data key="d0">54098</data>
    </edge>
    <edge source="POL" target="HUN">
      <data key="d0">1020878</data>
    </edge>
    <edge source="POL" target="IRL">
      <data key="d0">115961</data>
    </edge>
    <edge source="POL" target="ISR">
      <data key="d0">12777</data>
    </edge>
    <edge source="POL" target="ITA">
      <data key="d0">727889</data>
    </edge>
    <edge source="POL" target="JPN">
      <data key="d0">91598</data>
    </edge>
    <edge source="POL" target="KAZ">
      <data key="d0">64954</data>
    </edge>
    <edge source="POL" target="KOR">
      <data key="d0">30392</data>
    </edge>
    <edge source="POL" target="LVA">
      <data key="d0">762921</data>
    </edge>
    <edge source="POL" target="LTU">
      <data key="d0">1687341</data>
    </edge>
    <edge source="POL" target="MDA">
      <data key="d0">37984</data>
    </edge>
    <edge source="POL" target="NLD">
      <data key="d0">1195073</data>
    </edge>
    <edge source="POL" target="PRT">
      <data key="d0">141641</data>
    </edge>
    <edge source="POL" target="ROU">
      <data key="d0">1574484</data>
    </edge>
    <edge source="POL" target="RUS">
      <data key="d0">1641890</data>
    </edge>
    <edge source="POL" target="SAU">
      <data key="d0">52342</data>
    </edge>
    <edge source="POL" target="SRB">
      <data key="d0">38849</data>
    </edge>
    <edge source="POL" target="IND">
      <data key="d0">41061</data>
    </edge>
    <edge source="POL" target="SVK">
      <data key="d0">1218341</data>
    </edge>
    <edge source="POL" target="SVN">
      <data key="d0">176059</data>
    </edge>
    <edge source="POL" target="ZAF">
      <data key="d0">44429</data>
    </edge>
    <edge source="POL" target="ESP">
      <data key="d0">181197</data>
    </edge>
    <edge source="POL" target="SWE">
      <data key="d0">186044</data>
    </edge>
    <edge source="POL" target="CHE">
      <data key="d0">165670</data>
    </edge>
    <edge source="POL" target="UKR">
      <data key="d0">1107116</data>
    </edge>
    <edge source="POL" target="GBR">
      <data key="d0">1239953</data>
    </edge>
    <edge source="POL" target="USA">
      <data key="d0">158939</data>
    </edge>
    <edge source="PRT" target="CHN">
      <data key="d0">25261</data>
    </edge>
    <edge source="PRT" target="EST">
      <data key="d0">130402</data>
    </edge>
    <edge source="PRT" target="FRA">
      <data key="d0">174987</data>
    </edge>
    <edge source="PRT" target="MOZ">
      <data key="d0">16549</data>
    </edge>
    <edge source="PRT" target="ESP">
      <data key="d0">16290362</data>
    </edge>
    <edge source="PRT" target="CHE">
      <data key="d0">26404</data>
    </edge>
    <edge source="PRT" target="GBR">
      <data key="d0">669652</data>
    </edge>
    <edge source="ROU" target="ARG">
      <data key="d0">854106</data>
    </edge>
    <edge source="ROU" target="AUS">
      <data key="d0">63719</data>
    </edge>
    <edge source="ROU" target="AUT">
      <data key="d0">11780647</data>
    </edge>
    <edge source="ROU" target="BEL">
      <data key="d0">183003723</data>
    </edge>
    <edge source="ROU" target="BGR">
      <data key="d0">68931195</data>
    </edge>
    <edge source="ROU" target="CAN">
      <data key="d0">11494</data>
    </edge>
    <edge source="ROU" target="HRV">
      <data key="d0">348949</data>
    </edge>
    <edge source="ROU" target="CZE">
      <data key="d0">14219340</data>
    </edge>
    <edge source="ROU" target="DNK">
      <data key="d0">624774</data>
    </edge>
    <edge source="ROU" target="EST">
      <data key="d0">683109</data>
    </edge>
    <edge source="ROU" target="FRA">
      <data key="d0">141328632</data>
    </edge>
    <edge source="ROU" target="DEU">
      <data key="d0">87846161</data>
    </edge>
    <edge source="ROU" target="GRC">
      <data key="d0">6194919</data>
    </edge>
    <edge source="ROU" target="HUN">
      <data key="d0">52981561</data>
    </edge>
    <edge source="ROU" target="IRL">
      <data key="d0">17197</data>
    </edge>
    <edge source="ROU" target="ISR">
      <data key="d0">4393660</data>
    </edge>
    <edge source="ROU" target="ITA">
      <data key="d0">42216206</data>
    </edge>
    <edge source="ROU" target="KAZ">
      <data key="d0">21636</data>
    </edge>
    <edge source="ROU" target="JOR">
      <data key="d0">34000</data>
    </edge>
    <edge source="ROU" target="LBN">
      <data key="d0">6288677</data>
    </edge>
    <edge source="ROU" target="MDA">
      <data key="d0">11480379</data>
    </edge>
    <edge source="ROU" target="MAR">
      <data key="d0">17107</data>
    </edge>
    <edge source="ROU" target="NLD">
      <data key="d0">223652305</data>
    </edge>
    <edge source="ROU" target="NOR">
      <data key="d0">302739</data>
    </edge>
    <edge source="ROU" target="PAK">
      <data key="d0">43141362</data>
    </edge>
    <edge source="ROU" target="POL">
      <data key="d0">15953755</data>
    </edge>
    <edge source="ROU" target="PRT">
      <data key="d0">40271444</data>
    </edge>
    <edge source="ROU" target="RUS">
      <data key="d0">25511034</data>
    </edge>
    <edge source="ROU" target="SRB">
      <data key="d0">1671745</data>
    </edge>
    <edge source="ROU" target="SVK">
      <data key="d0">9577253</data>
    </edge>
    <edge source="ROU" target="SVN">
      <data key="d0">15994</data>
    </edge>
    <edge source="ROU" target="ZAF">
      <data key="d0">12475857</data>
    </edge>
    <edge source="ROU" target="ESP">
      <data key="d0">32964944</data>
    </edge>
    <edge source="ROU" target="CHE">
      <data key="d0">153470</data>
    </edge>
    <edge source="ROU" target="ARE">
      <data key="d0">53581115</data>
    </edge>
    <edge source="ROU" target="TUR">
      <data key="d0">80317136</data>
    </edge>
    <edge source="ROU" target="UKR">
      <data key="d0">16541060</data>
    </edge>
    <edge source="ROU" target="GBR">
      <data key="d0">342237</data>
    </edge>
    <edge source="ROU" target="USA">
      <data key="d0">5405757</data>
    </edge>
    <edge source="RUS" target="DZA">
      <data key="d0">13881</data>
    </edge>
    <edge source="RUS" target="AZE">
      <data key="d0">3841508</data>
    </edge>
    <edge source="RUS" target="AUT">
      <data key="d0">465986</data>
    </edge>
    <edge source="RUS" target="ARM">
      <data key="d0">3385346</data>
    </edge>
    <edge source="RUS" target="BEL">
      <data key="d0">70112467</data>
    </edge>
    <edge source="RUS" target="BGR">
      <data key="d0">2373226</data>
    </edge>
    <edge source="RUS" target="BLR">
      <data key="d0">20951166</data>
    </edge>
    <edge source="RUS" target="CHN">
      <data key="d0">144342066</data>
    </edge>
    <edge source="RUS" target="CZE">
      <data key="d0">928349</data>
    </edge>
    <edge source="RUS" target="DNK">
      <data key="d0">1277074</data>
    </edge>
    <edge source="RUS" target="EST">
      <data key="d0">46862</data>
    </edge>
    <edge source="RUS" target="FIN">
      <data key="d0">128228</data>
    </edge>
    <edge source="RUS" target="FRA">
      <data key="d0">7179460</data>
    </edge>
    <edge source="RUS" target="GEO">
      <data key="d0">1929443</data>
    </edge>
    <edge source="RUS" target="DEU">
      <data key="d0">7935986</data>
    </edge>
    <edge source="RUS" target="GRC">
      <data key="d0">1061577</data>
    </edge>
    <edge source="RUS" target="HUN">
      <data key="d0">272521</data>
    </edge>
    <edge source="RUS" target="ISR">
      <data key="d0">19652</data>
    </edge>
    <edge source="RUS" target="ITA">
      <data key="d0">5923026</data>
    </edge>
    <edge source="RUS" target="JPN">
      <data key="d0">28586</data>
    </edge>
    <edge source="RUS" target="KAZ">
      <data key="d0">13228141</data>
    </edge>
    <edge source="RUS" target="KOR">
      <data key="d0">653361</data>
    </edge>
    <edge source="RUS" target="KGZ">
      <data key="d0">18862</data>
    </edge>
    <edge source="RUS" target="LVA">
      <data key="d0">29228927</data>
    </edge>
    <edge source="RUS" target="LTU">
      <data key="d0">43813</data>
    </edge>
    <edge source="RUS" target="MDA">
      <data key="d0">87921</data>
    </edge>
    <edge source="RUS" target="MAR">
      <data key="d0">66717</data>
    </edge>
    <edge source="RUS" target="NLD">
      <data key="d0">2308306</data>
    </edge>
    <edge source="RUS" target="PAK">
      <data key="d0">129974</data>
    </edge>
    <edge source="RUS" target="POL">
      <data key="d0">11340484</data>
    </edge>
    <edge source="RUS" target="PRT">
      <data key="d0">16875</data>
    </edge>
    <edge source="RUS" target="ROU">
      <data key="d0">2553653</data>
    </edge>
    <edge source="RUS" target="SRB">
      <data key="d0">62071</data>
    </edge>
    <edge source="RUS" target="IND">
      <data key="d0">713534</data>
    </edge>
    <edge source="RUS" target="SVK">
      <data key="d0">35584</data>
    </edge>
    <edge source="RUS" target="VNM">
      <data key="d0">4251797</data>
    </edge>
    <edge source="RUS" target="SVN">
      <data key="d0">142385</data>
    </edge>
    <edge source="RUS" target="ESP">
      <data key="d0">1514438</data>
    </edge>
    <edge source="RUS" target="CHE">
      <data key="d0">280827</data>
    </edge>
    <edge source="RUS" target="ARE">
      <data key="d0">99909</data>
    </edge>
    <edge source="RUS" target="TUR">
      <data key="d0">128997180</data>
    </edge>
    <edge source="RUS" target="UKR">
      <data key="d0">4281541</data>
    </edge>
    <edge source="RUS" target="EGY">
      <data key="d0">3487585</data>
    </edge>
    <edge source="RUS" target="GBR">
      <data key="d0">107418</data>
    </edge>
    <edge source="RUS" target="USA">
      <data key="d0">2838607</data>
    </edge>
    <edge source="SAU" target="CHN">
      <data key="d0">27736</data>
    </edge>
    <edge source="SAU" target="MEX">
      <data key="d0">49339</data>
    </edge>
    <edge source="SAU" target="ARE">
      <data key="d0">33070</data>
    </edge>
    <edge source="SRB" target="ALB">
      <data key="d0">30446</data>
    </edge>
    <edge source="SRB" target="DZA">
      <data key="d0">68338</data>
    </edge>
    <edge source="SRB" target="AUT">
      <data key="d0">173926</data>
    </edge>
    <edge source="SRB" target="BEL">
      <data key="d0">3609624</data>
    </edge>
    <edge source="SRB" target="BGR">
      <data key="d0">2042853</data>
    </edge>
    <edge source="SRB" target="BLR">
      <data key="d0">57853</data>
    </edge>
    <edge source="SRB" target="HRV">
      <data key="d0">1664058</data>
    </edge>
    <edge source="SRB" target="CZE">
      <data key="d0">853992</data>
    </edge>
    <edge source="SRB" target="BEN">
      <data key="d0">49052</data>
    </edge>
    <edge source="SRB" target="FRA">
      <data key="d0">1692392</data>
    </edge>
    <edge source="SRB" target="DEU">
      <data key="d0">27930559</data>
    </edge>
    <edge source="SRB" target="GRC">
      <data key="d0">933962</data>
    </edge>
    <edge source="SRB" target="HUN">
      <data key="d0">28174072</data>
    </edge>
    <edge source="SRB" target="IRL">
      <data key="d0">29717</data>
    </edge>
    <edge source="SRB" target="ISR">
      <data key="d0">148119</data>
    </edge>
    <edge source="SRB" target="ITA">
      <data key="d0">13836410</data>
    </edge>
    <edge source="SRB" target="JPN">
      <data key="d0">33491</data>
    </edge>
    <edge source="SRB" target="MDA">
      <data key="d0">253911</data>
    </edge>
    <edge source="SRB" target="MAR">
      <data key="d0">27474</data>
    </edge>
    <edge source="SRB" target="NLD">
      <data key="d0">1551227</data>
    </edge>
    <edge source="SRB" target="NER">
      <data key="d0">32819</data>
    </edge>
    <edge source="SRB" target="POL">
      <data key="d0">2543930</data>
    </edge>
    <edge source="SRB" target="ROU">
      <data key="d0">19609400</data>
    </edge>
    <edge source="SRB" target="RUS">
      <data key="d0">1830372</data>
    </edge>
    <edge source="SRB" target="SAU">
      <data key="d0">16179</data>
    </edge>
    <edge source="SRB" target="IND">
      <data key="d0">24448</data>
    </edge>
    <edge source="SRB" target="SVK">
      <data key="d0">367701</data>
    </edge>
    <edge source="SRB" target="SVN">
      <data key="d0">162098</data>
    </edge>
    <edge source="SRB" target="ZAF">
      <data key="d0">14490</data>
    </edge>
    <edge source="SRB" target="ESP">
      <data key="d0">626303</data>
    </edge>
    <edge source="SRB" target="ARE">
      <data key="d0">81802</data>
    </edge>
    <edge source="SRB" target="TUR">
      <data key="d0">127664</data>
    </edge>
    <edge source="SRB" target="UKR">
      <data key="d0">1560463</data>
    </edge>
    <edge source="SRB" target="MKD">
      <data key="d0">2359108</data>
    </edge>
    <edge source="SRB" target="GBR">
      <data key="d0">494874</data>
    </edge>
    <edge source="IND" target="ALB">
      <data key="d0">389707</data>
    </edge>
    <edge source="IND" target="DZA">
      <data key="d0">15457495</data>
    </edge>
    <edge source="IND" target="AZE">
      <data key="d0">40856</data>
    </edge>
    <edge source="IND" target="ARG">
      <data key="d0">596279</data>
    </edge>
    <edge source="IND" target="AUS">
      <data key="d0">9042824</data>
    </edge>
    <edge source="IND" target="AUT">
      <data key="d0">436946</data>
    </edge>
    <edge source="IND" target="ARM">
      <data key="d0">67142</data>
    </edge>
    <edge source="IND" target="BEL">
      <data key="d0">13101961</data>
    </edge>
    <edge source="IND" target="BRA">
      <data key="d0">3184728</data>
    </edge>
    <edge source="IND" target="BGR">
      <data key="d0">1124816</data>
    </edge>
    <edge source="IND" target="BLR">
      <data key="d0">280970</data>
    </edge>
    <edge source="IND" target="KHM">
      <data key="d0">568922</data>
    </edge>
    <edge source="IND" target="CAN">
      <data key="d0">30965302</data>
    </edge>
    <edge source="IND" target="LKA">
      <data key="d0">6249651</data>
    </edge>
    <edge source="IND" target="CHL">
      <data key="d0">339647</data>
    </edge>
    <edge source="IND" target="CHN">
      <data key="d0">32328907</data>
    </edge>
    <edge source="IND" target="COL">
      <data key="d0">107933</data>
    </edge>
    <edge source="IND" target="CRI">
      <data key="d0">172606</data>
    </edge>
    <edge source="IND" target="HRV">
      <data key="d0">2203658</data>
    </edge>
    <edge source="IND" target="CZE">
      <data key="d0">189056</data>
    </edge>
    <edge source="IND" target="DNK">
      <data key="d0">626170</data>
    </edge>
    <edge source="IND" target="ECU">
      <data key="d0">259578</data>
    </edge>
    <edge source="IND" target="ETH">
      <data key="d0">312795</data>
    </edge>
    <edge source="IND" target="EST">
      <data key="d0">667735</data>
    </edge>
    <edge source="IND" target="FIN">
      <data key="d0">52975</data>
    </edge>
    <edge source="IND" target="FRA">
      <data key="d0">8325053</data>
    </edge>
    <edge source="IND" target="GEO">
      <data key="d0">1815581</data>
    </edge>
    <edge source="IND" target="DEU">
      <data key="d0">22895312</data>
    </edge>
    <edge source="IND" target="GHA">
      <data key="d0">38666</data>
    </edge>
    <edge source="IND" target="GRC">
      <data key="d0">13342770</data>
    </edge>
    <edge source="IND" target="HKG">
      <data key="d0">37074109</data>
    </edge>
    <edge source="IND" target="HUN">
      <data key="d0">1201412</data>
    </edge>
    <edge source="IND" target="IDN">
      <data key="d0">230154527</data>
    </edge>
    <edge source="IND" target="IRL">
      <data key="d0">504076</data>
    </edge>
    <edge source="IND" target="ISR">
      <data key="d0">11278959</data>
    </edge>
    <edge source="IND" target="ITA">
      <data key="d0">5941619</data>
    </edge>
    <edge source="IND" target="JPN">
      <data key="d0">10468203</data>
    </edge>
    <edge source="IND" target="KAZ">
      <data key="d0">331328</data>
    </edge>
    <edge source="IND" target="JOR">
      <data key="d0">2051632</data>
    </edge>
    <edge source="IND" target="KOR">
      <data key="d0">60880178</data>
    </edge>
    <edge source="IND" target="LBN">
      <data key="d0">4829138</data>
    </edge>
    <edge source="IND" target="LVA">
      <data key="d0">468878</data>
    </edge>
    <edge source="IND" target="LTU">
      <data key="d0">877993</data>
    </edge>
    <edge source="IND" target="MDG">
      <data key="d0">369544</data>
    </edge>
    <edge source="IND" target="MYS">
      <data key="d0">86392196</data>
    </edge>
    <edge source="IND" target="MUS">
      <data key="d0">947442</data>
    </edge>
    <edge source="IND" target="MEX">
      <data key="d0">3384312</data>
    </edge>
    <edge source="IND" target="MDA">
      <data key="d0">140718</data>
    </edge>
    <edge source="IND" target="MAR">
      <data key="d0">1539128</data>
    </edge>
    <edge source="IND" target="MOZ">
      <data key="d0">43525</data>
    </edge>
    <edge source="IND" target="OMN">
      <data key="d0">2714177</data>
    </edge>
    <edge source="IND" target="NLD">
      <data key="d0">22597217</data>
    </edge>
    <edge source="IND" target="NZL">
      <data key="d0">1618755</data>
    </edge>
    <edge source="IND" target="NOR">
      <data key="d0">1627360</data>
    </edge>
    <edge source="IND" target="PAK">
      <data key="d0">17984688</data>
    </edge>
    <edge source="IND" target="PER">
      <data key="d0">365839</data>
    </edge>
    <edge source="IND" target="PHL">
      <data key="d0">64703165</data>
    </edge>
    <edge source="IND" target="POL">
      <data key="d0">6871455</data>
    </edge>
    <edge source="IND" target="PRT">
      <data key="d0">329464</data>
    </edge>
    <edge source="IND" target="ROU">
      <data key="d0">2883161</data>
    </edge>
    <edge source="IND" target="RUS">
      <data key="d0">23124922</data>
    </edge>
    <edge source="IND" target="SAU">
      <data key="d0">6572197</data>
    </edge>
    <edge source="IND" target="SEN">
      <data key="d0">219187</data>
    </edge>
    <edge source="IND" target="SRB">
      <data key="d0">1992506</data>
    </edge>
    <edge source="IND" target="SGP">
      <data key="d0">11602181</data>
    </edge>
    <edge source="IND" target="VNM">
      <data key="d0">195887864</data>
    </edge>
    <edge source="IND" target="SVN">
      <data key="d0">707539</data>
    </edge>
    <edge source="IND" target="ZAF">
      <data key="d0">8960201</data>
    </edge>
    <edge source="IND" target="ESP">
      <data key="d0">8073575</data>
    </edge>
    <edge source="IND" target="SWE">
      <data key="d0">964422</data>
    </edge>
    <edge source="IND" target="CHE">
      <data key="d0">681372</data>
    </edge>
    <edge source="IND" target="THA">
      <data key="d0">73773052</data>
    </edge>
    <edge source="IND" target="ARE">
      <data key="d0">13181864</data>
    </edge>
    <edge source="IND" target="TUN">
      <data key="d0">1983362</data>
    </edge>
    <edge source="IND" target="TUR">
      <data key="d0">6712629</data>
    </edge>
    <edge source="IND" target="UGA">
      <data key="d0">87150</data>
    </edge>
    <edge source="IND" target="UKR">
      <data key="d0">13226668</data>
    </edge>
    <edge source="IND" target="MKD">
      <data key="d0">802386</data>
    </edge>
    <edge source="IND" target="EGY">
      <data key="d0">7617281</data>
    </edge>
    <edge source="IND" target="GBR">
      <data key="d0">8833039</data>
    </edge>
    <edge source="IND" target="TZA">
      <data key="d0">225766</data>
    </edge>
    <edge source="IND" target="USA">
      <data key="d0">99134011</data>
    </edge>
    <edge source="IND" target="URY">
      <data key="d0">130107</data>
    </edge>
    <edge source="SGP" target="LKA">
      <data key="d0">36147</data>
    </edge>
    <edge source="SGP" target="CHN">
      <data key="d0">122430</data>
    </edge>
    <edge source="SGP" target="FRA">
      <data key="d0">23350</data>
    </edge>
    <edge source="SGP" target="HKG">
      <data key="d0">56770</data>
    </edge>
    <edge source="SGP" target="IDN">
      <data key="d0">2958384</data>
    </edge>
    <edge source="SGP" target="ISR">
      <data key="d0">17633</data>
    </edge>
    <edge source="SGP" target="MYS">
      <data key="d0">4117378</data>
    </edge>
    <edge source="SGP" target="MUS">
      <data key="d0">15613</data>
    </edge>
    <edge source="SGP" target="NLD">
      <data key="d0">33068</data>
    </edge>
    <edge source="SGP" target="PAK">
      <data key="d0">160725</data>
    </edge>
    <edge source="SGP" target="PHL">
      <data key="d0">11042</data>
    </edge>
    <edge source="SGP" target="RUS">
      <data key="d0">321838</data>
    </edge>
    <edge source="SGP" target="VNM">
      <data key="d0">124712</data>
    </edge>
    <edge source="SGP" target="THA">
      <data key="d0">47199</data>
    </edge>
    <edge source="VNM" target="DZA">
      <data key="d0">47321</data>
    </edge>
    <edge source="VNM" target="AUS">
      <data key="d0">29949</data>
    </edge>
    <edge source="VNM" target="BRA">
      <data key="d0">16114</data>
    </edge>
    <edge source="VNM" target="KHM">
      <data key="d0">30835</data>
    </edge>
    <edge source="VNM" target="CAN">
      <data key="d0">43788</data>
    </edge>
    <edge source="VNM" target="CHN">
      <data key="d0">64090187</data>
    </edge>
    <edge source="VNM" target="FRA">
      <data key="d0">24706</data>
    </edge>
    <edge source="VNM" target="GEO">
      <data key="d0">22500</data>
    </edge>
    <edge source="VNM" target="DEU">
      <data key="d0">280544</data>
    </edge>
    <edge source="VNM" target="HKG">
      <data key="d0">91251</data>
    </edge>
    <edge source="VNM" target="JPN">
      <data key="d0">242850</data>
    </edge>
    <edge source="VNM" target="JOR">
      <data key="d0">24421</data>
    </edge>
    <edge source="VNM" target="KOR">
      <data key="d0">84160</data>
    </edge>
    <edge source="VNM" target="LTU">
      <data key="d0">42630</data>
    </edge>
    <edge source="VNM" target="MYS">
      <data key="d0">1385179</data>
    </edge>
    <edge source="VNM" target="NLD">
      <data key="d0">13619</data>
    </edge>
    <edge source="VNM" target="POL">
      <data key="d0">52372</data>
    </edge>
    <edge source="VNM" target="RUS">
      <data key="d0">91050</data>
    </edge>
    <edge source="VNM" target="SAU">
      <data key="d0">36966</data>
    </edge>
    <edge source="VNM" target="SGP">
      <data key="d0">289121</data>
    </edge>
    <edge source="VNM" target="ZAF">
      <data key="d0">530352</data>
    </edge>
    <edge source="VNM" target="SWE">
      <data key="d0">25927</data>
    </edge>
    <edge source="VNM" target="CHE">
      <data key="d0">13582</data>
    </edge>
    <edge source="VNM" target="THA">
      <data key="d0">1006430</data>
    </edge>
    <edge source="VNM" target="ARE">
      <data key="d0">179692</data>
    </edge>
    <edge source="VNM" target="TUN">
      <data key="d0">50202</data>
    </edge>
    <edge source="VNM" target="EGY">
      <data key="d0">537443</data>
    </edge>
    <edge source="VNM" target="GBR">
      <data key="d0">22322</data>
    </edge>
    <edge source="VNM" target="USA">
      <data key="d0">156616</data>
    </edge>
    <edge source="ZAF" target="AUS">
      <data key="d0">13091</data>
    </edge>
    <edge source="ZAF" target="BEL">
      <data key="d0">1960857</data>
    </edge>
    <edge source="ZAF" target="BWA">
      <data key="d0">441615</data>
    </edge>
    <edge source="ZAF" target="CMR">
      <data key="d0">401632</data>
    </edge>
    <edge source="ZAF" target="CHL">
      <data key="d0">15809</data>
    </edge>
    <edge source="ZAF" target="ETH">
      <data key="d0">1643061</data>
    </edge>
    <edge source="ZAF" target="FRA">
      <data key="d0">12585</data>
    </edge>
    <edge source="ZAF" target="DEU">
      <data key="d0">87587</data>
    </edge>
    <edge source="ZAF" target="CIV">
      <data key="d0">163457</data>
    </edge>
    <edge source="ZAF" target="JPN">
      <data key="d0">2773071</data>
    </edge>
    <edge source="ZAF" target="MDG">
      <data key="d0">510700</data>
    </edge>
    <edge source="ZAF" target="MWI">
      <data key="d0">5938402</data>
    </edge>
    <edge source="ZAF" target="MUS">
      <data key="d0">49421</data>
    </edge>
    <edge source="ZAF" target="MOZ">
      <data key="d0">6107609</data>
    </edge>
    <edge source="ZAF" target="NAM">
      <data key="d0">784362</data>
    </edge>
    <edge source="ZAF" target="NLD">
      <data key="d0">637080</data>
    </edge>
    <edge source="ZAF" target="NZL">
      <data key="d0">134760</data>
    </edge>
    <edge source="ZAF" target="NOR">
      <data key="d0">37534</data>
    </edge>
    <edge source="ZAF" target="PAK">
      <data key="d0">98875</data>
    </edge>
    <edge source="ZAF" target="SEN">
      <data key="d0">77688</data>
    </edge>
    <edge source="ZAF" target="VNM">
      <data key="d0">12144</data>
    </edge>
    <edge source="ZAF" target="ZWE">
      <data key="d0">3665068</data>
    </edge>
    <edge source="ZAF" target="CHE">
      <data key="d0">11787</data>
    </edge>
    <edge source="ZAF" target="THA">
      <data key="d0">13469</data>
    </edge>
    <edge source="ZAF" target="TGO">
      <data key="d0">675147</data>
    </edge>
    <edge source="ZAF" target="UGA">
      <data key="d0">72482</data>
    </edge>
    <edge source="ZAF" target="GBR">
      <data key="d0">111905</data>
    </edge>
    <edge source="ZAF" target="TZA">
      <data key="d0">695051</data>
    </edge>
    <edge source="ZAF" target="USA">
      <data key="d0">33016</data>
    </edge>
    <edge source="ZAF" target="URY">
      <data key="d0">17275</data>
    </edge>
    <edge source="ESP" target="DZA">
      <data key="d0">930041</data>
    </edge>
    <edge source="ESP" target="ARG">
      <data key="d0">40552</data>
    </edge>
    <edge source="ESP" target="AUS">
      <data key="d0">207604</data>
    </edge>
    <edge source="ESP" target="AUT">
      <data key="d0">1398848</data>
    </edge>
    <edge source="ESP" target="BEL">
      <data key="d0">268304</data>
    </edge>
    <edge source="ESP" target="BRA">
      <data key="d0">2882094</data>
    </edge>
    <edge source="ESP" target="BGR">
      <data key="d0">2124779</data>
    </edge>
    <edge source="ESP" target="CAN">
      <data key="d0">164044</data>
    </edge>
    <edge source="ESP" target="CHL">
      <data key="d0">38303</data>
    </edge>
    <edge source="ESP" target="CHN">
      <data key="d0">416185</data>
    </edge>
    <edge source="ESP" target="CRI">
      <data key="d0">19277</data>
    </edge>
    <edge source="ESP" target="HRV">
      <data key="d0">11292</data>
    </edge>
    <edge source="ESP" target="CZE">
      <data key="d0">2369574</data>
    </edge>
    <edge source="ESP" target="DNK">
      <data key="d0">548025</data>
    </edge>
    <edge source="ESP" target="FRA">
      <data key="d0">51562525</data>
    </edge>
    <edge source="ESP" target="DEU">
      <data key="d0">10945874</data>
    </edge>
    <edge source="ESP" target="GRC">
      <data key="d0">3769922</data>
    </edge>
    <edge source="ESP" target="HND">
      <data key="d0">90871</data>
    </edge>
    <edge source="ESP" target="HUN">
      <data key="d0">3298530</data>
    </edge>
    <edge source="ESP" target="IRL">
      <data key="d0">213049</data>
    </edge>
    <edge source="ESP" target="ISR">
      <data key="d0">58151</data>
    </edge>
    <edge source="ESP" target="ITA">
      <data key="d0">4548324</data>
    </edge>
    <edge source="ESP" target="JPN">
      <data key="d0">10667</data>
    </edge>
    <edge source="ESP" target="JOR">
      <data key="d0">35958</data>
    </edge>
    <edge source="ESP" target="KOR">
      <data key="d0">23912</data>
    </edge>
    <edge source="ESP" target="LVA">
      <data key="d0">94145</data>
    </edge>
    <edge source="ESP" target="MAR">
      <data key="d0">1686619</data>
    </edge>
    <edge source="ESP" target="OMN">
      <data key="d0">21187</data>
    </edge>
    <edge source="ESP" target="NLD">
      <data key="d0">6625865</data>
    </edge>
    <edge source="ESP" target="NZL">
      <data key="d0">65901</data>
    </edge>
    <edge source="ESP" target="POL">
      <data key="d0">3047553</data>
    </edge>
    <edge source="ESP" target="PRT">
      <data key="d0">46540384</data>
    </edge>
    <edge source="ESP" target="ROU">
      <data key="d0">2690854</data>
    </edge>
    <edge source="ESP" target="RUS">
      <data key="d0">9608111</data>
    </edge>
    <edge source="ESP" target="SAU">
      <data key="d0">25402</data>
    </edge>
    <edge source="ESP" target="SEN">
      <data key="d0">48782</data>
    </edge>
    <edge source="ESP" target="SRB">
      <data key="d0">659024</data>
    </edge>
    <edge source="ESP" target="SVK">
      <data key="d0">610709</data>
    </edge>
    <edge source="ESP" target="SVN">
      <data key="d0">212569</data>
    </edge>
    <edge source="ESP" target="ZAF">
      <data key="d0">12565</data>
    </edge>
    <edge source="ESP" target="SWE">
      <data key="d0">187717</data>
    </edge>
    <edge source="ESP" target="CHE">
      <data key="d0">22522</data>
    </edge>
    <edge source="ESP" target="TUR">
      <data key="d0">761608</data>
    </edge>
    <edge source="ESP" target="UKR">
      <data key="d0">11195991</data>
    </edge>
    <edge source="ESP" target="GBR">
      <data key="d0">16986954</data>
    </edge>
    <edge source="ESP" target="USA">
      <data key="d0">3816319</data>
    </edge>
    <edge source="SWE" target="DNK">
      <data key="d0">5505052</data>
    </edge>
    <edge source="SWE" target="EST">
      <data key="d0">51687</data>
    </edge>
    <edge source="SWE" target="FIN">
      <data key="d0">1459992</data>
    </edge>
    <edge source="SWE" target="DEU">
      <data key="d0">9012891</data>
    </edge>
    <edge source="SWE" target="JPN">
      <data key="d0">13682</data>
    </edge>
    <edge source="SWE" target="LVA">
      <data key="d0">2722122</data>
    </edge>
    <edge source="SWE" target="NOR">
      <data key="d0">4047048</data>
    </edge>
    <edge source="SWE" target="POL">
      <data key="d0">25025</data>
    </edge>
    <edge source="SWE" target="SAU">
      <data key="d0">18593</data>
    </edge>
    <edge source="SWE" target="IND">
      <data key="d0">37187</data>
    </edge>
    <edge source="SWE" target="ESP">
      <data key="d0">10057</data>
    </edge>
    <edge source="THA" target="ARG">
      <data key="d0">13504</data>
    </edge>
    <edge source="THA" target="AUS">
      <data key="d0">42021</data>
    </edge>
    <edge source="THA" target="AUT">
      <data key="d0">63937</data>
    </edge>
    <edge source="THA" target="KHM">
      <data key="d0">104893</data>
    </edge>
    <edge source="THA" target="CAN">
      <data key="d0">190418</data>
    </edge>
    <edge source="THA" target="LKA">
      <data key="d0">337758</data>
    </edge>
    <edge source="THA" target="CHL">
      <data key="d0">17587</data>
    </edge>
    <edge source="THA" target="CHN">
      <data key="d0">20752331</data>
    </edge>
    <edge source="THA" target="DNK">
      <data key="d0">10299</data>
    </edge>
    <edge source="THA" target="FRA">
      <data key="d0">144120</data>
    </edge>
    <edge source="THA" target="DEU">
      <data key="d0">283293</data>
    </edge>
    <edge source="THA" target="HKG">
      <data key="d0">268240</data>
    </edge>
    <edge source="THA" target="IDN">
      <data key="d0">302984</data>
    </edge>
    <edge source="THA" target="ISR">
      <data key="d0">664455</data>
    </edge>
    <edge source="THA" target="ITA">
      <data key="d0">125660</data>
    </edge>
    <edge source="THA" target="JPN">
      <data key="d0">713604</data>
    </edge>
    <edge source="THA" target="JOR">
      <data key="d0">263335</data>
    </edge>
    <edge source="THA" target="KOR">
      <data key="d0">26873</data>
    </edge>
    <edge source="THA" target="LBN">
      <data key="d0">84699</data>
    </edge>
    <edge source="THA" target="MYS">
      <data key="d0">5013296</data>
    </edge>
    <edge source="THA" target="NLD">
      <data key="d0">362442</data>
    </edge>
    <edge source="THA" target="NZL">
      <data key="d0">34454</data>
    </edge>
    <edge source="THA" target="NOR">
      <data key="d0">15124</data>
    </edge>
    <edge source="THA" target="PAK">
      <data key="d0">1675935</data>
    </edge>
    <edge source="THA" target="PHL">
      <data key="d0">685486</data>
    </edge>
    <edge source="THA" target="IND">
      <data key="d0">8815307</data>
    </edge>
    <edge source="THA" target="SGP">
      <data key="d0">648130</data>
    </edge>
    <edge source="THA" target="VNM">
      <data key="d0">2915594</data>
    </edge>
    <edge source="THA" target="ZAF">
      <data key="d0">149683</data>
    </edge>
    <edge source="THA" target="ESP">
      <data key="d0">422468</data>
    </edge>
    <edge source="THA" target="SWE">
      <data key="d0">82111</data>
    </edge>
    <edge source="THA" target="CHE">
      <data key="d0">13183</data>
    </edge>
    <edge source="THA" target="EGY">
      <data key="d0">84828</data>
    </edge>
    <edge source="THA" target="GBR">
      <data key="d0">118982</data>
    </edge>
    <edge source="THA" target="USA">
      <data key="d0">1251566</data>
    </edge>
    <edge source="ARE" target="DZA">
      <data key="d0">53170</data>
    </edge>
    <edge source="ARE" target="AZE">
      <data key="d0">160619</data>
    </edge>
    <edge source="ARE" target="ARM">
      <data key="d0">21223</data>
    </edge>
    <edge source="ARE" target="CMR">
      <data key="d0">14898</data>
    </edge>
    <edge source="ARE" target="CHN">
      <data key="d0">362980</data>
    </edge>
    <edge source="ARE" target="GEO">
      <data key="d0">28648</data>
    </edge>
    <edge source="ARE" target="JOR">
      <data key="d0">30302</data>
    </edge>
    <edge source="ARE" target="LBN">
      <data key="d0">35590</data>
    </edge>
    <edge source="ARE" target="MUS">
      <data key="d0">81416</data>
    </edge>
    <edge source="ARE" target="OMN">
      <data key="d0">686773</data>
    </edge>
    <edge source="ARE" target="NLD">
      <data key="d0">110478</data>
    </edge>
    <edge source="ARE" target="PAK">
      <data key="d0">581815</data>
    </edge>
    <edge source="ARE" target="SAU">
      <data key="d0">130140</data>
    </edge>
    <edge source="ARE" target="IND">
      <data key="d0">819683</data>
    </edge>
    <edge source="ARE" target="VNM">
      <data key="d0">251825</data>
    </edge>
    <edge source="ARE" target="THA">
      <data key="d0">84469</data>
    </edge>
    <edge source="ARE" target="TUN">
      <data key="d0">10778</data>
    </edge>
    <edge source="ARE" target="TUR">
      <data key="d0">46290</data>
    </edge>
    <edge source="ARE" target="EGY">
      <data key="d0">214356</data>
    </edge>
    <edge source="ARE" target="TZA">
      <data key="d0">26232</data>
    </edge>
    <edge source="ARE" target="USA">
      <data key="d0">36604</data>
    </edge>
    <edge source="TUN" target="DZA">
      <data key="d0">4582507</data>
    </edge>
    <edge source="TUN" target="MAR">
      <data key="d0">54268</data>
    </edge>
    <edge source="TUR" target="ALB">
      <data key="d0">10069</data>
    </edge>
    <edge source="TUR" target="DZA">
      <data key="d0">10019084</data>
    </edge>
    <edge source="TUR" target="AZE">
      <data key="d0">3547258</data>
    </edge>
    <edge source="TUR" target="ARG">
      <data key="d0">211661</data>
    </edge>
    <edge source="TUR" target="AUS">
      <data key="d0">94055</data>
    </edge>
    <edge source="TUR" target="AUT">
      <data key="d0">550476</data>
    </edge>
    <edge source="TUR" target="BEL">
      <data key="d0">61775</data>
    </edge>
    <edge source="TUR" target="BGR">
      <data key="d0">2757273</data>
    </edge>
    <edge source="TUR" target="BLR">
      <data key="d0">594194</data>
    </edge>
    <edge source="TUR" target="CAN">
      <data key="d0">2088318</data>
    </edge>
    <edge source="TUR" target="CHL">
      <data key="d0">186019</data>
    </edge>
    <edge source="TUR" target="CHN">
      <data key="d0">72800</data>
    </edge>
    <edge source="TUR" target="CZE">
      <data key="d0">35146</data>
    </edge>
    <edge source="TUR" target="DNK">
      <data key="d0">934457</data>
    </edge>
    <edge source="TUR" target="ETH">
      <data key="d0">94073</data>
    </edge>
    <edge source="TUR" target="FIN">
      <data key="d0">113435</data>
    </edge>
    <edge source="TUR" target="FRA">
      <data key="d0">2304409</data>
    </edge>
    <edge source="TUR" target="GEO">
      <data key="d0">154587</data>
    </edge>
    <edge source="TUR" target="DEU">
      <data key="d0">10857219</data>
    </edge>
    <edge source="TUR" target="GRC">
      <data key="d0">1034479</data>
    </edge>
    <edge source="TUR" target="HUN">
      <data key="d0">12635360</data>
    </edge>
    <edge source="TUR" target="ISR">
      <data key="d0">1364203</data>
    </edge>
    <edge source="TUR" target="ITA">
      <data key="d0">2071023</data>
    </edge>
    <edge source="TUR" target="JPN">
      <data key="d0">9180585</data>
    </edge>
    <edge source="TUR" target="KAZ">
      <data key="d0">2564735</data>
    </edge>
    <edge source="TUR" target="JOR">
      <data key="d0">38722</data>
    </edge>
    <edge source="TUR" target="LBN">
      <data key="d0">16715</data>
    </edge>
    <edge source="TUR" target="LTU">
      <data key="d0">54196</data>
    </edge>
    <edge source="TUR" target="MYS">
      <data key="d0">1146630</data>
    </edge>
    <edge source="TUR" target="MDA">
      <data key="d0">623137</data>
    </edge>
    <edge source="TUR" target="MAR">
      <data key="d0">61699</data>
    </edge>
    <edge source="TUR" target="OMN">
      <data key="d0">12935</data>
    </edge>
    <edge source="TUR" target="NLD">
      <data key="d0">4700090</data>
    </edge>
    <edge source="TUR" target="NZL">
      <data key="d0">21385</data>
    </edge>
    <edge source="TUR" target="POL">
      <data key="d0">2649636</data>
    </edge>
    <edge source="TUR" target="PRT">
      <data key="d0">23970</data>
    </edge>
    <edge source="TUR" target="ROU">
      <data key="d0">12723240</data>
    </edge>
    <edge source="TUR" target="RUS">
      <data key="d0">16557154</data>
    </edge>
    <edge source="TUR" target="SAU">
      <data key="d0">156531</data>
    </edge>
    <edge source="TUR" target="SRB">
      <data key="d0">45905</data>
    </edge>
    <edge source="TUR" target="IND">
      <data key="d0">45514024</data>
    </edge>
    <edge source="TUR" target="SVN">
      <data key="d0">130000</data>
    </edge>
    <edge source="TUR" target="ZAF">
      <data key="d0">182136</data>
    </edge>
    <edge source="TUR" target="ESP">
      <data key="d0">1159034</data>
    </edge>
    <edge source="TUR" target="SWE">
      <data key="d0">1086273</data>
    </edge>
    <edge source="TUR" target="CHE">
      <data key="d0">68724</data>
    </edge>
    <edge source="TUR" target="ARE">
      <data key="d0">77708</data>
    </edge>
    <edge source="TUR" target="TUN">
      <data key="d0">13453011</data>
    </edge>
    <edge source="TUR" target="UGA">
      <data key="d0">87054</data>
    </edge>
    <edge source="TUR" target="UKR">
      <data key="d0">23679289</data>
    </edge>
    <edge source="TUR" target="EGY">
      <data key="d0">36112</data>
    </edge>
    <edge source="TUR" target="GBR">
      <data key="d0">431944</data>
    </edge>
    <edge source="TUR" target="TZA">
      <data key="d0">34412</data>
    </edge>
    <edge source="TUR" target="USA">
      <data key="d0">100660964</data>
    </edge>
    <edge source="UKR" target="DZA">
      <data key="d0">245836</data>
    </edge>
    <edge source="UKR" target="AZE">
      <data key="d0">1406899</data>
    </edge>
    <edge source="UKR" target="AUS">
      <data key="d0">11000</data>
    </edge>
    <edge source="UKR" target="AUT">
      <data key="d0">13927859</data>
    </edge>
    <edge source="UKR" target="ARM">
      <data key="d0">33000</data>
    </edge>
    <edge source="UKR" target="BEL">
      <data key="d0">64200481</data>
    </edge>
    <edge source="UKR" target="BGR">
      <data key="d0">3995783</data>
    </edge>
    <edge source="UKR" target="BLR">
      <data key="d0">34397043</data>
    </edge>
    <edge source="UKR" target="CAN">
      <data key="d0">473102</data>
    </edge>
    <edge source="UKR" target="CHN">
      <data key="d0">3629793</data>
    </edge>
    <edge source="UKR" target="HRV">
      <data key="d0">25339</data>
    </edge>
    <edge source="UKR" target="CZE">
      <data key="d0">945321</data>
    </edge>
    <edge source="UKR" target="DNK">
      <data key="d0">10560977</data>
    </edge>
    <edge source="UKR" target="EST">
      <data key="d0">657375</data>
    </edge>
    <edge source="UKR" target="FIN">
      <data key="d0">272842</data>
    </edge>
    <edge source="UKR" target="FRA">
      <data key="d0">99292217</data>
    </edge>
    <edge source="UKR" target="GEO">
      <data key="d0">7951433</data>
    </edge>
    <edge source="UKR" target="DEU">
      <data key="d0">81246376</data>
    </edge>
    <edge source="UKR" target="GRC">
      <data key="d0">49153060</data>
    </edge>
    <edge source="UKR" target="HKG">
      <data key="d0">52179</data>
    </edge>
    <edge source="UKR" target="HUN">
      <data key="d0">5165243</data>
    </edge>
    <edge source="UKR" target="IDN">
      <data key="d0">103600</data>
    </edge>
    <edge source="UKR" target="ISR">
      <data key="d0">32349482</data>
    </edge>
    <edge source="UKR" target="ITA">
      <data key="d0">19393409</data>
    </edge>
    <edge source="UKR" target="JPN">
      <data key="d0">43292</data>
    </edge>
    <edge source="UKR" target="KAZ">
      <data key="d0">315854</data>
    </edge>
    <edge source="UKR" target="JOR">
      <data key="d0">67417</data>
    </edge>
    <edge source="UKR" target="KOR">
      <data key="d0">77673</data>
    </edge>
    <edge source="UKR" target="LBN">
      <data key="d0">41191717</data>
    </edge>
    <edge source="UKR" target="LVA">
      <data key="d0">900889</data>
    </edge>
    <edge source="UKR" target="LTU">
      <data key="d0">1810171</data>
    </edge>
    <edge source="UKR" target="MDA">
      <data key="d0">3551805</data>
    </edge>
    <edge source="UKR" target="MAR">
      <data key="d0">4205638</data>
    </edge>
    <edge source="UKR" target="NLD">
      <data key="d0">68079865</data>
    </edge>
    <edge source="UKR" target="PAK">
      <data key="d0">86450</data>
    </edge>
    <edge source="UKR" target="PHL">
      <data key="d0">53170</data>
    </edge>
    <edge source="UKR" target="POL">
      <data key="d0">97327157</data>
    </edge>
    <edge source="UKR" target="PRT">
      <data key="d0">27740066</data>
    </edge>
    <edge source="UKR" target="ROU">
      <data key="d0">8921745</data>
    </edge>
    <edge source="UKR" target="SAU">
      <data key="d0">18639</data>
    </edge>
    <edge source="UKR" target="SRB">
      <data key="d0">793090</data>
    </edge>
    <edge source="UKR" target="IND">
      <data key="d0">781807</data>
    </edge>
    <edge source="UKR" target="SGP">
      <data key="d0">19183</data>
    </edge>
    <edge source="UKR" target="SVK">
      <data key="d0">178668</data>
    </edge>
    <edge source="UKR" target="VNM">
      <data key="d0">6691106</data>
    </edge>
    <edge source="UKR" target="SVN">
      <data key="d0">41154</data>
    </edge>
    <edge source="UKR" target="ZAF">
      <data key="d0">13736</data>
    </edge>
    <edge source="UKR" target="ESP">
      <data key="d0">31568443</data>
    </edge>
    <edge source="UKR" target="SWE">
      <data key="d0">274444</data>
    </edge>
    <edge source="UKR" target="CHE">
      <data key="d0">502239</data>
    </edge>
    <edge source="UKR" target="ARE">
      <data key="d0">635231</data>
    </edge>
    <edge source="UKR" target="TUN">
      <data key="d0">7305877</data>
    </edge>
    <edge source="UKR" target="TUR">
      <data key="d0">289509842</data>
    </edge>
    <edge source="UKR" target="MKD">
      <data key="d0">227411</data>
    </edge>
    <edge source="UKR" target="EGY">
      <data key="d0">300610764</data>
    </edge>
    <edge source="UKR" target="GBR">
      <data key="d0">1668280</data>
    </edge>
    <edge source="UKR" target="USA">
      <data key="d0">1534814</data>
    </edge>
    <edge source="MKD" target="ALB">
      <data key="d0">62911</data>
    </edge>
    <edge source="MKD" target="BGR">
      <data key="d0">68997</data>
    </edge>
    <edge source="MKD" target="CAN">
      <data key="d0">11162</data>
    </edge>
    <edge source="MKD" target="HRV">
      <data key="d0">16915</data>
    </edge>
    <edge source="MKD" target="POL">
      <data key="d0">142461</data>
    </edge>
    <edge source="MKD" target="RUS">
      <data key="d0">159755</data>
    </edge>
    <edge source="MKD" target="SRB">
      <data key="d0">613103</data>
    </edge>
    <edge source="EGY" target="DZA">
      <data key="d0">1171884</data>
    </edge>
    <edge source="EGY" target="AUS">
      <data key="d0">257761</data>
    </edge>
    <edge source="EGY" target="AUT">
      <data key="d0">18843</data>
    </edge>
    <edge source="EGY" target="BEL">
      <data key="d0">1069380</data>
    </edge>
    <edge source="EGY" target="CAN">
      <data key="d0">84100</data>
    </edge>
    <edge source="EGY" target="CHN">
      <data key="d0">49166</data>
    </edge>
    <edge source="EGY" target="HRV">
      <data key="d0">53089</data>
    </edge>
    <edge source="EGY" target="BEN">
      <data key="d0">51723</data>
    </edge>
    <edge source="EGY" target="FRA">
      <data key="d0">103435</data>
    </edge>
    <edge source="EGY" target="PSE">
      <data key="d0">537150</data>
    </edge>
    <edge source="EGY" target="DEU">
      <data key="d0">2526167</data>
    </edge>
    <edge source="EGY" target="HUN">
      <data key="d0">51220</data>
    </edge>
    <edge source="EGY" target="IDN">
      <data key="d0">40791</data>
    </edge>
    <edge source="EGY" target="ISR">
      <data key="d0">1902014</data>
    </edge>
    <edge source="EGY" target="ITA">
      <data key="d0">2722110</data>
    </edge>
    <edge source="EGY" target="JPN">
      <data key="d0">2592641</data>
    </edge>
    <edge source="EGY" target="JOR">
      <data key="d0">2570832</data>
    </edge>
    <edge source="EGY" target="KOR">
      <data key="d0">12915</data>
    </edge>
    <edge source="EGY" target="LBN">
      <data key="d0">5165493</data>
    </edge>
    <edge source="EGY" target="MAR">
      <data key="d0">6516476</data>
    </edge>
    <edge source="EGY" target="OMN">
      <data key="d0">100359</data>
    </edge>
    <edge source="EGY" target="NLD">
      <data key="d0">1403026</data>
    </edge>
    <edge source="EGY" target="POL">
      <data key="d0">159851</data>
    </edge>
    <edge source="EGY" target="ROU">
      <data key="d0">79437</data>
    </edge>
    <edge source="EGY" target="RUS">
      <data key="d0">159377</data>
    </edge>
    <edge source="EGY" target="SAU">
      <data key="d0">3748854</data>
    </edge>
    <edge source="EGY" target="IND">
      <data key="d0">306170</data>
    </edge>
    <edge source="EGY" target="ZAF">
      <data key="d0">23359</data>
    </edge>
    <edge source="EGY" target="ESP">
      <data key="d0">180094</data>
    </edge>
    <edge source="EGY" target="SWE">
      <data key="d0">52876</data>
    </edge>
    <edge source="EGY" target="CHE">
      <data key="d0">410230</data>
    </edge>
    <edge source="EGY" target="ARE">
      <data key="d0">975801</data>
    </edge>
    <edge source="EGY" target="TUN">
      <data key="d0">2622303</data>
    </edge>
    <edge source="EGY" target="TUR">
      <data key="d0">5510478</data>
    </edge>
    <edge source="EGY" target="GBR">
      <data key="d0">99398</data>
    </edge>
    <edge source="EGY" target="USA">
      <data key="d0">225724</data>
    </edge>
    <edge source="GBR" target="ARG">
      <data key="d0">30756</data>
    </edge>
    <edge source="GBR" target="AUS">
      <data key="d0">1262166</data>
    </edge>
    <edge source="GBR" target="AUT">
      <data key="d0">107975</data>
    </edge>
    <edge source="GBR" target="BEL">
      <data key="d0">18240520</data>
    </edge>
    <edge source="GBR" target="BGR">
      <data key="d0">87631</data>
    </edge>
    <edge source="GBR" target="CAN">
      <data key="d0">282829</data>
    </edge>
    <edge source="GBR" target="CHN">
      <data key="d0">78718</data>
    </edge>
    <edge source="GBR" target="HRV">
      <data key="d0">30153</data>
    </edge>
    <edge source="GBR" target="CZE">
      <data key="d0">84250</data>
    </edge>
    <edge source="GBR" target="DNK">
      <data key="d0">3136495</data>
    </edge>
    <edge source="GBR" target="EST">
      <data key="d0">60235</data>
    </edge>
    <edge source="GBR" target="FIN">
      <data key="d0">137815</data>
    </edge>
    <edge source="GBR" target="FRA">
      <data key="d0">14419282</data>
    </edge>
    <edge source="GBR" target="DEU">
      <data key="d0">66448120</data>
    </edge>
    <edge source="GBR" target="GRC">
      <data key="d0">39228</data>
    </edge>
    <edge source="GBR" target="HKG">
      <data key="d0">150251</data>
    </edge>
    <edge source="GBR" target="HUN">
      <data key="d0">83444</data>
    </edge>
    <edge source="GBR" target="IDN">
      <data key="d0">255051</data>
    </edge>
    <edge source="GBR" target="IRL">
      <data key="d0">9410285</data>
    </edge>
    <edge source="GBR" target="ITA">
      <data key="d0">1747609</data>
    </edge>
    <edge source="GBR" target="JPN">
      <data key="d0">208472</data>
    </edge>
    <edge source="GBR" target="KOR">
      <data key="d0">19724</data>
    </edge>
    <edge source="GBR" target="LBN">
      <data key="d0">50272</data>
    </edge>
    <edge source="GBR" target="LVA">
      <data key="d0">18115</data>
    </edge>
    <edge source="GBR" target="LTU">
      <data key="d0">17463</data>
    </edge>
    <edge source="GBR" target="MAR">
      <data key="d0">108147</data>
    </edge>
    <edge source="GBR" target="NLD">
      <data key="d0">13622856</data>
    </edge>
    <edge source="GBR" target="NZL">
      <data key="d0">20177</data>
    </edge>
    <edge source="GBR" target="NOR">
      <data key="d0">89603</data>
    </edge>
    <edge source="GBR" target="PRY">
      <data key="d0">30691</data>
    </edge>
    <edge source="GBR" target="POL">
      <data key="d0">1056744</data>
    </edge>
    <edge source="GBR" target="PRT">
      <data key="d0">1430913</data>
    </edge>
    <edge source="GBR" target="ROU">
      <data key="d0">20065</data>
    </edge>
    <edge source="GBR" target="RUS">
      <data key="d0">1070697</data>
    </edge>
    <edge source="GBR" target="SAU">
      <data key="d0">130893</data>
    </edge>
    <edge source="GBR" target="SGP">
      <data key="d0">10657</data>
    </edge>
    <edge source="GBR" target="SVK">
      <data key="d0">12310</data>
    </edge>
    <edge source="GBR" target="SVN">
      <data key="d0">67872</data>
    </edge>
    <edge source="GBR" target="ZAF">
      <data key="d0">274350</data>
    </edge>
    <edge source="GBR" target="ESP">
      <data key="d0">2363780</data>
    </edge>
    <edge source="GBR" target="SWE">
      <data key="d0">19186027</data>
    </edge>
    <edge source="GBR" target="CHE">
      <data key="d0">127209</data>
    </edge>
    <edge source="GBR" target="THA">
      <data key="d0">38663</data>
    </edge>
    <edge source="GBR" target="ARE">
      <data key="d0">106406</data>
    </edge>
    <edge source="GBR" target="TUR">
      <data key="d0">8036738</data>
    </edge>
    <edge source="GBR" target="USA">
      <data key="d0">1669684</data>
    </edge>
    <edge source="USA" target="ALB">
      <data key="d0">49060</data>
    </edge>
    <edge source="USA" target="DZA">
      <data key="d0">2003925</data>
    </edge>
    <edge source="USA" target="AZE">
      <data key="d0">67967</data>
    </edge>
    <edge source="USA" target="ARG">
      <data key="d0">1949801</data>
    </edge>
    <edge source="USA" target="AUS">
      <data key="d0">4032824</data>
    </edge>
    <edge source="USA" target="AUT">
      <data key="d0">47430726</data>
    </edge>
    <edge source="USA" target="ARM">
      <data key="d0">24325</data>
    </edge>
    <edge source="USA" target="BEL">
      <data key="d0">40005774</data>
    </edge>
    <edge source="USA" target="BOL">
      <data key="d0">622098</data>
    </edge>
    <edge source="USA" target="BRA">
      <data key="d0">3239132</data>
    </edge>
    <edge source="USA" target="BGR">
      <data key="d0">2710649</data>
    </edge>
    <edge source="USA" target="KHM">
      <data key="d0">4421681</data>
    </edge>
    <edge source="USA" target="CAN">
      <data key="d0">372945028</data>
    </edge>
    <edge source="USA" target="LKA">
      <data key="d0">20904337</data>
    </edge>
    <edge source="USA" target="CHL">
      <data key="d0">7149267</data>
    </edge>
    <edge source="USA" target="CHN">
      <data key="d0">14343248618</data>
    </edge>
    <edge source="USA" target="COL">
      <data key="d0">220346438</data>
    </edge>
    <edge source="USA" target="CRI">
      <data key="d0">141419117</data>
    </edge>
    <edge source="USA" target="HRV">
      <data key="d0">89024</data>
    </edge>
    <edge source="USA" target="CZE">
      <data key="d0">133770</data>
    </edge>
    <edge source="USA" target="DNK">
      <data key="d0">2817843</data>
    </edge>
    <edge source="USA" target="ECU">
      <data key="d0">4235207</data>
    </edge>
    <edge source="USA" target="SLV">
      <data key="d0">6147980</data>
    </edge>
    <edge source="USA" target="EST">
      <data key="d0">458210</data>
    </edge>
    <edge source="USA" target="FIN">
      <data key="d0">1121087</data>
    </edge>
    <edge source="USA" target="FRA">
      <data key="d0">123992907</data>
    </edge>
    <edge source="USA" target="GEO">
      <data key="d0">64563</data>
    </edge>
    <edge source="USA" target="DEU">
      <data key="d0">483111462</data>
    </edge>
    <edge source="USA" target="GHA">
      <data key="d0">2004435</data>
    </edge>
    <edge source="USA" target="GRC">
      <data key="d0">8700220</data>
    </edge>
    <edge source="USA" target="GTM">
      <data key="d0">28428925</data>
    </edge>
    <edge source="USA" target="HND">
      <data key="d0">16586691</data>
    </edge>
    <edge source="USA" target="HKG">
      <data key="d0">3764097</data>
    </edge>
    <edge source="USA" target="HUN">
      <data key="d0">2739934</data>
    </edge>
    <edge source="USA" target="IDN">
      <data key="d0">999199353</data>
    </edge>
    <edge source="USA" target="IRL">
      <data key="d0">2417607</data>
    </edge>
    <edge source="USA" target="ISR">
      <data key="d0">37046279</data>
    </edge>
    <edge source="USA" target="ITA">
      <data key="d0">110548978</data>
    </edge>
    <edge source="USA" target="JAM">
      <data key="d0">364749</data>
    </edge>
    <edge source="USA" target="JPN">
      <data key="d0">1054191809</data>
    </edge>
    <edge source="USA" target="KAZ">
      <data key="d0">159198</data>
    </edge>
    <edge source="USA" target="JOR">
      <data key="d0">3681890</data>
    </edge>
    <edge source="USA" target="KOR">
      <data key="d0">247611147</data>
    </edge>
    <edge source="USA" target="KGZ">
      <data key="d0">33780</data>
    </edge>
    <edge source="USA" target="LBN">
      <data key="d0">2106809</data>
    </edge>
    <edge source="USA" target="LVA">
      <data key="d0">81360</data>
    </edge>
    <edge source="USA" target="LTU">
      <data key="d0">101352</data>
    </edge>
    <edge source="USA" target="MWI">
      <data key="d0">14190</data>
    </edge>
    <edge source="USA" target="MYS">
      <data key="d0">162124742</data>
    </edge>
    <edge source="USA" target="MUS">
      <data key="d0">14678</data>
    </edge>
    <edge source="USA" target="MEX">
      <data key="d0">1709014283</data>
    </edge>
    <edge source="USA" target="MDA">
      <data key="d0">17635</data>
    </edge>
    <edge source="USA" target="MAR">
      <data key="d0">28927835</data>
    </edge>
    <edge source="USA" target="OMN">
      <data key="d0">1549867</data>
    </edge>
    <edge source="USA" target="NLD">
      <data key="d0">830889197</data>
    </edge>
    <edge source="USA" target="NZL">
      <data key="d0">278712</data>
    </edge>
    <edge source="USA" target="NIC">
      <data key="d0">7409039</data>
    </edge>
    <edge source="USA" target="NOR">
      <data key="d0">2977053</data>
    </edge>
    <edge source="USA" target="PAK">
      <data key="d0">135710417</data>
    </edge>
    <edge source="USA" target="PAN">
      <data key="d0">22549035</data>
    </edge>
    <edge source="USA" target="PRY">
      <data key="d0">75569</data>
    </edge>
    <edge source="USA" target="PER">
      <data key="d0">58440554</data>
    </edge>
    <edge source="USA" target="PHL">
      <data key="d0">479983276</data>
    </edge>
    <edge source="USA" target="POL">
      <data key="d0">4183395</data>
    </edge>
    <edge source="USA" target="PRT">
      <data key="d0">27109031</data>
    </edge>
    <edge source="USA" target="ROU">
      <data key="d0">20121139</data>
    </edge>
    <edge source="USA" target="RUS">
      <data key="d0">59074041</data>
    </edge>
    <edge source="USA" target="SAU">
      <data key="d0">106314267</data>
    </edge>
    <edge source="USA" target="IND">
      <data key="d0">9928228</data>
    </edge>
    <edge source="USA" target="SGP">
      <data key="d0">3477603</data>
    </edge>
    <edge source="USA" target="VNM">
      <data key="d0">471851074</data>
    </edge>
    <edge source="USA" target="ZAF">
      <data key="d0">1421239</data>
    </edge>
    <edge source="USA" target="ESP">
      <data key="d0">401458954</data>
    </edge>
    <edge source="USA" target="SWE">
      <data key="d0">216119</data>
    </edge>
    <edge source="USA" target="CHE">
      <data key="d0">1091312</data>
    </edge>
    <edge source="USA" target="THA">
      <data key="d0">428647010</data>
    </edge>
    <edge source="USA" target="ARE">
      <data key="d0">17487678</data>
    </edge>
    <edge source="USA" target="TUN">
      <data key="d0">150500504</data>
    </edge>
    <edge source="USA" target="TUR">
      <data key="d0">66030578</data>
    </edge>
    <edge source="USA" target="UGA">
      <data key="d0">155613</data>
    </edge>
    <edge source="USA" target="UKR">
      <data key="d0">1986492</data>
    </edge>
    <edge source="USA" target="EGY">
      <data key="d0">105531220</data>
    </edge>
    <edge source="USA" target="GBR">
      <data key="d0">112753996</data>
    </edge>
    <edge source="USA" target="TZA">
      <data key="d0">30634</data>
    </edge>
    <edge source="USA" target="BFA">
      <data key="d0">11107</data>
    </edge>
    <edge source="USA" target="URY">
      <data key="d0">132104</data>
    </edge>
    <edge source="URY" target="ARG">
      <data key="d0">26246372</data>
    </edge>
    <edge source="URY" target="BEL">
      <data key="d0">33830</data>
    </edge>
    <edge source="URY" target="BRA">
      <data key="d0">5649706</data>
    </edge>
    <edge source="URY" target="CAN">
      <data key="d0">124442</data>
    </edge>
    <edge source="URY" target="CHN">
      <data key="d0">149364652</data>
    </edge>
    <edge source="URY" target="DEU">
      <data key="d0">8776576</data>
    </edge>
    <edge source="URY" target="GRC">
      <data key="d0">12183425</data>
    </edge>
    <edge source="URY" target="IDN">
      <data key="d0">816495</data>
    </edge>
    <edge source="URY" target="ITA">
      <data key="d0">5240306</data>
    </edge>
    <edge source="URY" target="MYS">
      <data key="d0">4370528</data>
    </edge>
    <edge source="URY" target="MAR">
      <data key="d0">3719543</data>
    </edge>
    <edge source="URY" target="NLD">
      <data key="d0">31941587</data>
    </edge>
    <edge source="URY" target="PER">
      <data key="d0">5712408</data>
    </edge>
    <edge source="URY" target="SEN">
      <data key="d0">90789</data>
    </edge>
    <edge source="URY" target="IND">
      <data key="d0">558653</data>
    </edge>
    <edge source="URY" target="SGP">
      <data key="d0">96008</data>
    </edge>
    <edge source="URY" target="VNM">
      <data key="d0">380376</data>
    </edge>
    <edge source="URY" target="CHE">
      <data key="d0">3661023</data>
    </edge>
    <edge source="URY" target="THA">
      <data key="d0">351940</data>
    </edge>
    <edge source="URY" target="ARE">
      <data key="d0">170880</data>
    </edge>
    <edge source="URY" target="TUR">
      <data key="d0">17525751</data>
    </edge>
    <edge source="URY" target="USA">
      <data key="d0">9539845</data>
    </edge>
    <edge source="HKG" target="CAN">
      <data key="d0">163847</data>
    </edge>
    <edge source="HKG" target="CHN">
      <data key="d0">6413150</data>
    </edge>
    <edge source="HKG" target="MYS">
      <data key="d0">298052</data>
    </edge>
    <edge source="HKG" target="NLD">
      <data key="d0">21713</data>
    </edge>
    <edge source="HKG" target="PHL">
      <data key="d0">47552</data>
    </edge>
    <edge source="HKG" target="SGP">
      <data key="d0">87175</data>
    </edge>
    <edge source="HKG" target="VNM">
      <data key="d0">12236347</data>
    </edge>
    <edge source="HKG" target="SWE">
      <data key="d0">102213</data>
    </edge>
    <edge source="HKG" target="THA">
      <data key="d0">5696722</data>
    </edge>
    <edge source="HKG" target="USA">
      <data key="d0">108897</data>
    </edge>
    <edge source="AUT" target="DZA">
      <data key="d0">653972</data>
    </edge>
    <edge source="AUT" target="ARG">
      <data key="d0">21202</data>
    </edge>
    <edge source="AUT" target="AUS">
      <data key="d0">75446</data>
    </edge>
    <edge source="AUT" target="BEL">
      <data key="d0">3149203</data>
    </edge>
    <edge source="AUT" target="BGR">
      <data key="d0">3309374</data>
    </edge>
    <edge source="AUT" target="CAN">
      <data key="d0">129641</data>
    </edge>
    <edge source="AUT" target="HRV">
      <data key="d0">1613110</data>
    </edge>
    <edge source="AUT" target="CZE">
      <data key="d0">10429764</data>
    </edge>
    <edge source="AUT" target="DNK">
      <data key="d0">1317297</data>
    </edge>
    <edge source="AUT" target="EST">
      <data key="d0">42653</data>
    </edge>
    <edge source="AUT" target="FIN">
      <data key="d0">151451</data>
    </edge>
    <edge source="AUT" target="FRA">
      <data key="d0">7352535</data>
    </edge>
    <edge source="AUT" target="DEU">
      <data key="d0">106025070</data>
    </edge>
    <edge source="AUT" target="GRC">
      <data key="d0">19748</data>
    </edge>
    <edge source="AUT" target="HUN">
      <data key="d0">8952969</data>
    </edge>
    <edge source="AUT" target="IRL">
      <data key="d0">105902</data>
    </edge>
    <edge source="AUT" target="ISR">
      <data key="d0">346298</data>
    </edge>
    <edge source="AUT" target="ITA">
      <data key="d0">6733460</data>
    </edge>
    <edge source="AUT" target="CIV">
      <data key="d0">28060</data>
    </edge>
    <edge source="AUT" target="JPN">
      <data key="d0">45485</data>
    </edge>
    <edge source="AUT" target="KAZ">
      <data key="d0">1490258</data>
    </edge>
    <edge source="AUT" target="JOR">
      <data key="d0">62292</data>
    </edge>
    <edge source="AUT" target="KOR">
      <data key="d0">199983</data>
    </edge>
    <edge source="AUT" target="LBN">
      <data key="d0">13407</data>
    </edge>
    <edge source="AUT" target="LTU">
      <data key="d0">633853</data>
    </edge>
    <edge source="AUT" target="MYS">
      <data key="d0">15614</data>
    </edge>
    <edge source="AUT" target="MDA">
      <data key="d0">434143</data>
    </edge>
    <edge source="AUT" target="MAR">
      <data key="d0">33833</data>
    </edge>
    <edge source="AUT" target="NLD">
      <data key="d0">5487010</data>
    </edge>
    <edge source="AUT" target="NOR">
      <data key="d0">198932</data>
    </edge>
    <edge source="AUT" target="PRY">
      <data key="d0">12341</data>
    </edge>
    <edge source="AUT" target="POL">
      <data key="d0">2893031</data>
    </edge>
    <edge source="AUT" target="PRT">
      <data key="d0">380942</data>
    </edge>
    <edge source="AUT" target="ROU">
      <data key="d0">2478478</data>
    </edge>
    <edge source="AUT" target="RUS">
      <data key="d0">28373857</data>
    </edge>
    <edge source="AUT" target="SAU">
      <data key="d0">408856</data>
    </edge>
    <edge source="AUT" target="SEN">
      <data key="d0">367257</data>
    </edge>
    <edge source="AUT" target="SRB">
      <data key="d0">159979</data>
    </edge>
    <edge source="AUT" target="SVK">
      <data key="d0">2163733</data>
    </edge>
    <edge source="AUT" target="SVN">
      <data key="d0">5461812</data>
    </edge>
    <edge source="AUT" target="ZAF">
      <data key="d0">113663</data>
    </edge>
    <edge source="AUT" target="ESP">
      <data key="d0">1208612</data>
    </edge>
    <edge source="AUT" target="SWE">
      <data key="d0">1221298</data>
    </edge>
    <edge source="AUT" target="CHE">
      <data key="d0">6042013</data>
    </edge>
    <edge source="AUT" target="THA">
      <data key="d0">34376</data>
    </edge>
    <edge source="AUT" target="ARE">
      <data key="d0">84225</data>
    </edge>
    <edge source="AUT" target="TUN">
      <data key="d0">18540</data>
    </edge>
    <edge source="AUT" target="TUR">
      <data key="d0">122647</data>
    </edge>
    <edge source="AUT" target="UKR">
      <data key="d0">12642098</data>
    </edge>
    <edge source="AUT" target="EGY">
      <data key="d0">74959</data>
    </edge>
    <edge source="AUT" target="GBR">
      <data key="d0">2218836</data>
    </edge>
    <edge source="AUT" target="USA">
      <data key="d0">248420</data>
    </edge>
    <edge source="CIV" target="CHN">
      <data key="d0">12620</data>
    </edge>
    <edge source="CIV" target="FRA">
      <data key="d0">34294</data>
    </edge>
    <edge source="CIV" target="GHA">
      <data key="d0">219221</data>
    </edge>
    <edge source="CIV" target="MOZ">
      <data key="d0">84216</data>
    </edge>
    <edge source="CIV" target="NLD">
      <data key="d0">11361630</data>
    </edge>
    <edge source="CIV" target="SEN">
      <data key="d0">74965</data>
    </edge>
    <edge source="CIV" target="IND">
      <data key="d0">352367</data>
    </edge>
    <edge source="CIV" target="ESP">
      <data key="d0">275687</data>
    </edge>
    <edge source="CIV" target="TUR">
      <data key="d0">446965</data>
    </edge>
    <edge source="CIV" target="EGY">
      <data key="d0">41770</data>
    </edge>
    <edge source="CIV" target="BFA">
      <data key="d0">283856</data>
    </edge>
    <edge source="SEN" target="CHN">
      <data key="d0">43832480</data>
    </edge>
    <edge source="SEN" target="FRA">
      <data key="d0">411982</data>
    </edge>
    <edge source="SEN" target="KOR">
      <data key="d0">12933</data>
    </edge>
    <edge source="SEN" target="MYS">
      <data key="d0">116555</data>
    </edge>
    <edge source="SEN" target="MRT">
      <data key="d0">130025</data>
    </edge>
    <edge source="SEN" target="MAR">
      <data key="d0">810217</data>
    </edge>
    <edge source="SEN" target="NLD">
      <data key="d0">14059</data>
    </edge>
    <edge source="SEN" target="VNM">
      <data key="d0">12690964</data>
    </edge>
    <edge source="SEN" target="ESP">
      <data key="d0">77129</data>
    </edge>
    <edge source="SEN" target="CHE">
      <data key="d0">414991</data>
    </edge>
    <edge source="SEN" target="TUR">
      <data key="d0">565087</data>
    </edge>
    <edge source="SEN" target="EGY">
      <data key="d0">44325</data>
    </edge>
    <edge source="SEN" target="GBR">
      <data key="d0">167007</data>
    </edge>
    <edge source="SEN" target="USA">
      <data key="d0">568850</data>
    </edge>
    <edge source="SVK" target="AUT">
      <data key="d0">63079842</data>
    </edge>
    <edge source="SVK" target="BEL">
      <data key="d0">436660</data>
    </edge>
    <edge source="SVK" target="BGR">
      <data key="d0">96034</data>
    </edge>
    <edge source="SVK" target="HRV">
      <data key="d0">255969</data>
    </edge>
    <edge source="SVK" target="CZE">
      <data key="d0">48902697</data>
    </edge>
    <edge source="SVK" target="DNK">
      <data key="d0">2231498</data>
    </edge>
    <edge source="SVK" target="EST">
      <data key="d0">153843</data>
    </edge>
    <edge source="SVK" target="FRA">
      <data key="d0">1008951</data>
    </edge>
    <edge source="SVK" target="DEU">
      <data key="d0">23546360</data>
    </edge>
    <edge source="SVK" target="HUN">
      <data key="d0">11825814</data>
    </edge>
    <edge source="SVK" target="ITA">
      <data key="d0">862515</data>
    </edge>
    <edge source="SVK" target="LTU">
      <data key="d0">124533</data>
    </edge>
    <edge source="SVK" target="NLD">
      <data key="d0">4002455</data>
    </edge>
    <edge source="SVK" target="POL">
      <data key="d0">29656906</data>
    </edge>
    <edge source="SVK" target="ROU">
      <data key="d0">455878</data>
    </edge>
    <edge source="SVK" target="SVN">
      <data key="d0">20593</data>
    </edge>
    <edge source="SVK" target="CHE">
      <data key="d0">314409</data>
    </edge>
    <edge source="SVK" target="UKR">
      <data key="d0">25086</data>
    </edge>
    <edge source="SVK" target="GBR">
      <data key="d0">121268</data>
    </edge>
    <edge source="SVN" target="AUT">
      <data key="d0">1790523</data>
    </edge>
    <edge source="SVN" target="BGR">
      <data key="d0">12653</data>
    </edge>
    <edge source="SVN" target="HRV">
      <data key="d0">550502</data>
    </edge>
    <edge source="SVN" target="CZE">
      <data key="d0">91772</data>
    </edge>
    <edge source="SVN" target="DNK">
      <data key="d0">88415</data>
    </edge>
    <edge source="SVN" target="FRA">
      <data key="d0">1013427</data>
    </edge>
    <edge source="SVN" target="DEU">
      <data key="d0">429510</data>
    </edge>
    <edge source="SVN" target="HUN">
      <data key="d0">1061003</data>
    </edge>
    <edge source="SVN" target="ITA">
      <data key="d0">10241517</data>
    </edge>
    <edge source="SVN" target="LTU">
      <data key="d0">62531</data>
    </edge>
    <edge source="SVN" target="NLD">
      <data key="d0">80993</data>
    </edge>
    <edge source="SVN" target="POL">
      <data key="d0">347603</data>
    </edge>
    <edge source="SVN" target="ROU">
      <data key="d0">27608</data>
    </edge>
    <edge source="SVN" target="RUS">
      <data key="d0">25399</data>
    </edge>
    <edge source="SVN" target="SVK">
      <data key="d0">2758124</data>
    </edge>
    <edge source="SVN" target="ESP">
      <data key="d0">121518</data>
    </edge>
    <edge source="SVN" target="SWE">
      <data key="d0">20585</data>
    </edge>
    <edge source="SVN" target="CHE">
      <data key="d0">47014</data>
    </edge>
    <edge source="SVN" target="GBR">
      <data key="d0">84666</data>
    </edge>
    <edge source="CHE" target="AUT">
      <data key="d0">407011</data>
    </edge>
    <edge source="CHE" target="CHN">
      <data key="d0">40708</data>
    </edge>
    <edge source="CHE" target="FRA">
      <data key="d0">644347</data>
    </edge>
    <edge source="CHE" target="DEU">
      <data key="d0">745395</data>
    </edge>
    <edge source="CHE" target="IRL">
      <data key="d0">30304</data>
    </edge>
    <edge source="CHE" target="ITA">
      <data key="d0">219641</data>
    </edge>
    <edge source="CHE" target="NLD">
      <data key="d0">12576</data>
    </edge>
    <edge source="CHE" target="ROU">
      <data key="d0">33870</data>
    </edge>
    <edge source="CHE" target="IND">
      <data key="d0">65118</data>
    </edge>
    <edge source="CHE" target="EGY">
      <data key="d0">23563</data>
    </edge>
    <edge source="MDG" target="BEL">
      <data key="d0">68054</data>
    </edge>
    <edge source="MDG" target="CHN">
      <data key="d0">100675</data>
    </edge>
    <edge source="MDG" target="FRA">
      <data key="d0">116343</data>
    </edge>
    <edge source="MDG" target="KOR">
      <data key="d0">73657</data>
    </edge>
    <edge source="MDG" target="MUS">
      <data key="d0">796838</data>
    </edge>
    <edge source="MDG" target="NLD">
      <data key="d0">32215</data>
    </edge>
    <edge source="MDG" target="PAK">
      <data key="d0">11633</data>
    </edge>
    <edge source="MDG" target="VNM">
      <data key="d0">8931584</data>
    </edge>
    <edge source="MDG" target="ESP">
      <data key="d0">76812</data>
    </edge>
    <edge source="MDG" target="ARE">
      <data key="d0">46699</data>
    </edge>
    <edge source="BWA" target="ZAF">
      <data key="d0">296423</data>
    </edge>
    <edge source="MOZ" target="CHN">
      <data key="d0">5941281</data>
    </edge>
    <edge source="MOZ" target="DEU">
      <data key="d0">376757</data>
    </edge>
    <edge source="MOZ" target="GRC">
      <data key="d0">413883</data>
    </edge>
    <edge source="MOZ" target="HKG">
      <data key="d0">144861</data>
    </edge>
    <edge source="MOZ" target="IDN">
      <data key="d0">1045782</data>
    </edge>
    <edge source="MOZ" target="JPN">
      <data key="d0">1659444</data>
    </edge>
    <edge source="MOZ" target="LBN">
      <data key="d0">163079</data>
    </edge>
    <edge source="MOZ" target="MWI">
      <data key="d0">580645</data>
    </edge>
    <edge source="MOZ" target="MYS">
      <data key="d0">1558586</data>
    </edge>
    <edge source="MOZ" target="PAK">
      <data key="d0">43191</data>
    </edge>
    <edge source="MOZ" target="PHL">
      <data key="d0">29534</data>
    </edge>
    <edge source="MOZ" target="POL">
      <data key="d0">24832</data>
    </edge>
    <edge source="MOZ" target="IND">
      <data key="d0">429532</data>
    </edge>
    <edge source="MOZ" target="VNM">
      <data key="d0">4186019</data>
    </edge>
    <edge source="MOZ" target="ZAF">
      <data key="d0">2075525</data>
    </edge>
    <edge source="MOZ" target="ZWE">
      <data key="d0">31334</data>
    </edge>
    <edge source="MOZ" target="THA">
      <data key="d0">194127</data>
    </edge>
    <edge source="MOZ" target="ARE">
      <data key="d0">141342</data>
    </edge>
    <edge source="MOZ" target="USA">
      <data key="d0">13561</data>
    </edge>
    <edge source="BDI" target="TZA">
      <data key="d0">31171</data>
    </edge>
    <edge source="TZA" target="BDI">
      <data key="d0">18630</data>
    </edge>
    <edge source="TZA" target="CHN">
      <data key="d0">108528165</data>
    </edge>
    <edge source="TZA" target="IDN">
      <data key="d0">80542</data>
    </edge>
    <edge source="TZA" target="ITA">
      <data key="d0">358486</data>
    </edge>
    <edge source="TZA" target="JPN">
      <data key="d0">20429641</data>
    </edge>
    <edge source="TZA" target="OMN">
      <data key="d0">18093</data>
    </edge>
    <edge source="TZA" target="NLD">
      <data key="d0">329300</data>
    </edge>
    <edge source="TZA" target="IND">
      <data key="d0">1867147</data>
    </edge>
    <edge source="TZA" target="SGP">
      <data key="d0">112016</data>
    </edge>
    <edge source="TZA" target="VNM">
      <data key="d0">22748</data>
    </edge>
    <edge source="TZA" target="ZAF">
      <data key="d0">17139</data>
    </edge>
    <edge source="TZA" target="THA">
      <data key="d0">44270</data>
    </edge>
    <edge source="TZA" target="ARE">
      <data key="d0">207703</data>
    </edge>
    <edge source="KHM" target="JPN">
      <data key="d0">91885</data>
    </edge>
    <edge source="KHM" target="KOR">
      <data key="d0">32408</data>
    </edge>
    <edge source="KHM" target="MYS">
      <data key="d0">512744</data>
    </edge>
    <edge source="KHM" target="THA">
      <data key="d0">29215</data>
    </edge>
    <edge source="CMR" target="CHN">
      <data key="d0">13692</data>
    </edge>
    <edge source="CMR" target="VNM">
      <data key="d0">267210</data>
    </edge>
    <edge source="CMR" target="USA">
      <data key="d0">12486</data>
    </edge>
    <edge source="GHA" target="BEL">
      <data key="d0">195740</data>
    </edge>
    <edge source="GHA" target="CAN">
      <data key="d0">11628</data>
    </edge>
    <edge source="GHA" target="CHN">
      <data key="d0">11476406</data>
    </edge>
    <edge source="GHA" target="DNK">
      <data key="d0">10510274</data>
    </edge>
    <edge source="GHA" target="ITA">
      <data key="d0">138664</data>
    </edge>
    <edge source="GHA" target="NLD">
      <data key="d0">75765</data>
    </edge>
    <edge source="GHA" target="PRT">
      <data key="d0">12766</data>
    </edge>
    <edge source="GHA" target="IND">
      <data key="d0">14690632</data>
    </edge>
    <edge source="GHA" target="SGP">
      <data key="d0">521370</data>
    </edge>
    <edge source="GHA" target="VNM">
      <data key="d0">170654</data>
    </edge>
    <edge source="GHA" target="TUR">
      <data key="d0">5488157</data>
    </edge>
    <edge source="GHA" target="GBR">
      <data key="d0">127916</data>
    </edge>
    <edge source="GHA" target="USA">
      <data key="d0">184743</data>
    </edge>
    <edge source="GHA" target="BFA">
      <data key="d0">53513</data>
    </edge>
    <edge source="MWI" target="BWA">
      <data key="d0">7637195</data>
    </edge>
    <edge source="MWI" target="DEU">
      <data key="d0">28814</data>
    </edge>
    <edge source="MWI" target="HKG">
      <data key="d0">243965</data>
    </edge>
    <edge source="MWI" target="IRL">
      <data key="d0">30074</data>
    </edge>
    <edge source="MWI" target="MOZ">
      <data key="d0">449898</data>
    </edge>
    <edge source="MWI" target="ZAF">
      <data key="d0">3024573</data>
    </edge>
    <edge source="MWI" target="ZWE">
      <data key="d0">2590907</data>
    </edge>
    <edge source="MWI" target="ARE">
      <data key="d0">367123</data>
    </edge>
    <edge source="MWI" target="TUR">
      <data key="d0">17854</data>
    </edge>
    <edge source="MWI" target="TZA">
      <data key="d0">1205309</data>
    </edge>
    <edge source="ETH" target="DEU">
      <data key="d0">69470</data>
    </edge>
    <edge source="ETH" target="IND">
      <data key="d0">152730</data>
    </edge>
    <edge source="ETH" target="ARE">
      <data key="d0">40545</data>
    </edge>
    <edge source="ETH" target="TUR">
      <data key="d0">171385</data>
    </edge>
    <edge source="ETH" target="USA">
      <data key="d0">352132</data>
    </edge>
    <edge source="UGA" target="BEL">
      <data key="d0">118394</data>
    </edge>
    <edge source="UGA" target="BDI">
      <data key="d0">22815</data>
    </edge>
    <edge source="UGA" target="CAN">
      <data key="d0">27467</data>
    </edge>
    <edge source="UGA" target="CHN">
      <data key="d0">9281314</data>
    </edge>
    <edge source="UGA" target="DEU">
      <data key="d0">3305712</data>
    </edge>
    <edge source="UGA" target="ITA">
      <data key="d0">67418</data>
    </edge>
    <edge source="UGA" target="JPN">
      <data key="d0">837674</data>
    </edge>
    <edge source="UGA" target="NLD">
      <data key="d0">1356638</data>
    </edge>
    <edge source="UGA" target="IND">
      <data key="d0">181121</data>
    </edge>
    <edge source="UGA" target="VNM">
      <data key="d0">63744</data>
    </edge>
    <edge source="UGA" target="TUR">
      <data key="d0">602230</data>
    </edge>
    <edge source="UGA" target="GBR">
      <data key="d0">96194</data>
    </edge>
    <edge source="UGA" target="TZA">
      <data key="d0">1599107</data>
    </edge>
    <edge source="UGA" target="USA">
      <data key="d0">3747609</data>
    </edge>
    <edge source="BEN" target="BEL">
      <data key="d0">163729</data>
    </edge>
    <edge source="BEN" target="CMR">
      <data key="d0">126504</data>
    </edge>
    <edge source="BEN" target="CAF">
      <data key="d0">36065</data>
    </edge>
    <edge source="BEN" target="CHN">
      <data key="d0">10150</data>
    </edge>
    <edge source="BEN" target="FRA">
      <data key="d0">13226</data>
    </edge>
    <edge source="BEN" target="GHA">
      <data key="d0">27742</data>
    </edge>
    <edge source="BEN" target="IDN">
      <data key="d0">36136</data>
    </edge>
    <edge source="BEN" target="ITA">
      <data key="d0">705151</data>
    </edge>
    <edge source="BEN" target="CIV">
      <data key="d0">22194</data>
    </edge>
    <edge source="BEN" target="NER">
      <data key="d0">121396</data>
    </edge>
    <edge source="BEN" target="SAU">
      <data key="d0">537246</data>
    </edge>
    <edge source="BEN" target="IND">
      <data key="d0">3763718</data>
    </edge>
    <edge source="BEN" target="VNM">
      <data key="d0">1113770</data>
    </edge>
    <edge source="BEN" target="ZAF">
      <data key="d0">72017</data>
    </edge>
    <edge source="BEN" target="ESP">
      <data key="d0">2546780</data>
    </edge>
    <edge source="BEN" target="THA">
      <data key="d0">304087</data>
    </edge>
    <edge source="BEN" target="TGO">
      <data key="d0">123858</data>
    </edge>
    <edge source="TGO" target="BEL">
      <data key="d0">274901</data>
    </edge>
    <edge source="TGO" target="CHN">
      <data key="d0">3721108</data>
    </edge>
    <edge source="TGO" target="FRA">
      <data key="d0">247076</data>
    </edge>
    <edge source="TGO" target="ITA">
      <data key="d0">1267352</data>
    </edge>
    <edge source="TGO" target="MAR">
      <data key="d0">15752</data>
    </edge>
    <edge source="TGO" target="NER">
      <data key="d0">38892</data>
    </edge>
    <edge source="TGO" target="IND">
      <data key="d0">141652</data>
    </edge>
    <edge source="TGO" target="ZAF">
      <data key="d0">224151</data>
    </edge>
    <edge source="TGO" target="ESP">
      <data key="d0">1256484</data>
    </edge>
    <edge source="TGO" target="BFA">
      <data key="d0">187356</data>
    </edge>
    <edge source="ZWE" target="CIV">
      <data key="d0">16500</data>
    </edge>
    <edge source="ZWE" target="MOZ">
      <data key="d0">37287</data>
    </edge>
    <edge source="ZWE" target="ZAF">
      <data key="d0">1000003</data>
    </edge>
    <edge source="GMB" target="CHN">
      <data key="d0">192106</data>
    </edge>
    <edge source="GMB" target="VNM">
      <data key="d0">9969893</data>
    </edge>
    <edge source="PSE" target="CAN">
      <data key="d0">15285</data>
    </edge>
    <edge source="PSE" target="ISR">
      <data key="d0">1931161</data>
    </edge>
    <edge source="PSE" target="JOR">
      <data key="d0">455942</data>
    </edge>
    <edge source="PSE" target="SAU">
      <data key="d0">123261</data>
    </edge>
    <edge source="PSE" target="ARE">
      <data key="d0">271439</data>
    </edge>
    <edge source="BFA" target="CHN">
      <data key="d0">37411112</data>
    </edge>
    <edge source="BFA" target="BEN">
      <data key="d0">40358</data>
    </edge>
    <edge source="BFA" target="DNK">
      <data key="d0">25646944</data>
    </edge>
    <edge source="BFA" target="FRA">
      <data key="d0">3469507</data>
    </edge>
    <edge source="BFA" target="DEU">
      <data key="d0">86008</data>
    </edge>
    <edge source="BFA" target="GHA">
      <data key="d0">12645043</data>
    </edge>
    <edge source="BFA" target="CIV">
      <data key="d0">25602</data>
    </edge>
    <edge source="BFA" target="JPN">
      <data key="d0">15885962</data>
    </edge>
    <edge source="BFA" target="KOR">
      <data key="d0">6182913</data>
    </edge>
    <edge source="BFA" target="LBN">
      <data key="d0">106948</data>
    </edge>
    <edge source="BFA" target="NLD">
      <data key="d0">926359</data>
    </edge>
    <edge source="BFA" target="POL">
      <data key="d0">294643</data>
    </edge>
    <edge source="BFA" target="SEN">
      <data key="d0">225553</data>
    </edge>
    <edge source="BFA" target="SGP">
      <data key="d0">32716023</data>
    </edge>
    <edge source="BFA" target="VNM">
      <data key="d0">933396</data>
    </edge>
    <edge source="BFA" target="TGO">
      <data key="d0">16052705</data>
    </edge>
    <edge source="BFA" target="ARE">
      <data key="d0">139102</data>
    </edge>
    <edge source="BFA" target="TUR">
      <data key="d0">294455</data>
    </edge>
    <edge source="BFA" target="GBR">
      <data key="d0">53012</data>
    </edge>
    <edge source="KGZ" target="RUS">
      <data key="d0">24029</data>
    </edge>
    <edge source="NAM" target="ZAF">
      <data key="d0">249304</data>
    </edge>
  </graph>
</graphml>
