# Supplementary material for: Core-periphery structure in sectoral international trade networks: A new approach to an old theory
Source: PLoS One. 2020 Apr 2;15(4):e0229547. doi: 10.1371/journal.pone.0229547 (PMC7117750; doi:10.1371/journal.pone.0229547)
Supplement: S8 File — (ZIP) [file pone.0229547.s008.zip › S8_File/Networks 2016/23-CRUDE RUBBER.graphml]

<?xml version='1.0' encoding='utf-8'?>
<graphml xmlns="http://graphml.graphdrawing.org/xmlns" xmlns:xsi="http://www.w3.org/2001/XMLSchema-instance" xsi:schemaLocation="http://graphml.graphdrawing.org/xmlns http://graphml.graphdrawing.org/xmlns/1.0/graphml.xsd">
  <key attr.name="weight" attr.type="long" for="edge" id="d0" />
  <graph edgedefault="directed">
    <node id="ALB" />
    <node id="ITA" />
    <node id="DZA" />
    <node id="CHN" />
    <node id="ARG" />
    <node id="BEL" />
    <node id="BOL" />
    <node id="BRA" />
    <node id="CHL" />
    <node id="COL" />
    <node id="MEX" />
    <node id="PRY" />
    <node id="PER" />
    <node id="ESP" />
    <node id="THA" />
    <node id="TUR" />
    <node id="USA" />
    <node id="URY" />
    <node id="AUS" />
    <node id="DEU" />
    <node id="HKG" />
    <node id="IDN" />
    <node id="JPN" />
    <node id="KOR" />
    <node id="MYS" />
    <node id="OMN" />
    <node id="NLD" />
    <node id="NZL" />
    <node id="NOR" />
    <node id="PHL" />
    <node id="IND" />
    <node id="SGP" />
    <node id="VNM" />
    <node id="ZAF" />
    <node id="ARE" />
    <node id="AUT" />
    <node id="BGR" />
    <node id="HRV" />
    <node id="CZE" />
    <node id="HUN" />
    <node id="POL" />
    <node id="ROU" />
    <node id="RUS" />
    <node id="SRB" />
    <node id="SVK" />
    <node id="SVN" />
    <node id="CHE" />
    <node id="UKR" />
    <node id="BDI" />
    <node id="BLR" />
    <node id="KHM" />
    <node id="CAN" />
    <node id="LKA" />
    <node id="CRI" />
    <node id="DNK" />
    <node id="ECU" />
    <node id="EST" />
    <node id="FIN" />
    <node id="FRA" />
    <node id="GRC" />
    <node id="IRL" />
    <node id="ISR" />
    <node id="CIV" />
    <node id="KAZ" />
    <node id="JOR" />
    <node id="LBN" />
    <node id="LVA" />
    <node id="LTU" />
    <node id="MAR" />
    <node id="PAK" />
    <node id="PRT" />
    <node id="SAU" />
    <node id="SEN" />
    <node id="SWE" />
    <node id="TUN" />
    <node id="MKD" />
    <node id="EGY" />
    <node id="GBR" />
    <node id="BFA" />
    <node id="GTM" />
    <node id="NIC" />
    <node id="PAN" />
    <node id="MDA" />
    <node id="CMR" />
    <node id="CAF" />
    <node id="MDG" />
    <node id="JAM" />
    <node id="ZWE" />
    <node id="AZE" />
    <node id="ARM" />
    <node id="BEN" />
    <node id="SLV" />
    <node id="ETH" />
    <node id="GEO" />
    <node id="GHA" />
    <node id="HND" />
    <node id="KGZ" />
    <node id="MRT" />
    <node id="MUS" />
    <node id="MOZ" />
    <node id="TZA" />
    <node id="PSE" />
    <node id="MWI" />
    <node id="BWA" />
    <node id="GMB" />
    <node id="NAM" />
    <node id="UGA" />
    <edge source="ALB" target="ITA">
      <data key="d0">78188</data>
    </edge>
    <edge source="ITA" target="ALB">
      <data key="d0">1206877</data>
    </edge>
    <edge source="ITA" target="DZA">
      <data key="d0">1110220</data>
    </edge>
    <edge source="ITA" target="AZE">
      <data key="d0">33929</data>
    </edge>
    <edge source="ITA" target="ARG">
      <data key="d0">2193942</data>
    </edge>
    <edge source="ITA" target="AUS">
      <data key="d0">1411374</data>
    </edge>
    <edge source="ITA" target="AUT">
      <data key="d0">5120964</data>
    </edge>
    <edge source="ITA" target="ARM">
      <data key="d0">74813</data>
    </edge>
    <edge source="ITA" target="BEL">
      <data key="d0">8655770</data>
    </edge>
    <edge source="ITA" target="BOL">
      <data key="d0">126175</data>
    </edge>
    <edge source="ITA" target="BRA">
      <data key="d0">2705004</data>
    </edge>
    <edge source="ITA" target="BGR">
      <data key="d0">2837574</data>
    </edge>
    <edge source="ITA" target="BLR">
      <data key="d0">913510</data>
    </edge>
    <edge source="ITA" target="CAN">
      <data key="d0">968821</data>
    </edge>
    <edge source="ITA" target="LKA">
      <data key="d0">7291952</data>
    </edge>
    <edge source="ITA" target="CHL">
      <data key="d0">177828</data>
    </edge>
    <edge source="ITA" target="CHN">
      <data key="d0">15193684</data>
    </edge>
    <edge source="ITA" target="COL">
      <data key="d0">829889</data>
    </edge>
    <edge source="ITA" target="CRI">
      <data key="d0">11611</data>
    </edge>
    <edge source="ITA" target="HRV">
      <data key="d0">1109525</data>
    </edge>
    <edge source="ITA" target="CZE">
      <data key="d0">11415389</data>
    </edge>
    <edge source="ITA" target="DNK">
      <data key="d0">1804667</data>
    </edge>
    <edge source="ITA" target="ECU">
      <data key="d0">76068</data>
    </edge>
    <edge source="ITA" target="ETH">
      <data key="d0">315414</data>
    </edge>
    <edge source="ITA" target="EST">
      <data key="d0">56169</data>
    </edge>
    <edge source="ITA" target="FIN">
      <data key="d0">5470372</data>
    </edge>
    <edge source="ITA" target="FRA">
      <data key="d0">17860835</data>
    </edge>
    <edge source="ITA" target="PSE">
      <data key="d0">206863</data>
    </edge>
    <edge source="ITA" target="DEU">
      <data key="d0">45096540</data>
    </edge>
    <edge source="ITA" target="GRC">
      <data key="d0">4189878</data>
    </edge>
    <edge source="ITA" target="GTM">
      <data key="d0">313848</data>
    </edge>
    <edge source="ITA" target="HND">
      <data key="d0">22170</data>
    </edge>
    <edge source="ITA" target="HKG">
      <data key="d0">1092961</data>
    </edge>
    <edge source="ITA" target="HUN">
      <data key="d0">4394975</data>
    </edge>
    <edge source="ITA" target="IDN">
      <data key="d0">619320</data>
    </edge>
    <edge source="ITA" target="IRL">
      <data key="d0">1500573</data>
    </edge>
    <edge source="ITA" target="ISR">
      <data key="d0">865030</data>
    </edge>
    <edge source="ITA" target="CIV">
      <data key="d0">23144</data>
    </edge>
    <edge source="ITA" target="JPN">
      <data key="d0">1097713</data>
    </edge>
    <edge source="ITA" target="JOR">
      <data key="d0">122603</data>
    </edge>
    <edge source="ITA" target="KOR">
      <data key="d0">2215391</data>
    </edge>
    <edge source="ITA" target="LBN">
      <data key="d0">486203</data>
    </edge>
    <edge source="ITA" target="LVA">
      <data key="d0">169706</data>
    </edge>
    <edge source="ITA" target="LTU">
      <data key="d0">150334</data>
    </edge>
    <edge source="ITA" target="MDG">
      <data key="d0">94773</data>
    </edge>
    <edge source="ITA" target="MYS">
      <data key="d0">865615</data>
    </edge>
    <edge source="ITA" target="MEX">
      <data key="d0">2518018</data>
    </edge>
    <edge source="ITA" target="MDA">
      <data key="d0">765533</data>
    </edge>
    <edge source="ITA" target="MAR">
      <data key="d0">3069400</data>
    </edge>
    <edge source="ITA" target="OMN">
      <data key="d0">103149</data>
    </edge>
    <edge source="ITA" target="NLD">
      <data key="d0">11267425</data>
    </edge>
    <edge source="ITA" target="NZL">
      <data key="d0">246974</data>
    </edge>
    <edge source="ITA" target="NOR">
      <data key="d0">636255</data>
    </edge>
    <edge source="ITA" target="PAK">
      <data key="d0">2724587</data>
    </edge>
    <edge source="ITA" target="PAN">
      <data key="d0">50812</data>
    </edge>
    <edge source="ITA" target="PER">
      <data key="d0">957613</data>
    </edge>
    <edge source="ITA" target="PHL">
      <data key="d0">28915</data>
    </edge>
    <edge source="ITA" target="POL">
      <data key="d0">14154841</data>
    </edge>
    <edge source="ITA" target="PRT">
      <data key="d0">9908876</data>
    </edge>
    <edge source="ITA" target="ROU">
      <data key="d0">11926216</data>
    </edge>
    <edge source="ITA" target="RUS">
      <data key="d0">5781966</data>
    </edge>
    <edge source="ITA" target="SAU">
      <data key="d0">2375136</data>
    </edge>
    <edge source="ITA" target="SRB">
      <data key="d0">3507942</data>
    </edge>
    <edge source="ITA" target="IND">
      <data key="d0">6641298</data>
    </edge>
    <edge source="ITA" target="SGP">
      <data key="d0">470483</data>
    </edge>
    <edge source="ITA" target="SVK">
      <data key="d0">2825760</data>
    </edge>
    <edge source="ITA" target="VNM">
      <data key="d0">574712</data>
    </edge>
    <edge source="ITA" target="SVN">
      <data key="d0">4202455</data>
    </edge>
    <edge source="ITA" target="ZAF">
      <data key="d0">267068</data>
    </edge>
    <edge source="ITA" target="ESP">
      <data key="d0">27152172</data>
    </edge>
    <edge source="ITA" target="SWE">
      <data key="d0">2480060</data>
    </edge>
    <edge source="ITA" target="CHE">
      <data key="d0">4423825</data>
    </edge>
    <edge source="ITA" target="THA">
      <data key="d0">1230877</data>
    </edge>
    <edge source="ITA" target="ARE">
      <data key="d0">1116666</data>
    </edge>
    <edge source="ITA" target="TUN">
      <data key="d0">3799539</data>
    </edge>
    <edge source="ITA" target="TUR">
      <data key="d0">16274815</data>
    </edge>
    <edge source="ITA" target="UKR">
      <data key="d0">8550503</data>
    </edge>
    <edge source="ITA" target="MKD">
      <data key="d0">20623</data>
    </edge>
    <edge source="ITA" target="EGY">
      <data key="d0">1175073</data>
    </edge>
    <edge source="ITA" target="GBR">
      <data key="d0">13911854</data>
    </edge>
    <edge source="ITA" target="USA">
      <data key="d0">9434356</data>
    </edge>
    <edge source="ITA" target="URY">
      <data key="d0">273031</data>
    </edge>
    <edge source="DZA" target="CHN">
      <data key="d0">12319</data>
    </edge>
    <edge source="CHN" target="DZA">
      <data key="d0">158590</data>
    </edge>
    <edge source="CHN" target="AZE">
      <data key="d0">276338</data>
    </edge>
    <edge source="CHN" target="ARG">
      <data key="d0">838430</data>
    </edge>
    <edge source="CHN" target="AUS">
      <data key="d0">8133374</data>
    </edge>
    <edge source="CHN" target="AUT">
      <data key="d0">102099</data>
    </edge>
    <edge source="CHN" target="ARM">
      <data key="d0">171850</data>
    </edge>
    <edge source="CHN" target="BEL">
      <data key="d0">39576788</data>
    </edge>
    <edge source="CHN" target="BOL">
      <data key="d0">19562</data>
    </edge>
    <edge source="CHN" target="BRA">
      <data key="d0">4740134</data>
    </edge>
    <edge source="CHN" target="BGR">
      <data key="d0">45182</data>
    </edge>
    <edge source="CHN" target="BLR">
      <data key="d0">50489</data>
    </edge>
    <edge source="CHN" target="KHM">
      <data key="d0">6057028</data>
    </edge>
    <edge source="CHN" target="CMR">
      <data key="d0">102661</data>
    </edge>
    <edge source="CHN" target="CAN">
      <data key="d0">8915254</data>
    </edge>
    <edge source="CHN" target="LKA">
      <data key="d0">3611786</data>
    </edge>
    <edge source="CHN" target="CHL">
      <data key="d0">2325670</data>
    </edge>
    <edge source="CHN" target="COL">
      <data key="d0">1253413</data>
    </edge>
    <edge source="CHN" target="CRI">
      <data key="d0">27571</data>
    </edge>
    <edge source="CHN" target="HRV">
      <data key="d0">216470</data>
    </edge>
    <edge source="CHN" target="CZE">
      <data key="d0">636713</data>
    </edge>
    <edge source="CHN" target="BEN">
      <data key="d0">99419</data>
    </edge>
    <edge source="CHN" target="DNK">
      <data key="d0">140542</data>
    </edge>
    <edge source="CHN" target="ECU">
      <data key="d0">868337</data>
    </edge>
    <edge source="CHN" target="SLV">
      <data key="d0">18411</data>
    </edge>
    <edge source="CHN" target="ETH">
      <data key="d0">1189975</data>
    </edge>
    <edge source="CHN" target="EST">
      <data key="d0">57428</data>
    </edge>
    <edge source="CHN" target="FIN">
      <data key="d0">898757</data>
    </edge>
    <edge source="CHN" target="FRA">
      <data key="d0">1478329</data>
    </edge>
    <edge source="CHN" target="GEO">
      <data key="d0">76061</data>
    </edge>
    <edge source="CHN" target="DEU">
      <data key="d0">6853735</data>
    </edge>
    <edge source="CHN" target="GHA">
      <data key="d0">1233611</data>
    </edge>
    <edge source="CHN" target="GRC">
      <data key="d0">1009988</data>
    </edge>
    <edge source="CHN" target="GTM">
      <data key="d0">75671</data>
    </edge>
    <edge source="CHN" target="HND">
      <data key="d0">13223</data>
    </edge>
    <edge source="CHN" target="HKG">
      <data key="d0">33310373</data>
    </edge>
    <edge source="CHN" target="HUN">
      <data key="d0">117641</data>
    </edge>
    <edge source="CHN" target="IDN">
      <data key="d0">22331162</data>
    </edge>
    <edge source="CHN" target="IRL">
      <data key="d0">101186</data>
    </edge>
    <edge source="CHN" target="ISR">
      <data key="d0">299488</data>
    </edge>
    <edge source="CHN" target="ITA">
      <data key="d0">15504362</data>
    </edge>
    <edge source="CHN" target="CIV">
      <data key="d0">441785</data>
    </edge>
    <edge source="CHN" target="JAM">
      <data key="d0">10060</data>
    </edge>
    <edge source="CHN" target="JPN">
      <data key="d0">26174725</data>
    </edge>
    <edge source="CHN" target="KAZ">
      <data key="d0">68123</data>
    </edge>
    <edge source="CHN" target="JOR">
      <data key="d0">198758</data>
    </edge>
    <edge source="CHN" target="KOR">
      <data key="d0">27384580</data>
    </edge>
    <edge source="CHN" target="KGZ">
      <data key="d0">418450</data>
    </edge>
    <edge source="CHN" target="LBN">
      <data key="d0">64030</data>
    </edge>
    <edge source="CHN" target="LVA">
      <data key="d0">28101</data>
    </edge>
    <edge source="CHN" target="LTU">
      <data key="d0">337772</data>
    </edge>
    <edge source="CHN" target="MYS">
      <data key="d0">20674928</data>
    </edge>
    <edge source="CHN" target="MRT">
      <data key="d0">150197</data>
    </edge>
    <edge source="CHN" target="MUS">
      <data key="d0">78017</data>
    </edge>
    <edge source="CHN" target="MEX">
      <data key="d0">3484251</data>
    </edge>
    <edge source="CHN" target="MAR">
      <data key="d0">391929</data>
    </edge>
    <edge source="CHN" target="MOZ">
      <data key="d0">115266</data>
    </edge>
    <edge source="CHN" target="OMN">
      <data key="d0">130226</data>
    </edge>
    <edge source="CHN" target="NLD">
      <data key="d0">8353748</data>
    </edge>
    <edge source="CHN" target="NZL">
      <data key="d0">993507</data>
    </edge>
    <edge source="CHN" target="NOR">
      <data key="d0">388142</data>
    </edge>
    <edge source="CHN" target="PAK">
      <data key="d0">6171034</data>
    </edge>
    <edge source="CHN" target="PAN">
      <data key="d0">38858</data>
    </edge>
    <edge source="CHN" target="PRY">
      <data key="d0">60902</data>
    </edge>
    <edge source="CHN" target="PER">
      <data key="d0">977266</data>
    </edge>
    <edge source="CHN" target="PHL">
      <data key="d0">3937924</data>
    </edge>
    <edge source="CHN" target="POL">
      <data key="d0">1729995</data>
    </edge>
    <edge source="CHN" target="PRT">
      <data key="d0">722994</data>
    </edge>
    <edge source="CHN" target="ROU">
      <data key="d0">119298</data>
    </edge>
    <edge source="CHN" target="RUS">
      <data key="d0">13172781</data>
    </edge>
    <edge source="CHN" target="SAU">
      <data key="d0">1176104</data>
    </edge>
    <edge source="CHN" target="SEN">
      <data key="d0">1439783</data>
    </edge>
    <edge source="CHN" target="SRB">
      <data key="d0">56986</data>
    </edge>
    <edge source="CHN" target="IND">
      <data key="d0">27852510</data>
    </edge>
    <edge source="CHN" target="SGP">
      <data key="d0">5131392</data>
    </edge>
    <edge source="CHN" target="SVK">
      <data key="d0">31479</data>
    </edge>
    <edge source="CHN" target="VNM">
      <data key="d0">47992964</data>
    </edge>
    <edge source="CHN" target="SVN">
      <data key="d0">171401</data>
    </edge>
    <edge source="CHN" target="ZAF">
      <data key="d0">3548892</data>
    </edge>
    <edge source="CHN" target="ESP">
      <data key="d0">4601690</data>
    </edge>
    <edge source="CHN" target="SWE">
      <data key="d0">1024645</data>
    </edge>
    <edge source="CHN" target="CHE">
      <data key="d0">90897</data>
    </edge>
    <edge source="CHN" target="THA">
      <data key="d0">38633556</data>
    </edge>
    <edge source="CHN" target="ARE">
      <data key="d0">2752707</data>
    </edge>
    <edge source="CHN" target="TUN">
      <data key="d0">53772</data>
    </edge>
    <edge source="CHN" target="TUR">
      <data key="d0">17821710</data>
    </edge>
    <edge source="CHN" target="UKR">
      <data key="d0">431250</data>
    </edge>
    <edge source="CHN" target="EGY">
      <data key="d0">2949536</data>
    </edge>
    <edge source="CHN" target="GBR">
      <data key="d0">6127774</data>
    </edge>
    <edge source="CHN" target="TZA">
      <data key="d0">859216</data>
    </edge>
    <edge source="CHN" target="USA">
      <data key="d0">37297271</data>
    </edge>
    <edge source="CHN" target="URY">
      <data key="d0">594362</data>
    </edge>
    <edge source="ARG" target="BEL">
      <data key="d0">61410</data>
    </edge>
    <edge source="ARG" target="BOL">
      <data key="d0">208582</data>
    </edge>
    <edge source="ARG" target="BRA">
      <data key="d0">11391881</data>
    </edge>
    <edge source="ARG" target="CHL">
      <data key="d0">1467084</data>
    </edge>
    <edge source="ARG" target="COL">
      <data key="d0">32280</data>
    </edge>
    <edge source="ARG" target="MEX">
      <data key="d0">77971</data>
    </edge>
    <edge source="ARG" target="PRY">
      <data key="d0">161760</data>
    </edge>
    <edge source="ARG" target="PER">
      <data key="d0">2197580</data>
    </edge>
    <edge source="ARG" target="ESP">
      <data key="d0">63357</data>
    </edge>
    <edge source="ARG" target="THA">
      <data key="d0">145600</data>
    </edge>
    <edge source="ARG" target="TUR">
      <data key="d0">20710</data>
    </edge>
    <edge source="ARG" target="USA">
      <data key="d0">1398732</data>
    </edge>
    <edge source="ARG" target="URY">
      <data key="d0">75673</data>
    </edge>
    <edge source="BEL" target="DZA">
      <data key="d0">1342829</data>
    </edge>
    <edge source="BEL" target="ARG">
      <data key="d0">2946230</data>
    </edge>
    <edge source="BEL" target="AUS">
      <data key="d0">3190721</data>
    </edge>
    <edge source="BEL" target="AUT">
      <data key="d0">5861631</data>
    </edge>
    <edge source="BEL" target="BRA">
      <data key="d0">16877092</data>
    </edge>
    <edge source="BEL" target="BGR">
      <data key="d0">5029860</data>
    </edge>
    <edge source="BEL" target="BDI">
      <data key="d0">22642</data>
    </edge>
    <edge source="BEL" target="BLR">
      <data key="d0">3383930</data>
    </edge>
    <edge source="BEL" target="KHM">
      <data key="d0">14624</data>
    </edge>
    <edge source="BEL" target="CAN">
      <data key="d0">2848242</data>
    </edge>
    <edge source="BEL" target="LKA">
      <data key="d0">60076</data>
    </edge>
    <edge source="BEL" target="CHL">
      <data key="d0">316744</data>
    </edge>
    <edge source="BEL" target="CHN">
      <data key="d0">78981395</data>
    </edge>
    <edge source="BEL" target="COL">
      <data key="d0">409812</data>
    </edge>
    <edge source="BEL" target="CRI">
      <data key="d0">18094</data>
    </edge>
    <edge source="BEL" target="HRV">
      <data key="d0">155912</data>
    </edge>
    <edge source="BEL" target="CZE">
      <data key="d0">16593283</data>
    </edge>
    <edge source="BEL" target="DNK">
      <data key="d0">3479316</data>
    </edge>
    <edge source="BEL" target="ECU">
      <data key="d0">96953</data>
    </edge>
    <edge source="BEL" target="EST">
      <data key="d0">429804</data>
    </edge>
    <edge source="BEL" target="FIN">
      <data key="d0">4653272</data>
    </edge>
    <edge source="BEL" target="FRA">
      <data key="d0">125006880</data>
    </edge>
    <edge source="BEL" target="DEU">
      <data key="d0">291127278</data>
    </edge>
    <edge source="BEL" target="GRC">
      <data key="d0">737890</data>
    </edge>
    <edge source="BEL" target="HKG">
      <data key="d0">5636841</data>
    </edge>
    <edge source="BEL" target="HUN">
      <data key="d0">22397244</data>
    </edge>
    <edge source="BEL" target="IDN">
      <data key="d0">6245686</data>
    </edge>
    <edge source="BEL" target="IRL">
      <data key="d0">954842</data>
    </edge>
    <edge source="BEL" target="ISR">
      <data key="d0">1416976</data>
    </edge>
    <edge source="BEL" target="ITA">
      <data key="d0">101108215</data>
    </edge>
    <edge source="BEL" target="CIV">
      <data key="d0">34410</data>
    </edge>
    <edge source="BEL" target="JPN">
      <data key="d0">12555488</data>
    </edge>
    <edge source="BEL" target="KAZ">
      <data key="d0">706903</data>
    </edge>
    <edge source="BEL" target="JOR">
      <data key="d0">130100</data>
    </edge>
    <edge source="BEL" target="KOR">
      <data key="d0">16384103</data>
    </edge>
    <edge source="BEL" target="LBN">
      <data key="d0">163409</data>
    </edge>
    <edge source="BEL" target="LVA">
      <data key="d0">69873</data>
    </edge>
    <edge source="BEL" target="LTU">
      <data key="d0">420528</data>
    </edge>
    <edge source="BEL" target="MYS">
      <data key="d0">20609941</data>
    </edge>
    <edge source="BEL" target="MEX">
      <data key="d0">1154365</data>
    </edge>
    <edge source="BEL" target="MAR">
      <data key="d0">730501</data>
    </edge>
    <edge source="BEL" target="NLD">
      <data key="d0">73300633</data>
    </edge>
    <edge source="BEL" target="NZL">
      <data key="d0">383212</data>
    </edge>
    <edge source="BEL" target="NOR">
      <data key="d0">896466</data>
    </edge>
    <edge source="BEL" target="PAK">
      <data key="d0">4283500</data>
    </edge>
    <edge source="BEL" target="PER">
      <data key="d0">23418</data>
    </edge>
    <edge source="BEL" target="PHL">
      <data key="d0">61195</data>
    </edge>
    <edge source="BEL" target="POL">
      <data key="d0">50520678</data>
    </edge>
    <edge source="BEL" target="PRT">
      <data key="d0">9789793</data>
    </edge>
    <edge source="BEL" target="ROU">
      <data key="d0">10393344</data>
    </edge>
    <edge source="BEL" target="RUS">
      <data key="d0">18731172</data>
    </edge>
    <edge source="BEL" target="SAU">
      <data key="d0">2581298</data>
    </edge>
    <edge source="BEL" target="SEN">
      <data key="d0">97597</data>
    </edge>
    <edge source="BEL" target="SRB">
      <data key="d0">4607129</data>
    </edge>
    <edge source="BEL" target="IND">
      <data key="d0">34061374</data>
    </edge>
    <edge source="BEL" target="SGP">
      <data key="d0">29929060</data>
    </edge>
    <edge source="BEL" target="SVK">
      <data key="d0">3269056</data>
    </edge>
    <edge source="BEL" target="VNM">
      <data key="d0">3812323</data>
    </edge>
    <edge source="BEL" target="SVN">
      <data key="d0">4514999</data>
    </edge>
    <edge source="BEL" target="ZAF">
      <data key="d0">3802971</data>
    </edge>
    <edge source="BEL" target="ESP">
      <data key="d0">39457079</data>
    </edge>
    <edge source="BEL" target="SWE">
      <data key="d0">15430071</data>
    </edge>
    <edge source="BEL" target="CHE">
      <data key="d0">7330921</data>
    </edge>
    <edge source="BEL" target="THA">
      <data key="d0">19940769</data>
    </edge>
    <edge source="BEL" target="ARE">
      <data key="d0">7151180</data>
    </edge>
    <edge source="BEL" target="TUN">
      <data key="d0">603155</data>
    </edge>
    <edge source="BEL" target="TUR">
      <data key="d0">35162317</data>
    </edge>
    <edge source="BEL" target="UKR">
      <data key="d0">1945733</data>
    </edge>
    <edge source="BEL" target="MKD">
      <data key="d0">11375</data>
    </edge>
    <edge source="BEL" target="EGY">
      <data key="d0">6395847</data>
    </edge>
    <edge source="BEL" target="GBR">
      <data key="d0">40509097</data>
    </edge>
    <edge source="BEL" target="USA">
      <data key="d0">12529440</data>
    </edge>
    <edge source="BEL" target="BFA">
      <data key="d0">21004</data>
    </edge>
    <edge source="BEL" target="URY">
      <data key="d0">45762</data>
    </edge>
    <edge source="BOL" target="CHL">
      <data key="d0">17518</data>
    </edge>
    <edge source="BRA" target="ARG">
      <data key="d0">19052635</data>
    </edge>
    <edge source="BRA" target="AUT">
      <data key="d0">755315</data>
    </edge>
    <edge source="BRA" target="BEL">
      <data key="d0">6494990</data>
    </edge>
    <edge source="BRA" target="BOL">
      <data key="d0">573574</data>
    </edge>
    <edge source="BRA" target="CAN">
      <data key="d0">1200194</data>
    </edge>
    <edge source="BRA" target="LKA">
      <data key="d0">4589621</data>
    </edge>
    <edge source="BRA" target="CHL">
      <data key="d0">902661</data>
    </edge>
    <edge source="BRA" target="CHN">
      <data key="d0">6517806</data>
    </edge>
    <edge source="BRA" target="COL">
      <data key="d0">2432869</data>
    </edge>
    <edge source="BRA" target="CRI">
      <data key="d0">4660182</data>
    </edge>
    <edge source="BRA" target="ECU">
      <data key="d0">228488</data>
    </edge>
    <edge source="BRA" target="FRA">
      <data key="d0">46425</data>
    </edge>
    <edge source="BRA" target="DEU">
      <data key="d0">1013792</data>
    </edge>
    <edge source="BRA" target="GTM">
      <data key="d0">53139</data>
    </edge>
    <edge source="BRA" target="HKG">
      <data key="d0">1740430</data>
    </edge>
    <edge source="BRA" target="IDN">
      <data key="d0">226736</data>
    </edge>
    <edge source="BRA" target="ISR">
      <data key="d0">547840</data>
    </edge>
    <edge source="BRA" target="ITA">
      <data key="d0">3678105</data>
    </edge>
    <edge source="BRA" target="JPN">
      <data key="d0">139562</data>
    </edge>
    <edge source="BRA" target="KOR">
      <data key="d0">421219</data>
    </edge>
    <edge source="BRA" target="MYS">
      <data key="d0">5542586</data>
    </edge>
    <edge source="BRA" target="MEX">
      <data key="d0">299959</data>
    </edge>
    <edge source="BRA" target="NLD">
      <data key="d0">8348333</data>
    </edge>
    <edge source="BRA" target="NIC">
      <data key="d0">23742</data>
    </edge>
    <edge source="BRA" target="PAK">
      <data key="d0">2578623</data>
    </edge>
    <edge source="BRA" target="PAN">
      <data key="d0">64542</data>
    </edge>
    <edge source="BRA" target="PRY">
      <data key="d0">172550</data>
    </edge>
    <edge source="BRA" target="PER">
      <data key="d0">4340731</data>
    </edge>
    <edge source="BRA" target="POL">
      <data key="d0">2041261</data>
    </edge>
    <edge source="BRA" target="PRT">
      <data key="d0">648633</data>
    </edge>
    <edge source="BRA" target="RUS">
      <data key="d0">41314</data>
    </edge>
    <edge source="BRA" target="SAU">
      <data key="d0">209122</data>
    </edge>
    <edge source="BRA" target="IND">
      <data key="d0">2274408</data>
    </edge>
    <edge source="BRA" target="SGP">
      <data key="d0">475295</data>
    </edge>
    <edge source="BRA" target="VNM">
      <data key="d0">161833</data>
    </edge>
    <edge source="BRA" target="ZAF">
      <data key="d0">156107</data>
    </edge>
    <edge source="BRA" target="ESP">
      <data key="d0">2521158</data>
    </edge>
    <edge source="BRA" target="SWE">
      <data key="d0">629108</data>
    </edge>
    <edge source="BRA" target="THA">
      <data key="d0">16049140</data>
    </edge>
    <edge source="BRA" target="ARE">
      <data key="d0">1187939</data>
    </edge>
    <edge source="BRA" target="TUR">
      <data key="d0">5531695</data>
    </edge>
    <edge source="BRA" target="UKR">
      <data key="d0">37357</data>
    </edge>
    <edge source="BRA" target="EGY">
      <data key="d0">1007292</data>
    </edge>
    <edge source="BRA" target="GBR">
      <data key="d0">336822</data>
    </edge>
    <edge source="BRA" target="USA">
      <data key="d0">51801805</data>
    </edge>
    <edge source="BRA" target="URY">
      <data key="d0">285646</data>
    </edge>
    <edge source="CHL" target="ARG">
      <data key="d0">279702</data>
    </edge>
    <edge source="CHL" target="BOL">
      <data key="d0">189724</data>
    </edge>
    <edge source="CHL" target="BRA">
      <data key="d0">2083072</data>
    </edge>
    <edge source="CHL" target="COL">
      <data key="d0">25959</data>
    </edge>
    <edge source="CHL" target="PRY">
      <data key="d0">11359</data>
    </edge>
    <edge source="CHL" target="PER">
      <data key="d0">475947</data>
    </edge>
    <edge source="CHL" target="IND">
      <data key="d0">10967</data>
    </edge>
    <edge source="CHL" target="USA">
      <data key="d0">20696</data>
    </edge>
    <edge source="COL" target="ARG">
      <data key="d0">13057</data>
    </edge>
    <edge source="COL" target="BRA">
      <data key="d0">1868443</data>
    </edge>
    <edge source="COL" target="CHL">
      <data key="d0">752083</data>
    </edge>
    <edge source="COL" target="ECU">
      <data key="d0">568015</data>
    </edge>
    <edge source="COL" target="MEX">
      <data key="d0">43319</data>
    </edge>
    <edge source="COL" target="PAN">
      <data key="d0">67589</data>
    </edge>
    <edge source="COL" target="PER">
      <data key="d0">86530</data>
    </edge>
    <edge source="COL" target="SAU">
      <data key="d0">186892</data>
    </edge>
    <edge source="MEX" target="DZA">
      <data key="d0">94183</data>
    </edge>
    <edge source="MEX" target="ARG">
      <data key="d0">568334</data>
    </edge>
    <edge source="MEX" target="AUS">
      <data key="d0">180211</data>
    </edge>
    <edge source="MEX" target="BEL">
      <data key="d0">13957104</data>
    </edge>
    <edge source="MEX" target="BOL">
      <data key="d0">838146</data>
    </edge>
    <edge source="MEX" target="BRA">
      <data key="d0">6060123</data>
    </edge>
    <edge source="MEX" target="LKA">
      <data key="d0">178409</data>
    </edge>
    <edge source="MEX" target="CHL">
      <data key="d0">260168</data>
    </edge>
    <edge source="MEX" target="CHN">
      <data key="d0">7815977</data>
    </edge>
    <edge source="MEX" target="COL">
      <data key="d0">4195189</data>
    </edge>
    <edge source="MEX" target="CRI">
      <data key="d0">5965526</data>
    </edge>
    <edge source="MEX" target="ECU">
      <data key="d0">778303</data>
    </edge>
    <edge source="MEX" target="SLV">
      <data key="d0">287774</data>
    </edge>
    <edge source="MEX" target="FRA">
      <data key="d0">413437</data>
    </edge>
    <edge source="MEX" target="DEU">
      <data key="d0">3042285</data>
    </edge>
    <edge source="MEX" target="GTM">
      <data key="d0">3077835</data>
    </edge>
    <edge source="MEX" target="HKG">
      <data key="d0">46578</data>
    </edge>
    <edge source="MEX" target="IDN">
      <data key="d0">92399</data>
    </edge>
    <edge source="MEX" target="ITA">
      <data key="d0">2509584</data>
    </edge>
    <edge source="MEX" target="JPN">
      <data key="d0">1312516</data>
    </edge>
    <edge source="MEX" target="KOR">
      <data key="d0">453450</data>
    </edge>
    <edge source="MEX" target="MYS">
      <data key="d0">656385</data>
    </edge>
    <edge source="MEX" target="NZL">
      <data key="d0">140553</data>
    </edge>
    <edge source="MEX" target="NIC">
      <data key="d0">148455</data>
    </edge>
    <edge source="MEX" target="PAK">
      <data key="d0">269622</data>
    </edge>
    <edge source="MEX" target="PER">
      <data key="d0">2316410</data>
    </edge>
    <edge source="MEX" target="POL">
      <data key="d0">830543</data>
    </edge>
    <edge source="MEX" target="RUS">
      <data key="d0">27043</data>
    </edge>
    <edge source="MEX" target="IND">
      <data key="d0">366228</data>
    </edge>
    <edge source="MEX" target="SGP">
      <data key="d0">2504012</data>
    </edge>
    <edge source="MEX" target="VNM">
      <data key="d0">286248</data>
    </edge>
    <edge source="MEX" target="ZAF">
      <data key="d0">154596</data>
    </edge>
    <edge source="MEX" target="ESP">
      <data key="d0">14449193</data>
    </edge>
    <edge source="MEX" target="THA">
      <data key="d0">319036</data>
    </edge>
    <edge source="MEX" target="ARE">
      <data key="d0">272960</data>
    </edge>
    <edge source="MEX" target="TUR">
      <data key="d0">1938466</data>
    </edge>
    <edge source="MEX" target="EGY">
      <data key="d0">217628</data>
    </edge>
    <edge source="MEX" target="GBR">
      <data key="d0">2505029</data>
    </edge>
    <edge source="MEX" target="USA">
      <data key="d0">121115992</data>
    </edge>
    <edge source="MEX" target="URY">
      <data key="d0">138056</data>
    </edge>
    <edge source="PER" target="BOL">
      <data key="d0">57990</data>
    </edge>
    <edge source="PER" target="BRA">
      <data key="d0">73440</data>
    </edge>
    <edge source="PER" target="CHL">
      <data key="d0">64291</data>
    </edge>
    <edge source="PER" target="COL">
      <data key="d0">67275</data>
    </edge>
    <edge source="PER" target="ECU">
      <data key="d0">119542</data>
    </edge>
    <edge source="ESP" target="DZA">
      <data key="d0">2228283</data>
    </edge>
    <edge source="ESP" target="ARG">
      <data key="d0">185118</data>
    </edge>
    <edge source="ESP" target="AUS">
      <data key="d0">159596</data>
    </edge>
    <edge source="ESP" target="AUT">
      <data key="d0">3596690</data>
    </edge>
    <edge source="ESP" target="BEL">
      <data key="d0">10947324</data>
    </edge>
    <edge source="ESP" target="BOL">
      <data key="d0">11873</data>
    </edge>
    <edge source="ESP" target="BRA">
      <data key="d0">73116</data>
    </edge>
    <edge source="ESP" target="BGR">
      <data key="d0">269588</data>
    </edge>
    <edge source="ESP" target="CAN">
      <data key="d0">83893</data>
    </edge>
    <edge source="ESP" target="CHL">
      <data key="d0">534631</data>
    </edge>
    <edge source="ESP" target="CHN">
      <data key="d0">2385809</data>
    </edge>
    <edge source="ESP" target="COL">
      <data key="d0">379919</data>
    </edge>
    <edge source="ESP" target="CRI">
      <data key="d0">26040</data>
    </edge>
    <edge source="ESP" target="CZE">
      <data key="d0">4816656</data>
    </edge>
    <edge source="ESP" target="BEN">
      <data key="d0">39354</data>
    </edge>
    <edge source="ESP" target="DNK">
      <data key="d0">2373265</data>
    </edge>
    <edge source="ESP" target="ECU">
      <data key="d0">66746</data>
    </edge>
    <edge source="ESP" target="SLV">
      <data key="d0">56915</data>
    </edge>
    <edge source="ESP" target="FIN">
      <data key="d0">2988663</data>
    </edge>
    <edge source="ESP" target="FRA">
      <data key="d0">44005474</data>
    </edge>
    <edge source="ESP" target="DEU">
      <data key="d0">44505829</data>
    </edge>
    <edge source="ESP" target="GHA">
      <data key="d0">53906</data>
    </edge>
    <edge source="ESP" target="GRC">
      <data key="d0">249880</data>
    </edge>
    <edge source="ESP" target="GTM">
      <data key="d0">20174</data>
    </edge>
    <edge source="ESP" target="HND">
      <data key="d0">15142</data>
    </edge>
    <edge source="ESP" target="HKG">
      <data key="d0">69680</data>
    </edge>
    <edge source="ESP" target="HUN">
      <data key="d0">404780</data>
    </edge>
    <edge source="ESP" target="IDN">
      <data key="d0">43239</data>
    </edge>
    <edge source="ESP" target="IRL">
      <data key="d0">1427342</data>
    </edge>
    <edge source="ESP" target="ISR">
      <data key="d0">320036</data>
    </edge>
    <edge source="ESP" target="ITA">
      <data key="d0">33693896</data>
    </edge>
    <edge source="ESP" target="JPN">
      <data key="d0">919182</data>
    </edge>
    <edge source="ESP" target="JOR">
      <data key="d0">52207</data>
    </edge>
    <edge source="ESP" target="LTU">
      <data key="d0">149094</data>
    </edge>
    <edge source="ESP" target="MYS">
      <data key="d0">132180</data>
    </edge>
    <edge source="ESP" target="MEX">
      <data key="d0">4012089</data>
    </edge>
    <edge source="ESP" target="MAR">
      <data key="d0">4540445</data>
    </edge>
    <edge source="ESP" target="OMN">
      <data key="d0">44004</data>
    </edge>
    <edge source="ESP" target="NLD">
      <data key="d0">8715249</data>
    </edge>
    <edge source="ESP" target="NZL">
      <data key="d0">40221</data>
    </edge>
    <edge source="ESP" target="NIC">
      <data key="d0">29521</data>
    </edge>
    <edge source="ESP" target="NOR">
      <data key="d0">98143</data>
    </edge>
    <edge source="ESP" target="PAK">
      <data key="d0">119883</data>
    </edge>
    <edge source="ESP" target="PAN">
      <data key="d0">67834</data>
    </edge>
    <edge source="ESP" target="PER">
      <data key="d0">37530</data>
    </edge>
    <edge source="ESP" target="PHL">
      <data key="d0">12200</data>
    </edge>
    <edge source="ESP" target="POL">
      <data key="d0">5562141</data>
    </edge>
    <edge source="ESP" target="PRT">
      <data key="d0">16803339</data>
    </edge>
    <edge source="ESP" target="ROU">
      <data key="d0">65591</data>
    </edge>
    <edge source="ESP" target="RUS">
      <data key="d0">303462</data>
    </edge>
    <edge source="ESP" target="SAU">
      <data key="d0">42408</data>
    </edge>
    <edge source="ESP" target="SRB">
      <data key="d0">103761</data>
    </edge>
    <edge source="ESP" target="IND">
      <data key="d0">709954</data>
    </edge>
    <edge source="ESP" target="SVK">
      <data key="d0">994072</data>
    </edge>
    <edge source="ESP" target="SVN">
      <data key="d0">129418</data>
    </edge>
    <edge source="ESP" target="ZAF">
      <data key="d0">782105</data>
    </edge>
    <edge source="ESP" target="SWE">
      <data key="d0">3101509</data>
    </edge>
    <edge source="ESP" target="CHE">
      <data key="d0">1497593</data>
    </edge>
    <edge source="ESP" target="THA">
      <data key="d0">77984</data>
    </edge>
    <edge source="ESP" target="ARE">
      <data key="d0">892937</data>
    </edge>
    <edge source="ESP" target="TUN">
      <data key="d0">417542</data>
    </edge>
    <edge source="ESP" target="TUR">
      <data key="d0">1774405</data>
    </edge>
    <edge source="ESP" target="UKR">
      <data key="d0">332292</data>
    </edge>
    <edge source="ESP" target="EGY">
      <data key="d0">1115191</data>
    </edge>
    <edge source="ESP" target="GBR">
      <data key="d0">6156077</data>
    </edge>
    <edge source="ESP" target="USA">
      <data key="d0">29823453</data>
    </edge>
    <edge source="ESP" target="URY">
      <data key="d0">125342</data>
    </edge>
    <edge source="THA" target="DZA">
      <data key="d0">651898</data>
    </edge>
    <edge source="THA" target="ARG">
      <data key="d0">3069285</data>
    </edge>
    <edge source="THA" target="AUS">
      <data key="d0">1100718</data>
    </edge>
    <edge source="THA" target="AUT">
      <data key="d0">708041</data>
    </edge>
    <edge source="THA" target="BEL">
      <data key="d0">22006100</data>
    </edge>
    <edge source="THA" target="BRA">
      <data key="d0">104359264</data>
    </edge>
    <edge source="THA" target="BGR">
      <data key="d0">8331730</data>
    </edge>
    <edge source="THA" target="KHM">
      <data key="d0">1855348</data>
    </edge>
    <edge source="THA" target="CAN">
      <data key="d0">28389930</data>
    </edge>
    <edge source="THA" target="LKA">
      <data key="d0">18816406</data>
    </edge>
    <edge source="THA" target="CHL">
      <data key="d0">47216</data>
    </edge>
    <edge source="THA" target="CHN">
      <data key="d0">3079939588</data>
    </edge>
    <edge source="THA" target="COL">
      <data key="d0">468739</data>
    </edge>
    <edge source="THA" target="HRV">
      <data key="d0">99841</data>
    </edge>
    <edge source="THA" target="CZE">
      <data key="d0">4235517</data>
    </edge>
    <edge source="THA" target="DNK">
      <data key="d0">18435</data>
    </edge>
    <edge source="THA" target="ECU">
      <data key="d0">2468526</data>
    </edge>
    <edge source="THA" target="ETH">
      <data key="d0">1205767</data>
    </edge>
    <edge source="THA" target="EST">
      <data key="d0">268181</data>
    </edge>
    <edge source="THA" target="FIN">
      <data key="d0">283575</data>
    </edge>
    <edge source="THA" target="FRA">
      <data key="d0">71512004</data>
    </edge>
    <edge source="THA" target="DEU">
      <data key="d0">92290410</data>
    </edge>
    <edge source="THA" target="GRC">
      <data key="d0">1283632</data>
    </edge>
    <edge source="THA" target="HKG">
      <data key="d0">9175234</data>
    </edge>
    <edge source="THA" target="HUN">
      <data key="d0">3883224</data>
    </edge>
    <edge source="THA" target="IDN">
      <data key="d0">33114109</data>
    </edge>
    <edge source="THA" target="IRL">
      <data key="d0">3014271</data>
    </edge>
    <edge source="THA" target="ISR">
      <data key="d0">62259</data>
    </edge>
    <edge source="THA" target="ITA">
      <data key="d0">56124971</data>
    </edge>
    <edge source="THA" target="JPN">
      <data key="d0">338879815</data>
    </edge>
    <edge source="THA" target="JOR">
      <data key="d0">41689</data>
    </edge>
    <edge source="THA" target="KOR">
      <data key="d0">202638076</data>
    </edge>
    <edge source="THA" target="LVA">
      <data key="d0">11503587</data>
    </edge>
    <edge source="THA" target="LTU">
      <data key="d0">863693</data>
    </edge>
    <edge source="THA" target="MYS">
      <data key="d0">601575982</data>
    </edge>
    <edge source="THA" target="MEX">
      <data key="d0">13546371</data>
    </edge>
    <edge source="THA" target="OMN">
      <data key="d0">16633</data>
    </edge>
    <edge source="THA" target="NLD">
      <data key="d0">36142938</data>
    </edge>
    <edge source="THA" target="NZL">
      <data key="d0">299554</data>
    </edge>
    <edge source="THA" target="PAK">
      <data key="d0">16249668</data>
    </edge>
    <edge source="THA" target="PER">
      <data key="d0">520940</data>
    </edge>
    <edge source="THA" target="PHL">
      <data key="d0">7608226</data>
    </edge>
    <edge source="THA" target="POL">
      <data key="d0">23215863</data>
    </edge>
    <edge source="THA" target="PRT">
      <data key="d0">945135</data>
    </edge>
    <edge source="THA" target="ROU">
      <data key="d0">16553758</data>
    </edge>
    <edge source="THA" target="RUS">
      <data key="d0">12353218</data>
    </edge>
    <edge source="THA" target="SAU">
      <data key="d0">73785</data>
    </edge>
    <edge source="THA" target="SRB">
      <data key="d0">2074140</data>
    </edge>
    <edge source="THA" target="IND">
      <data key="d0">139477453</data>
    </edge>
    <edge source="THA" target="SGP">
      <data key="d0">23673654</data>
    </edge>
    <edge source="THA" target="SVK">
      <data key="d0">4929298</data>
    </edge>
    <edge source="THA" target="VNM">
      <data key="d0">47220759</data>
    </edge>
    <edge source="THA" target="SVN">
      <data key="d0">11105369</data>
    </edge>
    <edge source="THA" target="ZAF">
      <data key="d0">5720050</data>
    </edge>
    <edge source="THA" target="ESP">
      <data key="d0">56029120</data>
    </edge>
    <edge source="THA" target="ARE">
      <data key="d0">1992609</data>
    </edge>
    <edge source="THA" target="TUR">
      <data key="d0">67303267</data>
    </edge>
    <edge source="THA" target="EGY">
      <data key="d0">15034473</data>
    </edge>
    <edge source="THA" target="GBR">
      <data key="d0">10503132</data>
    </edge>
    <edge source="THA" target="TZA">
      <data key="d0">219244</data>
    </edge>
    <edge source="THA" target="USA">
      <data key="d0">292926288</data>
    </edge>
    <edge source="THA" target="URY">
      <data key="d0">409634</data>
    </edge>
    <edge source="TUR" target="DZA">
      <data key="d0">49233</data>
    </edge>
    <edge source="TUR" target="AZE">
      <data key="d0">602391</data>
    </edge>
    <edge source="TUR" target="BEL">
      <data key="d0">3119442</data>
    </edge>
    <edge source="TUR" target="BRA">
      <data key="d0">28653</data>
    </edge>
    <edge source="TUR" target="BGR">
      <data key="d0">878346</data>
    </edge>
    <edge source="TUR" target="BLR">
      <data key="d0">105323</data>
    </edge>
    <edge source="TUR" target="CHN">
      <data key="d0">237050</data>
    </edge>
    <edge source="TUR" target="HRV">
      <data key="d0">16069</data>
    </edge>
    <edge source="TUR" target="CZE">
      <data key="d0">200078</data>
    </edge>
    <edge source="TUR" target="DNK">
      <data key="d0">81724</data>
    </edge>
    <edge source="TUR" target="ETH">
      <data key="d0">55908</data>
    </edge>
    <edge source="TUR" target="FIN">
      <data key="d0">327020</data>
    </edge>
    <edge source="TUR" target="FRA">
      <data key="d0">646420</data>
    </edge>
    <edge source="TUR" target="GEO">
      <data key="d0">518400</data>
    </edge>
    <edge source="TUR" target="DEU">
      <data key="d0">2295902</data>
    </edge>
    <edge source="TUR" target="GRC">
      <data key="d0">91760</data>
    </edge>
    <edge source="TUR" target="HUN">
      <data key="d0">111037</data>
    </edge>
    <edge source="TUR" target="IRL">
      <data key="d0">338062</data>
    </edge>
    <edge source="TUR" target="ISR">
      <data key="d0">867736</data>
    </edge>
    <edge source="TUR" target="ITA">
      <data key="d0">1222546</data>
    </edge>
    <edge source="TUR" target="JPN">
      <data key="d0">153194</data>
    </edge>
    <edge source="TUR" target="KAZ">
      <data key="d0">784041</data>
    </edge>
    <edge source="TUR" target="JOR">
      <data key="d0">38597</data>
    </edge>
    <edge source="TUR" target="LBN">
      <data key="d0">38256</data>
    </edge>
    <edge source="TUR" target="LTU">
      <data key="d0">256827</data>
    </edge>
    <edge source="TUR" target="MYS">
      <data key="d0">127620</data>
    </edge>
    <edge source="TUR" target="MEX">
      <data key="d0">13171</data>
    </edge>
    <edge source="TUR" target="MAR">
      <data key="d0">63423</data>
    </edge>
    <edge source="TUR" target="OMN">
      <data key="d0">43489</data>
    </edge>
    <edge source="TUR" target="NLD">
      <data key="d0">689289</data>
    </edge>
    <edge source="TUR" target="PAK">
      <data key="d0">97554</data>
    </edge>
    <edge source="TUR" target="POL">
      <data key="d0">3343551</data>
    </edge>
    <edge source="TUR" target="PRT">
      <data key="d0">57513</data>
    </edge>
    <edge source="TUR" target="ROU">
      <data key="d0">549843</data>
    </edge>
    <edge source="TUR" target="RUS">
      <data key="d0">844224</data>
    </edge>
    <edge source="TUR" target="SAU">
      <data key="d0">46137</data>
    </edge>
    <edge source="TUR" target="SRB">
      <data key="d0">529371</data>
    </edge>
    <edge source="TUR" target="IND">
      <data key="d0">14397</data>
    </edge>
    <edge source="TUR" target="SGP">
      <data key="d0">85438</data>
    </edge>
    <edge source="TUR" target="SVK">
      <data key="d0">31587</data>
    </edge>
    <edge source="TUR" target="ZAF">
      <data key="d0">263273</data>
    </edge>
    <edge source="TUR" target="ESP">
      <data key="d0">741764</data>
    </edge>
    <edge source="TUR" target="CHE">
      <data key="d0">396196</data>
    </edge>
    <edge source="TUR" target="THA">
      <data key="d0">42529</data>
    </edge>
    <edge source="TUR" target="ARE">
      <data key="d0">145962</data>
    </edge>
    <edge source="TUR" target="TUN">
      <data key="d0">333791</data>
    </edge>
    <edge source="TUR" target="UKR">
      <data key="d0">2083580</data>
    </edge>
    <edge source="TUR" target="MKD">
      <data key="d0">396201</data>
    </edge>
    <edge source="TUR" target="EGY">
      <data key="d0">290258</data>
    </edge>
    <edge source="TUR" target="GBR">
      <data key="d0">1652604</data>
    </edge>
    <edge source="USA" target="ALB">
      <data key="d0">12328</data>
    </edge>
    <edge source="USA" target="DZA">
      <data key="d0">67767</data>
    </edge>
    <edge source="USA" target="ARG">
      <data key="d0">21280601</data>
    </edge>
    <edge source="USA" target="AUS">
      <data key="d0">5564750</data>
    </edge>
    <edge source="USA" target="AUT">
      <data key="d0">264657</data>
    </edge>
    <edge source="USA" target="BEL">
      <data key="d0">247979272</data>
    </edge>
    <edge source="USA" target="BOL">
      <data key="d0">54778</data>
    </edge>
    <edge source="USA" target="BRA">
      <data key="d0">176151077</data>
    </edge>
    <edge source="USA" target="KHM">
      <data key="d0">109451</data>
    </edge>
    <edge source="USA" target="CAN">
      <data key="d0">391365421</data>
    </edge>
    <edge source="USA" target="LKA">
      <data key="d0">821317</data>
    </edge>
    <edge source="USA" target="CHL">
      <data key="d0">36423986</data>
    </edge>
    <edge source="USA" target="CHN">
      <data key="d0">300981938</data>
    </edge>
    <edge source="USA" target="COL">
      <data key="d0">11016960</data>
    </edge>
    <edge source="USA" target="CRI">
      <data key="d0">12737679</data>
    </edge>
    <edge source="USA" target="HRV">
      <data key="d0">144553</data>
    </edge>
    <edge source="USA" target="CZE">
      <data key="d0">822955</data>
    </edge>
    <edge source="USA" target="BEN">
      <data key="d0">218720</data>
    </edge>
    <edge source="USA" target="DNK">
      <data key="d0">227910</data>
    </edge>
    <edge source="USA" target="ECU">
      <data key="d0">4300524</data>
    </edge>
    <edge source="USA" target="SLV">
      <data key="d0">1058080</data>
    </edge>
    <edge source="USA" target="EST">
      <data key="d0">239919</data>
    </edge>
    <edge source="USA" target="FIN">
      <data key="d0">678061</data>
    </edge>
    <edge source="USA" target="FRA">
      <data key="d0">50475759</data>
    </edge>
    <edge source="USA" target="GEO">
      <data key="d0">16000</data>
    </edge>
    <edge source="USA" target="DEU">
      <data key="d0">75212559</data>
    </edge>
    <edge source="USA" target="GHA">
      <data key="d0">18000</data>
    </edge>
    <edge source="USA" target="GRC">
      <data key="d0">1097730</data>
    </edge>
    <edge source="USA" target="GTM">
      <data key="d0">713000</data>
    </edge>
    <edge source="USA" target="HND">
      <data key="d0">89870</data>
    </edge>
    <edge source="USA" target="HKG">
      <data key="d0">18236068</data>
    </edge>
    <edge source="USA" target="HUN">
      <data key="d0">455999</data>
    </edge>
    <edge source="USA" target="IDN">
      <data key="d0">15824952</data>
    </edge>
    <edge source="USA" target="IRL">
      <data key="d0">49888</data>
    </edge>
    <edge source="USA" target="ISR">
      <data key="d0">5646990</data>
    </edge>
    <edge source="USA" target="ITA">
      <data key="d0">27235106</data>
    </edge>
    <edge source="USA" target="CIV">
      <data key="d0">42874</data>
    </edge>
    <edge source="USA" target="JAM">
      <data key="d0">66905</data>
    </edge>
    <edge source="USA" target="JPN">
      <data key="d0">89747649</data>
    </edge>
    <edge source="USA" target="KAZ">
      <data key="d0">428070</data>
    </edge>
    <edge source="USA" target="JOR">
      <data key="d0">350880</data>
    </edge>
    <edge source="USA" target="KOR">
      <data key="d0">42591974</data>
    </edge>
    <edge source="USA" target="LBN">
      <data key="d0">137094</data>
    </edge>
    <edge source="USA" target="LTU">
      <data key="d0">19359</data>
    </edge>
    <edge source="USA" target="MYS">
      <data key="d0">24653743</data>
    </edge>
    <edge source="USA" target="MUS">
      <data key="d0">61060</data>
    </edge>
    <edge source="USA" target="MEX">
      <data key="d0">272633064</data>
    </edge>
    <edge source="USA" target="MAR">
      <data key="d0">140874</data>
    </edge>
    <edge source="USA" target="OMN">
      <data key="d0">116956</data>
    </edge>
    <edge source="USA" target="NLD">
      <data key="d0">89915206</data>
    </edge>
    <edge source="USA" target="NZL">
      <data key="d0">770077</data>
    </edge>
    <edge source="USA" target="NIC">
      <data key="d0">146838</data>
    </edge>
    <edge source="USA" target="NOR">
      <data key="d0">1056213</data>
    </edge>
    <edge source="USA" target="PAK">
      <data key="d0">3256365</data>
    </edge>
    <edge source="USA" target="PAN">
      <data key="d0">835309</data>
    </edge>
    <edge source="USA" target="PER">
      <data key="d0">12749991</data>
    </edge>
    <edge source="USA" target="PHL">
      <data key="d0">896833</data>
    </edge>
    <edge source="USA" target="POL">
      <data key="d0">23192597</data>
    </edge>
    <edge source="USA" target="PRT">
      <data key="d0">928741</data>
    </edge>
    <edge source="USA" target="ROU">
      <data key="d0">4982076</data>
    </edge>
    <edge source="USA" target="RUS">
      <data key="d0">1003659</data>
    </edge>
    <edge source="USA" target="SAU">
      <data key="d0">20675497</data>
    </edge>
    <edge source="USA" target="SRB">
      <data key="d0">34815</data>
    </edge>
    <edge source="USA" target="IND">
      <data key="d0">38044378</data>
    </edge>
    <edge source="USA" target="SGP">
      <data key="d0">240314418</data>
    </edge>
    <edge source="USA" target="VNM">
      <data key="d0">10839783</data>
    </edge>
    <edge source="USA" target="SVN">
      <data key="d0">8109953</data>
    </edge>
    <edge source="USA" target="ZAF">
      <data key="d0">4460024</data>
    </edge>
    <edge source="USA" target="ESP">
      <data key="d0">25623239</data>
    </edge>
    <edge source="USA" target="SWE">
      <data key="d0">507387</data>
    </edge>
    <edge source="USA" target="CHE">
      <data key="d0">859356</data>
    </edge>
    <edge source="USA" target="THA">
      <data key="d0">61734088</data>
    </edge>
    <edge source="USA" target="ARE">
      <data key="d0">5671813</data>
    </edge>
    <edge source="USA" target="TUN">
      <data key="d0">148368</data>
    </edge>
    <edge source="USA" target="TUR">
      <data key="d0">35881668</data>
    </edge>
    <edge source="USA" target="UKR">
      <data key="d0">14400</data>
    </edge>
    <edge source="USA" target="EGY">
      <data key="d0">2467169</data>
    </edge>
    <edge source="USA" target="GBR">
      <data key="d0">48641347</data>
    </edge>
    <edge source="USA" target="TZA">
      <data key="d0">47200</data>
    </edge>
    <edge source="USA" target="URY">
      <data key="d0">562745</data>
    </edge>
    <edge source="URY" target="BRA">
      <data key="d0">68893</data>
    </edge>
    <edge source="AUS" target="CHN">
      <data key="d0">174765</data>
    </edge>
    <edge source="AUS" target="DEU">
      <data key="d0">22081</data>
    </edge>
    <edge source="AUS" target="HKG">
      <data key="d0">71726</data>
    </edge>
    <edge source="AUS" target="IDN">
      <data key="d0">10378</data>
    </edge>
    <edge source="AUS" target="JPN">
      <data key="d0">85863</data>
    </edge>
    <edge source="AUS" target="KOR">
      <data key="d0">1906568</data>
    </edge>
    <edge source="AUS" target="MYS">
      <data key="d0">117580</data>
    </edge>
    <edge source="AUS" target="OMN">
      <data key="d0">12428</data>
    </edge>
    <edge source="AUS" target="NLD">
      <data key="d0">33399</data>
    </edge>
    <edge source="AUS" target="NZL">
      <data key="d0">623319</data>
    </edge>
    <edge source="AUS" target="NOR">
      <data key="d0">12940</data>
    </edge>
    <edge source="AUS" target="PHL">
      <data key="d0">35011</data>
    </edge>
    <edge source="AUS" target="IND">
      <data key="d0">1205236</data>
    </edge>
    <edge source="AUS" target="SGP">
      <data key="d0">39548</data>
    </edge>
    <edge source="AUS" target="VNM">
      <data key="d0">162419</data>
    </edge>
    <edge source="AUS" target="ZAF">
      <data key="d0">137104</data>
    </edge>
    <edge source="AUS" target="THA">
      <data key="d0">77088</data>
    </edge>
    <edge source="AUS" target="ARE">
      <data key="d0">354478</data>
    </edge>
    <edge source="AUS" target="USA">
      <data key="d0">122945</data>
    </edge>
    <edge source="DEU" target="ALB">
      <data key="d0">24603</data>
    </edge>
    <edge source="DEU" target="DZA">
      <data key="d0">473467</data>
    </edge>
    <edge source="DEU" target="AZE">
      <data key="d0">81556</data>
    </edge>
    <edge source="DEU" target="ARG">
      <data key="d0">3383124</data>
    </edge>
    <edge source="DEU" target="AUS">
      <data key="d0">5411922</data>
    </edge>
    <edge source="DEU" target="AUT">
      <data key="d0">34962298</data>
    </edge>
    <edge source="DEU" target="ARM">
      <data key="d0">128292</data>
    </edge>
    <edge source="DEU" target="BEL">
      <data key="d0">126291293</data>
    </edge>
    <edge source="DEU" target="BRA">
      <data key="d0">30241111</data>
    </edge>
    <edge source="DEU" target="BGR">
      <data key="d0">3084654</data>
    </edge>
    <edge source="DEU" target="BLR">
      <data key="d0">5492346</data>
    </edge>
    <edge source="DEU" target="CAN">
      <data key="d0">2050289</data>
    </edge>
    <edge source="DEU" target="LKA">
      <data key="d0">1492126</data>
    </edge>
    <edge source="DEU" target="CHL">
      <data key="d0">3952960</data>
    </edge>
    <edge source="DEU" target="CHN">
      <data key="d0">117970081</data>
    </edge>
    <edge source="DEU" target="COL">
      <data key="d0">5592892</data>
    </edge>
    <edge source="DEU" target="CRI">
      <data key="d0">175715</data>
    </edge>
    <edge source="DEU" target="HRV">
      <data key="d0">1578976</data>
    </edge>
    <edge source="DEU" target="CZE">
      <data key="d0">62738201</data>
    </edge>
    <edge source="DEU" target="DNK">
      <data key="d0">13571393</data>
    </edge>
    <edge source="DEU" target="ECU">
      <data key="d0">85740</data>
    </edge>
    <edge source="DEU" target="SLV">
      <data key="d0">327926</data>
    </edge>
    <edge source="DEU" target="EST">
      <data key="d0">1086703</data>
    </edge>
    <edge source="DEU" target="FIN">
      <data key="d0">8531599</data>
    </edge>
    <edge source="DEU" target="FRA">
      <data key="d0">99316530</data>
    </edge>
    <edge source="DEU" target="GHA">
      <data key="d0">53390</data>
    </edge>
    <edge source="DEU" target="GRC">
      <data key="d0">7672729</data>
    </edge>
    <edge source="DEU" target="GTM">
      <data key="d0">506715</data>
    </edge>
    <edge source="DEU" target="HND">
      <data key="d0">181277</data>
    </edge>
    <edge source="DEU" target="HKG">
      <data key="d0">5068413</data>
    </edge>
    <edge source="DEU" target="HUN">
      <data key="d0">36841767</data>
    </edge>
    <edge source="DEU" target="IDN">
      <data key="d0">13366575</data>
    </edge>
    <edge source="DEU" target="IRL">
      <data key="d0">436674</data>
    </edge>
    <edge source="DEU" target="ISR">
      <data key="d0">2023687</data>
    </edge>
    <edge source="DEU" target="ITA">
      <data key="d0">70969745</data>
    </edge>
    <edge source="DEU" target="CIV">
      <data key="d0">170356</data>
    </edge>
    <edge source="DEU" target="JPN">
      <data key="d0">5097935</data>
    </edge>
    <edge source="DEU" target="KAZ">
      <data key="d0">39981</data>
    </edge>
    <edge source="DEU" target="JOR">
      <data key="d0">57773</data>
    </edge>
    <edge source="DEU" target="KOR">
      <data key="d0">35173734</data>
    </edge>
    <edge source="DEU" target="LBN">
      <data key="d0">300269</data>
    </edge>
    <edge source="DEU" target="LVA">
      <data key="d0">7244725</data>
    </edge>
    <edge source="DEU" target="LTU">
      <data key="d0">506243</data>
    </edge>
    <edge source="DEU" target="MYS">
      <data key="d0">4752554</data>
    </edge>
    <edge source="DEU" target="MUS">
      <data key="d0">11523</data>
    </edge>
    <edge source="DEU" target="MEX">
      <data key="d0">13873083</data>
    </edge>
    <edge source="DEU" target="MDA">
      <data key="d0">267265</data>
    </edge>
    <edge source="DEU" target="MAR">
      <data key="d0">1852195</data>
    </edge>
    <edge source="DEU" target="OMN">
      <data key="d0">249152</data>
    </edge>
    <edge source="DEU" target="NLD">
      <data key="d0">95715772</data>
    </edge>
    <edge source="DEU" target="NZL">
      <data key="d0">797080</data>
    </edge>
    <edge source="DEU" target="NIC">
      <data key="d0">68028</data>
    </edge>
    <edge source="DEU" target="NOR">
      <data key="d0">2369142</data>
    </edge>
    <edge source="DEU" target="PAK">
      <data key="d0">697233</data>
    </edge>
    <edge source="DEU" target="PRY">
      <data key="d0">76815</data>
    </edge>
    <edge source="DEU" target="PER">
      <data key="d0">962110</data>
    </edge>
    <edge source="DEU" target="PHL">
      <data key="d0">1174221</data>
    </edge>
    <edge source="DEU" target="POL">
      <data key="d0">69465112</data>
    </edge>
    <edge source="DEU" target="PRT">
      <data key="d0">28023021</data>
    </edge>
    <edge source="DEU" target="ROU">
      <data key="d0">91201341</data>
    </edge>
    <edge source="DEU" target="RUS">
      <data key="d0">35374270</data>
    </edge>
    <edge source="DEU" target="SAU">
      <data key="d0">2354799</data>
    </edge>
    <edge source="DEU" target="SRB">
      <data key="d0">3241911</data>
    </edge>
    <edge source="DEU" target="IND">
      <data key="d0">16349136</data>
    </edge>
    <edge source="DEU" target="SGP">
      <data key="d0">17528728</data>
    </edge>
    <edge source="DEU" target="SVK">
      <data key="d0">79386326</data>
    </edge>
    <edge source="DEU" target="VNM">
      <data key="d0">2528154</data>
    </edge>
    <edge source="DEU" target="SVN">
      <data key="d0">10327585</data>
    </edge>
    <edge source="DEU" target="ZAF">
      <data key="d0">9444057</data>
    </edge>
    <edge source="DEU" target="ESP">
      <data key="d0">39580148</data>
    </edge>
    <edge source="DEU" target="SWE">
      <data key="d0">11694743</data>
    </edge>
    <edge source="DEU" target="CHE">
      <data key="d0">19974284</data>
    </edge>
    <edge source="DEU" target="THA">
      <data key="d0">9625599</data>
    </edge>
    <edge source="DEU" target="ARE">
      <data key="d0">10067891</data>
    </edge>
    <edge source="DEU" target="TUN">
      <data key="d0">815021</data>
    </edge>
    <edge source="DEU" target="TUR">
      <data key="d0">38402297</data>
    </edge>
    <edge source="DEU" target="UKR">
      <data key="d0">2177487</data>
    </edge>
    <edge source="DEU" target="MKD">
      <data key="d0">828721</data>
    </edge>
    <edge source="DEU" target="EGY">
      <data key="d0">5461332</data>
    </edge>
    <edge source="DEU" target="GBR">
      <data key="d0">52684026</data>
    </edge>
    <edge source="DEU" target="TZA">
      <data key="d0">102984</data>
    </edge>
    <edge source="DEU" target="USA">
      <data key="d0">145451570</data>
    </edge>
    <edge source="DEU" target="URY">
      <data key="d0">1105093</data>
    </edge>
    <edge source="HKG" target="AUS">
      <data key="d0">13994</data>
    </edge>
    <edge source="HKG" target="AUT">
      <data key="d0">19586</data>
    </edge>
    <edge source="HKG" target="KHM">
      <data key="d0">56844</data>
    </edge>
    <edge source="HKG" target="LKA">
      <data key="d0">32365</data>
    </edge>
    <edge source="HKG" target="CHN">
      <data key="d0">82693247</data>
    </edge>
    <edge source="HKG" target="DEU">
      <data key="d0">19293</data>
    </edge>
    <edge source="HKG" target="IDN">
      <data key="d0">260243</data>
    </edge>
    <edge source="HKG" target="JPN">
      <data key="d0">69062</data>
    </edge>
    <edge source="HKG" target="KOR">
      <data key="d0">282124</data>
    </edge>
    <edge source="HKG" target="MYS">
      <data key="d0">49270</data>
    </edge>
    <edge source="HKG" target="MAR">
      <data key="d0">89320</data>
    </edge>
    <edge source="HKG" target="PHL">
      <data key="d0">30462</data>
    </edge>
    <edge source="HKG" target="IND">
      <data key="d0">2096934</data>
    </edge>
    <edge source="HKG" target="VNM">
      <data key="d0">1955811</data>
    </edge>
    <edge source="HKG" target="ZAF">
      <data key="d0">18786</data>
    </edge>
    <edge source="HKG" target="THA">
      <data key="d0">148396</data>
    </edge>
    <edge source="HKG" target="TUR">
      <data key="d0">45580</data>
    </edge>
    <edge source="HKG" target="UKR">
      <data key="d0">273169</data>
    </edge>
    <edge source="HKG" target="USA">
      <data key="d0">87147</data>
    </edge>
    <edge source="IDN" target="ARG">
      <data key="d0">36351736</data>
    </edge>
    <edge source="IDN" target="AUS">
      <data key="d0">11479471</data>
    </edge>
    <edge source="IDN" target="BEL">
      <data key="d0">88739773</data>
    </edge>
    <edge source="IDN" target="BRA">
      <data key="d0">126503392</data>
    </edge>
    <edge source="IDN" target="BGR">
      <data key="d0">5650693</data>
    </edge>
    <edge source="IDN" target="KHM">
      <data key="d0">17372</data>
    </edge>
    <edge source="IDN" target="CAN">
      <data key="d0">96619825</data>
    </edge>
    <edge source="IDN" target="LKA">
      <data key="d0">16275770</data>
    </edge>
    <edge source="IDN" target="CHL">
      <data key="d0">4424716</data>
    </edge>
    <edge source="IDN" target="CHN">
      <data key="d0">479875768</data>
    </edge>
    <edge source="IDN" target="COL">
      <data key="d0">5093203</data>
    </edge>
    <edge source="IDN" target="CRI">
      <data key="d0">1104182</data>
    </edge>
    <edge source="IDN" target="ECU">
      <data key="d0">3232780</data>
    </edge>
    <edge source="IDN" target="EST">
      <data key="d0">50060</data>
    </edge>
    <edge source="IDN" target="FIN">
      <data key="d0">22782473</data>
    </edge>
    <edge source="IDN" target="FRA">
      <data key="d0">47856710</data>
    </edge>
    <edge source="IDN" target="DEU">
      <data key="d0">92718989</data>
    </edge>
    <edge source="IDN" target="GRC">
      <data key="d0">1617235</data>
    </edge>
    <edge source="IDN" target="HKG">
      <data key="d0">60922</data>
    </edge>
    <edge source="IDN" target="HUN">
      <data key="d0">2246076</data>
    </edge>
    <edge source="IDN" target="IRL">
      <data key="d0">556908</data>
    </edge>
    <edge source="IDN" target="ISR">
      <data key="d0">5969351</data>
    </edge>
    <edge source="IDN" target="ITA">
      <data key="d0">38425567</data>
    </edge>
    <edge source="IDN" target="JPN">
      <data key="d0">553111467</data>
    </edge>
    <edge source="IDN" target="KOR">
      <data key="d0">233920650</data>
    </edge>
    <edge source="IDN" target="LVA">
      <data key="d0">38315242</data>
    </edge>
    <edge source="IDN" target="LTU">
      <data key="d0">3763363</data>
    </edge>
    <edge source="IDN" target="MYS">
      <data key="d0">6956059</data>
    </edge>
    <edge source="IDN" target="MEX">
      <data key="d0">37007927</data>
    </edge>
    <edge source="IDN" target="NLD">
      <data key="d0">33591340</data>
    </edge>
    <edge source="IDN" target="NZL">
      <data key="d0">6481810</data>
    </edge>
    <edge source="IDN" target="PAK">
      <data key="d0">20275063</data>
    </edge>
    <edge source="IDN" target="PER">
      <data key="d0">5693572</data>
    </edge>
    <edge source="IDN" target="PHL">
      <data key="d0">9603052</data>
    </edge>
    <edge source="IDN" target="POL">
      <data key="d0">7622696</data>
    </edge>
    <edge source="IDN" target="PRT">
      <data key="d0">12948191</data>
    </edge>
    <edge source="IDN" target="ROU">
      <data key="d0">27572813</data>
    </edge>
    <edge source="IDN" target="RUS">
      <data key="d0">23676096</data>
    </edge>
    <edge source="IDN" target="IND">
      <data key="d0">310330150</data>
    </edge>
    <edge source="IDN" target="SGP">
      <data key="d0">32246183</data>
    </edge>
    <edge source="IDN" target="VNM">
      <data key="d0">11066389</data>
    </edge>
    <edge source="IDN" target="SVN">
      <data key="d0">43726850</data>
    </edge>
    <edge source="IDN" target="ZAF">
      <data key="d0">25340380</data>
    </edge>
    <edge source="IDN" target="ESP">
      <data key="d0">39343782</data>
    </edge>
    <edge source="IDN" target="SWE">
      <data key="d0">360058</data>
    </edge>
    <edge source="IDN" target="THA">
      <data key="d0">1632336</data>
    </edge>
    <edge source="IDN" target="ARE">
      <data key="d0">397545</data>
    </edge>
    <edge source="IDN" target="TUR">
      <data key="d0">91577899</data>
    </edge>
    <edge source="IDN" target="EGY">
      <data key="d0">10657270</data>
    </edge>
    <edge source="IDN" target="GBR">
      <data key="d0">12303229</data>
    </edge>
    <edge source="IDN" target="USA">
      <data key="d0">743454383</data>
    </edge>
    <edge source="IDN" target="URY">
      <data key="d0">22912</data>
    </edge>
    <edge source="JPN" target="DZA">
      <data key="d0">139503</data>
    </edge>
    <edge source="JPN" target="ARG">
      <data key="d0">3770302</data>
    </edge>
    <edge source="JPN" target="AUS">
      <data key="d0">4686150</data>
    </edge>
    <edge source="JPN" target="AUT">
      <data key="d0">542183</data>
    </edge>
    <edge source="JPN" target="BEL">
      <data key="d0">77101615</data>
    </edge>
    <edge source="JPN" target="BRA">
      <data key="d0">18563782</data>
    </edge>
    <edge source="JPN" target="KHM">
      <data key="d0">933547</data>
    </edge>
    <edge source="JPN" target="CAN">
      <data key="d0">5861033</data>
    </edge>
    <edge source="JPN" target="LKA">
      <data key="d0">9643600</data>
    </edge>
    <edge source="JPN" target="CHL">
      <data key="d0">1740344</data>
    </edge>
    <edge source="JPN" target="CHN">
      <data key="d0">535433311</data>
    </edge>
    <edge source="JPN" target="COL">
      <data key="d0">2412610</data>
    </edge>
    <edge source="JPN" target="CZE">
      <data key="d0">6081733</data>
    </edge>
    <edge source="JPN" target="DNK">
      <data key="d0">14494</data>
    </edge>
    <edge source="JPN" target="ECU">
      <data key="d0">49365</data>
    </edge>
    <edge source="JPN" target="FIN">
      <data key="d0">5298877</data>
    </edge>
    <edge source="JPN" target="FRA">
      <data key="d0">10590148</data>
    </edge>
    <edge source="JPN" target="GEO">
      <data key="d0">26344</data>
    </edge>
    <edge source="JPN" target="DEU">
      <data key="d0">77732555</data>
    </edge>
    <edge source="JPN" target="GRC">
      <data key="d0">415968</data>
    </edge>
    <edge source="JPN" target="GTM">
      <data key="d0">566438</data>
    </edge>
    <edge source="JPN" target="HKG">
      <data key="d0">33239462</data>
    </edge>
    <edge source="JPN" target="HUN">
      <data key="d0">18996766</data>
    </edge>
    <edge source="JPN" target="IDN">
      <data key="d0">99523681</data>
    </edge>
    <edge source="JPN" target="IRL">
      <data key="d0">169494</data>
    </edge>
    <edge source="JPN" target="ISR">
      <data key="d0">2905797</data>
    </edge>
    <edge source="JPN" target="ITA">
      <data key="d0">34590063</data>
    </edge>
    <edge source="JPN" target="KOR">
      <data key="d0">172771928</data>
    </edge>
    <edge source="JPN" target="LVA">
      <data key="d0">1036669</data>
    </edge>
    <edge source="JPN" target="LTU">
      <data key="d0">569172</data>
    </edge>
    <edge source="JPN" target="MYS">
      <data key="d0">118650503</data>
    </edge>
    <edge source="JPN" target="MEX">
      <data key="d0">13681462</data>
    </edge>
    <edge source="JPN" target="MAR">
      <data key="d0">351087</data>
    </edge>
    <edge source="JPN" target="NLD">
      <data key="d0">51731117</data>
    </edge>
    <edge source="JPN" target="NZL">
      <data key="d0">1192065</data>
    </edge>
    <edge source="JPN" target="PAK">
      <data key="d0">4036674</data>
    </edge>
    <edge source="JPN" target="PRY">
      <data key="d0">128214</data>
    </edge>
    <edge source="JPN" target="PER">
      <data key="d0">682441</data>
    </edge>
    <edge source="JPN" target="PHL">
      <data key="d0">24256343</data>
    </edge>
    <edge source="JPN" target="POL">
      <data key="d0">17021274</data>
    </edge>
    <edge source="JPN" target="PRT">
      <data key="d0">13695863</data>
    </edge>
    <edge source="JPN" target="ROU">
      <data key="d0">15030506</data>
    </edge>
    <edge source="JPN" target="RUS">
      <data key="d0">2778578</data>
    </edge>
    <edge source="JPN" target="SAU">
      <data key="d0">3765596</data>
    </edge>
    <edge source="JPN" target="SRB">
      <data key="d0">233803</data>
    </edge>
    <edge source="JPN" target="IND">
      <data key="d0">100038148</data>
    </edge>
    <edge source="JPN" target="SGP">
      <data key="d0">5807911</data>
    </edge>
    <edge source="JPN" target="SVK">
      <data key="d0">1930676</data>
    </edge>
    <edge source="JPN" target="VNM">
      <data key="d0">74231839</data>
    </edge>
    <edge source="JPN" target="SVN">
      <data key="d0">643040</data>
    </edge>
    <edge source="JPN" target="ZAF">
      <data key="d0">5093444</data>
    </edge>
    <edge source="JPN" target="ESP">
      <data key="d0">10214485</data>
    </edge>
    <edge source="JPN" target="SWE">
      <data key="d0">1718005</data>
    </edge>
    <edge source="JPN" target="CHE">
      <data key="d0">1335739</data>
    </edge>
    <edge source="JPN" target="THA">
      <data key="d0">243844728</data>
    </edge>
    <edge source="JPN" target="ARE">
      <data key="d0">4292430</data>
    </edge>
    <edge source="JPN" target="TUN">
      <data key="d0">189954</data>
    </edge>
    <edge source="JPN" target="TUR">
      <data key="d0">32946543</data>
    </edge>
    <edge source="JPN" target="UKR">
      <data key="d0">40166</data>
    </edge>
    <edge source="JPN" target="EGY">
      <data key="d0">479596</data>
    </edge>
    <edge source="JPN" target="GBR">
      <data key="d0">10797764</data>
    </edge>
    <edge source="JPN" target="USA">
      <data key="d0">200571196</data>
    </edge>
    <edge source="JPN" target="URY">
      <data key="d0">9055348</data>
    </edge>
    <edge source="KOR" target="DZA">
      <data key="d0">159388</data>
    </edge>
    <edge source="KOR" target="AZE">
      <data key="d0">28566</data>
    </edge>
    <edge source="KOR" target="ARG">
      <data key="d0">1973300</data>
    </edge>
    <edge source="KOR" target="AUS">
      <data key="d0">10805676</data>
    </edge>
    <edge source="KOR" target="AUT">
      <data key="d0">447696</data>
    </edge>
    <edge source="KOR" target="BEL">
      <data key="d0">16154166</data>
    </edge>
    <edge source="KOR" target="BRA">
      <data key="d0">14885910</data>
    </edge>
    <edge source="KOR" target="KHM">
      <data key="d0">333624</data>
    </edge>
    <edge source="KOR" target="CAN">
      <data key="d0">27138832</data>
    </edge>
    <edge source="KOR" target="LKA">
      <data key="d0">15806594</data>
    </edge>
    <edge source="KOR" target="CHL">
      <data key="d0">3704011</data>
    </edge>
    <edge source="KOR" target="CHN">
      <data key="d0">476176701</data>
    </edge>
    <edge source="KOR" target="COL">
      <data key="d0">1363554</data>
    </edge>
    <edge source="KOR" target="CRI">
      <data key="d0">507993</data>
    </edge>
    <edge source="KOR" target="HRV">
      <data key="d0">29344</data>
    </edge>
    <edge source="KOR" target="CZE">
      <data key="d0">2989005</data>
    </edge>
    <edge source="KOR" target="DNK">
      <data key="d0">25605</data>
    </edge>
    <edge source="KOR" target="ECU">
      <data key="d0">3670106</data>
    </edge>
    <edge source="KOR" target="ETH">
      <data key="d0">820998</data>
    </edge>
    <edge source="KOR" target="FIN">
      <data key="d0">4436946</data>
    </edge>
    <edge source="KOR" target="FRA">
      <data key="d0">11735542</data>
    </edge>
    <edge source="KOR" target="DEU">
      <data key="d0">46513870</data>
    </edge>
    <edge source="KOR" target="GRC">
      <data key="d0">838090</data>
    </edge>
    <edge source="KOR" target="GTM">
      <data key="d0">1693039</data>
    </edge>
    <edge source="KOR" target="HKG">
      <data key="d0">13440067</data>
    </edge>
    <edge source="KOR" target="HUN">
      <data key="d0">3950711</data>
    </edge>
    <edge source="KOR" target="IDN">
      <data key="d0">219618786</data>
    </edge>
    <edge source="KOR" target="IRL">
      <data key="d0">887621</data>
    </edge>
    <edge source="KOR" target="ISR">
      <data key="d0">1237238</data>
    </edge>
    <edge source="KOR" target="ITA">
      <data key="d0">24921592</data>
    </edge>
    <edge source="KOR" target="JPN">
      <data key="d0">77943464</data>
    </edge>
    <edge source="KOR" target="JOR">
      <data key="d0">14632</data>
    </edge>
    <edge source="KOR" target="LVA">
      <data key="d0">34837</data>
    </edge>
    <edge source="KOR" target="LTU">
      <data key="d0">57075</data>
    </edge>
    <edge source="KOR" target="MWI">
      <data key="d0">24862</data>
    </edge>
    <edge source="KOR" target="MYS">
      <data key="d0">308806931</data>
    </edge>
    <edge source="KOR" target="MEX">
      <data key="d0">10268819</data>
    </edge>
    <edge source="KOR" target="MAR">
      <data key="d0">288000</data>
    </edge>
    <edge source="KOR" target="NLD">
      <data key="d0">7368067</data>
    </edge>
    <edge source="KOR" target="NZL">
      <data key="d0">1033102</data>
    </edge>
    <edge source="KOR" target="NOR">
      <data key="d0">130534</data>
    </edge>
    <edge source="KOR" target="PAK">
      <data key="d0">7061043</data>
    </edge>
    <edge source="KOR" target="PER">
      <data key="d0">2467223</data>
    </edge>
    <edge source="KOR" target="PHL">
      <data key="d0">13692982</data>
    </edge>
    <edge source="KOR" target="POL">
      <data key="d0">9396332</data>
    </edge>
    <edge source="KOR" target="PRT">
      <data key="d0">12329039</data>
    </edge>
    <edge source="KOR" target="ROU">
      <data key="d0">3634000</data>
    </edge>
    <edge source="KOR" target="RUS">
      <data key="d0">10012800</data>
    </edge>
    <edge source="KOR" target="SAU">
      <data key="d0">2118903</data>
    </edge>
    <edge source="KOR" target="SRB">
      <data key="d0">32387</data>
    </edge>
    <edge source="KOR" target="IND">
      <data key="d0">189464997</data>
    </edge>
    <edge source="KOR" target="SGP">
      <data key="d0">1205648</data>
    </edge>
    <edge source="KOR" target="SVK">
      <data key="d0">2479775</data>
    </edge>
    <edge source="KOR" target="VNM">
      <data key="d0">112436474</data>
    </edge>
    <edge source="KOR" target="SVN">
      <data key="d0">2367376</data>
    </edge>
    <edge source="KOR" target="ZAF">
      <data key="d0">7240435</data>
    </edge>
    <edge source="KOR" target="ESP">
      <data key="d0">11499950</data>
    </edge>
    <edge source="KOR" target="SWE">
      <data key="d0">1207272</data>
    </edge>
    <edge source="KOR" target="THA">
      <data key="d0">159344012</data>
    </edge>
    <edge source="KOR" target="ARE">
      <data key="d0">5128318</data>
    </edge>
    <edge source="KOR" target="TUN">
      <data key="d0">81531</data>
    </edge>
    <edge source="KOR" target="TUR">
      <data key="d0">60529450</data>
    </edge>
    <edge source="KOR" target="EGY">
      <data key="d0">2732224</data>
    </edge>
    <edge source="KOR" target="GBR">
      <data key="d0">3809953</data>
    </edge>
    <edge source="KOR" target="USA">
      <data key="d0">155385080</data>
    </edge>
    <edge source="KOR" target="URY">
      <data key="d0">346433</data>
    </edge>
    <edge source="MYS" target="DZA">
      <data key="d0">42406</data>
    </edge>
    <edge source="MYS" target="ARG">
      <data key="d0">4103484</data>
    </edge>
    <edge source="MYS" target="AUS">
      <data key="d0">7300085</data>
    </edge>
    <edge source="MYS" target="BEL">
      <data key="d0">5228445</data>
    </edge>
    <edge source="MYS" target="BWA">
      <data key="d0">73823</data>
    </edge>
    <edge source="MYS" target="BRA">
      <data key="d0">16838941</data>
    </edge>
    <edge source="MYS" target="BGR">
      <data key="d0">3360500</data>
    </edge>
    <edge source="MYS" target="BLR">
      <data key="d0">565936</data>
    </edge>
    <edge source="MYS" target="KHM">
      <data key="d0">517454</data>
    </edge>
    <edge source="MYS" target="CAN">
      <data key="d0">2614245</data>
    </edge>
    <edge source="MYS" target="LKA">
      <data key="d0">14888232</data>
    </edge>
    <edge source="MYS" target="CHL">
      <data key="d0">2903402</data>
    </edge>
    <edge source="MYS" target="CHN">
      <data key="d0">917258118</data>
    </edge>
    <edge source="MYS" target="COL">
      <data key="d0">80136</data>
    </edge>
    <edge source="MYS" target="CRI">
      <data key="d0">2776097</data>
    </edge>
    <edge source="MYS" target="DNK">
      <data key="d0">367356</data>
    </edge>
    <edge source="MYS" target="ETH">
      <data key="d0">1730661</data>
    </edge>
    <edge source="MYS" target="FIN">
      <data key="d0">22795539</data>
    </edge>
    <edge source="MYS" target="FRA">
      <data key="d0">12588556</data>
    </edge>
    <edge source="MYS" target="DEU">
      <data key="d0">116155293</data>
    </edge>
    <edge source="MYS" target="GRC">
      <data key="d0">483269</data>
    </edge>
    <edge source="MYS" target="GTM">
      <data key="d0">25934</data>
    </edge>
    <edge source="MYS" target="HKG">
      <data key="d0">2115691</data>
    </edge>
    <edge source="MYS" target="IDN">
      <data key="d0">19901336</data>
    </edge>
    <edge source="MYS" target="IRL">
      <data key="d0">74951</data>
    </edge>
    <edge source="MYS" target="ITA">
      <data key="d0">12658595</data>
    </edge>
    <edge source="MYS" target="CIV">
      <data key="d0">26937</data>
    </edge>
    <edge source="MYS" target="JPN">
      <data key="d0">8731732</data>
    </edge>
    <edge source="MYS" target="KOR">
      <data key="d0">22514965</data>
    </edge>
    <edge source="MYS" target="LBN">
      <data key="d0">17225</data>
    </edge>
    <edge source="MYS" target="LTU">
      <data key="d0">8643631</data>
    </edge>
    <edge source="MYS" target="MUS">
      <data key="d0">13688</data>
    </edge>
    <edge source="MYS" target="MEX">
      <data key="d0">9162681</data>
    </edge>
    <edge source="MYS" target="NLD">
      <data key="d0">5079594</data>
    </edge>
    <edge source="MYS" target="NZL">
      <data key="d0">772321</data>
    </edge>
    <edge source="MYS" target="NOR">
      <data key="d0">14947</data>
    </edge>
    <edge source="MYS" target="PAK">
      <data key="d0">5782900</data>
    </edge>
    <edge source="MYS" target="PER">
      <data key="d0">1091947</data>
    </edge>
    <edge source="MYS" target="PHL">
      <data key="d0">5443397</data>
    </edge>
    <edge source="MYS" target="POL">
      <data key="d0">5003967</data>
    </edge>
    <edge source="MYS" target="PRT">
      <data key="d0">13059599</data>
    </edge>
    <edge source="MYS" target="ROU">
      <data key="d0">1550790</data>
    </edge>
    <edge source="MYS" target="RUS">
      <data key="d0">5109784</data>
    </edge>
    <edge source="MYS" target="SAU">
      <data key="d0">555497</data>
    </edge>
    <edge source="MYS" target="SRB">
      <data key="d0">3088853</data>
    </edge>
    <edge source="MYS" target="IND">
      <data key="d0">20617883</data>
    </edge>
    <edge source="MYS" target="SGP">
      <data key="d0">10282436</data>
    </edge>
    <edge source="MYS" target="VNM">
      <data key="d0">20294501</data>
    </edge>
    <edge source="MYS" target="SVN">
      <data key="d0">322607</data>
    </edge>
    <edge source="MYS" target="ZAF">
      <data key="d0">5958757</data>
    </edge>
    <edge source="MYS" target="ESP">
      <data key="d0">4361123</data>
    </edge>
    <edge source="MYS" target="SWE">
      <data key="d0">1679600</data>
    </edge>
    <edge source="MYS" target="THA">
      <data key="d0">59514043</data>
    </edge>
    <edge source="MYS" target="ARE">
      <data key="d0">3525113</data>
    </edge>
    <edge source="MYS" target="TUN">
      <data key="d0">1187663</data>
    </edge>
    <edge source="MYS" target="TUR">
      <data key="d0">19921054</data>
    </edge>
    <edge source="MYS" target="UKR">
      <data key="d0">426887</data>
    </edge>
    <edge source="MYS" target="EGY">
      <data key="d0">7731407</data>
    </edge>
    <edge source="MYS" target="GBR">
      <data key="d0">9009313</data>
    </edge>
    <edge source="MYS" target="USA">
      <data key="d0">41466135</data>
    </edge>
    <edge source="MYS" target="URY">
      <data key="d0">339620</data>
    </edge>
    <edge source="OMN" target="HKG">
      <data key="d0">12338</data>
    </edge>
    <edge source="OMN" target="KOR">
      <data key="d0">52614</data>
    </edge>
    <edge source="OMN" target="PAK">
      <data key="d0">287622</data>
    </edge>
    <edge source="OMN" target="IND">
      <data key="d0">173148</data>
    </edge>
    <edge source="OMN" target="THA">
      <data key="d0">23925</data>
    </edge>
    <edge source="NLD" target="ALB">
      <data key="d0">20919</data>
    </edge>
    <edge source="NLD" target="DZA">
      <data key="d0">5198948</data>
    </edge>
    <edge source="NLD" target="AZE">
      <data key="d0">766646</data>
    </edge>
    <edge source="NLD" target="ARG">
      <data key="d0">80443</data>
    </edge>
    <edge source="NLD" target="AUS">
      <data key="d0">66433</data>
    </edge>
    <edge source="NLD" target="AUT">
      <data key="d0">1941528</data>
    </edge>
    <edge source="NLD" target="BEL">
      <data key="d0">35520706</data>
    </edge>
    <edge source="NLD" target="BRA">
      <data key="d0">633222</data>
    </edge>
    <edge source="NLD" target="BGR">
      <data key="d0">267478</data>
    </edge>
    <edge source="NLD" target="BLR">
      <data key="d0">117786</data>
    </edge>
    <edge source="NLD" target="CAN">
      <data key="d0">242306</data>
    </edge>
    <edge source="NLD" target="CHN">
      <data key="d0">661949</data>
    </edge>
    <edge source="NLD" target="CRI">
      <data key="d0">67768</data>
    </edge>
    <edge source="NLD" target="HRV">
      <data key="d0">62874</data>
    </edge>
    <edge source="NLD" target="CZE">
      <data key="d0">5890887</data>
    </edge>
    <edge source="NLD" target="DNK">
      <data key="d0">5308273</data>
    </edge>
    <edge source="NLD" target="ECU">
      <data key="d0">18680</data>
    </edge>
    <edge source="NLD" target="EST">
      <data key="d0">313884</data>
    </edge>
    <edge source="NLD" target="FIN">
      <data key="d0">602244</data>
    </edge>
    <edge source="NLD" target="FRA">
      <data key="d0">21728911</data>
    </edge>
    <edge source="NLD" target="GEO">
      <data key="d0">27278</data>
    </edge>
    <edge source="NLD" target="GMB">
      <data key="d0">60703</data>
    </edge>
    <edge source="NLD" target="DEU">
      <data key="d0">95380593</data>
    </edge>
    <edge source="NLD" target="GRC">
      <data key="d0">486761</data>
    </edge>
    <edge source="NLD" target="HKG">
      <data key="d0">83003</data>
    </edge>
    <edge source="NLD" target="HUN">
      <data key="d0">470924</data>
    </edge>
    <edge source="NLD" target="IDN">
      <data key="d0">100082</data>
    </edge>
    <edge source="NLD" target="IRL">
      <data key="d0">845473</data>
    </edge>
    <edge source="NLD" target="ISR">
      <data key="d0">81493</data>
    </edge>
    <edge source="NLD" target="ITA">
      <data key="d0">23688581</data>
    </edge>
    <edge source="NLD" target="JPN">
      <data key="d0">461358</data>
    </edge>
    <edge source="NLD" target="KAZ">
      <data key="d0">449461</data>
    </edge>
    <edge source="NLD" target="KOR">
      <data key="d0">1577456</data>
    </edge>
    <edge source="NLD" target="LBN">
      <data key="d0">20840</data>
    </edge>
    <edge source="NLD" target="LVA">
      <data key="d0">194752</data>
    </edge>
    <edge source="NLD" target="LTU">
      <data key="d0">622938</data>
    </edge>
    <edge source="NLD" target="MYS">
      <data key="d0">206640</data>
    </edge>
    <edge source="NLD" target="MEX">
      <data key="d0">258974</data>
    </edge>
    <edge source="NLD" target="MDA">
      <data key="d0">314444</data>
    </edge>
    <edge source="NLD" target="MAR">
      <data key="d0">54997</data>
    </edge>
    <edge source="NLD" target="OMN">
      <data key="d0">22696</data>
    </edge>
    <edge source="NLD" target="NOR">
      <data key="d0">712391</data>
    </edge>
    <edge source="NLD" target="PAK">
      <data key="d0">1657538</data>
    </edge>
    <edge source="NLD" target="POL">
      <data key="d0">13327672</data>
    </edge>
    <edge source="NLD" target="PRT">
      <data key="d0">2789843</data>
    </edge>
    <edge source="NLD" target="ROU">
      <data key="d0">2299580</data>
    </edge>
    <edge source="NLD" target="RUS">
      <data key="d0">2984410</data>
    </edge>
    <edge source="NLD" target="SAU">
      <data key="d0">531190</data>
    </edge>
    <edge source="NLD" target="SRB">
      <data key="d0">88421</data>
    </edge>
    <edge source="NLD" target="IND">
      <data key="d0">446062</data>
    </edge>
    <edge source="NLD" target="SGP">
      <data key="d0">779128</data>
    </edge>
    <edge source="NLD" target="SVK">
      <data key="d0">3620781</data>
    </edge>
    <edge source="NLD" target="VNM">
      <data key="d0">39819</data>
    </edge>
    <edge source="NLD" target="SVN">
      <data key="d0">926541</data>
    </edge>
    <edge source="NLD" target="ZAF">
      <data key="d0">2861442</data>
    </edge>
    <edge source="NLD" target="ESP">
      <data key="d0">15124516</data>
    </edge>
    <edge source="NLD" target="SWE">
      <data key="d0">1506501</data>
    </edge>
    <edge source="NLD" target="CHE">
      <data key="d0">1289903</data>
    </edge>
    <edge source="NLD" target="THA">
      <data key="d0">159800</data>
    </edge>
    <edge source="NLD" target="ARE">
      <data key="d0">112863</data>
    </edge>
    <edge source="NLD" target="TUN">
      <data key="d0">39376</data>
    </edge>
    <edge source="NLD" target="TUR">
      <data key="d0">14905093</data>
    </edge>
    <edge source="NLD" target="UKR">
      <data key="d0">445440</data>
    </edge>
    <edge source="NLD" target="MKD">
      <data key="d0">115478</data>
    </edge>
    <edge source="NLD" target="GBR">
      <data key="d0">26145075</data>
    </edge>
    <edge source="NLD" target="USA">
      <data key="d0">401592</data>
    </edge>
    <edge source="NLD" target="URY">
      <data key="d0">13076</data>
    </edge>
    <edge source="NZL" target="AUS">
      <data key="d0">295367</data>
    </edge>
    <edge source="NZL" target="MYS">
      <data key="d0">15009</data>
    </edge>
    <edge source="NZL" target="IND">
      <data key="d0">59715</data>
    </edge>
    <edge source="NZL" target="SGP">
      <data key="d0">34877</data>
    </edge>
    <edge source="NZL" target="GBR">
      <data key="d0">43385</data>
    </edge>
    <edge source="NOR" target="AUS">
      <data key="d0">266650</data>
    </edge>
    <edge source="NOR" target="BRA">
      <data key="d0">12397</data>
    </edge>
    <edge source="NOR" target="CAN">
      <data key="d0">41838</data>
    </edge>
    <edge source="NOR" target="CHN">
      <data key="d0">36491</data>
    </edge>
    <edge source="NOR" target="DNK">
      <data key="d0">222279</data>
    </edge>
    <edge source="NOR" target="EST">
      <data key="d0">13493</data>
    </edge>
    <edge source="NOR" target="FIN">
      <data key="d0">774050</data>
    </edge>
    <edge source="NOR" target="FRA">
      <data key="d0">51002</data>
    </edge>
    <edge source="NOR" target="DEU">
      <data key="d0">32444</data>
    </edge>
    <edge source="NOR" target="HUN">
      <data key="d0">39178</data>
    </edge>
    <edge source="NOR" target="ITA">
      <data key="d0">623892</data>
    </edge>
    <edge source="NOR" target="KOR">
      <data key="d0">163293</data>
    </edge>
    <edge source="NOR" target="LVA">
      <data key="d0">83002</data>
    </edge>
    <edge source="NOR" target="LTU">
      <data key="d0">210486</data>
    </edge>
    <edge source="NOR" target="MAR">
      <data key="d0">101235</data>
    </edge>
    <edge source="NOR" target="NLD">
      <data key="d0">45782</data>
    </edge>
    <edge source="NOR" target="PAK">
      <data key="d0">81245</data>
    </edge>
    <edge source="NOR" target="POL">
      <data key="d0">106851</data>
    </edge>
    <edge source="NOR" target="SWE">
      <data key="d0">1649632</data>
    </edge>
    <edge source="NOR" target="TUR">
      <data key="d0">243486</data>
    </edge>
    <edge source="NOR" target="GBR">
      <data key="d0">157626</data>
    </edge>
    <edge source="NOR" target="USA">
      <data key="d0">32793</data>
    </edge>
    <edge source="PHL" target="CHN">
      <data key="d0">858926</data>
    </edge>
    <edge source="PHL" target="ISR">
      <data key="d0">858897</data>
    </edge>
    <edge source="PHL" target="JPN">
      <data key="d0">41179</data>
    </edge>
    <edge source="PHL" target="KOR">
      <data key="d0">2226538</data>
    </edge>
    <edge source="PHL" target="LTU">
      <data key="d0">840082</data>
    </edge>
    <edge source="PHL" target="MYS">
      <data key="d0">30092797</data>
    </edge>
    <edge source="PHL" target="IND">
      <data key="d0">1671804</data>
    </edge>
    <edge source="PHL" target="USA">
      <data key="d0">71528</data>
    </edge>
    <edge source="IND" target="DZA">
      <data key="d0">39994</data>
    </edge>
    <edge source="IND" target="ARG">
      <data key="d0">86875</data>
    </edge>
    <edge source="IND" target="AUS">
      <data key="d0">1249803</data>
    </edge>
    <edge source="IND" target="BEL">
      <data key="d0">1454213</data>
    </edge>
    <edge source="IND" target="BOL">
      <data key="d0">84582</data>
    </edge>
    <edge source="IND" target="BRA">
      <data key="d0">3662455</data>
    </edge>
    <edge source="IND" target="KHM">
      <data key="d0">27288</data>
    </edge>
    <edge source="IND" target="CAN">
      <data key="d0">37202</data>
    </edge>
    <edge source="IND" target="LKA">
      <data key="d0">13512619</data>
    </edge>
    <edge source="IND" target="CHL">
      <data key="d0">27847</data>
    </edge>
    <edge source="IND" target="CHN">
      <data key="d0">11680272</data>
    </edge>
    <edge source="IND" target="COL">
      <data key="d0">160853</data>
    </edge>
    <edge source="IND" target="HRV">
      <data key="d0">106146</data>
    </edge>
    <edge source="IND" target="CZE">
      <data key="d0">200676</data>
    </edge>
    <edge source="IND" target="DNK">
      <data key="d0">37637</data>
    </edge>
    <edge source="IND" target="ECU">
      <data key="d0">268280</data>
    </edge>
    <edge source="IND" target="ETH">
      <data key="d0">53657</data>
    </edge>
    <edge source="IND" target="FRA">
      <data key="d0">190742</data>
    </edge>
    <edge source="IND" target="DEU">
      <data key="d0">6250519</data>
    </edge>
    <edge source="IND" target="GRC">
      <data key="d0">32861</data>
    </edge>
    <edge source="IND" target="GTM">
      <data key="d0">128023</data>
    </edge>
    <edge source="IND" target="HUN">
      <data key="d0">24461</data>
    </edge>
    <edge source="IND" target="IDN">
      <data key="d0">3099838</data>
    </edge>
    <edge source="IND" target="ISR">
      <data key="d0">170178</data>
    </edge>
    <edge source="IND" target="ITA">
      <data key="d0">554330</data>
    </edge>
    <edge source="IND" target="JPN">
      <data key="d0">1818081</data>
    </edge>
    <edge source="IND" target="KOR">
      <data key="d0">912739</data>
    </edge>
    <edge source="IND" target="LBN">
      <data key="d0">15324</data>
    </edge>
    <edge source="IND" target="LVA">
      <data key="d0">336619</data>
    </edge>
    <edge source="IND" target="LTU">
      <data key="d0">393715</data>
    </edge>
    <edge source="IND" target="MYS">
      <data key="d0">3604563</data>
    </edge>
    <edge source="IND" target="MUS">
      <data key="d0">21886</data>
    </edge>
    <edge source="IND" target="MEX">
      <data key="d0">1793034</data>
    </edge>
    <edge source="IND" target="MAR">
      <data key="d0">31855</data>
    </edge>
    <edge source="IND" target="OMN">
      <data key="d0">38718</data>
    </edge>
    <edge source="IND" target="NLD">
      <data key="d0">1110619</data>
    </edge>
    <edge source="IND" target="PAK">
      <data key="d0">7348776</data>
    </edge>
    <edge source="IND" target="PER">
      <data key="d0">116252</data>
    </edge>
    <edge source="IND" target="PHL">
      <data key="d0">1621305</data>
    </edge>
    <edge source="IND" target="POL">
      <data key="d0">782404</data>
    </edge>
    <edge source="IND" target="PRT">
      <data key="d0">2717896</data>
    </edge>
    <edge source="IND" target="ROU">
      <data key="d0">667380</data>
    </edge>
    <edge source="IND" target="RUS">
      <data key="d0">177224</data>
    </edge>
    <edge source="IND" target="SAU">
      <data key="d0">1492758</data>
    </edge>
    <edge source="IND" target="SGP">
      <data key="d0">146747</data>
    </edge>
    <edge source="IND" target="SVK">
      <data key="d0">529959</data>
    </edge>
    <edge source="IND" target="VNM">
      <data key="d0">2872053</data>
    </edge>
    <edge source="IND" target="SVN">
      <data key="d0">634377</data>
    </edge>
    <edge source="IND" target="ZAF">
      <data key="d0">873454</data>
    </edge>
    <edge source="IND" target="ESP">
      <data key="d0">909617</data>
    </edge>
    <edge source="IND" target="THA">
      <data key="d0">9791573</data>
    </edge>
    <edge source="IND" target="ARE">
      <data key="d0">3124035</data>
    </edge>
    <edge source="IND" target="TUN">
      <data key="d0">32802</data>
    </edge>
    <edge source="IND" target="TUR">
      <data key="d0">15704283</data>
    </edge>
    <edge source="IND" target="UGA">
      <data key="d0">24570</data>
    </edge>
    <edge source="IND" target="EGY">
      <data key="d0">935837</data>
    </edge>
    <edge source="IND" target="GBR">
      <data key="d0">1101991</data>
    </edge>
    <edge source="IND" target="TZA">
      <data key="d0">140740</data>
    </edge>
    <edge source="IND" target="USA">
      <data key="d0">14100103</data>
    </edge>
    <edge source="SGP" target="ARG">
      <data key="d0">829498</data>
    </edge>
    <edge source="SGP" target="AUS">
      <data key="d0">1484786</data>
    </edge>
    <edge source="SGP" target="BEL">
      <data key="d0">3128340</data>
    </edge>
    <edge source="SGP" target="BRA">
      <data key="d0">7730824</data>
    </edge>
    <edge source="SGP" target="BGR">
      <data key="d0">942533</data>
    </edge>
    <edge source="SGP" target="CAN">
      <data key="d0">5577286</data>
    </edge>
    <edge source="SGP" target="LKA">
      <data key="d0">916647</data>
    </edge>
    <edge source="SGP" target="CHN">
      <data key="d0">413230473</data>
    </edge>
    <edge source="SGP" target="HRV">
      <data key="d0">799939</data>
    </edge>
    <edge source="SGP" target="FIN">
      <data key="d0">1301738</data>
    </edge>
    <edge source="SGP" target="FRA">
      <data key="d0">3290420</data>
    </edge>
    <edge source="SGP" target="DEU">
      <data key="d0">18861645</data>
    </edge>
    <edge source="SGP" target="HKG">
      <data key="d0">763136</data>
    </edge>
    <edge source="SGP" target="HUN">
      <data key="d0">1126393</data>
    </edge>
    <edge source="SGP" target="IDN">
      <data key="d0">44192305</data>
    </edge>
    <edge source="SGP" target="ISR">
      <data key="d0">68238</data>
    </edge>
    <edge source="SGP" target="ITA">
      <data key="d0">3011451</data>
    </edge>
    <edge source="SGP" target="JPN">
      <data key="d0">42532766</data>
    </edge>
    <edge source="SGP" target="KOR">
      <data key="d0">88346252</data>
    </edge>
    <edge source="SGP" target="LBN">
      <data key="d0">81070</data>
    </edge>
    <edge source="SGP" target="LVA">
      <data key="d0">376077</data>
    </edge>
    <edge source="SGP" target="MYS">
      <data key="d0">13456524</data>
    </edge>
    <edge source="SGP" target="MEX">
      <data key="d0">130673</data>
    </edge>
    <edge source="SGP" target="NLD">
      <data key="d0">6187982</data>
    </edge>
    <edge source="SGP" target="NZL">
      <data key="d0">322465</data>
    </edge>
    <edge source="SGP" target="PAK">
      <data key="d0">908936</data>
    </edge>
    <edge source="SGP" target="PER">
      <data key="d0">24434</data>
    </edge>
    <edge source="SGP" target="PHL">
      <data key="d0">11190292</data>
    </edge>
    <edge source="SGP" target="POL">
      <data key="d0">1415894</data>
    </edge>
    <edge source="SGP" target="PRT">
      <data key="d0">3106835</data>
    </edge>
    <edge source="SGP" target="ROU">
      <data key="d0">2437326</data>
    </edge>
    <edge source="SGP" target="SAU">
      <data key="d0">33925</data>
    </edge>
    <edge source="SGP" target="SRB">
      <data key="d0">317631</data>
    </edge>
    <edge source="SGP" target="IND">
      <data key="d0">98924727</data>
    </edge>
    <edge source="SGP" target="VNM">
      <data key="d0">16707040</data>
    </edge>
    <edge source="SGP" target="SVN">
      <data key="d0">11275105</data>
    </edge>
    <edge source="SGP" target="ZAF">
      <data key="d0">2531722</data>
    </edge>
    <edge source="SGP" target="ESP">
      <data key="d0">4736850</data>
    </edge>
    <edge source="SGP" target="THA">
      <data key="d0">116778932</data>
    </edge>
    <edge source="SGP" target="ARE">
      <data key="d0">33657</data>
    </edge>
    <edge source="SGP" target="TUR">
      <data key="d0">3425438</data>
    </edge>
    <edge source="SGP" target="GBR">
      <data key="d0">3379040</data>
    </edge>
    <edge source="SGP" target="USA">
      <data key="d0">36428885</data>
    </edge>
    <edge source="VNM" target="DZA">
      <data key="d0">212796</data>
    </edge>
    <edge source="VNM" target="ARG">
      <data key="d0">2676504</data>
    </edge>
    <edge source="VNM" target="AUS">
      <data key="d0">872956</data>
    </edge>
    <edge source="VNM" target="BEL">
      <data key="d0">6865508</data>
    </edge>
    <edge source="VNM" target="BRA">
      <data key="d0">15736451</data>
    </edge>
    <edge source="VNM" target="BGR">
      <data key="d0">108281</data>
    </edge>
    <edge source="VNM" target="KHM">
      <data key="d0">696039</data>
    </edge>
    <edge source="VNM" target="CAN">
      <data key="d0">6268922</data>
    </edge>
    <edge source="VNM" target="LKA">
      <data key="d0">20046984</data>
    </edge>
    <edge source="VNM" target="CHL">
      <data key="d0">715800</data>
    </edge>
    <edge source="VNM" target="CHN">
      <data key="d0">966644244</data>
    </edge>
    <edge source="VNM" target="COL">
      <data key="d0">211124</data>
    </edge>
    <edge source="VNM" target="CRI">
      <data key="d0">363911</data>
    </edge>
    <edge source="VNM" target="HRV">
      <data key="d0">130792</data>
    </edge>
    <edge source="VNM" target="CZE">
      <data key="d0">2622408</data>
    </edge>
    <edge source="VNM" target="ECU">
      <data key="d0">17600</data>
    </edge>
    <edge source="VNM" target="EST">
      <data key="d0">195130</data>
    </edge>
    <edge source="VNM" target="FIN">
      <data key="d0">1883710</data>
    </edge>
    <edge source="VNM" target="FRA">
      <data key="d0">4860823</data>
    </edge>
    <edge source="VNM" target="GEO">
      <data key="d0">16728</data>
    </edge>
    <edge source="VNM" target="DEU">
      <data key="d0">48606994</data>
    </edge>
    <edge source="VNM" target="GRC">
      <data key="d0">1879361</data>
    </edge>
    <edge source="VNM" target="HKG">
      <data key="d0">2015469</data>
    </edge>
    <edge source="VNM" target="HUN">
      <data key="d0">307036</data>
    </edge>
    <edge source="VNM" target="IDN">
      <data key="d0">16452210</data>
    </edge>
    <edge source="VNM" target="IRL">
      <data key="d0">163312</data>
    </edge>
    <edge source="VNM" target="ISR">
      <data key="d0">3112018</data>
    </edge>
    <edge source="VNM" target="ITA">
      <data key="d0">14969795</data>
    </edge>
    <edge source="VNM" target="JPN">
      <data key="d0">17108196</data>
    </edge>
    <edge source="VNM" target="KOR">
      <data key="d0">53905668</data>
    </edge>
    <edge source="VNM" target="LBN">
      <data key="d0">27400</data>
    </edge>
    <edge source="VNM" target="LVA">
      <data key="d0">62496</data>
    </edge>
    <edge source="VNM" target="LTU">
      <data key="d0">1654719</data>
    </edge>
    <edge source="VNM" target="MYS">
      <data key="d0">125712859</data>
    </edge>
    <edge source="VNM" target="MRT">
      <data key="d0">23184</data>
    </edge>
    <edge source="VNM" target="MEX">
      <data key="d0">2098711</data>
    </edge>
    <edge source="VNM" target="MAR">
      <data key="d0">208233</data>
    </edge>
    <edge source="VNM" target="NLD">
      <data key="d0">16031617</data>
    </edge>
    <edge source="VNM" target="NZL">
      <data key="d0">286095</data>
    </edge>
    <edge source="VNM" target="PAK">
      <data key="d0">6390660</data>
    </edge>
    <edge source="VNM" target="PER">
      <data key="d0">3646212</data>
    </edge>
    <edge source="VNM" target="PHL">
      <data key="d0">266450</data>
    </edge>
    <edge source="VNM" target="POL">
      <data key="d0">1356763</data>
    </edge>
    <edge source="VNM" target="PRT">
      <data key="d0">86284</data>
    </edge>
    <edge source="VNM" target="ROU">
      <data key="d0">137541</data>
    </edge>
    <edge source="VNM" target="RUS">
      <data key="d0">10649693</data>
    </edge>
    <edge source="VNM" target="SAU">
      <data key="d0">23800</data>
    </edge>
    <edge source="VNM" target="SEN">
      <data key="d0">27048</data>
    </edge>
    <edge source="VNM" target="IND">
      <data key="d0">116527863</data>
    </edge>
    <edge source="VNM" target="SGP">
      <data key="d0">245032</data>
    </edge>
    <edge source="VNM" target="SVN">
      <data key="d0">1638069</data>
    </edge>
    <edge source="VNM" target="ZAF">
      <data key="d0">391450</data>
    </edge>
    <edge source="VNM" target="ESP">
      <data key="d0">17777919</data>
    </edge>
    <edge source="VNM" target="SWE">
      <data key="d0">2403515</data>
    </edge>
    <edge source="VNM" target="THA">
      <data key="d0">1770931</data>
    </edge>
    <edge source="VNM" target="ARE">
      <data key="d0">1444495</data>
    </edge>
    <edge source="VNM" target="TUN">
      <data key="d0">97020</data>
    </edge>
    <edge source="VNM" target="TUR">
      <data key="d0">28576495</data>
    </edge>
    <edge source="VNM" target="UKR">
      <data key="d0">241400</data>
    </edge>
    <edge source="VNM" target="EGY">
      <data key="d0">3303004</data>
    </edge>
    <edge source="VNM" target="GBR">
      <data key="d0">2577358</data>
    </edge>
    <edge source="VNM" target="TZA">
      <data key="d0">128520</data>
    </edge>
    <edge source="VNM" target="USA">
      <data key="d0">45914122</data>
    </edge>
    <edge source="VNM" target="URY">
      <data key="d0">91123</data>
    </edge>
    <edge source="ZAF" target="ARG">
      <data key="d0">3524897</data>
    </edge>
    <edge source="ZAF" target="AUS">
      <data key="d0">2446043</data>
    </edge>
    <edge source="ZAF" target="BEL">
      <data key="d0">156345</data>
    </edge>
    <edge source="ZAF" target="BWA">
      <data key="d0">152088</data>
    </edge>
    <edge source="ZAF" target="BRA">
      <data key="d0">7023681</data>
    </edge>
    <edge source="ZAF" target="LKA">
      <data key="d0">28877</data>
    </edge>
    <edge source="ZAF" target="CHN">
      <data key="d0">538177</data>
    </edge>
    <edge source="ZAF" target="BEN">
      <data key="d0">38193</data>
    </edge>
    <edge source="ZAF" target="FRA">
      <data key="d0">787142</data>
    </edge>
    <edge source="ZAF" target="DEU">
      <data key="d0">2054966</data>
    </edge>
    <edge source="ZAF" target="GHA">
      <data key="d0">26952</data>
    </edge>
    <edge source="ZAF" target="HKG">
      <data key="d0">83335</data>
    </edge>
    <edge source="ZAF" target="ITA">
      <data key="d0">17953</data>
    </edge>
    <edge source="ZAF" target="KAZ">
      <data key="d0">17280</data>
    </edge>
    <edge source="ZAF" target="MWI">
      <data key="d0">54213</data>
    </edge>
    <edge source="ZAF" target="MYS">
      <data key="d0">6858142</data>
    </edge>
    <edge source="ZAF" target="MUS">
      <data key="d0">111465</data>
    </edge>
    <edge source="ZAF" target="MOZ">
      <data key="d0">232063</data>
    </edge>
    <edge source="ZAF" target="NAM">
      <data key="d0">530767</data>
    </edge>
    <edge source="ZAF" target="PHL">
      <data key="d0">238036</data>
    </edge>
    <edge source="ZAF" target="POL">
      <data key="d0">84404</data>
    </edge>
    <edge source="ZAF" target="SAU">
      <data key="d0">12522</data>
    </edge>
    <edge source="ZAF" target="SEN">
      <data key="d0">13279</data>
    </edge>
    <edge source="ZAF" target="IND">
      <data key="d0">2025790</data>
    </edge>
    <edge source="ZAF" target="ZWE">
      <data key="d0">421667</data>
    </edge>
    <edge source="ZAF" target="ESP">
      <data key="d0">720237</data>
    </edge>
    <edge source="ZAF" target="THA">
      <data key="d0">2998242</data>
    </edge>
    <edge source="ZAF" target="ARE">
      <data key="d0">24720</data>
    </edge>
    <edge source="ZAF" target="TUR">
      <data key="d0">258504</data>
    </edge>
    <edge source="ZAF" target="EGY">
      <data key="d0">112984</data>
    </edge>
    <edge source="ZAF" target="GBR">
      <data key="d0">380227</data>
    </edge>
    <edge source="ZAF" target="TZA">
      <data key="d0">43994</data>
    </edge>
    <edge source="ZAF" target="USA">
      <data key="d0">7541098</data>
    </edge>
    <edge source="ARE" target="DZA">
      <data key="d0">10118</data>
    </edge>
    <edge source="ARE" target="BEL">
      <data key="d0">65322</data>
    </edge>
    <edge source="ARE" target="LKA">
      <data key="d0">14581</data>
    </edge>
    <edge source="ARE" target="CHN">
      <data key="d0">31665</data>
    </edge>
    <edge source="ARE" target="ETH">
      <data key="d0">67949</data>
    </edge>
    <edge source="ARE" target="GHA">
      <data key="d0">72847</data>
    </edge>
    <edge source="ARE" target="HKG">
      <data key="d0">21715</data>
    </edge>
    <edge source="ARE" target="IDN">
      <data key="d0">129519</data>
    </edge>
    <edge source="ARE" target="ITA">
      <data key="d0">100495</data>
    </edge>
    <edge source="ARE" target="JPN">
      <data key="d0">396785</data>
    </edge>
    <edge source="ARE" target="KAZ">
      <data key="d0">173476</data>
    </edge>
    <edge source="ARE" target="JOR">
      <data key="d0">21932</data>
    </edge>
    <edge source="ARE" target="KOR">
      <data key="d0">270325</data>
    </edge>
    <edge source="ARE" target="LBN">
      <data key="d0">36136</data>
    </edge>
    <edge source="ARE" target="MUS">
      <data key="d0">12766</data>
    </edge>
    <edge source="ARE" target="MAR">
      <data key="d0">65438</data>
    </edge>
    <edge source="ARE" target="OMN">
      <data key="d0">809395</data>
    </edge>
    <edge source="ARE" target="NLD">
      <data key="d0">134272</data>
    </edge>
    <edge source="ARE" target="PAK">
      <data key="d0">1382744</data>
    </edge>
    <edge source="ARE" target="SAU">
      <data key="d0">544974</data>
    </edge>
    <edge source="ARE" target="SEN">
      <data key="d0">38332</data>
    </edge>
    <edge source="ARE" target="IND">
      <data key="d0">1224287</data>
    </edge>
    <edge source="ARE" target="VNM">
      <data key="d0">65243</data>
    </edge>
    <edge source="ARE" target="ESP">
      <data key="d0">73962</data>
    </edge>
    <edge source="ARE" target="THA">
      <data key="d0">15791</data>
    </edge>
    <edge source="ARE" target="TUR">
      <data key="d0">120018</data>
    </edge>
    <edge source="ARE" target="UKR">
      <data key="d0">13349</data>
    </edge>
    <edge source="ARE" target="EGY">
      <data key="d0">13106</data>
    </edge>
    <edge source="ARE" target="GBR">
      <data key="d0">15498</data>
    </edge>
    <edge source="ARE" target="TZA">
      <data key="d0">153169</data>
    </edge>
    <edge source="ARE" target="USA">
      <data key="d0">14994</data>
    </edge>
    <edge source="AUT" target="AUS">
      <data key="d0">16546</data>
    </edge>
    <edge source="AUT" target="BEL">
      <data key="d0">13289</data>
    </edge>
    <edge source="AUT" target="BGR">
      <data key="d0">12735</data>
    </edge>
    <edge source="AUT" target="CHN">
      <data key="d0">80528</data>
    </edge>
    <edge source="AUT" target="HRV">
      <data key="d0">107850</data>
    </edge>
    <edge source="AUT" target="CZE">
      <data key="d0">895896</data>
    </edge>
    <edge source="AUT" target="DEU">
      <data key="d0">8717533</data>
    </edge>
    <edge source="AUT" target="HUN">
      <data key="d0">53725</data>
    </edge>
    <edge source="AUT" target="ITA">
      <data key="d0">247713</data>
    </edge>
    <edge source="AUT" target="NLD">
      <data key="d0">14417</data>
    </edge>
    <edge source="AUT" target="NOR">
      <data key="d0">61172</data>
    </edge>
    <edge source="AUT" target="POL">
      <data key="d0">247862</data>
    </edge>
    <edge source="AUT" target="ROU">
      <data key="d0">38732</data>
    </edge>
    <edge source="AUT" target="RUS">
      <data key="d0">12151</data>
    </edge>
    <edge source="AUT" target="SRB">
      <data key="d0">2186991</data>
    </edge>
    <edge source="AUT" target="SVK">
      <data key="d0">168815</data>
    </edge>
    <edge source="AUT" target="SVN">
      <data key="d0">228675</data>
    </edge>
    <edge source="AUT" target="ZAF">
      <data key="d0">10921</data>
    </edge>
    <edge source="AUT" target="CHE">
      <data key="d0">829529</data>
    </edge>
    <edge source="AUT" target="TUR">
      <data key="d0">518078</data>
    </edge>
    <edge source="AUT" target="UKR">
      <data key="d0">28175</data>
    </edge>
    <edge source="AUT" target="USA">
      <data key="d0">16623</data>
    </edge>
    <edge source="BGR" target="BEL">
      <data key="d0">28900</data>
    </edge>
    <edge source="BGR" target="HRV">
      <data key="d0">40719</data>
    </edge>
    <edge source="BGR" target="EST">
      <data key="d0">260298</data>
    </edge>
    <edge source="BGR" target="DEU">
      <data key="d0">868040</data>
    </edge>
    <edge source="BGR" target="GRC">
      <data key="d0">288575</data>
    </edge>
    <edge source="BGR" target="ITA">
      <data key="d0">14693</data>
    </edge>
    <edge source="BGR" target="LTU">
      <data key="d0">356975</data>
    </edge>
    <edge source="BGR" target="MDA">
      <data key="d0">55831</data>
    </edge>
    <edge source="BGR" target="NLD">
      <data key="d0">182235</data>
    </edge>
    <edge source="BGR" target="POL">
      <data key="d0">357734</data>
    </edge>
    <edge source="BGR" target="ROU">
      <data key="d0">82080</data>
    </edge>
    <edge source="BGR" target="SRB">
      <data key="d0">72009</data>
    </edge>
    <edge source="BGR" target="TUR">
      <data key="d0">333033</data>
    </edge>
    <edge source="BGR" target="UKR">
      <data key="d0">16095</data>
    </edge>
    <edge source="BGR" target="MKD">
      <data key="d0">107857</data>
    </edge>
    <edge source="HRV" target="AUT">
      <data key="d0">120580</data>
    </edge>
    <edge source="HRV" target="DEU">
      <data key="d0">2022311</data>
    </edge>
    <edge source="HRV" target="HUN">
      <data key="d0">21121</data>
    </edge>
    <edge source="HRV" target="NOR">
      <data key="d0">38292</data>
    </edge>
    <edge source="HRV" target="RUS">
      <data key="d0">352415</data>
    </edge>
    <edge source="HRV" target="SRB">
      <data key="d0">30482</data>
    </edge>
    <edge source="HRV" target="SVN">
      <data key="d0">53721</data>
    </edge>
    <edge source="HRV" target="CHE">
      <data key="d0">31892</data>
    </edge>
    <edge source="HRV" target="GBR">
      <data key="d0">761804</data>
    </edge>
    <edge source="CZE" target="AUT">
      <data key="d0">5598023</data>
    </edge>
    <edge source="CZE" target="BEL">
      <data key="d0">508739</data>
    </edge>
    <edge source="CZE" target="BRA">
      <data key="d0">16615327</data>
    </edge>
    <edge source="CZE" target="BGR">
      <data key="d0">30340</data>
    </edge>
    <edge source="CZE" target="CAN">
      <data key="d0">3981433</data>
    </edge>
    <edge source="CZE" target="LKA">
      <data key="d0">1908076</data>
    </edge>
    <edge source="CZE" target="CHN">
      <data key="d0">2473549</data>
    </edge>
    <edge source="CZE" target="DNK">
      <data key="d0">11397</data>
    </edge>
    <edge source="CZE" target="FIN">
      <data key="d0">423597</data>
    </edge>
    <edge source="CZE" target="FRA">
      <data key="d0">10114746</data>
    </edge>
    <edge source="CZE" target="DEU">
      <data key="d0">22116806</data>
    </edge>
    <edge source="CZE" target="GRC">
      <data key="d0">274865</data>
    </edge>
    <edge source="CZE" target="HUN">
      <data key="d0">4324406</data>
    </edge>
    <edge source="CZE" target="ISR">
      <data key="d0">656951</data>
    </edge>
    <edge source="CZE" target="ITA">
      <data key="d0">9951323</data>
    </edge>
    <edge source="CZE" target="JPN">
      <data key="d0">11588</data>
    </edge>
    <edge source="CZE" target="KOR">
      <data key="d0">52932</data>
    </edge>
    <edge source="CZE" target="MYS">
      <data key="d0">211471</data>
    </edge>
    <edge source="CZE" target="MEX">
      <data key="d0">77298</data>
    </edge>
    <edge source="CZE" target="NLD">
      <data key="d0">6451134</data>
    </edge>
    <edge source="CZE" target="NOR">
      <data key="d0">32136</data>
    </edge>
    <edge source="CZE" target="POL">
      <data key="d0">28599444</data>
    </edge>
    <edge source="CZE" target="PRT">
      <data key="d0">249460</data>
    </edge>
    <edge source="CZE" target="ROU">
      <data key="d0">8160961</data>
    </edge>
    <edge source="CZE" target="RUS">
      <data key="d0">5918353</data>
    </edge>
    <edge source="CZE" target="SRB">
      <data key="d0">392025</data>
    </edge>
    <edge source="CZE" target="IND">
      <data key="d0">2362311</data>
    </edge>
    <edge source="CZE" target="SVK">
      <data key="d0">24196666</data>
    </edge>
    <edge source="CZE" target="SVN">
      <data key="d0">3109951</data>
    </edge>
    <edge source="CZE" target="ZAF">
      <data key="d0">185727</data>
    </edge>
    <edge source="CZE" target="ESP">
      <data key="d0">18645015</data>
    </edge>
    <edge source="CZE" target="SWE">
      <data key="d0">1457673</data>
    </edge>
    <edge source="CZE" target="CHE">
      <data key="d0">21491</data>
    </edge>
    <edge source="CZE" target="THA">
      <data key="d0">360345</data>
    </edge>
    <edge source="CZE" target="TUR">
      <data key="d0">2384543</data>
    </edge>
    <edge source="CZE" target="UKR">
      <data key="d0">785195</data>
    </edge>
    <edge source="CZE" target="GBR">
      <data key="d0">3954752</data>
    </edge>
    <edge source="CZE" target="USA">
      <data key="d0">27393932</data>
    </edge>
    <edge source="HUN" target="AUT">
      <data key="d0">53005</data>
    </edge>
    <edge source="HUN" target="BEL">
      <data key="d0">14096</data>
    </edge>
    <edge source="HUN" target="BRA">
      <data key="d0">10857281</data>
    </edge>
    <edge source="HUN" target="BGR">
      <data key="d0">205785</data>
    </edge>
    <edge source="HUN" target="CAN">
      <data key="d0">4902439</data>
    </edge>
    <edge source="HUN" target="CHN">
      <data key="d0">2540756</data>
    </edge>
    <edge source="HUN" target="HRV">
      <data key="d0">11746</data>
    </edge>
    <edge source="HUN" target="CZE">
      <data key="d0">263381</data>
    </edge>
    <edge source="HUN" target="DNK">
      <data key="d0">752004</data>
    </edge>
    <edge source="HUN" target="FRA">
      <data key="d0">5539465</data>
    </edge>
    <edge source="HUN" target="DEU">
      <data key="d0">20521618</data>
    </edge>
    <edge source="HUN" target="GRC">
      <data key="d0">14796</data>
    </edge>
    <edge source="HUN" target="ITA">
      <data key="d0">14957392</data>
    </edge>
    <edge source="HUN" target="NLD">
      <data key="d0">22934</data>
    </edge>
    <edge source="HUN" target="POL">
      <data key="d0">8129996</data>
    </edge>
    <edge source="HUN" target="ROU">
      <data key="d0">7219574</data>
    </edge>
    <edge source="HUN" target="RUS">
      <data key="d0">1985224</data>
    </edge>
    <edge source="HUN" target="SRB">
      <data key="d0">1556064</data>
    </edge>
    <edge source="HUN" target="IND">
      <data key="d0">42838</data>
    </edge>
    <edge source="HUN" target="SVK">
      <data key="d0">6963329</data>
    </edge>
    <edge source="HUN" target="SVN">
      <data key="d0">57799</data>
    </edge>
    <edge source="HUN" target="ESP">
      <data key="d0">11508954</data>
    </edge>
    <edge source="HUN" target="CHE">
      <data key="d0">33019</data>
    </edge>
    <edge source="HUN" target="THA">
      <data key="d0">4810062</data>
    </edge>
    <edge source="HUN" target="TUR">
      <data key="d0">128723</data>
    </edge>
    <edge source="HUN" target="UKR">
      <data key="d0">19083</data>
    </edge>
    <edge source="HUN" target="MKD">
      <data key="d0">337958</data>
    </edge>
    <edge source="HUN" target="GBR">
      <data key="d0">2035289</data>
    </edge>
    <edge source="HUN" target="USA">
      <data key="d0">21195288</data>
    </edge>
    <edge source="POL" target="ARG">
      <data key="d0">209907</data>
    </edge>
    <edge source="POL" target="AUT">
      <data key="d0">5723109</data>
    </edge>
    <edge source="POL" target="BEL">
      <data key="d0">2216000</data>
    </edge>
    <edge source="POL" target="BRA">
      <data key="d0">22439570</data>
    </edge>
    <edge source="POL" target="BGR">
      <data key="d0">485861</data>
    </edge>
    <edge source="POL" target="BLR">
      <data key="d0">696621</data>
    </edge>
    <edge source="POL" target="CAN">
      <data key="d0">1216229</data>
    </edge>
    <edge source="POL" target="LKA">
      <data key="d0">1570018</data>
    </edge>
    <edge source="POL" target="CHL">
      <data key="d0">241568</data>
    </edge>
    <edge source="POL" target="CHN">
      <data key="d0">55151674</data>
    </edge>
    <edge source="POL" target="CRI">
      <data key="d0">459528</data>
    </edge>
    <edge source="POL" target="HRV">
      <data key="d0">102022</data>
    </edge>
    <edge source="POL" target="CZE">
      <data key="d0">14222386</data>
    </edge>
    <edge source="POL" target="DNK">
      <data key="d0">60227</data>
    </edge>
    <edge source="POL" target="ECU">
      <data key="d0">221962</data>
    </edge>
    <edge source="POL" target="EST">
      <data key="d0">67271</data>
    </edge>
    <edge source="POL" target="FIN">
      <data key="d0">2690248</data>
    </edge>
    <edge source="POL" target="FRA">
      <data key="d0">14504408</data>
    </edge>
    <edge source="POL" target="DEU">
      <data key="d0">65895060</data>
    </edge>
    <edge source="POL" target="GRC">
      <data key="d0">940385</data>
    </edge>
    <edge source="POL" target="GTM">
      <data key="d0">30380</data>
    </edge>
    <edge source="POL" target="HUN">
      <data key="d0">5702887</data>
    </edge>
    <edge source="POL" target="IDN">
      <data key="d0">2570894</data>
    </edge>
    <edge source="POL" target="ISR">
      <data key="d0">3231871</data>
    </edge>
    <edge source="POL" target="ITA">
      <data key="d0">12109219</data>
    </edge>
    <edge source="POL" target="JPN">
      <data key="d0">48524</data>
    </edge>
    <edge source="POL" target="KAZ">
      <data key="d0">34067</data>
    </edge>
    <edge source="POL" target="KOR">
      <data key="d0">503484</data>
    </edge>
    <edge source="POL" target="LVA">
      <data key="d0">447949</data>
    </edge>
    <edge source="POL" target="LTU">
      <data key="d0">623222</data>
    </edge>
    <edge source="POL" target="MYS">
      <data key="d0">4995695</data>
    </edge>
    <edge source="POL" target="MEX">
      <data key="d0">2436245</data>
    </edge>
    <edge source="POL" target="MAR">
      <data key="d0">110634</data>
    </edge>
    <edge source="POL" target="NLD">
      <data key="d0">3676092</data>
    </edge>
    <edge source="POL" target="NOR">
      <data key="d0">289653</data>
    </edge>
    <edge source="POL" target="PAK">
      <data key="d0">1427112</data>
    </edge>
    <edge source="POL" target="PAN">
      <data key="d0">24379</data>
    </edge>
    <edge source="POL" target="PRT">
      <data key="d0">1209297</data>
    </edge>
    <edge source="POL" target="ROU">
      <data key="d0">9845846</data>
    </edge>
    <edge source="POL" target="RUS">
      <data key="d0">4567948</data>
    </edge>
    <edge source="POL" target="SRB">
      <data key="d0">11117644</data>
    </edge>
    <edge source="POL" target="IND">
      <data key="d0">34300850</data>
    </edge>
    <edge source="POL" target="SGP">
      <data key="d0">186182</data>
    </edge>
    <edge source="POL" target="SVK">
      <data key="d0">1629080</data>
    </edge>
    <edge source="POL" target="VNM">
      <data key="d0">39500</data>
    </edge>
    <edge source="POL" target="SVN">
      <data key="d0">10964459</data>
    </edge>
    <edge source="POL" target="ZAF">
      <data key="d0">1628239</data>
    </edge>
    <edge source="POL" target="ESP">
      <data key="d0">4336804</data>
    </edge>
    <edge source="POL" target="SWE">
      <data key="d0">2014733</data>
    </edge>
    <edge source="POL" target="CHE">
      <data key="d0">4395563</data>
    </edge>
    <edge source="POL" target="THA">
      <data key="d0">20779421</data>
    </edge>
    <edge source="POL" target="ARE">
      <data key="d0">913178</data>
    </edge>
    <edge source="POL" target="TUR">
      <data key="d0">9003411</data>
    </edge>
    <edge source="POL" target="UKR">
      <data key="d0">1756574</data>
    </edge>
    <edge source="POL" target="EGY">
      <data key="d0">15072</data>
    </edge>
    <edge source="POL" target="GBR">
      <data key="d0">5064695</data>
    </edge>
    <edge source="POL" target="USA">
      <data key="d0">3668887</data>
    </edge>
    <edge source="POL" target="BFA">
      <data key="d0">20869</data>
    </edge>
    <edge source="ROU" target="AUT">
      <data key="d0">11455</data>
    </edge>
    <edge source="ROU" target="BRA">
      <data key="d0">47051</data>
    </edge>
    <edge source="ROU" target="BGR">
      <data key="d0">71651</data>
    </edge>
    <edge source="ROU" target="HRV">
      <data key="d0">100195</data>
    </edge>
    <edge source="ROU" target="CZE">
      <data key="d0">538113</data>
    </edge>
    <edge source="ROU" target="FRA">
      <data key="d0">68610</data>
    </edge>
    <edge source="ROU" target="DEU">
      <data key="d0">1516444</data>
    </edge>
    <edge source="ROU" target="GRC">
      <data key="d0">152460</data>
    </edge>
    <edge source="ROU" target="HUN">
      <data key="d0">44368</data>
    </edge>
    <edge source="ROU" target="ISR">
      <data key="d0">69657</data>
    </edge>
    <edge source="ROU" target="ITA">
      <data key="d0">1352321</data>
    </edge>
    <edge source="ROU" target="NLD">
      <data key="d0">32856</data>
    </edge>
    <edge source="ROU" target="PRT">
      <data key="d0">211709</data>
    </edge>
    <edge source="ROU" target="RUS">
      <data key="d0">683023</data>
    </edge>
    <edge source="ROU" target="SRB">
      <data key="d0">130218</data>
    </edge>
    <edge source="ROU" target="SVK">
      <data key="d0">240167</data>
    </edge>
    <edge source="ROU" target="SVN">
      <data key="d0">21498</data>
    </edge>
    <edge source="ROU" target="ESP">
      <data key="d0">181643</data>
    </edge>
    <edge source="ROU" target="SWE">
      <data key="d0">25759</data>
    </edge>
    <edge source="ROU" target="TUR">
      <data key="d0">224298</data>
    </edge>
    <edge source="ROU" target="GBR">
      <data key="d0">613830</data>
    </edge>
    <edge source="RUS" target="DZA">
      <data key="d0">17035</data>
    </edge>
    <edge source="RUS" target="AZE">
      <data key="d0">25535</data>
    </edge>
    <edge source="RUS" target="ARG">
      <data key="d0">288876</data>
    </edge>
    <edge source="RUS" target="AUS">
      <data key="d0">77087</data>
    </edge>
    <edge source="RUS" target="AUT">
      <data key="d0">2460330</data>
    </edge>
    <edge source="RUS" target="ARM">
      <data key="d0">56716</data>
    </edge>
    <edge source="RUS" target="BEL">
      <data key="d0">28098893</data>
    </edge>
    <edge source="RUS" target="BRA">
      <data key="d0">34525978</data>
    </edge>
    <edge source="RUS" target="BGR">
      <data key="d0">1062331</data>
    </edge>
    <edge source="RUS" target="BLR">
      <data key="d0">41588646</data>
    </edge>
    <edge source="RUS" target="KHM">
      <data key="d0">21361</data>
    </edge>
    <edge source="RUS" target="CAN">
      <data key="d0">22802398</data>
    </edge>
    <edge source="RUS" target="LKA">
      <data key="d0">1519402</data>
    </edge>
    <edge source="RUS" target="CHL">
      <data key="d0">6807239</data>
    </edge>
    <edge source="RUS" target="CHN">
      <data key="d0">155877435</data>
    </edge>
    <edge source="RUS" target="COL">
      <data key="d0">33043</data>
    </edge>
    <edge source="RUS" target="CZE">
      <data key="d0">39738521</data>
    </edge>
    <edge source="RUS" target="ECU">
      <data key="d0">2664629</data>
    </edge>
    <edge source="RUS" target="EST">
      <data key="d0">1821703</data>
    </edge>
    <edge source="RUS" target="FIN">
      <data key="d0">3552416</data>
    </edge>
    <edge source="RUS" target="FRA">
      <data key="d0">3797754</data>
    </edge>
    <edge source="RUS" target="GEO">
      <data key="d0">28167</data>
    </edge>
    <edge source="RUS" target="DEU">
      <data key="d0">36861052</data>
    </edge>
    <edge source="RUS" target="GRC">
      <data key="d0">215496</data>
    </edge>
    <edge source="RUS" target="HKG">
      <data key="d0">149333</data>
    </edge>
    <edge source="RUS" target="HUN">
      <data key="d0">108938341</data>
    </edge>
    <edge source="RUS" target="IDN">
      <data key="d0">3294957</data>
    </edge>
    <edge source="RUS" target="ITA">
      <data key="d0">8792237</data>
    </edge>
    <edge source="RUS" target="JPN">
      <data key="d0">28755324</data>
    </edge>
    <edge source="RUS" target="KAZ">
      <data key="d0">1050454</data>
    </edge>
    <edge source="RUS" target="KOR">
      <data key="d0">11266270</data>
    </edge>
    <edge source="RUS" target="KGZ">
      <data key="d0">20684</data>
    </edge>
    <edge source="RUS" target="LVA">
      <data key="d0">6285079</data>
    </edge>
    <edge source="RUS" target="LTU">
      <data key="d0">10011768</data>
    </edge>
    <edge source="RUS" target="MYS">
      <data key="d0">4481939</data>
    </edge>
    <edge source="RUS" target="MEX">
      <data key="d0">41939172</data>
    </edge>
    <edge source="RUS" target="MDA">
      <data key="d0">14324</data>
    </edge>
    <edge source="RUS" target="MAR">
      <data key="d0">292481</data>
    </edge>
    <edge source="RUS" target="NLD">
      <data key="d0">1079494</data>
    </edge>
    <edge source="RUS" target="NOR">
      <data key="d0">461300</data>
    </edge>
    <edge source="RUS" target="PAK">
      <data key="d0">1385338</data>
    </edge>
    <edge source="RUS" target="PAN">
      <data key="d0">53812</data>
    </edge>
    <edge source="RUS" target="PER">
      <data key="d0">3154026</data>
    </edge>
    <edge source="RUS" target="PHL">
      <data key="d0">3252912</data>
    </edge>
    <edge source="RUS" target="POL">
      <data key="d0">173560337</data>
    </edge>
    <edge source="RUS" target="PRT">
      <data key="d0">7045403</data>
    </edge>
    <edge source="RUS" target="ROU">
      <data key="d0">48237439</data>
    </edge>
    <edge source="RUS" target="SAU">
      <data key="d0">2549210</data>
    </edge>
    <edge source="RUS" target="SRB">
      <data key="d0">22981761</data>
    </edge>
    <edge source="RUS" target="IND">
      <data key="d0">146776773</data>
    </edge>
    <edge source="RUS" target="SGP">
      <data key="d0">45522</data>
    </edge>
    <edge source="RUS" target="SVK">
      <data key="d0">44932587</data>
    </edge>
    <edge source="RUS" target="VNM">
      <data key="d0">12871081</data>
    </edge>
    <edge source="RUS" target="SVN">
      <data key="d0">169698</data>
    </edge>
    <edge source="RUS" target="ZAF">
      <data key="d0">6152625</data>
    </edge>
    <edge source="RUS" target="ESP">
      <data key="d0">14134903</data>
    </edge>
    <edge source="RUS" target="SWE">
      <data key="d0">156138</data>
    </edge>
    <edge source="RUS" target="CHE">
      <data key="d0">21711</data>
    </edge>
    <edge source="RUS" target="THA">
      <data key="d0">3129210</data>
    </edge>
    <edge source="RUS" target="ARE">
      <data key="d0">348251</data>
    </edge>
    <edge source="RUS" target="TUN">
      <data key="d0">83834</data>
    </edge>
    <edge source="RUS" target="TUR">
      <data key="d0">53025463</data>
    </edge>
    <edge source="RUS" target="UKR">
      <data key="d0">34004653</data>
    </edge>
    <edge source="RUS" target="GBR">
      <data key="d0">540083</data>
    </edge>
    <edge source="RUS" target="USA">
      <data key="d0">83074642</data>
    </edge>
    <edge source="SRB" target="BEL">
      <data key="d0">67477</data>
    </edge>
    <edge source="SRB" target="BGR">
      <data key="d0">780106</data>
    </edge>
    <edge source="SRB" target="HRV">
      <data key="d0">124903</data>
    </edge>
    <edge source="SRB" target="CZE">
      <data key="d0">211280</data>
    </edge>
    <edge source="SRB" target="FRA">
      <data key="d0">445539</data>
    </edge>
    <edge source="SRB" target="DEU">
      <data key="d0">4581492</data>
    </edge>
    <edge source="SRB" target="GRC">
      <data key="d0">662532</data>
    </edge>
    <edge source="SRB" target="HUN">
      <data key="d0">2742343</data>
    </edge>
    <edge source="SRB" target="ITA">
      <data key="d0">1163739</data>
    </edge>
    <edge source="SRB" target="NLD">
      <data key="d0">80197</data>
    </edge>
    <edge source="SRB" target="POL">
      <data key="d0">1135512</data>
    </edge>
    <edge source="SRB" target="ROU">
      <data key="d0">900782</data>
    </edge>
    <edge source="SRB" target="SVN">
      <data key="d0">75633</data>
    </edge>
    <edge source="SRB" target="ESP">
      <data key="d0">92925</data>
    </edge>
    <edge source="SRB" target="TUR">
      <data key="d0">4931277</data>
    </edge>
    <edge source="SRB" target="MKD">
      <data key="d0">106431</data>
    </edge>
    <edge source="SRB" target="GBR">
      <data key="d0">185659</data>
    </edge>
    <edge source="SVK" target="AUT">
      <data key="d0">127495</data>
    </edge>
    <edge source="SVK" target="CZE">
      <data key="d0">1651679</data>
    </edge>
    <edge source="SVK" target="FRA">
      <data key="d0">142265</data>
    </edge>
    <edge source="SVK" target="DEU">
      <data key="d0">4413780</data>
    </edge>
    <edge source="SVK" target="HUN">
      <data key="d0">159581</data>
    </edge>
    <edge source="SVK" target="ITA">
      <data key="d0">143648</data>
    </edge>
    <edge source="SVK" target="MYS">
      <data key="d0">162962</data>
    </edge>
    <edge source="SVK" target="MAR">
      <data key="d0">32292</data>
    </edge>
    <edge source="SVK" target="POL">
      <data key="d0">1100069</data>
    </edge>
    <edge source="SVK" target="PRT">
      <data key="d0">136066</data>
    </edge>
    <edge source="SVK" target="ROU">
      <data key="d0">847336</data>
    </edge>
    <edge source="SVK" target="RUS">
      <data key="d0">4230084</data>
    </edge>
    <edge source="SVK" target="SVN">
      <data key="d0">12076</data>
    </edge>
    <edge source="SVK" target="ESP">
      <data key="d0">132392</data>
    </edge>
    <edge source="SVK" target="TUN">
      <data key="d0">22464</data>
    </edge>
    <edge source="SVK" target="UKR">
      <data key="d0">1935837</data>
    </edge>
    <edge source="SVN" target="AUT">
      <data key="d0">1181128</data>
    </edge>
    <edge source="SVN" target="HRV">
      <data key="d0">292700</data>
    </edge>
    <edge source="SVN" target="CZE">
      <data key="d0">221623</data>
    </edge>
    <edge source="SVN" target="FRA">
      <data key="d0">16475</data>
    </edge>
    <edge source="SVN" target="DEU">
      <data key="d0">861692</data>
    </edge>
    <edge source="SVN" target="HUN">
      <data key="d0">351909</data>
    </edge>
    <edge source="SVN" target="ITA">
      <data key="d0">272882</data>
    </edge>
    <edge source="SVN" target="NLD">
      <data key="d0">37135</data>
    </edge>
    <edge source="SVN" target="POL">
      <data key="d0">39684</data>
    </edge>
    <edge source="SVN" target="PRT">
      <data key="d0">24455</data>
    </edge>
    <edge source="SVN" target="ROU">
      <data key="d0">109970</data>
    </edge>
    <edge source="SVN" target="RUS">
      <data key="d0">1391992</data>
    </edge>
    <edge source="SVN" target="SRB">
      <data key="d0">65173</data>
    </edge>
    <edge source="SVN" target="UKR">
      <data key="d0">79177</data>
    </edge>
    <edge source="SVN" target="USA">
      <data key="d0">54055</data>
    </edge>
    <edge source="CHE" target="ARG">
      <data key="d0">17522</data>
    </edge>
    <edge source="CHE" target="AUT">
      <data key="d0">64302</data>
    </edge>
    <edge source="CHE" target="BEL">
      <data key="d0">101160</data>
    </edge>
    <edge source="CHE" target="BRA">
      <data key="d0">13838</data>
    </edge>
    <edge source="CHE" target="CHN">
      <data key="d0">45796</data>
    </edge>
    <edge source="CHE" target="CZE">
      <data key="d0">61525</data>
    </edge>
    <edge source="CHE" target="FRA">
      <data key="d0">611969</data>
    </edge>
    <edge source="CHE" target="DEU">
      <data key="d0">629843</data>
    </edge>
    <edge source="CHE" target="GRC">
      <data key="d0">16440</data>
    </edge>
    <edge source="CHE" target="HKG">
      <data key="d0">17559</data>
    </edge>
    <edge source="CHE" target="HUN">
      <data key="d0">22136</data>
    </edge>
    <edge source="CHE" target="ITA">
      <data key="d0">455177</data>
    </edge>
    <edge source="CHE" target="JPN">
      <data key="d0">10392</data>
    </edge>
    <edge source="CHE" target="NLD">
      <data key="d0">113762</data>
    </edge>
    <edge source="CHE" target="NOR">
      <data key="d0">10719</data>
    </edge>
    <edge source="CHE" target="POL">
      <data key="d0">113738</data>
    </edge>
    <edge source="CHE" target="PRT">
      <data key="d0">15354</data>
    </edge>
    <edge source="CHE" target="IND">
      <data key="d0">19516</data>
    </edge>
    <edge source="CHE" target="ESP">
      <data key="d0">36511</data>
    </edge>
    <edge source="CHE" target="SWE">
      <data key="d0">33892</data>
    </edge>
    <edge source="CHE" target="THA">
      <data key="d0">15091</data>
    </edge>
    <edge source="CHE" target="ARE">
      <data key="d0">10680</data>
    </edge>
    <edge source="CHE" target="GBR">
      <data key="d0">45199</data>
    </edge>
    <edge source="CHE" target="USA">
      <data key="d0">54768</data>
    </edge>
    <edge source="UKR" target="BGR">
      <data key="d0">77624</data>
    </edge>
    <edge source="UKR" target="BLR">
      <data key="d0">254977</data>
    </edge>
    <edge source="UKR" target="HUN">
      <data key="d0">18670</data>
    </edge>
    <edge source="UKR" target="PAK">
      <data key="d0">13032</data>
    </edge>
    <edge source="UKR" target="POL">
      <data key="d0">129892</data>
    </edge>
    <edge source="UKR" target="RUS">
      <data key="d0">61334</data>
    </edge>
    <edge source="UKR" target="SRB">
      <data key="d0">47664</data>
    </edge>
    <edge source="UKR" target="GBR">
      <data key="d0">224079</data>
    </edge>
    <edge source="BLR" target="DEU">
      <data key="d0">39700</data>
    </edge>
    <edge source="BLR" target="NLD">
      <data key="d0">95700</data>
    </edge>
    <edge source="BLR" target="PAK">
      <data key="d0">33000</data>
    </edge>
    <edge source="BLR" target="POL">
      <data key="d0">155500</data>
    </edge>
    <edge source="BLR" target="RUS">
      <data key="d0">2533000</data>
    </edge>
    <edge source="BLR" target="SRB">
      <data key="d0">18200</data>
    </edge>
    <edge source="BLR" target="UKR">
      <data key="d0">274500</data>
    </edge>
    <edge source="KHM" target="BEL">
      <data key="d0">62370</data>
    </edge>
    <edge source="KHM" target="CHN">
      <data key="d0">10239348</data>
    </edge>
    <edge source="KHM" target="DEU">
      <data key="d0">25405</data>
    </edge>
    <edge source="KHM" target="HKG">
      <data key="d0">203616</data>
    </edge>
    <edge source="KHM" target="JPN">
      <data key="d0">79423</data>
    </edge>
    <edge source="KHM" target="KOR">
      <data key="d0">5231952</data>
    </edge>
    <edge source="KHM" target="MYS">
      <data key="d0">24938614</data>
    </edge>
    <edge source="KHM" target="IND">
      <data key="d0">7186863</data>
    </edge>
    <edge source="KHM" target="SGP">
      <data key="d0">8279113</data>
    </edge>
    <edge source="KHM" target="VNM">
      <data key="d0">102144853</data>
    </edge>
    <edge source="KHM" target="ESP">
      <data key="d0">883133</data>
    </edge>
    <edge source="KHM" target="THA">
      <data key="d0">1244269</data>
    </edge>
    <edge source="KHM" target="USA">
      <data key="d0">47054</data>
    </edge>
    <edge source="CAN" target="ARG">
      <data key="d0">343219</data>
    </edge>
    <edge source="CAN" target="AUS">
      <data key="d0">79206</data>
    </edge>
    <edge source="CAN" target="BEL">
      <data key="d0">115051</data>
    </edge>
    <edge source="CAN" target="BRA">
      <data key="d0">1864453</data>
    </edge>
    <edge source="CAN" target="CHN">
      <data key="d0">63766934</data>
    </edge>
    <edge source="CAN" target="COL">
      <data key="d0">34530</data>
    </edge>
    <edge source="CAN" target="CRI">
      <data key="d0">21022</data>
    </edge>
    <edge source="CAN" target="CZE">
      <data key="d0">18646</data>
    </edge>
    <edge source="CAN" target="DNK">
      <data key="d0">78454</data>
    </edge>
    <edge source="CAN" target="FRA">
      <data key="d0">3956881</data>
    </edge>
    <edge source="CAN" target="DEU">
      <data key="d0">1448327</data>
    </edge>
    <edge source="CAN" target="GRC">
      <data key="d0">41505</data>
    </edge>
    <edge source="CAN" target="HKG">
      <data key="d0">3334602</data>
    </edge>
    <edge source="CAN" target="HUN">
      <data key="d0">228253</data>
    </edge>
    <edge source="CAN" target="IDN">
      <data key="d0">69243</data>
    </edge>
    <edge source="CAN" target="IRL">
      <data key="d0">90785</data>
    </edge>
    <edge source="CAN" target="ISR">
      <data key="d0">15711</data>
    </edge>
    <edge source="CAN" target="ITA">
      <data key="d0">1401488</data>
    </edge>
    <edge source="CAN" target="JPN">
      <data key="d0">9875855</data>
    </edge>
    <edge source="CAN" target="KOR">
      <data key="d0">20006841</data>
    </edge>
    <edge source="CAN" target="LVA">
      <data key="d0">13134</data>
    </edge>
    <edge source="CAN" target="MDG">
      <data key="d0">14117</data>
    </edge>
    <edge source="CAN" target="MYS">
      <data key="d0">985996</data>
    </edge>
    <edge source="CAN" target="MEX">
      <data key="d0">13844501</data>
    </edge>
    <edge source="CAN" target="OMN">
      <data key="d0">21556</data>
    </edge>
    <edge source="CAN" target="NLD">
      <data key="d0">319091</data>
    </edge>
    <edge source="CAN" target="PHL">
      <data key="d0">88774</data>
    </edge>
    <edge source="CAN" target="POL">
      <data key="d0">227768</data>
    </edge>
    <edge source="CAN" target="RUS">
      <data key="d0">45479</data>
    </edge>
    <edge source="CAN" target="IND">
      <data key="d0">2199423</data>
    </edge>
    <edge source="CAN" target="SGP">
      <data key="d0">62221</data>
    </edge>
    <edge source="CAN" target="VNM">
      <data key="d0">3879537</data>
    </edge>
    <edge source="CAN" target="ESP">
      <data key="d0">1074515</data>
    </edge>
    <edge source="CAN" target="THA">
      <data key="d0">3966932</data>
    </edge>
    <edge source="CAN" target="ARE">
      <data key="d0">15477</data>
    </edge>
    <edge source="CAN" target="TUR">
      <data key="d0">906126</data>
    </edge>
    <edge source="CAN" target="EGY">
      <data key="d0">151849</data>
    </edge>
    <edge source="CAN" target="GBR">
      <data key="d0">27243</data>
    </edge>
    <edge source="CAN" target="USA">
      <data key="d0">144834943</data>
    </edge>
    <edge source="CAN" target="BFA">
      <data key="d0">35632</data>
    </edge>
    <edge source="LKA" target="DZA">
      <data key="d0">42931</data>
    </edge>
    <edge source="LKA" target="ARG">
      <data key="d0">91974</data>
    </edge>
    <edge source="LKA" target="AUS">
      <data key="d0">44331</data>
    </edge>
    <edge source="LKA" target="BEL">
      <data key="d0">409252</data>
    </edge>
    <edge source="LKA" target="BRA">
      <data key="d0">381380</data>
    </edge>
    <edge source="LKA" target="BGR">
      <data key="d0">48788</data>
    </edge>
    <edge source="LKA" target="CAN">
      <data key="d0">38854</data>
    </edge>
    <edge source="LKA" target="CHN">
      <data key="d0">1682000</data>
    </edge>
    <edge source="LKA" target="EST">
      <data key="d0">29995</data>
    </edge>
    <edge source="LKA" target="FRA">
      <data key="d0">899214</data>
    </edge>
    <edge source="LKA" target="DEU">
      <data key="d0">3108090</data>
    </edge>
    <edge source="LKA" target="HKG">
      <data key="d0">258592</data>
    </edge>
    <edge source="LKA" target="IDN">
      <data key="d0">43524</data>
    </edge>
    <edge source="LKA" target="ITA">
      <data key="d0">1966991</data>
    </edge>
    <edge source="LKA" target="JAM">
      <data key="d0">126412</data>
    </edge>
    <edge source="LKA" target="JPN">
      <data key="d0">3883456</data>
    </edge>
    <edge source="LKA" target="KOR">
      <data key="d0">238458</data>
    </edge>
    <edge source="LKA" target="MYS">
      <data key="d0">3744664</data>
    </edge>
    <edge source="LKA" target="MEX">
      <data key="d0">179112</data>
    </edge>
    <edge source="LKA" target="MAR">
      <data key="d0">41812</data>
    </edge>
    <edge source="LKA" target="NLD">
      <data key="d0">902341</data>
    </edge>
    <edge source="LKA" target="PAK">
      <data key="d0">4843559</data>
    </edge>
    <edge source="LKA" target="PER">
      <data key="d0">60715</data>
    </edge>
    <edge source="LKA" target="PHL">
      <data key="d0">23877</data>
    </edge>
    <edge source="LKA" target="POL">
      <data key="d0">330588</data>
    </edge>
    <edge source="LKA" target="PRT">
      <data key="d0">24263</data>
    </edge>
    <edge source="LKA" target="ROU">
      <data key="d0">74046</data>
    </edge>
    <edge source="LKA" target="IND">
      <data key="d0">1923964</data>
    </edge>
    <edge source="LKA" target="SGP">
      <data key="d0">660319</data>
    </edge>
    <edge source="LKA" target="VNM">
      <data key="d0">2154129</data>
    </edge>
    <edge source="LKA" target="SVN">
      <data key="d0">33293</data>
    </edge>
    <edge source="LKA" target="ZAF">
      <data key="d0">1757617</data>
    </edge>
    <edge source="LKA" target="ZWE">
      <data key="d0">12876</data>
    </edge>
    <edge source="LKA" target="ESP">
      <data key="d0">414602</data>
    </edge>
    <edge source="LKA" target="SWE">
      <data key="d0">364585</data>
    </edge>
    <edge source="LKA" target="THA">
      <data key="d0">31354</data>
    </edge>
    <edge source="LKA" target="ARE">
      <data key="d0">41966</data>
    </edge>
    <edge source="LKA" target="TUR">
      <data key="d0">168369</data>
    </edge>
    <edge source="LKA" target="EGY">
      <data key="d0">187525</data>
    </edge>
    <edge source="LKA" target="GBR">
      <data key="d0">197535</data>
    </edge>
    <edge source="LKA" target="USA">
      <data key="d0">2020865</data>
    </edge>
    <edge source="CRI" target="CHL">
      <data key="d0">14000</data>
    </edge>
    <edge source="CRI" target="GTM">
      <data key="d0">111555</data>
    </edge>
    <edge source="CRI" target="HND">
      <data key="d0">64943</data>
    </edge>
    <edge source="CRI" target="MEX">
      <data key="d0">29000</data>
    </edge>
    <edge source="CRI" target="NIC">
      <data key="d0">14331</data>
    </edge>
    <edge source="CRI" target="PAN">
      <data key="d0">23815</data>
    </edge>
    <edge source="DNK" target="AUS">
      <data key="d0">149743</data>
    </edge>
    <edge source="DNK" target="BEL">
      <data key="d0">102861</data>
    </edge>
    <edge source="DNK" target="CHL">
      <data key="d0">59460</data>
    </edge>
    <edge source="DNK" target="CHN">
      <data key="d0">369747</data>
    </edge>
    <edge source="DNK" target="CZE">
      <data key="d0">119936</data>
    </edge>
    <edge source="DNK" target="FIN">
      <data key="d0">1088800</data>
    </edge>
    <edge source="DNK" target="FRA">
      <data key="d0">12855</data>
    </edge>
    <edge source="DNK" target="DEU">
      <data key="d0">1469185</data>
    </edge>
    <edge source="DNK" target="HUN">
      <data key="d0">32955</data>
    </edge>
    <edge source="DNK" target="ITA">
      <data key="d0">22256</data>
    </edge>
    <edge source="DNK" target="JPN">
      <data key="d0">39870</data>
    </edge>
    <edge source="DNK" target="LVA">
      <data key="d0">15848</data>
    </edge>
    <edge source="DNK" target="LTU">
      <data key="d0">65446</data>
    </edge>
    <edge source="DNK" target="NLD">
      <data key="d0">928798</data>
    </edge>
    <edge source="DNK" target="NZL">
      <data key="d0">12174</data>
    </edge>
    <edge source="DNK" target="NOR">
      <data key="d0">1695730</data>
    </edge>
    <edge source="DNK" target="PHL">
      <data key="d0">27254</data>
    </edge>
    <edge source="DNK" target="POL">
      <data key="d0">589493</data>
    </edge>
    <edge source="DNK" target="ROU">
      <data key="d0">21127</data>
    </edge>
    <edge source="DNK" target="RUS">
      <data key="d0">88878</data>
    </edge>
    <edge source="DNK" target="SRB">
      <data key="d0">32017</data>
    </edge>
    <edge source="DNK" target="IND">
      <data key="d0">303897</data>
    </edge>
    <edge source="DNK" target="SGP">
      <data key="d0">31027</data>
    </edge>
    <edge source="DNK" target="ESP">
      <data key="d0">19376</data>
    </edge>
    <edge source="DNK" target="SWE">
      <data key="d0">2200213</data>
    </edge>
    <edge source="DNK" target="CHE">
      <data key="d0">104016</data>
    </edge>
    <edge source="DNK" target="TUR">
      <data key="d0">194939</data>
    </edge>
    <edge source="DNK" target="UKR">
      <data key="d0">79207</data>
    </edge>
    <edge source="DNK" target="GBR">
      <data key="d0">961955</data>
    </edge>
    <edge source="DNK" target="TZA">
      <data key="d0">51243</data>
    </edge>
    <edge source="DNK" target="USA">
      <data key="d0">1446942</data>
    </edge>
    <edge source="ECU" target="COL">
      <data key="d0">31746</data>
    </edge>
    <edge source="ECU" target="CRI">
      <data key="d0">53419</data>
    </edge>
    <edge source="ECU" target="PER">
      <data key="d0">881586</data>
    </edge>
    <edge source="ECU" target="THA">
      <data key="d0">347050</data>
    </edge>
    <edge source="EST" target="BLR">
      <data key="d0">204550</data>
    </edge>
    <edge source="EST" target="FIN">
      <data key="d0">251044</data>
    </edge>
    <edge source="EST" target="DEU">
      <data key="d0">61148</data>
    </edge>
    <edge source="EST" target="IDN">
      <data key="d0">24281</data>
    </edge>
    <edge source="EST" target="LVA">
      <data key="d0">196409</data>
    </edge>
    <edge source="EST" target="LTU">
      <data key="d0">17469</data>
    </edge>
    <edge source="EST" target="NLD">
      <data key="d0">60844</data>
    </edge>
    <edge source="EST" target="RUS">
      <data key="d0">19516</data>
    </edge>
    <edge source="EST" target="VNM">
      <data key="d0">50385</data>
    </edge>
    <edge source="EST" target="THA">
      <data key="d0">153237</data>
    </edge>
    <edge source="EST" target="UKR">
      <data key="d0">1875758</data>
    </edge>
    <edge source="EST" target="USA">
      <data key="d0">230585</data>
    </edge>
    <edge source="FIN" target="BEL">
      <data key="d0">11678</data>
    </edge>
    <edge source="FIN" target="BLR">
      <data key="d0">1533817</data>
    </edge>
    <edge source="FIN" target="CHN">
      <data key="d0">83006</data>
    </edge>
    <edge source="FIN" target="EST">
      <data key="d0">454337</data>
    </edge>
    <edge source="FIN" target="FRA">
      <data key="d0">89049</data>
    </edge>
    <edge source="FIN" target="DEU">
      <data key="d0">275563</data>
    </edge>
    <edge source="FIN" target="LVA">
      <data key="d0">10377</data>
    </edge>
    <edge source="FIN" target="LTU">
      <data key="d0">17077</data>
    </edge>
    <edge source="FIN" target="MYS">
      <data key="d0">255572</data>
    </edge>
    <edge source="FIN" target="NLD">
      <data key="d0">258194</data>
    </edge>
    <edge source="FIN" target="NOR">
      <data key="d0">440089</data>
    </edge>
    <edge source="FIN" target="PAK">
      <data key="d0">25842</data>
    </edge>
    <edge source="FIN" target="POL">
      <data key="d0">21680</data>
    </edge>
    <edge source="FIN" target="RUS">
      <data key="d0">10442642</data>
    </edge>
    <edge source="FIN" target="IND">
      <data key="d0">195071</data>
    </edge>
    <edge source="FIN" target="SWE">
      <data key="d0">6182232</data>
    </edge>
    <edge source="FIN" target="TUR">
      <data key="d0">38218</data>
    </edge>
    <edge source="FIN" target="GBR">
      <data key="d0">81786</data>
    </edge>
    <edge source="FRA" target="ARG">
      <data key="d0">412282</data>
    </edge>
    <edge source="FRA" target="AUS">
      <data key="d0">1940171</data>
    </edge>
    <edge source="FRA" target="AUT">
      <data key="d0">2067561</data>
    </edge>
    <edge source="FRA" target="BEL">
      <data key="d0">19548829</data>
    </edge>
    <edge source="FRA" target="BRA">
      <data key="d0">12892256</data>
    </edge>
    <edge source="FRA" target="CMR">
      <data key="d0">79640</data>
    </edge>
    <edge source="FRA" target="CAN">
      <data key="d0">1956379</data>
    </edge>
    <edge source="FRA" target="CHN">
      <data key="d0">37739080</data>
    </edge>
    <edge source="FRA" target="COL">
      <data key="d0">1264229</data>
    </edge>
    <edge source="FRA" target="CZE">
      <data key="d0">3017067</data>
    </edge>
    <edge source="FRA" target="BEN">
      <data key="d0">58218</data>
    </edge>
    <edge source="FRA" target="DNK">
      <data key="d0">787663</data>
    </edge>
    <edge source="FRA" target="ECU">
      <data key="d0">42391</data>
    </edge>
    <edge source="FRA" target="EST">
      <data key="d0">315560</data>
    </edge>
    <edge source="FRA" target="FIN">
      <data key="d0">96247</data>
    </edge>
    <edge source="FRA" target="DEU">
      <data key="d0">54883605</data>
    </edge>
    <edge source="FRA" target="GHA">
      <data key="d0">32744</data>
    </edge>
    <edge source="FRA" target="HKG">
      <data key="d0">184618</data>
    </edge>
    <edge source="FRA" target="HUN">
      <data key="d0">18099899</data>
    </edge>
    <edge source="FRA" target="IDN">
      <data key="d0">5237624</data>
    </edge>
    <edge source="FRA" target="ISR">
      <data key="d0">55247</data>
    </edge>
    <edge source="FRA" target="ITA">
      <data key="d0">51716691</data>
    </edge>
    <edge source="FRA" target="CIV">
      <data key="d0">102278</data>
    </edge>
    <edge source="FRA" target="JPN">
      <data key="d0">906021</data>
    </edge>
    <edge source="FRA" target="JOR">
      <data key="d0">14325</data>
    </edge>
    <edge source="FRA" target="KOR">
      <data key="d0">15747316</data>
    </edge>
    <edge source="FRA" target="LVA">
      <data key="d0">20637</data>
    </edge>
    <edge source="FRA" target="LTU">
      <data key="d0">1075926</data>
    </edge>
    <edge source="FRA" target="MDG">
      <data key="d0">15579</data>
    </edge>
    <edge source="FRA" target="MYS">
      <data key="d0">199547</data>
    </edge>
    <edge source="FRA" target="MUS">
      <data key="d0">38286</data>
    </edge>
    <edge source="FRA" target="MEX">
      <data key="d0">1477880</data>
    </edge>
    <edge source="FRA" target="MAR">
      <data key="d0">1171972</data>
    </edge>
    <edge source="FRA" target="OMN">
      <data key="d0">117872</data>
    </edge>
    <edge source="FRA" target="NLD">
      <data key="d0">31818151</data>
    </edge>
    <edge source="FRA" target="NZL">
      <data key="d0">206393</data>
    </edge>
    <edge source="FRA" target="NOR">
      <data key="d0">529882</data>
    </edge>
    <edge source="FRA" target="PAK">
      <data key="d0">348449</data>
    </edge>
    <edge source="FRA" target="PER">
      <data key="d0">33379</data>
    </edge>
    <edge source="FRA" target="PHL">
      <data key="d0">1424908</data>
    </edge>
    <edge source="FRA" target="POL">
      <data key="d0">43767369</data>
    </edge>
    <edge source="FRA" target="PRT">
      <data key="d0">2080241</data>
    </edge>
    <edge source="FRA" target="ROU">
      <data key="d0">11790648</data>
    </edge>
    <edge source="FRA" target="RUS">
      <data key="d0">6512197</data>
    </edge>
    <edge source="FRA" target="SAU">
      <data key="d0">2277409</data>
    </edge>
    <edge source="FRA" target="SEN">
      <data key="d0">176650</data>
    </edge>
    <edge source="FRA" target="SRB">
      <data key="d0">4371579</data>
    </edge>
    <edge source="FRA" target="IND">
      <data key="d0">12773117</data>
    </edge>
    <edge source="FRA" target="SGP">
      <data key="d0">5764967</data>
    </edge>
    <edge source="FRA" target="SVK">
      <data key="d0">275755</data>
    </edge>
    <edge source="FRA" target="VNM">
      <data key="d0">511311</data>
    </edge>
    <edge source="FRA" target="SVN">
      <data key="d0">249470</data>
    </edge>
    <edge source="FRA" target="ZAF">
      <data key="d0">1315957</data>
    </edge>
    <edge source="FRA" target="ESP">
      <data key="d0">87513443</data>
    </edge>
    <edge source="FRA" target="SWE">
      <data key="d0">3310971</data>
    </edge>
    <edge source="FRA" target="CHE">
      <data key="d0">2090612</data>
    </edge>
    <edge source="FRA" target="THA">
      <data key="d0">9369419</data>
    </edge>
    <edge source="FRA" target="ARE">
      <data key="d0">429267</data>
    </edge>
    <edge source="FRA" target="TUN">
      <data key="d0">349128</data>
    </edge>
    <edge source="FRA" target="TUR">
      <data key="d0">8065755</data>
    </edge>
    <edge source="FRA" target="UKR">
      <data key="d0">573647</data>
    </edge>
    <edge source="FRA" target="MKD">
      <data key="d0">343281</data>
    </edge>
    <edge source="FRA" target="EGY">
      <data key="d0">817724</data>
    </edge>
    <edge source="FRA" target="GBR">
      <data key="d0">12896196</data>
    </edge>
    <edge source="FRA" target="USA">
      <data key="d0">87176417</data>
    </edge>
    <edge source="FRA" target="BFA">
      <data key="d0">78551</data>
    </edge>
    <edge source="GRC" target="ALB">
      <data key="d0">54892</data>
    </edge>
    <edge source="GRC" target="BGR">
      <data key="d0">35620</data>
    </edge>
    <edge source="GRC" target="DEU">
      <data key="d0">345987</data>
    </edge>
    <edge source="GRC" target="HUN">
      <data key="d0">190309</data>
    </edge>
    <edge source="GRC" target="ISR">
      <data key="d0">29956</data>
    </edge>
    <edge source="GRC" target="JOR">
      <data key="d0">46304</data>
    </edge>
    <edge source="GRC" target="ROU">
      <data key="d0">56467</data>
    </edge>
    <edge source="GRC" target="SRB">
      <data key="d0">49412</data>
    </edge>
    <edge source="GRC" target="TUR">
      <data key="d0">61186</data>
    </edge>
    <edge source="GRC" target="MKD">
      <data key="d0">28622</data>
    </edge>
    <edge source="GRC" target="GBR">
      <data key="d0">53912</data>
    </edge>
    <edge source="IRL" target="HUN">
      <data key="d0">11350</data>
    </edge>
    <edge source="IRL" target="KOR">
      <data key="d0">73338</data>
    </edge>
    <edge source="IRL" target="NLD">
      <data key="d0">11965</data>
    </edge>
    <edge source="IRL" target="IND">
      <data key="d0">368942</data>
    </edge>
    <edge source="IRL" target="CHE">
      <data key="d0">39271</data>
    </edge>
    <edge source="IRL" target="ARE">
      <data key="d0">21033</data>
    </edge>
    <edge source="IRL" target="GBR">
      <data key="d0">257968</data>
    </edge>
    <edge source="IRL" target="USA">
      <data key="d0">14789</data>
    </edge>
    <edge source="ISR" target="BEL">
      <data key="d0">291000</data>
    </edge>
    <edge source="ISR" target="CHN">
      <data key="d0">15000</data>
    </edge>
    <edge source="ISR" target="DEU">
      <data key="d0">45000</data>
    </edge>
    <edge source="ISR" target="GHA">
      <data key="d0">17000</data>
    </edge>
    <edge source="ISR" target="IND">
      <data key="d0">35000</data>
    </edge>
    <edge source="ISR" target="GBR">
      <data key="d0">16000</data>
    </edge>
    <edge source="ISR" target="USA">
      <data key="d0">73000</data>
    </edge>
    <edge source="CIV" target="ARG">
      <data key="d0">2338262</data>
    </edge>
    <edge source="CIV" target="BEL">
      <data key="d0">34231394</data>
    </edge>
    <edge source="CIV" target="BRA">
      <data key="d0">20692227</data>
    </edge>
    <edge source="CIV" target="BGR">
      <data key="d0">68352</data>
    </edge>
    <edge source="CIV" target="CAN">
      <data key="d0">7704810</data>
    </edge>
    <edge source="CIV" target="CHN">
      <data key="d0">31335699</data>
    </edge>
    <edge source="CIV" target="HRV">
      <data key="d0">291021</data>
    </edge>
    <edge source="CIV" target="CZE">
      <data key="d0">3501858</data>
    </edge>
    <edge source="CIV" target="FIN">
      <data key="d0">1154438</data>
    </edge>
    <edge source="CIV" target="FRA">
      <data key="d0">23054067</data>
    </edge>
    <edge source="CIV" target="DEU">
      <data key="d0">65118140</data>
    </edge>
    <edge source="CIV" target="GRC">
      <data key="d0">859966</data>
    </edge>
    <edge source="CIV" target="HKG">
      <data key="d0">257462</data>
    </edge>
    <edge source="CIV" target="IRL">
      <data key="d0">71423</data>
    </edge>
    <edge source="CIV" target="ITA">
      <data key="d0">14056059</data>
    </edge>
    <edge source="CIV" target="KOR">
      <data key="d0">21340</data>
    </edge>
    <edge source="CIV" target="LTU">
      <data key="d0">7497230</data>
    </edge>
    <edge source="CIV" target="MYS">
      <data key="d0">114926904</data>
    </edge>
    <edge source="CIV" target="MEX">
      <data key="d0">318306</data>
    </edge>
    <edge source="CIV" target="NLD">
      <data key="d0">15117536</data>
    </edge>
    <edge source="CIV" target="POL">
      <data key="d0">28216834</data>
    </edge>
    <edge source="CIV" target="PRT">
      <data key="d0">6953670</data>
    </edge>
    <edge source="CIV" target="ROU">
      <data key="d0">2394066</data>
    </edge>
    <edge source="CIV" target="RUS">
      <data key="d0">419950</data>
    </edge>
    <edge source="CIV" target="SEN">
      <data key="d0">482908</data>
    </edge>
    <edge source="CIV" target="SRB">
      <data key="d0">586899</data>
    </edge>
    <edge source="CIV" target="IND">
      <data key="d0">20161785</data>
    </edge>
    <edge source="CIV" target="SGP">
      <data key="d0">1879285</data>
    </edge>
    <edge source="CIV" target="SVN">
      <data key="d0">11232735</data>
    </edge>
    <edge source="CIV" target="ZAF">
      <data key="d0">7046179</data>
    </edge>
    <edge source="CIV" target="ESP">
      <data key="d0">45949059</data>
    </edge>
    <edge source="CIV" target="TUN">
      <data key="d0">28550</data>
    </edge>
    <edge source="CIV" target="TUR">
      <data key="d0">7577208</data>
    </edge>
    <edge source="CIV" target="GBR">
      <data key="d0">10314161</data>
    </edge>
    <edge source="CIV" target="USA">
      <data key="d0">62532700</data>
    </edge>
    <edge source="CIV" target="BFA">
      <data key="d0">861545</data>
    </edge>
    <edge source="KAZ" target="RUS">
      <data key="d0">80082</data>
    </edge>
    <edge source="KAZ" target="TUR">
      <data key="d0">48642</data>
    </edge>
    <edge source="JOR" target="PSE">
      <data key="d0">44937</data>
    </edge>
    <edge source="JOR" target="SAU">
      <data key="d0">70601</data>
    </edge>
    <edge source="LVA" target="BLR">
      <data key="d0">30102</data>
    </edge>
    <edge source="LVA" target="LTU">
      <data key="d0">13618</data>
    </edge>
    <edge source="LVA" target="NOR">
      <data key="d0">16916</data>
    </edge>
    <edge source="LVA" target="RUS">
      <data key="d0">1760351</data>
    </edge>
    <edge source="LVA" target="IND">
      <data key="d0">12381</data>
    </edge>
    <edge source="LTU" target="BLR">
      <data key="d0">3207416</data>
    </edge>
    <edge source="LTU" target="EST">
      <data key="d0">78191</data>
    </edge>
    <edge source="LTU" target="KAZ">
      <data key="d0">72058</data>
    </edge>
    <edge source="LTU" target="LVA">
      <data key="d0">134561</data>
    </edge>
    <edge source="LTU" target="NOR">
      <data key="d0">13807</data>
    </edge>
    <edge source="LTU" target="POL">
      <data key="d0">56012</data>
    </edge>
    <edge source="LTU" target="RUS">
      <data key="d0">1495249</data>
    </edge>
    <edge source="LTU" target="UKR">
      <data key="d0">100890</data>
    </edge>
    <edge source="MAR" target="COL">
      <data key="d0">39039</data>
    </edge>
    <edge source="MAR" target="CIV">
      <data key="d0">11231</data>
    </edge>
    <edge source="MAR" target="MRT">
      <data key="d0">35280</data>
    </edge>
    <edge source="MAR" target="SEN">
      <data key="d0">17296</data>
    </edge>
    <edge source="PAK" target="BEL">
      <data key="d0">564621</data>
    </edge>
    <edge source="PAK" target="LKA">
      <data key="d0">35932</data>
    </edge>
    <edge source="PAK" target="IDN">
      <data key="d0">46877</data>
    </edge>
    <edge source="PAK" target="JPN">
      <data key="d0">679463</data>
    </edge>
    <edge source="PAK" target="KOR">
      <data key="d0">681235</data>
    </edge>
    <edge source="PAK" target="IND">
      <data key="d0">2903693</data>
    </edge>
    <edge source="PAK" target="TUR">
      <data key="d0">11211</data>
    </edge>
    <edge source="PRT" target="DZA">
      <data key="d0">232029</data>
    </edge>
    <edge source="PRT" target="ARG">
      <data key="d0">22139</data>
    </edge>
    <edge source="PRT" target="AUS">
      <data key="d0">383591</data>
    </edge>
    <edge source="PRT" target="BRA">
      <data key="d0">114898</data>
    </edge>
    <edge source="PRT" target="CHL">
      <data key="d0">67268</data>
    </edge>
    <edge source="PRT" target="CHN">
      <data key="d0">129828</data>
    </edge>
    <edge source="PRT" target="CZE">
      <data key="d0">375889</data>
    </edge>
    <edge source="PRT" target="ECU">
      <data key="d0">28296</data>
    </edge>
    <edge source="PRT" target="FRA">
      <data key="d0">1384213</data>
    </edge>
    <edge source="PRT" target="DEU">
      <data key="d0">602213</data>
    </edge>
    <edge source="PRT" target="HKG">
      <data key="d0">46344</data>
    </edge>
    <edge source="PRT" target="ISR">
      <data key="d0">93953</data>
    </edge>
    <edge source="PRT" target="ITA">
      <data key="d0">119209</data>
    </edge>
    <edge source="PRT" target="MDG">
      <data key="d0">82224</data>
    </edge>
    <edge source="PRT" target="MYS">
      <data key="d0">42337</data>
    </edge>
    <edge source="PRT" target="MAR">
      <data key="d0">606459</data>
    </edge>
    <edge source="PRT" target="NLD">
      <data key="d0">27202</data>
    </edge>
    <edge source="PRT" target="NZL">
      <data key="d0">26898</data>
    </edge>
    <edge source="PRT" target="PAK">
      <data key="d0">28295</data>
    </edge>
    <edge source="PRT" target="PAN">
      <data key="d0">78188</data>
    </edge>
    <edge source="PRT" target="POL">
      <data key="d0">46131</data>
    </edge>
    <edge source="PRT" target="ROU">
      <data key="d0">23674</data>
    </edge>
    <edge source="PRT" target="IND">
      <data key="d0">12898</data>
    </edge>
    <edge source="PRT" target="SVK">
      <data key="d0">293717</data>
    </edge>
    <edge source="PRT" target="ZAF">
      <data key="d0">71587</data>
    </edge>
    <edge source="PRT" target="ESP">
      <data key="d0">3851377</data>
    </edge>
    <edge source="PRT" target="TUN">
      <data key="d0">22546</data>
    </edge>
    <edge source="PRT" target="GBR">
      <data key="d0">108693</data>
    </edge>
    <edge source="PRT" target="USA">
      <data key="d0">37639</data>
    </edge>
    <edge source="SAU" target="DZA">
      <data key="d0">400048</data>
    </edge>
    <edge source="SAU" target="AUS">
      <data key="d0">483791</data>
    </edge>
    <edge source="SAU" target="BEL">
      <data key="d0">1927698</data>
    </edge>
    <edge source="SAU" target="CHL">
      <data key="d0">682482</data>
    </edge>
    <edge source="SAU" target="CHN">
      <data key="d0">7540906</data>
    </edge>
    <edge source="SAU" target="DEU">
      <data key="d0">72275</data>
    </edge>
    <edge source="SAU" target="HKG">
      <data key="d0">302703</data>
    </edge>
    <edge source="SAU" target="JPN">
      <data key="d0">574469</data>
    </edge>
    <edge source="SAU" target="JOR">
      <data key="d0">2488032</data>
    </edge>
    <edge source="SAU" target="KOR">
      <data key="d0">84276</data>
    </edge>
    <edge source="SAU" target="LBN">
      <data key="d0">92544</data>
    </edge>
    <edge source="SAU" target="MYS">
      <data key="d0">130682</data>
    </edge>
    <edge source="SAU" target="NLD">
      <data key="d0">98145</data>
    </edge>
    <edge source="SAU" target="PAK">
      <data key="d0">760358</data>
    </edge>
    <edge source="SAU" target="PRT">
      <data key="d0">54139</data>
    </edge>
    <edge source="SAU" target="IND">
      <data key="d0">1046792</data>
    </edge>
    <edge source="SAU" target="SGP">
      <data key="d0">4387994</data>
    </edge>
    <edge source="SAU" target="VNM">
      <data key="d0">142150</data>
    </edge>
    <edge source="SAU" target="ZAF">
      <data key="d0">44538</data>
    </edge>
    <edge source="SAU" target="THA">
      <data key="d0">1983705</data>
    </edge>
    <edge source="SAU" target="ARE">
      <data key="d0">6149806</data>
    </edge>
    <edge source="SAU" target="TUR">
      <data key="d0">426451</data>
    </edge>
    <edge source="SAU" target="EGY">
      <data key="d0">4440533</data>
    </edge>
    <edge source="SAU" target="USA">
      <data key="d0">118947</data>
    </edge>
    <edge source="SWE" target="BEL">
      <data key="d0">11577</data>
    </edge>
    <edge source="SWE" target="BGR">
      <data key="d0">18009</data>
    </edge>
    <edge source="SWE" target="CAN">
      <data key="d0">22335</data>
    </edge>
    <edge source="SWE" target="LKA">
      <data key="d0">10992</data>
    </edge>
    <edge source="SWE" target="CHN">
      <data key="d0">184297</data>
    </edge>
    <edge source="SWE" target="CZE">
      <data key="d0">54494</data>
    </edge>
    <edge source="SWE" target="DNK">
      <data key="d0">1385150</data>
    </edge>
    <edge source="SWE" target="EST">
      <data key="d0">400869</data>
    </edge>
    <edge source="SWE" target="FIN">
      <data key="d0">2902793</data>
    </edge>
    <edge source="SWE" target="FRA">
      <data key="d0">230020</data>
    </edge>
    <edge source="SWE" target="DEU">
      <data key="d0">885818</data>
    </edge>
    <edge source="SWE" target="HKG">
      <data key="d0">12863</data>
    </edge>
    <edge source="SWE" target="ITA">
      <data key="d0">65837</data>
    </edge>
    <edge source="SWE" target="JPN">
      <data key="d0">18009</data>
    </edge>
    <edge source="SWE" target="LVA">
      <data key="d0">13448</data>
    </edge>
    <edge source="SWE" target="LTU">
      <data key="d0">57534</data>
    </edge>
    <edge source="SWE" target="NLD">
      <data key="d0">173305</data>
    </edge>
    <edge source="SWE" target="NOR">
      <data key="d0">1674108</data>
    </edge>
    <edge source="SWE" target="PHL">
      <data key="d0">40695</data>
    </edge>
    <edge source="SWE" target="POL">
      <data key="d0">54377</data>
    </edge>
    <edge source="SWE" target="RUS">
      <data key="d0">36602</data>
    </edge>
    <edge source="SWE" target="IND">
      <data key="d0">42566</data>
    </edge>
    <edge source="SWE" target="CHE">
      <data key="d0">11109</data>
    </edge>
    <edge source="SWE" target="TUR">
      <data key="d0">13916</data>
    </edge>
    <edge source="SWE" target="GBR">
      <data key="d0">40929</data>
    </edge>
    <edge source="SWE" target="USA">
      <data key="d0">634749</data>
    </edge>
    <edge source="TUN" target="DZA">
      <data key="d0">547304</data>
    </edge>
    <edge source="TUN" target="FRA">
      <data key="d0">12712</data>
    </edge>
    <edge source="TUN" target="SEN">
      <data key="d0">16805</data>
    </edge>
    <edge source="MKD" target="DEU">
      <data key="d0">20915</data>
    </edge>
    <edge source="EGY" target="BEL">
      <data key="d0">104064</data>
    </edge>
    <edge source="EGY" target="BEN">
      <data key="d0">13152</data>
    </edge>
    <edge source="EGY" target="GRC">
      <data key="d0">22241</data>
    </edge>
    <edge source="EGY" target="JOR">
      <data key="d0">153213</data>
    </edge>
    <edge source="EGY" target="KOR">
      <data key="d0">83440</data>
    </edge>
    <edge source="EGY" target="MAR">
      <data key="d0">115832</data>
    </edge>
    <edge source="EGY" target="PAK">
      <data key="d0">21896</data>
    </edge>
    <edge source="EGY" target="SAU">
      <data key="d0">65110</data>
    </edge>
    <edge source="EGY" target="TUR">
      <data key="d0">88162</data>
    </edge>
    <edge source="GBR" target="DZA">
      <data key="d0">689412</data>
    </edge>
    <edge source="GBR" target="AZE">
      <data key="d0">944461</data>
    </edge>
    <edge source="GBR" target="ARG">
      <data key="d0">576655</data>
    </edge>
    <edge source="GBR" target="AUS">
      <data key="d0">994386</data>
    </edge>
    <edge source="GBR" target="AUT">
      <data key="d0">173321</data>
    </edge>
    <edge source="GBR" target="BEL">
      <data key="d0">837795</data>
    </edge>
    <edge source="GBR" target="BRA">
      <data key="d0">662633</data>
    </edge>
    <edge source="GBR" target="BGR">
      <data key="d0">111635</data>
    </edge>
    <edge source="GBR" target="BLR">
      <data key="d0">240104</data>
    </edge>
    <edge source="GBR" target="CAN">
      <data key="d0">1086407</data>
    </edge>
    <edge source="GBR" target="LKA">
      <data key="d0">101598</data>
    </edge>
    <edge source="GBR" target="CHL">
      <data key="d0">453302</data>
    </edge>
    <edge source="GBR" target="CHN">
      <data key="d0">2450883</data>
    </edge>
    <edge source="GBR" target="CRI">
      <data key="d0">15778</data>
    </edge>
    <edge source="GBR" target="CZE">
      <data key="d0">568770</data>
    </edge>
    <edge source="GBR" target="DNK">
      <data key="d0">317736</data>
    </edge>
    <edge source="GBR" target="ECU">
      <data key="d0">12925</data>
    </edge>
    <edge source="GBR" target="EST">
      <data key="d0">125114</data>
    </edge>
    <edge source="GBR" target="FIN">
      <data key="d0">538725</data>
    </edge>
    <edge source="GBR" target="FRA">
      <data key="d0">7954956</data>
    </edge>
    <edge source="GBR" target="GEO">
      <data key="d0">150277</data>
    </edge>
    <edge source="GBR" target="DEU">
      <data key="d0">14471467</data>
    </edge>
    <edge source="GBR" target="GHA">
      <data key="d0">32711</data>
    </edge>
    <edge source="GBR" target="GRC">
      <data key="d0">16785</data>
    </edge>
    <edge source="GBR" target="HKG">
      <data key="d0">1708047</data>
    </edge>
    <edge source="GBR" target="HUN">
      <data key="d0">1307690</data>
    </edge>
    <edge source="GBR" target="IDN">
      <data key="d0">1713934</data>
    </edge>
    <edge source="GBR" target="IRL">
      <data key="d0">1632371</data>
    </edge>
    <edge source="GBR" target="ISR">
      <data key="d0">638367</data>
    </edge>
    <edge source="GBR" target="ITA">
      <data key="d0">4887632</data>
    </edge>
    <edge source="GBR" target="JPN">
      <data key="d0">2050479</data>
    </edge>
    <edge source="GBR" target="KAZ">
      <data key="d0">195792</data>
    </edge>
    <edge source="GBR" target="KOR">
      <data key="d0">791208</data>
    </edge>
    <edge source="GBR" target="LVA">
      <data key="d0">27975</data>
    </edge>
    <edge source="GBR" target="LTU">
      <data key="d0">840433</data>
    </edge>
    <edge source="GBR" target="MYS">
      <data key="d0">567530</data>
    </edge>
    <edge source="GBR" target="MEX">
      <data key="d0">120141</data>
    </edge>
    <edge source="GBR" target="MAR">
      <data key="d0">92318</data>
    </edge>
    <edge source="GBR" target="NLD">
      <data key="d0">6817582</data>
    </edge>
    <edge source="GBR" target="NZL">
      <data key="d0">228458</data>
    </edge>
    <edge source="GBR" target="NOR">
      <data key="d0">909600</data>
    </edge>
    <edge source="GBR" target="PAK">
      <data key="d0">203119</data>
    </edge>
    <edge source="GBR" target="PAN">
      <data key="d0">60362</data>
    </edge>
    <edge source="GBR" target="POL">
      <data key="d0">7903537</data>
    </edge>
    <edge source="GBR" target="PRT">
      <data key="d0">43212</data>
    </edge>
    <edge source="GBR" target="ROU">
      <data key="d0">86516</data>
    </edge>
    <edge source="GBR" target="RUS">
      <data key="d0">2696277</data>
    </edge>
    <edge source="GBR" target="SAU">
      <data key="d0">112745</data>
    </edge>
    <edge source="GBR" target="SRB">
      <data key="d0">3822504</data>
    </edge>
    <edge source="GBR" target="IND">
      <data key="d0">9738668</data>
    </edge>
    <edge source="GBR" target="SGP">
      <data key="d0">1991195</data>
    </edge>
    <edge source="GBR" target="SVK">
      <data key="d0">59406</data>
    </edge>
    <edge source="GBR" target="VNM">
      <data key="d0">333327</data>
    </edge>
    <edge source="GBR" target="SVN">
      <data key="d0">37802</data>
    </edge>
    <edge source="GBR" target="ZAF">
      <data key="d0">310439</data>
    </edge>
    <edge source="GBR" target="ESP">
      <data key="d0">3928151</data>
    </edge>
    <edge source="GBR" target="SWE">
      <data key="d0">1437760</data>
    </edge>
    <edge source="GBR" target="CHE">
      <data key="d0">145222</data>
    </edge>
    <edge source="GBR" target="THA">
      <data key="d0">579510</data>
    </edge>
    <edge source="GBR" target="ARE">
      <data key="d0">835151</data>
    </edge>
    <edge source="GBR" target="TUN">
      <data key="d0">95909</data>
    </edge>
    <edge source="GBR" target="TUR">
      <data key="d0">929729</data>
    </edge>
    <edge source="GBR" target="UKR">
      <data key="d0">131732</data>
    </edge>
    <edge source="GBR" target="EGY">
      <data key="d0">28027</data>
    </edge>
    <edge source="GBR" target="USA">
      <data key="d0">8560873</data>
    </edge>
    <edge source="GTM" target="ARG">
      <data key="d0">1249004</data>
    </edge>
    <edge source="GTM" target="BEL">
      <data key="d0">1041090</data>
    </edge>
    <edge source="GTM" target="BRA">
      <data key="d0">10307047</data>
    </edge>
    <edge source="GTM" target="CAN">
      <data key="d0">2332634</data>
    </edge>
    <edge source="GTM" target="CHL">
      <data key="d0">11881959</data>
    </edge>
    <edge source="GTM" target="COL">
      <data key="d0">11477920</data>
    </edge>
    <edge source="GTM" target="CRI">
      <data key="d0">7629683</data>
    </edge>
    <edge source="GTM" target="ECU">
      <data key="d0">180364</data>
    </edge>
    <edge source="GTM" target="SLV">
      <data key="d0">219010</data>
    </edge>
    <edge source="GTM" target="DEU">
      <data key="d0">64310</data>
    </edge>
    <edge source="GTM" target="HND">
      <data key="d0">23086</data>
    </edge>
    <edge source="GTM" target="ITA">
      <data key="d0">189762</data>
    </edge>
    <edge source="GTM" target="MYS">
      <data key="d0">1593160</data>
    </edge>
    <edge source="GTM" target="MEX">
      <data key="d0">50864489</data>
    </edge>
    <edge source="GTM" target="NLD">
      <data key="d0">92880</data>
    </edge>
    <edge source="GTM" target="NIC">
      <data key="d0">178308</data>
    </edge>
    <edge source="GTM" target="PER">
      <data key="d0">4688747</data>
    </edge>
    <edge source="GTM" target="POL">
      <data key="d0">17237</data>
    </edge>
    <edge source="GTM" target="VNM">
      <data key="d0">196546</data>
    </edge>
    <edge source="GTM" target="ESP">
      <data key="d0">363900</data>
    </edge>
    <edge source="GTM" target="USA">
      <data key="d0">14160930</data>
    </edge>
    <edge source="GTM" target="URY">
      <data key="d0">42304</data>
    </edge>
    <edge source="NIC" target="HND">
      <data key="d0">31578</data>
    </edge>
    <edge source="PAN" target="COL">
      <data key="d0">21435</data>
    </edge>
    <edge source="PAN" target="CRI">
      <data key="d0">69914</data>
    </edge>
    <edge source="PAN" target="ECU">
      <data key="d0">11300</data>
    </edge>
    <edge source="PAN" target="GTM">
      <data key="d0">39529</data>
    </edge>
    <edge source="PAN" target="NIC">
      <data key="d0">18444</data>
    </edge>
    <edge source="PAN" target="USA">
      <data key="d0">19496</data>
    </edge>
    <edge source="MDA" target="RUS">
      <data key="d0">116248</data>
    </edge>
    <edge source="CMR" target="BEL">
      <data key="d0">8077148</data>
    </edge>
    <edge source="CMR" target="CAN">
      <data key="d0">462428</data>
    </edge>
    <edge source="CMR" target="CAF">
      <data key="d0">11009</data>
    </edge>
    <edge source="CMR" target="CHN">
      <data key="d0">672381</data>
    </edge>
    <edge source="CMR" target="FIN">
      <data key="d0">851594</data>
    </edge>
    <edge source="CMR" target="FRA">
      <data key="d0">4147671</data>
    </edge>
    <edge source="CMR" target="DEU">
      <data key="d0">6607958</data>
    </edge>
    <edge source="CMR" target="IRL">
      <data key="d0">27704</data>
    </edge>
    <edge source="CMR" target="ITA">
      <data key="d0">6122171</data>
    </edge>
    <edge source="CMR" target="CIV">
      <data key="d0">22435</data>
    </edge>
    <edge source="CMR" target="MYS">
      <data key="d0">323918</data>
    </edge>
    <edge source="CMR" target="NLD">
      <data key="d0">5753952</data>
    </edge>
    <edge source="CMR" target="POL">
      <data key="d0">1441287</data>
    </edge>
    <edge source="CMR" target="PRT">
      <data key="d0">173096</data>
    </edge>
    <edge source="CMR" target="ROU">
      <data key="d0">424208</data>
    </edge>
    <edge source="CMR" target="IND">
      <data key="d0">130972</data>
    </edge>
    <edge source="CMR" target="SGP">
      <data key="d0">1025548</data>
    </edge>
    <edge source="CMR" target="SVN">
      <data key="d0">937084</data>
    </edge>
    <edge source="CMR" target="ESP">
      <data key="d0">4526469</data>
    </edge>
    <edge source="CMR" target="TUR">
      <data key="d0">414531</data>
    </edge>
    <edge source="CMR" target="GBR">
      <data key="d0">308452</data>
    </edge>
    <edge source="CMR" target="USA">
      <data key="d0">7153858</data>
    </edge>
    <edge source="ETH" target="CHN">
      <data key="d0">278265</data>
    </edge>
    <edge source="GEO" target="RUS">
      <data key="d0">26559</data>
    </edge>
    <edge source="GHA" target="BEL">
      <data key="d0">305035</data>
    </edge>
    <edge source="GHA" target="CHN">
      <data key="d0">1449474</data>
    </edge>
    <edge source="GHA" target="CZE">
      <data key="d0">114592</data>
    </edge>
    <edge source="GHA" target="FRA">
      <data key="d0">2334828</data>
    </edge>
    <edge source="GHA" target="DEU">
      <data key="d0">608881</data>
    </edge>
    <edge source="GHA" target="HUN">
      <data key="d0">375171</data>
    </edge>
    <edge source="GHA" target="ITA">
      <data key="d0">387449</data>
    </edge>
    <edge source="GHA" target="CIV">
      <data key="d0">45756</data>
    </edge>
    <edge source="GHA" target="MYS">
      <data key="d0">13490063</data>
    </edge>
    <edge source="GHA" target="NLD">
      <data key="d0">639877</data>
    </edge>
    <edge source="GHA" target="POL">
      <data key="d0">1469534</data>
    </edge>
    <edge source="GHA" target="PRT">
      <data key="d0">184204</data>
    </edge>
    <edge source="GHA" target="ROU">
      <data key="d0">58139</data>
    </edge>
    <edge source="GHA" target="SRB">
      <data key="d0">160902</data>
    </edge>
    <edge source="GHA" target="IND">
      <data key="d0">700907</data>
    </edge>
    <edge source="GHA" target="SGP">
      <data key="d0">611899</data>
    </edge>
    <edge source="GHA" target="ZAF">
      <data key="d0">1884710</data>
    </edge>
    <edge source="GHA" target="ESP">
      <data key="d0">14917755</data>
    </edge>
    <edge source="GHA" target="GBR">
      <data key="d0">3827869</data>
    </edge>
    <edge source="GHA" target="USA">
      <data key="d0">25414</data>
    </edge>
    <edge source="GHA" target="BFA">
      <data key="d0">52084</data>
    </edge>
    <edge source="MWI" target="ZAF">
      <data key="d0">3055389</data>
    </edge>
    <edge source="MWI" target="ZWE">
      <data key="d0">177610</data>
    </edge>
    <edge source="MWI" target="TZA">
      <data key="d0">28386</data>
    </edge>
  </graph>
</graphml>
