# Supplementary material for: Core-periphery structure in sectoral international trade networks: A new approach to an old theory
Source: PLoS One. 2020 Apr 2;15(4):e0229547. doi: 10.1371/journal.pone.0229547 (PMC7117750; doi:10.1371/journal.pone.0229547)
Supplement: S8 File — (ZIP) [file pone.0229547.s008.zip › S8_File/Networks 2016/24-CORK AND WOOD.graphml]

<?xml version='1.0' encoding='utf-8'?>
<graphml xmlns="http://graphml.graphdrawing.org/xmlns" xmlns:xsi="http://www.w3.org/2001/XMLSchema-instance" xsi:schemaLocation="http://graphml.graphdrawing.org/xmlns http://graphml.graphdrawing.org/xmlns/1.0/graphml.xsd">
  <key attr.name="weight" attr.type="long" for="edge" id="d0" />
  <graph edgedefault="directed">
    <node id="ALB" />
    <node id="GRC" />
    <node id="ITA" />
    <node id="MKD" />
    <node id="DZA" />
    <node id="CHN" />
    <node id="FRA" />
    <node id="PRT" />
    <node id="IND" />
    <node id="AZE" />
    <node id="RUS" />
    <node id="TUR" />
    <node id="UKR" />
    <node id="ARG" />
    <node id="AUS" />
    <node id="BEL" />
    <node id="BOL" />
    <node id="BRA" />
    <node id="CAN" />
    <node id="CHL" />
    <node id="CRI" />
    <node id="DEU" />
    <node id="GTM" />
    <node id="ISR" />
    <node id="JPN" />
    <node id="JOR" />
    <node id="MYS" />
    <node id="MEX" />
    <node id="NLD" />
    <node id="NIC" />
    <node id="NOR" />
    <node id="PRY" />
    <node id="PER" />
    <node id="POL" />
    <node id="SAU" />
    <node id="SGP" />
    <node id="VNM" />
    <node id="ESP" />
    <node id="SWE" />
    <node id="CHE" />
    <node id="ARE" />
    <node id="GBR" />
    <node id="USA" />
    <node id="URY" />
    <node id="LKA" />
    <node id="DNK" />
    <node id="HKG" />
    <node id="HUN" />
    <node id="IDN" />
    <node id="KOR" />
    <node id="NZL" />
    <node id="PHL" />
    <node id="ROU" />
    <node id="ZAF" />
    <node id="THA" />
    <node id="TZA" />
    <node id="AUT" />
    <node id="ARM" />
    <node id="BGR" />
    <node id="HRV" />
    <node id="CZE" />
    <node id="ECU" />
    <node id="EST" />
    <node id="FIN" />
    <node id="GEO" />
    <node id="PSE" />
    <node id="IRL" />
    <node id="KAZ" />
    <node id="LBN" />
    <node id="LVA" />
    <node id="LTU" />
    <node id="MDA" />
    <node id="MAR" />
    <node id="OMN" />
    <node id="PAK" />
    <node id="PAN" />
    <node id="SRB" />
    <node id="SVK" />
    <node id="SVN" />
    <node id="TUN" />
    <node id="EGY" />
    <node id="BLR" />
    <node id="BEN" />
    <node id="GHA" />
    <node id="MRT" />
    <node id="SEN" />
    <node id="BWA" />
    <node id="NAM" />
    <node id="KHM" />
    <node id="COL" />
    <node id="GMB" />
    <node id="JAM" />
    <node id="MUS" />
    <node id="MOZ" />
    <node id="BDI" />
    <node id="KGZ" />
    <node id="CMR" />
    <node id="CIV" />
    <node id="SLV" />
    <node id="CAF" />
    <node id="ETH" />
    <node id="HND" />
    <node id="MDG" />
    <node id="NER" />
    <node id="TGO" />
    <node id="BFA" />
    <node id="MWI" />
    <node id="ZWE" />
    <node id="UGA" />
    <edge source="ALB" target="GRC">
      <data key="d0">1770131</data>
    </edge>
    <edge source="ALB" target="ITA">
      <data key="d0">3873631</data>
    </edge>
    <edge source="ALB" target="MKD">
      <data key="d0">20404</data>
    </edge>
    <edge source="GRC" target="ALB">
      <data key="d0">1220801</data>
    </edge>
    <edge source="GRC" target="DZA">
      <data key="d0">147436</data>
    </edge>
    <edge source="GRC" target="AUS">
      <data key="d0">107215</data>
    </edge>
    <edge source="GRC" target="BGR">
      <data key="d0">1495482</data>
    </edge>
    <edge source="GRC" target="FRA">
      <data key="d0">16682</data>
    </edge>
    <edge source="GRC" target="DEU">
      <data key="d0">270856</data>
    </edge>
    <edge source="GRC" target="ISR">
      <data key="d0">102908</data>
    </edge>
    <edge source="GRC" target="ITA">
      <data key="d0">372628</data>
    </edge>
    <edge source="GRC" target="JOR">
      <data key="d0">32700</data>
    </edge>
    <edge source="GRC" target="KOR">
      <data key="d0">34759</data>
    </edge>
    <edge source="GRC" target="LBN">
      <data key="d0">126411</data>
    </edge>
    <edge source="GRC" target="MAR">
      <data key="d0">95386</data>
    </edge>
    <edge source="GRC" target="NLD">
      <data key="d0">20544</data>
    </edge>
    <edge source="GRC" target="ROU">
      <data key="d0">455482</data>
    </edge>
    <edge source="GRC" target="SRB">
      <data key="d0">37820</data>
    </edge>
    <edge source="GRC" target="SVK">
      <data key="d0">22204</data>
    </edge>
    <edge source="GRC" target="VNM">
      <data key="d0">399857</data>
    </edge>
    <edge source="GRC" target="ESP">
      <data key="d0">88240</data>
    </edge>
    <edge source="GRC" target="ARE">
      <data key="d0">64128</data>
    </edge>
    <edge source="GRC" target="TUR">
      <data key="d0">219467</data>
    </edge>
    <edge source="GRC" target="MKD">
      <data key="d0">378595</data>
    </edge>
    <edge source="GRC" target="GBR">
      <data key="d0">50353</data>
    </edge>
    <edge source="ITA" target="ALB">
      <data key="d0">1175163</data>
    </edge>
    <edge source="ITA" target="DZA">
      <data key="d0">429003</data>
    </edge>
    <edge source="ITA" target="AZE">
      <data key="d0">361305</data>
    </edge>
    <edge source="ITA" target="ARG">
      <data key="d0">204028</data>
    </edge>
    <edge source="ITA" target="AUS">
      <data key="d0">1239341</data>
    </edge>
    <edge source="ITA" target="AUT">
      <data key="d0">48351838</data>
    </edge>
    <edge source="ITA" target="ARM">
      <data key="d0">87874</data>
    </edge>
    <edge source="ITA" target="BEL">
      <data key="d0">7735247</data>
    </edge>
    <edge source="ITA" target="BRA">
      <data key="d0">624478</data>
    </edge>
    <edge source="ITA" target="BGR">
      <data key="d0">1390443</data>
    </edge>
    <edge source="ITA" target="BLR">
      <data key="d0">83504</data>
    </edge>
    <edge source="ITA" target="KHM">
      <data key="d0">56442</data>
    </edge>
    <edge source="ITA" target="CMR">
      <data key="d0">31975</data>
    </edge>
    <edge source="ITA" target="CAN">
      <data key="d0">3166753</data>
    </edge>
    <edge source="ITA" target="CHL">
      <data key="d0">13098</data>
    </edge>
    <edge source="ITA" target="CHN">
      <data key="d0">12397690</data>
    </edge>
    <edge source="ITA" target="COL">
      <data key="d0">42603</data>
    </edge>
    <edge source="ITA" target="CRI">
      <data key="d0">259232</data>
    </edge>
    <edge source="ITA" target="HRV">
      <data key="d0">10373007</data>
    </edge>
    <edge source="ITA" target="CZE">
      <data key="d0">5075466</data>
    </edge>
    <edge source="ITA" target="DNK">
      <data key="d0">1764926</data>
    </edge>
    <edge source="ITA" target="ETH">
      <data key="d0">138736</data>
    </edge>
    <edge source="ITA" target="EST">
      <data key="d0">1029658</data>
    </edge>
    <edge source="ITA" target="FIN">
      <data key="d0">533522</data>
    </edge>
    <edge source="ITA" target="FRA">
      <data key="d0">34233701</data>
    </edge>
    <edge source="ITA" target="GEO">
      <data key="d0">231596</data>
    </edge>
    <edge source="ITA" target="DEU">
      <data key="d0">31937467</data>
    </edge>
    <edge source="ITA" target="GHA">
      <data key="d0">41002</data>
    </edge>
    <edge source="ITA" target="GRC">
      <data key="d0">2304090</data>
    </edge>
    <edge source="ITA" target="HKG">
      <data key="d0">1770256</data>
    </edge>
    <edge source="ITA" target="HUN">
      <data key="d0">5906265</data>
    </edge>
    <edge source="ITA" target="IDN">
      <data key="d0">569328</data>
    </edge>
    <edge source="ITA" target="IRL">
      <data key="d0">2037406</data>
    </edge>
    <edge source="ITA" target="ISR">
      <data key="d0">3627196</data>
    </edge>
    <edge source="ITA" target="JPN">
      <data key="d0">5003614</data>
    </edge>
    <edge source="ITA" target="KAZ">
      <data key="d0">776057</data>
    </edge>
    <edge source="ITA" target="JOR">
      <data key="d0">383462</data>
    </edge>
    <edge source="ITA" target="KOR">
      <data key="d0">2407771</data>
    </edge>
    <edge source="ITA" target="KGZ">
      <data key="d0">40890</data>
    </edge>
    <edge source="ITA" target="LBN">
      <data key="d0">3793914</data>
    </edge>
    <edge source="ITA" target="LVA">
      <data key="d0">1222953</data>
    </edge>
    <edge source="ITA" target="LTU">
      <data key="d0">1141484</data>
    </edge>
    <edge source="ITA" target="MYS">
      <data key="d0">220091</data>
    </edge>
    <edge source="ITA" target="MUS">
      <data key="d0">25497</data>
    </edge>
    <edge source="ITA" target="MEX">
      <data key="d0">667532</data>
    </edge>
    <edge source="ITA" target="MDA">
      <data key="d0">119287</data>
    </edge>
    <edge source="ITA" target="MAR">
      <data key="d0">5973667</data>
    </edge>
    <edge source="ITA" target="OMN">
      <data key="d0">1595268</data>
    </edge>
    <edge source="ITA" target="NLD">
      <data key="d0">7050450</data>
    </edge>
    <edge source="ITA" target="NZL">
      <data key="d0">559959</data>
    </edge>
    <edge source="ITA" target="NOR">
      <data key="d0">586644</data>
    </edge>
    <edge source="ITA" target="PAK">
      <data key="d0">351492</data>
    </edge>
    <edge source="ITA" target="PAN">
      <data key="d0">45917</data>
    </edge>
    <edge source="ITA" target="PER">
      <data key="d0">50150</data>
    </edge>
    <edge source="ITA" target="PHL">
      <data key="d0">74138</data>
    </edge>
    <edge source="ITA" target="POL">
      <data key="d0">2191344</data>
    </edge>
    <edge source="ITA" target="PRT">
      <data key="d0">4693690</data>
    </edge>
    <edge source="ITA" target="ROU">
      <data key="d0">4395998</data>
    </edge>
    <edge source="ITA" target="RUS">
      <data key="d0">5330831</data>
    </edge>
    <edge source="ITA" target="SAU">
      <data key="d0">1228249</data>
    </edge>
    <edge source="ITA" target="SEN">
      <data key="d0">913329</data>
    </edge>
    <edge source="ITA" target="SRB">
      <data key="d0">630566</data>
    </edge>
    <edge source="ITA" target="IND">
      <data key="d0">1034789</data>
    </edge>
    <edge source="ITA" target="SGP">
      <data key="d0">273226</data>
    </edge>
    <edge source="ITA" target="SVK">
      <data key="d0">1820470</data>
    </edge>
    <edge source="ITA" target="VNM">
      <data key="d0">1567974</data>
    </edge>
    <edge source="ITA" target="SVN">
      <data key="d0">7125683</data>
    </edge>
    <edge source="ITA" target="ZAF">
      <data key="d0">624987</data>
    </edge>
    <edge source="ITA" target="ESP">
      <data key="d0">9109308</data>
    </edge>
    <edge source="ITA" target="SWE">
      <data key="d0">2289542</data>
    </edge>
    <edge source="ITA" target="CHE">
      <data key="d0">22836832</data>
    </edge>
    <edge source="ITA" target="THA">
      <data key="d0">983428</data>
    </edge>
    <edge source="ITA" target="ARE">
      <data key="d0">11014900</data>
    </edge>
    <edge source="ITA" target="TUN">
      <data key="d0">3785227</data>
    </edge>
    <edge source="ITA" target="TUR">
      <data key="d0">4133516</data>
    </edge>
    <edge source="ITA" target="UKR">
      <data key="d0">1535640</data>
    </edge>
    <edge source="ITA" target="MKD">
      <data key="d0">30874</data>
    </edge>
    <edge source="ITA" target="EGY">
      <data key="d0">2814688</data>
    </edge>
    <edge source="ITA" target="GBR">
      <data key="d0">68578024</data>
    </edge>
    <edge source="ITA" target="TZA">
      <data key="d0">24700</data>
    </edge>
    <edge source="ITA" target="USA">
      <data key="d0">22290400</data>
    </edge>
    <edge source="ITA" target="URY">
      <data key="d0">116195</data>
    </edge>
    <edge source="MKD" target="ALB">
      <data key="d0">15986</data>
    </edge>
    <edge source="MKD" target="HRV">
      <data key="d0">99550</data>
    </edge>
    <edge source="MKD" target="CZE">
      <data key="d0">12686</data>
    </edge>
    <edge source="MKD" target="DEU">
      <data key="d0">36312</data>
    </edge>
    <edge source="MKD" target="GRC">
      <data key="d0">342986</data>
    </edge>
    <edge source="MKD" target="ITA">
      <data key="d0">474532</data>
    </edge>
    <edge source="MKD" target="JPN">
      <data key="d0">243459</data>
    </edge>
    <edge source="MKD" target="OMN">
      <data key="d0">223304</data>
    </edge>
    <edge source="MKD" target="PAK">
      <data key="d0">26460</data>
    </edge>
    <edge source="MKD" target="ROU">
      <data key="d0">48694</data>
    </edge>
    <edge source="MKD" target="SRB">
      <data key="d0">56555</data>
    </edge>
    <edge source="MKD" target="SVN">
      <data key="d0">87401</data>
    </edge>
    <edge source="MKD" target="CHE">
      <data key="d0">12399</data>
    </edge>
    <edge source="MKD" target="ARE">
      <data key="d0">49255</data>
    </edge>
    <edge source="MKD" target="TUR">
      <data key="d0">539175</data>
    </edge>
    <edge source="DZA" target="CHN">
      <data key="d0">270784</data>
    </edge>
    <edge source="DZA" target="FRA">
      <data key="d0">11318</data>
    </edge>
    <edge source="DZA" target="PRT">
      <data key="d0">328873</data>
    </edge>
    <edge source="DZA" target="IND">
      <data key="d0">317499</data>
    </edge>
    <edge source="CHN" target="ALB">
      <data key="d0">82892</data>
    </edge>
    <edge source="CHN" target="DZA">
      <data key="d0">856130</data>
    </edge>
    <edge source="CHN" target="AZE">
      <data key="d0">1097014</data>
    </edge>
    <edge source="CHN" target="ARG">
      <data key="d0">160061</data>
    </edge>
    <edge source="CHN" target="AUS">
      <data key="d0">40126059</data>
    </edge>
    <edge source="CHN" target="AUT">
      <data key="d0">27507</data>
    </edge>
    <edge source="CHN" target="BEL">
      <data key="d0">4373767</data>
    </edge>
    <edge source="CHN" target="BRA">
      <data key="d0">493621</data>
    </edge>
    <edge source="CHN" target="BGR">
      <data key="d0">180584</data>
    </edge>
    <edge source="CHN" target="BLR">
      <data key="d0">20842</data>
    </edge>
    <edge source="CHN" target="KHM">
      <data key="d0">67736</data>
    </edge>
    <edge source="CHN" target="CMR">
      <data key="d0">18140</data>
    </edge>
    <edge source="CHN" target="CAN">
      <data key="d0">21715341</data>
    </edge>
    <edge source="CHN" target="LKA">
      <data key="d0">781114</data>
    </edge>
    <edge source="CHN" target="CHL">
      <data key="d0">469625</data>
    </edge>
    <edge source="CHN" target="COL">
      <data key="d0">628185</data>
    </edge>
    <edge source="CHN" target="CRI">
      <data key="d0">502596</data>
    </edge>
    <edge source="CHN" target="HRV">
      <data key="d0">849704</data>
    </edge>
    <edge source="CHN" target="CZE">
      <data key="d0">281566</data>
    </edge>
    <edge source="CHN" target="BEN">
      <data key="d0">25932</data>
    </edge>
    <edge source="CHN" target="DNK">
      <data key="d0">1226220</data>
    </edge>
    <edge source="CHN" target="ECU">
      <data key="d0">643899</data>
    </edge>
    <edge source="CHN" target="SLV">
      <data key="d0">40606</data>
    </edge>
    <edge source="CHN" target="ETH">
      <data key="d0">180177</data>
    </edge>
    <edge source="CHN" target="FIN">
      <data key="d0">139350</data>
    </edge>
    <edge source="CHN" target="FRA">
      <data key="d0">6739974</data>
    </edge>
    <edge source="CHN" target="GEO">
      <data key="d0">168406</data>
    </edge>
    <edge source="CHN" target="PSE">
      <data key="d0">12149</data>
    </edge>
    <edge source="CHN" target="DEU">
      <data key="d0">16475330</data>
    </edge>
    <edge source="CHN" target="GHA">
      <data key="d0">56284</data>
    </edge>
    <edge source="CHN" target="GRC">
      <data key="d0">778239</data>
    </edge>
    <edge source="CHN" target="GTM">
      <data key="d0">106693</data>
    </edge>
    <edge source="CHN" target="HND">
      <data key="d0">91840</data>
    </edge>
    <edge source="CHN" target="HKG">
      <data key="d0">4110109</data>
    </edge>
    <edge source="CHN" target="HUN">
      <data key="d0">74611</data>
    </edge>
    <edge source="CHN" target="IDN">
      <data key="d0">2206170</data>
    </edge>
    <edge source="CHN" target="IRL">
      <data key="d0">187688</data>
    </edge>
    <edge source="CHN" target="ISR">
      <data key="d0">4356742</data>
    </edge>
    <edge source="CHN" target="ITA">
      <data key="d0">3890092</data>
    </edge>
    <edge source="CHN" target="JPN">
      <data key="d0">176423888</data>
    </edge>
    <edge source="CHN" target="KAZ">
      <data key="d0">27404</data>
    </edge>
    <edge source="CHN" target="JOR">
      <data key="d0">1689841</data>
    </edge>
    <edge source="CHN" target="KOR">
      <data key="d0">49403170</data>
    </edge>
    <edge source="CHN" target="KGZ">
      <data key="d0">22370</data>
    </edge>
    <edge source="CHN" target="LBN">
      <data key="d0">443153</data>
    </edge>
    <edge source="CHN" target="LVA">
      <data key="d0">77839</data>
    </edge>
    <edge source="CHN" target="LTU">
      <data key="d0">169427</data>
    </edge>
    <edge source="CHN" target="MDG">
      <data key="d0">33721</data>
    </edge>
    <edge source="CHN" target="MYS">
      <data key="d0">4195530</data>
    </edge>
    <edge source="CHN" target="MRT">
      <data key="d0">169405</data>
    </edge>
    <edge source="CHN" target="MUS">
      <data key="d0">62101</data>
    </edge>
    <edge source="CHN" target="MEX">
      <data key="d0">3457791</data>
    </edge>
    <edge source="CHN" target="MAR">
      <data key="d0">982368</data>
    </edge>
    <edge source="CHN" target="MOZ">
      <data key="d0">206195</data>
    </edge>
    <edge source="CHN" target="OMN">
      <data key="d0">1757252</data>
    </edge>
    <edge source="CHN" target="NAM">
      <data key="d0">94081</data>
    </edge>
    <edge source="CHN" target="NLD">
      <data key="d0">10953679</data>
    </edge>
    <edge source="CHN" target="NZL">
      <data key="d0">2189075</data>
    </edge>
    <edge source="CHN" target="NIC">
      <data key="d0">620062</data>
    </edge>
    <edge source="CHN" target="NOR">
      <data key="d0">226681</data>
    </edge>
    <edge source="CHN" target="PAK">
      <data key="d0">3132298</data>
    </edge>
    <edge source="CHN" target="PAN">
      <data key="d0">219778</data>
    </edge>
    <edge source="CHN" target="PER">
      <data key="d0">957302</data>
    </edge>
    <edge source="CHN" target="PHL">
      <data key="d0">1574249</data>
    </edge>
    <edge source="CHN" target="POL">
      <data key="d0">3244708</data>
    </edge>
    <edge source="CHN" target="PRT">
      <data key="d0">155558</data>
    </edge>
    <edge source="CHN" target="ROU">
      <data key="d0">740763</data>
    </edge>
    <edge source="CHN" target="RUS">
      <data key="d0">2944489</data>
    </edge>
    <edge source="CHN" target="SAU">
      <data key="d0">14615889</data>
    </edge>
    <edge source="CHN" target="SEN">
      <data key="d0">63491</data>
    </edge>
    <edge source="CHN" target="IND">
      <data key="d0">13732346</data>
    </edge>
    <edge source="CHN" target="SGP">
      <data key="d0">1477415</data>
    </edge>
    <edge source="CHN" target="VNM">
      <data key="d0">34528327</data>
    </edge>
    <edge source="CHN" target="SVN">
      <data key="d0">1246067</data>
    </edge>
    <edge source="CHN" target="ZAF">
      <data key="d0">3443031</data>
    </edge>
    <edge source="CHN" target="ESP">
      <data key="d0">2749289</data>
    </edge>
    <edge source="CHN" target="SWE">
      <data key="d0">1391451</data>
    </edge>
    <edge source="CHN" target="CHE">
      <data key="d0">170704</data>
    </edge>
    <edge source="CHN" target="THA">
      <data key="d0">4214070</data>
    </edge>
    <edge source="CHN" target="ARE">
      <data key="d0">6085694</data>
    </edge>
    <edge source="CHN" target="TUN">
      <data key="d0">388041</data>
    </edge>
    <edge source="CHN" target="TUR">
      <data key="d0">2402448</data>
    </edge>
    <edge source="CHN" target="UKR">
      <data key="d0">253960</data>
    </edge>
    <edge source="CHN" target="EGY">
      <data key="d0">671398</data>
    </edge>
    <edge source="CHN" target="GBR">
      <data key="d0">27792122</data>
    </edge>
    <edge source="CHN" target="USA">
      <data key="d0">292027858</data>
    </edge>
    <edge source="CHN" target="URY">
      <data key="d0">54095</data>
    </edge>
    <edge source="FRA" target="DZA">
      <data key="d0">15751369</data>
    </edge>
    <edge source="FRA" target="ARG">
      <data key="d0">477546</data>
    </edge>
    <edge source="FRA" target="AUS">
      <data key="d0">2815975</data>
    </edge>
    <edge source="FRA" target="AUT">
      <data key="d0">5389277</data>
    </edge>
    <edge source="FRA" target="ARM">
      <data key="d0">25531</data>
    </edge>
    <edge source="FRA" target="BEL">
      <data key="d0">187808815</data>
    </edge>
    <edge source="FRA" target="BRA">
      <data key="d0">48766</data>
    </edge>
    <edge source="FRA" target="BGR">
      <data key="d0">600255</data>
    </edge>
    <edge source="FRA" target="CMR">
      <data key="d0">30283</data>
    </edge>
    <edge source="FRA" target="CAN">
      <data key="d0">2115889</data>
    </edge>
    <edge source="FRA" target="CHL">
      <data key="d0">5752874</data>
    </edge>
    <edge source="FRA" target="CHN">
      <data key="d0">55063544</data>
    </edge>
    <edge source="FRA" target="HRV">
      <data key="d0">99950</data>
    </edge>
    <edge source="FRA" target="CZE">
      <data key="d0">4973019</data>
    </edge>
    <edge source="FRA" target="BEN">
      <data key="d0">21732</data>
    </edge>
    <edge source="FRA" target="DNK">
      <data key="d0">1448030</data>
    </edge>
    <edge source="FRA" target="EST">
      <data key="d0">557624</data>
    </edge>
    <edge source="FRA" target="FIN">
      <data key="d0">452970</data>
    </edge>
    <edge source="FRA" target="GEO">
      <data key="d0">150381</data>
    </edge>
    <edge source="FRA" target="DEU">
      <data key="d0">109639633</data>
    </edge>
    <edge source="FRA" target="GRC">
      <data key="d0">206729</data>
    </edge>
    <edge source="FRA" target="HKG">
      <data key="d0">4244468</data>
    </edge>
    <edge source="FRA" target="HUN">
      <data key="d0">401669</data>
    </edge>
    <edge source="FRA" target="IDN">
      <data key="d0">3733570</data>
    </edge>
    <edge source="FRA" target="IRL">
      <data key="d0">1998483</data>
    </edge>
    <edge source="FRA" target="ISR">
      <data key="d0">1031834</data>
    </edge>
    <edge source="FRA" target="ITA">
      <data key="d0">117047408</data>
    </edge>
    <edge source="FRA" target="CIV">
      <data key="d0">89545</data>
    </edge>
    <edge source="FRA" target="JPN">
      <data key="d0">3255689</data>
    </edge>
    <edge source="FRA" target="JOR">
      <data key="d0">46564</data>
    </edge>
    <edge source="FRA" target="KOR">
      <data key="d0">95503</data>
    </edge>
    <edge source="FRA" target="LBN">
      <data key="d0">487174</data>
    </edge>
    <edge source="FRA" target="LTU">
      <data key="d0">677948</data>
    </edge>
    <edge source="FRA" target="MDG">
      <data key="d0">68160</data>
    </edge>
    <edge source="FRA" target="MYS">
      <data key="d0">2118231</data>
    </edge>
    <edge source="FRA" target="MRT">
      <data key="d0">123756</data>
    </edge>
    <edge source="FRA" target="MUS">
      <data key="d0">76962</data>
    </edge>
    <edge source="FRA" target="MEX">
      <data key="d0">54092</data>
    </edge>
    <edge source="FRA" target="MDA">
      <data key="d0">18035</data>
    </edge>
    <edge source="FRA" target="MAR">
      <data key="d0">18925170</data>
    </edge>
    <edge source="FRA" target="OMN">
      <data key="d0">445597</data>
    </edge>
    <edge source="FRA" target="NLD">
      <data key="d0">39600730</data>
    </edge>
    <edge source="FRA" target="NZL">
      <data key="d0">570356</data>
    </edge>
    <edge source="FRA" target="NOR">
      <data key="d0">21314</data>
    </edge>
    <edge source="FRA" target="PAK">
      <data key="d0">796778</data>
    </edge>
    <edge source="FRA" target="PHL">
      <data key="d0">33392</data>
    </edge>
    <edge source="FRA" target="POL">
      <data key="d0">1771470</data>
    </edge>
    <edge source="FRA" target="PRT">
      <data key="d0">16218077</data>
    </edge>
    <edge source="FRA" target="ROU">
      <data key="d0">2464956</data>
    </edge>
    <edge source="FRA" target="RUS">
      <data key="d0">14213</data>
    </edge>
    <edge source="FRA" target="SAU">
      <data key="d0">740619</data>
    </edge>
    <edge source="FRA" target="SEN">
      <data key="d0">2091664</data>
    </edge>
    <edge source="FRA" target="SRB">
      <data key="d0">189492</data>
    </edge>
    <edge source="FRA" target="IND">
      <data key="d0">2635157</data>
    </edge>
    <edge source="FRA" target="SGP">
      <data key="d0">15134</data>
    </edge>
    <edge source="FRA" target="SVK">
      <data key="d0">659654</data>
    </edge>
    <edge source="FRA" target="VNM">
      <data key="d0">14517552</data>
    </edge>
    <edge source="FRA" target="SVN">
      <data key="d0">758912</data>
    </edge>
    <edge source="FRA" target="ZAF">
      <data key="d0">521704</data>
    </edge>
    <edge source="FRA" target="ESP">
      <data key="d0">96882392</data>
    </edge>
    <edge source="FRA" target="SWE">
      <data key="d0">726035</data>
    </edge>
    <edge source="FRA" target="CHE">
      <data key="d0">49972089</data>
    </edge>
    <edge source="FRA" target="THA">
      <data key="d0">802404</data>
    </edge>
    <edge source="FRA" target="ARE">
      <data key="d0">1220055</data>
    </edge>
    <edge source="FRA" target="TUN">
      <data key="d0">5792360</data>
    </edge>
    <edge source="FRA" target="TUR">
      <data key="d0">2066785</data>
    </edge>
    <edge source="FRA" target="EGY">
      <data key="d0">290754</data>
    </edge>
    <edge source="FRA" target="GBR">
      <data key="d0">42324326</data>
    </edge>
    <edge source="FRA" target="USA">
      <data key="d0">9768520</data>
    </edge>
    <edge source="PRT" target="ALB">
      <data key="d0">25759</data>
    </edge>
    <edge source="PRT" target="DZA">
      <data key="d0">2275261</data>
    </edge>
    <edge source="PRT" target="ARG">
      <data key="d0">371613</data>
    </edge>
    <edge source="PRT" target="AUS">
      <data key="d0">86551</data>
    </edge>
    <edge source="PRT" target="AUT">
      <data key="d0">1008326</data>
    </edge>
    <edge source="PRT" target="BEL">
      <data key="d0">8254315</data>
    </edge>
    <edge source="PRT" target="BRA">
      <data key="d0">1203149</data>
    </edge>
    <edge source="PRT" target="CAN">
      <data key="d0">257223</data>
    </edge>
    <edge source="PRT" target="CHL">
      <data key="d0">90426</data>
    </edge>
    <edge source="PRT" target="CHN">
      <data key="d0">5856971</data>
    </edge>
    <edge source="PRT" target="COL">
      <data key="d0">220212</data>
    </edge>
    <edge source="PRT" target="HRV">
      <data key="d0">70185</data>
    </edge>
    <edge source="PRT" target="CZE">
      <data key="d0">231893</data>
    </edge>
    <edge source="PRT" target="DNK">
      <data key="d0">19326617</data>
    </edge>
    <edge source="PRT" target="EST">
      <data key="d0">69131</data>
    </edge>
    <edge source="PRT" target="FIN">
      <data key="d0">37475</data>
    </edge>
    <edge source="PRT" target="FRA">
      <data key="d0">14796358</data>
    </edge>
    <edge source="PRT" target="DEU">
      <data key="d0">7868117</data>
    </edge>
    <edge source="PRT" target="GHA">
      <data key="d0">92119</data>
    </edge>
    <edge source="PRT" target="GRC">
      <data key="d0">131692</data>
    </edge>
    <edge source="PRT" target="IRL">
      <data key="d0">82844</data>
    </edge>
    <edge source="PRT" target="ISR">
      <data key="d0">296338</data>
    </edge>
    <edge source="PRT" target="ITA">
      <data key="d0">5627993</data>
    </edge>
    <edge source="PRT" target="JPN">
      <data key="d0">2183213</data>
    </edge>
    <edge source="PRT" target="KAZ">
      <data key="d0">10955</data>
    </edge>
    <edge source="PRT" target="JOR">
      <data key="d0">24404</data>
    </edge>
    <edge source="PRT" target="KOR">
      <data key="d0">485008</data>
    </edge>
    <edge source="PRT" target="LBN">
      <data key="d0">32255</data>
    </edge>
    <edge source="PRT" target="MDG">
      <data key="d0">17589</data>
    </edge>
    <edge source="PRT" target="MEX">
      <data key="d0">103300</data>
    </edge>
    <edge source="PRT" target="MAR">
      <data key="d0">12445966</data>
    </edge>
    <edge source="PRT" target="MOZ">
      <data key="d0">337412</data>
    </edge>
    <edge source="PRT" target="NLD">
      <data key="d0">15699687</data>
    </edge>
    <edge source="PRT" target="NOR">
      <data key="d0">245722</data>
    </edge>
    <edge source="PRT" target="PAK">
      <data key="d0">52276</data>
    </edge>
    <edge source="PRT" target="PAN">
      <data key="d0">36867</data>
    </edge>
    <edge source="PRT" target="PER">
      <data key="d0">338847</data>
    </edge>
    <edge source="PRT" target="PHL">
      <data key="d0">252148</data>
    </edge>
    <edge source="PRT" target="POL">
      <data key="d0">253091</data>
    </edge>
    <edge source="PRT" target="ROU">
      <data key="d0">32173</data>
    </edge>
    <edge source="PRT" target="RUS">
      <data key="d0">336261</data>
    </edge>
    <edge source="PRT" target="SAU">
      <data key="d0">172524</data>
    </edge>
    <edge source="PRT" target="SEN">
      <data key="d0">599039</data>
    </edge>
    <edge source="PRT" target="IND">
      <data key="d0">1580218</data>
    </edge>
    <edge source="PRT" target="SVK">
      <data key="d0">169700</data>
    </edge>
    <edge source="PRT" target="VNM">
      <data key="d0">650667</data>
    </edge>
    <edge source="PRT" target="SVN">
      <data key="d0">19678</data>
    </edge>
    <edge source="PRT" target="ZAF">
      <data key="d0">33465</data>
    </edge>
    <edge source="PRT" target="ESP">
      <data key="d0">114123698</data>
    </edge>
    <edge source="PRT" target="SWE">
      <data key="d0">419396</data>
    </edge>
    <edge source="PRT" target="CHE">
      <data key="d0">1061511</data>
    </edge>
    <edge source="PRT" target="ARE">
      <data key="d0">3838725</data>
    </edge>
    <edge source="PRT" target="TUN">
      <data key="d0">13991</data>
    </edge>
    <edge source="PRT" target="TUR">
      <data key="d0">113672</data>
    </edge>
    <edge source="PRT" target="UKR">
      <data key="d0">11026</data>
    </edge>
    <edge source="PRT" target="EGY">
      <data key="d0">25096</data>
    </edge>
    <edge source="PRT" target="GBR">
      <data key="d0">32986560</data>
    </edge>
    <edge source="PRT" target="USA">
      <data key="d0">4825998</data>
    </edge>
    <edge source="IND" target="AUS">
      <data key="d0">86861</data>
    </edge>
    <edge source="IND" target="BEL">
      <data key="d0">1291842</data>
    </edge>
    <edge source="IND" target="CAN">
      <data key="d0">19914</data>
    </edge>
    <edge source="IND" target="LKA">
      <data key="d0">2699338</data>
    </edge>
    <edge source="IND" target="CHN">
      <data key="d0">16587423</data>
    </edge>
    <edge source="IND" target="HRV">
      <data key="d0">17336</data>
    </edge>
    <edge source="IND" target="DNK">
      <data key="d0">407208</data>
    </edge>
    <edge source="IND" target="ETH">
      <data key="d0">85504</data>
    </edge>
    <edge source="IND" target="FRA">
      <data key="d0">865756</data>
    </edge>
    <edge source="IND" target="DEU">
      <data key="d0">40490</data>
    </edge>
    <edge source="IND" target="GHA">
      <data key="d0">12528</data>
    </edge>
    <edge source="IND" target="GRC">
      <data key="d0">448266</data>
    </edge>
    <edge source="IND" target="GTM">
      <data key="d0">28055</data>
    </edge>
    <edge source="IND" target="HKG">
      <data key="d0">3640109</data>
    </edge>
    <edge source="IND" target="HUN">
      <data key="d0">20981</data>
    </edge>
    <edge source="IND" target="IDN">
      <data key="d0">139045</data>
    </edge>
    <edge source="IND" target="IRL">
      <data key="d0">25961</data>
    </edge>
    <edge source="IND" target="ISR">
      <data key="d0">108052</data>
    </edge>
    <edge source="IND" target="ITA">
      <data key="d0">1417029</data>
    </edge>
    <edge source="IND" target="JPN">
      <data key="d0">82085</data>
    </edge>
    <edge source="IND" target="KOR">
      <data key="d0">310085</data>
    </edge>
    <edge source="IND" target="MYS">
      <data key="d0">436064</data>
    </edge>
    <edge source="IND" target="MUS">
      <data key="d0">13083</data>
    </edge>
    <edge source="IND" target="MEX">
      <data key="d0">291431</data>
    </edge>
    <edge source="IND" target="OMN">
      <data key="d0">703456</data>
    </edge>
    <edge source="IND" target="NLD">
      <data key="d0">1018912</data>
    </edge>
    <edge source="IND" target="PAK">
      <data key="d0">1651756</data>
    </edge>
    <edge source="IND" target="POL">
      <data key="d0">40090</data>
    </edge>
    <edge source="IND" target="PRT">
      <data key="d0">26012</data>
    </edge>
    <edge source="IND" target="SAU">
      <data key="d0">817740</data>
    </edge>
    <edge source="IND" target="SGP">
      <data key="d0">55211</data>
    </edge>
    <edge source="IND" target="VNM">
      <data key="d0">2068637</data>
    </edge>
    <edge source="IND" target="ESP">
      <data key="d0">35510</data>
    </edge>
    <edge source="IND" target="SWE">
      <data key="d0">55762</data>
    </edge>
    <edge source="IND" target="CHE">
      <data key="d0">22855</data>
    </edge>
    <edge source="IND" target="THA">
      <data key="d0">1666489</data>
    </edge>
    <edge source="IND" target="ARE">
      <data key="d0">5201577</data>
    </edge>
    <edge source="IND" target="GBR">
      <data key="d0">66465</data>
    </edge>
    <edge source="IND" target="USA">
      <data key="d0">1414716</data>
    </edge>
    <edge source="AZE" target="RUS">
      <data key="d0">80814</data>
    </edge>
    <edge source="AZE" target="TUR">
      <data key="d0">581875</data>
    </edge>
    <edge source="AZE" target="UKR">
      <data key="d0">25850</data>
    </edge>
    <edge source="RUS" target="DZA">
      <data key="d0">40376</data>
    </edge>
    <edge source="RUS" target="AZE">
      <data key="d0">63043926</data>
    </edge>
    <edge source="RUS" target="AUS">
      <data key="d0">1870884</data>
    </edge>
    <edge source="RUS" target="AUT">
      <data key="d0">25532487</data>
    </edge>
    <edge source="RUS" target="ARM">
      <data key="d0">1827311</data>
    </edge>
    <edge source="RUS" target="BEL">
      <data key="d0">32730441</data>
    </edge>
    <edge source="RUS" target="BGR">
      <data key="d0">647065</data>
    </edge>
    <edge source="RUS" target="BLR">
      <data key="d0">8401393</data>
    </edge>
    <edge source="RUS" target="CAN">
      <data key="d0">310105</data>
    </edge>
    <edge source="RUS" target="LKA">
      <data key="d0">508100</data>
    </edge>
    <edge source="RUS" target="CHN">
      <data key="d0">2551167624</data>
    </edge>
    <edge source="RUS" target="HRV">
      <data key="d0">79632</data>
    </edge>
    <edge source="RUS" target="CZE">
      <data key="d0">9957718</data>
    </edge>
    <edge source="RUS" target="DNK">
      <data key="d0">49085442</data>
    </edge>
    <edge source="RUS" target="EST">
      <data key="d0">108178205</data>
    </edge>
    <edge source="RUS" target="FIN">
      <data key="d0">359562212</data>
    </edge>
    <edge source="RUS" target="FRA">
      <data key="d0">52968468</data>
    </edge>
    <edge source="RUS" target="GEO">
      <data key="d0">9690322</data>
    </edge>
    <edge source="RUS" target="PSE">
      <data key="d0">21148</data>
    </edge>
    <edge source="RUS" target="DEU">
      <data key="d0">121728562</data>
    </edge>
    <edge source="RUS" target="GRC">
      <data key="d0">2494547</data>
    </edge>
    <edge source="RUS" target="HKG">
      <data key="d0">347772</data>
    </edge>
    <edge source="RUS" target="HUN">
      <data key="d0">3947662</data>
    </edge>
    <edge source="RUS" target="IRL">
      <data key="d0">3456500</data>
    </edge>
    <edge source="RUS" target="ISR">
      <data key="d0">12209871</data>
    </edge>
    <edge source="RUS" target="ITA">
      <data key="d0">26237026</data>
    </edge>
    <edge source="RUS" target="JPN">
      <data key="d0">269730650</data>
    </edge>
    <edge source="RUS" target="KAZ">
      <data key="d0">42356671</data>
    </edge>
    <edge source="RUS" target="JOR">
      <data key="d0">3829453</data>
    </edge>
    <edge source="RUS" target="KOR">
      <data key="d0">77202052</data>
    </edge>
    <edge source="RUS" target="KGZ">
      <data key="d0">7039002</data>
    </edge>
    <edge source="RUS" target="LBN">
      <data key="d0">9048023</data>
    </edge>
    <edge source="RUS" target="LVA">
      <data key="d0">53212404</data>
    </edge>
    <edge source="RUS" target="LTU">
      <data key="d0">41033625</data>
    </edge>
    <edge source="RUS" target="MYS">
      <data key="d0">376075</data>
    </edge>
    <edge source="RUS" target="MDA">
      <data key="d0">3871467</data>
    </edge>
    <edge source="RUS" target="MAR">
      <data key="d0">1402655</data>
    </edge>
    <edge source="RUS" target="NLD">
      <data key="d0">64876831</data>
    </edge>
    <edge source="RUS" target="NZL">
      <data key="d0">14758</data>
    </edge>
    <edge source="RUS" target="NOR">
      <data key="d0">2444670</data>
    </edge>
    <edge source="RUS" target="PAK">
      <data key="d0">1899123</data>
    </edge>
    <edge source="RUS" target="PHL">
      <data key="d0">774204</data>
    </edge>
    <edge source="RUS" target="POL">
      <data key="d0">13426640</data>
    </edge>
    <edge source="RUS" target="PRT">
      <data key="d0">877284</data>
    </edge>
    <edge source="RUS" target="ROU">
      <data key="d0">4601800</data>
    </edge>
    <edge source="RUS" target="SAU">
      <data key="d0">6218149</data>
    </edge>
    <edge source="RUS" target="SRB">
      <data key="d0">681438</data>
    </edge>
    <edge source="RUS" target="IND">
      <data key="d0">3816502</data>
    </edge>
    <edge source="RUS" target="SGP">
      <data key="d0">12123</data>
    </edge>
    <edge source="RUS" target="SVK">
      <data key="d0">2082962</data>
    </edge>
    <edge source="RUS" target="VNM">
      <data key="d0">3023508</data>
    </edge>
    <edge source="RUS" target="SVN">
      <data key="d0">1062014</data>
    </edge>
    <edge source="RUS" target="ZAF">
      <data key="d0">82037</data>
    </edge>
    <edge source="RUS" target="ESP">
      <data key="d0">2089535</data>
    </edge>
    <edge source="RUS" target="SWE">
      <data key="d0">33083724</data>
    </edge>
    <edge source="RUS" target="CHE">
      <data key="d0">2425832</data>
    </edge>
    <edge source="RUS" target="THA">
      <data key="d0">393871</data>
    </edge>
    <edge source="RUS" target="ARE">
      <data key="d0">1801519</data>
    </edge>
    <edge source="RUS" target="TUN">
      <data key="d0">1997270</data>
    </edge>
    <edge source="RUS" target="TUR">
      <data key="d0">34038264</data>
    </edge>
    <edge source="RUS" target="UKR">
      <data key="d0">5085017</data>
    </edge>
    <edge source="RUS" target="EGY">
      <data key="d0">212231690</data>
    </edge>
    <edge source="RUS" target="GBR">
      <data key="d0">64028121</data>
    </edge>
    <edge source="RUS" target="USA">
      <data key="d0">11905860</data>
    </edge>
    <edge source="TUR" target="DZA">
      <data key="d0">85282</data>
    </edge>
    <edge source="TUR" target="AZE">
      <data key="d0">1398536</data>
    </edge>
    <edge source="TUR" target="AUT">
      <data key="d0">71530</data>
    </edge>
    <edge source="TUR" target="BEL">
      <data key="d0">32803</data>
    </edge>
    <edge source="TUR" target="BGR">
      <data key="d0">197631</data>
    </edge>
    <edge source="TUR" target="BLR">
      <data key="d0">129352</data>
    </edge>
    <edge source="TUR" target="CAN">
      <data key="d0">273992</data>
    </edge>
    <edge source="TUR" target="LKA">
      <data key="d0">103757</data>
    </edge>
    <edge source="TUR" target="CHN">
      <data key="d0">12743</data>
    </edge>
    <edge source="TUR" target="DNK">
      <data key="d0">60388</data>
    </edge>
    <edge source="TUR" target="ETH">
      <data key="d0">279973</data>
    </edge>
    <edge source="TUR" target="FRA">
      <data key="d0">139419</data>
    </edge>
    <edge source="TUR" target="GEO">
      <data key="d0">1143707</data>
    </edge>
    <edge source="TUR" target="DEU">
      <data key="d0">125558</data>
    </edge>
    <edge source="TUR" target="GHA">
      <data key="d0">21772</data>
    </edge>
    <edge source="TUR" target="GRC">
      <data key="d0">193738</data>
    </edge>
    <edge source="TUR" target="ISR">
      <data key="d0">448952</data>
    </edge>
    <edge source="TUR" target="ITA">
      <data key="d0">104520</data>
    </edge>
    <edge source="TUR" target="CIV">
      <data key="d0">53766</data>
    </edge>
    <edge source="TUR" target="KAZ">
      <data key="d0">99437</data>
    </edge>
    <edge source="TUR" target="JOR">
      <data key="d0">194634</data>
    </edge>
    <edge source="TUR" target="KGZ">
      <data key="d0">21954</data>
    </edge>
    <edge source="TUR" target="LBN">
      <data key="d0">463351</data>
    </edge>
    <edge source="TUR" target="MRT">
      <data key="d0">35169</data>
    </edge>
    <edge source="TUR" target="MAR">
      <data key="d0">79809</data>
    </edge>
    <edge source="TUR" target="OMN">
      <data key="d0">102498</data>
    </edge>
    <edge source="TUR" target="NLD">
      <data key="d0">62822</data>
    </edge>
    <edge source="TUR" target="PAK">
      <data key="d0">371195</data>
    </edge>
    <edge source="TUR" target="POL">
      <data key="d0">34606</data>
    </edge>
    <edge source="TUR" target="ROU">
      <data key="d0">82596</data>
    </edge>
    <edge source="TUR" target="RUS">
      <data key="d0">16551</data>
    </edge>
    <edge source="TUR" target="SAU">
      <data key="d0">661780</data>
    </edge>
    <edge source="TUR" target="SEN">
      <data key="d0">46027</data>
    </edge>
    <edge source="TUR" target="SRB">
      <data key="d0">47402</data>
    </edge>
    <edge source="TUR" target="IND">
      <data key="d0">47725</data>
    </edge>
    <edge source="TUR" target="ZWE">
      <data key="d0">13190</data>
    </edge>
    <edge source="TUR" target="ESP">
      <data key="d0">33200</data>
    </edge>
    <edge source="TUR" target="SWE">
      <data key="d0">15625</data>
    </edge>
    <edge source="TUR" target="ARE">
      <data key="d0">1030634</data>
    </edge>
    <edge source="TUR" target="UKR">
      <data key="d0">26668</data>
    </edge>
    <edge source="TUR" target="MKD">
      <data key="d0">77665</data>
    </edge>
    <edge source="TUR" target="EGY">
      <data key="d0">13587</data>
    </edge>
    <edge source="TUR" target="GBR">
      <data key="d0">114263</data>
    </edge>
    <edge source="TUR" target="USA">
      <data key="d0">13743</data>
    </edge>
    <edge source="UKR" target="ALB">
      <data key="d0">39905</data>
    </edge>
    <edge source="UKR" target="DZA">
      <data key="d0">71579</data>
    </edge>
    <edge source="UKR" target="AZE">
      <data key="d0">2390567</data>
    </edge>
    <edge source="UKR" target="AUT">
      <data key="d0">6370626</data>
    </edge>
    <edge source="UKR" target="ARM">
      <data key="d0">229533</data>
    </edge>
    <edge source="UKR" target="BEL">
      <data key="d0">11735318</data>
    </edge>
    <edge source="UKR" target="BGR">
      <data key="d0">4086346</data>
    </edge>
    <edge source="UKR" target="BLR">
      <data key="d0">1469903</data>
    </edge>
    <edge source="UKR" target="CAN">
      <data key="d0">183738</data>
    </edge>
    <edge source="UKR" target="LKA">
      <data key="d0">176781</data>
    </edge>
    <edge source="UKR" target="CHN">
      <data key="d0">43986855</data>
    </edge>
    <edge source="UKR" target="HRV">
      <data key="d0">1196720</data>
    </edge>
    <edge source="UKR" target="CZE">
      <data key="d0">17788000</data>
    </edge>
    <edge source="UKR" target="DNK">
      <data key="d0">4013427</data>
    </edge>
    <edge source="UKR" target="EST">
      <data key="d0">6119809</data>
    </edge>
    <edge source="UKR" target="FIN">
      <data key="d0">81269</data>
    </edge>
    <edge source="UKR" target="FRA">
      <data key="d0">5745028</data>
    </edge>
    <edge source="UKR" target="GEO">
      <data key="d0">3522273</data>
    </edge>
    <edge source="UKR" target="GMB">
      <data key="d0">36993</data>
    </edge>
    <edge source="UKR" target="PSE">
      <data key="d0">238895</data>
    </edge>
    <edge source="UKR" target="DEU">
      <data key="d0">45965320</data>
    </edge>
    <edge source="UKR" target="GRC">
      <data key="d0">2335454</data>
    </edge>
    <edge source="UKR" target="HKG">
      <data key="d0">828917</data>
    </edge>
    <edge source="UKR" target="HUN">
      <data key="d0">53441535</data>
    </edge>
    <edge source="UKR" target="IDN">
      <data key="d0">353966</data>
    </edge>
    <edge source="UKR" target="IRL">
      <data key="d0">366283</data>
    </edge>
    <edge source="UKR" target="ISR">
      <data key="d0">7837247</data>
    </edge>
    <edge source="UKR" target="ITA">
      <data key="d0">34263999</data>
    </edge>
    <edge source="UKR" target="JPN">
      <data key="d0">50709</data>
    </edge>
    <edge source="UKR" target="KAZ">
      <data key="d0">81575</data>
    </edge>
    <edge source="UKR" target="JOR">
      <data key="d0">773056</data>
    </edge>
    <edge source="UKR" target="KOR">
      <data key="d0">9119477</data>
    </edge>
    <edge source="UKR" target="LBN">
      <data key="d0">1339404</data>
    </edge>
    <edge source="UKR" target="LVA">
      <data key="d0">2208827</data>
    </edge>
    <edge source="UKR" target="LTU">
      <data key="d0">24046124</data>
    </edge>
    <edge source="UKR" target="MYS">
      <data key="d0">160548</data>
    </edge>
    <edge source="UKR" target="MDA">
      <data key="d0">14348390</data>
    </edge>
    <edge source="UKR" target="MAR">
      <data key="d0">96668</data>
    </edge>
    <edge source="UKR" target="OMN">
      <data key="d0">27051</data>
    </edge>
    <edge source="UKR" target="NLD">
      <data key="d0">10891659</data>
    </edge>
    <edge source="UKR" target="NOR">
      <data key="d0">2085481</data>
    </edge>
    <edge source="UKR" target="PAK">
      <data key="d0">1622433</data>
    </edge>
    <edge source="UKR" target="PAN">
      <data key="d0">234285</data>
    </edge>
    <edge source="UKR" target="PHL">
      <data key="d0">192288</data>
    </edge>
    <edge source="UKR" target="POL">
      <data key="d0">79223362</data>
    </edge>
    <edge source="UKR" target="PRT">
      <data key="d0">41783</data>
    </edge>
    <edge source="UKR" target="ROU">
      <data key="d0">101923512</data>
    </edge>
    <edge source="UKR" target="RUS">
      <data key="d0">463920</data>
    </edge>
    <edge source="UKR" target="SAU">
      <data key="d0">987796</data>
    </edge>
    <edge source="UKR" target="SRB">
      <data key="d0">1767599</data>
    </edge>
    <edge source="UKR" target="IND">
      <data key="d0">1054658</data>
    </edge>
    <edge source="UKR" target="SGP">
      <data key="d0">1415538</data>
    </edge>
    <edge source="UKR" target="SVK">
      <data key="d0">11124174</data>
    </edge>
    <edge source="UKR" target="VNM">
      <data key="d0">4192622</data>
    </edge>
    <edge source="UKR" target="SVN">
      <data key="d0">933491</data>
    </edge>
    <edge source="UKR" target="ZAF">
      <data key="d0">87338</data>
    </edge>
    <edge source="UKR" target="ESP">
      <data key="d0">3084097</data>
    </edge>
    <edge source="UKR" target="SWE">
      <data key="d0">668218</data>
    </edge>
    <edge source="UKR" target="CHE">
      <data key="d0">868039</data>
    </edge>
    <edge source="UKR" target="THA">
      <data key="d0">18719</data>
    </edge>
    <edge source="UKR" target="ARE">
      <data key="d0">6367298</data>
    </edge>
    <edge source="UKR" target="TUN">
      <data key="d0">60126</data>
    </edge>
    <edge source="UKR" target="TUR">
      <data key="d0">115648584</data>
    </edge>
    <edge source="UKR" target="MKD">
      <data key="d0">228257</data>
    </edge>
    <edge source="UKR" target="EGY">
      <data key="d0">1376012</data>
    </edge>
    <edge source="UKR" target="GBR">
      <data key="d0">7740963</data>
    </edge>
    <edge source="UKR" target="USA">
      <data key="d0">2246494</data>
    </edge>
    <edge source="ARG" target="AUS">
      <data key="d0">75852</data>
    </edge>
    <edge source="ARG" target="BEL">
      <data key="d0">19662</data>
    </edge>
    <edge source="ARG" target="BOL">
      <data key="d0">155954</data>
    </edge>
    <edge source="ARG" target="BRA">
      <data key="d0">1785477</data>
    </edge>
    <edge source="ARG" target="CAN">
      <data key="d0">1215082</data>
    </edge>
    <edge source="ARG" target="CHL">
      <data key="d0">7431973</data>
    </edge>
    <edge source="ARG" target="CHN">
      <data key="d0">14793031</data>
    </edge>
    <edge source="ARG" target="CRI">
      <data key="d0">154044</data>
    </edge>
    <edge source="ARG" target="FRA">
      <data key="d0">104914</data>
    </edge>
    <edge source="ARG" target="DEU">
      <data key="d0">1747894</data>
    </edge>
    <edge source="ARG" target="GRC">
      <data key="d0">46711</data>
    </edge>
    <edge source="ARG" target="GTM">
      <data key="d0">25244</data>
    </edge>
    <edge source="ARG" target="ISR">
      <data key="d0">41556</data>
    </edge>
    <edge source="ARG" target="ITA">
      <data key="d0">6464565</data>
    </edge>
    <edge source="ARG" target="JPN">
      <data key="d0">149777</data>
    </edge>
    <edge source="ARG" target="JOR">
      <data key="d0">11700</data>
    </edge>
    <edge source="ARG" target="MYS">
      <data key="d0">381953</data>
    </edge>
    <edge source="ARG" target="MEX">
      <data key="d0">670162</data>
    </edge>
    <edge source="ARG" target="NLD">
      <data key="d0">374030</data>
    </edge>
    <edge source="ARG" target="NIC">
      <data key="d0">109307</data>
    </edge>
    <edge source="ARG" target="NOR">
      <data key="d0">185510</data>
    </edge>
    <edge source="ARG" target="PRY">
      <data key="d0">174368</data>
    </edge>
    <edge source="ARG" target="PER">
      <data key="d0">47016</data>
    </edge>
    <edge source="ARG" target="POL">
      <data key="d0">180695</data>
    </edge>
    <edge source="ARG" target="SAU">
      <data key="d0">115924</data>
    </edge>
    <edge source="ARG" target="SGP">
      <data key="d0">20635</data>
    </edge>
    <edge source="ARG" target="VNM">
      <data key="d0">3539388</data>
    </edge>
    <edge source="ARG" target="ESP">
      <data key="d0">1114620</data>
    </edge>
    <edge source="ARG" target="SWE">
      <data key="d0">46200</data>
    </edge>
    <edge source="ARG" target="CHE">
      <data key="d0">74214</data>
    </edge>
    <edge source="ARG" target="ARE">
      <data key="d0">20590</data>
    </edge>
    <edge source="ARG" target="GBR">
      <data key="d0">49826</data>
    </edge>
    <edge source="ARG" target="USA">
      <data key="d0">21251467</data>
    </edge>
    <edge source="ARG" target="URY">
      <data key="d0">673262</data>
    </edge>
    <edge source="AUS" target="CAN">
      <data key="d0">50185</data>
    </edge>
    <edge source="AUS" target="LKA">
      <data key="d0">195707</data>
    </edge>
    <edge source="AUS" target="CHL">
      <data key="d0">26273</data>
    </edge>
    <edge source="AUS" target="CHN">
      <data key="d0">894218101</data>
    </edge>
    <edge source="AUS" target="DNK">
      <data key="d0">3246555</data>
    </edge>
    <edge source="AUS" target="FRA">
      <data key="d0">118923</data>
    </edge>
    <edge source="AUS" target="DEU">
      <data key="d0">49881</data>
    </edge>
    <edge source="AUS" target="HKG">
      <data key="d0">323693</data>
    </edge>
    <edge source="AUS" target="HUN">
      <data key="d0">13166</data>
    </edge>
    <edge source="AUS" target="IDN">
      <data key="d0">2256005</data>
    </edge>
    <edge source="AUS" target="ITA">
      <data key="d0">29708</data>
    </edge>
    <edge source="AUS" target="JPN">
      <data key="d0">274300663</data>
    </edge>
    <edge source="AUS" target="KOR">
      <data key="d0">19847342</data>
    </edge>
    <edge source="AUS" target="MYS">
      <data key="d0">11706294</data>
    </edge>
    <edge source="AUS" target="NLD">
      <data key="d0">26562</data>
    </edge>
    <edge source="AUS" target="NZL">
      <data key="d0">7222778</data>
    </edge>
    <edge source="AUS" target="NOR">
      <data key="d0">97971</data>
    </edge>
    <edge source="AUS" target="PHL">
      <data key="d0">678932</data>
    </edge>
    <edge source="AUS" target="ROU">
      <data key="d0">17157</data>
    </edge>
    <edge source="AUS" target="SAU">
      <data key="d0">3146915</data>
    </edge>
    <edge source="AUS" target="IND">
      <data key="d0">10932242</data>
    </edge>
    <edge source="AUS" target="SGP">
      <data key="d0">891011</data>
    </edge>
    <edge source="AUS" target="VNM">
      <data key="d0">3222170</data>
    </edge>
    <edge source="AUS" target="ZAF">
      <data key="d0">269154</data>
    </edge>
    <edge source="AUS" target="SWE">
      <data key="d0">104434</data>
    </edge>
    <edge source="AUS" target="THA">
      <data key="d0">7030964</data>
    </edge>
    <edge source="AUS" target="ARE">
      <data key="d0">1301444</data>
    </edge>
    <edge source="AUS" target="GBR">
      <data key="d0">716346</data>
    </edge>
    <edge source="AUS" target="TZA">
      <data key="d0">2414111</data>
    </edge>
    <edge source="AUS" target="USA">
      <data key="d0">1473908</data>
    </edge>
    <edge source="BEL" target="DZA">
      <data key="d0">9140420</data>
    </edge>
    <edge source="BEL" target="ARG">
      <data key="d0">304255</data>
    </edge>
    <edge source="BEL" target="AUS">
      <data key="d0">303786</data>
    </edge>
    <edge source="BEL" target="AUT">
      <data key="d0">2789752</data>
    </edge>
    <edge source="BEL" target="ARM">
      <data key="d0">21505</data>
    </edge>
    <edge source="BEL" target="BGR">
      <data key="d0">19415</data>
    </edge>
    <edge source="BEL" target="BLR">
      <data key="d0">11411</data>
    </edge>
    <edge source="BEL" target="CAN">
      <data key="d0">681209</data>
    </edge>
    <edge source="BEL" target="LKA">
      <data key="d0">12565</data>
    </edge>
    <edge source="BEL" target="CHL">
      <data key="d0">727413</data>
    </edge>
    <edge source="BEL" target="CHN">
      <data key="d0">66959445</data>
    </edge>
    <edge source="BEL" target="HRV">
      <data key="d0">23889</data>
    </edge>
    <edge source="BEL" target="CZE">
      <data key="d0">820596</data>
    </edge>
    <edge source="BEL" target="BEN">
      <data key="d0">75924</data>
    </edge>
    <edge source="BEL" target="DNK">
      <data key="d0">6545290</data>
    </edge>
    <edge source="BEL" target="EST">
      <data key="d0">182417</data>
    </edge>
    <edge source="BEL" target="FIN">
      <data key="d0">56915</data>
    </edge>
    <edge source="BEL" target="FRA">
      <data key="d0">323616920</data>
    </edge>
    <edge source="BEL" target="GEO">
      <data key="d0">118380</data>
    </edge>
    <edge source="BEL" target="DEU">
      <data key="d0">176293200</data>
    </edge>
    <edge source="BEL" target="GHA">
      <data key="d0">500255</data>
    </edge>
    <edge source="BEL" target="GRC">
      <data key="d0">828045</data>
    </edge>
    <edge source="BEL" target="HKG">
      <data key="d0">1419130</data>
    </edge>
    <edge source="BEL" target="HUN">
      <data key="d0">128136</data>
    </edge>
    <edge source="BEL" target="IDN">
      <data key="d0">1759182</data>
    </edge>
    <edge source="BEL" target="IRL">
      <data key="d0">2145903</data>
    </edge>
    <edge source="BEL" target="ISR">
      <data key="d0">307663</data>
    </edge>
    <edge source="BEL" target="ITA">
      <data key="d0">1783806</data>
    </edge>
    <edge source="BEL" target="JPN">
      <data key="d0">964083</data>
    </edge>
    <edge source="BEL" target="JOR">
      <data key="d0">31484</data>
    </edge>
    <edge source="BEL" target="KOR">
      <data key="d0">86545</data>
    </edge>
    <edge source="BEL" target="LBN">
      <data key="d0">593837</data>
    </edge>
    <edge source="BEL" target="LVA">
      <data key="d0">423896</data>
    </edge>
    <edge source="BEL" target="LTU">
      <data key="d0">664397</data>
    </edge>
    <edge source="BEL" target="MYS">
      <data key="d0">2993155</data>
    </edge>
    <edge source="BEL" target="MRT">
      <data key="d0">112489</data>
    </edge>
    <edge source="BEL" target="MEX">
      <data key="d0">397242</data>
    </edge>
    <edge source="BEL" target="MDA">
      <data key="d0">943293</data>
    </edge>
    <edge source="BEL" target="MAR">
      <data key="d0">10167107</data>
    </edge>
    <edge source="BEL" target="OMN">
      <data key="d0">22190</data>
    </edge>
    <edge source="BEL" target="NLD">
      <data key="d0">241100226</data>
    </edge>
    <edge source="BEL" target="NZL">
      <data key="d0">280204</data>
    </edge>
    <edge source="BEL" target="NOR">
      <data key="d0">891944</data>
    </edge>
    <edge source="BEL" target="PAK">
      <data key="d0">618769</data>
    </edge>
    <edge source="BEL" target="PAN">
      <data key="d0">23664</data>
    </edge>
    <edge source="BEL" target="PHL">
      <data key="d0">58453</data>
    </edge>
    <edge source="BEL" target="POL">
      <data key="d0">1644164</data>
    </edge>
    <edge source="BEL" target="PRT">
      <data key="d0">5742559</data>
    </edge>
    <edge source="BEL" target="ROU">
      <data key="d0">193850</data>
    </edge>
    <edge source="BEL" target="RUS">
      <data key="d0">91825</data>
    </edge>
    <edge source="BEL" target="SAU">
      <data key="d0">122577</data>
    </edge>
    <edge source="BEL" target="SEN">
      <data key="d0">81612</data>
    </edge>
    <edge source="BEL" target="SRB">
      <data key="d0">225889</data>
    </edge>
    <edge source="BEL" target="IND">
      <data key="d0">13253084</data>
    </edge>
    <edge source="BEL" target="SGP">
      <data key="d0">62183</data>
    </edge>
    <edge source="BEL" target="SVK">
      <data key="d0">510049</data>
    </edge>
    <edge source="BEL" target="VNM">
      <data key="d0">13685252</data>
    </edge>
    <edge source="BEL" target="SVN">
      <data key="d0">460908</data>
    </edge>
    <edge source="BEL" target="ZAF">
      <data key="d0">326568</data>
    </edge>
    <edge source="BEL" target="ESP">
      <data key="d0">1801897</data>
    </edge>
    <edge source="BEL" target="SWE">
      <data key="d0">1139622</data>
    </edge>
    <edge source="BEL" target="CHE">
      <data key="d0">5025896</data>
    </edge>
    <edge source="BEL" target="THA">
      <data key="d0">547100</data>
    </edge>
    <edge source="BEL" target="ARE">
      <data key="d0">585372</data>
    </edge>
    <edge source="BEL" target="TUN">
      <data key="d0">72184</data>
    </edge>
    <edge source="BEL" target="TUR">
      <data key="d0">1357447</data>
    </edge>
    <edge source="BEL" target="UKR">
      <data key="d0">98759</data>
    </edge>
    <edge source="BEL" target="MKD">
      <data key="d0">13115</data>
    </edge>
    <edge source="BEL" target="EGY">
      <data key="d0">4108592</data>
    </edge>
    <edge source="BEL" target="GBR">
      <data key="d0">35085457</data>
    </edge>
    <edge source="BEL" target="USA">
      <data key="d0">5229499</data>
    </edge>
    <edge source="BOL" target="ARG">
      <data key="d0">1350297</data>
    </edge>
    <edge source="BOL" target="AUT">
      <data key="d0">150040</data>
    </edge>
    <edge source="BOL" target="BEL">
      <data key="d0">674148</data>
    </edge>
    <edge source="BOL" target="BRA">
      <data key="d0">929788</data>
    </edge>
    <edge source="BOL" target="CAN">
      <data key="d0">183426</data>
    </edge>
    <edge source="BOL" target="CHL">
      <data key="d0">1573769</data>
    </edge>
    <edge source="BOL" target="CHN">
      <data key="d0">4227928</data>
    </edge>
    <edge source="BOL" target="CRI">
      <data key="d0">47145</data>
    </edge>
    <edge source="BOL" target="HRV">
      <data key="d0">571818</data>
    </edge>
    <edge source="BOL" target="CZE">
      <data key="d0">25919</data>
    </edge>
    <edge source="BOL" target="FRA">
      <data key="d0">731143</data>
    </edge>
    <edge source="BOL" target="DEU">
      <data key="d0">1402945</data>
    </edge>
    <edge source="BOL" target="ITA">
      <data key="d0">634220</data>
    </edge>
    <edge source="BOL" target="JPN">
      <data key="d0">335472</data>
    </edge>
    <edge source="BOL" target="KOR">
      <data key="d0">61326</data>
    </edge>
    <edge source="BOL" target="LBN">
      <data key="d0">79484</data>
    </edge>
    <edge source="BOL" target="MEX">
      <data key="d0">1785075</data>
    </edge>
    <edge source="BOL" target="NLD">
      <data key="d0">189673</data>
    </edge>
    <edge source="BOL" target="NZL">
      <data key="d0">1801390</data>
    </edge>
    <edge source="BOL" target="PAN">
      <data key="d0">162781</data>
    </edge>
    <edge source="BOL" target="PRY">
      <data key="d0">675793</data>
    </edge>
    <edge source="BOL" target="PER">
      <data key="d0">34637</data>
    </edge>
    <edge source="BOL" target="PRT">
      <data key="d0">59419</data>
    </edge>
    <edge source="BOL" target="IND">
      <data key="d0">36145</data>
    </edge>
    <edge source="BOL" target="ESP">
      <data key="d0">251291</data>
    </edge>
    <edge source="BOL" target="ARE">
      <data key="d0">128421</data>
    </edge>
    <edge source="BOL" target="GBR">
      <data key="d0">773023</data>
    </edge>
    <edge source="BOL" target="USA">
      <data key="d0">7060551</data>
    </edge>
    <edge source="BOL" target="URY">
      <data key="d0">1041474</data>
    </edge>
    <edge source="BRA" target="ARG">
      <data key="d0">2513066</data>
    </edge>
    <edge source="BRA" target="AUS">
      <data key="d0">5120624</data>
    </edge>
    <edge source="BRA" target="AUT">
      <data key="d0">57655</data>
    </edge>
    <edge source="BRA" target="BEL">
      <data key="d0">32825845</data>
    </edge>
    <edge source="BRA" target="BOL">
      <data key="d0">497509</data>
    </edge>
    <edge source="BRA" target="BGR">
      <data key="d0">34644</data>
    </edge>
    <edge source="BRA" target="KHM">
      <data key="d0">28129</data>
    </edge>
    <edge source="BRA" target="CAN">
      <data key="d0">15361689</data>
    </edge>
    <edge source="BRA" target="CHL">
      <data key="d0">291065</data>
    </edge>
    <edge source="BRA" target="CHN">
      <data key="d0">114884634</data>
    </edge>
    <edge source="BRA" target="COL">
      <data key="d0">446682</data>
    </edge>
    <edge source="BRA" target="CRI">
      <data key="d0">2496630</data>
    </edge>
    <edge source="BRA" target="HRV">
      <data key="d0">396611</data>
    </edge>
    <edge source="BRA" target="CZE">
      <data key="d0">517198</data>
    </edge>
    <edge source="BRA" target="DNK">
      <data key="d0">9480182</data>
    </edge>
    <edge source="BRA" target="ECU">
      <data key="d0">34694</data>
    </edge>
    <edge source="BRA" target="EST">
      <data key="d0">23933</data>
    </edge>
    <edge source="BRA" target="FRA">
      <data key="d0">60479225</data>
    </edge>
    <edge source="BRA" target="GEO">
      <data key="d0">261808</data>
    </edge>
    <edge source="BRA" target="GMB">
      <data key="d0">86125</data>
    </edge>
    <edge source="BRA" target="DEU">
      <data key="d0">8552337</data>
    </edge>
    <edge source="BRA" target="GRC">
      <data key="d0">69724</data>
    </edge>
    <edge source="BRA" target="GTM">
      <data key="d0">3621446</data>
    </edge>
    <edge source="BRA" target="HKG">
      <data key="d0">391970</data>
    </edge>
    <edge source="BRA" target="IDN">
      <data key="d0">3445627</data>
    </edge>
    <edge source="BRA" target="IRL">
      <data key="d0">67064</data>
    </edge>
    <edge source="BRA" target="ISR">
      <data key="d0">6774046</data>
    </edge>
    <edge source="BRA" target="ITA">
      <data key="d0">11097263</data>
    </edge>
    <edge source="BRA" target="JAM">
      <data key="d0">745106</data>
    </edge>
    <edge source="BRA" target="JPN">
      <data key="d0">90463907</data>
    </edge>
    <edge source="BRA" target="JOR">
      <data key="d0">138387</data>
    </edge>
    <edge source="BRA" target="KOR">
      <data key="d0">4671332</data>
    </edge>
    <edge source="BRA" target="LBN">
      <data key="d0">69985</data>
    </edge>
    <edge source="BRA" target="LTU">
      <data key="d0">227845</data>
    </edge>
    <edge source="BRA" target="MYS">
      <data key="d0">3277487</data>
    </edge>
    <edge source="BRA" target="MUS">
      <data key="d0">297242</data>
    </edge>
    <edge source="BRA" target="MEX">
      <data key="d0">77773058</data>
    </edge>
    <edge source="BRA" target="MAR">
      <data key="d0">4201504</data>
    </edge>
    <edge source="BRA" target="MOZ">
      <data key="d0">23450</data>
    </edge>
    <edge source="BRA" target="OMN">
      <data key="d0">214614</data>
    </edge>
    <edge source="BRA" target="NLD">
      <data key="d0">21050212</data>
    </edge>
    <edge source="BRA" target="NZL">
      <data key="d0">119517</data>
    </edge>
    <edge source="BRA" target="NOR">
      <data key="d0">68400</data>
    </edge>
    <edge source="BRA" target="PAK">
      <data key="d0">259673</data>
    </edge>
    <edge source="BRA" target="PAN">
      <data key="d0">2307221</data>
    </edge>
    <edge source="BRA" target="PER">
      <data key="d0">329235</data>
    </edge>
    <edge source="BRA" target="PHL">
      <data key="d0">146186</data>
    </edge>
    <edge source="BRA" target="POL">
      <data key="d0">699865</data>
    </edge>
    <edge source="BRA" target="PRT">
      <data key="d0">25243541</data>
    </edge>
    <edge source="BRA" target="ROU">
      <data key="d0">28487</data>
    </edge>
    <edge source="BRA" target="RUS">
      <data key="d0">130628</data>
    </edge>
    <edge source="BRA" target="SAU">
      <data key="d0">24303021</data>
    </edge>
    <edge source="BRA" target="SEN">
      <data key="d0">107726</data>
    </edge>
    <edge source="BRA" target="IND">
      <data key="d0">51095909</data>
    </edge>
    <edge source="BRA" target="SGP">
      <data key="d0">3750455</data>
    </edge>
    <edge source="BRA" target="VNM">
      <data key="d0">29944707</data>
    </edge>
    <edge source="BRA" target="SVN">
      <data key="d0">768737</data>
    </edge>
    <edge source="BRA" target="ZAF">
      <data key="d0">4793902</data>
    </edge>
    <edge source="BRA" target="ESP">
      <data key="d0">13019428</data>
    </edge>
    <edge source="BRA" target="SWE">
      <data key="d0">315886</data>
    </edge>
    <edge source="BRA" target="CHE">
      <data key="d0">404648</data>
    </edge>
    <edge source="BRA" target="THA">
      <data key="d0">7843398</data>
    </edge>
    <edge source="BRA" target="ARE">
      <data key="d0">12634326</data>
    </edge>
    <edge source="BRA" target="TUN">
      <data key="d0">55234</data>
    </edge>
    <edge source="BRA" target="TUR">
      <data key="d0">144913</data>
    </edge>
    <edge source="BRA" target="EGY">
      <data key="d0">10896</data>
    </edge>
    <edge source="BRA" target="GBR">
      <data key="d0">5580447</data>
    </edge>
    <edge source="BRA" target="USA">
      <data key="d0">480379344</data>
    </edge>
    <edge source="BRA" target="URY">
      <data key="d0">2138960</data>
    </edge>
    <edge source="CAN" target="DZA">
      <data key="d0">164423</data>
    </edge>
    <edge source="CAN" target="ARG">
      <data key="d0">141100</data>
    </edge>
    <edge source="CAN" target="AUS">
      <data key="d0">35568477</data>
    </edge>
    <edge source="CAN" target="AUT">
      <data key="d0">1406211</data>
    </edge>
    <edge source="CAN" target="BEL">
      <data key="d0">50520618</data>
    </edge>
    <edge source="CAN" target="BRA">
      <data key="d0">36052</data>
    </edge>
    <edge source="CAN" target="BGR">
      <data key="d0">175478</data>
    </edge>
    <edge source="CAN" target="KHM">
      <data key="d0">15672</data>
    </edge>
    <edge source="CAN" target="LKA">
      <data key="d0">28714</data>
    </edge>
    <edge source="CAN" target="CHL">
      <data key="d0">939904</data>
    </edge>
    <edge source="CAN" target="CHN">
      <data key="d0">1163666088</data>
    </edge>
    <edge source="CAN" target="COL">
      <data key="d0">282577</data>
    </edge>
    <edge source="CAN" target="CRI">
      <data key="d0">19241</data>
    </edge>
    <edge source="CAN" target="HRV">
      <data key="d0">74729</data>
    </edge>
    <edge source="CAN" target="CZE">
      <data key="d0">1260167</data>
    </edge>
    <edge source="CAN" target="DNK">
      <data key="d0">4280060</data>
    </edge>
    <edge source="CAN" target="ECU">
      <data key="d0">88413</data>
    </edge>
    <edge source="CAN" target="SLV">
      <data key="d0">1686330</data>
    </edge>
    <edge source="CAN" target="EST">
      <data key="d0">736967</data>
    </edge>
    <edge source="CAN" target="FIN">
      <data key="d0">287579</data>
    </edge>
    <edge source="CAN" target="FRA">
      <data key="d0">13935500</data>
    </edge>
    <edge source="CAN" target="DEU">
      <data key="d0">16734276</data>
    </edge>
    <edge source="CAN" target="GHA">
      <data key="d0">42387</data>
    </edge>
    <edge source="CAN" target="GRC">
      <data key="d0">291760</data>
    </edge>
    <edge source="CAN" target="GTM">
      <data key="d0">48882</data>
    </edge>
    <edge source="CAN" target="HKG">
      <data key="d0">20026869</data>
    </edge>
    <edge source="CAN" target="IDN">
      <data key="d0">6186011</data>
    </edge>
    <edge source="CAN" target="IRL">
      <data key="d0">2351122</data>
    </edge>
    <edge source="CAN" target="ISR">
      <data key="d0">1094102</data>
    </edge>
    <edge source="CAN" target="ITA">
      <data key="d0">16056072</data>
    </edge>
    <edge source="CAN" target="JAM">
      <data key="d0">95810</data>
    </edge>
    <edge source="CAN" target="JPN">
      <data key="d0">799994614</data>
    </edge>
    <edge source="CAN" target="JOR">
      <data key="d0">4272595</data>
    </edge>
    <edge source="CAN" target="KOR">
      <data key="d0">139304031</data>
    </edge>
    <edge source="CAN" target="LBN">
      <data key="d0">2256381</data>
    </edge>
    <edge source="CAN" target="LVA">
      <data key="d0">139441</data>
    </edge>
    <edge source="CAN" target="LTU">
      <data key="d0">1383477</data>
    </edge>
    <edge source="CAN" target="MYS">
      <data key="d0">2560515</data>
    </edge>
    <edge source="CAN" target="MUS">
      <data key="d0">24432</data>
    </edge>
    <edge source="CAN" target="MEX">
      <data key="d0">10081882</data>
    </edge>
    <edge source="CAN" target="MAR">
      <data key="d0">1742861</data>
    </edge>
    <edge source="CAN" target="OMN">
      <data key="d0">656353</data>
    </edge>
    <edge source="CAN" target="NLD">
      <data key="d0">18637373</data>
    </edge>
    <edge source="CAN" target="NZL">
      <data key="d0">36048463</data>
    </edge>
    <edge source="CAN" target="NIC">
      <data key="d0">49405</data>
    </edge>
    <edge source="CAN" target="NOR">
      <data key="d0">1035690</data>
    </edge>
    <edge source="CAN" target="PAK">
      <data key="d0">30470518</data>
    </edge>
    <edge source="CAN" target="PAN">
      <data key="d0">604741</data>
    </edge>
    <edge source="CAN" target="PRY">
      <data key="d0">259189</data>
    </edge>
    <edge source="CAN" target="PER">
      <data key="d0">121504</data>
    </edge>
    <edge source="CAN" target="PHL">
      <data key="d0">78050881</data>
    </edge>
    <edge source="CAN" target="POL">
      <data key="d0">556723</data>
    </edge>
    <edge source="CAN" target="PRT">
      <data key="d0">1166151</data>
    </edge>
    <edge source="CAN" target="ROU">
      <data key="d0">226566</data>
    </edge>
    <edge source="CAN" target="RUS">
      <data key="d0">31117</data>
    </edge>
    <edge source="CAN" target="SAU">
      <data key="d0">13185713</data>
    </edge>
    <edge source="CAN" target="SRB">
      <data key="d0">38127</data>
    </edge>
    <edge source="CAN" target="IND">
      <data key="d0">4792491</data>
    </edge>
    <edge source="CAN" target="SGP">
      <data key="d0">609362</data>
    </edge>
    <edge source="CAN" target="SVK">
      <data key="d0">58343</data>
    </edge>
    <edge source="CAN" target="VNM">
      <data key="d0">7001190</data>
    </edge>
    <edge source="CAN" target="ZAF">
      <data key="d0">260505</data>
    </edge>
    <edge source="CAN" target="ESP">
      <data key="d0">1872689</data>
    </edge>
    <edge source="CAN" target="SWE">
      <data key="d0">3677413</data>
    </edge>
    <edge source="CAN" target="CHE">
      <data key="d0">799181</data>
    </edge>
    <edge source="CAN" target="THA">
      <data key="d0">6250233</data>
    </edge>
    <edge source="CAN" target="ARE">
      <data key="d0">10905802</data>
    </edge>
    <edge source="CAN" target="TUR">
      <data key="d0">20153738</data>
    </edge>
    <edge source="CAN" target="EGY">
      <data key="d0">1728010</data>
    </edge>
    <edge source="CAN" target="GBR">
      <data key="d0">264290439</data>
    </edge>
    <edge source="CAN" target="USA">
      <data key="d0">6169040157</data>
    </edge>
    <edge source="CAN" target="URY">
      <data key="d0">240494</data>
    </edge>
    <edge source="CHL" target="DZA">
      <data key="d0">154969</data>
    </edge>
    <edge source="CHL" target="ARG">
      <data key="d0">1658135</data>
    </edge>
    <edge source="CHL" target="AUS">
      <data key="d0">36976686</data>
    </edge>
    <edge source="CHL" target="AUT">
      <data key="d0">10578</data>
    </edge>
    <edge source="CHL" target="BOL">
      <data key="d0">58360</data>
    </edge>
    <edge source="CHL" target="CAN">
      <data key="d0">6755711</data>
    </edge>
    <edge source="CHL" target="CHN">
      <data key="d0">272495652</data>
    </edge>
    <edge source="CHL" target="COL">
      <data key="d0">8043565</data>
    </edge>
    <edge source="CHL" target="CRI">
      <data key="d0">39647262</data>
    </edge>
    <edge source="CHL" target="ECU">
      <data key="d0">1390814</data>
    </edge>
    <edge source="CHL" target="SLV">
      <data key="d0">903746</data>
    </edge>
    <edge source="CHL" target="FRA">
      <data key="d0">233772</data>
    </edge>
    <edge source="CHL" target="DEU">
      <data key="d0">88333</data>
    </edge>
    <edge source="CHL" target="GHA">
      <data key="d0">1641339</data>
    </edge>
    <edge source="CHL" target="GTM">
      <data key="d0">13965374</data>
    </edge>
    <edge source="CHL" target="HKG">
      <data key="d0">14515</data>
    </edge>
    <edge source="CHL" target="IDN">
      <data key="d0">1753805</data>
    </edge>
    <edge source="CHL" target="IRL">
      <data key="d0">145587</data>
    </edge>
    <edge source="CHL" target="ITA">
      <data key="d0">680704</data>
    </edge>
    <edge source="CHL" target="JPN">
      <data key="d0">301045568</data>
    </edge>
    <edge source="CHL" target="KOR">
      <data key="d0">97086979</data>
    </edge>
    <edge source="CHL" target="MYS">
      <data key="d0">541038</data>
    </edge>
    <edge source="CHL" target="MEX">
      <data key="d0">78560653</data>
    </edge>
    <edge source="CHL" target="OMN">
      <data key="d0">7584177</data>
    </edge>
    <edge source="CHL" target="NLD">
      <data key="d0">1231322</data>
    </edge>
    <edge source="CHL" target="NZL">
      <data key="d0">3159545</data>
    </edge>
    <edge source="CHL" target="NIC">
      <data key="d0">89239</data>
    </edge>
    <edge source="CHL" target="PAN">
      <data key="d0">758893</data>
    </edge>
    <edge source="CHL" target="PRY">
      <data key="d0">16348</data>
    </edge>
    <edge source="CHL" target="PER">
      <data key="d0">28164549</data>
    </edge>
    <edge source="CHL" target="SAU">
      <data key="d0">34623028</data>
    </edge>
    <edge source="CHL" target="IND">
      <data key="d0">99871</data>
    </edge>
    <edge source="CHL" target="SGP">
      <data key="d0">74781</data>
    </edge>
    <edge source="CHL" target="VNM">
      <data key="d0">57637463</data>
    </edge>
    <edge source="CHL" target="ZAF">
      <data key="d0">691625</data>
    </edge>
    <edge source="CHL" target="ESP">
      <data key="d0">9716709</data>
    </edge>
    <edge source="CHL" target="THA">
      <data key="d0">4639437</data>
    </edge>
    <edge source="CHL" target="ARE">
      <data key="d0">18061472</data>
    </edge>
    <edge source="CHL" target="TUR">
      <data key="d0">78676</data>
    </edge>
    <edge source="CHL" target="EGY">
      <data key="d0">2930291</data>
    </edge>
    <edge source="CHL" target="GBR">
      <data key="d0">843127</data>
    </edge>
    <edge source="CHL" target="USA">
      <data key="d0">374755202</data>
    </edge>
    <edge source="CHL" target="URY">
      <data key="d0">23258</data>
    </edge>
    <edge source="CRI" target="CAN">
      <data key="d0">24287</data>
    </edge>
    <edge source="CRI" target="CHN">
      <data key="d0">7286171</data>
    </edge>
    <edge source="CRI" target="DNK">
      <data key="d0">87124</data>
    </edge>
    <edge source="CRI" target="SLV">
      <data key="d0">37661</data>
    </edge>
    <edge source="CRI" target="ITA">
      <data key="d0">169517</data>
    </edge>
    <edge source="CRI" target="NLD">
      <data key="d0">77837</data>
    </edge>
    <edge source="CRI" target="NIC">
      <data key="d0">62617</data>
    </edge>
    <edge source="CRI" target="PAK">
      <data key="d0">65226</data>
    </edge>
    <edge source="CRI" target="IND">
      <data key="d0">17439012</data>
    </edge>
    <edge source="CRI" target="SGP">
      <data key="d0">12123804</data>
    </edge>
    <edge source="CRI" target="VNM">
      <data key="d0">3002687</data>
    </edge>
    <edge source="CRI" target="ESP">
      <data key="d0">136087</data>
    </edge>
    <edge source="CRI" target="THA">
      <data key="d0">16960</data>
    </edge>
    <edge source="CRI" target="ARE">
      <data key="d0">20000</data>
    </edge>
    <edge source="CRI" target="GBR">
      <data key="d0">24177</data>
    </edge>
    <edge source="CRI" target="USA">
      <data key="d0">940058</data>
    </edge>
    <edge source="DEU" target="ALB">
      <data key="d0">161146</data>
    </edge>
    <edge source="DEU" target="DZA">
      <data key="d0">16102195</data>
    </edge>
    <edge source="DEU" target="AZE">
      <data key="d0">40934</data>
    </edge>
    <edge source="DEU" target="AUS">
      <data key="d0">14327279</data>
    </edge>
    <edge source="DEU" target="AUT">
      <data key="d0">470657816</data>
    </edge>
    <edge source="DEU" target="ARM">
      <data key="d0">45501</data>
    </edge>
    <edge source="DEU" target="BEL">
      <data key="d0">162820979</data>
    </edge>
    <edge source="DEU" target="BRA">
      <data key="d0">616076</data>
    </edge>
    <edge source="DEU" target="BGR">
      <data key="d0">1734174</data>
    </edge>
    <edge source="DEU" target="BLR">
      <data key="d0">120036</data>
    </edge>
    <edge source="DEU" target="CMR">
      <data key="d0">14746</data>
    </edge>
    <edge source="DEU" target="CAN">
      <data key="d0">1403763</data>
    </edge>
    <edge source="DEU" target="LKA">
      <data key="d0">499785</data>
    </edge>
    <edge source="DEU" target="CHL">
      <data key="d0">53858</data>
    </edge>
    <edge source="DEU" target="CHN">
      <data key="d0">160656431</data>
    </edge>
    <edge source="DEU" target="COL">
      <data key="d0">29304</data>
    </edge>
    <edge source="DEU" target="CRI">
      <data key="d0">38111</data>
    </edge>
    <edge source="DEU" target="HRV">
      <data key="d0">3704206</data>
    </edge>
    <edge source="DEU" target="CZE">
      <data key="d0">98104349</data>
    </edge>
    <edge source="DEU" target="DNK">
      <data key="d0">62363947</data>
    </edge>
    <edge source="DEU" target="ETH">
      <data key="d0">73200</data>
    </edge>
    <edge source="DEU" target="EST">
      <data key="d0">10234827</data>
    </edge>
    <edge source="DEU" target="FIN">
      <data key="d0">4776036</data>
    </edge>
    <edge source="DEU" target="FRA">
      <data key="d0">268970149</data>
    </edge>
    <edge source="DEU" target="GEO">
      <data key="d0">228020</data>
    </edge>
    <edge source="DEU" target="PSE">
      <data key="d0">216519</data>
    </edge>
    <edge source="DEU" target="GRC">
      <data key="d0">566568</data>
    </edge>
    <edge source="DEU" target="GTM">
      <data key="d0">11375</data>
    </edge>
    <edge source="DEU" target="HKG">
      <data key="d0">999339</data>
    </edge>
    <edge source="DEU" target="HUN">
      <data key="d0">14967357</data>
    </edge>
    <edge source="DEU" target="IDN">
      <data key="d0">7479358</data>
    </edge>
    <edge source="DEU" target="IRL">
      <data key="d0">8054888</data>
    </edge>
    <edge source="DEU" target="ISR">
      <data key="d0">13852229</data>
    </edge>
    <edge source="DEU" target="ITA">
      <data key="d0">130572730</data>
    </edge>
    <edge source="DEU" target="JPN">
      <data key="d0">62453958</data>
    </edge>
    <edge source="DEU" target="KAZ">
      <data key="d0">85890</data>
    </edge>
    <edge source="DEU" target="JOR">
      <data key="d0">11803039</data>
    </edge>
    <edge source="DEU" target="KOR">
      <data key="d0">33612769</data>
    </edge>
    <edge source="DEU" target="LBN">
      <data key="d0">2977766</data>
    </edge>
    <edge source="DEU" target="LVA">
      <data key="d0">3040050</data>
    </edge>
    <edge source="DEU" target="LTU">
      <data key="d0">3385194</data>
    </edge>
    <edge source="DEU" target="MYS">
      <data key="d0">7428343</data>
    </edge>
    <edge source="DEU" target="MRT">
      <data key="d0">61937</data>
    </edge>
    <edge source="DEU" target="MEX">
      <data key="d0">16666614</data>
    </edge>
    <edge source="DEU" target="MDA">
      <data key="d0">61464</data>
    </edge>
    <edge source="DEU" target="MAR">
      <data key="d0">9780998</data>
    </edge>
    <edge source="DEU" target="OMN">
      <data key="d0">5439605</data>
    </edge>
    <edge source="DEU" target="NAM">
      <data key="d0">214705</data>
    </edge>
    <edge source="DEU" target="NLD">
      <data key="d0">222242132</data>
    </edge>
    <edge source="DEU" target="NZL">
      <data key="d0">303352</data>
    </edge>
    <edge source="DEU" target="NOR">
      <data key="d0">7578445</data>
    </edge>
    <edge source="DEU" target="PAK">
      <data key="d0">19610769</data>
    </edge>
    <edge source="DEU" target="PRY">
      <data key="d0">25938</data>
    </edge>
    <edge source="DEU" target="PER">
      <data key="d0">62320</data>
    </edge>
    <edge source="DEU" target="PHL">
      <data key="d0">7305625</data>
    </edge>
    <edge source="DEU" target="POL">
      <data key="d0">106360007</data>
    </edge>
    <edge source="DEU" target="PRT">
      <data key="d0">6877845</data>
    </edge>
    <edge source="DEU" target="ROU">
      <data key="d0">21193161</data>
    </edge>
    <edge source="DEU" target="RUS">
      <data key="d0">3707288</data>
    </edge>
    <edge source="DEU" target="SAU">
      <data key="d0">41707353</data>
    </edge>
    <edge source="DEU" target="SEN">
      <data key="d0">1379537</data>
    </edge>
    <edge source="DEU" target="SRB">
      <data key="d0">861938</data>
    </edge>
    <edge source="DEU" target="IND">
      <data key="d0">55280090</data>
    </edge>
    <edge source="DEU" target="SGP">
      <data key="d0">1047320</data>
    </edge>
    <edge source="DEU" target="SVK">
      <data key="d0">7109602</data>
    </edge>
    <edge source="DEU" target="VNM">
      <data key="d0">31771147</data>
    </edge>
    <edge source="DEU" target="SVN">
      <data key="d0">7227164</data>
    </edge>
    <edge source="DEU" target="ZAF">
      <data key="d0">1206892</data>
    </edge>
    <edge source="DEU" target="ESP">
      <data key="d0">31762568</data>
    </edge>
    <edge source="DEU" target="SWE">
      <data key="d0">24968554</data>
    </edge>
    <edge source="DEU" target="CHE">
      <data key="d0">152793885</data>
    </edge>
    <edge source="DEU" target="THA">
      <data key="d0">3536471</data>
    </edge>
    <edge source="DEU" target="ARE">
      <data key="d0">53550863</data>
    </edge>
    <edge source="DEU" target="TUN">
      <data key="d0">1873884</data>
    </edge>
    <edge source="DEU" target="TUR">
      <data key="d0">3396934</data>
    </edge>
    <edge source="DEU" target="UKR">
      <data key="d0">703698</data>
    </edge>
    <edge source="DEU" target="MKD">
      <data key="d0">41621</data>
    </edge>
    <edge source="DEU" target="EGY">
      <data key="d0">1740122</data>
    </edge>
    <edge source="DEU" target="GBR">
      <data key="d0">119754006</data>
    </edge>
    <edge source="DEU" target="USA">
      <data key="d0">95521169</data>
    </edge>
    <edge source="DEU" target="URY">
      <data key="d0">58598</data>
    </edge>
    <edge source="GTM" target="CHN">
      <data key="d0">958102</data>
    </edge>
    <edge source="GTM" target="CRI">
      <data key="d0">11000</data>
    </edge>
    <edge source="GTM" target="SLV">
      <data key="d0">1935500</data>
    </edge>
    <edge source="GTM" target="FRA">
      <data key="d0">53343</data>
    </edge>
    <edge source="GTM" target="DEU">
      <data key="d0">125251</data>
    </edge>
    <edge source="GTM" target="HND">
      <data key="d0">3437695</data>
    </edge>
    <edge source="GTM" target="JPN">
      <data key="d0">27316</data>
    </edge>
    <edge source="GTM" target="NIC">
      <data key="d0">961033</data>
    </edge>
    <edge source="GTM" target="IND">
      <data key="d0">1728710</data>
    </edge>
    <edge source="GTM" target="VNM">
      <data key="d0">40881</data>
    </edge>
    <edge source="GTM" target="ESP">
      <data key="d0">451665</data>
    </edge>
    <edge source="GTM" target="USA">
      <data key="d0">7479436</data>
    </edge>
    <edge source="ISR" target="DEU">
      <data key="d0">86000</data>
    </edge>
    <edge source="ISR" target="GHA">
      <data key="d0">40000</data>
    </edge>
    <edge source="ISR" target="ITA">
      <data key="d0">112000</data>
    </edge>
    <edge source="ISR" target="CHE">
      <data key="d0">20000</data>
    </edge>
    <edge source="JPN" target="AUS">
      <data key="d0">183647</data>
    </edge>
    <edge source="JPN" target="BRA">
      <data key="d0">78177</data>
    </edge>
    <edge source="JPN" target="CHN">
      <data key="d0">66585196</data>
    </edge>
    <edge source="JPN" target="DNK">
      <data key="d0">20553</data>
    </edge>
    <edge source="JPN" target="FRA">
      <data key="d0">87201</data>
    </edge>
    <edge source="JPN" target="DEU">
      <data key="d0">46648</data>
    </edge>
    <edge source="JPN" target="GHA">
      <data key="d0">16777</data>
    </edge>
    <edge source="JPN" target="HKG">
      <data key="d0">951190</data>
    </edge>
    <edge source="JPN" target="IDN">
      <data key="d0">2131404</data>
    </edge>
    <edge source="JPN" target="ITA">
      <data key="d0">17855</data>
    </edge>
    <edge source="JPN" target="KOR">
      <data key="d0">23109361</data>
    </edge>
    <edge source="JPN" target="MYS">
      <data key="d0">543933</data>
    </edge>
    <edge source="JPN" target="PAK">
      <data key="d0">17514</data>
    </edge>
    <edge source="JPN" target="PHL">
      <data key="d0">7206652</data>
    </edge>
    <edge source="JPN" target="SAU">
      <data key="d0">684007</data>
    </edge>
    <edge source="JPN" target="IND">
      <data key="d0">10147</data>
    </edge>
    <edge source="JPN" target="SGP">
      <data key="d0">56437</data>
    </edge>
    <edge source="JPN" target="VNM">
      <data key="d0">3130678</data>
    </edge>
    <edge source="JPN" target="THA">
      <data key="d0">244669</data>
    </edge>
    <edge source="JPN" target="ARE">
      <data key="d0">758141</data>
    </edge>
    <edge source="JPN" target="TZA">
      <data key="d0">23241</data>
    </edge>
    <edge source="JPN" target="USA">
      <data key="d0">2305520</data>
    </edge>
    <edge source="JOR" target="COL">
      <data key="d0">16028</data>
    </edge>
    <edge source="JOR" target="SAU">
      <data key="d0">92794</data>
    </edge>
    <edge source="JOR" target="ARE">
      <data key="d0">17976</data>
    </edge>
    <edge source="JOR" target="EGY">
      <data key="d0">70761</data>
    </edge>
    <edge source="MYS" target="ALB">
      <data key="d0">20815</data>
    </edge>
    <edge source="MYS" target="AUS">
      <data key="d0">42816667</data>
    </edge>
    <edge source="MYS" target="AUT">
      <data key="d0">20002</data>
    </edge>
    <edge source="MYS" target="BEL">
      <data key="d0">18887303</data>
    </edge>
    <edge source="MYS" target="KHM">
      <data key="d0">54671</data>
    </edge>
    <edge source="MYS" target="CAN">
      <data key="d0">1884534</data>
    </edge>
    <edge source="MYS" target="LKA">
      <data key="d0">48474698</data>
    </edge>
    <edge source="MYS" target="CHN">
      <data key="d0">117514531</data>
    </edge>
    <edge source="MYS" target="HRV">
      <data key="d0">10349</data>
    </edge>
    <edge source="MYS" target="CZE">
      <data key="d0">795369</data>
    </edge>
    <edge source="MYS" target="DNK">
      <data key="d0">1016818</data>
    </edge>
    <edge source="MYS" target="EST">
      <data key="d0">81952</data>
    </edge>
    <edge source="MYS" target="FIN">
      <data key="d0">59594</data>
    </edge>
    <edge source="MYS" target="FRA">
      <data key="d0">13894456</data>
    </edge>
    <edge source="MYS" target="GEO">
      <data key="d0">30338</data>
    </edge>
    <edge source="MYS" target="DEU">
      <data key="d0">21796397</data>
    </edge>
    <edge source="MYS" target="GRC">
      <data key="d0">4143286</data>
    </edge>
    <edge source="MYS" target="HKG">
      <data key="d0">3437059</data>
    </edge>
    <edge source="MYS" target="IDN">
      <data key="d0">44183423</data>
    </edge>
    <edge source="MYS" target="IRL">
      <data key="d0">262092</data>
    </edge>
    <edge source="MYS" target="ITA">
      <data key="d0">3496338</data>
    </edge>
    <edge source="MYS" target="JAM">
      <data key="d0">77264</data>
    </edge>
    <edge source="MYS" target="JPN">
      <data key="d0">138686093</data>
    </edge>
    <edge source="MYS" target="JOR">
      <data key="d0">128400</data>
    </edge>
    <edge source="MYS" target="KOR">
      <data key="d0">62918406</data>
    </edge>
    <edge source="MYS" target="LBN">
      <data key="d0">31834</data>
    </edge>
    <edge source="MYS" target="LVA">
      <data key="d0">56882</data>
    </edge>
    <edge source="MYS" target="LTU">
      <data key="d0">34277</data>
    </edge>
    <edge source="MYS" target="MUS">
      <data key="d0">5860116</data>
    </edge>
    <edge source="MYS" target="MEX">
      <data key="d0">37239</data>
    </edge>
    <edge source="MYS" target="MOZ">
      <data key="d0">10701</data>
    </edge>
    <edge source="MYS" target="OMN">
      <data key="d0">27001223</data>
    </edge>
    <edge source="MYS" target="NLD">
      <data key="d0">79912220</data>
    </edge>
    <edge source="MYS" target="NZL">
      <data key="d0">1765370</data>
    </edge>
    <edge source="MYS" target="NOR">
      <data key="d0">26030</data>
    </edge>
    <edge source="MYS" target="PAK">
      <data key="d0">9959259</data>
    </edge>
    <edge source="MYS" target="PHL">
      <data key="d0">83789574</data>
    </edge>
    <edge source="MYS" target="POL">
      <data key="d0">4415949</data>
    </edge>
    <edge source="MYS" target="PRT">
      <data key="d0">19156</data>
    </edge>
    <edge source="MYS" target="ROU">
      <data key="d0">38823</data>
    </edge>
    <edge source="MYS" target="SAU">
      <data key="d0">22594780</data>
    </edge>
    <edge source="MYS" target="IND">
      <data key="d0">279982839</data>
    </edge>
    <edge source="MYS" target="SGP">
      <data key="d0">43176005</data>
    </edge>
    <edge source="MYS" target="VNM">
      <data key="d0">33878777</data>
    </edge>
    <edge source="MYS" target="ZAF">
      <data key="d0">29820661</data>
    </edge>
    <edge source="MYS" target="ESP">
      <data key="d0">648390</data>
    </edge>
    <edge source="MYS" target="SWE">
      <data key="d0">55746</data>
    </edge>
    <edge source="MYS" target="CHE">
      <data key="d0">13217</data>
    </edge>
    <edge source="MYS" target="THA">
      <data key="d0">124312348</data>
    </edge>
    <edge source="MYS" target="ARE">
      <data key="d0">35007648</data>
    </edge>
    <edge source="MYS" target="TUR">
      <data key="d0">6659147</data>
    </edge>
    <edge source="MYS" target="UKR">
      <data key="d0">31736</data>
    </edge>
    <edge source="MYS" target="EGY">
      <data key="d0">244636</data>
    </edge>
    <edge source="MYS" target="GBR">
      <data key="d0">23048875</data>
    </edge>
    <edge source="MYS" target="TZA">
      <data key="d0">12228</data>
    </edge>
    <edge source="MYS" target="USA">
      <data key="d0">37357648</data>
    </edge>
    <edge source="MEX" target="CAN">
      <data key="d0">4334325</data>
    </edge>
    <edge source="MEX" target="CHN">
      <data key="d0">3282620</data>
    </edge>
    <edge source="MEX" target="COL">
      <data key="d0">45101</data>
    </edge>
    <edge source="MEX" target="CRI">
      <data key="d0">70963</data>
    </edge>
    <edge source="MEX" target="SLV">
      <data key="d0">15232</data>
    </edge>
    <edge source="MEX" target="FRA">
      <data key="d0">183170</data>
    </edge>
    <edge source="MEX" target="DEU">
      <data key="d0">195310</data>
    </edge>
    <edge source="MEX" target="GTM">
      <data key="d0">130530</data>
    </edge>
    <edge source="MEX" target="HND">
      <data key="d0">61000</data>
    </edge>
    <edge source="MEX" target="HKG">
      <data key="d0">290742</data>
    </edge>
    <edge source="MEX" target="ITA">
      <data key="d0">186694</data>
    </edge>
    <edge source="MEX" target="JPN">
      <data key="d0">111667</data>
    </edge>
    <edge source="MEX" target="KOR">
      <data key="d0">265791</data>
    </edge>
    <edge source="MEX" target="NIC">
      <data key="d0">21817</data>
    </edge>
    <edge source="MEX" target="PHL">
      <data key="d0">79995</data>
    </edge>
    <edge source="MEX" target="POL">
      <data key="d0">91207</data>
    </edge>
    <edge source="MEX" target="PRT">
      <data key="d0">59488</data>
    </edge>
    <edge source="MEX" target="IND">
      <data key="d0">1730164</data>
    </edge>
    <edge source="MEX" target="VNM">
      <data key="d0">187516</data>
    </edge>
    <edge source="MEX" target="SVN">
      <data key="d0">363273</data>
    </edge>
    <edge source="MEX" target="ESP">
      <data key="d0">42779</data>
    </edge>
    <edge source="MEX" target="TUR">
      <data key="d0">42354</data>
    </edge>
    <edge source="MEX" target="GBR">
      <data key="d0">29134</data>
    </edge>
    <edge source="MEX" target="USA">
      <data key="d0">129444838</data>
    </edge>
    <edge source="NLD" target="ARG">
      <data key="d0">24025</data>
    </edge>
    <edge source="NLD" target="AUS">
      <data key="d0">1170941</data>
    </edge>
    <edge source="NLD" target="AUT">
      <data key="d0">3400427</data>
    </edge>
    <edge source="NLD" target="BEL">
      <data key="d0">188394271</data>
    </edge>
    <edge source="NLD" target="BRA">
      <data key="d0">177447</data>
    </edge>
    <edge source="NLD" target="BGR">
      <data key="d0">944298</data>
    </edge>
    <edge source="NLD" target="CAN">
      <data key="d0">2509453</data>
    </edge>
    <edge source="NLD" target="CHL">
      <data key="d0">363787</data>
    </edge>
    <edge source="NLD" target="CHN">
      <data key="d0">3896107</data>
    </edge>
    <edge source="NLD" target="CRI">
      <data key="d0">35942</data>
    </edge>
    <edge source="NLD" target="HRV">
      <data key="d0">266707</data>
    </edge>
    <edge source="NLD" target="CZE">
      <data key="d0">15145318</data>
    </edge>
    <edge source="NLD" target="DNK">
      <data key="d0">9013943</data>
    </edge>
    <edge source="NLD" target="EST">
      <data key="d0">952867</data>
    </edge>
    <edge source="NLD" target="FIN">
      <data key="d0">1156855</data>
    </edge>
    <edge source="NLD" target="FRA">
      <data key="d0">29086660</data>
    </edge>
    <edge source="NLD" target="DEU">
      <data key="d0">123549481</data>
    </edge>
    <edge source="NLD" target="GHA">
      <data key="d0">61383</data>
    </edge>
    <edge source="NLD" target="GRC">
      <data key="d0">2263252</data>
    </edge>
    <edge source="NLD" target="HKG">
      <data key="d0">362776</data>
    </edge>
    <edge source="NLD" target="HUN">
      <data key="d0">1369051</data>
    </edge>
    <edge source="NLD" target="IDN">
      <data key="d0">2832752</data>
    </edge>
    <edge source="NLD" target="IRL">
      <data key="d0">14170299</data>
    </edge>
    <edge source="NLD" target="ISR">
      <data key="d0">421030</data>
    </edge>
    <edge source="NLD" target="ITA">
      <data key="d0">8593598</data>
    </edge>
    <edge source="NLD" target="JPN">
      <data key="d0">1191789</data>
    </edge>
    <edge source="NLD" target="JOR">
      <data key="d0">66945</data>
    </edge>
    <edge source="NLD" target="KOR">
      <data key="d0">436793</data>
    </edge>
    <edge source="NLD" target="LBN">
      <data key="d0">644689</data>
    </edge>
    <edge source="NLD" target="LVA">
      <data key="d0">449873</data>
    </edge>
    <edge source="NLD" target="LTU">
      <data key="d0">1309697</data>
    </edge>
    <edge source="NLD" target="MYS">
      <data key="d0">2523426</data>
    </edge>
    <edge source="NLD" target="MEX">
      <data key="d0">295028</data>
    </edge>
    <edge source="NLD" target="MAR">
      <data key="d0">171577</data>
    </edge>
    <edge source="NLD" target="OMN">
      <data key="d0">66344</data>
    </edge>
    <edge source="NLD" target="NAM">
      <data key="d0">104662</data>
    </edge>
    <edge source="NLD" target="NZL">
      <data key="d0">350373</data>
    </edge>
    <edge source="NLD" target="NOR">
      <data key="d0">4178916</data>
    </edge>
    <edge source="NLD" target="PAK">
      <data key="d0">37760</data>
    </edge>
    <edge source="NLD" target="PAN">
      <data key="d0">272200</data>
    </edge>
    <edge source="NLD" target="PHL">
      <data key="d0">160936</data>
    </edge>
    <edge source="NLD" target="POL">
      <data key="d0">9374706</data>
    </edge>
    <edge source="NLD" target="PRT">
      <data key="d0">3162574</data>
    </edge>
    <edge source="NLD" target="ROU">
      <data key="d0">1121773</data>
    </edge>
    <edge source="NLD" target="RUS">
      <data key="d0">229221</data>
    </edge>
    <edge source="NLD" target="SAU">
      <data key="d0">201605</data>
    </edge>
    <edge source="NLD" target="SRB">
      <data key="d0">16126</data>
    </edge>
    <edge source="NLD" target="IND">
      <data key="d0">4261082</data>
    </edge>
    <edge source="NLD" target="SGP">
      <data key="d0">818738</data>
    </edge>
    <edge source="NLD" target="SVK">
      <data key="d0">787239</data>
    </edge>
    <edge source="NLD" target="VNM">
      <data key="d0">125578</data>
    </edge>
    <edge source="NLD" target="SVN">
      <data key="d0">647263</data>
    </edge>
    <edge source="NLD" target="ZAF">
      <data key="d0">129370</data>
    </edge>
    <edge source="NLD" target="ESP">
      <data key="d0">6464990</data>
    </edge>
    <edge source="NLD" target="SWE">
      <data key="d0">4475792</data>
    </edge>
    <edge source="NLD" target="CHE">
      <data key="d0">3842423</data>
    </edge>
    <edge source="NLD" target="THA">
      <data key="d0">1610043</data>
    </edge>
    <edge source="NLD" target="ARE">
      <data key="d0">1144962</data>
    </edge>
    <edge source="NLD" target="TUR">
      <data key="d0">919865</data>
    </edge>
    <edge source="NLD" target="UKR">
      <data key="d0">95071</data>
    </edge>
    <edge source="NLD" target="EGY">
      <data key="d0">346977</data>
    </edge>
    <edge source="NLD" target="GBR">
      <data key="d0">68643368</data>
    </edge>
    <edge source="NLD" target="TZA">
      <data key="d0">47611</data>
    </edge>
    <edge source="NLD" target="USA">
      <data key="d0">14034977</data>
    </edge>
    <edge source="NLD" target="URY">
      <data key="d0">30036</data>
    </edge>
    <edge source="NIC" target="CAN">
      <data key="d0">24371</data>
    </edge>
    <edge source="NIC" target="CHN">
      <data key="d0">3087463</data>
    </edge>
    <edge source="NIC" target="CRI">
      <data key="d0">337102</data>
    </edge>
    <edge source="NIC" target="FRA">
      <data key="d0">34559</data>
    </edge>
    <edge source="NIC" target="DEU">
      <data key="d0">17864</data>
    </edge>
    <edge source="NIC" target="GTM">
      <data key="d0">59906</data>
    </edge>
    <edge source="NIC" target="HND">
      <data key="d0">205124</data>
    </edge>
    <edge source="NIC" target="NLD">
      <data key="d0">103590</data>
    </edge>
    <edge source="NIC" target="PAN">
      <data key="d0">30018</data>
    </edge>
    <edge source="NIC" target="IND">
      <data key="d0">789474</data>
    </edge>
    <edge source="NIC" target="ESP">
      <data key="d0">61623</data>
    </edge>
    <edge source="NIC" target="USA">
      <data key="d0">749023</data>
    </edge>
    <edge source="NOR" target="AUS">
      <data key="d0">110041</data>
    </edge>
    <edge source="NOR" target="AUT">
      <data key="d0">615498</data>
    </edge>
    <edge source="NOR" target="BEL">
      <data key="d0">28086431</data>
    </edge>
    <edge source="NOR" target="BRA">
      <data key="d0">20695</data>
    </edge>
    <edge source="NOR" target="CAN">
      <data key="d0">4223414</data>
    </edge>
    <edge source="NOR" target="CHN">
      <data key="d0">1049804</data>
    </edge>
    <edge source="NOR" target="DNK">
      <data key="d0">29089545</data>
    </edge>
    <edge source="NOR" target="EST">
      <data key="d0">701419</data>
    </edge>
    <edge source="NOR" target="FIN">
      <data key="d0">578863</data>
    </edge>
    <edge source="NOR" target="FRA">
      <data key="d0">3843729</data>
    </edge>
    <edge source="NOR" target="DEU">
      <data key="d0">80556173</data>
    </edge>
    <edge source="NOR" target="HUN">
      <data key="d0">172234</data>
    </edge>
    <edge source="NOR" target="IRL">
      <data key="d0">160073</data>
    </edge>
    <edge source="NOR" target="ISR">
      <data key="d0">454541</data>
    </edge>
    <edge source="NOR" target="ITA">
      <data key="d0">772043</data>
    </edge>
    <edge source="NOR" target="JPN">
      <data key="d0">612707</data>
    </edge>
    <edge source="NOR" target="LVA">
      <data key="d0">2093283</data>
    </edge>
    <edge source="NOR" target="LTU">
      <data key="d0">128645</data>
    </edge>
    <edge source="NOR" target="MAR">
      <data key="d0">44203</data>
    </edge>
    <edge source="NOR" target="NLD">
      <data key="d0">11582777</data>
    </edge>
    <edge source="NOR" target="POL">
      <data key="d0">610327</data>
    </edge>
    <edge source="NOR" target="PRT">
      <data key="d0">78560</data>
    </edge>
    <edge source="NOR" target="ROU">
      <data key="d0">28208</data>
    </edge>
    <edge source="NOR" target="RUS">
      <data key="d0">23867</data>
    </edge>
    <edge source="NOR" target="SGP">
      <data key="d0">76933</data>
    </edge>
    <edge source="NOR" target="SVK">
      <data key="d0">25718</data>
    </edge>
    <edge source="NOR" target="VNM">
      <data key="d0">71857</data>
    </edge>
    <edge source="NOR" target="SVN">
      <data key="d0">30990</data>
    </edge>
    <edge source="NOR" target="ESP">
      <data key="d0">369800</data>
    </edge>
    <edge source="NOR" target="SWE">
      <data key="d0">182365834</data>
    </edge>
    <edge source="NOR" target="CHE">
      <data key="d0">1495395</data>
    </edge>
    <edge source="NOR" target="ARE">
      <data key="d0">75756</data>
    </edge>
    <edge source="NOR" target="EGY">
      <data key="d0">909702</data>
    </edge>
    <edge source="NOR" target="GBR">
      <data key="d0">16393711</data>
    </edge>
    <edge source="NOR" target="USA">
      <data key="d0">317779</data>
    </edge>
    <edge source="PRY" target="ARG">
      <data key="d0">2193218</data>
    </edge>
    <edge source="PRY" target="AUS">
      <data key="d0">145051</data>
    </edge>
    <edge source="PRY" target="BEL">
      <data key="d0">843089</data>
    </edge>
    <edge source="PRY" target="BOL">
      <data key="d0">335066</data>
    </edge>
    <edge source="PRY" target="BRA">
      <data key="d0">1401913</data>
    </edge>
    <edge source="PRY" target="CAN">
      <data key="d0">836375</data>
    </edge>
    <edge source="PRY" target="CHL">
      <data key="d0">2441880</data>
    </edge>
    <edge source="PRY" target="CHN">
      <data key="d0">2534326</data>
    </edge>
    <edge source="PRY" target="COL">
      <data key="d0">40157</data>
    </edge>
    <edge source="PRY" target="CRI">
      <data key="d0">150576</data>
    </edge>
    <edge source="PRY" target="FRA">
      <data key="d0">268422</data>
    </edge>
    <edge source="PRY" target="PSE">
      <data key="d0">13151</data>
    </edge>
    <edge source="PRY" target="DEU">
      <data key="d0">7736180</data>
    </edge>
    <edge source="PRY" target="GTM">
      <data key="d0">62536</data>
    </edge>
    <edge source="PRY" target="IDN">
      <data key="d0">157759</data>
    </edge>
    <edge source="PRY" target="ISR">
      <data key="d0">2116046</data>
    </edge>
    <edge source="PRY" target="ITA">
      <data key="d0">326540</data>
    </edge>
    <edge source="PRY" target="JPN">
      <data key="d0">65770</data>
    </edge>
    <edge source="PRY" target="JOR">
      <data key="d0">51381</data>
    </edge>
    <edge source="PRY" target="KOR">
      <data key="d0">183975</data>
    </edge>
    <edge source="PRY" target="LBN">
      <data key="d0">1045318</data>
    </edge>
    <edge source="PRY" target="LVA">
      <data key="d0">15048</data>
    </edge>
    <edge source="PRY" target="NLD">
      <data key="d0">189800</data>
    </edge>
    <edge source="PRY" target="POL">
      <data key="d0">229362</data>
    </edge>
    <edge source="PRY" target="PRT">
      <data key="d0">75927</data>
    </edge>
    <edge source="PRY" target="SAU">
      <data key="d0">1767842</data>
    </edge>
    <edge source="PRY" target="IND">
      <data key="d0">22278</data>
    </edge>
    <edge source="PRY" target="SGP">
      <data key="d0">76789</data>
    </edge>
    <edge source="PRY" target="VNM">
      <data key="d0">96570</data>
    </edge>
    <edge source="PRY" target="SVN">
      <data key="d0">251750</data>
    </edge>
    <edge source="PRY" target="ESP">
      <data key="d0">2218832</data>
    </edge>
    <edge source="PRY" target="ARE">
      <data key="d0">289130</data>
    </edge>
    <edge source="PRY" target="TUR">
      <data key="d0">667576</data>
    </edge>
    <edge source="PRY" target="GBR">
      <data key="d0">5227098</data>
    </edge>
    <edge source="PRY" target="USA">
      <data key="d0">7434990</data>
    </edge>
    <edge source="PRY" target="URY">
      <data key="d0">5191455</data>
    </edge>
    <edge source="PER" target="ARG">
      <data key="d0">32745</data>
    </edge>
    <edge source="PER" target="AUS">
      <data key="d0">1579310</data>
    </edge>
    <edge source="PER" target="BEL">
      <data key="d0">2299767</data>
    </edge>
    <edge source="PER" target="BGR">
      <data key="d0">21688</data>
    </edge>
    <edge source="PER" target="CAN">
      <data key="d0">95579</data>
    </edge>
    <edge source="PER" target="CHL">
      <data key="d0">205919</data>
    </edge>
    <edge source="PER" target="CHN">
      <data key="d0">59602680</data>
    </edge>
    <edge source="PER" target="COL">
      <data key="d0">35650</data>
    </edge>
    <edge source="PER" target="CRI">
      <data key="d0">97877</data>
    </edge>
    <edge source="PER" target="CZE">
      <data key="d0">32308</data>
    </edge>
    <edge source="PER" target="DNK">
      <data key="d0">1700092</data>
    </edge>
    <edge source="PER" target="ECU">
      <data key="d0">128869</data>
    </edge>
    <edge source="PER" target="FRA">
      <data key="d0">4692954</data>
    </edge>
    <edge source="PER" target="DEU">
      <data key="d0">1424871</data>
    </edge>
    <edge source="PER" target="GTM">
      <data key="d0">86478</data>
    </edge>
    <edge source="PER" target="HKG">
      <data key="d0">377647</data>
    </edge>
    <edge source="PER" target="IDN">
      <data key="d0">20212</data>
    </edge>
    <edge source="PER" target="ISR">
      <data key="d0">34439</data>
    </edge>
    <edge source="PER" target="ITA">
      <data key="d0">21826</data>
    </edge>
    <edge source="PER" target="JAM">
      <data key="d0">80404</data>
    </edge>
    <edge source="PER" target="JPN">
      <data key="d0">174561</data>
    </edge>
    <edge source="PER" target="KOR">
      <data key="d0">1207515</data>
    </edge>
    <edge source="PER" target="MYS">
      <data key="d0">138168</data>
    </edge>
    <edge source="PER" target="MUS">
      <data key="d0">25497</data>
    </edge>
    <edge source="PER" target="MEX">
      <data key="d0">7658685</data>
    </edge>
    <edge source="PER" target="MAR">
      <data key="d0">64727</data>
    </edge>
    <edge source="PER" target="NLD">
      <data key="d0">1178438</data>
    </edge>
    <edge source="PER" target="NZL">
      <data key="d0">544842</data>
    </edge>
    <edge source="PER" target="NOR">
      <data key="d0">174000</data>
    </edge>
    <edge source="PER" target="PAN">
      <data key="d0">216362</data>
    </edge>
    <edge source="PER" target="PHL">
      <data key="d0">74545</data>
    </edge>
    <edge source="PER" target="POL">
      <data key="d0">31537</data>
    </edge>
    <edge source="PER" target="PRT">
      <data key="d0">38080</data>
    </edge>
    <edge source="PER" target="RUS">
      <data key="d0">205699</data>
    </edge>
    <edge source="PER" target="SEN">
      <data key="d0">29900</data>
    </edge>
    <edge source="PER" target="ESP">
      <data key="d0">295087</data>
    </edge>
    <edge source="PER" target="SWE">
      <data key="d0">373382</data>
    </edge>
    <edge source="PER" target="GBR">
      <data key="d0">439898</data>
    </edge>
    <edge source="PER" target="USA">
      <data key="d0">8675826</data>
    </edge>
    <edge source="PER" target="URY">
      <data key="d0">89042</data>
    </edge>
    <edge source="POL" target="AZE">
      <data key="d0">45118</data>
    </edge>
    <edge source="POL" target="AUS">
      <data key="d0">308565</data>
    </edge>
    <edge source="POL" target="AUT">
      <data key="d0">21473239</data>
    </edge>
    <edge source="POL" target="BEL">
      <data key="d0">12935163</data>
    </edge>
    <edge source="POL" target="BRA">
      <data key="d0">38248</data>
    </edge>
    <edge source="POL" target="BGR">
      <data key="d0">589664</data>
    </edge>
    <edge source="POL" target="BLR">
      <data key="d0">454935</data>
    </edge>
    <edge source="POL" target="CAN">
      <data key="d0">1254839</data>
    </edge>
    <edge source="POL" target="CHN">
      <data key="d0">12617638</data>
    </edge>
    <edge source="POL" target="HRV">
      <data key="d0">201386</data>
    </edge>
    <edge source="POL" target="CZE">
      <data key="d0">39212896</data>
    </edge>
    <edge source="POL" target="DNK">
      <data key="d0">36389331</data>
    </edge>
    <edge source="POL" target="EST">
      <data key="d0">2666429</data>
    </edge>
    <edge source="POL" target="FIN">
      <data key="d0">1732683</data>
    </edge>
    <edge source="POL" target="FRA">
      <data key="d0">75652027</data>
    </edge>
    <edge source="POL" target="GEO">
      <data key="d0">37703</data>
    </edge>
    <edge source="POL" target="DEU">
      <data key="d0">327645192</data>
    </edge>
    <edge source="POL" target="GHA">
      <data key="d0">24999</data>
    </edge>
    <edge source="POL" target="GRC">
      <data key="d0">187320</data>
    </edge>
    <edge source="POL" target="HKG">
      <data key="d0">98949</data>
    </edge>
    <edge source="POL" target="HUN">
      <data key="d0">5677488</data>
    </edge>
    <edge source="POL" target="IRL">
      <data key="d0">1240709</data>
    </edge>
    <edge source="POL" target="ISR">
      <data key="d0">102655</data>
    </edge>
    <edge source="POL" target="ITA">
      <data key="d0">66830328</data>
    </edge>
    <edge source="POL" target="CIV">
      <data key="d0">50128</data>
    </edge>
    <edge source="POL" target="JPN">
      <data key="d0">785851</data>
    </edge>
    <edge source="POL" target="KAZ">
      <data key="d0">189831</data>
    </edge>
    <edge source="POL" target="JOR">
      <data key="d0">50834</data>
    </edge>
    <edge source="POL" target="KOR">
      <data key="d0">441499</data>
    </edge>
    <edge source="POL" target="LBN">
      <data key="d0">184203</data>
    </edge>
    <edge source="POL" target="LVA">
      <data key="d0">1062220</data>
    </edge>
    <edge source="POL" target="LTU">
      <data key="d0">20911446</data>
    </edge>
    <edge source="POL" target="MYS">
      <data key="d0">57416</data>
    </edge>
    <edge source="POL" target="MDA">
      <data key="d0">96860</data>
    </edge>
    <edge source="POL" target="MAR">
      <data key="d0">884540</data>
    </edge>
    <edge source="POL" target="OMN">
      <data key="d0">14463</data>
    </edge>
    <edge source="POL" target="NLD">
      <data key="d0">15783158</data>
    </edge>
    <edge source="POL" target="NZL">
      <data key="d0">47771</data>
    </edge>
    <edge source="POL" target="NOR">
      <data key="d0">6692546</data>
    </edge>
    <edge source="POL" target="PRT">
      <data key="d0">512277</data>
    </edge>
    <edge source="POL" target="ROU">
      <data key="d0">4827349</data>
    </edge>
    <edge source="POL" target="RUS">
      <data key="d0">1293963</data>
    </edge>
    <edge source="POL" target="SAU">
      <data key="d0">196440</data>
    </edge>
    <edge source="POL" target="SEN">
      <data key="d0">516195</data>
    </edge>
    <edge source="POL" target="SRB">
      <data key="d0">256878</data>
    </edge>
    <edge source="POL" target="IND">
      <data key="d0">1099944</data>
    </edge>
    <edge source="POL" target="SGP">
      <data key="d0">36649</data>
    </edge>
    <edge source="POL" target="SVK">
      <data key="d0">22714904</data>
    </edge>
    <edge source="POL" target="VNM">
      <data key="d0">966753</data>
    </edge>
    <edge source="POL" target="SVN">
      <data key="d0">1295072</data>
    </edge>
    <edge source="POL" target="ZAF">
      <data key="d0">66535</data>
    </edge>
    <edge source="POL" target="ESP">
      <data key="d0">6747042</data>
    </edge>
    <edge source="POL" target="SWE">
      <data key="d0">25762112</data>
    </edge>
    <edge source="POL" target="CHE">
      <data key="d0">26883593</data>
    </edge>
    <edge source="POL" target="THA">
      <data key="d0">56854</data>
    </edge>
    <edge source="POL" target="TGO">
      <data key="d0">71948</data>
    </edge>
    <edge source="POL" target="ARE">
      <data key="d0">292948</data>
    </edge>
    <edge source="POL" target="TUR">
      <data key="d0">267381</data>
    </edge>
    <edge source="POL" target="UKR">
      <data key="d0">1688488</data>
    </edge>
    <edge source="POL" target="MKD">
      <data key="d0">15213</data>
    </edge>
    <edge source="POL" target="EGY">
      <data key="d0">93328</data>
    </edge>
    <edge source="POL" target="GBR">
      <data key="d0">42182235</data>
    </edge>
    <edge source="POL" target="USA">
      <data key="d0">2253088</data>
    </edge>
    <edge source="POL" target="BFA">
      <data key="d0">114638</data>
    </edge>
    <edge source="SAU" target="DZA">
      <data key="d0">80009</data>
    </edge>
    <edge source="SAU" target="CHN">
      <data key="d0">63740</data>
    </edge>
    <edge source="SAU" target="JOR">
      <data key="d0">33870</data>
    </edge>
    <edge source="SAU" target="LBN">
      <data key="d0">100012</data>
    </edge>
    <edge source="SAU" target="MAR">
      <data key="d0">40538</data>
    </edge>
    <edge source="SAU" target="OMN">
      <data key="d0">44271</data>
    </edge>
    <edge source="SAU" target="IND">
      <data key="d0">43738</data>
    </edge>
    <edge source="SAU" target="ARE">
      <data key="d0">808097</data>
    </edge>
    <edge source="SAU" target="USA">
      <data key="d0">56006</data>
    </edge>
    <edge source="SGP" target="AZE">
      <data key="d0">110458</data>
    </edge>
    <edge source="SGP" target="AUS">
      <data key="d0">2784912</data>
    </edge>
    <edge source="SGP" target="BRA">
      <data key="d0">10454</data>
    </edge>
    <edge source="SGP" target="LKA">
      <data key="d0">1481761</data>
    </edge>
    <edge source="SGP" target="CHN">
      <data key="d0">1122645</data>
    </edge>
    <edge source="SGP" target="DNK">
      <data key="d0">29654</data>
    </edge>
    <edge source="SGP" target="GEO">
      <data key="d0">39534</data>
    </edge>
    <edge source="SGP" target="GRC">
      <data key="d0">69272</data>
    </edge>
    <edge source="SGP" target="HKG">
      <data key="d0">128985</data>
    </edge>
    <edge source="SGP" target="IDN">
      <data key="d0">607082</data>
    </edge>
    <edge source="SGP" target="ISR">
      <data key="d0">14240</data>
    </edge>
    <edge source="SGP" target="ITA">
      <data key="d0">78459</data>
    </edge>
    <edge source="SGP" target="JPN">
      <data key="d0">177789</data>
    </edge>
    <edge source="SGP" target="JOR">
      <data key="d0">142111</data>
    </edge>
    <edge source="SGP" target="KOR">
      <data key="d0">101743</data>
    </edge>
    <edge source="SGP" target="MYS">
      <data key="d0">4048007</data>
    </edge>
    <edge source="SGP" target="MUS">
      <data key="d0">20973</data>
    </edge>
    <edge source="SGP" target="OMN">
      <data key="d0">401993</data>
    </edge>
    <edge source="SGP" target="NLD">
      <data key="d0">203653</data>
    </edge>
    <edge source="SGP" target="NZL">
      <data key="d0">10898</data>
    </edge>
    <edge source="SGP" target="PAK">
      <data key="d0">504515</data>
    </edge>
    <edge source="SGP" target="PHL">
      <data key="d0">1876257</data>
    </edge>
    <edge source="SGP" target="SAU">
      <data key="d0">141619</data>
    </edge>
    <edge source="SGP" target="IND">
      <data key="d0">706964</data>
    </edge>
    <edge source="SGP" target="VNM">
      <data key="d0">2016692</data>
    </edge>
    <edge source="SGP" target="ZAF">
      <data key="d0">68990</data>
    </edge>
    <edge source="SGP" target="THA">
      <data key="d0">1794077</data>
    </edge>
    <edge source="SGP" target="ARE">
      <data key="d0">211220</data>
    </edge>
    <edge source="SGP" target="TUR">
      <data key="d0">322406</data>
    </edge>
    <edge source="VNM" target="ARG">
      <data key="d0">193847</data>
    </edge>
    <edge source="VNM" target="AUS">
      <data key="d0">1144780</data>
    </edge>
    <edge source="VNM" target="BEL">
      <data key="d0">27203</data>
    </edge>
    <edge source="VNM" target="BRA">
      <data key="d0">86136</data>
    </edge>
    <edge source="VNM" target="KHM">
      <data key="d0">65776</data>
    </edge>
    <edge source="VNM" target="CAN">
      <data key="d0">21572</data>
    </edge>
    <edge source="VNM" target="CHN">
      <data key="d0">743920665</data>
    </edge>
    <edge source="VNM" target="DNK">
      <data key="d0">65284</data>
    </edge>
    <edge source="VNM" target="FRA">
      <data key="d0">89269</data>
    </edge>
    <edge source="VNM" target="DEU">
      <data key="d0">28173</data>
    </edge>
    <edge source="VNM" target="GRC">
      <data key="d0">159516</data>
    </edge>
    <edge source="VNM" target="HKG">
      <data key="d0">27776926</data>
    </edge>
    <edge source="VNM" target="IDN">
      <data key="d0">46037</data>
    </edge>
    <edge source="VNM" target="ISR">
      <data key="d0">184693</data>
    </edge>
    <edge source="VNM" target="ITA">
      <data key="d0">48619</data>
    </edge>
    <edge source="VNM" target="JPN">
      <data key="d0">400004443</data>
    </edge>
    <edge source="VNM" target="JOR">
      <data key="d0">387742</data>
    </edge>
    <edge source="VNM" target="KOR">
      <data key="d0">227620394</data>
    </edge>
    <edge source="VNM" target="LBN">
      <data key="d0">103353</data>
    </edge>
    <edge source="VNM" target="LTU">
      <data key="d0">15750</data>
    </edge>
    <edge source="VNM" target="MYS">
      <data key="d0">455506</data>
    </edge>
    <edge source="VNM" target="MUS">
      <data key="d0">18290</data>
    </edge>
    <edge source="VNM" target="MEX">
      <data key="d0">949378</data>
    </edge>
    <edge source="VNM" target="OMN">
      <data key="d0">33571</data>
    </edge>
    <edge source="VNM" target="NLD">
      <data key="d0">2502331</data>
    </edge>
    <edge source="VNM" target="NZL">
      <data key="d0">52589</data>
    </edge>
    <edge source="VNM" target="NOR">
      <data key="d0">470457</data>
    </edge>
    <edge source="VNM" target="PAK">
      <data key="d0">3282436</data>
    </edge>
    <edge source="VNM" target="PHL">
      <data key="d0">271314</data>
    </edge>
    <edge source="VNM" target="SAU">
      <data key="d0">681376</data>
    </edge>
    <edge source="VNM" target="IND">
      <data key="d0">12406939</data>
    </edge>
    <edge source="VNM" target="SGP">
      <data key="d0">85734</data>
    </edge>
    <edge source="VNM" target="ZAF">
      <data key="d0">280126</data>
    </edge>
    <edge source="VNM" target="THA">
      <data key="d0">609617</data>
    </edge>
    <edge source="VNM" target="ARE">
      <data key="d0">3637387</data>
    </edge>
    <edge source="VNM" target="TUR">
      <data key="d0">215277</data>
    </edge>
    <edge source="VNM" target="GBR">
      <data key="d0">380965</data>
    </edge>
    <edge source="VNM" target="USA">
      <data key="d0">8915795</data>
    </edge>
    <edge source="ESP" target="ALB">
      <data key="d0">69402</data>
    </edge>
    <edge source="ESP" target="DZA">
      <data key="d0">5200453</data>
    </edge>
    <edge source="ESP" target="AZE">
      <data key="d0">173761</data>
    </edge>
    <edge source="ESP" target="ARG">
      <data key="d0">114028</data>
    </edge>
    <edge source="ESP" target="AUS">
      <data key="d0">274064</data>
    </edge>
    <edge source="ESP" target="AUT">
      <data key="d0">751528</data>
    </edge>
    <edge source="ESP" target="BEL">
      <data key="d0">4378175</data>
    </edge>
    <edge source="ESP" target="BRA">
      <data key="d0">4889242</data>
    </edge>
    <edge source="ESP" target="BGR">
      <data key="d0">102546</data>
    </edge>
    <edge source="ESP" target="CAN">
      <data key="d0">1391726</data>
    </edge>
    <edge source="ESP" target="CHL">
      <data key="d0">324971</data>
    </edge>
    <edge source="ESP" target="CHN">
      <data key="d0">7661404</data>
    </edge>
    <edge source="ESP" target="COL">
      <data key="d0">162353</data>
    </edge>
    <edge source="ESP" target="CRI">
      <data key="d0">274925</data>
    </edge>
    <edge source="ESP" target="HRV">
      <data key="d0">116334</data>
    </edge>
    <edge source="ESP" target="CZE">
      <data key="d0">498355</data>
    </edge>
    <edge source="ESP" target="DNK">
      <data key="d0">271719</data>
    </edge>
    <edge source="ESP" target="ECU">
      <data key="d0">74579</data>
    </edge>
    <edge source="ESP" target="EST">
      <data key="d0">317419</data>
    </edge>
    <edge source="ESP" target="FIN">
      <data key="d0">445465</data>
    </edge>
    <edge source="ESP" target="FRA">
      <data key="d0">83507117</data>
    </edge>
    <edge source="ESP" target="GEO">
      <data key="d0">38510</data>
    </edge>
    <edge source="ESP" target="DEU">
      <data key="d0">5968612</data>
    </edge>
    <edge source="ESP" target="GRC">
      <data key="d0">542901</data>
    </edge>
    <edge source="ESP" target="GTM">
      <data key="d0">82006</data>
    </edge>
    <edge source="ESP" target="HND">
      <data key="d0">11775</data>
    </edge>
    <edge source="ESP" target="HKG">
      <data key="d0">298215</data>
    </edge>
    <edge source="ESP" target="HUN">
      <data key="d0">276167</data>
    </edge>
    <edge source="ESP" target="IDN">
      <data key="d0">222063</data>
    </edge>
    <edge source="ESP" target="IRL">
      <data key="d0">819940</data>
    </edge>
    <edge source="ESP" target="ISR">
      <data key="d0">1202985</data>
    </edge>
    <edge source="ESP" target="ITA">
      <data key="d0">19848507</data>
    </edge>
    <edge source="ESP" target="JPN">
      <data key="d0">1212010</data>
    </edge>
    <edge source="ESP" target="KAZ">
      <data key="d0">52140</data>
    </edge>
    <edge source="ESP" target="JOR">
      <data key="d0">57863</data>
    </edge>
    <edge source="ESP" target="KOR">
      <data key="d0">167254</data>
    </edge>
    <edge source="ESP" target="LBN">
      <data key="d0">368845</data>
    </edge>
    <edge source="ESP" target="LVA">
      <data key="d0">68576</data>
    </edge>
    <edge source="ESP" target="LTU">
      <data key="d0">358227</data>
    </edge>
    <edge source="ESP" target="MYS">
      <data key="d0">55744</data>
    </edge>
    <edge source="ESP" target="MRT">
      <data key="d0">58424</data>
    </edge>
    <edge source="ESP" target="MEX">
      <data key="d0">1670292</data>
    </edge>
    <edge source="ESP" target="MDA">
      <data key="d0">13807</data>
    </edge>
    <edge source="ESP" target="MAR">
      <data key="d0">10982878</data>
    </edge>
    <edge source="ESP" target="NLD">
      <data key="d0">5324669</data>
    </edge>
    <edge source="ESP" target="NZL">
      <data key="d0">155021</data>
    </edge>
    <edge source="ESP" target="NOR">
      <data key="d0">463721</data>
    </edge>
    <edge source="ESP" target="PAK">
      <data key="d0">73646</data>
    </edge>
    <edge source="ESP" target="PAN">
      <data key="d0">102989</data>
    </edge>
    <edge source="ESP" target="PRY">
      <data key="d0">20500</data>
    </edge>
    <edge source="ESP" target="PER">
      <data key="d0">25486</data>
    </edge>
    <edge source="ESP" target="POL">
      <data key="d0">748572</data>
    </edge>
    <edge source="ESP" target="PRT">
      <data key="d0">238366728</data>
    </edge>
    <edge source="ESP" target="ROU">
      <data key="d0">48281</data>
    </edge>
    <edge source="ESP" target="RUS">
      <data key="d0">324481</data>
    </edge>
    <edge source="ESP" target="SAU">
      <data key="d0">442387</data>
    </edge>
    <edge source="ESP" target="SEN">
      <data key="d0">301908</data>
    </edge>
    <edge source="ESP" target="IND">
      <data key="d0">187221</data>
    </edge>
    <edge source="ESP" target="SGP">
      <data key="d0">38969</data>
    </edge>
    <edge source="ESP" target="SVK">
      <data key="d0">291631</data>
    </edge>
    <edge source="ESP" target="VNM">
      <data key="d0">2884114</data>
    </edge>
    <edge source="ESP" target="SVN">
      <data key="d0">198038</data>
    </edge>
    <edge source="ESP" target="ZAF">
      <data key="d0">21952</data>
    </edge>
    <edge source="ESP" target="SWE">
      <data key="d0">138902</data>
    </edge>
    <edge source="ESP" target="CHE">
      <data key="d0">574608</data>
    </edge>
    <edge source="ESP" target="THA">
      <data key="d0">351183</data>
    </edge>
    <edge source="ESP" target="ARE">
      <data key="d0">785510</data>
    </edge>
    <edge source="ESP" target="TUN">
      <data key="d0">364917</data>
    </edge>
    <edge source="ESP" target="TUR">
      <data key="d0">2455935</data>
    </edge>
    <edge source="ESP" target="UKR">
      <data key="d0">145497</data>
    </edge>
    <edge source="ESP" target="EGY">
      <data key="d0">249132</data>
    </edge>
    <edge source="ESP" target="GBR">
      <data key="d0">15382810</data>
    </edge>
    <edge source="ESP" target="USA">
      <data key="d0">3603519</data>
    </edge>
    <edge source="ESP" target="URY">
      <data key="d0">63340</data>
    </edge>
    <edge source="SWE" target="ALB">
      <data key="d0">1916056</data>
    </edge>
    <edge source="SWE" target="DZA">
      <data key="d0">130379079</data>
    </edge>
    <edge source="SWE" target="AUS">
      <data key="d0">11427929</data>
    </edge>
    <edge source="SWE" target="AUT">
      <data key="d0">10388453</data>
    </edge>
    <edge source="SWE" target="BEL">
      <data key="d0">67618259</data>
    </edge>
    <edge source="SWE" target="BRA">
      <data key="d0">61510</data>
    </edge>
    <edge source="SWE" target="BGR">
      <data key="d0">59522</data>
    </edge>
    <edge source="SWE" target="BDI">
      <data key="d0">33445</data>
    </edge>
    <edge source="SWE" target="KHM">
      <data key="d0">648080</data>
    </edge>
    <edge source="SWE" target="CAN">
      <data key="d0">1201906</data>
    </edge>
    <edge source="SWE" target="LKA">
      <data key="d0">883362</data>
    </edge>
    <edge source="SWE" target="CHN">
      <data key="d0">155360316</data>
    </edge>
    <edge source="SWE" target="COL">
      <data key="d0">157752</data>
    </edge>
    <edge source="SWE" target="CZE">
      <data key="d0">5612403</data>
    </edge>
    <edge source="SWE" target="DNK">
      <data key="d0">267522181</data>
    </edge>
    <edge source="SWE" target="EST">
      <data key="d0">7528225</data>
    </edge>
    <edge source="SWE" target="FIN">
      <data key="d0">9191224</data>
    </edge>
    <edge source="SWE" target="FRA">
      <data key="d0">81651020</data>
    </edge>
    <edge source="SWE" target="DEU">
      <data key="d0">236919654</data>
    </edge>
    <edge source="SWE" target="GHA">
      <data key="d0">30521</data>
    </edge>
    <edge source="SWE" target="GRC">
      <data key="d0">10190474</data>
    </edge>
    <edge source="SWE" target="HKG">
      <data key="d0">6233820</data>
    </edge>
    <edge source="SWE" target="HUN">
      <data key="d0">3422473</data>
    </edge>
    <edge source="SWE" target="IDN">
      <data key="d0">750519</data>
    </edge>
    <edge source="SWE" target="IRL">
      <data key="d0">10575790</data>
    </edge>
    <edge source="SWE" target="ISR">
      <data key="d0">19252830</data>
    </edge>
    <edge source="SWE" target="ITA">
      <data key="d0">26759656</data>
    </edge>
    <edge source="SWE" target="JPN">
      <data key="d0">198624134</data>
    </edge>
    <edge source="SWE" target="KAZ">
      <data key="d0">23622</data>
    </edge>
    <edge source="SWE" target="JOR">
      <data key="d0">11340926</data>
    </edge>
    <edge source="SWE" target="KOR">
      <data key="d0">21358212</data>
    </edge>
    <edge source="SWE" target="LBN">
      <data key="d0">621534</data>
    </edge>
    <edge source="SWE" target="LVA">
      <data key="d0">2562499</data>
    </edge>
    <edge source="SWE" target="LTU">
      <data key="d0">9339036</data>
    </edge>
    <edge source="SWE" target="MYS">
      <data key="d0">2066324</data>
    </edge>
    <edge source="SWE" target="MAR">
      <data key="d0">77186146</data>
    </edge>
    <edge source="SWE" target="OMN">
      <data key="d0">756600</data>
    </edge>
    <edge source="SWE" target="NLD">
      <data key="d0">208643993</data>
    </edge>
    <edge source="SWE" target="NZL">
      <data key="d0">15319</data>
    </edge>
    <edge source="SWE" target="NOR">
      <data key="d0">345378860</data>
    </edge>
    <edge source="SWE" target="PAK">
      <data key="d0">3060077</data>
    </edge>
    <edge source="SWE" target="PAN">
      <data key="d0">110859</data>
    </edge>
    <edge source="SWE" target="PHL">
      <data key="d0">127581</data>
    </edge>
    <edge source="SWE" target="POL">
      <data key="d0">61263173</data>
    </edge>
    <edge source="SWE" target="PRT">
      <data key="d0">4218482</data>
    </edge>
    <edge source="SWE" target="ROU">
      <data key="d0">1299434</data>
    </edge>
    <edge source="SWE" target="RUS">
      <data key="d0">49582</data>
    </edge>
    <edge source="SWE" target="SAU">
      <data key="d0">68304695</data>
    </edge>
    <edge source="SWE" target="SRB">
      <data key="d0">64083</data>
    </edge>
    <edge source="SWE" target="IND">
      <data key="d0">4384653</data>
    </edge>
    <edge source="SWE" target="SGP">
      <data key="d0">443552</data>
    </edge>
    <edge source="SWE" target="SVK">
      <data key="d0">1180740</data>
    </edge>
    <edge source="SWE" target="VNM">
      <data key="d0">10942162</data>
    </edge>
    <edge source="SWE" target="SVN">
      <data key="d0">196809</data>
    </edge>
    <edge source="SWE" target="ZAF">
      <data key="d0">10992</data>
    </edge>
    <edge source="SWE" target="ESP">
      <data key="d0">37277911</data>
    </edge>
    <edge source="SWE" target="CHE">
      <data key="d0">3000555</data>
    </edge>
    <edge source="SWE" target="THA">
      <data key="d0">69579</data>
    </edge>
    <edge source="SWE" target="ARE">
      <data key="d0">296793</data>
    </edge>
    <edge source="SWE" target="TUN">
      <data key="d0">22472647</data>
    </edge>
    <edge source="SWE" target="TUR">
      <data key="d0">5941237</data>
    </edge>
    <edge source="SWE" target="UKR">
      <data key="d0">12279</data>
    </edge>
    <edge source="SWE" target="EGY">
      <data key="d0">182480496</data>
    </edge>
    <edge source="SWE" target="GBR">
      <data key="d0">596070733</data>
    </edge>
    <edge source="SWE" target="USA">
      <data key="d0">53462946</data>
    </edge>
    <edge source="CHE" target="AUT">
      <data key="d0">13913727</data>
    </edge>
    <edge source="CHE" target="BEL">
      <data key="d0">284844</data>
    </edge>
    <edge source="CHE" target="CAN">
      <data key="d0">496679</data>
    </edge>
    <edge source="CHE" target="CHN">
      <data key="d0">3382576</data>
    </edge>
    <edge source="CHE" target="HRV">
      <data key="d0">22809</data>
    </edge>
    <edge source="CHE" target="CZE">
      <data key="d0">432025</data>
    </edge>
    <edge source="CHE" target="DNK">
      <data key="d0">46320</data>
    </edge>
    <edge source="CHE" target="FRA">
      <data key="d0">26285282</data>
    </edge>
    <edge source="CHE" target="DEU">
      <data key="d0">13314557</data>
    </edge>
    <edge source="CHE" target="HKG">
      <data key="d0">31290</data>
    </edge>
    <edge source="CHE" target="IRL">
      <data key="d0">77367</data>
    </edge>
    <edge source="CHE" target="ITA">
      <data key="d0">43437128</data>
    </edge>
    <edge source="CHE" target="JPN">
      <data key="d0">1765574</data>
    </edge>
    <edge source="CHE" target="KOR">
      <data key="d0">14125</data>
    </edge>
    <edge source="CHE" target="LTU">
      <data key="d0">912571</data>
    </edge>
    <edge source="CHE" target="PAK">
      <data key="d0">151929</data>
    </edge>
    <edge source="CHE" target="POL">
      <data key="d0">349134</data>
    </edge>
    <edge source="CHE" target="PRT">
      <data key="d0">12721</data>
    </edge>
    <edge source="CHE" target="ROU">
      <data key="d0">186462</data>
    </edge>
    <edge source="CHE" target="RUS">
      <data key="d0">107674</data>
    </edge>
    <edge source="CHE" target="SRB">
      <data key="d0">23306</data>
    </edge>
    <edge source="CHE" target="IND">
      <data key="d0">44799</data>
    </edge>
    <edge source="CHE" target="SGP">
      <data key="d0">324194</data>
    </edge>
    <edge source="CHE" target="SVK">
      <data key="d0">106119</data>
    </edge>
    <edge source="CHE" target="VNM">
      <data key="d0">1883627</data>
    </edge>
    <edge source="CHE" target="SVN">
      <data key="d0">455751</data>
    </edge>
    <edge source="CHE" target="ESP">
      <data key="d0">572026</data>
    </edge>
    <edge source="CHE" target="SWE">
      <data key="d0">613325</data>
    </edge>
    <edge source="CHE" target="THA">
      <data key="d0">16443</data>
    </edge>
    <edge source="CHE" target="ARE">
      <data key="d0">58158</data>
    </edge>
    <edge source="CHE" target="GBR">
      <data key="d0">173842</data>
    </edge>
    <edge source="CHE" target="USA">
      <data key="d0">97568</data>
    </edge>
    <edge source="CHE" target="URY">
      <data key="d0">28603</data>
    </edge>
    <edge source="ARE" target="AZE">
      <data key="d0">69208</data>
    </edge>
    <edge source="ARE" target="ARM">
      <data key="d0">25428</data>
    </edge>
    <edge source="ARE" target="BEL">
      <data key="d0">65060</data>
    </edge>
    <edge source="ARE" target="CMR">
      <data key="d0">14579</data>
    </edge>
    <edge source="ARE" target="LKA">
      <data key="d0">190523</data>
    </edge>
    <edge source="ARE" target="CHN">
      <data key="d0">3062720</data>
    </edge>
    <edge source="ARE" target="BEN">
      <data key="d0">156896</data>
    </edge>
    <edge source="ARE" target="ETH">
      <data key="d0">127479</data>
    </edge>
    <edge source="ARE" target="FRA">
      <data key="d0">1092974</data>
    </edge>
    <edge source="ARE" target="GEO">
      <data key="d0">36237</data>
    </edge>
    <edge source="ARE" target="DEU">
      <data key="d0">59163</data>
    </edge>
    <edge source="ARE" target="GHA">
      <data key="d0">198274</data>
    </edge>
    <edge source="ARE" target="HKG">
      <data key="d0">125162</data>
    </edge>
    <edge source="ARE" target="CIV">
      <data key="d0">14686</data>
    </edge>
    <edge source="ARE" target="KAZ">
      <data key="d0">36290</data>
    </edge>
    <edge source="ARE" target="JOR">
      <data key="d0">34663</data>
    </edge>
    <edge source="ARE" target="KOR">
      <data key="d0">69264</data>
    </edge>
    <edge source="ARE" target="KGZ">
      <data key="d0">18322</data>
    </edge>
    <edge source="ARE" target="LBN">
      <data key="d0">241299</data>
    </edge>
    <edge source="ARE" target="MYS">
      <data key="d0">1604010</data>
    </edge>
    <edge source="ARE" target="MAR">
      <data key="d0">26821</data>
    </edge>
    <edge source="ARE" target="MOZ">
      <data key="d0">16592</data>
    </edge>
    <edge source="ARE" target="OMN">
      <data key="d0">17297905</data>
    </edge>
    <edge source="ARE" target="NZL">
      <data key="d0">13399</data>
    </edge>
    <edge source="ARE" target="PAK">
      <data key="d0">304062</data>
    </edge>
    <edge source="ARE" target="ROU">
      <data key="d0">11359</data>
    </edge>
    <edge source="ARE" target="RUS">
      <data key="d0">307548</data>
    </edge>
    <edge source="ARE" target="SAU">
      <data key="d0">716818</data>
    </edge>
    <edge source="ARE" target="IND">
      <data key="d0">365814</data>
    </edge>
    <edge source="ARE" target="VNM">
      <data key="d0">363584</data>
    </edge>
    <edge source="ARE" target="ZAF">
      <data key="d0">34100</data>
    </edge>
    <edge source="ARE" target="TGO">
      <data key="d0">57126</data>
    </edge>
    <edge source="ARE" target="TUN">
      <data key="d0">12122</data>
    </edge>
    <edge source="ARE" target="UGA">
      <data key="d0">36854</data>
    </edge>
    <edge source="ARE" target="UKR">
      <data key="d0">28046</data>
    </edge>
    <edge source="ARE" target="EGY">
      <data key="d0">82989</data>
    </edge>
    <edge source="ARE" target="GBR">
      <data key="d0">105624</data>
    </edge>
    <edge source="ARE" target="TZA">
      <data key="d0">1133967</data>
    </edge>
    <edge source="ARE" target="USA">
      <data key="d0">34221</data>
    </edge>
    <edge source="GBR" target="DZA">
      <data key="d0">36391</data>
    </edge>
    <edge source="GBR" target="AZE">
      <data key="d0">115725</data>
    </edge>
    <edge source="GBR" target="AUS">
      <data key="d0">208249</data>
    </edge>
    <edge source="GBR" target="AUT">
      <data key="d0">63457</data>
    </edge>
    <edge source="GBR" target="ARM">
      <data key="d0">45157</data>
    </edge>
    <edge source="GBR" target="BEL">
      <data key="d0">1837283</data>
    </edge>
    <edge source="GBR" target="BRA">
      <data key="d0">53378</data>
    </edge>
    <edge source="GBR" target="CAN">
      <data key="d0">27299</data>
    </edge>
    <edge source="GBR" target="CHL">
      <data key="d0">35052</data>
    </edge>
    <edge source="GBR" target="CHN">
      <data key="d0">3483643</data>
    </edge>
    <edge source="GBR" target="CZE">
      <data key="d0">779670</data>
    </edge>
    <edge source="GBR" target="DNK">
      <data key="d0">496749</data>
    </edge>
    <edge source="GBR" target="EST">
      <data key="d0">38985</data>
    </edge>
    <edge source="GBR" target="FIN">
      <data key="d0">1326175</data>
    </edge>
    <edge source="GBR" target="FRA">
      <data key="d0">4552347</data>
    </edge>
    <edge source="GBR" target="GEO">
      <data key="d0">10922</data>
    </edge>
    <edge source="GBR" target="DEU">
      <data key="d0">2998420</data>
    </edge>
    <edge source="GBR" target="GRC">
      <data key="d0">10333</data>
    </edge>
    <edge source="GBR" target="HKG">
      <data key="d0">1409459</data>
    </edge>
    <edge source="GBR" target="HUN">
      <data key="d0">16700</data>
    </edge>
    <edge source="GBR" target="IRL">
      <data key="d0">93395625</data>
    </edge>
    <edge source="GBR" target="ISR">
      <data key="d0">14437</data>
    </edge>
    <edge source="GBR" target="ITA">
      <data key="d0">610268</data>
    </edge>
    <edge source="GBR" target="JPN">
      <data key="d0">104402</data>
    </edge>
    <edge source="GBR" target="KOR">
      <data key="d0">55479</data>
    </edge>
    <edge source="GBR" target="LVA">
      <data key="d0">175485</data>
    </edge>
    <edge source="GBR" target="LTU">
      <data key="d0">33498</data>
    </edge>
    <edge source="GBR" target="MYS">
      <data key="d0">126956</data>
    </edge>
    <edge source="GBR" target="OMN">
      <data key="d0">106952</data>
    </edge>
    <edge source="GBR" target="NLD">
      <data key="d0">5669847</data>
    </edge>
    <edge source="GBR" target="NZL">
      <data key="d0">87357</data>
    </edge>
    <edge source="GBR" target="NOR">
      <data key="d0">1567356</data>
    </edge>
    <edge source="GBR" target="PAK">
      <data key="d0">709023</data>
    </edge>
    <edge source="GBR" target="PHL">
      <data key="d0">11197</data>
    </edge>
    <edge source="GBR" target="POL">
      <data key="d0">323406</data>
    </edge>
    <edge source="GBR" target="PRT">
      <data key="d0">32784</data>
    </edge>
    <edge source="GBR" target="RUS">
      <data key="d0">181491</data>
    </edge>
    <edge source="GBR" target="SAU">
      <data key="d0">22735</data>
    </edge>
    <edge source="GBR" target="SEN">
      <data key="d0">87100</data>
    </edge>
    <edge source="GBR" target="IND">
      <data key="d0">7047074</data>
    </edge>
    <edge source="GBR" target="SGP">
      <data key="d0">230734</data>
    </edge>
    <edge source="GBR" target="VNM">
      <data key="d0">115616</data>
    </edge>
    <edge source="GBR" target="ZAF">
      <data key="d0">229350</data>
    </edge>
    <edge source="GBR" target="ESP">
      <data key="d0">1025795</data>
    </edge>
    <edge source="GBR" target="SWE">
      <data key="d0">5772132</data>
    </edge>
    <edge source="GBR" target="CHE">
      <data key="d0">206867</data>
    </edge>
    <edge source="GBR" target="THA">
      <data key="d0">22232</data>
    </edge>
    <edge source="GBR" target="ARE">
      <data key="d0">2852589</data>
    </edge>
    <edge source="GBR" target="TUN">
      <data key="d0">18474</data>
    </edge>
    <edge source="GBR" target="TUR">
      <data key="d0">185411</data>
    </edge>
    <edge source="GBR" target="EGY">
      <data key="d0">18590</data>
    </edge>
    <edge source="GBR" target="USA">
      <data key="d0">1262435</data>
    </edge>
    <edge source="USA" target="ALB">
      <data key="d0">376599</data>
    </edge>
    <edge source="USA" target="DZA">
      <data key="d0">1680727</data>
    </edge>
    <edge source="USA" target="ARG">
      <data key="d0">1122794</data>
    </edge>
    <edge source="USA" target="AUS">
      <data key="d0">17537026</data>
    </edge>
    <edge source="USA" target="AUT">
      <data key="d0">539030</data>
    </edge>
    <edge source="USA" target="BEL">
      <data key="d0">50287909</data>
    </edge>
    <edge source="USA" target="BOL">
      <data key="d0">129570</data>
    </edge>
    <edge source="USA" target="BRA">
      <data key="d0">15705802</data>
    </edge>
    <edge source="USA" target="BGR">
      <data key="d0">274455</data>
    </edge>
    <edge source="USA" target="BLR">
      <data key="d0">279605</data>
    </edge>
    <edge source="USA" target="CMR">
      <data key="d0">84825</data>
    </edge>
    <edge source="USA" target="CAN">
      <data key="d0">1145767763</data>
    </edge>
    <edge source="USA" target="LKA">
      <data key="d0">45269</data>
    </edge>
    <edge source="USA" target="CHL">
      <data key="d0">7013339</data>
    </edge>
    <edge source="USA" target="CHN">
      <data key="d0">2468613172</data>
    </edge>
    <edge source="USA" target="COL">
      <data key="d0">5167278</data>
    </edge>
    <edge source="USA" target="CRI">
      <data key="d0">1641113</data>
    </edge>
    <edge source="USA" target="HRV">
      <data key="d0">120117</data>
    </edge>
    <edge source="USA" target="CZE">
      <data key="d0">528814</data>
    </edge>
    <edge source="USA" target="DNK">
      <data key="d0">20731769</data>
    </edge>
    <edge source="USA" target="ECU">
      <data key="d0">71630</data>
    </edge>
    <edge source="USA" target="SLV">
      <data key="d0">400500</data>
    </edge>
    <edge source="USA" target="ETH">
      <data key="d0">105352</data>
    </edge>
    <edge source="USA" target="EST">
      <data key="d0">7135183</data>
    </edge>
    <edge source="USA" target="FIN">
      <data key="d0">2928166</data>
    </edge>
    <edge source="USA" target="FRA">
      <data key="d0">19732591</data>
    </edge>
    <edge source="USA" target="GEO">
      <data key="d0">106349</data>
    </edge>
    <edge source="USA" target="PSE">
      <data key="d0">26520</data>
    </edge>
    <edge source="USA" target="DEU">
      <data key="d0">59185493</data>
    </edge>
    <edge source="USA" target="GHA">
      <data key="d0">5137593</data>
    </edge>
    <edge source="USA" target="GRC">
      <data key="d0">3598214</data>
    </edge>
    <edge source="USA" target="GTM">
      <data key="d0">2824540</data>
    </edge>
    <edge source="USA" target="HND">
      <data key="d0">1882414</data>
    </edge>
    <edge source="USA" target="HKG">
      <data key="d0">17702388</data>
    </edge>
    <edge source="USA" target="HUN">
      <data key="d0">46810</data>
    </edge>
    <edge source="USA" target="IDN">
      <data key="d0">40160514</data>
    </edge>
    <edge source="USA" target="IRL">
      <data key="d0">12937491</data>
    </edge>
    <edge source="USA" target="ISR">
      <data key="d0">11335320</data>
    </edge>
    <edge source="USA" target="ITA">
      <data key="d0">80050788</data>
    </edge>
    <edge source="USA" target="JAM">
      <data key="d0">29749052</data>
    </edge>
    <edge source="USA" target="JPN">
      <data key="d0">640387481</data>
    </edge>
    <edge source="USA" target="KAZ">
      <data key="d0">27980</data>
    </edge>
    <edge source="USA" target="JOR">
      <data key="d0">4071221</data>
    </edge>
    <edge source="USA" target="KOR">
      <data key="d0">80395569</data>
    </edge>
    <edge source="USA" target="LBN">
      <data key="d0">4276883</data>
    </edge>
    <edge source="USA" target="LVA">
      <data key="d0">215867</data>
    </edge>
    <edge source="USA" target="LTU">
      <data key="d0">2475759</data>
    </edge>
    <edge source="USA" target="MYS">
      <data key="d0">22927549</data>
    </edge>
    <edge source="USA" target="MUS">
      <data key="d0">1489675</data>
    </edge>
    <edge source="USA" target="MEX">
      <data key="d0">454921937</data>
    </edge>
    <edge source="USA" target="MAR">
      <data key="d0">3901982</data>
    </edge>
    <edge source="USA" target="OMN">
      <data key="d0">1847432</data>
    </edge>
    <edge source="USA" target="NAM">
      <data key="d0">27183</data>
    </edge>
    <edge source="USA" target="NLD">
      <data key="d0">8655070</data>
    </edge>
    <edge source="USA" target="NZL">
      <data key="d0">6706135</data>
    </edge>
    <edge source="USA" target="NIC">
      <data key="d0">429542</data>
    </edge>
    <edge source="USA" target="NOR">
      <data key="d0">7807216</data>
    </edge>
    <edge source="USA" target="PAK">
      <data key="d0">51593442</data>
    </edge>
    <edge source="USA" target="PAN">
      <data key="d0">10451823</data>
    </edge>
    <edge source="USA" target="PER">
      <data key="d0">8004508</data>
    </edge>
    <edge source="USA" target="PHL">
      <data key="d0">13060675</data>
    </edge>
    <edge source="USA" target="POL">
      <data key="d0">3066236</data>
    </edge>
    <edge source="USA" target="PRT">
      <data key="d0">27689682</data>
    </edge>
    <edge source="USA" target="ROU">
      <data key="d0">777399</data>
    </edge>
    <edge source="USA" target="RUS">
      <data key="d0">1799324</data>
    </edge>
    <edge source="USA" target="SAU">
      <data key="d0">9086365</data>
    </edge>
    <edge source="USA" target="IND">
      <data key="d0">24055263</data>
    </edge>
    <edge source="USA" target="SGP">
      <data key="d0">4165008</data>
    </edge>
    <edge source="USA" target="VNM">
      <data key="d0">207656500</data>
    </edge>
    <edge source="USA" target="SVN">
      <data key="d0">1490031</data>
    </edge>
    <edge source="USA" target="ZAF">
      <data key="d0">8797153</data>
    </edge>
    <edge source="USA" target="ESP">
      <data key="d0">55268434</data>
    </edge>
    <edge source="USA" target="SWE">
      <data key="d0">13314033</data>
    </edge>
    <edge source="USA" target="CHE">
      <data key="d0">302544</data>
    </edge>
    <edge source="USA" target="THA">
      <data key="d0">24900278</data>
    </edge>
    <edge source="USA" target="ARE">
      <data key="d0">21300312</data>
    </edge>
    <edge source="USA" target="TUN">
      <data key="d0">68038</data>
    </edge>
    <edge source="USA" target="TUR">
      <data key="d0">87524190</data>
    </edge>
    <edge source="USA" target="UKR">
      <data key="d0">73661</data>
    </edge>
    <edge source="USA" target="MKD">
      <data key="d0">11829</data>
    </edge>
    <edge source="USA" target="EGY">
      <data key="d0">19056222</data>
    </edge>
    <edge source="USA" target="GBR">
      <data key="d0">652217189</data>
    </edge>
    <edge source="USA" target="URY">
      <data key="d0">611680</data>
    </edge>
    <edge source="URY" target="ARG">
      <data key="d0">320364</data>
    </edge>
    <edge source="URY" target="BEL">
      <data key="d0">1060164</data>
    </edge>
    <edge source="URY" target="BOL">
      <data key="d0">34392</data>
    </edge>
    <edge source="URY" target="BRA">
      <data key="d0">1852789</data>
    </edge>
    <edge source="URY" target="CAN">
      <data key="d0">127921</data>
    </edge>
    <edge source="URY" target="LKA">
      <data key="d0">13597</data>
    </edge>
    <edge source="URY" target="CHL">
      <data key="d0">270948</data>
    </edge>
    <edge source="URY" target="CHN">
      <data key="d0">23439023</data>
    </edge>
    <edge source="URY" target="ECU">
      <data key="d0">34169</data>
    </edge>
    <edge source="URY" target="FRA">
      <data key="d0">2242475</data>
    </edge>
    <edge source="URY" target="GTM">
      <data key="d0">3166246</data>
    </edge>
    <edge source="URY" target="IDN">
      <data key="d0">1672550</data>
    </edge>
    <edge source="URY" target="ITA">
      <data key="d0">851771</data>
    </edge>
    <edge source="URY" target="KOR">
      <data key="d0">3330740</data>
    </edge>
    <edge source="URY" target="LVA">
      <data key="d0">24719</data>
    </edge>
    <edge source="URY" target="LTU">
      <data key="d0">24546</data>
    </edge>
    <edge source="URY" target="MYS">
      <data key="d0">27154</data>
    </edge>
    <edge source="URY" target="MUS">
      <data key="d0">115033</data>
    </edge>
    <edge source="URY" target="MEX">
      <data key="d0">3584040</data>
    </edge>
    <edge source="URY" target="NLD">
      <data key="d0">2632254</data>
    </edge>
    <edge source="URY" target="NZL">
      <data key="d0">42462</data>
    </edge>
    <edge source="URY" target="PRY">
      <data key="d0">121332</data>
    </edge>
    <edge source="URY" target="PER">
      <data key="d0">1408116</data>
    </edge>
    <edge source="URY" target="PHL">
      <data key="d0">257395</data>
    </edge>
    <edge source="URY" target="PRT">
      <data key="d0">77290570</data>
    </edge>
    <edge source="URY" target="SAU">
      <data key="d0">2048290</data>
    </edge>
    <edge source="URY" target="IND">
      <data key="d0">1526781</data>
    </edge>
    <edge source="URY" target="SGP">
      <data key="d0">73644</data>
    </edge>
    <edge source="URY" target="VNM">
      <data key="d0">14364629</data>
    </edge>
    <edge source="URY" target="ZAF">
      <data key="d0">3822019</data>
    </edge>
    <edge source="URY" target="ESP">
      <data key="d0">131154</data>
    </edge>
    <edge source="URY" target="THA">
      <data key="d0">12794</data>
    </edge>
    <edge source="URY" target="ARE">
      <data key="d0">66464</data>
    </edge>
    <edge source="URY" target="TUR">
      <data key="d0">164252</data>
    </edge>
    <edge source="URY" target="EGY">
      <data key="d0">21862</data>
    </edge>
    <edge source="URY" target="GBR">
      <data key="d0">4849845</data>
    </edge>
    <edge source="URY" target="USA">
      <data key="d0">12107984</data>
    </edge>
    <edge source="LKA" target="AUS">
      <data key="d0">940233</data>
    </edge>
    <edge source="LKA" target="CHN">
      <data key="d0">408390</data>
    </edge>
    <edge source="LKA" target="DNK">
      <data key="d0">110897</data>
    </edge>
    <edge source="LKA" target="DEU">
      <data key="d0">95630</data>
    </edge>
    <edge source="LKA" target="JPN">
      <data key="d0">252296</data>
    </edge>
    <edge source="LKA" target="KOR">
      <data key="d0">486815</data>
    </edge>
    <edge source="LKA" target="LBN">
      <data key="d0">27105</data>
    </edge>
    <edge source="LKA" target="OMN">
      <data key="d0">503485</data>
    </edge>
    <edge source="LKA" target="NLD">
      <data key="d0">633963</data>
    </edge>
    <edge source="LKA" target="SAU">
      <data key="d0">16557</data>
    </edge>
    <edge source="LKA" target="SGP">
      <data key="d0">125270</data>
    </edge>
    <edge source="LKA" target="VNM">
      <data key="d0">962974</data>
    </edge>
    <edge source="LKA" target="SWE">
      <data key="d0">13133</data>
    </edge>
    <edge source="LKA" target="GBR">
      <data key="d0">95227</data>
    </edge>
    <edge source="DNK" target="DZA">
      <data key="d0">242074</data>
    </edge>
    <edge source="DNK" target="AUS">
      <data key="d0">290459</data>
    </edge>
    <edge source="DNK" target="AUT">
      <data key="d0">616633</data>
    </edge>
    <edge source="DNK" target="BEL">
      <data key="d0">9965650</data>
    </edge>
    <edge source="DNK" target="CAN">
      <data key="d0">389806</data>
    </edge>
    <edge source="DNK" target="CHN">
      <data key="d0">24003779</data>
    </edge>
    <edge source="DNK" target="HRV">
      <data key="d0">21476</data>
    </edge>
    <edge source="DNK" target="CZE">
      <data key="d0">218272</data>
    </edge>
    <edge source="DNK" target="EST">
      <data key="d0">603597</data>
    </edge>
    <edge source="DNK" target="FIN">
      <data key="d0">1537904</data>
    </edge>
    <edge source="DNK" target="FRA">
      <data key="d0">1134579</data>
    </edge>
    <edge source="DNK" target="DEU">
      <data key="d0">40788723</data>
    </edge>
    <edge source="DNK" target="GRC">
      <data key="d0">254950</data>
    </edge>
    <edge source="DNK" target="HKG">
      <data key="d0">131694</data>
    </edge>
    <edge source="DNK" target="HUN">
      <data key="d0">386435</data>
    </edge>
    <edge source="DNK" target="IDN">
      <data key="d0">193291</data>
    </edge>
    <edge source="DNK" target="IRL">
      <data key="d0">1681883</data>
    </edge>
    <edge source="DNK" target="ISR">
      <data key="d0">89557</data>
    </edge>
    <edge source="DNK" target="ITA">
      <data key="d0">1164197</data>
    </edge>
    <edge source="DNK" target="JPN">
      <data key="d0">1514526</data>
    </edge>
    <edge source="DNK" target="KOR">
      <data key="d0">87933</data>
    </edge>
    <edge source="DNK" target="LBN">
      <data key="d0">81675</data>
    </edge>
    <edge source="DNK" target="LVA">
      <data key="d0">1161114</data>
    </edge>
    <edge source="DNK" target="LTU">
      <data key="d0">1502283</data>
    </edge>
    <edge source="DNK" target="MYS">
      <data key="d0">12208</data>
    </edge>
    <edge source="DNK" target="MAR">
      <data key="d0">12032</data>
    </edge>
    <edge source="DNK" target="NLD">
      <data key="d0">2817598</data>
    </edge>
    <edge source="DNK" target="NZL">
      <data key="d0">77669</data>
    </edge>
    <edge source="DNK" target="NOR">
      <data key="d0">19461189</data>
    </edge>
    <edge source="DNK" target="PAK">
      <data key="d0">362760</data>
    </edge>
    <edge source="DNK" target="PHL">
      <data key="d0">46682</data>
    </edge>
    <edge source="DNK" target="POL">
      <data key="d0">1681488</data>
    </edge>
    <edge source="DNK" target="PRT">
      <data key="d0">334035</data>
    </edge>
    <edge source="DNK" target="ROU">
      <data key="d0">1536404</data>
    </edge>
    <edge source="DNK" target="RUS">
      <data key="d0">142452</data>
    </edge>
    <edge source="DNK" target="SRB">
      <data key="d0">138513</data>
    </edge>
    <edge source="DNK" target="IND">
      <data key="d0">1666070</data>
    </edge>
    <edge source="DNK" target="SGP">
      <data key="d0">110640</data>
    </edge>
    <edge source="DNK" target="SVK">
      <data key="d0">1140934</data>
    </edge>
    <edge source="DNK" target="VNM">
      <data key="d0">4839994</data>
    </edge>
    <edge source="DNK" target="SVN">
      <data key="d0">96877</data>
    </edge>
    <edge source="DNK" target="ZAF">
      <data key="d0">56827</data>
    </edge>
    <edge source="DNK" target="ESP">
      <data key="d0">859086</data>
    </edge>
    <edge source="DNK" target="SWE">
      <data key="d0">28857259</data>
    </edge>
    <edge source="DNK" target="CHE">
      <data key="d0">512636</data>
    </edge>
    <edge source="DNK" target="ARE">
      <data key="d0">419959</data>
    </edge>
    <edge source="DNK" target="TUR">
      <data key="d0">191645</data>
    </edge>
    <edge source="DNK" target="EGY">
      <data key="d0">95107</data>
    </edge>
    <edge source="DNK" target="GBR">
      <data key="d0">28434801</data>
    </edge>
    <edge source="DNK" target="USA">
      <data key="d0">1321805</data>
    </edge>
    <edge source="HKG" target="CHN">
      <data key="d0">51033108</data>
    </edge>
    <edge source="HKG" target="DEU">
      <data key="d0">21985</data>
    </edge>
    <edge source="HKG" target="JPN">
      <data key="d0">122677</data>
    </edge>
    <edge source="HKG" target="MYS">
      <data key="d0">494442</data>
    </edge>
    <edge source="HKG" target="MUS">
      <data key="d0">108301</data>
    </edge>
    <edge source="HKG" target="SGP">
      <data key="d0">89614</data>
    </edge>
    <edge source="HKG" target="VNM">
      <data key="d0">3002162</data>
    </edge>
    <edge source="HKG" target="THA">
      <data key="d0">35120</data>
    </edge>
    <edge source="HKG" target="USA">
      <data key="d0">68046</data>
    </edge>
    <edge source="HUN" target="AUS">
      <data key="d0">71595</data>
    </edge>
    <edge source="HUN" target="AUT">
      <data key="d0">73251326</data>
    </edge>
    <edge source="HUN" target="BEL">
      <data key="d0">978334</data>
    </edge>
    <edge source="HUN" target="BGR">
      <data key="d0">34749</data>
    </edge>
    <edge source="HUN" target="CAN">
      <data key="d0">27710</data>
    </edge>
    <edge source="HUN" target="CHN">
      <data key="d0">258715</data>
    </edge>
    <edge source="HUN" target="HRV">
      <data key="d0">1315641</data>
    </edge>
    <edge source="HUN" target="CZE">
      <data key="d0">1951211</data>
    </edge>
    <edge source="HUN" target="DNK">
      <data key="d0">1260394</data>
    </edge>
    <edge source="HUN" target="EST">
      <data key="d0">94864</data>
    </edge>
    <edge source="HUN" target="FIN">
      <data key="d0">373688</data>
    </edge>
    <edge source="HUN" target="FRA">
      <data key="d0">3526598</data>
    </edge>
    <edge source="HUN" target="DEU">
      <data key="d0">15635452</data>
    </edge>
    <edge source="HUN" target="GRC">
      <data key="d0">66139</data>
    </edge>
    <edge source="HUN" target="HKG">
      <data key="d0">303355</data>
    </edge>
    <edge source="HUN" target="IDN">
      <data key="d0">1108308</data>
    </edge>
    <edge source="HUN" target="IRL">
      <data key="d0">136758</data>
    </edge>
    <edge source="HUN" target="ISR">
      <data key="d0">47449</data>
    </edge>
    <edge source="HUN" target="ITA">
      <data key="d0">28817530</data>
    </edge>
    <edge source="HUN" target="KOR">
      <data key="d0">200140</data>
    </edge>
    <edge source="HUN" target="LVA">
      <data key="d0">21840</data>
    </edge>
    <edge source="HUN" target="LTU">
      <data key="d0">2076070</data>
    </edge>
    <edge source="HUN" target="MYS">
      <data key="d0">4052538</data>
    </edge>
    <edge source="HUN" target="NLD">
      <data key="d0">1039071</data>
    </edge>
    <edge source="HUN" target="NZL">
      <data key="d0">36752</data>
    </edge>
    <edge source="HUN" target="NOR">
      <data key="d0">96959</data>
    </edge>
    <edge source="HUN" target="POL">
      <data key="d0">1068521</data>
    </edge>
    <edge source="HUN" target="PRT">
      <data key="d0">1283092</data>
    </edge>
    <edge source="HUN" target="ROU">
      <data key="d0">6783915</data>
    </edge>
    <edge source="HUN" target="RUS">
      <data key="d0">200911</data>
    </edge>
    <edge source="HUN" target="SRB">
      <data key="d0">2449338</data>
    </edge>
    <edge source="HUN" target="IND">
      <data key="d0">10952</data>
    </edge>
    <edge source="HUN" target="SVK">
      <data key="d0">8333722</data>
    </edge>
    <edge source="HUN" target="SVN">
      <data key="d0">3951277</data>
    </edge>
    <edge source="HUN" target="ZAF">
      <data key="d0">43930</data>
    </edge>
    <edge source="HUN" target="ESP">
      <data key="d0">183851</data>
    </edge>
    <edge source="HUN" target="SWE">
      <data key="d0">2749440</data>
    </edge>
    <edge source="HUN" target="CHE">
      <data key="d0">3232234</data>
    </edge>
    <edge source="HUN" target="ARE">
      <data key="d0">16982</data>
    </edge>
    <edge source="HUN" target="TUR">
      <data key="d0">114729</data>
    </edge>
    <edge source="HUN" target="UKR">
      <data key="d0">49741</data>
    </edge>
    <edge source="HUN" target="MKD">
      <data key="d0">17448</data>
    </edge>
    <edge source="HUN" target="EGY">
      <data key="d0">22898</data>
    </edge>
    <edge source="HUN" target="GBR">
      <data key="d0">3527909</data>
    </edge>
    <edge source="HUN" target="USA">
      <data key="d0">250978</data>
    </edge>
    <edge source="IDN" target="ALB">
      <data key="d0">27466</data>
    </edge>
    <edge source="IDN" target="AZE">
      <data key="d0">68965</data>
    </edge>
    <edge source="IDN" target="AUS">
      <data key="d0">104725737</data>
    </edge>
    <edge source="IDN" target="AUT">
      <data key="d0">32289</data>
    </edge>
    <edge source="IDN" target="ARM">
      <data key="d0">22834</data>
    </edge>
    <edge source="IDN" target="BEL">
      <data key="d0">10925132</data>
    </edge>
    <edge source="IDN" target="BRA">
      <data key="d0">1925027</data>
    </edge>
    <edge source="IDN" target="BGR">
      <data key="d0">47296</data>
    </edge>
    <edge source="IDN" target="KHM">
      <data key="d0">26816</data>
    </edge>
    <edge source="IDN" target="CAN">
      <data key="d0">1987788</data>
    </edge>
    <edge source="IDN" target="LKA">
      <data key="d0">660192</data>
    </edge>
    <edge source="IDN" target="CHN">
      <data key="d0">274893564</data>
    </edge>
    <edge source="IDN" target="HRV">
      <data key="d0">430050</data>
    </edge>
    <edge source="IDN" target="CZE">
      <data key="d0">355134</data>
    </edge>
    <edge source="IDN" target="DNK">
      <data key="d0">4462004</data>
    </edge>
    <edge source="IDN" target="EST">
      <data key="d0">1015768</data>
    </edge>
    <edge source="IDN" target="FIN">
      <data key="d0">478857</data>
    </edge>
    <edge source="IDN" target="FRA">
      <data key="d0">3611501</data>
    </edge>
    <edge source="IDN" target="GEO">
      <data key="d0">14682</data>
    </edge>
    <edge source="IDN" target="DEU">
      <data key="d0">48176024</data>
    </edge>
    <edge source="IDN" target="GHA">
      <data key="d0">18284</data>
    </edge>
    <edge source="IDN" target="GRC">
      <data key="d0">6244779</data>
    </edge>
    <edge source="IDN" target="HKG">
      <data key="d0">8898861</data>
    </edge>
    <edge source="IDN" target="HUN">
      <data key="d0">126839</data>
    </edge>
    <edge source="IDN" target="IRL">
      <data key="d0">347611</data>
    </edge>
    <edge source="IDN" target="ISR">
      <data key="d0">683368</data>
    </edge>
    <edge source="IDN" target="ITA">
      <data key="d0">4275525</data>
    </edge>
    <edge source="IDN" target="JPN">
      <data key="d0">118576389</data>
    </edge>
    <edge source="IDN" target="KAZ">
      <data key="d0">128202</data>
    </edge>
    <edge source="IDN" target="JOR">
      <data key="d0">3477259</data>
    </edge>
    <edge source="IDN" target="KOR">
      <data key="d0">72725165</data>
    </edge>
    <edge source="IDN" target="LBN">
      <data key="d0">6160859</data>
    </edge>
    <edge source="IDN" target="LVA">
      <data key="d0">2884067</data>
    </edge>
    <edge source="IDN" target="LTU">
      <data key="d0">1710080</data>
    </edge>
    <edge source="IDN" target="MYS">
      <data key="d0">5482950</data>
    </edge>
    <edge source="IDN" target="MUS">
      <data key="d0">72535</data>
    </edge>
    <edge source="IDN" target="MOZ">
      <data key="d0">42945</data>
    </edge>
    <edge source="IDN" target="OMN">
      <data key="d0">865858</data>
    </edge>
    <edge source="IDN" target="NLD">
      <data key="d0">46696104</data>
    </edge>
    <edge source="IDN" target="NZL">
      <data key="d0">18191778</data>
    </edge>
    <edge source="IDN" target="NOR">
      <data key="d0">7210389</data>
    </edge>
    <edge source="IDN" target="PAK">
      <data key="d0">79498</data>
    </edge>
    <edge source="IDN" target="PAN">
      <data key="d0">14906</data>
    </edge>
    <edge source="IDN" target="PRY">
      <data key="d0">393280</data>
    </edge>
    <edge source="IDN" target="PHL">
      <data key="d0">370826</data>
    </edge>
    <edge source="IDN" target="POL">
      <data key="d0">3070565</data>
    </edge>
    <edge source="IDN" target="PRT">
      <data key="d0">30215</data>
    </edge>
    <edge source="IDN" target="ROU">
      <data key="d0">97229</data>
    </edge>
    <edge source="IDN" target="RUS">
      <data key="d0">4501392</data>
    </edge>
    <edge source="IDN" target="SAU">
      <data key="d0">30578691</data>
    </edge>
    <edge source="IDN" target="IND">
      <data key="d0">53454059</data>
    </edge>
    <edge source="IDN" target="SGP">
      <data key="d0">6407657</data>
    </edge>
    <edge source="IDN" target="VNM">
      <data key="d0">2858763</data>
    </edge>
    <edge source="IDN" target="SVN">
      <data key="d0">31783</data>
    </edge>
    <edge source="IDN" target="ZAF">
      <data key="d0">6267926</data>
    </edge>
    <edge source="IDN" target="ESP">
      <data key="d0">784816</data>
    </edge>
    <edge source="IDN" target="SWE">
      <data key="d0">1307686</data>
    </edge>
    <edge source="IDN" target="CHE">
      <data key="d0">27459</data>
    </edge>
    <edge source="IDN" target="THA">
      <data key="d0">665233</data>
    </edge>
    <edge source="IDN" target="ARE">
      <data key="d0">8504642</data>
    </edge>
    <edge source="IDN" target="TUN">
      <data key="d0">67135</data>
    </edge>
    <edge source="IDN" target="TUR">
      <data key="d0">10678925</data>
    </edge>
    <edge source="IDN" target="UKR">
      <data key="d0">334181</data>
    </edge>
    <edge source="IDN" target="EGY">
      <data key="d0">253907</data>
    </edge>
    <edge source="IDN" target="GBR">
      <data key="d0">13656307</data>
    </edge>
    <edge source="IDN" target="TZA">
      <data key="d0">24200</data>
    </edge>
    <edge source="IDN" target="USA">
      <data key="d0">43834849</data>
    </edge>
    <edge source="IDN" target="URY">
      <data key="d0">45509</data>
    </edge>
    <edge source="KOR" target="AUS">
      <data key="d0">167152</data>
    </edge>
    <edge source="KOR" target="BEL">
      <data key="d0">40772</data>
    </edge>
    <edge source="KOR" target="KHM">
      <data key="d0">57306</data>
    </edge>
    <edge source="KOR" target="LKA">
      <data key="d0">52628</data>
    </edge>
    <edge source="KOR" target="CHN">
      <data key="d0">3184616</data>
    </edge>
    <edge source="KOR" target="IDN">
      <data key="d0">600660</data>
    </edge>
    <edge source="KOR" target="JPN">
      <data key="d0">19331766</data>
    </edge>
    <edge source="KOR" target="OMN">
      <data key="d0">38988</data>
    </edge>
    <edge source="KOR" target="NZL">
      <data key="d0">14680</data>
    </edge>
    <edge source="KOR" target="PHL">
      <data key="d0">77518</data>
    </edge>
    <edge source="KOR" target="VNM">
      <data key="d0">165372</data>
    </edge>
    <edge source="KOR" target="THA">
      <data key="d0">25439</data>
    </edge>
    <edge source="KOR" target="ARE">
      <data key="d0">24566</data>
    </edge>
    <edge source="KOR" target="TUR">
      <data key="d0">21884</data>
    </edge>
    <edge source="KOR" target="USA">
      <data key="d0">34739</data>
    </edge>
    <edge source="NZL" target="AUS">
      <data key="d0">151087556</data>
    </edge>
    <edge source="NZL" target="BEL">
      <data key="d0">151205</data>
    </edge>
    <edge source="NZL" target="KHM">
      <data key="d0">57879</data>
    </edge>
    <edge source="NZL" target="CAN">
      <data key="d0">189356</data>
    </edge>
    <edge source="NZL" target="LKA">
      <data key="d0">101032</data>
    </edge>
    <edge source="NZL" target="CHL">
      <data key="d0">2767547</data>
    </edge>
    <edge source="NZL" target="CHN">
      <data key="d0">1358221498</data>
    </edge>
    <edge source="NZL" target="DNK">
      <data key="d0">251459</data>
    </edge>
    <edge source="NZL" target="EST">
      <data key="d0">715077</data>
    </edge>
    <edge source="NZL" target="FIN">
      <data key="d0">1507076</data>
    </edge>
    <edge source="NZL" target="FRA">
      <data key="d0">1230239</data>
    </edge>
    <edge source="NZL" target="DEU">
      <data key="d0">2839780</data>
    </edge>
    <edge source="NZL" target="HKG">
      <data key="d0">13262179</data>
    </edge>
    <edge source="NZL" target="IDN">
      <data key="d0">20917073</data>
    </edge>
    <edge source="NZL" target="ITA">
      <data key="d0">351790</data>
    </edge>
    <edge source="NZL" target="JPN">
      <data key="d0">107811082</data>
    </edge>
    <edge source="NZL" target="KOR">
      <data key="d0">285880501</data>
    </edge>
    <edge source="NZL" target="MYS">
      <data key="d0">5743909</data>
    </edge>
    <edge source="NZL" target="MUS">
      <data key="d0">1599801</data>
    </edge>
    <edge source="NZL" target="MEX">
      <data key="d0">34972</data>
    </edge>
    <edge source="NZL" target="OMN">
      <data key="d0">651787</data>
    </edge>
    <edge source="NZL" target="NLD">
      <data key="d0">23141481</data>
    </edge>
    <edge source="NZL" target="NOR">
      <data key="d0">6925636</data>
    </edge>
    <edge source="NZL" target="PAK">
      <data key="d0">147589</data>
    </edge>
    <edge source="NZL" target="PHL">
      <data key="d0">15852572</data>
    </edge>
    <edge source="NZL" target="SAU">
      <data key="d0">5756405</data>
    </edge>
    <edge source="NZL" target="IND">
      <data key="d0">173963679</data>
    </edge>
    <edge source="NZL" target="SGP">
      <data key="d0">4331155</data>
    </edge>
    <edge source="NZL" target="VNM">
      <data key="d0">42133846</data>
    </edge>
    <edge source="NZL" target="ESP">
      <data key="d0">8261971</data>
    </edge>
    <edge source="NZL" target="THA">
      <data key="d0">23417324</data>
    </edge>
    <edge source="NZL" target="ARE">
      <data key="d0">4640567</data>
    </edge>
    <edge source="NZL" target="GBR">
      <data key="d0">1099285</data>
    </edge>
    <edge source="NZL" target="USA">
      <data key="d0">140751663</data>
    </edge>
    <edge source="PHL" target="AUT">
      <data key="d0">10419</data>
    </edge>
    <edge source="PHL" target="BEL">
      <data key="d0">720568</data>
    </edge>
    <edge source="PHL" target="CHN">
      <data key="d0">26252037</data>
    </edge>
    <edge source="PHL" target="DEU">
      <data key="d0">401820</data>
    </edge>
    <edge source="PHL" target="IDN">
      <data key="d0">12875</data>
    </edge>
    <edge source="PHL" target="JPN">
      <data key="d0">17699135</data>
    </edge>
    <edge source="PHL" target="KOR">
      <data key="d0">1275939</data>
    </edge>
    <edge source="PHL" target="MYS">
      <data key="d0">219840</data>
    </edge>
    <edge source="PHL" target="IND">
      <data key="d0">210727</data>
    </edge>
    <edge source="PHL" target="VNM">
      <data key="d0">873238</data>
    </edge>
    <edge source="PHL" target="THA">
      <data key="d0">173794</data>
    </edge>
    <edge source="PHL" target="USA">
      <data key="d0">163723</data>
    </edge>
    <edge source="ROU" target="ALB">
      <data key="d0">1774996</data>
    </edge>
    <edge source="ROU" target="DZA">
      <data key="d0">2808072</data>
    </edge>
    <edge source="ROU" target="ARG">
      <data key="d0">14447</data>
    </edge>
    <edge source="ROU" target="AUS">
      <data key="d0">1300225</data>
    </edge>
    <edge source="ROU" target="AUT">
      <data key="d0">33881912</data>
    </edge>
    <edge source="ROU" target="BEL">
      <data key="d0">1026761</data>
    </edge>
    <edge source="ROU" target="BRA">
      <data key="d0">29767</data>
    </edge>
    <edge source="ROU" target="BGR">
      <data key="d0">8300476</data>
    </edge>
    <edge source="ROU" target="CHL">
      <data key="d0">249232</data>
    </edge>
    <edge source="ROU" target="CHN">
      <data key="d0">91359552</data>
    </edge>
    <edge source="ROU" target="HRV">
      <data key="d0">35018</data>
    </edge>
    <edge source="ROU" target="CZE">
      <data key="d0">3448317</data>
    </edge>
    <edge source="ROU" target="DNK">
      <data key="d0">559342</data>
    </edge>
    <edge source="ROU" target="EST">
      <data key="d0">28687</data>
    </edge>
    <edge source="ROU" target="FIN">
      <data key="d0">17640</data>
    </edge>
    <edge source="ROU" target="FRA">
      <data key="d0">9393287</data>
    </edge>
    <edge source="ROU" target="PSE">
      <data key="d0">29667</data>
    </edge>
    <edge source="ROU" target="DEU">
      <data key="d0">16982119</data>
    </edge>
    <edge source="ROU" target="GHA">
      <data key="d0">77598</data>
    </edge>
    <edge source="ROU" target="GRC">
      <data key="d0">6218356</data>
    </edge>
    <edge source="ROU" target="HKG">
      <data key="d0">1231448</data>
    </edge>
    <edge source="ROU" target="HUN">
      <data key="d0">11753836</data>
    </edge>
    <edge source="ROU" target="IDN">
      <data key="d0">516829</data>
    </edge>
    <edge source="ROU" target="IRL">
      <data key="d0">35275</data>
    </edge>
    <edge source="ROU" target="ISR">
      <data key="d0">7550400</data>
    </edge>
    <edge source="ROU" target="ITA">
      <data key="d0">24873197</data>
    </edge>
    <edge source="ROU" target="JPN">
      <data key="d0">81707437</data>
    </edge>
    <edge source="ROU" target="JOR">
      <data key="d0">14291294</data>
    </edge>
    <edge source="ROU" target="KOR">
      <data key="d0">6575070</data>
    </edge>
    <edge source="ROU" target="LBN">
      <data key="d0">30522471</data>
    </edge>
    <edge source="ROU" target="LVA">
      <data key="d0">18484</data>
    </edge>
    <edge source="ROU" target="LTU">
      <data key="d0">328973</data>
    </edge>
    <edge source="ROU" target="MYS">
      <data key="d0">49455</data>
    </edge>
    <edge source="ROU" target="MRT">
      <data key="d0">79671</data>
    </edge>
    <edge source="ROU" target="MDA">
      <data key="d0">250114</data>
    </edge>
    <edge source="ROU" target="MAR">
      <data key="d0">4084526</data>
    </edge>
    <edge source="ROU" target="OMN">
      <data key="d0">4395774</data>
    </edge>
    <edge source="ROU" target="NLD">
      <data key="d0">4005994</data>
    </edge>
    <edge source="ROU" target="NZL">
      <data key="d0">76848</data>
    </edge>
    <edge source="ROU" target="NOR">
      <data key="d0">126607</data>
    </edge>
    <edge source="ROU" target="PAK">
      <data key="d0">7287459</data>
    </edge>
    <edge source="ROU" target="PHL">
      <data key="d0">76781</data>
    </edge>
    <edge source="ROU" target="POL">
      <data key="d0">4186778</data>
    </edge>
    <edge source="ROU" target="SAU">
      <data key="d0">37949798</data>
    </edge>
    <edge source="ROU" target="SEN">
      <data key="d0">84957</data>
    </edge>
    <edge source="ROU" target="SRB">
      <data key="d0">505868</data>
    </edge>
    <edge source="ROU" target="IND">
      <data key="d0">736009</data>
    </edge>
    <edge source="ROU" target="SGP">
      <data key="d0">218756</data>
    </edge>
    <edge source="ROU" target="SVK">
      <data key="d0">1111304</data>
    </edge>
    <edge source="ROU" target="VNM">
      <data key="d0">401491</data>
    </edge>
    <edge source="ROU" target="SVN">
      <data key="d0">6999434</data>
    </edge>
    <edge source="ROU" target="ZAF">
      <data key="d0">23914</data>
    </edge>
    <edge source="ROU" target="ESP">
      <data key="d0">2807690</data>
    </edge>
    <edge source="ROU" target="SWE">
      <data key="d0">2164302</data>
    </edge>
    <edge source="ROU" target="CHE">
      <data key="d0">1714261</data>
    </edge>
    <edge source="ROU" target="THA">
      <data key="d0">996383</data>
    </edge>
    <edge source="ROU" target="ARE">
      <data key="d0">58107896</data>
    </edge>
    <edge source="ROU" target="TUN">
      <data key="d0">4558510</data>
    </edge>
    <edge source="ROU" target="TUR">
      <data key="d0">15705973</data>
    </edge>
    <edge source="ROU" target="UKR">
      <data key="d0">1320606</data>
    </edge>
    <edge source="ROU" target="EGY">
      <data key="d0">64123411</data>
    </edge>
    <edge source="ROU" target="GBR">
      <data key="d0">6717325</data>
    </edge>
    <edge source="ROU" target="USA">
      <data key="d0">14925765</data>
    </edge>
    <edge source="ZAF" target="AUS">
      <data key="d0">293451</data>
    </edge>
    <edge source="ZAF" target="BEL">
      <data key="d0">470244</data>
    </edge>
    <edge source="ZAF" target="BWA">
      <data key="d0">24263234</data>
    </edge>
    <edge source="ZAF" target="CAN">
      <data key="d0">66771</data>
    </edge>
    <edge source="ZAF" target="LKA">
      <data key="d0">55693</data>
    </edge>
    <edge source="ZAF" target="CHN">
      <data key="d0">8878922</data>
    </edge>
    <edge source="ZAF" target="BEN">
      <data key="d0">16691</data>
    </edge>
    <edge source="ZAF" target="FRA">
      <data key="d0">1221554</data>
    </edge>
    <edge source="ZAF" target="DEU">
      <data key="d0">341117</data>
    </edge>
    <edge source="ZAF" target="GHA">
      <data key="d0">983727</data>
    </edge>
    <edge source="ZAF" target="GRC">
      <data key="d0">65285</data>
    </edge>
    <edge source="ZAF" target="IRL">
      <data key="d0">986202</data>
    </edge>
    <edge source="ZAF" target="ISR">
      <data key="d0">667703</data>
    </edge>
    <edge source="ZAF" target="CIV">
      <data key="d0">52626</data>
    </edge>
    <edge source="ZAF" target="JPN">
      <data key="d0">155509772</data>
    </edge>
    <edge source="ZAF" target="JOR">
      <data key="d0">369928</data>
    </edge>
    <edge source="ZAF" target="KOR">
      <data key="d0">250618</data>
    </edge>
    <edge source="ZAF" target="LBN">
      <data key="d0">236089</data>
    </edge>
    <edge source="ZAF" target="MDG">
      <data key="d0">196514</data>
    </edge>
    <edge source="ZAF" target="MWI">
      <data key="d0">411744</data>
    </edge>
    <edge source="ZAF" target="MYS">
      <data key="d0">11175</data>
    </edge>
    <edge source="ZAF" target="MUS">
      <data key="d0">2105034</data>
    </edge>
    <edge source="ZAF" target="MOZ">
      <data key="d0">11516049</data>
    </edge>
    <edge source="ZAF" target="OMN">
      <data key="d0">284294</data>
    </edge>
    <edge source="ZAF" target="NAM">
      <data key="d0">20145714</data>
    </edge>
    <edge source="ZAF" target="NLD">
      <data key="d0">2366503</data>
    </edge>
    <edge source="ZAF" target="NZL">
      <data key="d0">182907</data>
    </edge>
    <edge source="ZAF" target="SAU">
      <data key="d0">1627041</data>
    </edge>
    <edge source="ZAF" target="SEN">
      <data key="d0">106939</data>
    </edge>
    <edge source="ZAF" target="IND">
      <data key="d0">36965106</data>
    </edge>
    <edge source="ZAF" target="SGP">
      <data key="d0">105758</data>
    </edge>
    <edge source="ZAF" target="VNM">
      <data key="d0">1996526</data>
    </edge>
    <edge source="ZAF" target="ZWE">
      <data key="d0">1428434</data>
    </edge>
    <edge source="ZAF" target="ESP">
      <data key="d0">260978</data>
    </edge>
    <edge source="ZAF" target="SWE">
      <data key="d0">1213996</data>
    </edge>
    <edge source="ZAF" target="CHE">
      <data key="d0">299904</data>
    </edge>
    <edge source="ZAF" target="ARE">
      <data key="d0">2154068</data>
    </edge>
    <edge source="ZAF" target="TUR">
      <data key="d0">43289</data>
    </edge>
    <edge source="ZAF" target="GBR">
      <data key="d0">4225838</data>
    </edge>
    <edge source="ZAF" target="TZA">
      <data key="d0">3570339</data>
    </edge>
    <edge source="ZAF" target="USA">
      <data key="d0">259589</data>
    </edge>
    <edge source="THA" target="AUS">
      <data key="d0">830646</data>
    </edge>
    <edge source="THA" target="BEL">
      <data key="d0">51291</data>
    </edge>
    <edge source="THA" target="KHM">
      <data key="d0">46368</data>
    </edge>
    <edge source="THA" target="CAN">
      <data key="d0">75868</data>
    </edge>
    <edge source="THA" target="LKA">
      <data key="d0">30741</data>
    </edge>
    <edge source="THA" target="CHN">
      <data key="d0">1304223414</data>
    </edge>
    <edge source="THA" target="DNK">
      <data key="d0">58635</data>
    </edge>
    <edge source="THA" target="FRA">
      <data key="d0">124905</data>
    </edge>
    <edge source="THA" target="DEU">
      <data key="d0">619114</data>
    </edge>
    <edge source="THA" target="GRC">
      <data key="d0">518385</data>
    </edge>
    <edge source="THA" target="HKG">
      <data key="d0">921107</data>
    </edge>
    <edge source="THA" target="ISR">
      <data key="d0">352798</data>
    </edge>
    <edge source="THA" target="ITA">
      <data key="d0">40312</data>
    </edge>
    <edge source="THA" target="JPN">
      <data key="d0">94071607</data>
    </edge>
    <edge source="THA" target="JOR">
      <data key="d0">31451</data>
    </edge>
    <edge source="THA" target="KOR">
      <data key="d0">4186226</data>
    </edge>
    <edge source="THA" target="LBN">
      <data key="d0">2901105</data>
    </edge>
    <edge source="THA" target="MYS">
      <data key="d0">4532829</data>
    </edge>
    <edge source="THA" target="MUS">
      <data key="d0">24308</data>
    </edge>
    <edge source="THA" target="OMN">
      <data key="d0">12283</data>
    </edge>
    <edge source="THA" target="NLD">
      <data key="d0">1018250</data>
    </edge>
    <edge source="THA" target="NOR">
      <data key="d0">71088</data>
    </edge>
    <edge source="THA" target="PAK">
      <data key="d0">13022</data>
    </edge>
    <edge source="THA" target="PHL">
      <data key="d0">309213</data>
    </edge>
    <edge source="THA" target="SAU">
      <data key="d0">539848</data>
    </edge>
    <edge source="THA" target="IND">
      <data key="d0">667946</data>
    </edge>
    <edge source="THA" target="SGP">
      <data key="d0">130345</data>
    </edge>
    <edge source="THA" target="VNM">
      <data key="d0">397917</data>
    </edge>
    <edge source="THA" target="ESP">
      <data key="d0">35016</data>
    </edge>
    <edge source="THA" target="SWE">
      <data key="d0">228368</data>
    </edge>
    <edge source="THA" target="CHE">
      <data key="d0">113147</data>
    </edge>
    <edge source="THA" target="ARE">
      <data key="d0">1067960</data>
    </edge>
    <edge source="THA" target="TUR">
      <data key="d0">89757</data>
    </edge>
    <edge source="THA" target="GBR">
      <data key="d0">650235</data>
    </edge>
    <edge source="THA" target="USA">
      <data key="d0">1891131</data>
    </edge>
    <edge source="TZA" target="CHN">
      <data key="d0">3546830</data>
    </edge>
    <edge source="TZA" target="DNK">
      <data key="d0">35783</data>
    </edge>
    <edge source="TZA" target="FRA">
      <data key="d0">149165</data>
    </edge>
    <edge source="TZA" target="GRC">
      <data key="d0">42947</data>
    </edge>
    <edge source="TZA" target="JPN">
      <data key="d0">21331</data>
    </edge>
    <edge source="TZA" target="MUS">
      <data key="d0">10142</data>
    </edge>
    <edge source="TZA" target="OMN">
      <data key="d0">74681</data>
    </edge>
    <edge source="TZA" target="POL">
      <data key="d0">11756</data>
    </edge>
    <edge source="TZA" target="SAU">
      <data key="d0">22252</data>
    </edge>
    <edge source="TZA" target="IND">
      <data key="d0">13060236</data>
    </edge>
    <edge source="TZA" target="VNM">
      <data key="d0">252917</data>
    </edge>
    <edge source="TZA" target="ESP">
      <data key="d0">35266</data>
    </edge>
    <edge source="TZA" target="ARE">
      <data key="d0">130924</data>
    </edge>
    <edge source="TZA" target="GBR">
      <data key="d0">36850</data>
    </edge>
    <edge source="TZA" target="USA">
      <data key="d0">11207</data>
    </edge>
    <edge source="AUT" target="ALB">
      <data key="d0">595372</data>
    </edge>
    <edge source="AUT" target="DZA">
      <data key="d0">324393</data>
    </edge>
    <edge source="AUT" target="AUS">
      <data key="d0">3046900</data>
    </edge>
    <edge source="AUT" target="ARM">
      <data key="d0">461250</data>
    </edge>
    <edge source="AUT" target="BEL">
      <data key="d0">2729547</data>
    </edge>
    <edge source="AUT" target="BRA">
      <data key="d0">16268</data>
    </edge>
    <edge source="AUT" target="BGR">
      <data key="d0">2693682</data>
    </edge>
    <edge source="AUT" target="CAN">
      <data key="d0">307895</data>
    </edge>
    <edge source="AUT" target="CHL">
      <data key="d0">41842</data>
    </edge>
    <edge source="AUT" target="CHN">
      <data key="d0">12961038</data>
    </edge>
    <edge source="AUT" target="HRV">
      <data key="d0">42238483</data>
    </edge>
    <edge source="AUT" target="CZE">
      <data key="d0">41474014</data>
    </edge>
    <edge source="AUT" target="DNK">
      <data key="d0">4794932</data>
    </edge>
    <edge source="AUT" target="ECU">
      <data key="d0">37434</data>
    </edge>
    <edge source="AUT" target="EST">
      <data key="d0">867166</data>
    </edge>
    <edge source="AUT" target="FIN">
      <data key="d0">581549</data>
    </edge>
    <edge source="AUT" target="FRA">
      <data key="d0">29905868</data>
    </edge>
    <edge source="AUT" target="GEO">
      <data key="d0">62926</data>
    </edge>
    <edge source="AUT" target="PSE">
      <data key="d0">119576</data>
    </edge>
    <edge source="AUT" target="DEU">
      <data key="d0">331881652</data>
    </edge>
    <edge source="AUT" target="GRC">
      <data key="d0">7186104</data>
    </edge>
    <edge source="AUT" target="GTM">
      <data key="d0">27561</data>
    </edge>
    <edge source="AUT" target="HKG">
      <data key="d0">706513</data>
    </edge>
    <edge source="AUT" target="HUN">
      <data key="d0">21543292</data>
    </edge>
    <edge source="AUT" target="IDN">
      <data key="d0">67632</data>
    </edge>
    <edge source="AUT" target="IRL">
      <data key="d0">1701754</data>
    </edge>
    <edge source="AUT" target="ISR">
      <data key="d0">4271546</data>
    </edge>
    <edge source="AUT" target="ITA">
      <data key="d0">710634476</data>
    </edge>
    <edge source="AUT" target="JPN">
      <data key="d0">100790827</data>
    </edge>
    <edge source="AUT" target="KAZ">
      <data key="d0">155822</data>
    </edge>
    <edge source="AUT" target="JOR">
      <data key="d0">131410</data>
    </edge>
    <edge source="AUT" target="KOR">
      <data key="d0">13881686</data>
    </edge>
    <edge source="AUT" target="LBN">
      <data key="d0">144494</data>
    </edge>
    <edge source="AUT" target="LVA">
      <data key="d0">168486</data>
    </edge>
    <edge source="AUT" target="LTU">
      <data key="d0">5248452</data>
    </edge>
    <edge source="AUT" target="MYS">
      <data key="d0">236270</data>
    </edge>
    <edge source="AUT" target="MEX">
      <data key="d0">1302745</data>
    </edge>
    <edge source="AUT" target="MDA">
      <data key="d0">37888</data>
    </edge>
    <edge source="AUT" target="MAR">
      <data key="d0">401839</data>
    </edge>
    <edge source="AUT" target="OMN">
      <data key="d0">184358</data>
    </edge>
    <edge source="AUT" target="NLD">
      <data key="d0">4887991</data>
    </edge>
    <edge source="AUT" target="NZL">
      <data key="d0">15765</data>
    </edge>
    <edge source="AUT" target="NOR">
      <data key="d0">336752</data>
    </edge>
    <edge source="AUT" target="PAK">
      <data key="d0">4295482</data>
    </edge>
    <edge source="AUT" target="PAN">
      <data key="d0">37721</data>
    </edge>
    <edge source="AUT" target="PHL">
      <data key="d0">334025</data>
    </edge>
    <edge source="AUT" target="POL">
      <data key="d0">10146298</data>
    </edge>
    <edge source="AUT" target="PRT">
      <data key="d0">1904979</data>
    </edge>
    <edge source="AUT" target="ROU">
      <data key="d0">12939113</data>
    </edge>
    <edge source="AUT" target="RUS">
      <data key="d0">79106</data>
    </edge>
    <edge source="AUT" target="SAU">
      <data key="d0">2028446</data>
    </edge>
    <edge source="AUT" target="SRB">
      <data key="d0">6072678</data>
    </edge>
    <edge source="AUT" target="IND">
      <data key="d0">1533697</data>
    </edge>
    <edge source="AUT" target="SGP">
      <data key="d0">15983</data>
    </edge>
    <edge source="AUT" target="SVK">
      <data key="d0">17734954</data>
    </edge>
    <edge source="AUT" target="VNM">
      <data key="d0">567904</data>
    </edge>
    <edge source="AUT" target="SVN">
      <data key="d0">138698354</data>
    </edge>
    <edge source="AUT" target="ZAF">
      <data key="d0">199290</data>
    </edge>
    <edge source="AUT" target="ESP">
      <data key="d0">5015782</data>
    </edge>
    <edge source="AUT" target="SWE">
      <data key="d0">1402427</data>
    </edge>
    <edge source="AUT" target="CHE">
      <data key="d0">76390989</data>
    </edge>
    <edge source="AUT" target="THA">
      <data key="d0">312064</data>
    </edge>
    <edge source="AUT" target="ARE">
      <data key="d0">9894054</data>
    </edge>
    <edge source="AUT" target="TUN">
      <data key="d0">806873</data>
    </edge>
    <edge source="AUT" target="TUR">
      <data key="d0">2042286</data>
    </edge>
    <edge source="AUT" target="UKR">
      <data key="d0">26156</data>
    </edge>
    <edge source="AUT" target="MKD">
      <data key="d0">692482</data>
    </edge>
    <edge source="AUT" target="EGY">
      <data key="d0">468611</data>
    </edge>
    <edge source="AUT" target="GBR">
      <data key="d0">13927759</data>
    </edge>
    <edge source="AUT" target="USA">
      <data key="d0">6983199</data>
    </edge>
    <edge source="ARM" target="AUT">
      <data key="d0">22719</data>
    </edge>
    <edge source="ARM" target="CZE">
      <data key="d0">25146</data>
    </edge>
    <edge source="ARM" target="GEO">
      <data key="d0">27415</data>
    </edge>
    <edge source="ARM" target="DEU">
      <data key="d0">79638</data>
    </edge>
    <edge source="ARM" target="ITA">
      <data key="d0">36767</data>
    </edge>
    <edge source="ARM" target="CHE">
      <data key="d0">38868</data>
    </edge>
    <edge source="ARM" target="USA">
      <data key="d0">11120</data>
    </edge>
    <edge source="BGR" target="ALB">
      <data key="d0">576999</data>
    </edge>
    <edge source="BGR" target="DZA">
      <data key="d0">58561</data>
    </edge>
    <edge source="BGR" target="AUT">
      <data key="d0">250951</data>
    </edge>
    <edge source="BGR" target="BEL">
      <data key="d0">409900</data>
    </edge>
    <edge source="BGR" target="CHN">
      <data key="d0">2746415</data>
    </edge>
    <edge source="BGR" target="HRV">
      <data key="d0">20116</data>
    </edge>
    <edge source="BGR" target="CZE">
      <data key="d0">10908</data>
    </edge>
    <edge source="BGR" target="DNK">
      <data key="d0">75169</data>
    </edge>
    <edge source="BGR" target="FRA">
      <data key="d0">2018982</data>
    </edge>
    <edge source="BGR" target="GEO">
      <data key="d0">10219</data>
    </edge>
    <edge source="BGR" target="DEU">
      <data key="d0">1430699</data>
    </edge>
    <edge source="BGR" target="GRC">
      <data key="d0">48168292</data>
    </edge>
    <edge source="BGR" target="HUN">
      <data key="d0">53288</data>
    </edge>
    <edge source="BGR" target="IRL">
      <data key="d0">21207</data>
    </edge>
    <edge source="BGR" target="ISR">
      <data key="d0">389495</data>
    </edge>
    <edge source="BGR" target="ITA">
      <data key="d0">13964580</data>
    </edge>
    <edge source="BGR" target="JPN">
      <data key="d0">165625</data>
    </edge>
    <edge source="BGR" target="JOR">
      <data key="d0">367874</data>
    </edge>
    <edge source="BGR" target="KOR">
      <data key="d0">45821</data>
    </edge>
    <edge source="BGR" target="LBN">
      <data key="d0">47075</data>
    </edge>
    <edge source="BGR" target="LVA">
      <data key="d0">23777</data>
    </edge>
    <edge source="BGR" target="LTU">
      <data key="d0">103736</data>
    </edge>
    <edge source="BGR" target="MAR">
      <data key="d0">39470</data>
    </edge>
    <edge source="BGR" target="OMN">
      <data key="d0">56438</data>
    </edge>
    <edge source="BGR" target="NLD">
      <data key="d0">150252</data>
    </edge>
    <edge source="BGR" target="ROU">
      <data key="d0">3533253</data>
    </edge>
    <edge source="BGR" target="RUS">
      <data key="d0">11571</data>
    </edge>
    <edge source="BGR" target="SAU">
      <data key="d0">39951</data>
    </edge>
    <edge source="BGR" target="SRB">
      <data key="d0">63816</data>
    </edge>
    <edge source="BGR" target="VNM">
      <data key="d0">49132</data>
    </edge>
    <edge source="BGR" target="SVN">
      <data key="d0">13607</data>
    </edge>
    <edge source="BGR" target="ESP">
      <data key="d0">218828</data>
    </edge>
    <edge source="BGR" target="SWE">
      <data key="d0">194291</data>
    </edge>
    <edge source="BGR" target="CHE">
      <data key="d0">155364</data>
    </edge>
    <edge source="BGR" target="ARE">
      <data key="d0">30029</data>
    </edge>
    <edge source="BGR" target="TUN">
      <data key="d0">226206</data>
    </edge>
    <edge source="BGR" target="TUR">
      <data key="d0">37016352</data>
    </edge>
    <edge source="BGR" target="MKD">
      <data key="d0">2718186</data>
    </edge>
    <edge source="BGR" target="GBR">
      <data key="d0">2282765</data>
    </edge>
    <edge source="BGR" target="USA">
      <data key="d0">17072</data>
    </edge>
    <edge source="HRV" target="ALB">
      <data key="d0">229304</data>
    </edge>
    <edge source="HRV" target="DZA">
      <data key="d0">8986263</data>
    </edge>
    <edge source="HRV" target="ARG">
      <data key="d0">25825</data>
    </edge>
    <edge source="HRV" target="AUS">
      <data key="d0">24752</data>
    </edge>
    <edge source="HRV" target="AUT">
      <data key="d0">44414191</data>
    </edge>
    <edge source="HRV" target="BEL">
      <data key="d0">4344181</data>
    </edge>
    <edge source="HRV" target="BGR">
      <data key="d0">479943</data>
    </edge>
    <edge source="HRV" target="CAN">
      <data key="d0">78486</data>
    </edge>
    <edge source="HRV" target="CHL">
      <data key="d0">29654</data>
    </edge>
    <edge source="HRV" target="CHN">
      <data key="d0">15224624</data>
    </edge>
    <edge source="HRV" target="CZE">
      <data key="d0">6274918</data>
    </edge>
    <edge source="HRV" target="DNK">
      <data key="d0">2801816</data>
    </edge>
    <edge source="HRV" target="ETH">
      <data key="d0">7087293</data>
    </edge>
    <edge source="HRV" target="EST">
      <data key="d0">30399</data>
    </edge>
    <edge source="HRV" target="FIN">
      <data key="d0">249804</data>
    </edge>
    <edge source="HRV" target="FRA">
      <data key="d0">10081825</data>
    </edge>
    <edge source="HRV" target="DEU">
      <data key="d0">20055581</data>
    </edge>
    <edge source="HRV" target="GRC">
      <data key="d0">562824</data>
    </edge>
    <edge source="HRV" target="HKG">
      <data key="d0">46219</data>
    </edge>
    <edge source="HRV" target="HUN">
      <data key="d0">22758359</data>
    </edge>
    <edge source="HRV" target="IDN">
      <data key="d0">570220</data>
    </edge>
    <edge source="HRV" target="IRL">
      <data key="d0">241576</data>
    </edge>
    <edge source="HRV" target="ISR">
      <data key="d0">693957</data>
    </edge>
    <edge source="HRV" target="ITA">
      <data key="d0">204579439</data>
    </edge>
    <edge source="HRV" target="JPN">
      <data key="d0">1854319</data>
    </edge>
    <edge source="HRV" target="JOR">
      <data key="d0">228886</data>
    </edge>
    <edge source="HRV" target="KOR">
      <data key="d0">29101</data>
    </edge>
    <edge source="HRV" target="LVA">
      <data key="d0">85826</data>
    </edge>
    <edge source="HRV" target="LTU">
      <data key="d0">16086880</data>
    </edge>
    <edge source="HRV" target="MYS">
      <data key="d0">61502</data>
    </edge>
    <edge source="HRV" target="MEX">
      <data key="d0">33776</data>
    </edge>
    <edge source="HRV" target="MAR">
      <data key="d0">6603278</data>
    </edge>
    <edge source="HRV" target="OMN">
      <data key="d0">169237</data>
    </edge>
    <edge source="HRV" target="NLD">
      <data key="d0">4146712</data>
    </edge>
    <edge source="HRV" target="NOR">
      <data key="d0">107734</data>
    </edge>
    <edge source="HRV" target="PAK">
      <data key="d0">79048</data>
    </edge>
    <edge source="HRV" target="POL">
      <data key="d0">2358612</data>
    </edge>
    <edge source="HRV" target="PRT">
      <data key="d0">25105</data>
    </edge>
    <edge source="HRV" target="ROU">
      <data key="d0">6002384</data>
    </edge>
    <edge source="HRV" target="RUS">
      <data key="d0">28539</data>
    </edge>
    <edge source="HRV" target="SAU">
      <data key="d0">11243755</data>
    </edge>
    <edge source="HRV" target="SRB">
      <data key="d0">8321480</data>
    </edge>
    <edge source="HRV" target="IND">
      <data key="d0">1118806</data>
    </edge>
    <edge source="HRV" target="SVK">
      <data key="d0">1069085</data>
    </edge>
    <edge source="HRV" target="VNM">
      <data key="d0">16555751</data>
    </edge>
    <edge source="HRV" target="SVN">
      <data key="d0">62094619</data>
    </edge>
    <edge source="HRV" target="ESP">
      <data key="d0">1814835</data>
    </edge>
    <edge source="HRV" target="SWE">
      <data key="d0">3789925</data>
    </edge>
    <edge source="HRV" target="CHE">
      <data key="d0">7055646</data>
    </edge>
    <edge source="HRV" target="THA">
      <data key="d0">28153</data>
    </edge>
    <edge source="HRV" target="ARE">
      <data key="d0">4491462</data>
    </edge>
    <edge source="HRV" target="TUR">
      <data key="d0">4735482</data>
    </edge>
    <edge source="HRV" target="MKD">
      <data key="d0">1237328</data>
    </edge>
    <edge source="HRV" target="EGY">
      <data key="d0">62460438</data>
    </edge>
    <edge source="HRV" target="GBR">
      <data key="d0">2405291</data>
    </edge>
    <edge source="HRV" target="USA">
      <data key="d0">314930</data>
    </edge>
    <edge source="CZE" target="AUS">
      <data key="d0">6337935</data>
    </edge>
    <edge source="CZE" target="AUT">
      <data key="d0">373418312</data>
    </edge>
    <edge source="CZE" target="BEL">
      <data key="d0">3603144</data>
    </edge>
    <edge source="CZE" target="BGR">
      <data key="d0">569468</data>
    </edge>
    <edge source="CZE" target="BLR">
      <data key="d0">12417</data>
    </edge>
    <edge source="CZE" target="CHL">
      <data key="d0">12361</data>
    </edge>
    <edge source="CZE" target="CHN">
      <data key="d0">4936990</data>
    </edge>
    <edge source="CZE" target="HRV">
      <data key="d0">391705</data>
    </edge>
    <edge source="CZE" target="DNK">
      <data key="d0">744684</data>
    </edge>
    <edge source="CZE" target="EST">
      <data key="d0">414571</data>
    </edge>
    <edge source="CZE" target="FIN">
      <data key="d0">54455</data>
    </edge>
    <edge source="CZE" target="FRA">
      <data key="d0">8102800</data>
    </edge>
    <edge source="CZE" target="DEU">
      <data key="d0">338155444</data>
    </edge>
    <edge source="CZE" target="GRC">
      <data key="d0">1488794</data>
    </edge>
    <edge source="CZE" target="HKG">
      <data key="d0">25271</data>
    </edge>
    <edge source="CZE" target="HUN">
      <data key="d0">5432966</data>
    </edge>
    <edge source="CZE" target="IDN">
      <data key="d0">207437</data>
    </edge>
    <edge source="CZE" target="IRL">
      <data key="d0">175861</data>
    </edge>
    <edge source="CZE" target="ISR">
      <data key="d0">1237690</data>
    </edge>
    <edge source="CZE" target="ITA">
      <data key="d0">65286793</data>
    </edge>
    <edge source="CZE" target="JPN">
      <data key="d0">23002987</data>
    </edge>
    <edge source="CZE" target="KAZ">
      <data key="d0">11527</data>
    </edge>
    <edge source="CZE" target="KOR">
      <data key="d0">3225791</data>
    </edge>
    <edge source="CZE" target="LVA">
      <data key="d0">102539</data>
    </edge>
    <edge source="CZE" target="LTU">
      <data key="d0">782306</data>
    </edge>
    <edge source="CZE" target="MYS">
      <data key="d0">1183730</data>
    </edge>
    <edge source="CZE" target="MDA">
      <data key="d0">28554</data>
    </edge>
    <edge source="CZE" target="OMN">
      <data key="d0">81215</data>
    </edge>
    <edge source="CZE" target="NLD">
      <data key="d0">10862011</data>
    </edge>
    <edge source="CZE" target="NZL">
      <data key="d0">10633</data>
    </edge>
    <edge source="CZE" target="NOR">
      <data key="d0">2675430</data>
    </edge>
    <edge source="CZE" target="PAK">
      <data key="d0">4946745</data>
    </edge>
    <edge source="CZE" target="POL">
      <data key="d0">21206969</data>
    </edge>
    <edge source="CZE" target="PRT">
      <data key="d0">41337</data>
    </edge>
    <edge source="CZE" target="ROU">
      <data key="d0">6200852</data>
    </edge>
    <edge source="CZE" target="RUS">
      <data key="d0">304871</data>
    </edge>
    <edge source="CZE" target="SAU">
      <data key="d0">568771</data>
    </edge>
    <edge source="CZE" target="SRB">
      <data key="d0">563658</data>
    </edge>
    <edge source="CZE" target="IND">
      <data key="d0">158454</data>
    </edge>
    <edge source="CZE" target="SVK">
      <data key="d0">56597015</data>
    </edge>
    <edge source="CZE" target="VNM">
      <data key="d0">146190</data>
    </edge>
    <edge source="CZE" target="SVN">
      <data key="d0">13453972</data>
    </edge>
    <edge source="CZE" target="ZAF">
      <data key="d0">190358</data>
    </edge>
    <edge source="CZE" target="ESP">
      <data key="d0">342390</data>
    </edge>
    <edge source="CZE" target="SWE">
      <data key="d0">309601</data>
    </edge>
    <edge source="CZE" target="CHE">
      <data key="d0">5692918</data>
    </edge>
    <edge source="CZE" target="THA">
      <data key="d0">155034</data>
    </edge>
    <edge source="CZE" target="TUN">
      <data key="d0">260034</data>
    </edge>
    <edge source="CZE" target="TUR">
      <data key="d0">34070</data>
    </edge>
    <edge source="CZE" target="UKR">
      <data key="d0">140515</data>
    </edge>
    <edge source="CZE" target="GBR">
      <data key="d0">15322291</data>
    </edge>
    <edge source="CZE" target="USA">
      <data key="d0">5592403</data>
    </edge>
    <edge source="ECU" target="ARG">
      <data key="d0">49015</data>
    </edge>
    <edge source="ECU" target="AUS">
      <data key="d0">398865</data>
    </edge>
    <edge source="ECU" target="BEL">
      <data key="d0">15918</data>
    </edge>
    <edge source="ECU" target="BRA">
      <data key="d0">7915000</data>
    </edge>
    <edge source="ECU" target="BGR">
      <data key="d0">36290</data>
    </edge>
    <edge source="ECU" target="CAN">
      <data key="d0">47674</data>
    </edge>
    <edge source="ECU" target="CHL">
      <data key="d0">61058</data>
    </edge>
    <edge source="ECU" target="CHN">
      <data key="d0">41727468</data>
    </edge>
    <edge source="ECU" target="COL">
      <data key="d0">20650</data>
    </edge>
    <edge source="ECU" target="HRV">
      <data key="d0">12425</data>
    </edge>
    <edge source="ECU" target="CZE">
      <data key="d0">13011</data>
    </edge>
    <edge source="ECU" target="DNK">
      <data key="d0">11561124</data>
    </edge>
    <edge source="ECU" target="FIN">
      <data key="d0">99449</data>
    </edge>
    <edge source="ECU" target="FRA">
      <data key="d0">3767373</data>
    </edge>
    <edge source="ECU" target="DEU">
      <data key="d0">7102540</data>
    </edge>
    <edge source="ECU" target="IRL">
      <data key="d0">41955</data>
    </edge>
    <edge source="ECU" target="ITA">
      <data key="d0">251854</data>
    </edge>
    <edge source="ECU" target="JPN">
      <data key="d0">10807851</data>
    </edge>
    <edge source="ECU" target="KOR">
      <data key="d0">22361</data>
    </edge>
    <edge source="ECU" target="LTU">
      <data key="d0">4856708</data>
    </edge>
    <edge source="ECU" target="MDG">
      <data key="d0">32635</data>
    </edge>
    <edge source="ECU" target="MEX">
      <data key="d0">60548</data>
    </edge>
    <edge source="ECU" target="NLD">
      <data key="d0">22193</data>
    </edge>
    <edge source="ECU" target="POL">
      <data key="d0">2266872</data>
    </edge>
    <edge source="ECU" target="RUS">
      <data key="d0">13440</data>
    </edge>
    <edge source="ECU" target="IND">
      <data key="d0">41257413</data>
    </edge>
    <edge source="ECU" target="VNM">
      <data key="d0">306928</data>
    </edge>
    <edge source="ECU" target="SVN">
      <data key="d0">26782</data>
    </edge>
    <edge source="ECU" target="ZAF">
      <data key="d0">546159</data>
    </edge>
    <edge source="ECU" target="ESP">
      <data key="d0">2395534</data>
    </edge>
    <edge source="ECU" target="CHE">
      <data key="d0">35409</data>
    </edge>
    <edge source="ECU" target="THA">
      <data key="d0">72098</data>
    </edge>
    <edge source="ECU" target="ARE">
      <data key="d0">404709</data>
    </edge>
    <edge source="ECU" target="TUR">
      <data key="d0">2401497</data>
    </edge>
    <edge source="ECU" target="EGY">
      <data key="d0">13910</data>
    </edge>
    <edge source="ECU" target="GBR">
      <data key="d0">282386</data>
    </edge>
    <edge source="ECU" target="USA">
      <data key="d0">28410278</data>
    </edge>
    <edge source="EST" target="ALB">
      <data key="d0">11524</data>
    </edge>
    <edge source="EST" target="AZE">
      <data key="d0">164574</data>
    </edge>
    <edge source="EST" target="AUS">
      <data key="d0">27665137</data>
    </edge>
    <edge source="EST" target="AUT">
      <data key="d0">5183774</data>
    </edge>
    <edge source="EST" target="ARM">
      <data key="d0">11843</data>
    </edge>
    <edge source="EST" target="BEL">
      <data key="d0">4494694</data>
    </edge>
    <edge source="EST" target="BGR">
      <data key="d0">403576</data>
    </edge>
    <edge source="EST" target="BLR">
      <data key="d0">53985</data>
    </edge>
    <edge source="EST" target="CAN">
      <data key="d0">888669</data>
    </edge>
    <edge source="EST" target="LKA">
      <data key="d0">405411</data>
    </edge>
    <edge source="EST" target="CHL">
      <data key="d0">18063</data>
    </edge>
    <edge source="EST" target="CHN">
      <data key="d0">29964684</data>
    </edge>
    <edge source="EST" target="COL">
      <data key="d0">11347</data>
    </edge>
    <edge source="EST" target="HRV">
      <data key="d0">33972</data>
    </edge>
    <edge source="EST" target="CZE">
      <data key="d0">5437923</data>
    </edge>
    <edge source="EST" target="DNK">
      <data key="d0">81725034</data>
    </edge>
    <edge source="EST" target="FIN">
      <data key="d0">69035970</data>
    </edge>
    <edge source="EST" target="FRA">
      <data key="d0">10831947</data>
    </edge>
    <edge source="EST" target="GEO">
      <data key="d0">14528</data>
    </edge>
    <edge source="EST" target="DEU">
      <data key="d0">49851651</data>
    </edge>
    <edge source="EST" target="GRC">
      <data key="d0">777150</data>
    </edge>
    <edge source="EST" target="HKG">
      <data key="d0">344743</data>
    </edge>
    <edge source="EST" target="HUN">
      <data key="d0">3889612</data>
    </edge>
    <edge source="EST" target="IDN">
      <data key="d0">52248</data>
    </edge>
    <edge source="EST" target="IRL">
      <data key="d0">2555292</data>
    </edge>
    <edge source="EST" target="ISR">
      <data key="d0">3351345</data>
    </edge>
    <edge source="EST" target="ITA">
      <data key="d0">5791633</data>
    </edge>
    <edge source="EST" target="JPN">
      <data key="d0">14315893</data>
    </edge>
    <edge source="EST" target="KAZ">
      <data key="d0">186381</data>
    </edge>
    <edge source="EST" target="JOR">
      <data key="d0">1216694</data>
    </edge>
    <edge source="EST" target="KOR">
      <data key="d0">11487929</data>
    </edge>
    <edge source="EST" target="LBN">
      <data key="d0">105867</data>
    </edge>
    <edge source="EST" target="LVA">
      <data key="d0">51908860</data>
    </edge>
    <edge source="EST" target="LTU">
      <data key="d0">5558887</data>
    </edge>
    <edge source="EST" target="MYS">
      <data key="d0">437563</data>
    </edge>
    <edge source="EST" target="MUS">
      <data key="d0">301446</data>
    </edge>
    <edge source="EST" target="MEX">
      <data key="d0">43581</data>
    </edge>
    <edge source="EST" target="MDA">
      <data key="d0">31046</data>
    </edge>
    <edge source="EST" target="MAR">
      <data key="d0">174880</data>
    </edge>
    <edge source="EST" target="OMN">
      <data key="d0">91627</data>
    </edge>
    <edge source="EST" target="NLD">
      <data key="d0">42007012</data>
    </edge>
    <edge source="EST" target="NZL">
      <data key="d0">108517</data>
    </edge>
    <edge source="EST" target="NOR">
      <data key="d0">50561000</data>
    </edge>
    <edge source="EST" target="PAK">
      <data key="d0">33853</data>
    </edge>
    <edge source="EST" target="PHL">
      <data key="d0">18097</data>
    </edge>
    <edge source="EST" target="POL">
      <data key="d0">16228324</data>
    </edge>
    <edge source="EST" target="PRT">
      <data key="d0">781184</data>
    </edge>
    <edge source="EST" target="ROU">
      <data key="d0">83407</data>
    </edge>
    <edge source="EST" target="RUS">
      <data key="d0">359357</data>
    </edge>
    <edge source="EST" target="SAU">
      <data key="d0">1988413</data>
    </edge>
    <edge source="EST" target="SRB">
      <data key="d0">14216</data>
    </edge>
    <edge source="EST" target="IND">
      <data key="d0">4945766</data>
    </edge>
    <edge source="EST" target="SGP">
      <data key="d0">49469</data>
    </edge>
    <edge source="EST" target="SVK">
      <data key="d0">1248146</data>
    </edge>
    <edge source="EST" target="VNM">
      <data key="d0">1131897</data>
    </edge>
    <edge source="EST" target="SVN">
      <data key="d0">147667</data>
    </edge>
    <edge source="EST" target="ZAF">
      <data key="d0">131937</data>
    </edge>
    <edge source="EST" target="ESP">
      <data key="d0">2820747</data>
    </edge>
    <edge source="EST" target="SWE">
      <data key="d0">110217032</data>
    </edge>
    <edge source="EST" target="CHE">
      <data key="d0">1417839</data>
    </edge>
    <edge source="EST" target="THA">
      <data key="d0">879677</data>
    </edge>
    <edge source="EST" target="ARE">
      <data key="d0">1723569</data>
    </edge>
    <edge source="EST" target="TUN">
      <data key="d0">15463</data>
    </edge>
    <edge source="EST" target="TUR">
      <data key="d0">1617611</data>
    </edge>
    <edge source="EST" target="UKR">
      <data key="d0">150796</data>
    </edge>
    <edge source="EST" target="MKD">
      <data key="d0">76816</data>
    </edge>
    <edge source="EST" target="EGY">
      <data key="d0">225258</data>
    </edge>
    <edge source="EST" target="GBR">
      <data key="d0">65688860</data>
    </edge>
    <edge source="EST" target="USA">
      <data key="d0">12392969</data>
    </edge>
    <edge source="FIN" target="ALB">
      <data key="d0">809914</data>
    </edge>
    <edge source="FIN" target="DZA">
      <data key="d0">104120096</data>
    </edge>
    <edge source="FIN" target="AUS">
      <data key="d0">7706632</data>
    </edge>
    <edge source="FIN" target="AUT">
      <data key="d0">26449515</data>
    </edge>
    <edge source="FIN" target="BEL">
      <data key="d0">23090773</data>
    </edge>
    <edge source="FIN" target="BGR">
      <data key="d0">253904</data>
    </edge>
    <edge source="FIN" target="CAN">
      <data key="d0">561337</data>
    </edge>
    <edge source="FIN" target="LKA">
      <data key="d0">287093</data>
    </edge>
    <edge source="FIN" target="CHN">
      <data key="d0">233989801</data>
    </edge>
    <edge source="FIN" target="COL">
      <data key="d0">39233</data>
    </edge>
    <edge source="FIN" target="HRV">
      <data key="d0">44068</data>
    </edge>
    <edge source="FIN" target="CZE">
      <data key="d0">3551226</data>
    </edge>
    <edge source="FIN" target="DNK">
      <data key="d0">34651839</data>
    </edge>
    <edge source="FIN" target="ECU">
      <data key="d0">34348</data>
    </edge>
    <edge source="FIN" target="EST">
      <data key="d0">60026999</data>
    </edge>
    <edge source="FIN" target="FRA">
      <data key="d0">114073865</data>
    </edge>
    <edge source="FIN" target="GEO">
      <data key="d0">143290</data>
    </edge>
    <edge source="FIN" target="DEU">
      <data key="d0">117319032</data>
    </edge>
    <edge source="FIN" target="GRC">
      <data key="d0">11027085</data>
    </edge>
    <edge source="FIN" target="HKG">
      <data key="d0">147039</data>
    </edge>
    <edge source="FIN" target="HUN">
      <data key="d0">1889025</data>
    </edge>
    <edge source="FIN" target="IDN">
      <data key="d0">1013186</data>
    </edge>
    <edge source="FIN" target="IRL">
      <data key="d0">10377839</data>
    </edge>
    <edge source="FIN" target="ISR">
      <data key="d0">82098253</data>
    </edge>
    <edge source="FIN" target="ITA">
      <data key="d0">34427576</data>
    </edge>
    <edge source="FIN" target="JPN">
      <data key="d0">237207785</data>
    </edge>
    <edge source="FIN" target="KAZ">
      <data key="d0">16662</data>
    </edge>
    <edge source="FIN" target="JOR">
      <data key="d0">4004766</data>
    </edge>
    <edge source="FIN" target="KOR">
      <data key="d0">16024992</data>
    </edge>
    <edge source="FIN" target="LBN">
      <data key="d0">789904</data>
    </edge>
    <edge source="FIN" target="LVA">
      <data key="d0">5216050</data>
    </edge>
    <edge source="FIN" target="LTU">
      <data key="d0">6739150</data>
    </edge>
    <edge source="FIN" target="MYS">
      <data key="d0">2444554</data>
    </edge>
    <edge source="FIN" target="MUS">
      <data key="d0">30691</data>
    </edge>
    <edge source="FIN" target="MDA">
      <data key="d0">20877</data>
    </edge>
    <edge source="FIN" target="MAR">
      <data key="d0">42651885</data>
    </edge>
    <edge source="FIN" target="OMN">
      <data key="d0">2768987</data>
    </edge>
    <edge source="FIN" target="NLD">
      <data key="d0">52708286</data>
    </edge>
    <edge source="FIN" target="NZL">
      <data key="d0">38867</data>
    </edge>
    <edge source="FIN" target="NOR">
      <data key="d0">14656957</data>
    </edge>
    <edge source="FIN" target="PAK">
      <data key="d0">425016</data>
    </edge>
    <edge source="FIN" target="PHL">
      <data key="d0">1565016</data>
    </edge>
    <edge source="FIN" target="POL">
      <data key="d0">33424040</data>
    </edge>
    <edge source="FIN" target="PRT">
      <data key="d0">4046690</data>
    </edge>
    <edge source="FIN" target="ROU">
      <data key="d0">1603357</data>
    </edge>
    <edge source="FIN" target="RUS">
      <data key="d0">1119732</data>
    </edge>
    <edge source="FIN" target="SAU">
      <data key="d0">76255200</data>
    </edge>
    <edge source="FIN" target="SRB">
      <data key="d0">18082</data>
    </edge>
    <edge source="FIN" target="IND">
      <data key="d0">372961</data>
    </edge>
    <edge source="FIN" target="SGP">
      <data key="d0">78717</data>
    </edge>
    <edge source="FIN" target="SVK">
      <data key="d0">2833876</data>
    </edge>
    <edge source="FIN" target="VNM">
      <data key="d0">7776601</data>
    </edge>
    <edge source="FIN" target="SVN">
      <data key="d0">36454</data>
    </edge>
    <edge source="FIN" target="ZAF">
      <data key="d0">101147</data>
    </edge>
    <edge source="FIN" target="ESP">
      <data key="d0">17824319</data>
    </edge>
    <edge source="FIN" target="SWE">
      <data key="d0">69516298</data>
    </edge>
    <edge source="FIN" target="CHE">
      <data key="d0">13461247</data>
    </edge>
    <edge source="FIN" target="THA">
      <data key="d0">169720</data>
    </edge>
    <edge source="FIN" target="ARE">
      <data key="d0">1420842</data>
    </edge>
    <edge source="FIN" target="TUN">
      <data key="d0">18470275</data>
    </edge>
    <edge source="FIN" target="TUR">
      <data key="d0">9045886</data>
    </edge>
    <edge source="FIN" target="UKR">
      <data key="d0">96176</data>
    </edge>
    <edge source="FIN" target="EGY">
      <data key="d0">208006552</data>
    </edge>
    <edge source="FIN" target="GBR">
      <data key="d0">210298423</data>
    </edge>
    <edge source="FIN" target="USA">
      <data key="d0">1236322</data>
    </edge>
    <edge source="GEO" target="AZE">
      <data key="d0">17644</data>
    </edge>
    <edge source="GEO" target="ARM">
      <data key="d0">220786</data>
    </edge>
    <edge source="GEO" target="DEU">
      <data key="d0">46505</data>
    </edge>
    <edge source="GEO" target="GRC">
      <data key="d0">55096</data>
    </edge>
    <edge source="GEO" target="ISR">
      <data key="d0">35064</data>
    </edge>
    <edge source="GEO" target="ITA">
      <data key="d0">1553360</data>
    </edge>
    <edge source="GEO" target="LBN">
      <data key="d0">12950</data>
    </edge>
    <edge source="GEO" target="NLD">
      <data key="d0">10262</data>
    </edge>
    <edge source="GEO" target="RUS">
      <data key="d0">24027</data>
    </edge>
    <edge source="GEO" target="TUR">
      <data key="d0">1196437</data>
    </edge>
    <edge source="GEO" target="GBR">
      <data key="d0">24811</data>
    </edge>
    <edge source="PSE" target="ISR">
      <data key="d0">2630992</data>
    </edge>
    <edge source="IRL" target="AUS">
      <data key="d0">49347</data>
    </edge>
    <edge source="IRL" target="BEL">
      <data key="d0">20869</data>
    </edge>
    <edge source="IRL" target="CHN">
      <data key="d0">15160</data>
    </edge>
    <edge source="IRL" target="HKG">
      <data key="d0">15758</data>
    </edge>
    <edge source="IRL" target="NLD">
      <data key="d0">30857</data>
    </edge>
    <edge source="IRL" target="ARE">
      <data key="d0">17007</data>
    </edge>
    <edge source="IRL" target="GBR">
      <data key="d0">118808870</data>
    </edge>
    <edge source="IRL" target="USA">
      <data key="d0">85048</data>
    </edge>
    <edge source="KAZ" target="CHN">
      <data key="d0">92295</data>
    </edge>
    <edge source="KAZ" target="KGZ">
      <data key="d0">346980</data>
    </edge>
    <edge source="KAZ" target="NLD">
      <data key="d0">90663</data>
    </edge>
    <edge source="KAZ" target="SAU">
      <data key="d0">14238</data>
    </edge>
    <edge source="LBN" target="CHN">
      <data key="d0">20000</data>
    </edge>
    <edge source="LBN" target="ITA">
      <data key="d0">36538</data>
    </edge>
    <edge source="LBN" target="CIV">
      <data key="d0">18853</data>
    </edge>
    <edge source="LBN" target="JOR">
      <data key="d0">32928</data>
    </edge>
    <edge source="LBN" target="RUS">
      <data key="d0">21021</data>
    </edge>
    <edge source="LBN" target="SAU">
      <data key="d0">10329</data>
    </edge>
    <edge source="LBN" target="ARE">
      <data key="d0">89350</data>
    </edge>
    <edge source="LVA" target="DZA">
      <data key="d0">466447</data>
    </edge>
    <edge source="LVA" target="AZE">
      <data key="d0">29725</data>
    </edge>
    <edge source="LVA" target="AUS">
      <data key="d0">487910</data>
    </edge>
    <edge source="LVA" target="AUT">
      <data key="d0">7689293</data>
    </edge>
    <edge source="LVA" target="BEL">
      <data key="d0">24910491</data>
    </edge>
    <edge source="LVA" target="BGR">
      <data key="d0">67744</data>
    </edge>
    <edge source="LVA" target="BLR">
      <data key="d0">11835</data>
    </edge>
    <edge source="LVA" target="CAN">
      <data key="d0">18676</data>
    </edge>
    <edge source="LVA" target="LKA">
      <data key="d0">25260</data>
    </edge>
    <edge source="LVA" target="CHN">
      <data key="d0">53221909</data>
    </edge>
    <edge source="LVA" target="HRV">
      <data key="d0">55804</data>
    </edge>
    <edge source="LVA" target="CZE">
      <data key="d0">1560598</data>
    </edge>
    <edge source="LVA" target="DNK">
      <data key="d0">102974635</data>
    </edge>
    <edge source="LVA" target="EST">
      <data key="d0">140934295</data>
    </edge>
    <edge source="LVA" target="FIN">
      <data key="d0">19706172</data>
    </edge>
    <edge source="LVA" target="FRA">
      <data key="d0">23861630</data>
    </edge>
    <edge source="LVA" target="DEU">
      <data key="d0">66112805</data>
    </edge>
    <edge source="LVA" target="GRC">
      <data key="d0">129805</data>
    </edge>
    <edge source="LVA" target="HKG">
      <data key="d0">332988</data>
    </edge>
    <edge source="LVA" target="HUN">
      <data key="d0">2981154</data>
    </edge>
    <edge source="LVA" target="IRL">
      <data key="d0">16931647</data>
    </edge>
    <edge source="LVA" target="ISR">
      <data key="d0">10115988</data>
    </edge>
    <edge source="LVA" target="ITA">
      <data key="d0">15469015</data>
    </edge>
    <edge source="LVA" target="JPN">
      <data key="d0">31295062</data>
    </edge>
    <edge source="LVA" target="KAZ">
      <data key="d0">43630</data>
    </edge>
    <edge source="LVA" target="JOR">
      <data key="d0">340211</data>
    </edge>
    <edge source="LVA" target="KOR">
      <data key="d0">34619795</data>
    </edge>
    <edge source="LVA" target="LTU">
      <data key="d0">40027952</data>
    </edge>
    <edge source="LVA" target="MYS">
      <data key="d0">1097749</data>
    </edge>
    <edge source="LVA" target="MAR">
      <data key="d0">518769</data>
    </edge>
    <edge source="LVA" target="OMN">
      <data key="d0">811393</data>
    </edge>
    <edge source="LVA" target="NLD">
      <data key="d0">48315290</data>
    </edge>
    <edge source="LVA" target="NOR">
      <data key="d0">15350242</data>
    </edge>
    <edge source="LVA" target="PAK">
      <data key="d0">4481666</data>
    </edge>
    <edge source="LVA" target="PHL">
      <data key="d0">385971</data>
    </edge>
    <edge source="LVA" target="POL">
      <data key="d0">14088026</data>
    </edge>
    <edge source="LVA" target="PRT">
      <data key="d0">1329489</data>
    </edge>
    <edge source="LVA" target="ROU">
      <data key="d0">1008946</data>
    </edge>
    <edge source="LVA" target="RUS">
      <data key="d0">97733</data>
    </edge>
    <edge source="LVA" target="SAU">
      <data key="d0">3580705</data>
    </edge>
    <edge source="LVA" target="SRB">
      <data key="d0">16963</data>
    </edge>
    <edge source="LVA" target="IND">
      <data key="d0">1544938</data>
    </edge>
    <edge source="LVA" target="SGP">
      <data key="d0">126542</data>
    </edge>
    <edge source="LVA" target="SVK">
      <data key="d0">420469</data>
    </edge>
    <edge source="LVA" target="VNM">
      <data key="d0">1554893</data>
    </edge>
    <edge source="LVA" target="SVN">
      <data key="d0">733135</data>
    </edge>
    <edge source="LVA" target="ESP">
      <data key="d0">2078292</data>
    </edge>
    <edge source="LVA" target="SWE">
      <data key="d0">110872379</data>
    </edge>
    <edge source="LVA" target="CHE">
      <data key="d0">845108</data>
    </edge>
    <edge source="LVA" target="THA">
      <data key="d0">706266</data>
    </edge>
    <edge source="LVA" target="ARE">
      <data key="d0">6373721</data>
    </edge>
    <edge source="LVA" target="TUN">
      <data key="d0">1429874</data>
    </edge>
    <edge source="LVA" target="TUR">
      <data key="d0">17632877</data>
    </edge>
    <edge source="LVA" target="EGY">
      <data key="d0">34347493</data>
    </edge>
    <edge source="LVA" target="GBR">
      <data key="d0">314911562</data>
    </edge>
    <edge source="LVA" target="USA">
      <data key="d0">8649819</data>
    </edge>
    <edge source="LTU" target="AZE">
      <data key="d0">75077</data>
    </edge>
    <edge source="LTU" target="AUS">
      <data key="d0">11538399</data>
    </edge>
    <edge source="LTU" target="AUT">
      <data key="d0">3077026</data>
    </edge>
    <edge source="LTU" target="ARM">
      <data key="d0">57064</data>
    </edge>
    <edge source="LTU" target="BEL">
      <data key="d0">13958936</data>
    </edge>
    <edge source="LTU" target="BGR">
      <data key="d0">143480</data>
    </edge>
    <edge source="LTU" target="BLR">
      <data key="d0">849263</data>
    </edge>
    <edge source="LTU" target="CAN">
      <data key="d0">94513</data>
    </edge>
    <edge source="LTU" target="LKA">
      <data key="d0">22790</data>
    </edge>
    <edge source="LTU" target="CHN">
      <data key="d0">25488774</data>
    </edge>
    <edge source="LTU" target="HRV">
      <data key="d0">43424</data>
    </edge>
    <edge source="LTU" target="CZE">
      <data key="d0">2323097</data>
    </edge>
    <edge source="LTU" target="DNK">
      <data key="d0">22796923</data>
    </edge>
    <edge source="LTU" target="EST">
      <data key="d0">18227945</data>
    </edge>
    <edge source="LTU" target="FIN">
      <data key="d0">6185259</data>
    </edge>
    <edge source="LTU" target="FRA">
      <data key="d0">27991212</data>
    </edge>
    <edge source="LTU" target="GEO">
      <data key="d0">79315</data>
    </edge>
    <edge source="LTU" target="DEU">
      <data key="d0">39460025</data>
    </edge>
    <edge source="LTU" target="GHA">
      <data key="d0">137360</data>
    </edge>
    <edge source="LTU" target="GRC">
      <data key="d0">458948</data>
    </edge>
    <edge source="LTU" target="HKG">
      <data key="d0">273189</data>
    </edge>
    <edge source="LTU" target="HUN">
      <data key="d0">405411</data>
    </edge>
    <edge source="LTU" target="IDN">
      <data key="d0">151380</data>
    </edge>
    <edge source="LTU" target="IRL">
      <data key="d0">3075168</data>
    </edge>
    <edge source="LTU" target="ISR">
      <data key="d0">1558469</data>
    </edge>
    <edge source="LTU" target="ITA">
      <data key="d0">30550027</data>
    </edge>
    <edge source="LTU" target="JPN">
      <data key="d0">471370</data>
    </edge>
    <edge source="LTU" target="KAZ">
      <data key="d0">348633</data>
    </edge>
    <edge source="LTU" target="JOR">
      <data key="d0">698153</data>
    </edge>
    <edge source="LTU" target="KOR">
      <data key="d0">12520313</data>
    </edge>
    <edge source="LTU" target="KGZ">
      <data key="d0">42869</data>
    </edge>
    <edge source="LTU" target="LVA">
      <data key="d0">66079653</data>
    </edge>
    <edge source="LTU" target="MYS">
      <data key="d0">197328</data>
    </edge>
    <edge source="LTU" target="MEX">
      <data key="d0">37652</data>
    </edge>
    <edge source="LTU" target="MDA">
      <data key="d0">20793</data>
    </edge>
    <edge source="LTU" target="MAR">
      <data key="d0">56683</data>
    </edge>
    <edge source="LTU" target="OMN">
      <data key="d0">204129</data>
    </edge>
    <edge source="LTU" target="NLD">
      <data key="d0">28496074</data>
    </edge>
    <edge source="LTU" target="NOR">
      <data key="d0">6224250</data>
    </edge>
    <edge source="LTU" target="PAK">
      <data key="d0">47478</data>
    </edge>
    <edge source="LTU" target="PHL">
      <data key="d0">143042</data>
    </edge>
    <edge source="LTU" target="POL">
      <data key="d0">27530803</data>
    </edge>
    <edge source="LTU" target="PRT">
      <data key="d0">783564</data>
    </edge>
    <edge source="LTU" target="ROU">
      <data key="d0">1308278</data>
    </edge>
    <edge source="LTU" target="RUS">
      <data key="d0">4232443</data>
    </edge>
    <edge source="LTU" target="SAU">
      <data key="d0">9643791</data>
    </edge>
    <edge source="LTU" target="SRB">
      <data key="d0">54908</data>
    </edge>
    <edge source="LTU" target="IND">
      <data key="d0">737575</data>
    </edge>
    <edge source="LTU" target="SGP">
      <data key="d0">228573</data>
    </edge>
    <edge source="LTU" target="SVK">
      <data key="d0">2112933</data>
    </edge>
    <edge source="LTU" target="VNM">
      <data key="d0">1412477</data>
    </edge>
    <edge source="LTU" target="SVN">
      <data key="d0">1274775</data>
    </edge>
    <edge source="LTU" target="ESP">
      <data key="d0">1292715</data>
    </edge>
    <edge source="LTU" target="SWE">
      <data key="d0">12213085</data>
    </edge>
    <edge source="LTU" target="CHE">
      <data key="d0">1523250</data>
    </edge>
    <edge source="LTU" target="THA">
      <data key="d0">3136199</data>
    </edge>
    <edge source="LTU" target="ARE">
      <data key="d0">1270119</data>
    </edge>
    <edge source="LTU" target="TUN">
      <data key="d0">312444</data>
    </edge>
    <edge source="LTU" target="TUR">
      <data key="d0">1197661</data>
    </edge>
    <edge source="LTU" target="UKR">
      <data key="d0">34258</data>
    </edge>
    <edge source="LTU" target="EGY">
      <data key="d0">124324</data>
    </edge>
    <edge source="LTU" target="GBR">
      <data key="d0">37449908</data>
    </edge>
    <edge source="LTU" target="TZA">
      <data key="d0">21222</data>
    </edge>
    <edge source="LTU" target="USA">
      <data key="d0">5640809</data>
    </edge>
    <edge source="MDA" target="AUT">
      <data key="d0">116017</data>
    </edge>
    <edge source="MDA" target="BEL">
      <data key="d0">11179</data>
    </edge>
    <edge source="MDA" target="BGR">
      <data key="d0">10098</data>
    </edge>
    <edge source="MDA" target="CHN">
      <data key="d0">75446</data>
    </edge>
    <edge source="MDA" target="CZE">
      <data key="d0">12084</data>
    </edge>
    <edge source="MDA" target="EST">
      <data key="d0">53846</data>
    </edge>
    <edge source="MDA" target="FRA">
      <data key="d0">59538</data>
    </edge>
    <edge source="MDA" target="DEU">
      <data key="d0">70170</data>
    </edge>
    <edge source="MDA" target="ITA">
      <data key="d0">157554</data>
    </edge>
    <edge source="MDA" target="POL">
      <data key="d0">150003</data>
    </edge>
    <edge source="MDA" target="ROU">
      <data key="d0">565848</data>
    </edge>
    <edge source="MDA" target="RUS">
      <data key="d0">28971</data>
    </edge>
    <edge source="MDA" target="SRB">
      <data key="d0">59897</data>
    </edge>
    <edge source="MDA" target="SVN">
      <data key="d0">32191</data>
    </edge>
    <edge source="MDA" target="ESP">
      <data key="d0">136221</data>
    </edge>
    <edge source="MDA" target="TUR">
      <data key="d0">355411</data>
    </edge>
    <edge source="MAR" target="BEL">
      <data key="d0">115688</data>
    </edge>
    <edge source="MAR" target="BRA">
      <data key="d0">347641</data>
    </edge>
    <edge source="MAR" target="FRA">
      <data key="d0">181978</data>
    </edge>
    <edge source="MAR" target="ITA">
      <data key="d0">548975</data>
    </edge>
    <edge source="MAR" target="MRT">
      <data key="d0">70611</data>
    </edge>
    <edge source="MAR" target="PRT">
      <data key="d0">3634357</data>
    </edge>
    <edge source="MAR" target="IND">
      <data key="d0">196603</data>
    </edge>
    <edge source="MAR" target="ESP">
      <data key="d0">1376752</data>
    </edge>
    <edge source="OMN" target="LKA">
      <data key="d0">203500</data>
    </edge>
    <edge source="OMN" target="JOR">
      <data key="d0">23985</data>
    </edge>
    <edge source="OMN" target="ARE">
      <data key="d0">567136</data>
    </edge>
    <edge source="PAK" target="ARE">
      <data key="d0">12698</data>
    </edge>
    <edge source="PAK" target="USA">
      <data key="d0">23342</data>
    </edge>
    <edge source="PAN" target="BEL">
      <data key="d0">39588</data>
    </edge>
    <edge source="PAN" target="CAN">
      <data key="d0">129867</data>
    </edge>
    <edge source="PAN" target="CHN">
      <data key="d0">6053774</data>
    </edge>
    <edge source="PAN" target="COL">
      <data key="d0">13102</data>
    </edge>
    <edge source="PAN" target="CRI">
      <data key="d0">65004</data>
    </edge>
    <edge source="PAN" target="SLV">
      <data key="d0">24466</data>
    </edge>
    <edge source="PAN" target="DEU">
      <data key="d0">38740</data>
    </edge>
    <edge source="PAN" target="HKG">
      <data key="d0">43150</data>
    </edge>
    <edge source="PAN" target="MEX">
      <data key="d0">52171</data>
    </edge>
    <edge source="PAN" target="IND">
      <data key="d0">22888749</data>
    </edge>
    <edge source="PAN" target="SGP">
      <data key="d0">72800</data>
    </edge>
    <edge source="PAN" target="VNM">
      <data key="d0">4314626</data>
    </edge>
    <edge source="PAN" target="USA">
      <data key="d0">367670</data>
    </edge>
    <edge source="SRB" target="ALB">
      <data key="d0">164594</data>
    </edge>
    <edge source="SRB" target="ARG">
      <data key="d0">43065</data>
    </edge>
    <edge source="SRB" target="AUS">
      <data key="d0">18930</data>
    </edge>
    <edge source="SRB" target="AUT">
      <data key="d0">5415476</data>
    </edge>
    <edge source="SRB" target="BEL">
      <data key="d0">306759</data>
    </edge>
    <edge source="SRB" target="BGR">
      <data key="d0">531101</data>
    </edge>
    <edge source="SRB" target="CHN">
      <data key="d0">11182974</data>
    </edge>
    <edge source="SRB" target="HRV">
      <data key="d0">8113350</data>
    </edge>
    <edge source="SRB" target="CZE">
      <data key="d0">418473</data>
    </edge>
    <edge source="SRB" target="FIN">
      <data key="d0">22578</data>
    </edge>
    <edge source="SRB" target="FRA">
      <data key="d0">1246076</data>
    </edge>
    <edge source="SRB" target="DEU">
      <data key="d0">3742085</data>
    </edge>
    <edge source="SRB" target="GRC">
      <data key="d0">5406867</data>
    </edge>
    <edge source="SRB" target="HKG">
      <data key="d0">228460</data>
    </edge>
    <edge source="SRB" target="HUN">
      <data key="d0">856923</data>
    </edge>
    <edge source="SRB" target="IDN">
      <data key="d0">49815</data>
    </edge>
    <edge source="SRB" target="IRL">
      <data key="d0">21697</data>
    </edge>
    <edge source="SRB" target="ISR">
      <data key="d0">1164996</data>
    </edge>
    <edge source="SRB" target="ITA">
      <data key="d0">15710134</data>
    </edge>
    <edge source="SRB" target="LBN">
      <data key="d0">763200</data>
    </edge>
    <edge source="SRB" target="LVA">
      <data key="d0">18820</data>
    </edge>
    <edge source="SRB" target="LTU">
      <data key="d0">140308</data>
    </edge>
    <edge source="SRB" target="MAR">
      <data key="d0">13892</data>
    </edge>
    <edge source="SRB" target="NLD">
      <data key="d0">1751008</data>
    </edge>
    <edge source="SRB" target="NOR">
      <data key="d0">119359</data>
    </edge>
    <edge source="SRB" target="POL">
      <data key="d0">1519665</data>
    </edge>
    <edge source="SRB" target="PRT">
      <data key="d0">94192</data>
    </edge>
    <edge source="SRB" target="ROU">
      <data key="d0">3579129</data>
    </edge>
    <edge source="SRB" target="RUS">
      <data key="d0">142787</data>
    </edge>
    <edge source="SRB" target="SAU">
      <data key="d0">408692</data>
    </edge>
    <edge source="SRB" target="IND">
      <data key="d0">97836</data>
    </edge>
    <edge source="SRB" target="SVK">
      <data key="d0">3094392</data>
    </edge>
    <edge source="SRB" target="VNM">
      <data key="d0">1549674</data>
    </edge>
    <edge source="SRB" target="SVN">
      <data key="d0">9056295</data>
    </edge>
    <edge source="SRB" target="ESP">
      <data key="d0">1626416</data>
    </edge>
    <edge source="SRB" target="SWE">
      <data key="d0">357420</data>
    </edge>
    <edge source="SRB" target="CHE">
      <data key="d0">365093</data>
    </edge>
    <edge source="SRB" target="ARE">
      <data key="d0">1959965</data>
    </edge>
    <edge source="SRB" target="TUR">
      <data key="d0">1726882</data>
    </edge>
    <edge source="SRB" target="UKR">
      <data key="d0">19114</data>
    </edge>
    <edge source="SRB" target="MKD">
      <data key="d0">7225689</data>
    </edge>
    <edge source="SRB" target="EGY">
      <data key="d0">1170823</data>
    </edge>
    <edge source="SRB" target="GBR">
      <data key="d0">1237322</data>
    </edge>
    <edge source="SRB" target="USA">
      <data key="d0">31138</data>
    </edge>
    <edge source="SVK" target="DZA">
      <data key="d0">25060</data>
    </edge>
    <edge source="SVK" target="AZE">
      <data key="d0">64063</data>
    </edge>
    <edge source="SVK" target="AUT">
      <data key="d0">87295669</data>
    </edge>
    <edge source="SVK" target="BEL">
      <data key="d0">323072</data>
    </edge>
    <edge source="SVK" target="BGR">
      <data key="d0">297907</data>
    </edge>
    <edge source="SVK" target="BLR">
      <data key="d0">18099</data>
    </edge>
    <edge source="SVK" target="CHN">
      <data key="d0">4481604</data>
    </edge>
    <edge source="SVK" target="HRV">
      <data key="d0">824539</data>
    </edge>
    <edge source="SVK" target="CZE">
      <data key="d0">95998180</data>
    </edge>
    <edge source="SVK" target="DNK">
      <data key="d0">2431550</data>
    </edge>
    <edge source="SVK" target="EST">
      <data key="d0">204266</data>
    </edge>
    <edge source="SVK" target="FIN">
      <data key="d0">17436</data>
    </edge>
    <edge source="SVK" target="FRA">
      <data key="d0">7768341</data>
    </edge>
    <edge source="SVK" target="GEO">
      <data key="d0">20723</data>
    </edge>
    <edge source="SVK" target="DEU">
      <data key="d0">26278276</data>
    </edge>
    <edge source="SVK" target="GRC">
      <data key="d0">2608864</data>
    </edge>
    <edge source="SVK" target="HUN">
      <data key="d0">50217849</data>
    </edge>
    <edge source="SVK" target="IRL">
      <data key="d0">14446</data>
    </edge>
    <edge source="SVK" target="ITA">
      <data key="d0">39798631</data>
    </edge>
    <edge source="SVK" target="JPN">
      <data key="d0">170325</data>
    </edge>
    <edge source="SVK" target="KOR">
      <data key="d0">328702</data>
    </edge>
    <edge source="SVK" target="LVA">
      <data key="d0">1878373</data>
    </edge>
    <edge source="SVK" target="LTU">
      <data key="d0">1435143</data>
    </edge>
    <edge source="SVK" target="MYS">
      <data key="d0">69922</data>
    </edge>
    <edge source="SVK" target="MEX">
      <data key="d0">15974</data>
    </edge>
    <edge source="SVK" target="MDA">
      <data key="d0">18282</data>
    </edge>
    <edge source="SVK" target="MAR">
      <data key="d0">29357</data>
    </edge>
    <edge source="SVK" target="NLD">
      <data key="d0">1326117</data>
    </edge>
    <edge source="SVK" target="POL">
      <data key="d0">57449222</data>
    </edge>
    <edge source="SVK" target="PRT">
      <data key="d0">81046</data>
    </edge>
    <edge source="SVK" target="ROU">
      <data key="d0">19813774</data>
    </edge>
    <edge source="SVK" target="SRB">
      <data key="d0">135731</data>
    </edge>
    <edge source="SVK" target="IND">
      <data key="d0">118400</data>
    </edge>
    <edge source="SVK" target="SGP">
      <data key="d0">26425</data>
    </edge>
    <edge source="SVK" target="VNM">
      <data key="d0">190576</data>
    </edge>
    <edge source="SVK" target="SVN">
      <data key="d0">3403479</data>
    </edge>
    <edge source="SVK" target="ESP">
      <data key="d0">3384956</data>
    </edge>
    <edge source="SVK" target="SWE">
      <data key="d0">1018479</data>
    </edge>
    <edge source="SVK" target="CHE">
      <data key="d0">3581912</data>
    </edge>
    <edge source="SVK" target="ARE">
      <data key="d0">823684</data>
    </edge>
    <edge source="SVK" target="TUN">
      <data key="d0">22128</data>
    </edge>
    <edge source="SVK" target="TUR">
      <data key="d0">13876</data>
    </edge>
    <edge source="SVK" target="UKR">
      <data key="d0">17459</data>
    </edge>
    <edge source="SVK" target="GBR">
      <data key="d0">2021561</data>
    </edge>
    <edge source="SVN" target="ALB">
      <data key="d0">70857</data>
    </edge>
    <edge source="SVN" target="DZA">
      <data key="d0">54475981</data>
    </edge>
    <edge source="SVN" target="ARG">
      <data key="d0">56999</data>
    </edge>
    <edge source="SVN" target="AUS">
      <data key="d0">163474</data>
    </edge>
    <edge source="SVN" target="AUT">
      <data key="d0">184639576</data>
    </edge>
    <edge source="SVN" target="BEL">
      <data key="d0">65345</data>
    </edge>
    <edge source="SVN" target="BGR">
      <data key="d0">10389</data>
    </edge>
    <edge source="SVN" target="CHN">
      <data key="d0">3272511</data>
    </edge>
    <edge source="SVN" target="HRV">
      <data key="d0">20893169</data>
    </edge>
    <edge source="SVN" target="CZE">
      <data key="d0">889271</data>
    </edge>
    <edge source="SVN" target="DNK">
      <data key="d0">1082133</data>
    </edge>
    <edge source="SVN" target="FRA">
      <data key="d0">855945</data>
    </edge>
    <edge source="SVN" target="PSE">
      <data key="d0">11944</data>
    </edge>
    <edge source="SVN" target="DEU">
      <data key="d0">8701384</data>
    </edge>
    <edge source="SVN" target="GRC">
      <data key="d0">548715</data>
    </edge>
    <edge source="SVN" target="HUN">
      <data key="d0">3037188</data>
    </edge>
    <edge source="SVN" target="ISR">
      <data key="d0">406872</data>
    </edge>
    <edge source="SVN" target="ITA">
      <data key="d0">147095077</data>
    </edge>
    <edge source="SVN" target="JPN">
      <data key="d0">1244930</data>
    </edge>
    <edge source="SVN" target="JOR">
      <data key="d0">17690</data>
    </edge>
    <edge source="SVN" target="KOR">
      <data key="d0">68191</data>
    </edge>
    <edge source="SVN" target="LVA">
      <data key="d0">127694</data>
    </edge>
    <edge source="SVN" target="MEX">
      <data key="d0">1130446</data>
    </edge>
    <edge source="SVN" target="MAR">
      <data key="d0">38277</data>
    </edge>
    <edge source="SVN" target="NLD">
      <data key="d0">24370</data>
    </edge>
    <edge source="SVN" target="NOR">
      <data key="d0">1513505</data>
    </edge>
    <edge source="SVN" target="PAK">
      <data key="d0">47433</data>
    </edge>
    <edge source="SVN" target="POL">
      <data key="d0">3418393</data>
    </edge>
    <edge source="SVN" target="PRT">
      <data key="d0">175598</data>
    </edge>
    <edge source="SVN" target="ROU">
      <data key="d0">6299549</data>
    </edge>
    <edge source="SVN" target="SAU">
      <data key="d0">14801295</data>
    </edge>
    <edge source="SVN" target="SRB">
      <data key="d0">459190</data>
    </edge>
    <edge source="SVN" target="SVK">
      <data key="d0">704724</data>
    </edge>
    <edge source="SVN" target="VNM">
      <data key="d0">215461</data>
    </edge>
    <edge source="SVN" target="ESP">
      <data key="d0">1498352</data>
    </edge>
    <edge source="SVN" target="SWE">
      <data key="d0">410783</data>
    </edge>
    <edge source="SVN" target="CHE">
      <data key="d0">839898</data>
    </edge>
    <edge source="SVN" target="THA">
      <data key="d0">305783</data>
    </edge>
    <edge source="SVN" target="ARE">
      <data key="d0">1332686</data>
    </edge>
    <edge source="SVN" target="TUN">
      <data key="d0">9532063</data>
    </edge>
    <edge source="SVN" target="MKD">
      <data key="d0">356653</data>
    </edge>
    <edge source="SVN" target="EGY">
      <data key="d0">43704</data>
    </edge>
    <edge source="SVN" target="GBR">
      <data key="d0">750284</data>
    </edge>
    <edge source="SVN" target="USA">
      <data key="d0">176042</data>
    </edge>
    <edge source="TUN" target="DZA">
      <data key="d0">44150</data>
    </edge>
    <edge source="TUN" target="BEL">
      <data key="d0">19111</data>
    </edge>
    <edge source="TUN" target="CAN">
      <data key="d0">16675</data>
    </edge>
    <edge source="TUN" target="FRA">
      <data key="d0">87298</data>
    </edge>
    <edge source="TUN" target="GRC">
      <data key="d0">31870</data>
    </edge>
    <edge source="TUN" target="ITA">
      <data key="d0">1106105</data>
    </edge>
    <edge source="TUN" target="JOR">
      <data key="d0">20639</data>
    </edge>
    <edge source="TUN" target="LBN">
      <data key="d0">34236</data>
    </edge>
    <edge source="TUN" target="SAU">
      <data key="d0">12637</data>
    </edge>
    <edge source="TUN" target="IND">
      <data key="d0">95824</data>
    </edge>
    <edge source="TUN" target="ESP">
      <data key="d0">1287348</data>
    </edge>
    <edge source="TUN" target="USA">
      <data key="d0">25371</data>
    </edge>
    <edge source="EGY" target="DZA">
      <data key="d0">14611</data>
    </edge>
    <edge source="EGY" target="BEL">
      <data key="d0">29575</data>
    </edge>
    <edge source="EGY" target="CAN">
      <data key="d0">65748</data>
    </edge>
    <edge source="EGY" target="CHL">
      <data key="d0">31706</data>
    </edge>
    <edge source="EGY" target="CHN">
      <data key="d0">503891</data>
    </edge>
    <edge source="EGY" target="COL">
      <data key="d0">418382</data>
    </edge>
    <edge source="EGY" target="HRV">
      <data key="d0">331641</data>
    </edge>
    <edge source="EGY" target="CZE">
      <data key="d0">151429</data>
    </edge>
    <edge source="EGY" target="PSE">
      <data key="d0">2013752</data>
    </edge>
    <edge source="EGY" target="DEU">
      <data key="d0">41336</data>
    </edge>
    <edge source="EGY" target="GHA">
      <data key="d0">51403</data>
    </edge>
    <edge source="EGY" target="GRC">
      <data key="d0">628959</data>
    </edge>
    <edge source="EGY" target="IDN">
      <data key="d0">14634</data>
    </edge>
    <edge source="EGY" target="ISR">
      <data key="d0">140279</data>
    </edge>
    <edge source="EGY" target="ITA">
      <data key="d0">1046341</data>
    </edge>
    <edge source="EGY" target="KAZ">
      <data key="d0">40065</data>
    </edge>
    <edge source="EGY" target="JOR">
      <data key="d0">2455396</data>
    </edge>
    <edge source="EGY" target="KOR">
      <data key="d0">177679</data>
    </edge>
    <edge source="EGY" target="LBN">
      <data key="d0">643021</data>
    </edge>
    <edge source="EGY" target="MYS">
      <data key="d0">70142</data>
    </edge>
    <edge source="EGY" target="MEX">
      <data key="d0">430623</data>
    </edge>
    <edge source="EGY" target="MAR">
      <data key="d0">88198</data>
    </edge>
    <edge source="EGY" target="OMN">
      <data key="d0">93115</data>
    </edge>
    <edge source="EGY" target="NLD">
      <data key="d0">25518</data>
    </edge>
    <edge source="EGY" target="NOR">
      <data key="d0">550253</data>
    </edge>
    <edge source="EGY" target="POL">
      <data key="d0">14575</data>
    </edge>
    <edge source="EGY" target="PRT">
      <data key="d0">44919</data>
    </edge>
    <edge source="EGY" target="SAU">
      <data key="d0">1736278</data>
    </edge>
    <edge source="EGY" target="IND">
      <data key="d0">620154</data>
    </edge>
    <edge source="EGY" target="VNM">
      <data key="d0">1548996</data>
    </edge>
    <edge source="EGY" target="SVN">
      <data key="d0">635628</data>
    </edge>
    <edge source="EGY" target="ZAF">
      <data key="d0">48790</data>
    </edge>
    <edge source="EGY" target="ARE">
      <data key="d0">646853</data>
    </edge>
    <edge source="EGY" target="TUN">
      <data key="d0">445324</data>
    </edge>
    <edge source="EGY" target="TUR">
      <data key="d0">545530</data>
    </edge>
    <edge source="EGY" target="GBR">
      <data key="d0">605274</data>
    </edge>
    <edge source="EGY" target="USA">
      <data key="d0">157062</data>
    </edge>
    <edge source="BLR" target="AZE">
      <data key="d0">5194400</data>
    </edge>
    <edge source="BLR" target="AUT">
      <data key="d0">1553100</data>
    </edge>
    <edge source="BLR" target="ARM">
      <data key="d0">111200</data>
    </edge>
    <edge source="BLR" target="BEL">
      <data key="d0">14452900</data>
    </edge>
    <edge source="BLR" target="BGR">
      <data key="d0">18800</data>
    </edge>
    <edge source="BLR" target="CAN">
      <data key="d0">234100</data>
    </edge>
    <edge source="BLR" target="CHN">
      <data key="d0">1538300</data>
    </edge>
    <edge source="BLR" target="HRV">
      <data key="d0">10900</data>
    </edge>
    <edge source="BLR" target="CZE">
      <data key="d0">4921800</data>
    </edge>
    <edge source="BLR" target="DNK">
      <data key="d0">2250700</data>
    </edge>
    <edge source="BLR" target="EST">
      <data key="d0">8369800</data>
    </edge>
    <edge source="BLR" target="FIN">
      <data key="d0">564200</data>
    </edge>
    <edge source="BLR" target="FRA">
      <data key="d0">2376900</data>
    </edge>
    <edge source="BLR" target="GEO">
      <data key="d0">391500</data>
    </edge>
    <edge source="BLR" target="DEU">
      <data key="d0">51452800</data>
    </edge>
    <edge source="BLR" target="GRC">
      <data key="d0">40000</data>
    </edge>
    <edge source="BLR" target="HUN">
      <data key="d0">2846100</data>
    </edge>
    <edge source="BLR" target="IDN">
      <data key="d0">1372200</data>
    </edge>
    <edge source="BLR" target="ISR">
      <data key="d0">31900</data>
    </edge>
    <edge source="BLR" target="ITA">
      <data key="d0">3223400</data>
    </edge>
    <edge source="BLR" target="JPN">
      <data key="d0">24200</data>
    </edge>
    <edge source="BLR" target="KAZ">
      <data key="d0">844400</data>
    </edge>
    <edge source="BLR" target="KOR">
      <data key="d0">82100</data>
    </edge>
    <edge source="BLR" target="KGZ">
      <data key="d0">67000</data>
    </edge>
    <edge source="BLR" target="LBN">
      <data key="d0">19800</data>
    </edge>
    <edge source="BLR" target="LVA">
      <data key="d0">48319100</data>
    </edge>
    <edge source="BLR" target="LTU">
      <data key="d0">62187400</data>
    </edge>
    <edge source="BLR" target="MDA">
      <data key="d0">1888100</data>
    </edge>
    <edge source="BLR" target="NLD">
      <data key="d0">11187700</data>
    </edge>
    <edge source="BLR" target="POL">
      <data key="d0">83236100</data>
    </edge>
    <edge source="BLR" target="PRT">
      <data key="d0">28100</data>
    </edge>
    <edge source="BLR" target="ROU">
      <data key="d0">18131300</data>
    </edge>
    <edge source="BLR" target="RUS">
      <data key="d0">6580900</data>
    </edge>
    <edge source="BLR" target="SRB">
      <data key="d0">381400</data>
    </edge>
    <edge source="BLR" target="SVK">
      <data key="d0">549300</data>
    </edge>
    <edge source="BLR" target="VNM">
      <data key="d0">38800</data>
    </edge>
    <edge source="BLR" target="SVN">
      <data key="d0">48100</data>
    </edge>
    <edge source="BLR" target="ESP">
      <data key="d0">82400</data>
    </edge>
    <edge source="BLR" target="SWE">
      <data key="d0">3486100</data>
    </edge>
    <edge source="BLR" target="CHE">
      <data key="d0">129500</data>
    </edge>
    <edge source="BLR" target="ARE">
      <data key="d0">49600</data>
    </edge>
    <edge source="BLR" target="TUR">
      <data key="d0">1321000</data>
    </edge>
    <edge source="BLR" target="UKR">
      <data key="d0">271200</data>
    </edge>
    <edge source="BLR" target="GBR">
      <data key="d0">387200</data>
    </edge>
    <edge source="BLR" target="USA">
      <data key="d0">27700</data>
    </edge>
    <edge source="BEN" target="CHN">
      <data key="d0">657029</data>
    </edge>
    <edge source="BEN" target="FRA">
      <data key="d0">41024</data>
    </edge>
    <edge source="BEN" target="ITA">
      <data key="d0">1366992</data>
    </edge>
    <edge source="BEN" target="IND">
      <data key="d0">3151511</data>
    </edge>
    <edge source="BEN" target="ESP">
      <data key="d0">63589</data>
    </edge>
    <edge source="GHA" target="BEL">
      <data key="d0">975659</data>
    </edge>
    <edge source="GHA" target="CAN">
      <data key="d0">112347</data>
    </edge>
    <edge source="GHA" target="CHN">
      <data key="d0">61508707</data>
    </edge>
    <edge source="GHA" target="HRV">
      <data key="d0">68730</data>
    </edge>
    <edge source="GHA" target="DNK">
      <data key="d0">130969</data>
    </edge>
    <edge source="GHA" target="FRA">
      <data key="d0">193334</data>
    </edge>
    <edge source="GHA" target="DEU">
      <data key="d0">4049109</data>
    </edge>
    <edge source="GHA" target="GRC">
      <data key="d0">98627</data>
    </edge>
    <edge source="GHA" target="IDN">
      <data key="d0">22281</data>
    </edge>
    <edge source="GHA" target="IRL">
      <data key="d0">226127</data>
    </edge>
    <edge source="GHA" target="ISR">
      <data key="d0">324082</data>
    </edge>
    <edge source="GHA" target="ITA">
      <data key="d0">123575</data>
    </edge>
    <edge source="GHA" target="JPN">
      <data key="d0">154151</data>
    </edge>
    <edge source="GHA" target="JOR">
      <data key="d0">82323</data>
    </edge>
    <edge source="GHA" target="KOR">
      <data key="d0">20326</data>
    </edge>
    <edge source="GHA" target="LBN">
      <data key="d0">239407</data>
    </edge>
    <edge source="GHA" target="MUS">
      <data key="d0">32602</data>
    </edge>
    <edge source="GHA" target="MEX">
      <data key="d0">102899</data>
    </edge>
    <edge source="GHA" target="MAR">
      <data key="d0">106258</data>
    </edge>
    <edge source="GHA" target="NLD">
      <data key="d0">110685</data>
    </edge>
    <edge source="GHA" target="NER">
      <data key="d0">13676</data>
    </edge>
    <edge source="GHA" target="PAK">
      <data key="d0">182096</data>
    </edge>
    <edge source="GHA" target="POL">
      <data key="d0">60975</data>
    </edge>
    <edge source="GHA" target="PRT">
      <data key="d0">68464</data>
    </edge>
    <edge source="GHA" target="SAU">
      <data key="d0">781521</data>
    </edge>
    <edge source="GHA" target="SEN">
      <data key="d0">270300</data>
    </edge>
    <edge source="GHA" target="IND">
      <data key="d0">382050479</data>
    </edge>
    <edge source="GHA" target="SGP">
      <data key="d0">4194916</data>
    </edge>
    <edge source="GHA" target="VNM">
      <data key="d0">7195113</data>
    </edge>
    <edge source="GHA" target="ZAF">
      <data key="d0">428287</data>
    </edge>
    <edge source="GHA" target="ESP">
      <data key="d0">284712</data>
    </edge>
    <edge source="GHA" target="CHE">
      <data key="d0">65934</data>
    </edge>
    <edge source="GHA" target="THA">
      <data key="d0">52801</data>
    </edge>
    <edge source="GHA" target="TGO">
      <data key="d0">17635</data>
    </edge>
    <edge source="GHA" target="ARE">
      <data key="d0">692491</data>
    </edge>
    <edge source="GHA" target="TUR">
      <data key="d0">358945</data>
    </edge>
    <edge source="GHA" target="EGY">
      <data key="d0">109544</data>
    </edge>
    <edge source="GHA" target="GBR">
      <data key="d0">844928</data>
    </edge>
    <edge source="GHA" target="USA">
      <data key="d0">3114715</data>
    </edge>
    <edge source="GHA" target="BFA">
      <data key="d0">16184</data>
    </edge>
    <edge source="SEN" target="CHN">
      <data key="d0">3513929</data>
    </edge>
    <edge source="SEN" target="GMB">
      <data key="d0">216019</data>
    </edge>
    <edge source="SEN" target="MRT">
      <data key="d0">25145</data>
    </edge>
    <edge source="BWA" target="NAM">
      <data key="d0">43566</data>
    </edge>
    <edge source="NAM" target="AUS">
      <data key="d0">437057</data>
    </edge>
    <edge source="NAM" target="BEL">
      <data key="d0">926058</data>
    </edge>
    <edge source="NAM" target="CHN">
      <data key="d0">78499</data>
    </edge>
    <edge source="NAM" target="FRA">
      <data key="d0">1848410</data>
    </edge>
    <edge source="NAM" target="DEU">
      <data key="d0">721788</data>
    </edge>
    <edge source="NAM" target="GRC">
      <data key="d0">2117400</data>
    </edge>
    <edge source="NAM" target="ISR">
      <data key="d0">354474</data>
    </edge>
    <edge source="NAM" target="LBN">
      <data key="d0">279042</data>
    </edge>
    <edge source="NAM" target="OMN">
      <data key="d0">20730</data>
    </edge>
    <edge source="NAM" target="NZL">
      <data key="d0">44464</data>
    </edge>
    <edge source="NAM" target="POL">
      <data key="d0">2145943</data>
    </edge>
    <edge source="NAM" target="PRT">
      <data key="d0">623708</data>
    </edge>
    <edge source="NAM" target="SAU">
      <data key="d0">266585</data>
    </edge>
    <edge source="NAM" target="ZAF">
      <data key="d0">10202294</data>
    </edge>
    <edge source="NAM" target="CHE">
      <data key="d0">21332</data>
    </edge>
    <edge source="NAM" target="ARE">
      <data key="d0">153750</data>
    </edge>
    <edge source="NAM" target="TUR">
      <data key="d0">341921</data>
    </edge>
    <edge source="NAM" target="GBR">
      <data key="d0">6024499</data>
    </edge>
    <edge source="KHM" target="CAN">
      <data key="d0">128561</data>
    </edge>
    <edge source="KHM" target="CHN">
      <data key="d0">2899822</data>
    </edge>
    <edge source="KHM" target="JPN">
      <data key="d0">25047</data>
    </edge>
    <edge source="KHM" target="KOR">
      <data key="d0">16785</data>
    </edge>
    <edge source="KHM" target="VNM">
      <data key="d0">494082</data>
    </edge>
    <edge source="KHM" target="USA">
      <data key="d0">28299617</data>
    </edge>
    <edge source="COL" target="BEL">
      <data key="d0">35148</data>
    </edge>
    <edge source="COL" target="BRA">
      <data key="d0">221780</data>
    </edge>
    <edge source="COL" target="CAN">
      <data key="d0">82819</data>
    </edge>
    <edge source="COL" target="CHN">
      <data key="d0">3625521</data>
    </edge>
    <edge source="COL" target="CRI">
      <data key="d0">43061</data>
    </edge>
    <edge source="COL" target="ECU">
      <data key="d0">12213</data>
    </edge>
    <edge source="COL" target="FRA">
      <data key="d0">76181</data>
    </edge>
    <edge source="COL" target="DEU">
      <data key="d0">34901</data>
    </edge>
    <edge source="COL" target="GRC">
      <data key="d0">152833</data>
    </edge>
    <edge source="COL" target="ISR">
      <data key="d0">1907344</data>
    </edge>
    <edge source="COL" target="CIV">
      <data key="d0">13260</data>
    </edge>
    <edge source="COL" target="JPN">
      <data key="d0">57454</data>
    </edge>
    <edge source="COL" target="JOR">
      <data key="d0">425946</data>
    </edge>
    <edge source="COL" target="KOR">
      <data key="d0">134909</data>
    </edge>
    <edge source="COL" target="LBN">
      <data key="d0">2087784</data>
    </edge>
    <edge source="COL" target="MEX">
      <data key="d0">2543982</data>
    </edge>
    <edge source="COL" target="OMN">
      <data key="d0">207663</data>
    </edge>
    <edge source="COL" target="NLD">
      <data key="d0">27584</data>
    </edge>
    <edge source="COL" target="PAN">
      <data key="d0">510256</data>
    </edge>
    <edge source="COL" target="SAU">
      <data key="d0">437023</data>
    </edge>
    <edge source="COL" target="IND">
      <data key="d0">7077875</data>
    </edge>
    <edge source="COL" target="SGP">
      <data key="d0">298063</data>
    </edge>
    <edge source="COL" target="VNM">
      <data key="d0">1025281</data>
    </edge>
    <edge source="COL" target="ESP">
      <data key="d0">162448</data>
    </edge>
    <edge source="COL" target="CHE">
      <data key="d0">56452</data>
    </edge>
    <edge source="COL" target="ARE">
      <data key="d0">327376</data>
    </edge>
    <edge source="COL" target="TUR">
      <data key="d0">46709</data>
    </edge>
    <edge source="COL" target="GBR">
      <data key="d0">14092</data>
    </edge>
    <edge source="COL" target="USA">
      <data key="d0">2312928</data>
    </edge>
    <edge source="GMB" target="CHN">
      <data key="d0">1462465</data>
    </edge>
    <edge source="GMB" target="SEN">
      <data key="d0">729937</data>
    </edge>
    <edge source="GMB" target="VNM">
      <data key="d0">102755</data>
    </edge>
    <edge source="MUS" target="CHN">
      <data key="d0">32887</data>
    </edge>
    <edge source="MUS" target="FRA">
      <data key="d0">28705</data>
    </edge>
    <edge source="MUS" target="MDG">
      <data key="d0">72439</data>
    </edge>
    <edge source="MOZ" target="KHM">
      <data key="d0">76031</data>
    </edge>
    <edge source="MOZ" target="CHN">
      <data key="d0">25412106</data>
    </edge>
    <edge source="MOZ" target="DNK">
      <data key="d0">176158</data>
    </edge>
    <edge source="MOZ" target="FRA">
      <data key="d0">265862</data>
    </edge>
    <edge source="MOZ" target="DEU">
      <data key="d0">40504</data>
    </edge>
    <edge source="MOZ" target="ITA">
      <data key="d0">29777</data>
    </edge>
    <edge source="MOZ" target="MWI">
      <data key="d0">159521</data>
    </edge>
    <edge source="MOZ" target="MUS">
      <data key="d0">47340</data>
    </edge>
    <edge source="MOZ" target="IND">
      <data key="d0">27915</data>
    </edge>
    <edge source="MOZ" target="SGP">
      <data key="d0">34646</data>
    </edge>
    <edge source="MOZ" target="VNM">
      <data key="d0">228651</data>
    </edge>
    <edge source="MOZ" target="ZAF">
      <data key="d0">369392</data>
    </edge>
    <edge source="MOZ" target="ZWE">
      <data key="d0">18791</data>
    </edge>
    <edge source="MOZ" target="THA">
      <data key="d0">387829</data>
    </edge>
    <edge source="MOZ" target="GBR">
      <data key="d0">37246</data>
    </edge>
    <edge source="MOZ" target="TZA">
      <data key="d0">16033</data>
    </edge>
    <edge source="BDI" target="CHN">
      <data key="d0">42261</data>
    </edge>
    <edge source="CMR" target="ALB">
      <data key="d0">85782</data>
    </edge>
    <edge source="CMR" target="DZA">
      <data key="d0">69224</data>
    </edge>
    <edge source="CMR" target="ARG">
      <data key="d0">175049</data>
    </edge>
    <edge source="CMR" target="BEL">
      <data key="d0">74008419</data>
    </edge>
    <edge source="CMR" target="BRA">
      <data key="d0">22324</data>
    </edge>
    <edge source="CMR" target="BGR">
      <data key="d0">79627</data>
    </edge>
    <edge source="CMR" target="CAN">
      <data key="d0">1596945</data>
    </edge>
    <edge source="CMR" target="LKA">
      <data key="d0">15499</data>
    </edge>
    <edge source="CMR" target="CHN">
      <data key="d0">103121573</data>
    </edge>
    <edge source="CMR" target="HRV">
      <data key="d0">534598</data>
    </edge>
    <edge source="CMR" target="DNK">
      <data key="d0">239119</data>
    </edge>
    <edge source="CMR" target="EST">
      <data key="d0">82120</data>
    </edge>
    <edge source="CMR" target="FIN">
      <data key="d0">478602</data>
    </edge>
    <edge source="CMR" target="FRA">
      <data key="d0">22488983</data>
    </edge>
    <edge source="CMR" target="DEU">
      <data key="d0">3213992</data>
    </edge>
    <edge source="CMR" target="GRC">
      <data key="d0">2153420</data>
    </edge>
    <edge source="CMR" target="HKG">
      <data key="d0">32995</data>
    </edge>
    <edge source="CMR" target="IDN">
      <data key="d0">2177940</data>
    </edge>
    <edge source="CMR" target="IRL">
      <data key="d0">4617869</data>
    </edge>
    <edge source="CMR" target="ISR">
      <data key="d0">168988</data>
    </edge>
    <edge source="CMR" target="ITA">
      <data key="d0">34168531</data>
    </edge>
    <edge source="CMR" target="CIV">
      <data key="d0">22391</data>
    </edge>
    <edge source="CMR" target="JPN">
      <data key="d0">526002</data>
    </edge>
    <edge source="CMR" target="JOR">
      <data key="d0">363933</data>
    </edge>
    <edge source="CMR" target="KOR">
      <data key="d0">30584</data>
    </edge>
    <edge source="CMR" target="LBN">
      <data key="d0">2475710</data>
    </edge>
    <edge source="CMR" target="LVA">
      <data key="d0">63658</data>
    </edge>
    <edge source="CMR" target="LTU">
      <data key="d0">77427</data>
    </edge>
    <edge source="CMR" target="MYS">
      <data key="d0">2611560</data>
    </edge>
    <edge source="CMR" target="MRT">
      <data key="d0">50460</data>
    </edge>
    <edge source="CMR" target="MUS">
      <data key="d0">185979</data>
    </edge>
    <edge source="CMR" target="MEX">
      <data key="d0">148458</data>
    </edge>
    <edge source="CMR" target="MAR">
      <data key="d0">493716</data>
    </edge>
    <edge source="CMR" target="OMN">
      <data key="d0">55370</data>
    </edge>
    <edge source="CMR" target="NLD">
      <data key="d0">8676117</data>
    </edge>
    <edge source="CMR" target="NZL">
      <data key="d0">310090</data>
    </edge>
    <edge source="CMR" target="PAK">
      <data key="d0">1333631</data>
    </edge>
    <edge source="CMR" target="PHL">
      <data key="d0">22810</data>
    </edge>
    <edge source="CMR" target="POL">
      <data key="d0">122487</data>
    </edge>
    <edge source="CMR" target="PRT">
      <data key="d0">3514469</data>
    </edge>
    <edge source="CMR" target="ROU">
      <data key="d0">117998</data>
    </edge>
    <edge source="CMR" target="RUS">
      <data key="d0">132723</data>
    </edge>
    <edge source="CMR" target="SAU">
      <data key="d0">1805297</data>
    </edge>
    <edge source="CMR" target="SEN">
      <data key="d0">13944141</data>
    </edge>
    <edge source="CMR" target="IND">
      <data key="d0">3734607</data>
    </edge>
    <edge source="CMR" target="VNM">
      <data key="d0">74737964</data>
    </edge>
    <edge source="CMR" target="SVN">
      <data key="d0">36512</data>
    </edge>
    <edge source="CMR" target="ZAF">
      <data key="d0">146231</data>
    </edge>
    <edge source="CMR" target="ESP">
      <data key="d0">18996277</data>
    </edge>
    <edge source="CMR" target="CHE">
      <data key="d0">29591</data>
    </edge>
    <edge source="CMR" target="THA">
      <data key="d0">149783</data>
    </edge>
    <edge source="CMR" target="ARE">
      <data key="d0">2933985</data>
    </edge>
    <edge source="CMR" target="TUN">
      <data key="d0">651641</data>
    </edge>
    <edge source="CMR" target="TUR">
      <data key="d0">10408788</data>
    </edge>
    <edge source="CMR" target="EGY">
      <data key="d0">326504</data>
    </edge>
    <edge source="CMR" target="GBR">
      <data key="d0">13478466</data>
    </edge>
    <edge source="CMR" target="USA">
      <data key="d0">13865618</data>
    </edge>
    <edge source="CIV" target="ALB">
      <data key="d0">26093</data>
    </edge>
    <edge source="CIV" target="DZA">
      <data key="d0">78355</data>
    </edge>
    <edge source="CIV" target="ARG">
      <data key="d0">29045</data>
    </edge>
    <edge source="CIV" target="AUS">
      <data key="d0">23193</data>
    </edge>
    <edge source="CIV" target="BEL">
      <data key="d0">4691048</data>
    </edge>
    <edge source="CIV" target="KHM">
      <data key="d0">10157</data>
    </edge>
    <edge source="CIV" target="CMR">
      <data key="d0">16289</data>
    </edge>
    <edge source="CIV" target="CAN">
      <data key="d0">128896</data>
    </edge>
    <edge source="CIV" target="CHL">
      <data key="d0">31336</data>
    </edge>
    <edge source="CIV" target="CHN">
      <data key="d0">1071676</data>
    </edge>
    <edge source="CIV" target="HRV">
      <data key="d0">87936</data>
    </edge>
    <edge source="CIV" target="DNK">
      <data key="d0">19379</data>
    </edge>
    <edge source="CIV" target="FIN">
      <data key="d0">131600</data>
    </edge>
    <edge source="CIV" target="FRA">
      <data key="d0">3890028</data>
    </edge>
    <edge source="CIV" target="DEU">
      <data key="d0">721842</data>
    </edge>
    <edge source="CIV" target="GHA">
      <data key="d0">15892</data>
    </edge>
    <edge source="CIV" target="GRC">
      <data key="d0">2496299</data>
    </edge>
    <edge source="CIV" target="IDN">
      <data key="d0">55388</data>
    </edge>
    <edge source="CIV" target="IRL">
      <data key="d0">542206</data>
    </edge>
    <edge source="CIV" target="ITA">
      <data key="d0">10472739</data>
    </edge>
    <edge source="CIV" target="JOR">
      <data key="d0">238862</data>
    </edge>
    <edge source="CIV" target="LBN">
      <data key="d0">2377958</data>
    </edge>
    <edge source="CIV" target="LTU">
      <data key="d0">176352</data>
    </edge>
    <edge source="CIV" target="MYS">
      <data key="d0">24217</data>
    </edge>
    <edge source="CIV" target="MRT">
      <data key="d0">109651</data>
    </edge>
    <edge source="CIV" target="MUS">
      <data key="d0">22845</data>
    </edge>
    <edge source="CIV" target="MEX">
      <data key="d0">1382441</data>
    </edge>
    <edge source="CIV" target="MAR">
      <data key="d0">84042</data>
    </edge>
    <edge source="CIV" target="NLD">
      <data key="d0">1529676</data>
    </edge>
    <edge source="CIV" target="PAK">
      <data key="d0">253168</data>
    </edge>
    <edge source="CIV" target="POL">
      <data key="d0">63322</data>
    </edge>
    <edge source="CIV" target="PRT">
      <data key="d0">785211</data>
    </edge>
    <edge source="CIV" target="RUS">
      <data key="d0">86110</data>
    </edge>
    <edge source="CIV" target="SAU">
      <data key="d0">279562</data>
    </edge>
    <edge source="CIV" target="SEN">
      <data key="d0">10137415</data>
    </edge>
    <edge source="CIV" target="IND">
      <data key="d0">9530878</data>
    </edge>
    <edge source="CIV" target="VNM">
      <data key="d0">749407</data>
    </edge>
    <edge source="CIV" target="SVN">
      <data key="d0">21283</data>
    </edge>
    <edge source="CIV" target="ZAF">
      <data key="d0">524415</data>
    </edge>
    <edge source="CIV" target="ESP">
      <data key="d0">2025310</data>
    </edge>
    <edge source="CIV" target="ARE">
      <data key="d0">2357792</data>
    </edge>
    <edge source="CIV" target="TUN">
      <data key="d0">54553</data>
    </edge>
    <edge source="CIV" target="TUR">
      <data key="d0">305279</data>
    </edge>
    <edge source="CIV" target="EGY">
      <data key="d0">441708</data>
    </edge>
    <edge source="CIV" target="GBR">
      <data key="d0">4966647</data>
    </edge>
    <edge source="CIV" target="USA">
      <data key="d0">1343474</data>
    </edge>
    <edge source="CIV" target="BFA">
      <data key="d0">80144</data>
    </edge>
    <edge source="CIV" target="URY">
      <data key="d0">45341</data>
    </edge>
    <edge source="SLV" target="CHN">
      <data key="d0">318560</data>
    </edge>
    <edge source="SLV" target="IND">
      <data key="d0">1728088</data>
    </edge>
    <edge source="SLV" target="SGP">
      <data key="d0">13814</data>
    </edge>
    <edge source="SLV" target="VNM">
      <data key="d0">15371</data>
    </edge>
    <edge source="SLV" target="USA">
      <data key="d0">1305757</data>
    </edge>
    <edge source="CAF" target="AUT">
      <data key="d0">1882051</data>
    </edge>
    <edge source="CAF" target="BEL">
      <data key="d0">93436</data>
    </edge>
    <edge source="CAF" target="CMR">
      <data key="d0">67285</data>
    </edge>
    <edge source="CAF" target="CHN">
      <data key="d0">8581989</data>
    </edge>
    <edge source="CAF" target="DNK">
      <data key="d0">669634</data>
    </edge>
    <edge source="CAF" target="FRA">
      <data key="d0">7700212</data>
    </edge>
    <edge source="CAF" target="DEU">
      <data key="d0">3277105</data>
    </edge>
    <edge source="CAF" target="HKG">
      <data key="d0">674479</data>
    </edge>
    <edge source="CAF" target="ITA">
      <data key="d0">155538</data>
    </edge>
    <edge source="CAF" target="JPN">
      <data key="d0">47255</data>
    </edge>
    <edge source="CAF" target="PRT">
      <data key="d0">153860</data>
    </edge>
    <edge source="CAF" target="SEN">
      <data key="d0">515937</data>
    </edge>
    <edge source="CAF" target="VNM">
      <data key="d0">3070065</data>
    </edge>
    <edge source="CAF" target="ARE">
      <data key="d0">270852</data>
    </edge>
    <edge source="CAF" target="TUN">
      <data key="d0">28531</data>
    </edge>
    <edge source="ETH" target="CHN">
      <data key="d0">35001</data>
    </edge>
    <edge source="HND" target="ARG">
      <data key="d0">14084</data>
    </edge>
    <edge source="HND" target="BEL">
      <data key="d0">449759</data>
    </edge>
    <edge source="HND" target="CAN">
      <data key="d0">14005</data>
    </edge>
    <edge source="HND" target="CHN">
      <data key="d0">32102</data>
    </edge>
    <edge source="HND" target="CRI">
      <data key="d0">1084732</data>
    </edge>
    <edge source="HND" target="SLV">
      <data key="d0">8729322</data>
    </edge>
    <edge source="HND" target="FRA">
      <data key="d0">23803</data>
    </edge>
    <edge source="HND" target="DEU">
      <data key="d0">466953</data>
    </edge>
    <edge source="HND" target="GTM">
      <data key="d0">377641</data>
    </edge>
    <edge source="HND" target="HKG">
      <data key="d0">12030</data>
    </edge>
    <edge source="HND" target="JAM">
      <data key="d0">4995127</data>
    </edge>
    <edge source="HND" target="NLD">
      <data key="d0">58683</data>
    </edge>
    <edge source="HND" target="NIC">
      <data key="d0">5133373</data>
    </edge>
    <edge source="HND" target="PAN">
      <data key="d0">1143564</data>
    </edge>
    <edge source="HND" target="PER">
      <data key="d0">29135</data>
    </edge>
    <edge source="HND" target="IND">
      <data key="d0">728541</data>
    </edge>
    <edge source="HND" target="SGP">
      <data key="d0">72018</data>
    </edge>
    <edge source="HND" target="ESP">
      <data key="d0">169343</data>
    </edge>
    <edge source="HND" target="GBR">
      <data key="d0">35556</data>
    </edge>
    <edge source="HND" target="USA">
      <data key="d0">1960426</data>
    </edge>
    <edge source="MDG" target="CHN">
      <data key="d0">53840</data>
    </edge>
    <edge source="MDG" target="FRA">
      <data key="d0">1973132</data>
    </edge>
    <edge source="MDG" target="DEU">
      <data key="d0">186211</data>
    </edge>
    <edge source="MDG" target="MUS">
      <data key="d0">2600733</data>
    </edge>
    <edge source="MDG" target="IND">
      <data key="d0">104600</data>
    </edge>
    <edge source="TGO" target="CHN">
      <data key="d0">16409</data>
    </edge>
    <edge source="TGO" target="IND">
      <data key="d0">32526</data>
    </edge>
    <edge source="MWI" target="MOZ">
      <data key="d0">130533</data>
    </edge>
    <edge source="MWI" target="ZAF">
      <data key="d0">874244</data>
    </edge>
    <edge source="MWI" target="TZA">
      <data key="d0">694114</data>
    </edge>
    <edge source="ZWE" target="BWA">
      <data key="d0">5659878</data>
    </edge>
    <edge source="ZWE" target="MWI">
      <data key="d0">54299</data>
    </edge>
    <edge source="ZWE" target="MOZ">
      <data key="d0">1361425</data>
    </edge>
    <edge source="ZWE" target="NAM">
      <data key="d0">26520</data>
    </edge>
    <edge source="ZWE" target="ZAF">
      <data key="d0">2131535</data>
    </edge>
    <edge source="UGA" target="TZA">
      <data key="d0">1406081</data>
    </edge>
    <edge source="UGA" target="USA">
      <data key="d0">12663</data>
    </edge>
  </graph>
</graphml>
