# Supplementary material for: Core-periphery structure in sectoral international trade networks: A new approach to an old theory
Source: PLoS One. 2020 Apr 2;15(4):e0229547. doi: 10.1371/journal.pone.0229547 (PMC7117750; doi:10.1371/journal.pone.0229547)
Supplement: S8 File — (ZIP) [file pone.0229547.s008.zip › S8_File/Networks 2016/25-PULP AND WASTE PAPER.graphml]

<?xml version='1.0' encoding='utf-8'?>
<graphml xmlns="http://graphml.graphdrawing.org/xmlns" xmlns:xsi="http://www.w3.org/2001/XMLSchema-instance" xsi:schemaLocation="http://graphml.graphdrawing.org/xmlns http://graphml.graphdrawing.org/xmlns/1.0/graphml.xsd">
  <key attr.name="weight" attr.type="long" for="edge" id="d0" />
  <graph edgedefault="directed">
    <node id="ALB" />
    <node id="GRC" />
    <node id="SRB" />
    <node id="UKR" />
    <node id="MKD" />
    <node id="DZA" />
    <node id="BEL" />
    <node id="FRA" />
    <node id="IDN" />
    <node id="ITA" />
    <node id="MYS" />
    <node id="PAK" />
    <node id="SAU" />
    <node id="IND" />
    <node id="VNM" />
    <node id="ESP" />
    <node id="CHE" />
    <node id="THA" />
    <node id="ARE" />
    <node id="TUN" />
    <node id="TUR" />
    <node id="ARG" />
    <node id="BOL" />
    <node id="BRA" />
    <node id="CHL" />
    <node id="CHN" />
    <node id="HKG" />
    <node id="AUS" />
    <node id="SLV" />
    <node id="DEU" />
    <node id="KOR" />
    <node id="MEX" />
    <node id="NAM" />
    <node id="NZL" />
    <node id="SGP" />
    <node id="USA" />
    <node id="AUT" />
    <node id="BGR" />
    <node id="BLR" />
    <node id="HRV" />
    <node id="CZE" />
    <node id="DNK" />
    <node id="HUN" />
    <node id="ISR" />
    <node id="JPN" />
    <node id="JOR" />
    <node id="LTU" />
    <node id="NLD" />
    <node id="POL" />
    <node id="ROU" />
    <node id="RUS" />
    <node id="SVK" />
    <node id="SVN" />
    <node id="SWE" />
    <node id="GBR" />
    <node id="CMR" />
    <node id="ECU" />
    <node id="EST" />
    <node id="FIN" />
    <node id="IRL" />
    <node id="LBN" />
    <node id="NOR" />
    <node id="PER" />
    <node id="PHL" />
    <node id="ZAF" />
    <node id="TGO" />
    <node id="PRY" />
    <node id="BWA" />
    <node id="ZWE" />
    <node id="CAN" />
    <node id="COL" />
    <node id="MAR" />
    <node id="PRT" />
    <node id="EGY" />
    <node id="URY" />
    <node id="KGZ" />
    <node id="KHM" />
    <node id="LKA" />
    <node id="GTM" />
    <node id="JAM" />
    <node id="TZA" />
    <node id="CRI" />
    <node id="HND" />
    <node id="MOZ" />
    <node id="PAN" />
    <node id="GHA" />
    <node id="LVA" />
    <node id="MWI" />
    <node id="UGA" />
    <node id="NIC" />
    <node id="BEN" />
    <node id="CIV" />
    <node id="OMN" />
    <node id="SEN" />
    <node id="GEO" />
    <node id="AZE" />
    <node id="ETH" />
    <node id="KAZ" />
    <node id="MDA" />
    <node id="BFA" />
    <node id="MDG" />
    <node id="MUS" />
    <node id="MRT" />
    <node id="GMB" />
    <node id="ARM" />
    <edge source="ALB" target="GRC">
      <data key="d0">663276</data>
    </edge>
    <edge source="ALB" target="SRB">
      <data key="d0">344809</data>
    </edge>
    <edge source="ALB" target="UKR">
      <data key="d0">81790</data>
    </edge>
    <edge source="ALB" target="MKD">
      <data key="d0">473717</data>
    </edge>
    <edge source="GRC" target="BGR">
      <data key="d0">1377197</data>
    </edge>
    <edge source="GRC" target="CHN">
      <data key="d0">23965416</data>
    </edge>
    <edge source="GRC" target="HRV">
      <data key="d0">15217</data>
    </edge>
    <edge source="GRC" target="FIN">
      <data key="d0">75193</data>
    </edge>
    <edge source="GRC" target="FRA">
      <data key="d0">15622</data>
    </edge>
    <edge source="GRC" target="HKG">
      <data key="d0">56932</data>
    </edge>
    <edge source="GRC" target="IDN">
      <data key="d0">3957131</data>
    </edge>
    <edge source="GRC" target="ITA">
      <data key="d0">1503435</data>
    </edge>
    <edge source="GRC" target="KOR">
      <data key="d0">778850</data>
    </edge>
    <edge source="GRC" target="MYS">
      <data key="d0">490810</data>
    </edge>
    <edge source="GRC" target="NLD">
      <data key="d0">2284286</data>
    </edge>
    <edge source="GRC" target="PAK">
      <data key="d0">15450</data>
    </edge>
    <edge source="GRC" target="POL">
      <data key="d0">199779</data>
    </edge>
    <edge source="GRC" target="ROU">
      <data key="d0">678438</data>
    </edge>
    <edge source="GRC" target="IND">
      <data key="d0">1043507</data>
    </edge>
    <edge source="GRC" target="SGP">
      <data key="d0">69574</data>
    </edge>
    <edge source="GRC" target="VNM">
      <data key="d0">1992174</data>
    </edge>
    <edge source="GRC" target="SVN">
      <data key="d0">72562</data>
    </edge>
    <edge source="GRC" target="ESP">
      <data key="d0">326148</data>
    </edge>
    <edge source="GRC" target="THA">
      <data key="d0">367408</data>
    </edge>
    <edge source="GRC" target="TUR">
      <data key="d0">9330886</data>
    </edge>
    <edge source="GRC" target="MKD">
      <data key="d0">13102</data>
    </edge>
    <edge source="SRB" target="ALB">
      <data key="d0">19900</data>
    </edge>
    <edge source="SRB" target="AUT">
      <data key="d0">1042002</data>
    </edge>
    <edge source="SRB" target="BGR">
      <data key="d0">194558</data>
    </edge>
    <edge source="SRB" target="HRV">
      <data key="d0">1860666</data>
    </edge>
    <edge source="SRB" target="HUN">
      <data key="d0">4541967</data>
    </edge>
    <edge source="SRB" target="NLD">
      <data key="d0">23083</data>
    </edge>
    <edge source="SRB" target="SVN">
      <data key="d0">2493967</data>
    </edge>
    <edge source="SRB" target="TUR">
      <data key="d0">1656801</data>
    </edge>
    <edge source="SRB" target="MKD">
      <data key="d0">38223</data>
    </edge>
    <edge source="UKR" target="AUT">
      <data key="d0">207102</data>
    </edge>
    <edge source="UKR" target="DEU">
      <data key="d0">189598</data>
    </edge>
    <edge source="UKR" target="HUN">
      <data key="d0">226014</data>
    </edge>
    <edge source="UKR" target="ITA">
      <data key="d0">108493</data>
    </edge>
    <edge source="UKR" target="NLD">
      <data key="d0">327158</data>
    </edge>
    <edge source="UKR" target="ROU">
      <data key="d0">64339</data>
    </edge>
    <edge source="UKR" target="ESP">
      <data key="d0">21728</data>
    </edge>
    <edge source="UKR" target="CHE">
      <data key="d0">66980</data>
    </edge>
    <edge source="MKD" target="ALB">
      <data key="d0">29920</data>
    </edge>
    <edge source="MKD" target="AUT">
      <data key="d0">50650</data>
    </edge>
    <edge source="MKD" target="BGR">
      <data key="d0">2338797</data>
    </edge>
    <edge source="MKD" target="GRC">
      <data key="d0">176387</data>
    </edge>
    <edge source="MKD" target="HUN">
      <data key="d0">110985</data>
    </edge>
    <edge source="MKD" target="SRB">
      <data key="d0">993324</data>
    </edge>
    <edge source="MKD" target="SVN">
      <data key="d0">328129</data>
    </edge>
    <edge source="MKD" target="TUR">
      <data key="d0">893323</data>
    </edge>
    <edge source="DZA" target="BEL">
      <data key="d0">864558</data>
    </edge>
    <edge source="DZA" target="FRA">
      <data key="d0">215775</data>
    </edge>
    <edge source="DZA" target="GRC">
      <data key="d0">400933</data>
    </edge>
    <edge source="DZA" target="IDN">
      <data key="d0">354326</data>
    </edge>
    <edge source="DZA" target="ITA">
      <data key="d0">13215</data>
    </edge>
    <edge source="DZA" target="MYS">
      <data key="d0">42263</data>
    </edge>
    <edge source="DZA" target="PAK">
      <data key="d0">67633</data>
    </edge>
    <edge source="DZA" target="SAU">
      <data key="d0">62059</data>
    </edge>
    <edge source="DZA" target="IND">
      <data key="d0">1864796</data>
    </edge>
    <edge source="DZA" target="VNM">
      <data key="d0">479482</data>
    </edge>
    <edge source="DZA" target="ESP">
      <data key="d0">919446</data>
    </edge>
    <edge source="DZA" target="CHE">
      <data key="d0">714711</data>
    </edge>
    <edge source="DZA" target="THA">
      <data key="d0">63540</data>
    </edge>
    <edge source="DZA" target="ARE">
      <data key="d0">34313</data>
    </edge>
    <edge source="DZA" target="TUN">
      <data key="d0">1425881</data>
    </edge>
    <edge source="DZA" target="TUR">
      <data key="d0">277065</data>
    </edge>
    <edge source="BEL" target="DZA">
      <data key="d0">49832</data>
    </edge>
    <edge source="BEL" target="AUT">
      <data key="d0">12460285</data>
    </edge>
    <edge source="BEL" target="BRA">
      <data key="d0">41041</data>
    </edge>
    <edge source="BEL" target="BGR">
      <data key="d0">52232</data>
    </edge>
    <edge source="BEL" target="BLR">
      <data key="d0">18501</data>
    </edge>
    <edge source="BEL" target="CMR">
      <data key="d0">112122</data>
    </edge>
    <edge source="BEL" target="CHN">
      <data key="d0">72498946</data>
    </edge>
    <edge source="BEL" target="CZE">
      <data key="d0">33375409</data>
    </edge>
    <edge source="BEL" target="DNK">
      <data key="d0">123095</data>
    </edge>
    <edge source="BEL" target="ECU">
      <data key="d0">212549</data>
    </edge>
    <edge source="BEL" target="EST">
      <data key="d0">218055</data>
    </edge>
    <edge source="BEL" target="FIN">
      <data key="d0">158456837</data>
    </edge>
    <edge source="BEL" target="FRA">
      <data key="d0">122272816</data>
    </edge>
    <edge source="BEL" target="DEU">
      <data key="d0">100466233</data>
    </edge>
    <edge source="BEL" target="GRC">
      <data key="d0">83739</data>
    </edge>
    <edge source="BEL" target="HUN">
      <data key="d0">184324</data>
    </edge>
    <edge source="BEL" target="IDN">
      <data key="d0">4593978</data>
    </edge>
    <edge source="BEL" target="IRL">
      <data key="d0">170078</data>
    </edge>
    <edge source="BEL" target="ISR">
      <data key="d0">219713</data>
    </edge>
    <edge source="BEL" target="ITA">
      <data key="d0">22279937</data>
    </edge>
    <edge source="BEL" target="JOR">
      <data key="d0">83422</data>
    </edge>
    <edge source="BEL" target="KOR">
      <data key="d0">6175456</data>
    </edge>
    <edge source="BEL" target="LBN">
      <data key="d0">264172</data>
    </edge>
    <edge source="BEL" target="LTU">
      <data key="d0">98420</data>
    </edge>
    <edge source="BEL" target="MYS">
      <data key="d0">1206012</data>
    </edge>
    <edge source="BEL" target="MEX">
      <data key="d0">475275</data>
    </edge>
    <edge source="BEL" target="NLD">
      <data key="d0">132111636</data>
    </edge>
    <edge source="BEL" target="NOR">
      <data key="d0">10768</data>
    </edge>
    <edge source="BEL" target="PAK">
      <data key="d0">1183638</data>
    </edge>
    <edge source="BEL" target="PER">
      <data key="d0">65342</data>
    </edge>
    <edge source="BEL" target="PHL">
      <data key="d0">36160</data>
    </edge>
    <edge source="BEL" target="POL">
      <data key="d0">434978</data>
    </edge>
    <edge source="BEL" target="RUS">
      <data key="d0">228466</data>
    </edge>
    <edge source="BEL" target="IND">
      <data key="d0">7235466</data>
    </edge>
    <edge source="BEL" target="SGP">
      <data key="d0">177330</data>
    </edge>
    <edge source="BEL" target="SVK">
      <data key="d0">49010</data>
    </edge>
    <edge source="BEL" target="VNM">
      <data key="d0">583895</data>
    </edge>
    <edge source="BEL" target="SVN">
      <data key="d0">532464</data>
    </edge>
    <edge source="BEL" target="ZAF">
      <data key="d0">83996</data>
    </edge>
    <edge source="BEL" target="ESP">
      <data key="d0">3646875</data>
    </edge>
    <edge source="BEL" target="SWE">
      <data key="d0">23636436</data>
    </edge>
    <edge source="BEL" target="CHE">
      <data key="d0">1776370</data>
    </edge>
    <edge source="BEL" target="THA">
      <data key="d0">659860</data>
    </edge>
    <edge source="BEL" target="TGO">
      <data key="d0">24910</data>
    </edge>
    <edge source="BEL" target="ARE">
      <data key="d0">180652</data>
    </edge>
    <edge source="BEL" target="TUR">
      <data key="d0">918527</data>
    </edge>
    <edge source="BEL" target="UKR">
      <data key="d0">186123</data>
    </edge>
    <edge source="BEL" target="GBR">
      <data key="d0">2111896</data>
    </edge>
    <edge source="FRA" target="DZA">
      <data key="d0">341443</data>
    </edge>
    <edge source="FRA" target="AUS">
      <data key="d0">80444</data>
    </edge>
    <edge source="FRA" target="AUT">
      <data key="d0">7478376</data>
    </edge>
    <edge source="FRA" target="BEL">
      <data key="d0">53851670</data>
    </edge>
    <edge source="FRA" target="CMR">
      <data key="d0">25014</data>
    </edge>
    <edge source="FRA" target="CAN">
      <data key="d0">28113</data>
    </edge>
    <edge source="FRA" target="CHN">
      <data key="d0">89714215</data>
    </edge>
    <edge source="FRA" target="CZE">
      <data key="d0">2218449</data>
    </edge>
    <edge source="FRA" target="DNK">
      <data key="d0">10462</data>
    </edge>
    <edge source="FRA" target="FIN">
      <data key="d0">734372</data>
    </edge>
    <edge source="FRA" target="DEU">
      <data key="d0">195385912</data>
    </edge>
    <edge source="FRA" target="GRC">
      <data key="d0">30479</data>
    </edge>
    <edge source="FRA" target="HKG">
      <data key="d0">853155</data>
    </edge>
    <edge source="FRA" target="HUN">
      <data key="d0">109019</data>
    </edge>
    <edge source="FRA" target="IDN">
      <data key="d0">31346172</data>
    </edge>
    <edge source="FRA" target="IRL">
      <data key="d0">32851</data>
    </edge>
    <edge source="FRA" target="ISR">
      <data key="d0">176928</data>
    </edge>
    <edge source="FRA" target="ITA">
      <data key="d0">131571279</data>
    </edge>
    <edge source="FRA" target="JPN">
      <data key="d0">3262937</data>
    </edge>
    <edge source="FRA" target="KOR">
      <data key="d0">14401051</data>
    </edge>
    <edge source="FRA" target="LBN">
      <data key="d0">32892</data>
    </edge>
    <edge source="FRA" target="LVA">
      <data key="d0">177807</data>
    </edge>
    <edge source="FRA" target="LTU">
      <data key="d0">10745</data>
    </edge>
    <edge source="FRA" target="MYS">
      <data key="d0">2087118</data>
    </edge>
    <edge source="FRA" target="MEX">
      <data key="d0">192577</data>
    </edge>
    <edge source="FRA" target="MAR">
      <data key="d0">170772</data>
    </edge>
    <edge source="FRA" target="NLD">
      <data key="d0">37841465</data>
    </edge>
    <edge source="FRA" target="PAK">
      <data key="d0">397363</data>
    </edge>
    <edge source="FRA" target="PHL">
      <data key="d0">43693</data>
    </edge>
    <edge source="FRA" target="POL">
      <data key="d0">1031301</data>
    </edge>
    <edge source="FRA" target="PRT">
      <data key="d0">14587411</data>
    </edge>
    <edge source="FRA" target="ROU">
      <data key="d0">462922</data>
    </edge>
    <edge source="FRA" target="IND">
      <data key="d0">5433360</data>
    </edge>
    <edge source="FRA" target="SGP">
      <data key="d0">330553</data>
    </edge>
    <edge source="FRA" target="VNM">
      <data key="d0">325844</data>
    </edge>
    <edge source="FRA" target="SVN">
      <data key="d0">4282124</data>
    </edge>
    <edge source="FRA" target="ESP">
      <data key="d0">215053879</data>
    </edge>
    <edge source="FRA" target="SWE">
      <data key="d0">2004602</data>
    </edge>
    <edge source="FRA" target="CHE">
      <data key="d0">11558240</data>
    </edge>
    <edge source="FRA" target="THA">
      <data key="d0">236335</data>
    </edge>
    <edge source="FRA" target="ARE">
      <data key="d0">1790578</data>
    </edge>
    <edge source="FRA" target="TUN">
      <data key="d0">1561052</data>
    </edge>
    <edge source="FRA" target="TUR">
      <data key="d0">5021067</data>
    </edge>
    <edge source="FRA" target="EGY">
      <data key="d0">583401</data>
    </edge>
    <edge source="FRA" target="GBR">
      <data key="d0">2637428</data>
    </edge>
    <edge source="FRA" target="USA">
      <data key="d0">7457110</data>
    </edge>
    <edge source="IDN" target="AUS">
      <data key="d0">1325002</data>
    </edge>
    <edge source="IDN" target="BEL">
      <data key="d0">451917</data>
    </edge>
    <edge source="IDN" target="CHN">
      <data key="d0">969163393</data>
    </edge>
    <edge source="IDN" target="GRC">
      <data key="d0">1406880</data>
    </edge>
    <edge source="IDN" target="ITA">
      <data key="d0">11565580</data>
    </edge>
    <edge source="IDN" target="JPN">
      <data key="d0">45370192</data>
    </edge>
    <edge source="IDN" target="KOR">
      <data key="d0">157320382</data>
    </edge>
    <edge source="IDN" target="LBN">
      <data key="d0">2580294</data>
    </edge>
    <edge source="IDN" target="MYS">
      <data key="d0">2695101</data>
    </edge>
    <edge source="IDN" target="MAR">
      <data key="d0">296446</data>
    </edge>
    <edge source="IDN" target="MOZ">
      <data key="d0">23304</data>
    </edge>
    <edge source="IDN" target="NLD">
      <data key="d0">1769399</data>
    </edge>
    <edge source="IDN" target="PAK">
      <data key="d0">4934697</data>
    </edge>
    <edge source="IDN" target="PHL">
      <data key="d0">1345568</data>
    </edge>
    <edge source="IDN" target="POL">
      <data key="d0">167694</data>
    </edge>
    <edge source="IDN" target="SAU">
      <data key="d0">14283193</data>
    </edge>
    <edge source="IDN" target="IND">
      <data key="d0">102869303</data>
    </edge>
    <edge source="IDN" target="SGP">
      <data key="d0">1787218</data>
    </edge>
    <edge source="IDN" target="VNM">
      <data key="d0">15191013</data>
    </edge>
    <edge source="IDN" target="SVN">
      <data key="d0">657428</data>
    </edge>
    <edge source="IDN" target="ESP">
      <data key="d0">291920</data>
    </edge>
    <edge source="IDN" target="THA">
      <data key="d0">11726635</data>
    </edge>
    <edge source="IDN" target="ARE">
      <data key="d0">15891778</data>
    </edge>
    <edge source="IDN" target="TUR">
      <data key="d0">25181572</data>
    </edge>
    <edge source="IDN" target="EGY">
      <data key="d0">12050847</data>
    </edge>
    <edge source="IDN" target="GBR">
      <data key="d0">196089</data>
    </edge>
    <edge source="ITA" target="ALB">
      <data key="d0">407862</data>
    </edge>
    <edge source="ITA" target="ARG">
      <data key="d0">21612</data>
    </edge>
    <edge source="ITA" target="AUS">
      <data key="d0">208999</data>
    </edge>
    <edge source="ITA" target="AUT">
      <data key="d0">23699770</data>
    </edge>
    <edge source="ITA" target="BEL">
      <data key="d0">1051129</data>
    </edge>
    <edge source="ITA" target="BRA">
      <data key="d0">10269</data>
    </edge>
    <edge source="ITA" target="BLR">
      <data key="d0">15370</data>
    </edge>
    <edge source="ITA" target="CAN">
      <data key="d0">42855</data>
    </edge>
    <edge source="ITA" target="CHN">
      <data key="d0">154480862</data>
    </edge>
    <edge source="ITA" target="HRV">
      <data key="d0">1397742</data>
    </edge>
    <edge source="ITA" target="CZE">
      <data key="d0">61257</data>
    </edge>
    <edge source="ITA" target="FRA">
      <data key="d0">10912554</data>
    </edge>
    <edge source="ITA" target="DEU">
      <data key="d0">49592198</data>
    </edge>
    <edge source="ITA" target="GRC">
      <data key="d0">421993</data>
    </edge>
    <edge source="ITA" target="HKG">
      <data key="d0">114149</data>
    </edge>
    <edge source="ITA" target="HUN">
      <data key="d0">5153648</data>
    </edge>
    <edge source="ITA" target="IDN">
      <data key="d0">17194353</data>
    </edge>
    <edge source="ITA" target="ISR">
      <data key="d0">18701</data>
    </edge>
    <edge source="ITA" target="JPN">
      <data key="d0">267627</data>
    </edge>
    <edge source="ITA" target="JOR">
      <data key="d0">49925</data>
    </edge>
    <edge source="ITA" target="KOR">
      <data key="d0">2615361</data>
    </edge>
    <edge source="ITA" target="MYS">
      <data key="d0">5008352</data>
    </edge>
    <edge source="ITA" target="MEX">
      <data key="d0">435568</data>
    </edge>
    <edge source="ITA" target="MAR">
      <data key="d0">48761</data>
    </edge>
    <edge source="ITA" target="NLD">
      <data key="d0">987596</data>
    </edge>
    <edge source="ITA" target="PAK">
      <data key="d0">201245</data>
    </edge>
    <edge source="ITA" target="PRY">
      <data key="d0">35271</data>
    </edge>
    <edge source="ITA" target="PHL">
      <data key="d0">21207</data>
    </edge>
    <edge source="ITA" target="POL">
      <data key="d0">4154980</data>
    </edge>
    <edge source="ITA" target="PRT">
      <data key="d0">30343</data>
    </edge>
    <edge source="ITA" target="ROU">
      <data key="d0">2264156</data>
    </edge>
    <edge source="ITA" target="RUS">
      <data key="d0">119378</data>
    </edge>
    <edge source="ITA" target="SAU">
      <data key="d0">2052654</data>
    </edge>
    <edge source="ITA" target="SEN">
      <data key="d0">86373</data>
    </edge>
    <edge source="ITA" target="SRB">
      <data key="d0">327522</data>
    </edge>
    <edge source="ITA" target="IND">
      <data key="d0">2756908</data>
    </edge>
    <edge source="ITA" target="SGP">
      <data key="d0">206043</data>
    </edge>
    <edge source="ITA" target="SVK">
      <data key="d0">89715</data>
    </edge>
    <edge source="ITA" target="VNM">
      <data key="d0">3132868</data>
    </edge>
    <edge source="ITA" target="SVN">
      <data key="d0">19658076</data>
    </edge>
    <edge source="ITA" target="ZAF">
      <data key="d0">13694</data>
    </edge>
    <edge source="ITA" target="ESP">
      <data key="d0">11941258</data>
    </edge>
    <edge source="ITA" target="CHE">
      <data key="d0">9124835</data>
    </edge>
    <edge source="ITA" target="THA">
      <data key="d0">8159412</data>
    </edge>
    <edge source="ITA" target="ARE">
      <data key="d0">396124</data>
    </edge>
    <edge source="ITA" target="TUR">
      <data key="d0">5617823</data>
    </edge>
    <edge source="ITA" target="EGY">
      <data key="d0">17793</data>
    </edge>
    <edge source="ITA" target="GBR">
      <data key="d0">5438903</data>
    </edge>
    <edge source="ITA" target="USA">
      <data key="d0">24930</data>
    </edge>
    <edge source="ITA" target="BFA">
      <data key="d0">11099</data>
    </edge>
    <edge source="MYS" target="AUS">
      <data key="d0">10728</data>
    </edge>
    <edge source="MYS" target="CHN">
      <data key="d0">311708</data>
    </edge>
    <edge source="MYS" target="JPN">
      <data key="d0">62784</data>
    </edge>
    <edge source="MYS" target="KOR">
      <data key="d0">42552</data>
    </edge>
    <edge source="MYS" target="SGP">
      <data key="d0">44886</data>
    </edge>
    <edge source="MYS" target="VNM">
      <data key="d0">315773</data>
    </edge>
    <edge source="MYS" target="THA">
      <data key="d0">20717</data>
    </edge>
    <edge source="MYS" target="USA">
      <data key="d0">19224</data>
    </edge>
    <edge source="PAK" target="SAU">
      <data key="d0">15563</data>
    </edge>
    <edge source="SAU" target="LKA">
      <data key="d0">116013</data>
    </edge>
    <edge source="SAU" target="CHN">
      <data key="d0">547265</data>
    </edge>
    <edge source="SAU" target="ETH">
      <data key="d0">284834</data>
    </edge>
    <edge source="SAU" target="IDN">
      <data key="d0">3679375</data>
    </edge>
    <edge source="SAU" target="JOR">
      <data key="d0">227760</data>
    </edge>
    <edge source="SAU" target="KOR">
      <data key="d0">1065728</data>
    </edge>
    <edge source="SAU" target="NLD">
      <data key="d0">40004</data>
    </edge>
    <edge source="SAU" target="NZL">
      <data key="d0">88810</data>
    </edge>
    <edge source="SAU" target="PAK">
      <data key="d0">492859</data>
    </edge>
    <edge source="SAU" target="PHL">
      <data key="d0">62674</data>
    </edge>
    <edge source="SAU" target="IND">
      <data key="d0">16091534</data>
    </edge>
    <edge source="SAU" target="ESP">
      <data key="d0">38938</data>
    </edge>
    <edge source="SAU" target="THA">
      <data key="d0">3938873</data>
    </edge>
    <edge source="SAU" target="ARE">
      <data key="d0">4318919</data>
    </edge>
    <edge source="SAU" target="EGY">
      <data key="d0">218426</data>
    </edge>
    <edge source="IND" target="LKA">
      <data key="d0">34651</data>
    </edge>
    <edge source="IND" target="ETH">
      <data key="d0">14862</data>
    </edge>
    <edge source="IND" target="FRA">
      <data key="d0">15981</data>
    </edge>
    <edge source="IND" target="SAU">
      <data key="d0">122574</data>
    </edge>
    <edge source="IND" target="VNM">
      <data key="d0">38645</data>
    </edge>
    <edge source="IND" target="ARE">
      <data key="d0">39129</data>
    </edge>
    <edge source="IND" target="UKR">
      <data key="d0">749232</data>
    </edge>
    <edge source="IND" target="TZA">
      <data key="d0">23798</data>
    </edge>
    <edge source="VNM" target="KHM">
      <data key="d0">43710</data>
    </edge>
    <edge source="VNM" target="CHN">
      <data key="d0">174059</data>
    </edge>
    <edge source="VNM" target="DEU">
      <data key="d0">30102</data>
    </edge>
    <edge source="VNM" target="IDN">
      <data key="d0">533182</data>
    </edge>
    <edge source="VNM" target="JPN">
      <data key="d0">144328</data>
    </edge>
    <edge source="VNM" target="MYS">
      <data key="d0">256724</data>
    </edge>
    <edge source="VNM" target="IND">
      <data key="d0">40488</data>
    </edge>
    <edge source="VNM" target="SGP">
      <data key="d0">98505</data>
    </edge>
    <edge source="VNM" target="ZWE">
      <data key="d0">46445</data>
    </edge>
    <edge source="VNM" target="USA">
      <data key="d0">73612</data>
    </edge>
    <edge source="ESP" target="DZA">
      <data key="d0">4352393</data>
    </edge>
    <edge source="ESP" target="ARG">
      <data key="d0">34943</data>
    </edge>
    <edge source="ESP" target="AUS">
      <data key="d0">15266</data>
    </edge>
    <edge source="ESP" target="AUT">
      <data key="d0">9390977</data>
    </edge>
    <edge source="ESP" target="BEL">
      <data key="d0">35381</data>
    </edge>
    <edge source="ESP" target="BRA">
      <data key="d0">20269</data>
    </edge>
    <edge source="ESP" target="BGR">
      <data key="d0">122013</data>
    </edge>
    <edge source="ESP" target="CAN">
      <data key="d0">14172</data>
    </edge>
    <edge source="ESP" target="CHL">
      <data key="d0">207940</data>
    </edge>
    <edge source="ESP" target="CHN">
      <data key="d0">145309541</data>
    </edge>
    <edge source="ESP" target="COL">
      <data key="d0">15486</data>
    </edge>
    <edge source="ESP" target="CZE">
      <data key="d0">1320351</data>
    </edge>
    <edge source="ESP" target="FIN">
      <data key="d0">100112</data>
    </edge>
    <edge source="ESP" target="FRA">
      <data key="d0">34696091</data>
    </edge>
    <edge source="ESP" target="DEU">
      <data key="d0">79418928</data>
    </edge>
    <edge source="ESP" target="GRC">
      <data key="d0">9265417</data>
    </edge>
    <edge source="ESP" target="HKG">
      <data key="d0">156583</data>
    </edge>
    <edge source="ESP" target="HUN">
      <data key="d0">14267150</data>
    </edge>
    <edge source="ESP" target="IDN">
      <data key="d0">3903695</data>
    </edge>
    <edge source="ESP" target="ITA">
      <data key="d0">79490510</data>
    </edge>
    <edge source="ESP" target="JPN">
      <data key="d0">8794304</data>
    </edge>
    <edge source="ESP" target="KOR">
      <data key="d0">104245</data>
    </edge>
    <edge source="ESP" target="LTU">
      <data key="d0">1355839</data>
    </edge>
    <edge source="ESP" target="MEX">
      <data key="d0">19547</data>
    </edge>
    <edge source="ESP" target="MAR">
      <data key="d0">4481780</data>
    </edge>
    <edge source="ESP" target="NLD">
      <data key="d0">87140660</data>
    </edge>
    <edge source="ESP" target="NOR">
      <data key="d0">4589282</data>
    </edge>
    <edge source="ESP" target="PAK">
      <data key="d0">357964</data>
    </edge>
    <edge source="ESP" target="PRY">
      <data key="d0">72054</data>
    </edge>
    <edge source="ESP" target="POL">
      <data key="d0">40541651</data>
    </edge>
    <edge source="ESP" target="PRT">
      <data key="d0">25034719</data>
    </edge>
    <edge source="ESP" target="ROU">
      <data key="d0">6552781</data>
    </edge>
    <edge source="ESP" target="RUS">
      <data key="d0">115185</data>
    </edge>
    <edge source="ESP" target="SAU">
      <data key="d0">179852</data>
    </edge>
    <edge source="ESP" target="SEN">
      <data key="d0">18715</data>
    </edge>
    <edge source="ESP" target="IND">
      <data key="d0">3916892</data>
    </edge>
    <edge source="ESP" target="SGP">
      <data key="d0">60784</data>
    </edge>
    <edge source="ESP" target="SVK">
      <data key="d0">83285</data>
    </edge>
    <edge source="ESP" target="VNM">
      <data key="d0">389372</data>
    </edge>
    <edge source="ESP" target="SVN">
      <data key="d0">14604327</data>
    </edge>
    <edge source="ESP" target="ZAF">
      <data key="d0">12230</data>
    </edge>
    <edge source="ESP" target="SWE">
      <data key="d0">3444986</data>
    </edge>
    <edge source="ESP" target="CHE">
      <data key="d0">2390490</data>
    </edge>
    <edge source="ESP" target="THA">
      <data key="d0">284329</data>
    </edge>
    <edge source="ESP" target="ARE">
      <data key="d0">129328</data>
    </edge>
    <edge source="ESP" target="TUN">
      <data key="d0">6825651</data>
    </edge>
    <edge source="ESP" target="TUR">
      <data key="d0">29976488</data>
    </edge>
    <edge source="ESP" target="EGY">
      <data key="d0">332004</data>
    </edge>
    <edge source="ESP" target="GBR">
      <data key="d0">21053358</data>
    </edge>
    <edge source="ESP" target="USA">
      <data key="d0">38183</data>
    </edge>
    <edge source="CHE" target="AUT">
      <data key="d0">6457448</data>
    </edge>
    <edge source="CHE" target="BEL">
      <data key="d0">271271</data>
    </edge>
    <edge source="CHE" target="CHN">
      <data key="d0">11321</data>
    </edge>
    <edge source="CHE" target="CZE">
      <data key="d0">25371</data>
    </edge>
    <edge source="CHE" target="FRA">
      <data key="d0">24881548</data>
    </edge>
    <edge source="CHE" target="DEU">
      <data key="d0">47738247</data>
    </edge>
    <edge source="CHE" target="ITA">
      <data key="d0">3238650</data>
    </edge>
    <edge source="CHE" target="NLD">
      <data key="d0">293370</data>
    </edge>
    <edge source="CHE" target="SGP">
      <data key="d0">16935</data>
    </edge>
    <edge source="CHE" target="SVN">
      <data key="d0">59074</data>
    </edge>
    <edge source="CHE" target="ESP">
      <data key="d0">3171126</data>
    </edge>
    <edge source="CHE" target="GBR">
      <data key="d0">27062</data>
    </edge>
    <edge source="CHE" target="USA">
      <data key="d0">11601</data>
    </edge>
    <edge source="THA" target="BEL">
      <data key="d0">69341</data>
    </edge>
    <edge source="THA" target="CHN">
      <data key="d0">92156099</data>
    </edge>
    <edge source="THA" target="FRA">
      <data key="d0">29508961</data>
    </edge>
    <edge source="THA" target="DEU">
      <data key="d0">16357</data>
    </edge>
    <edge source="THA" target="HKG">
      <data key="d0">277596</data>
    </edge>
    <edge source="THA" target="IDN">
      <data key="d0">668249</data>
    </edge>
    <edge source="THA" target="JPN">
      <data key="d0">1802144</data>
    </edge>
    <edge source="THA" target="KOR">
      <data key="d0">6415782</data>
    </edge>
    <edge source="THA" target="MYS">
      <data key="d0">1242400</data>
    </edge>
    <edge source="THA" target="NLD">
      <data key="d0">22252</data>
    </edge>
    <edge source="THA" target="PAK">
      <data key="d0">110933</data>
    </edge>
    <edge source="THA" target="PHL">
      <data key="d0">5295184</data>
    </edge>
    <edge source="THA" target="IND">
      <data key="d0">2301236</data>
    </edge>
    <edge source="THA" target="VNM">
      <data key="d0">667251</data>
    </edge>
    <edge source="THA" target="ZAF">
      <data key="d0">1842784</data>
    </edge>
    <edge source="THA" target="ARE">
      <data key="d0">152058</data>
    </edge>
    <edge source="THA" target="EGY">
      <data key="d0">523348</data>
    </edge>
    <edge source="THA" target="USA">
      <data key="d0">3349033</data>
    </edge>
    <edge source="ARE" target="CMR">
      <data key="d0">23631</data>
    </edge>
    <edge source="ARE" target="CHN">
      <data key="d0">97315</data>
    </edge>
    <edge source="ARE" target="ETH">
      <data key="d0">18034</data>
    </edge>
    <edge source="ARE" target="IDN">
      <data key="d0">13384532</data>
    </edge>
    <edge source="ARE" target="ITA">
      <data key="d0">16252</data>
    </edge>
    <edge source="ARE" target="KOR">
      <data key="d0">1247059</data>
    </edge>
    <edge source="ARE" target="OMN">
      <data key="d0">128966</data>
    </edge>
    <edge source="ARE" target="NLD">
      <data key="d0">12185</data>
    </edge>
    <edge source="ARE" target="PAK">
      <data key="d0">2681383</data>
    </edge>
    <edge source="ARE" target="PHL">
      <data key="d0">357775</data>
    </edge>
    <edge source="ARE" target="SAU">
      <data key="d0">564715</data>
    </edge>
    <edge source="ARE" target="SEN">
      <data key="d0">90075</data>
    </edge>
    <edge source="ARE" target="IND">
      <data key="d0">51459921</data>
    </edge>
    <edge source="ARE" target="VNM">
      <data key="d0">1583047</data>
    </edge>
    <edge source="ARE" target="ZAF">
      <data key="d0">552216</data>
    </edge>
    <edge source="ARE" target="CHE">
      <data key="d0">132533</data>
    </edge>
    <edge source="ARE" target="THA">
      <data key="d0">5156389</data>
    </edge>
    <edge source="ARE" target="EGY">
      <data key="d0">17103</data>
    </edge>
    <edge source="ARE" target="TZA">
      <data key="d0">807114</data>
    </edge>
    <edge source="TUN" target="BEL">
      <data key="d0">152749</data>
    </edge>
    <edge source="TUN" target="FRA">
      <data key="d0">91673</data>
    </edge>
    <edge source="TUN" target="JPN">
      <data key="d0">414336</data>
    </edge>
    <edge source="TUN" target="SEN">
      <data key="d0">48531</data>
    </edge>
    <edge source="TUN" target="SGP">
      <data key="d0">422743</data>
    </edge>
    <edge source="TUN" target="ESP">
      <data key="d0">1409319</data>
    </edge>
    <edge source="TUN" target="CHE">
      <data key="d0">20724</data>
    </edge>
    <edge source="TUR" target="DZA">
      <data key="d0">16527</data>
    </edge>
    <edge source="TUR" target="AZE">
      <data key="d0">37450</data>
    </edge>
    <edge source="TUR" target="GEO">
      <data key="d0">10638</data>
    </edge>
    <edge source="TUR" target="DEU">
      <data key="d0">15606</data>
    </edge>
    <edge source="TUR" target="GRC">
      <data key="d0">1862929</data>
    </edge>
    <edge source="TUR" target="IDN">
      <data key="d0">89462</data>
    </edge>
    <edge source="TUR" target="KAZ">
      <data key="d0">30080</data>
    </edge>
    <edge source="TUR" target="MYS">
      <data key="d0">150114</data>
    </edge>
    <edge source="TUR" target="ROU">
      <data key="d0">11517</data>
    </edge>
    <edge source="TUR" target="IND">
      <data key="d0">6673870</data>
    </edge>
    <edge source="TUR" target="VNM">
      <data key="d0">15203</data>
    </edge>
    <edge source="TUR" target="THA">
      <data key="d0">12807</data>
    </edge>
    <edge source="TUR" target="ARE">
      <data key="d0">25939</data>
    </edge>
    <edge source="TUR" target="EGY">
      <data key="d0">145540</data>
    </edge>
    <edge source="ARG" target="BOL">
      <data key="d0">150517</data>
    </edge>
    <edge source="ARG" target="BRA">
      <data key="d0">93126595</data>
    </edge>
    <edge source="ARG" target="CHL">
      <data key="d0">229636</data>
    </edge>
    <edge source="ARG" target="CHN">
      <data key="d0">18690011</data>
    </edge>
    <edge source="ARG" target="HKG">
      <data key="d0">72114</data>
    </edge>
    <edge source="BOL" target="PRY">
      <data key="d0">179116</data>
    </edge>
    <edge source="BRA" target="DZA">
      <data key="d0">37336</data>
    </edge>
    <edge source="BRA" target="ARG">
      <data key="d0">54511449</data>
    </edge>
    <edge source="BRA" target="AUS">
      <data key="d0">16139901</data>
    </edge>
    <edge source="BRA" target="AUT">
      <data key="d0">65208</data>
    </edge>
    <edge source="BRA" target="BEL">
      <data key="d0">132468366</data>
    </edge>
    <edge source="BRA" target="BOL">
      <data key="d0">4772700</data>
    </edge>
    <edge source="BRA" target="CAN">
      <data key="d0">3398128</data>
    </edge>
    <edge source="BRA" target="CHL">
      <data key="d0">50566</data>
    </edge>
    <edge source="BRA" target="CHN">
      <data key="d0">2166325830</data>
    </edge>
    <edge source="BRA" target="COL">
      <data key="d0">3638182</data>
    </edge>
    <edge source="BRA" target="SLV">
      <data key="d0">19170</data>
    </edge>
    <edge source="BRA" target="FIN">
      <data key="d0">355400</data>
    </edge>
    <edge source="BRA" target="FRA">
      <data key="d0">178384888</data>
    </edge>
    <edge source="BRA" target="DEU">
      <data key="d0">52255409</data>
    </edge>
    <edge source="BRA" target="HKG">
      <data key="d0">45683519</data>
    </edge>
    <edge source="BRA" target="IDN">
      <data key="d0">14547918</data>
    </edge>
    <edge source="BRA" target="ISR">
      <data key="d0">6582680</data>
    </edge>
    <edge source="BRA" target="ITA">
      <data key="d0">565248613</data>
    </edge>
    <edge source="BRA" target="JPN">
      <data key="d0">113094851</data>
    </edge>
    <edge source="BRA" target="JOR">
      <data key="d0">1423459</data>
    </edge>
    <edge source="BRA" target="KOR">
      <data key="d0">123509914</data>
    </edge>
    <edge source="BRA" target="LBN">
      <data key="d0">3198914</data>
    </edge>
    <edge source="BRA" target="MYS">
      <data key="d0">6274544</data>
    </edge>
    <edge source="BRA" target="MEX">
      <data key="d0">2983071</data>
    </edge>
    <edge source="BRA" target="MAR">
      <data key="d0">1315150</data>
    </edge>
    <edge source="BRA" target="NLD">
      <data key="d0">757040533</data>
    </edge>
    <edge source="BRA" target="PAK">
      <data key="d0">11303766</data>
    </edge>
    <edge source="BRA" target="PRY">
      <data key="d0">991308</data>
    </edge>
    <edge source="BRA" target="PER">
      <data key="d0">2531681</data>
    </edge>
    <edge source="BRA" target="PHL">
      <data key="d0">162708</data>
    </edge>
    <edge source="BRA" target="POL">
      <data key="d0">69651</data>
    </edge>
    <edge source="BRA" target="PRT">
      <data key="d0">1728768</data>
    </edge>
    <edge source="BRA" target="ROU">
      <data key="d0">24083</data>
    </edge>
    <edge source="BRA" target="SAU">
      <data key="d0">2322004</data>
    </edge>
    <edge source="BRA" target="IND">
      <data key="d0">12678591</data>
    </edge>
    <edge source="BRA" target="VNM">
      <data key="d0">28895014</data>
    </edge>
    <edge source="BRA" target="ZAF">
      <data key="d0">20576193</data>
    </edge>
    <edge source="BRA" target="ESP">
      <data key="d0">90421798</data>
    </edge>
    <edge source="BRA" target="THA">
      <data key="d0">26287540</data>
    </edge>
    <edge source="BRA" target="ARE">
      <data key="d0">20756123</data>
    </edge>
    <edge source="BRA" target="TUN">
      <data key="d0">88842</data>
    </edge>
    <edge source="BRA" target="TUR">
      <data key="d0">16051143</data>
    </edge>
    <edge source="BRA" target="EGY">
      <data key="d0">10670102</data>
    </edge>
    <edge source="BRA" target="GBR">
      <data key="d0">52577196</data>
    </edge>
    <edge source="BRA" target="USA">
      <data key="d0">871312814</data>
    </edge>
    <edge source="BRA" target="URY">
      <data key="d0">778575</data>
    </edge>
    <edge source="CHL" target="ARG">
      <data key="d0">10066224</data>
    </edge>
    <edge source="CHL" target="AUS">
      <data key="d0">11422137</data>
    </edge>
    <edge source="CHL" target="BEL">
      <data key="d0">6024918</data>
    </edge>
    <edge source="CHL" target="BOL">
      <data key="d0">3369759</data>
    </edge>
    <edge source="CHL" target="BRA">
      <data key="d0">10055554</data>
    </edge>
    <edge source="CHL" target="CAN">
      <data key="d0">3820351</data>
    </edge>
    <edge source="CHL" target="LKA">
      <data key="d0">262710</data>
    </edge>
    <edge source="CHL" target="CHN">
      <data key="d0">1164957926</data>
    </edge>
    <edge source="CHL" target="COL">
      <data key="d0">31279420</data>
    </edge>
    <edge source="CHL" target="CRI">
      <data key="d0">50335</data>
    </edge>
    <edge source="CHL" target="HRV">
      <data key="d0">927850</data>
    </edge>
    <edge source="CHL" target="ECU">
      <data key="d0">1730825</data>
    </edge>
    <edge source="CHL" target="SLV">
      <data key="d0">20436253</data>
    </edge>
    <edge source="CHL" target="FRA">
      <data key="d0">25594435</data>
    </edge>
    <edge source="CHL" target="DEU">
      <data key="d0">48158586</data>
    </edge>
    <edge source="CHL" target="GTM">
      <data key="d0">4096984</data>
    </edge>
    <edge source="CHL" target="HND">
      <data key="d0">41786</data>
    </edge>
    <edge source="CHL" target="IDN">
      <data key="d0">11799937</data>
    </edge>
    <edge source="CHL" target="ISR">
      <data key="d0">24918964</data>
    </edge>
    <edge source="CHL" target="ITA">
      <data key="d0">79021705</data>
    </edge>
    <edge source="CHL" target="JPN">
      <data key="d0">72286115</data>
    </edge>
    <edge source="CHL" target="JOR">
      <data key="d0">4608907</data>
    </edge>
    <edge source="CHL" target="KOR">
      <data key="d0">225067949</data>
    </edge>
    <edge source="CHL" target="MYS">
      <data key="d0">6921790</data>
    </edge>
    <edge source="CHL" target="MEX">
      <data key="d0">20924471</data>
    </edge>
    <edge source="CHL" target="MOZ">
      <data key="d0">45741</data>
    </edge>
    <edge source="CHL" target="NLD">
      <data key="d0">192548836</data>
    </edge>
    <edge source="CHL" target="NZL">
      <data key="d0">16776570</data>
    </edge>
    <edge source="CHL" target="PAK">
      <data key="d0">15232612</data>
    </edge>
    <edge source="CHL" target="PAN">
      <data key="d0">1182636</data>
    </edge>
    <edge source="CHL" target="PER">
      <data key="d0">32473183</data>
    </edge>
    <edge source="CHL" target="PHL">
      <data key="d0">2147539</data>
    </edge>
    <edge source="CHL" target="SAU">
      <data key="d0">255478</data>
    </edge>
    <edge source="CHL" target="IND">
      <data key="d0">41210008</data>
    </edge>
    <edge source="CHL" target="SGP">
      <data key="d0">5518759</data>
    </edge>
    <edge source="CHL" target="VNM">
      <data key="d0">1747433</data>
    </edge>
    <edge source="CHL" target="ZAF">
      <data key="d0">858494</data>
    </edge>
    <edge source="CHL" target="ESP">
      <data key="d0">15301816</data>
    </edge>
    <edge source="CHL" target="THA">
      <data key="d0">31708769</data>
    </edge>
    <edge source="CHL" target="ARE">
      <data key="d0">1010747</data>
    </edge>
    <edge source="CHL" target="TUR">
      <data key="d0">5938743</data>
    </edge>
    <edge source="CHL" target="EGY">
      <data key="d0">2663821</data>
    </edge>
    <edge source="CHL" target="USA">
      <data key="d0">48843102</data>
    </edge>
    <edge source="CHL" target="URY">
      <data key="d0">1633703</data>
    </edge>
    <edge source="CHN" target="AUS">
      <data key="d0">125485</data>
    </edge>
    <edge source="CHN" target="BEL">
      <data key="d0">5926930</data>
    </edge>
    <edge source="CHN" target="BRA">
      <data key="d0">2593407</data>
    </edge>
    <edge source="CHN" target="CMR">
      <data key="d0">51124</data>
    </edge>
    <edge source="CHN" target="CAN">
      <data key="d0">166083</data>
    </edge>
    <edge source="CHN" target="LKA">
      <data key="d0">206610</data>
    </edge>
    <edge source="CHN" target="FIN">
      <data key="d0">1473353</data>
    </edge>
    <edge source="CHN" target="FRA">
      <data key="d0">2317042</data>
    </edge>
    <edge source="CHN" target="DEU">
      <data key="d0">5215899</data>
    </edge>
    <edge source="CHN" target="GHA">
      <data key="d0">70437</data>
    </edge>
    <edge source="CHN" target="HKG">
      <data key="d0">718046</data>
    </edge>
    <edge source="CHN" target="IDN">
      <data key="d0">2482472</data>
    </edge>
    <edge source="CHN" target="ITA">
      <data key="d0">3261746</data>
    </edge>
    <edge source="CHN" target="JPN">
      <data key="d0">9731267</data>
    </edge>
    <edge source="CHN" target="KOR">
      <data key="d0">19523692</data>
    </edge>
    <edge source="CHN" target="LVA">
      <data key="d0">15980</data>
    </edge>
    <edge source="CHN" target="MWI">
      <data key="d0">160220</data>
    </edge>
    <edge source="CHN" target="MYS">
      <data key="d0">348364</data>
    </edge>
    <edge source="CHN" target="MEX">
      <data key="d0">1523866</data>
    </edge>
    <edge source="CHN" target="MOZ">
      <data key="d0">221777</data>
    </edge>
    <edge source="CHN" target="NLD">
      <data key="d0">13308338</data>
    </edge>
    <edge source="CHN" target="PAK">
      <data key="d0">224380</data>
    </edge>
    <edge source="CHN" target="PHL">
      <data key="d0">806672</data>
    </edge>
    <edge source="CHN" target="POL">
      <data key="d0">136419</data>
    </edge>
    <edge source="CHN" target="RUS">
      <data key="d0">460536</data>
    </edge>
    <edge source="CHN" target="SAU">
      <data key="d0">27108</data>
    </edge>
    <edge source="CHN" target="IND">
      <data key="d0">1716384</data>
    </edge>
    <edge source="CHN" target="SGP">
      <data key="d0">20836</data>
    </edge>
    <edge source="CHN" target="VNM">
      <data key="d0">33164</data>
    </edge>
    <edge source="CHN" target="SVN">
      <data key="d0">1928363</data>
    </edge>
    <edge source="CHN" target="ZAF">
      <data key="d0">1212127</data>
    </edge>
    <edge source="CHN" target="ESP">
      <data key="d0">41932</data>
    </edge>
    <edge source="CHN" target="SWE">
      <data key="d0">200427</data>
    </edge>
    <edge source="CHN" target="CHE">
      <data key="d0">25959</data>
    </edge>
    <edge source="CHN" target="THA">
      <data key="d0">13087657</data>
    </edge>
    <edge source="CHN" target="ARE">
      <data key="d0">151699</data>
    </edge>
    <edge source="CHN" target="TUR">
      <data key="d0">319176</data>
    </edge>
    <edge source="CHN" target="UGA">
      <data key="d0">22774</data>
    </edge>
    <edge source="CHN" target="UKR">
      <data key="d0">520650</data>
    </edge>
    <edge source="CHN" target="EGY">
      <data key="d0">19721</data>
    </edge>
    <edge source="CHN" target="GBR">
      <data key="d0">3807706</data>
    </edge>
    <edge source="CHN" target="TZA">
      <data key="d0">161941</data>
    </edge>
    <edge source="CHN" target="USA">
      <data key="d0">2103814</data>
    </edge>
    <edge source="HKG" target="CHN">
      <data key="d0">141976346</data>
    </edge>
    <edge source="HKG" target="IDN">
      <data key="d0">538655</data>
    </edge>
    <edge source="HKG" target="KOR">
      <data key="d0">46749</data>
    </edge>
    <edge source="HKG" target="NLD">
      <data key="d0">65896</data>
    </edge>
    <edge source="HKG" target="PHL">
      <data key="d0">556476</data>
    </edge>
    <edge source="HKG" target="VNM">
      <data key="d0">2183578</data>
    </edge>
    <edge source="HKG" target="THA">
      <data key="d0">3445562</data>
    </edge>
    <edge source="AUS" target="CHN">
      <data key="d0">88936323</data>
    </edge>
    <edge source="AUS" target="SLV">
      <data key="d0">53255</data>
    </edge>
    <edge source="AUS" target="FRA">
      <data key="d0">16859</data>
    </edge>
    <edge source="AUS" target="DEU">
      <data key="d0">21693</data>
    </edge>
    <edge source="AUS" target="HKG">
      <data key="d0">2595827</data>
    </edge>
    <edge source="AUS" target="IDN">
      <data key="d0">41539209</data>
    </edge>
    <edge source="AUS" target="KOR">
      <data key="d0">3007263</data>
    </edge>
    <edge source="AUS" target="MYS">
      <data key="d0">4911158</data>
    </edge>
    <edge source="AUS" target="MEX">
      <data key="d0">84880</data>
    </edge>
    <edge source="AUS" target="NAM">
      <data key="d0">111893</data>
    </edge>
    <edge source="AUS" target="NZL">
      <data key="d0">1770192</data>
    </edge>
    <edge source="AUS" target="PAK">
      <data key="d0">636637</data>
    </edge>
    <edge source="AUS" target="IND">
      <data key="d0">13412402</data>
    </edge>
    <edge source="AUS" target="SGP">
      <data key="d0">350203</data>
    </edge>
    <edge source="AUS" target="VNM">
      <data key="d0">2042087</data>
    </edge>
    <edge source="AUS" target="THA">
      <data key="d0">18572846</data>
    </edge>
    <edge source="AUS" target="ARE">
      <data key="d0">19842</data>
    </edge>
    <edge source="AUS" target="USA">
      <data key="d0">140940</data>
    </edge>
    <edge source="SLV" target="CHL">
      <data key="d0">12915</data>
    </edge>
    <edge source="SLV" target="CHN">
      <data key="d0">2564820</data>
    </edge>
    <edge source="SLV" target="COL">
      <data key="d0">403424</data>
    </edge>
    <edge source="SLV" target="CRI">
      <data key="d0">69299</data>
    </edge>
    <edge source="SLV" target="ECU">
      <data key="d0">1393060</data>
    </edge>
    <edge source="SLV" target="GTM">
      <data key="d0">673196</data>
    </edge>
    <edge source="SLV" target="HND">
      <data key="d0">24016</data>
    </edge>
    <edge source="SLV" target="IDN">
      <data key="d0">256104</data>
    </edge>
    <edge source="SLV" target="KOR">
      <data key="d0">767142</data>
    </edge>
    <edge source="SLV" target="PAN">
      <data key="d0">14417</data>
    </edge>
    <edge source="SLV" target="IND">
      <data key="d0">86778</data>
    </edge>
    <edge source="SLV" target="THA">
      <data key="d0">15787</data>
    </edge>
    <edge source="DEU" target="ALB">
      <data key="d0">70327</data>
    </edge>
    <edge source="DEU" target="DZA">
      <data key="d0">273544</data>
    </edge>
    <edge source="DEU" target="AZE">
      <data key="d0">108177</data>
    </edge>
    <edge source="DEU" target="ARG">
      <data key="d0">2158666</data>
    </edge>
    <edge source="DEU" target="AUS">
      <data key="d0">7103927</data>
    </edge>
    <edge source="DEU" target="AUT">
      <data key="d0">261016763</data>
    </edge>
    <edge source="DEU" target="BEL">
      <data key="d0">41353673</data>
    </edge>
    <edge source="DEU" target="BOL">
      <data key="d0">14530</data>
    </edge>
    <edge source="DEU" target="BRA">
      <data key="d0">10708505</data>
    </edge>
    <edge source="DEU" target="BGR">
      <data key="d0">2166622</data>
    </edge>
    <edge source="DEU" target="BLR">
      <data key="d0">51574</data>
    </edge>
    <edge source="DEU" target="CAN">
      <data key="d0">164980</data>
    </edge>
    <edge source="DEU" target="CHL">
      <data key="d0">380788</data>
    </edge>
    <edge source="DEU" target="CHN">
      <data key="d0">155535046</data>
    </edge>
    <edge source="DEU" target="COL">
      <data key="d0">1330398</data>
    </edge>
    <edge source="DEU" target="CRI">
      <data key="d0">266934</data>
    </edge>
    <edge source="DEU" target="HRV">
      <data key="d0">827814</data>
    </edge>
    <edge source="DEU" target="CZE">
      <data key="d0">44895070</data>
    </edge>
    <edge source="DEU" target="DNK">
      <data key="d0">9965672</data>
    </edge>
    <edge source="DEU" target="ECU">
      <data key="d0">520380</data>
    </edge>
    <edge source="DEU" target="SLV">
      <data key="d0">76710</data>
    </edge>
    <edge source="DEU" target="ETH">
      <data key="d0">50365</data>
    </edge>
    <edge source="DEU" target="EST">
      <data key="d0">58555</data>
    </edge>
    <edge source="DEU" target="FIN">
      <data key="d0">8038494</data>
    </edge>
    <edge source="DEU" target="FRA">
      <data key="d0">118707820</data>
    </edge>
    <edge source="DEU" target="GHA">
      <data key="d0">30683</data>
    </edge>
    <edge source="DEU" target="GRC">
      <data key="d0">655484</data>
    </edge>
    <edge source="DEU" target="GTM">
      <data key="d0">1875678</data>
    </edge>
    <edge source="DEU" target="HKG">
      <data key="d0">7525866</data>
    </edge>
    <edge source="DEU" target="HUN">
      <data key="d0">4790576</data>
    </edge>
    <edge source="DEU" target="IDN">
      <data key="d0">7858514</data>
    </edge>
    <edge source="DEU" target="IRL">
      <data key="d0">357162</data>
    </edge>
    <edge source="DEU" target="ISR">
      <data key="d0">3392357</data>
    </edge>
    <edge source="DEU" target="ITA">
      <data key="d0">84568946</data>
    </edge>
    <edge source="DEU" target="JPN">
      <data key="d0">17162236</data>
    </edge>
    <edge source="DEU" target="KAZ">
      <data key="d0">944140</data>
    </edge>
    <edge source="DEU" target="JOR">
      <data key="d0">259154</data>
    </edge>
    <edge source="DEU" target="KOR">
      <data key="d0">5120667</data>
    </edge>
    <edge source="DEU" target="LBN">
      <data key="d0">80420</data>
    </edge>
    <edge source="DEU" target="LVA">
      <data key="d0">126147</data>
    </edge>
    <edge source="DEU" target="LTU">
      <data key="d0">247334</data>
    </edge>
    <edge source="DEU" target="MYS">
      <data key="d0">1900548</data>
    </edge>
    <edge source="DEU" target="MEX">
      <data key="d0">4959847</data>
    </edge>
    <edge source="DEU" target="MDA">
      <data key="d0">130642</data>
    </edge>
    <edge source="DEU" target="MAR">
      <data key="d0">652442</data>
    </edge>
    <edge source="DEU" target="OMN">
      <data key="d0">20119</data>
    </edge>
    <edge source="DEU" target="NLD">
      <data key="d0">155488821</data>
    </edge>
    <edge source="DEU" target="NZL">
      <data key="d0">967461</data>
    </edge>
    <edge source="DEU" target="NOR">
      <data key="d0">1969257</data>
    </edge>
    <edge source="DEU" target="PAK">
      <data key="d0">2906206</data>
    </edge>
    <edge source="DEU" target="PER">
      <data key="d0">1213994</data>
    </edge>
    <edge source="DEU" target="PHL">
      <data key="d0">4783301</data>
    </edge>
    <edge source="DEU" target="POL">
      <data key="d0">48866920</data>
    </edge>
    <edge source="DEU" target="PRT">
      <data key="d0">2091971</data>
    </edge>
    <edge source="DEU" target="ROU">
      <data key="d0">7825437</data>
    </edge>
    <edge source="DEU" target="RUS">
      <data key="d0">10243818</data>
    </edge>
    <edge source="DEU" target="SAU">
      <data key="d0">1219153</data>
    </edge>
    <edge source="DEU" target="SEN">
      <data key="d0">61497</data>
    </edge>
    <edge source="DEU" target="SRB">
      <data key="d0">632763</data>
    </edge>
    <edge source="DEU" target="IND">
      <data key="d0">20581860</data>
    </edge>
    <edge source="DEU" target="SGP">
      <data key="d0">272783</data>
    </edge>
    <edge source="DEU" target="SVK">
      <data key="d0">22148894</data>
    </edge>
    <edge source="DEU" target="VNM">
      <data key="d0">2951295</data>
    </edge>
    <edge source="DEU" target="SVN">
      <data key="d0">9402594</data>
    </edge>
    <edge source="DEU" target="ZAF">
      <data key="d0">1746622</data>
    </edge>
    <edge source="DEU" target="ESP">
      <data key="d0">20867077</data>
    </edge>
    <edge source="DEU" target="SWE">
      <data key="d0">9302696</data>
    </edge>
    <edge source="DEU" target="CHE">
      <data key="d0">47011911</data>
    </edge>
    <edge source="DEU" target="THA">
      <data key="d0">5359718</data>
    </edge>
    <edge source="DEU" target="ARE">
      <data key="d0">401415</data>
    </edge>
    <edge source="DEU" target="TUR">
      <data key="d0">16660457</data>
    </edge>
    <edge source="DEU" target="UKR">
      <data key="d0">4923231</data>
    </edge>
    <edge source="DEU" target="MKD">
      <data key="d0">175973</data>
    </edge>
    <edge source="DEU" target="EGY">
      <data key="d0">1122005</data>
    </edge>
    <edge source="DEU" target="GBR">
      <data key="d0">28315640</data>
    </edge>
    <edge source="DEU" target="USA">
      <data key="d0">2350664</data>
    </edge>
    <edge source="DEU" target="URY">
      <data key="d0">192569</data>
    </edge>
    <edge source="KOR" target="CHN">
      <data key="d0">58546451</data>
    </edge>
    <edge source="KOR" target="EST">
      <data key="d0">12545</data>
    </edge>
    <edge source="KOR" target="IDN">
      <data key="d0">9673479</data>
    </edge>
    <edge source="KOR" target="JPN">
      <data key="d0">245667</data>
    </edge>
    <edge source="KOR" target="MYS">
      <data key="d0">1113990</data>
    </edge>
    <edge source="KOR" target="PAK">
      <data key="d0">4697373</data>
    </edge>
    <edge source="KOR" target="IND">
      <data key="d0">626912</data>
    </edge>
    <edge source="KOR" target="SGP">
      <data key="d0">22895</data>
    </edge>
    <edge source="KOR" target="VNM">
      <data key="d0">7974447</data>
    </edge>
    <edge source="KOR" target="ZAF">
      <data key="d0">28615</data>
    </edge>
    <edge source="KOR" target="THA">
      <data key="d0">281605</data>
    </edge>
    <edge source="KOR" target="ARE">
      <data key="d0">10000</data>
    </edge>
    <edge source="KOR" target="GBR">
      <data key="d0">11430</data>
    </edge>
    <edge source="MEX" target="CHN">
      <data key="d0">15713766</data>
    </edge>
    <edge source="MEX" target="COL">
      <data key="d0">102089</data>
    </edge>
    <edge source="MEX" target="ECU">
      <data key="d0">22820</data>
    </edge>
    <edge source="MEX" target="GTM">
      <data key="d0">359584</data>
    </edge>
    <edge source="MEX" target="ITA">
      <data key="d0">25643</data>
    </edge>
    <edge source="MEX" target="JPN">
      <data key="d0">15621</data>
    </edge>
    <edge source="MEX" target="KOR">
      <data key="d0">786588</data>
    </edge>
    <edge source="MEX" target="NIC">
      <data key="d0">21790</data>
    </edge>
    <edge source="MEX" target="PAK">
      <data key="d0">719297</data>
    </edge>
    <edge source="MEX" target="ESP">
      <data key="d0">16908</data>
    </edge>
    <edge source="MEX" target="THA">
      <data key="d0">109450</data>
    </edge>
    <edge source="MEX" target="USA">
      <data key="d0">39303711</data>
    </edge>
    <edge source="NAM" target="ZAF">
      <data key="d0">1542331</data>
    </edge>
    <edge source="NZL" target="AUS">
      <data key="d0">61463652</data>
    </edge>
    <edge source="NZL" target="BEL">
      <data key="d0">3295041</data>
    </edge>
    <edge source="NZL" target="LKA">
      <data key="d0">305832</data>
    </edge>
    <edge source="NZL" target="CHN">
      <data key="d0">152308724</data>
    </edge>
    <edge source="NZL" target="IDN">
      <data key="d0">68562798</data>
    </edge>
    <edge source="NZL" target="JPN">
      <data key="d0">38546602</data>
    </edge>
    <edge source="NZL" target="KOR">
      <data key="d0">37351759</data>
    </edge>
    <edge source="NZL" target="MYS">
      <data key="d0">10202608</data>
    </edge>
    <edge source="NZL" target="NLD">
      <data key="d0">162654</data>
    </edge>
    <edge source="NZL" target="PAK">
      <data key="d0">4088560</data>
    </edge>
    <edge source="NZL" target="PHL">
      <data key="d0">3802776</data>
    </edge>
    <edge source="NZL" target="SAU">
      <data key="d0">10383</data>
    </edge>
    <edge source="NZL" target="IND">
      <data key="d0">24746252</data>
    </edge>
    <edge source="NZL" target="SGP">
      <data key="d0">22503073</data>
    </edge>
    <edge source="NZL" target="VNM">
      <data key="d0">1322802</data>
    </edge>
    <edge source="NZL" target="ZAF">
      <data key="d0">25612273</data>
    </edge>
    <edge source="NZL" target="ESP">
      <data key="d0">324864</data>
    </edge>
    <edge source="NZL" target="CHE">
      <data key="d0">273738</data>
    </edge>
    <edge source="NZL" target="THA">
      <data key="d0">17675339</data>
    </edge>
    <edge source="SGP" target="AUT">
      <data key="d0">11721</data>
    </edge>
    <edge source="SGP" target="BEL">
      <data key="d0">468855</data>
    </edge>
    <edge source="SGP" target="LKA">
      <data key="d0">73878</data>
    </edge>
    <edge source="SGP" target="CHN">
      <data key="d0">194583212</data>
    </edge>
    <edge source="SGP" target="GRC">
      <data key="d0">1944466</data>
    </edge>
    <edge source="SGP" target="HKG">
      <data key="d0">125602</data>
    </edge>
    <edge source="SGP" target="IDN">
      <data key="d0">97923029</data>
    </edge>
    <edge source="SGP" target="ISR">
      <data key="d0">212737</data>
    </edge>
    <edge source="SGP" target="ITA">
      <data key="d0">489094</data>
    </edge>
    <edge source="SGP" target="JPN">
      <data key="d0">49858</data>
    </edge>
    <edge source="SGP" target="KOR">
      <data key="d0">11364641</data>
    </edge>
    <edge source="SGP" target="LBN">
      <data key="d0">3141893</data>
    </edge>
    <edge source="SGP" target="MYS">
      <data key="d0">11574774</data>
    </edge>
    <edge source="SGP" target="MAR">
      <data key="d0">325047</data>
    </edge>
    <edge source="SGP" target="MOZ">
      <data key="d0">31030</data>
    </edge>
    <edge source="SGP" target="NLD">
      <data key="d0">79556</data>
    </edge>
    <edge source="SGP" target="PAK">
      <data key="d0">3816431</data>
    </edge>
    <edge source="SGP" target="PHL">
      <data key="d0">7728505</data>
    </edge>
    <edge source="SGP" target="POL">
      <data key="d0">178472</data>
    </edge>
    <edge source="SGP" target="SAU">
      <data key="d0">12616906</data>
    </edge>
    <edge source="SGP" target="IND">
      <data key="d0">49408780</data>
    </edge>
    <edge source="SGP" target="VNM">
      <data key="d0">5621200</data>
    </edge>
    <edge source="SGP" target="SVN">
      <data key="d0">1114591</data>
    </edge>
    <edge source="SGP" target="ZAF">
      <data key="d0">184588</data>
    </edge>
    <edge source="SGP" target="ESP">
      <data key="d0">364173</data>
    </edge>
    <edge source="SGP" target="THA">
      <data key="d0">14902474</data>
    </edge>
    <edge source="SGP" target="ARE">
      <data key="d0">12492476</data>
    </edge>
    <edge source="SGP" target="TUR">
      <data key="d0">740003</data>
    </edge>
    <edge source="SGP" target="EGY">
      <data key="d0">6590871</data>
    </edge>
    <edge source="SGP" target="GBR">
      <data key="d0">471563</data>
    </edge>
    <edge source="SGP" target="USA">
      <data key="d0">218238</data>
    </edge>
    <edge source="USA" target="ALB">
      <data key="d0">508712</data>
    </edge>
    <edge source="USA" target="DZA">
      <data key="d0">34004750</data>
    </edge>
    <edge source="USA" target="ARG">
      <data key="d0">12936261</data>
    </edge>
    <edge source="USA" target="AUS">
      <data key="d0">16412620</data>
    </edge>
    <edge source="USA" target="AUT">
      <data key="d0">13844241</data>
    </edge>
    <edge source="USA" target="BEL">
      <data key="d0">182255034</data>
    </edge>
    <edge source="USA" target="BOL">
      <data key="d0">1157895</data>
    </edge>
    <edge source="USA" target="BWA">
      <data key="d0">27706</data>
    </edge>
    <edge source="USA" target="BRA">
      <data key="d0">134705284</data>
    </edge>
    <edge source="USA" target="BGR">
      <data key="d0">1714375</data>
    </edge>
    <edge source="USA" target="CMR">
      <data key="d0">14000</data>
    </edge>
    <edge source="USA" target="CAN">
      <data key="d0">317750915</data>
    </edge>
    <edge source="USA" target="LKA">
      <data key="d0">1936878</data>
    </edge>
    <edge source="USA" target="CHL">
      <data key="d0">22781398</data>
    </edge>
    <edge source="USA" target="CHN">
      <data key="d0">3372415504</data>
    </edge>
    <edge source="USA" target="COL">
      <data key="d0">69159277</data>
    </edge>
    <edge source="USA" target="CRI">
      <data key="d0">10668248</data>
    </edge>
    <edge source="USA" target="HRV">
      <data key="d0">713578</data>
    </edge>
    <edge source="USA" target="CZE">
      <data key="d0">12518105</data>
    </edge>
    <edge source="USA" target="DNK">
      <data key="d0">13585395</data>
    </edge>
    <edge source="USA" target="ECU">
      <data key="d0">16601082</data>
    </edge>
    <edge source="USA" target="SLV">
      <data key="d0">10590053</data>
    </edge>
    <edge source="USA" target="ETH">
      <data key="d0">317380</data>
    </edge>
    <edge source="USA" target="FIN">
      <data key="d0">2824948</data>
    </edge>
    <edge source="USA" target="FRA">
      <data key="d0">52462201</data>
    </edge>
    <edge source="USA" target="GEO">
      <data key="d0">26298</data>
    </edge>
    <edge source="USA" target="DEU">
      <data key="d0">224606649</data>
    </edge>
    <edge source="USA" target="GHA">
      <data key="d0">472091</data>
    </edge>
    <edge source="USA" target="GRC">
      <data key="d0">12666400</data>
    </edge>
    <edge source="USA" target="GTM">
      <data key="d0">6815896</data>
    </edge>
    <edge source="USA" target="HND">
      <data key="d0">708898</data>
    </edge>
    <edge source="USA" target="HKG">
      <data key="d0">12750965</data>
    </edge>
    <edge source="USA" target="HUN">
      <data key="d0">2053553</data>
    </edge>
    <edge source="USA" target="IDN">
      <data key="d0">288080447</data>
    </edge>
    <edge source="USA" target="IRL">
      <data key="d0">5396444</data>
    </edge>
    <edge source="USA" target="ISR">
      <data key="d0">12497892</data>
    </edge>
    <edge source="USA" target="ITA">
      <data key="d0">247445147</data>
    </edge>
    <edge source="USA" target="CIV">
      <data key="d0">1150018</data>
    </edge>
    <edge source="USA" target="JAM">
      <data key="d0">11813</data>
    </edge>
    <edge source="USA" target="JPN">
      <data key="d0">466438355</data>
    </edge>
    <edge source="USA" target="JOR">
      <data key="d0">5262463</data>
    </edge>
    <edge source="USA" target="KOR">
      <data key="d0">341381017</data>
    </edge>
    <edge source="USA" target="LBN">
      <data key="d0">11149308</data>
    </edge>
    <edge source="USA" target="LVA">
      <data key="d0">98413</data>
    </edge>
    <edge source="USA" target="LTU">
      <data key="d0">198349</data>
    </edge>
    <edge source="USA" target="MDG">
      <data key="d0">309521</data>
    </edge>
    <edge source="USA" target="MYS">
      <data key="d0">45222106</data>
    </edge>
    <edge source="USA" target="MUS">
      <data key="d0">12350</data>
    </edge>
    <edge source="USA" target="MEX">
      <data key="d0">732050666</data>
    </edge>
    <edge source="USA" target="MAR">
      <data key="d0">11998655</data>
    </edge>
    <edge source="USA" target="OMN">
      <data key="d0">491658</data>
    </edge>
    <edge source="USA" target="NLD">
      <data key="d0">182056926</data>
    </edge>
    <edge source="USA" target="NZL">
      <data key="d0">1946611</data>
    </edge>
    <edge source="USA" target="NIC">
      <data key="d0">61758</data>
    </edge>
    <edge source="USA" target="NOR">
      <data key="d0">57197</data>
    </edge>
    <edge source="USA" target="PAK">
      <data key="d0">26463147</data>
    </edge>
    <edge source="USA" target="PAN">
      <data key="d0">2076190</data>
    </edge>
    <edge source="USA" target="PRY">
      <data key="d0">53997</data>
    </edge>
    <edge source="USA" target="PER">
      <data key="d0">21661826</data>
    </edge>
    <edge source="USA" target="PHL">
      <data key="d0">41611945</data>
    </edge>
    <edge source="USA" target="POL">
      <data key="d0">96705789</data>
    </edge>
    <edge source="USA" target="PRT">
      <data key="d0">690542</data>
    </edge>
    <edge source="USA" target="RUS">
      <data key="d0">29462264</data>
    </edge>
    <edge source="USA" target="SAU">
      <data key="d0">63649331</data>
    </edge>
    <edge source="USA" target="SEN">
      <data key="d0">78252</data>
    </edge>
    <edge source="USA" target="IND">
      <data key="d0">458164177</data>
    </edge>
    <edge source="USA" target="SGP">
      <data key="d0">6590896</data>
    </edge>
    <edge source="USA" target="VNM">
      <data key="d0">70548529</data>
    </edge>
    <edge source="USA" target="SVN">
      <data key="d0">98086</data>
    </edge>
    <edge source="USA" target="ZAF">
      <data key="d0">27305951</data>
    </edge>
    <edge source="USA" target="ZWE">
      <data key="d0">221487</data>
    </edge>
    <edge source="USA" target="ESP">
      <data key="d0">82600635</data>
    </edge>
    <edge source="USA" target="SWE">
      <data key="d0">38931774</data>
    </edge>
    <edge source="USA" target="CHE">
      <data key="d0">11894597</data>
    </edge>
    <edge source="USA" target="THA">
      <data key="d0">109680552</data>
    </edge>
    <edge source="USA" target="ARE">
      <data key="d0">12946083</data>
    </edge>
    <edge source="USA" target="TUN">
      <data key="d0">17181670</data>
    </edge>
    <edge source="USA" target="TUR">
      <data key="d0">136207372</data>
    </edge>
    <edge source="USA" target="EGY">
      <data key="d0">82886420</data>
    </edge>
    <edge source="USA" target="GBR">
      <data key="d0">16463849</data>
    </edge>
    <edge source="USA" target="TZA">
      <data key="d0">77263</data>
    </edge>
    <edge source="USA" target="URY">
      <data key="d0">3076266</data>
    </edge>
    <edge source="AUT" target="BEL">
      <data key="d0">690030</data>
    </edge>
    <edge source="AUT" target="BRA">
      <data key="d0">224820</data>
    </edge>
    <edge source="AUT" target="BGR">
      <data key="d0">2419140</data>
    </edge>
    <edge source="AUT" target="BLR">
      <data key="d0">41968</data>
    </edge>
    <edge source="AUT" target="HRV">
      <data key="d0">4976902</data>
    </edge>
    <edge source="AUT" target="CZE">
      <data key="d0">5913912</data>
    </edge>
    <edge source="AUT" target="DNK">
      <data key="d0">821750</data>
    </edge>
    <edge source="AUT" target="FRA">
      <data key="d0">7575995</data>
    </edge>
    <edge source="AUT" target="DEU">
      <data key="d0">77565033</data>
    </edge>
    <edge source="AUT" target="HUN">
      <data key="d0">3545741</data>
    </edge>
    <edge source="AUT" target="ISR">
      <data key="d0">8194493</data>
    </edge>
    <edge source="AUT" target="ITA">
      <data key="d0">74566826</data>
    </edge>
    <edge source="AUT" target="JPN">
      <data key="d0">331325</data>
    </edge>
    <edge source="AUT" target="JOR">
      <data key="d0">1588509</data>
    </edge>
    <edge source="AUT" target="LTU">
      <data key="d0">137551</data>
    </edge>
    <edge source="AUT" target="NLD">
      <data key="d0">31009</data>
    </edge>
    <edge source="AUT" target="PAK">
      <data key="d0">157542</data>
    </edge>
    <edge source="AUT" target="POL">
      <data key="d0">2973047</data>
    </edge>
    <edge source="AUT" target="ROU">
      <data key="d0">1585272</data>
    </edge>
    <edge source="AUT" target="RUS">
      <data key="d0">83707</data>
    </edge>
    <edge source="AUT" target="SRB">
      <data key="d0">1843932</data>
    </edge>
    <edge source="AUT" target="IND">
      <data key="d0">120627</data>
    </edge>
    <edge source="AUT" target="SVK">
      <data key="d0">2846453</data>
    </edge>
    <edge source="AUT" target="SVN">
      <data key="d0">134027782</data>
    </edge>
    <edge source="AUT" target="ESP">
      <data key="d0">177715</data>
    </edge>
    <edge source="AUT" target="SWE">
      <data key="d0">282522</data>
    </edge>
    <edge source="AUT" target="CHE">
      <data key="d0">9251366</data>
    </edge>
    <edge source="AUT" target="TUN">
      <data key="d0">515711</data>
    </edge>
    <edge source="AUT" target="TUR">
      <data key="d0">35736</data>
    </edge>
    <edge source="AUT" target="UKR">
      <data key="d0">639954</data>
    </edge>
    <edge source="AUT" target="MKD">
      <data key="d0">51358</data>
    </edge>
    <edge source="AUT" target="GBR">
      <data key="d0">1410535</data>
    </edge>
    <edge source="BGR" target="AUT">
      <data key="d0">391301</data>
    </edge>
    <edge source="BGR" target="CZE">
      <data key="d0">123549</data>
    </edge>
    <edge source="BGR" target="DEU">
      <data key="d0">6036137</data>
    </edge>
    <edge source="BGR" target="GRC">
      <data key="d0">5000131</data>
    </edge>
    <edge source="BGR" target="HUN">
      <data key="d0">2095812</data>
    </edge>
    <edge source="BGR" target="IDN">
      <data key="d0">44875</data>
    </edge>
    <edge source="BGR" target="ITA">
      <data key="d0">2192017</data>
    </edge>
    <edge source="BGR" target="KOR">
      <data key="d0">76925</data>
    </edge>
    <edge source="BGR" target="LBN">
      <data key="d0">507165</data>
    </edge>
    <edge source="BGR" target="MYS">
      <data key="d0">13078</data>
    </edge>
    <edge source="BGR" target="MAR">
      <data key="d0">593294</data>
    </edge>
    <edge source="BGR" target="POL">
      <data key="d0">897627</data>
    </edge>
    <edge source="BGR" target="ROU">
      <data key="d0">7932206</data>
    </edge>
    <edge source="BGR" target="SAU">
      <data key="d0">491800</data>
    </edge>
    <edge source="BGR" target="SRB">
      <data key="d0">6265019</data>
    </edge>
    <edge source="BGR" target="IND">
      <data key="d0">855628</data>
    </edge>
    <edge source="BGR" target="SVN">
      <data key="d0">1648608</data>
    </edge>
    <edge source="BGR" target="ARE">
      <data key="d0">1026045</data>
    </edge>
    <edge source="BGR" target="TUN">
      <data key="d0">1268310</data>
    </edge>
    <edge source="BGR" target="TUR">
      <data key="d0">24726033</data>
    </edge>
    <edge source="BGR" target="MKD">
      <data key="d0">36918</data>
    </edge>
    <edge source="BGR" target="EGY">
      <data key="d0">2557930</data>
    </edge>
    <edge source="BLR" target="DEU">
      <data key="d0">23300</data>
    </edge>
    <edge source="BLR" target="KGZ">
      <data key="d0">14200</data>
    </edge>
    <edge source="BLR" target="LTU">
      <data key="d0">261800</data>
    </edge>
    <edge source="BLR" target="NLD">
      <data key="d0">12200</data>
    </edge>
    <edge source="BLR" target="POL">
      <data key="d0">43100</data>
    </edge>
    <edge source="BLR" target="RUS">
      <data key="d0">4136800</data>
    </edge>
    <edge source="BLR" target="UKR">
      <data key="d0">4226800</data>
    </edge>
    <edge source="HRV" target="AUT">
      <data key="d0">9856349</data>
    </edge>
    <edge source="HRV" target="CHN">
      <data key="d0">1956812</data>
    </edge>
    <edge source="HRV" target="CZE">
      <data key="d0">46659</data>
    </edge>
    <edge source="HRV" target="DEU">
      <data key="d0">421054</data>
    </edge>
    <edge source="HRV" target="HUN">
      <data key="d0">5643655</data>
    </edge>
    <edge source="HRV" target="ITA">
      <data key="d0">4359522</data>
    </edge>
    <edge source="HRV" target="NLD">
      <data key="d0">118903</data>
    </edge>
    <edge source="HRV" target="SAU">
      <data key="d0">865899</data>
    </edge>
    <edge source="HRV" target="SRB">
      <data key="d0">1186326</data>
    </edge>
    <edge source="HRV" target="SGP">
      <data key="d0">71751</data>
    </edge>
    <edge source="HRV" target="SVK">
      <data key="d0">43754</data>
    </edge>
    <edge source="HRV" target="SVN">
      <data key="d0">5134501</data>
    </edge>
    <edge source="HRV" target="THA">
      <data key="d0">19848</data>
    </edge>
    <edge source="HRV" target="ARE">
      <data key="d0">679718</data>
    </edge>
    <edge source="HRV" target="TUN">
      <data key="d0">194839</data>
    </edge>
    <edge source="HRV" target="TUR">
      <data key="d0">13850</data>
    </edge>
    <edge source="HRV" target="MKD">
      <data key="d0">51162</data>
    </edge>
    <edge source="CZE" target="AUT">
      <data key="d0">65901293</data>
    </edge>
    <edge source="CZE" target="BLR">
      <data key="d0">73517</data>
    </edge>
    <edge source="CZE" target="CHN">
      <data key="d0">58082100</data>
    </edge>
    <edge source="CZE" target="HRV">
      <data key="d0">364574</data>
    </edge>
    <edge source="CZE" target="FRA">
      <data key="d0">2183585</data>
    </edge>
    <edge source="CZE" target="DEU">
      <data key="d0">112534747</data>
    </edge>
    <edge source="CZE" target="HUN">
      <data key="d0">5387168</data>
    </edge>
    <edge source="CZE" target="IDN">
      <data key="d0">68417739</data>
    </edge>
    <edge source="CZE" target="ITA">
      <data key="d0">209509</data>
    </edge>
    <edge source="CZE" target="LTU">
      <data key="d0">18485</data>
    </edge>
    <edge source="CZE" target="MAR">
      <data key="d0">17535</data>
    </edge>
    <edge source="CZE" target="NLD">
      <data key="d0">6476118</data>
    </edge>
    <edge source="CZE" target="POL">
      <data key="d0">18033251</data>
    </edge>
    <edge source="CZE" target="PRT">
      <data key="d0">10324</data>
    </edge>
    <edge source="CZE" target="SAU">
      <data key="d0">34886</data>
    </edge>
    <edge source="CZE" target="SRB">
      <data key="d0">12599</data>
    </edge>
    <edge source="CZE" target="SVK">
      <data key="d0">8245176</data>
    </edge>
    <edge source="CZE" target="SVN">
      <data key="d0">395915</data>
    </edge>
    <edge source="CZE" target="ESP">
      <data key="d0">15101</data>
    </edge>
    <edge source="CZE" target="SWE">
      <data key="d0">39318</data>
    </edge>
    <edge source="CZE" target="CHE">
      <data key="d0">63330</data>
    </edge>
    <edge source="CZE" target="UKR">
      <data key="d0">488527</data>
    </edge>
    <edge source="CZE" target="GBR">
      <data key="d0">498803</data>
    </edge>
    <edge source="DNK" target="AUT">
      <data key="d0">215299</data>
    </edge>
    <edge source="DNK" target="BEL">
      <data key="d0">468715</data>
    </edge>
    <edge source="DNK" target="EST">
      <data key="d0">18942</data>
    </edge>
    <edge source="DNK" target="DEU">
      <data key="d0">58744489</data>
    </edge>
    <edge source="DNK" target="HUN">
      <data key="d0">542041</data>
    </edge>
    <edge source="DNK" target="ITA">
      <data key="d0">289084</data>
    </edge>
    <edge source="DNK" target="NLD">
      <data key="d0">19981108</data>
    </edge>
    <edge source="DNK" target="NOR">
      <data key="d0">472660</data>
    </edge>
    <edge source="DNK" target="POL">
      <data key="d0">1711368</data>
    </edge>
    <edge source="DNK" target="VNM">
      <data key="d0">18200</data>
    </edge>
    <edge source="DNK" target="SWE">
      <data key="d0">15787219</data>
    </edge>
    <edge source="DNK" target="GBR">
      <data key="d0">25132</data>
    </edge>
    <edge source="HUN" target="AUT">
      <data key="d0">12728841</data>
    </edge>
    <edge source="HUN" target="HRV">
      <data key="d0">777770</data>
    </edge>
    <edge source="HUN" target="CZE">
      <data key="d0">72559</data>
    </edge>
    <edge source="HUN" target="DEU">
      <data key="d0">22138710</data>
    </edge>
    <edge source="HUN" target="ITA">
      <data key="d0">4639028</data>
    </edge>
    <edge source="HUN" target="POL">
      <data key="d0">119911</data>
    </edge>
    <edge source="HUN" target="ROU">
      <data key="d0">12289624</data>
    </edge>
    <edge source="HUN" target="RUS">
      <data key="d0">11982</data>
    </edge>
    <edge source="HUN" target="SRB">
      <data key="d0">9930600</data>
    </edge>
    <edge source="HUN" target="SVK">
      <data key="d0">3977374</data>
    </edge>
    <edge source="HUN" target="SVN">
      <data key="d0">2182428</data>
    </edge>
    <edge source="HUN" target="TUR">
      <data key="d0">10467</data>
    </edge>
    <edge source="HUN" target="UKR">
      <data key="d0">3229113</data>
    </edge>
    <edge source="ISR" target="CHN">
      <data key="d0">2927000</data>
    </edge>
    <edge source="ISR" target="COL">
      <data key="d0">50000</data>
    </edge>
    <edge source="ISR" target="DEU">
      <data key="d0">101000</data>
    </edge>
    <edge source="ISR" target="GRC">
      <data key="d0">18000</data>
    </edge>
    <edge source="ISR" target="ITA">
      <data key="d0">56000</data>
    </edge>
    <edge source="ISR" target="KOR">
      <data key="d0">4120000</data>
    </edge>
    <edge source="ISR" target="MEX">
      <data key="d0">183000</data>
    </edge>
    <edge source="ISR" target="IND">
      <data key="d0">2962000</data>
    </edge>
    <edge source="ISR" target="VNM">
      <data key="d0">334000</data>
    </edge>
    <edge source="ISR" target="ESP">
      <data key="d0">21000</data>
    </edge>
    <edge source="ISR" target="THA">
      <data key="d0">4820000</data>
    </edge>
    <edge source="ISR" target="TUR">
      <data key="d0">1401000</data>
    </edge>
    <edge source="JPN" target="BRA">
      <data key="d0">13039</data>
    </edge>
    <edge source="JPN" target="CHN">
      <data key="d0">688733923</data>
    </edge>
    <edge source="JPN" target="HKG">
      <data key="d0">624412</data>
    </edge>
    <edge source="JPN" target="IDN">
      <data key="d0">20507036</data>
    </edge>
    <edge source="JPN" target="KOR">
      <data key="d0">75827690</data>
    </edge>
    <edge source="JPN" target="MYS">
      <data key="d0">5067698</data>
    </edge>
    <edge source="JPN" target="PHL">
      <data key="d0">275194</data>
    </edge>
    <edge source="JPN" target="IND">
      <data key="d0">453942</data>
    </edge>
    <edge source="JPN" target="VNM">
      <data key="d0">45584485</data>
    </edge>
    <edge source="JPN" target="ZAF">
      <data key="d0">486456</data>
    </edge>
    <edge source="JPN" target="THA">
      <data key="d0">53072510</data>
    </edge>
    <edge source="JOR" target="IDN">
      <data key="d0">420092</data>
    </edge>
    <edge source="JOR" target="PAK">
      <data key="d0">20851</data>
    </edge>
    <edge source="JOR" target="SAU">
      <data key="d0">352483</data>
    </edge>
    <edge source="JOR" target="SEN">
      <data key="d0">78048</data>
    </edge>
    <edge source="JOR" target="IND">
      <data key="d0">725635</data>
    </edge>
    <edge source="JOR" target="ARE">
      <data key="d0">10743983</data>
    </edge>
    <edge source="LTU" target="AUT">
      <data key="d0">652962</data>
    </edge>
    <edge source="LTU" target="BLR">
      <data key="d0">1834524</data>
    </edge>
    <edge source="LTU" target="CZE">
      <data key="d0">260024</data>
    </edge>
    <edge source="LTU" target="EST">
      <data key="d0">112772</data>
    </edge>
    <edge source="LTU" target="FIN">
      <data key="d0">47845</data>
    </edge>
    <edge source="LTU" target="DEU">
      <data key="d0">5581147</data>
    </edge>
    <edge source="LTU" target="KAZ">
      <data key="d0">10669</data>
    </edge>
    <edge source="LTU" target="LVA">
      <data key="d0">182010</data>
    </edge>
    <edge source="LTU" target="NLD">
      <data key="d0">2149016</data>
    </edge>
    <edge source="LTU" target="POL">
      <data key="d0">7700931</data>
    </edge>
    <edge source="LTU" target="ROU">
      <data key="d0">102908</data>
    </edge>
    <edge source="LTU" target="RUS">
      <data key="d0">4405340</data>
    </edge>
    <edge source="LTU" target="UKR">
      <data key="d0">1020428</data>
    </edge>
    <edge source="NLD" target="AUS">
      <data key="d0">1837081</data>
    </edge>
    <edge source="NLD" target="AUT">
      <data key="d0">35884540</data>
    </edge>
    <edge source="NLD" target="BEL">
      <data key="d0">113996275</data>
    </edge>
    <edge source="NLD" target="BRA">
      <data key="d0">31593</data>
    </edge>
    <edge source="NLD" target="BGR">
      <data key="d0">669478</data>
    </edge>
    <edge source="NLD" target="BLR">
      <data key="d0">84073</data>
    </edge>
    <edge source="NLD" target="CAN">
      <data key="d0">38234</data>
    </edge>
    <edge source="NLD" target="CHN">
      <data key="d0">273263975</data>
    </edge>
    <edge source="NLD" target="HRV">
      <data key="d0">120734</data>
    </edge>
    <edge source="NLD" target="CZE">
      <data key="d0">4029064</data>
    </edge>
    <edge source="NLD" target="DNK">
      <data key="d0">1378797</data>
    </edge>
    <edge source="NLD" target="ECU">
      <data key="d0">48116</data>
    </edge>
    <edge source="NLD" target="EST">
      <data key="d0">148279</data>
    </edge>
    <edge source="NLD" target="FIN">
      <data key="d0">24720571</data>
    </edge>
    <edge source="NLD" target="FRA">
      <data key="d0">100786740</data>
    </edge>
    <edge source="NLD" target="GMB">
      <data key="d0">17698</data>
    </edge>
    <edge source="NLD" target="DEU">
      <data key="d0">328293153</data>
    </edge>
    <edge source="NLD" target="GRC">
      <data key="d0">1300858</data>
    </edge>
    <edge source="NLD" target="HKG">
      <data key="d0">87110</data>
    </edge>
    <edge source="NLD" target="HUN">
      <data key="d0">980627</data>
    </edge>
    <edge source="NLD" target="IDN">
      <data key="d0">14691611</data>
    </edge>
    <edge source="NLD" target="IRL">
      <data key="d0">1739020</data>
    </edge>
    <edge source="NLD" target="ITA">
      <data key="d0">10281494</data>
    </edge>
    <edge source="NLD" target="JPN">
      <data key="d0">48748</data>
    </edge>
    <edge source="NLD" target="KOR">
      <data key="d0">17816478</data>
    </edge>
    <edge source="NLD" target="LBN">
      <data key="d0">411246</data>
    </edge>
    <edge source="NLD" target="LVA">
      <data key="d0">385444</data>
    </edge>
    <edge source="NLD" target="LTU">
      <data key="d0">813897</data>
    </edge>
    <edge source="NLD" target="MYS">
      <data key="d0">82766</data>
    </edge>
    <edge source="NLD" target="MEX">
      <data key="d0">209724</data>
    </edge>
    <edge source="NLD" target="NOR">
      <data key="d0">11532320</data>
    </edge>
    <edge source="NLD" target="PAK">
      <data key="d0">3328533</data>
    </edge>
    <edge source="NLD" target="PAN">
      <data key="d0">73017</data>
    </edge>
    <edge source="NLD" target="POL">
      <data key="d0">19334742</data>
    </edge>
    <edge source="NLD" target="PRT">
      <data key="d0">577460</data>
    </edge>
    <edge source="NLD" target="ROU">
      <data key="d0">1528421</data>
    </edge>
    <edge source="NLD" target="RUS">
      <data key="d0">695193</data>
    </edge>
    <edge source="NLD" target="SAU">
      <data key="d0">536665</data>
    </edge>
    <edge source="NLD" target="SRB">
      <data key="d0">7053361</data>
    </edge>
    <edge source="NLD" target="IND">
      <data key="d0">19371298</data>
    </edge>
    <edge source="NLD" target="SGP">
      <data key="d0">3434407</data>
    </edge>
    <edge source="NLD" target="SVK">
      <data key="d0">539965</data>
    </edge>
    <edge source="NLD" target="VNM">
      <data key="d0">6585916</data>
    </edge>
    <edge source="NLD" target="SVN">
      <data key="d0">1055940</data>
    </edge>
    <edge source="NLD" target="ZAF">
      <data key="d0">88349</data>
    </edge>
    <edge source="NLD" target="ESP">
      <data key="d0">4899100</data>
    </edge>
    <edge source="NLD" target="SWE">
      <data key="d0">19394217</data>
    </edge>
    <edge source="NLD" target="CHE">
      <data key="d0">680179</data>
    </edge>
    <edge source="NLD" target="THA">
      <data key="d0">4551809</data>
    </edge>
    <edge source="NLD" target="ARE">
      <data key="d0">614547</data>
    </edge>
    <edge source="NLD" target="TUN">
      <data key="d0">581692</data>
    </edge>
    <edge source="NLD" target="TUR">
      <data key="d0">4129704</data>
    </edge>
    <edge source="NLD" target="MKD">
      <data key="d0">12179</data>
    </edge>
    <edge source="NLD" target="EGY">
      <data key="d0">40978</data>
    </edge>
    <edge source="NLD" target="GBR">
      <data key="d0">22017018</data>
    </edge>
    <edge source="NLD" target="USA">
      <data key="d0">156816</data>
    </edge>
    <edge source="POL" target="AUT">
      <data key="d0">11551143</data>
    </edge>
    <edge source="POL" target="BEL">
      <data key="d0">687867</data>
    </edge>
    <edge source="POL" target="BLR">
      <data key="d0">1734618</data>
    </edge>
    <edge source="POL" target="CHN">
      <data key="d0">2188320</data>
    </edge>
    <edge source="POL" target="CZE">
      <data key="d0">3128662</data>
    </edge>
    <edge source="POL" target="DNK">
      <data key="d0">17244</data>
    </edge>
    <edge source="POL" target="EST">
      <data key="d0">158708</data>
    </edge>
    <edge source="POL" target="FRA">
      <data key="d0">257390</data>
    </edge>
    <edge source="POL" target="DEU">
      <data key="d0">158880730</data>
    </edge>
    <edge source="POL" target="HUN">
      <data key="d0">18644852</data>
    </edge>
    <edge source="POL" target="ISR">
      <data key="d0">40461</data>
    </edge>
    <edge source="POL" target="ITA">
      <data key="d0">193454</data>
    </edge>
    <edge source="POL" target="LBN">
      <data key="d0">285802</data>
    </edge>
    <edge source="POL" target="LTU">
      <data key="d0">505393</data>
    </edge>
    <edge source="POL" target="NLD">
      <data key="d0">4262597</data>
    </edge>
    <edge source="POL" target="NOR">
      <data key="d0">17654</data>
    </edge>
    <edge source="POL" target="ROU">
      <data key="d0">78476</data>
    </edge>
    <edge source="POL" target="RUS">
      <data key="d0">10475156</data>
    </edge>
    <edge source="POL" target="IND">
      <data key="d0">209090</data>
    </edge>
    <edge source="POL" target="SVK">
      <data key="d0">3892507</data>
    </edge>
    <edge source="POL" target="SVN">
      <data key="d0">807427</data>
    </edge>
    <edge source="POL" target="SWE">
      <data key="d0">1055749</data>
    </edge>
    <edge source="POL" target="CHE">
      <data key="d0">22730</data>
    </edge>
    <edge source="POL" target="ARE">
      <data key="d0">1491373</data>
    </edge>
    <edge source="POL" target="TUR">
      <data key="d0">921566</data>
    </edge>
    <edge source="POL" target="UKR">
      <data key="d0">11055005</data>
    </edge>
    <edge source="POL" target="GBR">
      <data key="d0">13170774</data>
    </edge>
    <edge source="ROU" target="AUT">
      <data key="d0">1770642</data>
    </edge>
    <edge source="ROU" target="BEL">
      <data key="d0">41416</data>
    </edge>
    <edge source="ROU" target="BGR">
      <data key="d0">927602</data>
    </edge>
    <edge source="ROU" target="DEU">
      <data key="d0">178157</data>
    </edge>
    <edge source="ROU" target="HUN">
      <data key="d0">9623599</data>
    </edge>
    <edge source="ROU" target="ITA">
      <data key="d0">22564</data>
    </edge>
    <edge source="ROU" target="MDA">
      <data key="d0">441612</data>
    </edge>
    <edge source="ROU" target="NLD">
      <data key="d0">24031</data>
    </edge>
    <edge source="ROU" target="SRB">
      <data key="d0">1796611</data>
    </edge>
    <edge source="ROU" target="SVN">
      <data key="d0">2583447</data>
    </edge>
    <edge source="ROU" target="TUR">
      <data key="d0">3836712</data>
    </edge>
    <edge source="ROU" target="UKR">
      <data key="d0">2557462</data>
    </edge>
    <edge source="RUS" target="AZE">
      <data key="d0">28586</data>
    </edge>
    <edge source="RUS" target="AUT">
      <data key="d0">45140</data>
    </edge>
    <edge source="RUS" target="ARM">
      <data key="d0">56681</data>
    </edge>
    <edge source="RUS" target="BEL">
      <data key="d0">8042125</data>
    </edge>
    <edge source="RUS" target="BRA">
      <data key="d0">3167923</data>
    </edge>
    <edge source="RUS" target="BLR">
      <data key="d0">9849399</data>
    </edge>
    <edge source="RUS" target="LKA">
      <data key="d0">117320</data>
    </edge>
    <edge source="RUS" target="CHN">
      <data key="d0">707669721</data>
    </edge>
    <edge source="RUS" target="CZE">
      <data key="d0">1282099</data>
    </edge>
    <edge source="RUS" target="ECU">
      <data key="d0">289289</data>
    </edge>
    <edge source="RUS" target="FIN">
      <data key="d0">2988656</data>
    </edge>
    <edge source="RUS" target="FRA">
      <data key="d0">24880</data>
    </edge>
    <edge source="RUS" target="GEO">
      <data key="d0">45247</data>
    </edge>
    <edge source="RUS" target="DEU">
      <data key="d0">21160269</data>
    </edge>
    <edge source="RUS" target="GRC">
      <data key="d0">456358</data>
    </edge>
    <edge source="RUS" target="HKG">
      <data key="d0">1107873</data>
    </edge>
    <edge source="RUS" target="HUN">
      <data key="d0">4290749</data>
    </edge>
    <edge source="RUS" target="IDN">
      <data key="d0">5890602</data>
    </edge>
    <edge source="RUS" target="ISR">
      <data key="d0">2816121</data>
    </edge>
    <edge source="RUS" target="ITA">
      <data key="d0">3865668</data>
    </edge>
    <edge source="RUS" target="JPN">
      <data key="d0">38423449</data>
    </edge>
    <edge source="RUS" target="KAZ">
      <data key="d0">8042017</data>
    </edge>
    <edge source="RUS" target="KOR">
      <data key="d0">70012423</data>
    </edge>
    <edge source="RUS" target="KGZ">
      <data key="d0">191291</data>
    </edge>
    <edge source="RUS" target="LBN">
      <data key="d0">409673</data>
    </edge>
    <edge source="RUS" target="LVA">
      <data key="d0">2915937</data>
    </edge>
    <edge source="RUS" target="LTU">
      <data key="d0">569769</data>
    </edge>
    <edge source="RUS" target="MYS">
      <data key="d0">6355329</data>
    </edge>
    <edge source="RUS" target="MDA">
      <data key="d0">23439</data>
    </edge>
    <edge source="RUS" target="MAR">
      <data key="d0">379176</data>
    </edge>
    <edge source="RUS" target="NLD">
      <data key="d0">3405023</data>
    </edge>
    <edge source="RUS" target="PAK">
      <data key="d0">11108</data>
    </edge>
    <edge source="RUS" target="PRY">
      <data key="d0">27074</data>
    </edge>
    <edge source="RUS" target="PHL">
      <data key="d0">653349</data>
    </edge>
    <edge source="RUS" target="POL">
      <data key="d0">55524093</data>
    </edge>
    <edge source="RUS" target="PRT">
      <data key="d0">31080</data>
    </edge>
    <edge source="RUS" target="ROU">
      <data key="d0">5618752</data>
    </edge>
    <edge source="RUS" target="SAU">
      <data key="d0">2434627</data>
    </edge>
    <edge source="RUS" target="IND">
      <data key="d0">20613092</data>
    </edge>
    <edge source="RUS" target="SVK">
      <data key="d0">6132078</data>
    </edge>
    <edge source="RUS" target="VNM">
      <data key="d0">6807682</data>
    </edge>
    <edge source="RUS" target="SVN">
      <data key="d0">354405</data>
    </edge>
    <edge source="RUS" target="ZAF">
      <data key="d0">2360097</data>
    </edge>
    <edge source="RUS" target="ESP">
      <data key="d0">29577</data>
    </edge>
    <edge source="RUS" target="CHE">
      <data key="d0">381175</data>
    </edge>
    <edge source="RUS" target="THA">
      <data key="d0">7803987</data>
    </edge>
    <edge source="RUS" target="ARE">
      <data key="d0">1824403</data>
    </edge>
    <edge source="RUS" target="TUN">
      <data key="d0">3839055</data>
    </edge>
    <edge source="RUS" target="TUR">
      <data key="d0">3161755</data>
    </edge>
    <edge source="RUS" target="UKR">
      <data key="d0">37614406</data>
    </edge>
    <edge source="RUS" target="EGY">
      <data key="d0">600687</data>
    </edge>
    <edge source="RUS" target="GBR">
      <data key="d0">1891950</data>
    </edge>
    <edge source="SVK" target="AUT">
      <data key="d0">38753691</data>
    </edge>
    <edge source="SVK" target="BEL">
      <data key="d0">86601</data>
    </edge>
    <edge source="SVK" target="BGR">
      <data key="d0">1644949</data>
    </edge>
    <edge source="SVK" target="BLR">
      <data key="d0">225587</data>
    </edge>
    <edge source="SVK" target="HRV">
      <data key="d0">2921111</data>
    </edge>
    <edge source="SVK" target="CZE">
      <data key="d0">19521835</data>
    </edge>
    <edge source="SVK" target="EST">
      <data key="d0">188921</data>
    </edge>
    <edge source="SVK" target="FIN">
      <data key="d0">162280</data>
    </edge>
    <edge source="SVK" target="FRA">
      <data key="d0">1245680</data>
    </edge>
    <edge source="SVK" target="DEU">
      <data key="d0">9096672</data>
    </edge>
    <edge source="SVK" target="HUN">
      <data key="d0">18417363</data>
    </edge>
    <edge source="SVK" target="IRL">
      <data key="d0">59330</data>
    </edge>
    <edge source="SVK" target="ITA">
      <data key="d0">5934806</data>
    </edge>
    <edge source="SVK" target="NLD">
      <data key="d0">33233</data>
    </edge>
    <edge source="SVK" target="POL">
      <data key="d0">22022785</data>
    </edge>
    <edge source="SVK" target="ROU">
      <data key="d0">7897521</data>
    </edge>
    <edge source="SVK" target="SRB">
      <data key="d0">1756615</data>
    </edge>
    <edge source="SVK" target="SVN">
      <data key="d0">10301973</data>
    </edge>
    <edge source="SVK" target="CHE">
      <data key="d0">367437</data>
    </edge>
    <edge source="SVK" target="TUR">
      <data key="d0">31801</data>
    </edge>
    <edge source="SVK" target="UKR">
      <data key="d0">2164487</data>
    </edge>
    <edge source="SVN" target="AUT">
      <data key="d0">4638588</data>
    </edge>
    <edge source="SVN" target="BGR">
      <data key="d0">493407</data>
    </edge>
    <edge source="SVN" target="CHN">
      <data key="d0">1408680</data>
    </edge>
    <edge source="SVN" target="HRV">
      <data key="d0">4384646</data>
    </edge>
    <edge source="SVN" target="CZE">
      <data key="d0">14037</data>
    </edge>
    <edge source="SVN" target="DEU">
      <data key="d0">2111671</data>
    </edge>
    <edge source="SVN" target="HUN">
      <data key="d0">9885342</data>
    </edge>
    <edge source="SVN" target="ITA">
      <data key="d0">1052357</data>
    </edge>
    <edge source="SVN" target="PRT">
      <data key="d0">845821</data>
    </edge>
    <edge source="SVN" target="SRB">
      <data key="d0">44618</data>
    </edge>
    <edge source="SVN" target="IND">
      <data key="d0">28472</data>
    </edge>
    <edge source="SVN" target="TUR">
      <data key="d0">27864</data>
    </edge>
    <edge source="SVN" target="USA">
      <data key="d0">41162</data>
    </edge>
    <edge source="SWE" target="DZA">
      <data key="d0">157284</data>
    </edge>
    <edge source="SWE" target="ARG">
      <data key="d0">739410</data>
    </edge>
    <edge source="SWE" target="AUS">
      <data key="d0">209088</data>
    </edge>
    <edge source="SWE" target="AUT">
      <data key="d0">100781999</data>
    </edge>
    <edge source="SWE" target="BEL">
      <data key="d0">7467300</data>
    </edge>
    <edge source="SWE" target="BRA">
      <data key="d0">9097672</data>
    </edge>
    <edge source="SWE" target="BGR">
      <data key="d0">2328737</data>
    </edge>
    <edge source="SWE" target="BLR">
      <data key="d0">297611</data>
    </edge>
    <edge source="SWE" target="CAN">
      <data key="d0">726780</data>
    </edge>
    <edge source="SWE" target="CHN">
      <data key="d0">136736621</data>
    </edge>
    <edge source="SWE" target="CZE">
      <data key="d0">3325180</data>
    </edge>
    <edge source="SWE" target="DNK">
      <data key="d0">19325216</data>
    </edge>
    <edge source="SWE" target="ETH">
      <data key="d0">216923</data>
    </edge>
    <edge source="SWE" target="EST">
      <data key="d0">12083961</data>
    </edge>
    <edge source="SWE" target="FIN">
      <data key="d0">28838960</data>
    </edge>
    <edge source="SWE" target="FRA">
      <data key="d0">124680141</data>
    </edge>
    <edge source="SWE" target="DEU">
      <data key="d0">327405349</data>
    </edge>
    <edge source="SWE" target="GRC">
      <data key="d0">3523860</data>
    </edge>
    <edge source="SWE" target="HKG">
      <data key="d0">1687322</data>
    </edge>
    <edge source="SWE" target="HUN">
      <data key="d0">27868244</data>
    </edge>
    <edge source="SWE" target="IDN">
      <data key="d0">63253369</data>
    </edge>
    <edge source="SWE" target="ISR">
      <data key="d0">769229</data>
    </edge>
    <edge source="SWE" target="ITA">
      <data key="d0">207350991</data>
    </edge>
    <edge source="SWE" target="CIV">
      <data key="d0">33328</data>
    </edge>
    <edge source="SWE" target="JPN">
      <data key="d0">20037379</data>
    </edge>
    <edge source="SWE" target="KOR">
      <data key="d0">5555804</data>
    </edge>
    <edge source="SWE" target="LBN">
      <data key="d0">50869</data>
    </edge>
    <edge source="SWE" target="LVA">
      <data key="d0">100802</data>
    </edge>
    <edge source="SWE" target="LTU">
      <data key="d0">6004150</data>
    </edge>
    <edge source="SWE" target="MYS">
      <data key="d0">4566377</data>
    </edge>
    <edge source="SWE" target="MEX">
      <data key="d0">1168695</data>
    </edge>
    <edge source="SWE" target="MAR">
      <data key="d0">323806</data>
    </edge>
    <edge source="SWE" target="NLD">
      <data key="d0">231071969</data>
    </edge>
    <edge source="SWE" target="NOR">
      <data key="d0">57499703</data>
    </edge>
    <edge source="SWE" target="PAK">
      <data key="d0">10702085</data>
    </edge>
    <edge source="SWE" target="PHL">
      <data key="d0">70632</data>
    </edge>
    <edge source="SWE" target="POL">
      <data key="d0">98791101</data>
    </edge>
    <edge source="SWE" target="PRT">
      <data key="d0">28885853</data>
    </edge>
    <edge source="SWE" target="ROU">
      <data key="d0">5794010</data>
    </edge>
    <edge source="SWE" target="RUS">
      <data key="d0">21537948</data>
    </edge>
    <edge source="SWE" target="SAU">
      <data key="d0">1114201</data>
    </edge>
    <edge source="SWE" target="SEN">
      <data key="d0">151086</data>
    </edge>
    <edge source="SWE" target="SRB">
      <data key="d0">203475</data>
    </edge>
    <edge source="SWE" target="IND">
      <data key="d0">111136188</data>
    </edge>
    <edge source="SWE" target="SGP">
      <data key="d0">2584250</data>
    </edge>
    <edge source="SWE" target="SVK">
      <data key="d0">20309965</data>
    </edge>
    <edge source="SWE" target="VNM">
      <data key="d0">1964586</data>
    </edge>
    <edge source="SWE" target="SVN">
      <data key="d0">15498833</data>
    </edge>
    <edge source="SWE" target="ZAF">
      <data key="d0">2419482</data>
    </edge>
    <edge source="SWE" target="ESP">
      <data key="d0">101714710</data>
    </edge>
    <edge source="SWE" target="CHE">
      <data key="d0">12777881</data>
    </edge>
    <edge source="SWE" target="THA">
      <data key="d0">3824512</data>
    </edge>
    <edge source="SWE" target="ARE">
      <data key="d0">6190201</data>
    </edge>
    <edge source="SWE" target="TUN">
      <data key="d0">1297913</data>
    </edge>
    <edge source="SWE" target="TUR">
      <data key="d0">46342139</data>
    </edge>
    <edge source="SWE" target="UKR">
      <data key="d0">2715105</data>
    </edge>
    <edge source="SWE" target="EGY">
      <data key="d0">1787891</data>
    </edge>
    <edge source="SWE" target="GBR">
      <data key="d0">161263664</data>
    </edge>
    <edge source="SWE" target="TZA">
      <data key="d0">65018</data>
    </edge>
    <edge source="SWE" target="USA">
      <data key="d0">31772274</data>
    </edge>
    <edge source="GBR" target="AUS">
      <data key="d0">77794</data>
    </edge>
    <edge source="GBR" target="AUT">
      <data key="d0">2884897</data>
    </edge>
    <edge source="GBR" target="BEL">
      <data key="d0">5764120</data>
    </edge>
    <edge source="GBR" target="CAN">
      <data key="d0">26462</data>
    </edge>
    <edge source="GBR" target="LKA">
      <data key="d0">59250</data>
    </edge>
    <edge source="GBR" target="CHN">
      <data key="d0">509611598</data>
    </edge>
    <edge source="GBR" target="COL">
      <data key="d0">77149</data>
    </edge>
    <edge source="GBR" target="HRV">
      <data key="d0">10756</data>
    </edge>
    <edge source="GBR" target="BEN">
      <data key="d0">11776</data>
    </edge>
    <edge source="GBR" target="DNK">
      <data key="d0">24039</data>
    </edge>
    <edge source="GBR" target="FIN">
      <data key="d0">49189</data>
    </edge>
    <edge source="GBR" target="FRA">
      <data key="d0">18940588</data>
    </edge>
    <edge source="GBR" target="GMB">
      <data key="d0">22688</data>
    </edge>
    <edge source="GBR" target="DEU">
      <data key="d0">38532896</data>
    </edge>
    <edge source="GBR" target="HKG">
      <data key="d0">2991580</data>
    </edge>
    <edge source="GBR" target="IDN">
      <data key="d0">39525066</data>
    </edge>
    <edge source="GBR" target="IRL">
      <data key="d0">1609937</data>
    </edge>
    <edge source="GBR" target="ISR">
      <data key="d0">75279</data>
    </edge>
    <edge source="GBR" target="ITA">
      <data key="d0">688635</data>
    </edge>
    <edge source="GBR" target="JPN">
      <data key="d0">274814</data>
    </edge>
    <edge source="GBR" target="KAZ">
      <data key="d0">17962</data>
    </edge>
    <edge source="GBR" target="KOR">
      <data key="d0">2750525</data>
    </edge>
    <edge source="GBR" target="LBN">
      <data key="d0">16014</data>
    </edge>
    <edge source="GBR" target="MYS">
      <data key="d0">12461854</data>
    </edge>
    <edge source="GBR" target="MUS">
      <data key="d0">104601</data>
    </edge>
    <edge source="GBR" target="MEX">
      <data key="d0">81559</data>
    </edge>
    <edge source="GBR" target="NLD">
      <data key="d0">51409099</data>
    </edge>
    <edge source="GBR" target="NOR">
      <data key="d0">2521213</data>
    </edge>
    <edge source="GBR" target="PAK">
      <data key="d0">1711646</data>
    </edge>
    <edge source="GBR" target="PHL">
      <data key="d0">80760</data>
    </edge>
    <edge source="GBR" target="POL">
      <data key="d0">59183</data>
    </edge>
    <edge source="GBR" target="SAU">
      <data key="d0">22534</data>
    </edge>
    <edge source="GBR" target="IND">
      <data key="d0">41325007</data>
    </edge>
    <edge source="GBR" target="SGP">
      <data key="d0">178266</data>
    </edge>
    <edge source="GBR" target="VNM">
      <data key="d0">1382615</data>
    </edge>
    <edge source="GBR" target="SVN">
      <data key="d0">1719033</data>
    </edge>
    <edge source="GBR" target="ZAF">
      <data key="d0">79739</data>
    </edge>
    <edge source="GBR" target="ESP">
      <data key="d0">3160535</data>
    </edge>
    <edge source="GBR" target="SWE">
      <data key="d0">88213</data>
    </edge>
    <edge source="GBR" target="CHE">
      <data key="d0">164971</data>
    </edge>
    <edge source="GBR" target="THA">
      <data key="d0">3248738</data>
    </edge>
    <edge source="GBR" target="ARE">
      <data key="d0">143460</data>
    </edge>
    <edge source="GBR" target="TUN">
      <data key="d0">13289</data>
    </edge>
    <edge source="GBR" target="TUR">
      <data key="d0">137188</data>
    </edge>
    <edge source="GBR" target="EGY">
      <data key="d0">17129</data>
    </edge>
    <edge source="GBR" target="USA">
      <data key="d0">1495889</data>
    </edge>
    <edge source="ECU" target="BEL">
      <data key="d0">28870</data>
    </edge>
    <edge source="ECU" target="COL">
      <data key="d0">1436032</data>
    </edge>
    <edge source="ECU" target="PER">
      <data key="d0">61016</data>
    </edge>
    <edge source="ECU" target="ESP">
      <data key="d0">10545</data>
    </edge>
    <edge source="EST" target="AUT">
      <data key="d0">246382</data>
    </edge>
    <edge source="EST" target="BLR">
      <data key="d0">165956</data>
    </edge>
    <edge source="EST" target="CHL">
      <data key="d0">33388</data>
    </edge>
    <edge source="EST" target="CHN">
      <data key="d0">1332064</data>
    </edge>
    <edge source="EST" target="CZE">
      <data key="d0">4602908</data>
    </edge>
    <edge source="EST" target="DNK">
      <data key="d0">57476</data>
    </edge>
    <edge source="EST" target="FIN">
      <data key="d0">4400919</data>
    </edge>
    <edge source="EST" target="FRA">
      <data key="d0">11408090</data>
    </edge>
    <edge source="EST" target="DEU">
      <data key="d0">4256300</data>
    </edge>
    <edge source="EST" target="HUN">
      <data key="d0">6025725</data>
    </edge>
    <edge source="EST" target="IDN">
      <data key="d0">12348</data>
    </edge>
    <edge source="EST" target="ITA">
      <data key="d0">11859534</data>
    </edge>
    <edge source="EST" target="KOR">
      <data key="d0">3034781</data>
    </edge>
    <edge source="EST" target="LVA">
      <data key="d0">356485</data>
    </edge>
    <edge source="EST" target="LTU">
      <data key="d0">6893590</data>
    </edge>
    <edge source="EST" target="NLD">
      <data key="d0">16097723</data>
    </edge>
    <edge source="EST" target="NOR">
      <data key="d0">28199</data>
    </edge>
    <edge source="EST" target="PAK">
      <data key="d0">623649</data>
    </edge>
    <edge source="EST" target="POL">
      <data key="d0">14634692</data>
    </edge>
    <edge source="EST" target="ROU">
      <data key="d0">214047</data>
    </edge>
    <edge source="EST" target="IND">
      <data key="d0">16070001</data>
    </edge>
    <edge source="EST" target="SVK">
      <data key="d0">596722</data>
    </edge>
    <edge source="EST" target="VNM">
      <data key="d0">487060</data>
    </edge>
    <edge source="EST" target="SVN">
      <data key="d0">772136</data>
    </edge>
    <edge source="EST" target="ZAF">
      <data key="d0">310049</data>
    </edge>
    <edge source="EST" target="SWE">
      <data key="d0">2680354</data>
    </edge>
    <edge source="EST" target="UKR">
      <data key="d0">77224</data>
    </edge>
    <edge source="EST" target="GBR">
      <data key="d0">129783</data>
    </edge>
    <edge source="FIN" target="DZA">
      <data key="d0">2525935</data>
    </edge>
    <edge source="FIN" target="AUS">
      <data key="d0">3802861</data>
    </edge>
    <edge source="FIN" target="AUT">
      <data key="d0">1062965</data>
    </edge>
    <edge source="FIN" target="BEL">
      <data key="d0">32711950</data>
    </edge>
    <edge source="FIN" target="BRA">
      <data key="d0">9725285</data>
    </edge>
    <edge source="FIN" target="BGR">
      <data key="d0">1924686</data>
    </edge>
    <edge source="FIN" target="BLR">
      <data key="d0">115336</data>
    </edge>
    <edge source="FIN" target="CMR">
      <data key="d0">223597</data>
    </edge>
    <edge source="FIN" target="CAN">
      <data key="d0">511346</data>
    </edge>
    <edge source="FIN" target="CHN">
      <data key="d0">600402757</data>
    </edge>
    <edge source="FIN" target="CRI">
      <data key="d0">13330</data>
    </edge>
    <edge source="FIN" target="CZE">
      <data key="d0">2043880</data>
    </edge>
    <edge source="FIN" target="DNK">
      <data key="d0">24092</data>
    </edge>
    <edge source="FIN" target="EST">
      <data key="d0">14305030</data>
    </edge>
    <edge source="FIN" target="FRA">
      <data key="d0">85510528</data>
    </edge>
    <edge source="FIN" target="DEU">
      <data key="d0">349199199</data>
    </edge>
    <edge source="FIN" target="GRC">
      <data key="d0">9263741</data>
    </edge>
    <edge source="FIN" target="HKG">
      <data key="d0">692248</data>
    </edge>
    <edge source="FIN" target="HUN">
      <data key="d0">3532268</data>
    </edge>
    <edge source="FIN" target="IDN">
      <data key="d0">2606605</data>
    </edge>
    <edge source="FIN" target="IRL">
      <data key="d0">326505</data>
    </edge>
    <edge source="FIN" target="ISR">
      <data key="d0">9777091</data>
    </edge>
    <edge source="FIN" target="ITA">
      <data key="d0">210097530</data>
    </edge>
    <edge source="FIN" target="CIV">
      <data key="d0">55630</data>
    </edge>
    <edge source="FIN" target="JPN">
      <data key="d0">12853883</data>
    </edge>
    <edge source="FIN" target="JOR">
      <data key="d0">8017985</data>
    </edge>
    <edge source="FIN" target="KOR">
      <data key="d0">1341568</data>
    </edge>
    <edge source="FIN" target="LBN">
      <data key="d0">1883194</data>
    </edge>
    <edge source="FIN" target="LVA">
      <data key="d0">394905</data>
    </edge>
    <edge source="FIN" target="LTU">
      <data key="d0">3954194</data>
    </edge>
    <edge source="FIN" target="MYS">
      <data key="d0">530325</data>
    </edge>
    <edge source="FIN" target="MAR">
      <data key="d0">6857522</data>
    </edge>
    <edge source="FIN" target="OMN">
      <data key="d0">82953</data>
    </edge>
    <edge source="FIN" target="NLD">
      <data key="d0">71894858</data>
    </edge>
    <edge source="FIN" target="NOR">
      <data key="d0">19859</data>
    </edge>
    <edge source="FIN" target="PAK">
      <data key="d0">2531150</data>
    </edge>
    <edge source="FIN" target="PHL">
      <data key="d0">65240</data>
    </edge>
    <edge source="FIN" target="POL">
      <data key="d0">67889177</data>
    </edge>
    <edge source="FIN" target="PRT">
      <data key="d0">14040708</data>
    </edge>
    <edge source="FIN" target="ROU">
      <data key="d0">11895924</data>
    </edge>
    <edge source="FIN" target="RUS">
      <data key="d0">17347170</data>
    </edge>
    <edge source="FIN" target="SAU">
      <data key="d0">127992</data>
    </edge>
    <edge source="FIN" target="SEN">
      <data key="d0">39051</data>
    </edge>
    <edge source="FIN" target="SRB">
      <data key="d0">20328</data>
    </edge>
    <edge source="FIN" target="IND">
      <data key="d0">14461636</data>
    </edge>
    <edge source="FIN" target="SGP">
      <data key="d0">441529</data>
    </edge>
    <edge source="FIN" target="SVK">
      <data key="d0">15836721</data>
    </edge>
    <edge source="FIN" target="VNM">
      <data key="d0">1360111</data>
    </edge>
    <edge source="FIN" target="SVN">
      <data key="d0">6484780</data>
    </edge>
    <edge source="FIN" target="ZAF">
      <data key="d0">5639822</data>
    </edge>
    <edge source="FIN" target="ESP">
      <data key="d0">76725818</data>
    </edge>
    <edge source="FIN" target="SWE">
      <data key="d0">69049605</data>
    </edge>
    <edge source="FIN" target="CHE">
      <data key="d0">512200</data>
    </edge>
    <edge source="FIN" target="THA">
      <data key="d0">11202204</data>
    </edge>
    <edge source="FIN" target="ARE">
      <data key="d0">5130370</data>
    </edge>
    <edge source="FIN" target="TUN">
      <data key="d0">6625326</data>
    </edge>
    <edge source="FIN" target="TUR">
      <data key="d0">89706532</data>
    </edge>
    <edge source="FIN" target="UKR">
      <data key="d0">116042</data>
    </edge>
    <edge source="FIN" target="EGY">
      <data key="d0">30655374</data>
    </edge>
    <edge source="FIN" target="GBR">
      <data key="d0">25065739</data>
    </edge>
    <edge source="FIN" target="USA">
      <data key="d0">5171870</data>
    </edge>
    <edge source="IRL" target="BEL">
      <data key="d0">1329148</data>
    </edge>
    <edge source="IRL" target="CHL">
      <data key="d0">45435</data>
    </edge>
    <edge source="IRL" target="CHN">
      <data key="d0">32991342</data>
    </edge>
    <edge source="IRL" target="DNK">
      <data key="d0">343404</data>
    </edge>
    <edge source="IRL" target="EST">
      <data key="d0">28429</data>
    </edge>
    <edge source="IRL" target="FRA">
      <data key="d0">50677</data>
    </edge>
    <edge source="IRL" target="DEU">
      <data key="d0">923914</data>
    </edge>
    <edge source="IRL" target="HKG">
      <data key="d0">81144</data>
    </edge>
    <edge source="IRL" target="IDN">
      <data key="d0">3843260</data>
    </edge>
    <edge source="IRL" target="ITA">
      <data key="d0">590373</data>
    </edge>
    <edge source="IRL" target="KOR">
      <data key="d0">294829</data>
    </edge>
    <edge source="IRL" target="MYS">
      <data key="d0">183063</data>
    </edge>
    <edge source="IRL" target="NLD">
      <data key="d0">2256908</data>
    </edge>
    <edge source="IRL" target="PAK">
      <data key="d0">51528</data>
    </edge>
    <edge source="IRL" target="POL">
      <data key="d0">11970</data>
    </edge>
    <edge source="IRL" target="IND">
      <data key="d0">7640841</data>
    </edge>
    <edge source="IRL" target="VNM">
      <data key="d0">1468349</data>
    </edge>
    <edge source="IRL" target="ZAF">
      <data key="d0">161089</data>
    </edge>
    <edge source="IRL" target="ESP">
      <data key="d0">154836</data>
    </edge>
    <edge source="IRL" target="SWE">
      <data key="d0">175537</data>
    </edge>
    <edge source="IRL" target="CHE">
      <data key="d0">498442</data>
    </edge>
    <edge source="IRL" target="THA">
      <data key="d0">729620</data>
    </edge>
    <edge source="IRL" target="ARE">
      <data key="d0">26788</data>
    </edge>
    <edge source="IRL" target="TUR">
      <data key="d0">26315</data>
    </edge>
    <edge source="IRL" target="GBR">
      <data key="d0">16483644</data>
    </edge>
    <edge source="IRL" target="USA">
      <data key="d0">139781</data>
    </edge>
    <edge source="LBN" target="ALB">
      <data key="d0">15444</data>
    </edge>
    <edge source="LBN" target="CHN">
      <data key="d0">15252</data>
    </edge>
    <edge source="LBN" target="SAU">
      <data key="d0">19894</data>
    </edge>
    <edge source="LBN" target="IND">
      <data key="d0">162257</data>
    </edge>
    <edge source="LBN" target="ESP">
      <data key="d0">15782</data>
    </edge>
    <edge source="LBN" target="TUN">
      <data key="d0">54642</data>
    </edge>
    <edge source="LBN" target="TUR">
      <data key="d0">50795</data>
    </edge>
    <edge source="NOR" target="AUT">
      <data key="d0">181835</data>
    </edge>
    <edge source="NOR" target="BEL">
      <data key="d0">8524539</data>
    </edge>
    <edge source="NOR" target="BRA">
      <data key="d0">3034752</data>
    </edge>
    <edge source="NOR" target="CHN">
      <data key="d0">45016329</data>
    </edge>
    <edge source="NOR" target="COL">
      <data key="d0">208600</data>
    </edge>
    <edge source="NOR" target="CZE">
      <data key="d0">623643</data>
    </edge>
    <edge source="NOR" target="DNK">
      <data key="d0">5053048</data>
    </edge>
    <edge source="NOR" target="EST">
      <data key="d0">25586</data>
    </edge>
    <edge source="NOR" target="FIN">
      <data key="d0">3002985</data>
    </edge>
    <edge source="NOR" target="FRA">
      <data key="d0">4777445</data>
    </edge>
    <edge source="NOR" target="DEU">
      <data key="d0">82005603</data>
    </edge>
    <edge source="NOR" target="IDN">
      <data key="d0">1906536</data>
    </edge>
    <edge source="NOR" target="ITA">
      <data key="d0">1199104</data>
    </edge>
    <edge source="NOR" target="JPN">
      <data key="d0">16375714</data>
    </edge>
    <edge source="NOR" target="KOR">
      <data key="d0">6279007</data>
    </edge>
    <edge source="NOR" target="MYS">
      <data key="d0">87403</data>
    </edge>
    <edge source="NOR" target="MEX">
      <data key="d0">2272572</data>
    </edge>
    <edge source="NOR" target="NLD">
      <data key="d0">19960456</data>
    </edge>
    <edge source="NOR" target="POL">
      <data key="d0">1485233</data>
    </edge>
    <edge source="NOR" target="SRB">
      <data key="d0">1589942</data>
    </edge>
    <edge source="NOR" target="IND">
      <data key="d0">110623</data>
    </edge>
    <edge source="NOR" target="VNM">
      <data key="d0">3792768</data>
    </edge>
    <edge source="NOR" target="ESP">
      <data key="d0">2228217</data>
    </edge>
    <edge source="NOR" target="SWE">
      <data key="d0">19490344</data>
    </edge>
    <edge source="NOR" target="CHE">
      <data key="d0">183305</data>
    </edge>
    <edge source="NOR" target="THA">
      <data key="d0">13040390</data>
    </edge>
    <edge source="NOR" target="TUR">
      <data key="d0">1633379</data>
    </edge>
    <edge source="NOR" target="GBR">
      <data key="d0">115093</data>
    </edge>
    <edge source="NOR" target="USA">
      <data key="d0">1677594</data>
    </edge>
    <edge source="PER" target="BEL">
      <data key="d0">23969</data>
    </edge>
    <edge source="PER" target="BOL">
      <data key="d0">23448</data>
    </edge>
    <edge source="PER" target="COL">
      <data key="d0">2323944</data>
    </edge>
    <edge source="PER" target="ECU">
      <data key="d0">1406446</data>
    </edge>
    <edge source="PER" target="KOR">
      <data key="d0">63295</data>
    </edge>
    <edge source="PHL" target="BEL">
      <data key="d0">203875</data>
    </edge>
    <edge source="PHL" target="CHN">
      <data key="d0">3550803</data>
    </edge>
    <edge source="PHL" target="FRA">
      <data key="d0">1784499</data>
    </edge>
    <edge source="PHL" target="DEU">
      <data key="d0">10823923</data>
    </edge>
    <edge source="PHL" target="HKG">
      <data key="d0">40011</data>
    </edge>
    <edge source="PHL" target="IDN">
      <data key="d0">564736</data>
    </edge>
    <edge source="PHL" target="ITA">
      <data key="d0">50625</data>
    </edge>
    <edge source="PHL" target="JPN">
      <data key="d0">17059866</data>
    </edge>
    <edge source="PHL" target="KOR">
      <data key="d0">3170938</data>
    </edge>
    <edge source="PHL" target="MYS">
      <data key="d0">809701</data>
    </edge>
    <edge source="PHL" target="NLD">
      <data key="d0">24958074</data>
    </edge>
    <edge source="PHL" target="SGP">
      <data key="d0">28125</data>
    </edge>
    <edge source="PHL" target="VNM">
      <data key="d0">488233</data>
    </edge>
    <edge source="PHL" target="SVN">
      <data key="d0">23052</data>
    </edge>
    <edge source="PHL" target="ESP">
      <data key="d0">120000</data>
    </edge>
    <edge source="PHL" target="THA">
      <data key="d0">2570181</data>
    </edge>
    <edge source="PHL" target="TUR">
      <data key="d0">151875</data>
    </edge>
    <edge source="PHL" target="GBR">
      <data key="d0">31891351</data>
    </edge>
    <edge source="PHL" target="USA">
      <data key="d0">9263701</data>
    </edge>
    <edge source="ZAF" target="BEL">
      <data key="d0">1054910</data>
    </edge>
    <edge source="ZAF" target="CHN">
      <data key="d0">282280217</data>
    </edge>
    <edge source="ZAF" target="COL">
      <data key="d0">822564</data>
    </edge>
    <edge source="ZAF" target="FRA">
      <data key="d0">62956</data>
    </edge>
    <edge source="ZAF" target="GEO">
      <data key="d0">63824</data>
    </edge>
    <edge source="ZAF" target="DEU">
      <data key="d0">22014169</data>
    </edge>
    <edge source="ZAF" target="HKG">
      <data key="d0">1016496</data>
    </edge>
    <edge source="ZAF" target="IDN">
      <data key="d0">147326832</data>
    </edge>
    <edge source="ZAF" target="IRL">
      <data key="d0">12695566</data>
    </edge>
    <edge source="ZAF" target="ISR">
      <data key="d0">27414</data>
    </edge>
    <edge source="ZAF" target="CIV">
      <data key="d0">37893</data>
    </edge>
    <edge source="ZAF" target="JPN">
      <data key="d0">9247810</data>
    </edge>
    <edge source="ZAF" target="KOR">
      <data key="d0">2509226</data>
    </edge>
    <edge source="ZAF" target="MYS">
      <data key="d0">192402</data>
    </edge>
    <edge source="ZAF" target="MUS">
      <data key="d0">113206</data>
    </edge>
    <edge source="ZAF" target="MEX">
      <data key="d0">552174</data>
    </edge>
    <edge source="ZAF" target="NAM">
      <data key="d0">41807</data>
    </edge>
    <edge source="ZAF" target="NLD">
      <data key="d0">18496007</data>
    </edge>
    <edge source="ZAF" target="PAK">
      <data key="d0">458186</data>
    </edge>
    <edge source="ZAF" target="PHL">
      <data key="d0">8680336</data>
    </edge>
    <edge source="ZAF" target="IND">
      <data key="d0">186595999</data>
    </edge>
    <edge source="ZAF" target="SGP">
      <data key="d0">61919</data>
    </edge>
    <edge source="ZAF" target="VNM">
      <data key="d0">462726</data>
    </edge>
    <edge source="ZAF" target="ZWE">
      <data key="d0">174704</data>
    </edge>
    <edge source="ZAF" target="ESP">
      <data key="d0">1141283</data>
    </edge>
    <edge source="ZAF" target="THA">
      <data key="d0">68676294</data>
    </edge>
    <edge source="ZAF" target="ARE">
      <data key="d0">2304788</data>
    </edge>
    <edge source="ZAF" target="TUR">
      <data key="d0">221806</data>
    </edge>
    <edge source="ZAF" target="GBR">
      <data key="d0">24071449</data>
    </edge>
    <edge source="ZAF" target="USA">
      <data key="d0">23098016</data>
    </edge>
    <edge source="TGO" target="NLD">
      <data key="d0">15053</data>
    </edge>
    <edge source="PRY" target="BRA">
      <data key="d0">931132</data>
    </edge>
    <edge source="BWA" target="ZAF">
      <data key="d0">995415</data>
    </edge>
    <edge source="BWA" target="ZWE">
      <data key="d0">190682</data>
    </edge>
    <edge source="ZWE" target="ZAF">
      <data key="d0">1327956</data>
    </edge>
    <edge source="CAN" target="ALB">
      <data key="d0">49112</data>
    </edge>
    <edge source="CAN" target="AUS">
      <data key="d0">21822713</data>
    </edge>
    <edge source="CAN" target="BEL">
      <data key="d0">920927</data>
    </edge>
    <edge source="CAN" target="BRA">
      <data key="d0">3748445</data>
    </edge>
    <edge source="CAN" target="LKA">
      <data key="d0">15576</data>
    </edge>
    <edge source="CAN" target="CHL">
      <data key="d0">113221</data>
    </edge>
    <edge source="CAN" target="CHN">
      <data key="d0">2414584829</data>
    </edge>
    <edge source="CAN" target="COL">
      <data key="d0">4191962</data>
    </edge>
    <edge source="CAN" target="DNK">
      <data key="d0">19577</data>
    </edge>
    <edge source="CAN" target="SLV">
      <data key="d0">120504</data>
    </edge>
    <edge source="CAN" target="FIN">
      <data key="d0">2076289</data>
    </edge>
    <edge source="CAN" target="FRA">
      <data key="d0">18812541</data>
    </edge>
    <edge source="CAN" target="DEU">
      <data key="d0">50885103</data>
    </edge>
    <edge source="CAN" target="GTM">
      <data key="d0">238809</data>
    </edge>
    <edge source="CAN" target="HKG">
      <data key="d0">11329641</data>
    </edge>
    <edge source="CAN" target="IDN">
      <data key="d0">293582173</data>
    </edge>
    <edge source="CAN" target="IRL">
      <data key="d0">7516404</data>
    </edge>
    <edge source="CAN" target="ISR">
      <data key="d0">1223350</data>
    </edge>
    <edge source="CAN" target="ITA">
      <data key="d0">49675217</data>
    </edge>
    <edge source="CAN" target="JAM">
      <data key="d0">27595</data>
    </edge>
    <edge source="CAN" target="JPN">
      <data key="d0">230171805</data>
    </edge>
    <edge source="CAN" target="JOR">
      <data key="d0">21432</data>
    </edge>
    <edge source="CAN" target="KOR">
      <data key="d0">202273726</data>
    </edge>
    <edge source="CAN" target="MYS">
      <data key="d0">8385348</data>
    </edge>
    <edge source="CAN" target="MEX">
      <data key="d0">45249835</data>
    </edge>
    <edge source="CAN" target="NLD">
      <data key="d0">31589727</data>
    </edge>
    <edge source="CAN" target="NZL">
      <data key="d0">3118364</data>
    </edge>
    <edge source="CAN" target="PAK">
      <data key="d0">10691489</data>
    </edge>
    <edge source="CAN" target="PHL">
      <data key="d0">28258</data>
    </edge>
    <edge source="CAN" target="POL">
      <data key="d0">1858833</data>
    </edge>
    <edge source="CAN" target="SAU">
      <data key="d0">1868768</data>
    </edge>
    <edge source="CAN" target="SRB">
      <data key="d0">1027749</data>
    </edge>
    <edge source="CAN" target="IND">
      <data key="d0">154069310</data>
    </edge>
    <edge source="CAN" target="SGP">
      <data key="d0">11579864</data>
    </edge>
    <edge source="CAN" target="VNM">
      <data key="d0">6213517</data>
    </edge>
    <edge source="CAN" target="SVN">
      <data key="d0">12400</data>
    </edge>
    <edge source="CAN" target="ZAF">
      <data key="d0">24922</data>
    </edge>
    <edge source="CAN" target="ESP">
      <data key="d0">24838022</data>
    </edge>
    <edge source="CAN" target="SWE">
      <data key="d0">1294577</data>
    </edge>
    <edge source="CAN" target="CHE">
      <data key="d0">981495</data>
    </edge>
    <edge source="CAN" target="THA">
      <data key="d0">107061432</data>
    </edge>
    <edge source="CAN" target="ARE">
      <data key="d0">1263243</data>
    </edge>
    <edge source="CAN" target="TUR">
      <data key="d0">12281504</data>
    </edge>
    <edge source="CAN" target="EGY">
      <data key="d0">595639</data>
    </edge>
    <edge source="CAN" target="GBR">
      <data key="d0">750284</data>
    </edge>
    <edge source="CAN" target="TZA">
      <data key="d0">11822</data>
    </edge>
    <edge source="CAN" target="USA">
      <data key="d0">1906896109</data>
    </edge>
    <edge source="COL" target="BEL">
      <data key="d0">13200</data>
    </edge>
    <edge source="COL" target="BRA">
      <data key="d0">30785</data>
    </edge>
    <edge source="COL" target="CRI">
      <data key="d0">43353</data>
    </edge>
    <edge source="COL" target="ECU">
      <data key="d0">502803</data>
    </edge>
    <edge source="COL" target="FRA">
      <data key="d0">224911</data>
    </edge>
    <edge source="COL" target="GTM">
      <data key="d0">90294</data>
    </edge>
    <edge source="COL" target="MEX">
      <data key="d0">17845</data>
    </edge>
    <edge source="COL" target="PER">
      <data key="d0">67658</data>
    </edge>
    <edge source="COL" target="USA">
      <data key="d0">258881</data>
    </edge>
    <edge source="MAR" target="GRC">
      <data key="d0">17284</data>
    </edge>
    <edge source="MAR" target="IDN">
      <data key="d0">168160</data>
    </edge>
    <edge source="MAR" target="ITA">
      <data key="d0">36268</data>
    </edge>
    <edge source="MAR" target="JPN">
      <data key="d0">34853</data>
    </edge>
    <edge source="MAR" target="KOR">
      <data key="d0">236981</data>
    </edge>
    <edge source="MAR" target="MYS">
      <data key="d0">98320</data>
    </edge>
    <edge source="MAR" target="MRT">
      <data key="d0">11907</data>
    </edge>
    <edge source="MAR" target="NLD">
      <data key="d0">336389</data>
    </edge>
    <edge source="MAR" target="PAK">
      <data key="d0">18073</data>
    </edge>
    <edge source="MAR" target="SEN">
      <data key="d0">27958</data>
    </edge>
    <edge source="MAR" target="IND">
      <data key="d0">1647950</data>
    </edge>
    <edge source="MAR" target="SGP">
      <data key="d0">183589</data>
    </edge>
    <edge source="MAR" target="VNM">
      <data key="d0">786452</data>
    </edge>
    <edge source="MAR" target="ESP">
      <data key="d0">726332</data>
    </edge>
    <edge source="MAR" target="TUN">
      <data key="d0">640854</data>
    </edge>
    <edge source="MAR" target="TUR">
      <data key="d0">1936474</data>
    </edge>
    <edge source="PRT" target="CHN">
      <data key="d0">100631250</data>
    </edge>
    <edge source="PRT" target="FIN">
      <data key="d0">2655990</data>
    </edge>
    <edge source="PRT" target="FRA">
      <data key="d0">21289936</data>
    </edge>
    <edge source="PRT" target="DEU">
      <data key="d0">87224262</data>
    </edge>
    <edge source="PRT" target="HKG">
      <data key="d0">8823275</data>
    </edge>
    <edge source="PRT" target="HUN">
      <data key="d0">1686422</data>
    </edge>
    <edge source="PRT" target="IDN">
      <data key="d0">350863</data>
    </edge>
    <edge source="PRT" target="ISR">
      <data key="d0">4715787</data>
    </edge>
    <edge source="PRT" target="ITA">
      <data key="d0">29066058</data>
    </edge>
    <edge source="PRT" target="KOR">
      <data key="d0">199180</data>
    </edge>
    <edge source="PRT" target="LBN">
      <data key="d0">75080</data>
    </edge>
    <edge source="PRT" target="MAR">
      <data key="d0">1557879</data>
    </edge>
    <edge source="PRT" target="MOZ">
      <data key="d0">41187</data>
    </edge>
    <edge source="PRT" target="NLD">
      <data key="d0">98651465</data>
    </edge>
    <edge source="PRT" target="PAK">
      <data key="d0">100690</data>
    </edge>
    <edge source="PRT" target="POL">
      <data key="d0">65820586</data>
    </edge>
    <edge source="PRT" target="RUS">
      <data key="d0">1676715</data>
    </edge>
    <edge source="PRT" target="SAU">
      <data key="d0">239936</data>
    </edge>
    <edge source="PRT" target="IND">
      <data key="d0">752724</data>
    </edge>
    <edge source="PRT" target="VNM">
      <data key="d0">226039</data>
    </edge>
    <edge source="PRT" target="ESP">
      <data key="d0">166150495</data>
    </edge>
    <edge source="PRT" target="SWE">
      <data key="d0">36354693</data>
    </edge>
    <edge source="PRT" target="TUN">
      <data key="d0">1871520</data>
    </edge>
    <edge source="PRT" target="TUR">
      <data key="d0">54077094</data>
    </edge>
    <edge source="PRT" target="EGY">
      <data key="d0">121811</data>
    </edge>
    <edge source="PRT" target="GBR">
      <data key="d0">12479872</data>
    </edge>
    <edge source="EGY" target="IND">
      <data key="d0">45736</data>
    </edge>
    <edge source="URY" target="ARG">
      <data key="d0">3156697</data>
    </edge>
    <edge source="URY" target="BRA">
      <data key="d0">823326</data>
    </edge>
    <edge source="URY" target="PRY">
      <data key="d0">197342</data>
    </edge>
    <edge source="KHM" target="VNM">
      <data key="d0">145162</data>
    </edge>
    <edge source="LKA" target="IDN">
      <data key="d0">326443</data>
    </edge>
    <edge source="LKA" target="PAK">
      <data key="d0">951266</data>
    </edge>
    <edge source="LKA" target="IND">
      <data key="d0">30084299</data>
    </edge>
    <edge source="LKA" target="THA">
      <data key="d0">86578</data>
    </edge>
    <edge source="LKA" target="ARE">
      <data key="d0">87142</data>
    </edge>
    <edge source="GTM" target="CHL">
      <data key="d0">771205</data>
    </edge>
    <edge source="GTM" target="CHN">
      <data key="d0">5057160</data>
    </edge>
    <edge source="GTM" target="COL">
      <data key="d0">359416</data>
    </edge>
    <edge source="GTM" target="CRI">
      <data key="d0">315156</data>
    </edge>
    <edge source="GTM" target="ECU">
      <data key="d0">3033428</data>
    </edge>
    <edge source="GTM" target="SLV">
      <data key="d0">4899815</data>
    </edge>
    <edge source="GTM" target="DEU">
      <data key="d0">398020</data>
    </edge>
    <edge source="GTM" target="HND">
      <data key="d0">182517</data>
    </edge>
    <edge source="GTM" target="ITA">
      <data key="d0">302807</data>
    </edge>
    <edge source="GTM" target="KOR">
      <data key="d0">191872</data>
    </edge>
    <edge source="GTM" target="MEX">
      <data key="d0">754108</data>
    </edge>
    <edge source="GTM" target="NLD">
      <data key="d0">66664</data>
    </edge>
    <edge source="GTM" target="PAN">
      <data key="d0">423449</data>
    </edge>
    <edge source="GTM" target="PER">
      <data key="d0">97528</data>
    </edge>
    <edge source="GTM" target="IND">
      <data key="d0">527005</data>
    </edge>
    <edge source="GTM" target="CHE">
      <data key="d0">552301</data>
    </edge>
    <edge source="GTM" target="THA">
      <data key="d0">43290</data>
    </edge>
    <edge source="JAM" target="CHN">
      <data key="d0">154383</data>
    </edge>
    <edge source="JAM" target="COL">
      <data key="d0">31353</data>
    </edge>
    <edge source="JAM" target="ECU">
      <data key="d0">12161</data>
    </edge>
    <edge source="JAM" target="IDN">
      <data key="d0">22230</data>
    </edge>
    <edge source="JAM" target="ITA">
      <data key="d0">36791</data>
    </edge>
    <edge source="JAM" target="KOR">
      <data key="d0">64504</data>
    </edge>
    <edge source="JAM" target="MEX">
      <data key="d0">223427</data>
    </edge>
    <edge source="JAM" target="IND">
      <data key="d0">19937</data>
    </edge>
    <edge source="JAM" target="THA">
      <data key="d0">425103</data>
    </edge>
    <edge source="JAM" target="TUR">
      <data key="d0">39566</data>
    </edge>
    <edge source="JAM" target="USA">
      <data key="d0">63652</data>
    </edge>
    <edge source="JAM" target="URY">
      <data key="d0">21807</data>
    </edge>
    <edge source="TZA" target="IND">
      <data key="d0">542781</data>
    </edge>
    <edge source="CRI" target="BEL">
      <data key="d0">35299</data>
    </edge>
    <edge source="CRI" target="CHL">
      <data key="d0">286919</data>
    </edge>
    <edge source="CRI" target="CHN">
      <data key="d0">889637</data>
    </edge>
    <edge source="CRI" target="COL">
      <data key="d0">516214</data>
    </edge>
    <edge source="CRI" target="ECU">
      <data key="d0">933791</data>
    </edge>
    <edge source="CRI" target="SLV">
      <data key="d0">2758813</data>
    </edge>
    <edge source="CRI" target="GTM">
      <data key="d0">1304670</data>
    </edge>
    <edge source="CRI" target="HND">
      <data key="d0">158538</data>
    </edge>
    <edge source="CRI" target="ITA">
      <data key="d0">1086293</data>
    </edge>
    <edge source="CRI" target="JAM">
      <data key="d0">14309</data>
    </edge>
    <edge source="CRI" target="KOR">
      <data key="d0">27240</data>
    </edge>
    <edge source="CRI" target="MEX">
      <data key="d0">1277232</data>
    </edge>
    <edge source="CRI" target="NIC">
      <data key="d0">13607</data>
    </edge>
    <edge source="CRI" target="PAN">
      <data key="d0">83683</data>
    </edge>
    <edge source="CRI" target="PER">
      <data key="d0">722260</data>
    </edge>
    <edge source="CRI" target="IND">
      <data key="d0">406833</data>
    </edge>
    <edge source="CRI" target="VNM">
      <data key="d0">114134</data>
    </edge>
    <edge source="CRI" target="USA">
      <data key="d0">240444</data>
    </edge>
    <edge source="HND" target="CHL">
      <data key="d0">332406</data>
    </edge>
    <edge source="HND" target="CHN">
      <data key="d0">409391</data>
    </edge>
    <edge source="HND" target="COL">
      <data key="d0">140293</data>
    </edge>
    <edge source="HND" target="CRI">
      <data key="d0">166801</data>
    </edge>
    <edge source="HND" target="ECU">
      <data key="d0">634770</data>
    </edge>
    <edge source="HND" target="SLV">
      <data key="d0">1989635</data>
    </edge>
    <edge source="HND" target="GTM">
      <data key="d0">1166803</data>
    </edge>
    <edge source="HND" target="KOR">
      <data key="d0">24640</data>
    </edge>
    <edge source="HND" target="PER">
      <data key="d0">289885</data>
    </edge>
    <edge source="HND" target="IND">
      <data key="d0">36954</data>
    </edge>
    <edge source="HND" target="THA">
      <data key="d0">377128</data>
    </edge>
    <edge source="HND" target="USA">
      <data key="d0">1427628</data>
    </edge>
    <edge source="PAN" target="CHL">
      <data key="d0">455202</data>
    </edge>
    <edge source="PAN" target="CHN">
      <data key="d0">80000</data>
    </edge>
    <edge source="PAN" target="COL">
      <data key="d0">126429</data>
    </edge>
    <edge source="PAN" target="CRI">
      <data key="d0">46800</data>
    </edge>
    <edge source="PAN" target="ECU">
      <data key="d0">1018087</data>
    </edge>
    <edge source="PAN" target="SLV">
      <data key="d0">44807</data>
    </edge>
    <edge source="PAN" target="GTM">
      <data key="d0">87495</data>
    </edge>
    <edge source="PAN" target="MEX">
      <data key="d0">10100</data>
    </edge>
    <edge source="PAN" target="NLD">
      <data key="d0">33200</data>
    </edge>
    <edge source="PAN" target="IND">
      <data key="d0">17040</data>
    </edge>
    <edge source="PAN" target="URY">
      <data key="d0">15960</data>
    </edge>
    <edge source="GHA" target="ITA">
      <data key="d0">15841</data>
    </edge>
    <edge source="GHA" target="PAK">
      <data key="d0">132548</data>
    </edge>
    <edge source="GHA" target="IND">
      <data key="d0">10331</data>
    </edge>
    <edge source="LVA" target="CHL">
      <data key="d0">698412</data>
    </edge>
    <edge source="LVA" target="CHN">
      <data key="d0">47637</data>
    </edge>
    <edge source="LVA" target="ECU">
      <data key="d0">248837</data>
    </edge>
    <edge source="LVA" target="EST">
      <data key="d0">2769066</data>
    </edge>
    <edge source="LVA" target="FIN">
      <data key="d0">435117</data>
    </edge>
    <edge source="LVA" target="DEU">
      <data key="d0">10120</data>
    </edge>
    <edge source="LVA" target="KOR">
      <data key="d0">15801</data>
    </edge>
    <edge source="LVA" target="LTU">
      <data key="d0">6284770</data>
    </edge>
    <edge source="LVA" target="NLD">
      <data key="d0">357166</data>
    </edge>
    <edge source="LVA" target="PRY">
      <data key="d0">28759</data>
    </edge>
    <edge source="LVA" target="POL">
      <data key="d0">1884493</data>
    </edge>
    <edge source="LVA" target="RUS">
      <data key="d0">10879</data>
    </edge>
    <edge source="LVA" target="IND">
      <data key="d0">91047</data>
    </edge>
    <edge source="LVA" target="SGP">
      <data key="d0">18561</data>
    </edge>
    <edge source="LVA" target="VNM">
      <data key="d0">13324</data>
    </edge>
    <edge source="LVA" target="UKR">
      <data key="d0">906551</data>
    </edge>
    <edge source="MWI" target="ZAF">
      <data key="d0">10007</data>
    </edge>
    <edge source="NIC" target="CHL">
      <data key="d0">55628</data>
    </edge>
    <edge source="NIC" target="CHN">
      <data key="d0">555935</data>
    </edge>
    <edge source="NIC" target="COL">
      <data key="d0">12798</data>
    </edge>
    <edge source="NIC" target="CRI">
      <data key="d0">1499444</data>
    </edge>
    <edge source="NIC" target="ECU">
      <data key="d0">1845623</data>
    </edge>
    <edge source="NIC" target="SLV">
      <data key="d0">1570808</data>
    </edge>
    <edge source="NIC" target="GTM">
      <data key="d0">272417</data>
    </edge>
    <edge source="NIC" target="HND">
      <data key="d0">40558</data>
    </edge>
    <edge source="NIC" target="KOR">
      <data key="d0">33391</data>
    </edge>
    <edge source="NIC" target="THA">
      <data key="d0">81389</data>
    </edge>
    <edge source="BEN" target="IND">
      <data key="d0">76127</data>
    </edge>
    <edge source="CIV" target="ITA">
      <data key="d0">45659</data>
    </edge>
    <edge source="CIV" target="ROU">
      <data key="d0">200243</data>
    </edge>
    <edge source="CIV" target="IND">
      <data key="d0">353299</data>
    </edge>
    <edge source="OMN" target="PAK">
      <data key="d0">509510</data>
    </edge>
    <edge source="OMN" target="ARE">
      <data key="d0">1158662</data>
    </edge>
    <edge source="SEN" target="IND">
      <data key="d0">14637</data>
    </edge>
    <edge source="GEO" target="TUR">
      <data key="d0">892738</data>
    </edge>
    <edge source="KAZ" target="RUS">
      <data key="d0">4217908</data>
    </edge>
    <edge source="MDA" target="ROU">
      <data key="d0">704103</data>
    </edge>
    <edge source="MDA" target="UKR">
      <data key="d0">1926926</data>
    </edge>
    <edge source="MDG" target="IND">
      <data key="d0">354924</data>
    </edge>
    <edge source="MUS" target="IDN">
      <data key="d0">11522</data>
    </edge>
    <edge source="MUS" target="MDG">
      <data key="d0">34259</data>
    </edge>
    <edge source="MUS" target="PAK">
      <data key="d0">53868</data>
    </edge>
    <edge source="MUS" target="IND">
      <data key="d0">722261</data>
    </edge>
    <edge source="MUS" target="ZAF">
      <data key="d0">99205</data>
    </edge>
    <edge source="MUS" target="ARE">
      <data key="d0">224316</data>
    </edge>
  </graph>
</graphml>
