# Supplementary material for: Core-periphery structure in sectoral international trade networks: A new approach to an old theory
Source: PLoS One. 2020 Apr 2;15(4):e0229547. doi: 10.1371/journal.pone.0229547 (PMC7117750; doi:10.1371/journal.pone.0229547)
Supplement: S8 File — (ZIP) [file pone.0229547.s008.zip › S8_File/Networks 2016/26-TEXTILE FIBRES.graphml]

<?xml version='1.0' encoding='utf-8'?>
<graphml xmlns="http://graphml.graphdrawing.org/xmlns" xmlns:xsi="http://www.w3.org/2001/XMLSchema-instance" xsi:schemaLocation="http://graphml.graphdrawing.org/xmlns http://graphml.graphdrawing.org/xmlns/1.0/graphml.xsd">
  <key attr.name="weight" attr.type="long" for="edge" id="d0" />
  <graph edgedefault="directed">
    <node id="ALB" />
    <node id="BGR" />
    <node id="ITA" />
    <node id="MKD" />
    <node id="USA" />
    <node id="DZA" />
    <node id="BEL" />
    <node id="CHN" />
    <node id="FRA" />
    <node id="DEU" />
    <node id="LBN" />
    <node id="IND" />
    <node id="ESP" />
    <node id="TUN" />
    <node id="TUR" />
    <node id="EGY" />
    <node id="GBR" />
    <node id="AZE" />
    <node id="GEO" />
    <node id="KAZ" />
    <node id="PHL" />
    <node id="RUS" />
    <node id="ARG" />
    <node id="AUS" />
    <node id="BOL" />
    <node id="BRA" />
    <node id="CAN" />
    <node id="CHL" />
    <node id="COL" />
    <node id="CZE" />
    <node id="ECU" />
    <node id="IDN" />
    <node id="JPN" />
    <node id="KOR" />
    <node id="LTU" />
    <node id="MYS" />
    <node id="MEX" />
    <node id="MAR" />
    <node id="NLD" />
    <node id="PRY" />
    <node id="PER" />
    <node id="POL" />
    <node id="PRT" />
    <node id="ROU" />
    <node id="VNM" />
    <node id="ZAF" />
    <node id="THA" />
    <node id="URY" />
    <node id="CMR" />
    <node id="LKA" />
    <node id="BEN" />
    <node id="DNK" />
    <node id="GHA" />
    <node id="HKG" />
    <node id="JOR" />
    <node id="MWI" />
    <node id="MUS" />
    <node id="MOZ" />
    <node id="OMN" />
    <node id="NZL" />
    <node id="PAK" />
    <node id="SGP" />
    <node id="SVK" />
    <node id="CHE" />
    <node id="TGO" />
    <node id="ARE" />
    <node id="TZA" />
    <node id="AUT" />
    <node id="HRV" />
    <node id="EST" />
    <node id="FIN" />
    <node id="GMB" />
    <node id="HUN" />
    <node id="MDA" />
    <node id="NOR" />
    <node id="SEN" />
    <node id="SRB" />
    <node id="SVN" />
    <node id="SWE" />
    <node id="ARM" />
    <node id="BDI" />
    <node id="BLR" />
    <node id="CAF" />
    <node id="ETH" />
    <node id="GRC" />
    <node id="GTM" />
    <node id="IRL" />
    <node id="ISR" />
    <node id="CIV" />
    <node id="JAM" />
    <node id="KGZ" />
    <node id="LVA" />
    <node id="MDG" />
    <node id="MRT" />
    <node id="NER" />
    <node id="SAU" />
    <node id="UGA" />
    <node id="UKR" />
    <node id="BFA" />
    <node id="BWA" />
    <node id="ZWE" />
    <node id="CRI" />
    <node id="SLV" />
    <node id="HND" />
    <node id="KHM" />
    <node id="PAN" />
    <node id="NIC" />
    <node id="PSE" />
    <node id="NAM" />
    <edge source="ALB" target="BGR">
      <data key="d0">156408</data>
    </edge>
    <edge source="ALB" target="ITA">
      <data key="d0">93453</data>
    </edge>
    <edge source="ALB" target="MKD">
      <data key="d0">63716</data>
    </edge>
    <edge source="ALB" target="USA">
      <data key="d0">13769</data>
    </edge>
    <edge source="BGR" target="AUT">
      <data key="d0">37145</data>
    </edge>
    <edge source="BGR" target="ARM">
      <data key="d0">28270</data>
    </edge>
    <edge source="BGR" target="BEL">
      <data key="d0">1688770</data>
    </edge>
    <edge source="BGR" target="CMR">
      <data key="d0">270036</data>
    </edge>
    <edge source="BGR" target="CHN">
      <data key="d0">133973</data>
    </edge>
    <edge source="BGR" target="CZE">
      <data key="d0">2108192</data>
    </edge>
    <edge source="BGR" target="BEN">
      <data key="d0">766111</data>
    </edge>
    <edge source="BGR" target="SLV">
      <data key="d0">15807</data>
    </edge>
    <edge source="BGR" target="EST">
      <data key="d0">189730</data>
    </edge>
    <edge source="BGR" target="FRA">
      <data key="d0">123965</data>
    </edge>
    <edge source="BGR" target="GEO">
      <data key="d0">521735</data>
    </edge>
    <edge source="BGR" target="GMB">
      <data key="d0">61700</data>
    </edge>
    <edge source="BGR" target="DEU">
      <data key="d0">3872956</data>
    </edge>
    <edge source="BGR" target="GHA">
      <data key="d0">251627</data>
    </edge>
    <edge source="BGR" target="GRC">
      <data key="d0">8088622</data>
    </edge>
    <edge source="BGR" target="GTM">
      <data key="d0">26507</data>
    </edge>
    <edge source="BGR" target="HUN">
      <data key="d0">408814</data>
    </edge>
    <edge source="BGR" target="IRL">
      <data key="d0">175377</data>
    </edge>
    <edge source="BGR" target="ITA">
      <data key="d0">11972314</data>
    </edge>
    <edge source="BGR" target="CIV">
      <data key="d0">356090</data>
    </edge>
    <edge source="BGR" target="LBN">
      <data key="d0">533425</data>
    </edge>
    <edge source="BGR" target="LVA">
      <data key="d0">143020</data>
    </edge>
    <edge source="BGR" target="LTU">
      <data key="d0">543774</data>
    </edge>
    <edge source="BGR" target="MWI">
      <data key="d0">388854</data>
    </edge>
    <edge source="BGR" target="MRT">
      <data key="d0">253321</data>
    </edge>
    <edge source="BGR" target="MUS">
      <data key="d0">677068</data>
    </edge>
    <edge source="BGR" target="MDA">
      <data key="d0">134168</data>
    </edge>
    <edge source="BGR" target="MAR">
      <data key="d0">415303</data>
    </edge>
    <edge source="BGR" target="NLD">
      <data key="d0">1052504</data>
    </edge>
    <edge source="BGR" target="NER">
      <data key="d0">496313</data>
    </edge>
    <edge source="BGR" target="NOR">
      <data key="d0">43855</data>
    </edge>
    <edge source="BGR" target="PAK">
      <data key="d0">1176861</data>
    </edge>
    <edge source="BGR" target="POL">
      <data key="d0">2589431</data>
    </edge>
    <edge source="BGR" target="PRT">
      <data key="d0">1542623</data>
    </edge>
    <edge source="BGR" target="ROU">
      <data key="d0">16166486</data>
    </edge>
    <edge source="BGR" target="RUS">
      <data key="d0">1079134</data>
    </edge>
    <edge source="BGR" target="SEN">
      <data key="d0">208333</data>
    </edge>
    <edge source="BGR" target="SRB">
      <data key="d0">954071</data>
    </edge>
    <edge source="BGR" target="IND">
      <data key="d0">2025233</data>
    </edge>
    <edge source="BGR" target="SVK">
      <data key="d0">1031503</data>
    </edge>
    <edge source="BGR" target="VNM">
      <data key="d0">10618</data>
    </edge>
    <edge source="BGR" target="ESP">
      <data key="d0">31897</data>
    </edge>
    <edge source="BGR" target="SWE">
      <data key="d0">42999</data>
    </edge>
    <edge source="BGR" target="CHE">
      <data key="d0">238915</data>
    </edge>
    <edge source="BGR" target="TGO">
      <data key="d0">284043</data>
    </edge>
    <edge source="BGR" target="ARE">
      <data key="d0">753792</data>
    </edge>
    <edge source="BGR" target="TUN">
      <data key="d0">21509</data>
    </edge>
    <edge source="BGR" target="TUR">
      <data key="d0">4120659</data>
    </edge>
    <edge source="BGR" target="UKR">
      <data key="d0">177965</data>
    </edge>
    <edge source="BGR" target="MKD">
      <data key="d0">405619</data>
    </edge>
    <edge source="BGR" target="EGY">
      <data key="d0">409518</data>
    </edge>
    <edge source="BGR" target="USA">
      <data key="d0">632621</data>
    </edge>
    <edge source="ITA" target="ALB">
      <data key="d0">6609864</data>
    </edge>
    <edge source="ITA" target="DZA">
      <data key="d0">189206</data>
    </edge>
    <edge source="ITA" target="ARG">
      <data key="d0">361081</data>
    </edge>
    <edge source="ITA" target="AUS">
      <data key="d0">948262</data>
    </edge>
    <edge source="ITA" target="AUT">
      <data key="d0">4640554</data>
    </edge>
    <edge source="ITA" target="BEL">
      <data key="d0">1589010</data>
    </edge>
    <edge source="ITA" target="BOL">
      <data key="d0">30487</data>
    </edge>
    <edge source="ITA" target="BWA">
      <data key="d0">290249</data>
    </edge>
    <edge source="ITA" target="BRA">
      <data key="d0">1270970</data>
    </edge>
    <edge source="ITA" target="BGR">
      <data key="d0">31632484</data>
    </edge>
    <edge source="ITA" target="BDI">
      <data key="d0">53074</data>
    </edge>
    <edge source="ITA" target="BLR">
      <data key="d0">515881</data>
    </edge>
    <edge source="ITA" target="KHM">
      <data key="d0">31301</data>
    </edge>
    <edge source="ITA" target="CMR">
      <data key="d0">2990358</data>
    </edge>
    <edge source="ITA" target="CAN">
      <data key="d0">2926195</data>
    </edge>
    <edge source="ITA" target="LKA">
      <data key="d0">140829</data>
    </edge>
    <edge source="ITA" target="CHL">
      <data key="d0">1394151</data>
    </edge>
    <edge source="ITA" target="CHN">
      <data key="d0">9297758</data>
    </edge>
    <edge source="ITA" target="COL">
      <data key="d0">407969</data>
    </edge>
    <edge source="ITA" target="CRI">
      <data key="d0">472937</data>
    </edge>
    <edge source="ITA" target="HRV">
      <data key="d0">647301</data>
    </edge>
    <edge source="ITA" target="CZE">
      <data key="d0">37006871</data>
    </edge>
    <edge source="ITA" target="BEN">
      <data key="d0">1308517</data>
    </edge>
    <edge source="ITA" target="DNK">
      <data key="d0">202121</data>
    </edge>
    <edge source="ITA" target="ECU">
      <data key="d0">169051</data>
    </edge>
    <edge source="ITA" target="SLV">
      <data key="d0">87084</data>
    </edge>
    <edge source="ITA" target="EST">
      <data key="d0">783850</data>
    </edge>
    <edge source="ITA" target="FIN">
      <data key="d0">99001</data>
    </edge>
    <edge source="ITA" target="FRA">
      <data key="d0">16555796</data>
    </edge>
    <edge source="ITA" target="GEO">
      <data key="d0">166357</data>
    </edge>
    <edge source="ITA" target="GMB">
      <data key="d0">163142</data>
    </edge>
    <edge source="ITA" target="DEU">
      <data key="d0">36498245</data>
    </edge>
    <edge source="ITA" target="GHA">
      <data key="d0">3310633</data>
    </edge>
    <edge source="ITA" target="GRC">
      <data key="d0">1978021</data>
    </edge>
    <edge source="ITA" target="GTM">
      <data key="d0">31796</data>
    </edge>
    <edge source="ITA" target="HND">
      <data key="d0">152012</data>
    </edge>
    <edge source="ITA" target="HKG">
      <data key="d0">6508413</data>
    </edge>
    <edge source="ITA" target="HUN">
      <data key="d0">7836072</data>
    </edge>
    <edge source="ITA" target="IDN">
      <data key="d0">469703</data>
    </edge>
    <edge source="ITA" target="IRL">
      <data key="d0">73677</data>
    </edge>
    <edge source="ITA" target="ISR">
      <data key="d0">7618118</data>
    </edge>
    <edge source="ITA" target="CIV">
      <data key="d0">963844</data>
    </edge>
    <edge source="ITA" target="JPN">
      <data key="d0">4512421</data>
    </edge>
    <edge source="ITA" target="JOR">
      <data key="d0">337979</data>
    </edge>
    <edge source="ITA" target="KOR">
      <data key="d0">2679812</data>
    </edge>
    <edge source="ITA" target="LBN">
      <data key="d0">1131132</data>
    </edge>
    <edge source="ITA" target="LVA">
      <data key="d0">332011</data>
    </edge>
    <edge source="ITA" target="LTU">
      <data key="d0">9413836</data>
    </edge>
    <edge source="ITA" target="MDG">
      <data key="d0">1839901</data>
    </edge>
    <edge source="ITA" target="MWI">
      <data key="d0">275200</data>
    </edge>
    <edge source="ITA" target="MYS">
      <data key="d0">473193</data>
    </edge>
    <edge source="ITA" target="MUS">
      <data key="d0">520217</data>
    </edge>
    <edge source="ITA" target="MEX">
      <data key="d0">1273744</data>
    </edge>
    <edge source="ITA" target="MDA">
      <data key="d0">86790</data>
    </edge>
    <edge source="ITA" target="MAR">
      <data key="d0">2131992</data>
    </edge>
    <edge source="ITA" target="MOZ">
      <data key="d0">1306243</data>
    </edge>
    <edge source="ITA" target="OMN">
      <data key="d0">19879</data>
    </edge>
    <edge source="ITA" target="NLD">
      <data key="d0">1513195</data>
    </edge>
    <edge source="ITA" target="NZL">
      <data key="d0">189018</data>
    </edge>
    <edge source="ITA" target="NIC">
      <data key="d0">68083</data>
    </edge>
    <edge source="ITA" target="NER">
      <data key="d0">2054486</data>
    </edge>
    <edge source="ITA" target="NOR">
      <data key="d0">452164</data>
    </edge>
    <edge source="ITA" target="PAK">
      <data key="d0">1126246</data>
    </edge>
    <edge source="ITA" target="PAN">
      <data key="d0">133733</data>
    </edge>
    <edge source="ITA" target="PRY">
      <data key="d0">75420</data>
    </edge>
    <edge source="ITA" target="PER">
      <data key="d0">502783</data>
    </edge>
    <edge source="ITA" target="PHL">
      <data key="d0">214217</data>
    </edge>
    <edge source="ITA" target="POL">
      <data key="d0">11274040</data>
    </edge>
    <edge source="ITA" target="PRT">
      <data key="d0">12631565</data>
    </edge>
    <edge source="ITA" target="ROU">
      <data key="d0">66367475</data>
    </edge>
    <edge source="ITA" target="RUS">
      <data key="d0">1673892</data>
    </edge>
    <edge source="ITA" target="SAU">
      <data key="d0">549846</data>
    </edge>
    <edge source="ITA" target="SEN">
      <data key="d0">6533175</data>
    </edge>
    <edge source="ITA" target="SRB">
      <data key="d0">674259</data>
    </edge>
    <edge source="ITA" target="IND">
      <data key="d0">7166091</data>
    </edge>
    <edge source="ITA" target="SGP">
      <data key="d0">430966</data>
    </edge>
    <edge source="ITA" target="SVK">
      <data key="d0">5794504</data>
    </edge>
    <edge source="ITA" target="VNM">
      <data key="d0">324877</data>
    </edge>
    <edge source="ITA" target="SVN">
      <data key="d0">1044864</data>
    </edge>
    <edge source="ITA" target="ZAF">
      <data key="d0">2852422</data>
    </edge>
    <edge source="ITA" target="ESP">
      <data key="d0">6934454</data>
    </edge>
    <edge source="ITA" target="SWE">
      <data key="d0">123764</data>
    </edge>
    <edge source="ITA" target="CHE">
      <data key="d0">6993162</data>
    </edge>
    <edge source="ITA" target="THA">
      <data key="d0">1642717</data>
    </edge>
    <edge source="ITA" target="TGO">
      <data key="d0">554902</data>
    </edge>
    <edge source="ITA" target="ARE">
      <data key="d0">2381692</data>
    </edge>
    <edge source="ITA" target="TUN">
      <data key="d0">33197248</data>
    </edge>
    <edge source="ITA" target="TUR">
      <data key="d0">17975268</data>
    </edge>
    <edge source="ITA" target="UGA">
      <data key="d0">307593</data>
    </edge>
    <edge source="ITA" target="UKR">
      <data key="d0">2410984</data>
    </edge>
    <edge source="ITA" target="MKD">
      <data key="d0">822030</data>
    </edge>
    <edge source="ITA" target="EGY">
      <data key="d0">2873356</data>
    </edge>
    <edge source="ITA" target="GBR">
      <data key="d0">19674679</data>
    </edge>
    <edge source="ITA" target="TZA">
      <data key="d0">183426</data>
    </edge>
    <edge source="ITA" target="USA">
      <data key="d0">10424989</data>
    </edge>
    <edge source="ITA" target="BFA">
      <data key="d0">1167599</data>
    </edge>
    <edge source="ITA" target="URY">
      <data key="d0">94611</data>
    </edge>
    <edge source="MKD" target="BGR">
      <data key="d0">498929</data>
    </edge>
    <edge source="MKD" target="GRC">
      <data key="d0">67138</data>
    </edge>
    <edge source="MKD" target="HUN">
      <data key="d0">28715</data>
    </edge>
    <edge source="MKD" target="SRB">
      <data key="d0">150997</data>
    </edge>
    <edge source="MKD" target="TUR">
      <data key="d0">18447</data>
    </edge>
    <edge source="USA" target="ALB">
      <data key="d0">33500</data>
    </edge>
    <edge source="USA" target="DZA">
      <data key="d0">68778</data>
    </edge>
    <edge source="USA" target="AZE">
      <data key="d0">12090</data>
    </edge>
    <edge source="USA" target="ARG">
      <data key="d0">3506525</data>
    </edge>
    <edge source="USA" target="AUS">
      <data key="d0">2690528</data>
    </edge>
    <edge source="USA" target="AUT">
      <data key="d0">1545803</data>
    </edge>
    <edge source="USA" target="ARM">
      <data key="d0">1911564</data>
    </edge>
    <edge source="USA" target="BEL">
      <data key="d0">140235110</data>
    </edge>
    <edge source="USA" target="BOL">
      <data key="d0">1730983</data>
    </edge>
    <edge source="USA" target="BRA">
      <data key="d0">55574845</data>
    </edge>
    <edge source="USA" target="BGR">
      <data key="d0">5398459</data>
    </edge>
    <edge source="USA" target="BDI">
      <data key="d0">383000</data>
    </edge>
    <edge source="USA" target="KHM">
      <data key="d0">3070609</data>
    </edge>
    <edge source="USA" target="CMR">
      <data key="d0">1008029</data>
    </edge>
    <edge source="USA" target="CAN">
      <data key="d0">161074546</data>
    </edge>
    <edge source="USA" target="CAF">
      <data key="d0">23415</data>
    </edge>
    <edge source="USA" target="LKA">
      <data key="d0">1352080</data>
    </edge>
    <edge source="USA" target="CHL">
      <data key="d0">79933042</data>
    </edge>
    <edge source="USA" target="CHN">
      <data key="d0">754301181</data>
    </edge>
    <edge source="USA" target="COL">
      <data key="d0">40412187</data>
    </edge>
    <edge source="USA" target="CRI">
      <data key="d0">29345978</data>
    </edge>
    <edge source="USA" target="CZE">
      <data key="d0">558361</data>
    </edge>
    <edge source="USA" target="BEN">
      <data key="d0">4393286</data>
    </edge>
    <edge source="USA" target="DNK">
      <data key="d0">834968</data>
    </edge>
    <edge source="USA" target="ECU">
      <data key="d0">20855603</data>
    </edge>
    <edge source="USA" target="SLV">
      <data key="d0">42817136</data>
    </edge>
    <edge source="USA" target="ETH">
      <data key="d0">94298</data>
    </edge>
    <edge source="USA" target="EST">
      <data key="d0">87829</data>
    </edge>
    <edge source="USA" target="FIN">
      <data key="d0">546086</data>
    </edge>
    <edge source="USA" target="FRA">
      <data key="d0">5276481</data>
    </edge>
    <edge source="USA" target="GEO">
      <data key="d0">657366</data>
    </edge>
    <edge source="USA" target="GMB">
      <data key="d0">307644</data>
    </edge>
    <edge source="USA" target="DEU">
      <data key="d0">30059301</data>
    </edge>
    <edge source="USA" target="GHA">
      <data key="d0">5591142</data>
    </edge>
    <edge source="USA" target="GRC">
      <data key="d0">143678</data>
    </edge>
    <edge source="USA" target="GTM">
      <data key="d0">170191961</data>
    </edge>
    <edge source="USA" target="HND">
      <data key="d0">55448970</data>
    </edge>
    <edge source="USA" target="HKG">
      <data key="d0">11489336</data>
    </edge>
    <edge source="USA" target="HUN">
      <data key="d0">285844</data>
    </edge>
    <edge source="USA" target="IDN">
      <data key="d0">414158919</data>
    </edge>
    <edge source="USA" target="IRL">
      <data key="d0">859742</data>
    </edge>
    <edge source="USA" target="ISR">
      <data key="d0">2886359</data>
    </edge>
    <edge source="USA" target="ITA">
      <data key="d0">19384719</data>
    </edge>
    <edge source="USA" target="CIV">
      <data key="d0">1256457</data>
    </edge>
    <edge source="USA" target="JAM">
      <data key="d0">1100222</data>
    </edge>
    <edge source="USA" target="JPN">
      <data key="d0">88795766</data>
    </edge>
    <edge source="USA" target="JOR">
      <data key="d0">8161301</data>
    </edge>
    <edge source="USA" target="KOR">
      <data key="d0">198014825</data>
    </edge>
    <edge source="USA" target="KGZ">
      <data key="d0">68157</data>
    </edge>
    <edge source="USA" target="LBN">
      <data key="d0">10563461</data>
    </edge>
    <edge source="USA" target="LVA">
      <data key="d0">160058</data>
    </edge>
    <edge source="USA" target="LTU">
      <data key="d0">1741473</data>
    </edge>
    <edge source="USA" target="MDG">
      <data key="d0">3006478</data>
    </edge>
    <edge source="USA" target="MWI">
      <data key="d0">1133895</data>
    </edge>
    <edge source="USA" target="MYS">
      <data key="d0">49589357</data>
    </edge>
    <edge source="USA" target="MRT">
      <data key="d0">2311063</data>
    </edge>
    <edge source="USA" target="MUS">
      <data key="d0">30474</data>
    </edge>
    <edge source="USA" target="MEX">
      <data key="d0">507759998</data>
    </edge>
    <edge source="USA" target="MDA">
      <data key="d0">45183</data>
    </edge>
    <edge source="USA" target="MAR">
      <data key="d0">55600</data>
    </edge>
    <edge source="USA" target="MOZ">
      <data key="d0">3424188</data>
    </edge>
    <edge source="USA" target="OMN">
      <data key="d0">2397168</data>
    </edge>
    <edge source="USA" target="NAM">
      <data key="d0">41200</data>
    </edge>
    <edge source="USA" target="NLD">
      <data key="d0">136039808</data>
    </edge>
    <edge source="USA" target="NZL">
      <data key="d0">635899</data>
    </edge>
    <edge source="USA" target="NIC">
      <data key="d0">24095050</data>
    </edge>
    <edge source="USA" target="NER">
      <data key="d0">232217</data>
    </edge>
    <edge source="USA" target="NOR">
      <data key="d0">545101</data>
    </edge>
    <edge source="USA" target="PAK">
      <data key="d0">218064903</data>
    </edge>
    <edge source="USA" target="PAN">
      <data key="d0">5473029</data>
    </edge>
    <edge source="USA" target="PRY">
      <data key="d0">1178437</data>
    </edge>
    <edge source="USA" target="PER">
      <data key="d0">67322670</data>
    </edge>
    <edge source="USA" target="PHL">
      <data key="d0">33861541</data>
    </edge>
    <edge source="USA" target="POL">
      <data key="d0">8498578</data>
    </edge>
    <edge source="USA" target="PRT">
      <data key="d0">829107</data>
    </edge>
    <edge source="USA" target="ROU">
      <data key="d0">541433</data>
    </edge>
    <edge source="USA" target="RUS">
      <data key="d0">37516253</data>
    </edge>
    <edge source="USA" target="SAU">
      <data key="d0">1854394</data>
    </edge>
    <edge source="USA" target="SEN">
      <data key="d0">12013902</data>
    </edge>
    <edge source="USA" target="SRB">
      <data key="d0">170949</data>
    </edge>
    <edge source="USA" target="IND">
      <data key="d0">311337460</data>
    </edge>
    <edge source="USA" target="SGP">
      <data key="d0">18929819</data>
    </edge>
    <edge source="USA" target="SVK">
      <data key="d0">98865</data>
    </edge>
    <edge source="USA" target="VNM">
      <data key="d0">818209078</data>
    </edge>
    <edge source="USA" target="SVN">
      <data key="d0">104873</data>
    </edge>
    <edge source="USA" target="ZAF">
      <data key="d0">7740517</data>
    </edge>
    <edge source="USA" target="ZWE">
      <data key="d0">10512</data>
    </edge>
    <edge source="USA" target="ESP">
      <data key="d0">13288585</data>
    </edge>
    <edge source="USA" target="SWE">
      <data key="d0">4713067</data>
    </edge>
    <edge source="USA" target="CHE">
      <data key="d0">1233892</data>
    </edge>
    <edge source="USA" target="THA">
      <data key="d0">171893706</data>
    </edge>
    <edge source="USA" target="TGO">
      <data key="d0">1994362</data>
    </edge>
    <edge source="USA" target="ARE">
      <data key="d0">55657762</data>
    </edge>
    <edge source="USA" target="TUN">
      <data key="d0">11772606</data>
    </edge>
    <edge source="USA" target="TUR">
      <data key="d0">530515383</data>
    </edge>
    <edge source="USA" target="UGA">
      <data key="d0">1631346</data>
    </edge>
    <edge source="USA" target="UKR">
      <data key="d0">41119154</data>
    </edge>
    <edge source="USA" target="MKD">
      <data key="d0">11577</data>
    </edge>
    <edge source="USA" target="EGY">
      <data key="d0">62026892</data>
    </edge>
    <edge source="USA" target="GBR">
      <data key="d0">21255450</data>
    </edge>
    <edge source="USA" target="TZA">
      <data key="d0">12752926</data>
    </edge>
    <edge source="USA" target="BFA">
      <data key="d0">387628</data>
    </edge>
    <edge source="USA" target="URY">
      <data key="d0">1102288</data>
    </edge>
    <edge source="DZA" target="BEL">
      <data key="d0">50186</data>
    </edge>
    <edge source="DZA" target="CHN">
      <data key="d0">325510</data>
    </edge>
    <edge source="DZA" target="FRA">
      <data key="d0">94436</data>
    </edge>
    <edge source="DZA" target="DEU">
      <data key="d0">87911</data>
    </edge>
    <edge source="DZA" target="ITA">
      <data key="d0">36756</data>
    </edge>
    <edge source="DZA" target="LBN">
      <data key="d0">14006</data>
    </edge>
    <edge source="DZA" target="IND">
      <data key="d0">30597</data>
    </edge>
    <edge source="DZA" target="ESP">
      <data key="d0">12165</data>
    </edge>
    <edge source="DZA" target="TUN">
      <data key="d0">329449</data>
    </edge>
    <edge source="DZA" target="TUR">
      <data key="d0">180767</data>
    </edge>
    <edge source="DZA" target="EGY">
      <data key="d0">15874</data>
    </edge>
    <edge source="DZA" target="GBR">
      <data key="d0">155892</data>
    </edge>
    <edge source="BEL" target="ALB">
      <data key="d0">637745</data>
    </edge>
    <edge source="BEL" target="DZA">
      <data key="d0">3225866</data>
    </edge>
    <edge source="BEL" target="AZE">
      <data key="d0">14113</data>
    </edge>
    <edge source="BEL" target="ARG">
      <data key="d0">38648</data>
    </edge>
    <edge source="BEL" target="AUS">
      <data key="d0">808266</data>
    </edge>
    <edge source="BEL" target="AUT">
      <data key="d0">4021732</data>
    </edge>
    <edge source="BEL" target="ARM">
      <data key="d0">462413</data>
    </edge>
    <edge source="BEL" target="BOL">
      <data key="d0">101818</data>
    </edge>
    <edge source="BEL" target="BRA">
      <data key="d0">1846108</data>
    </edge>
    <edge source="BEL" target="BGR">
      <data key="d0">15957259</data>
    </edge>
    <edge source="BEL" target="BDI">
      <data key="d0">445828</data>
    </edge>
    <edge source="BEL" target="BLR">
      <data key="d0">2508394</data>
    </edge>
    <edge source="BEL" target="CMR">
      <data key="d0">36659287</data>
    </edge>
    <edge source="BEL" target="CAN">
      <data key="d0">12601848</data>
    </edge>
    <edge source="BEL" target="CAF">
      <data key="d0">2339357</data>
    </edge>
    <edge source="BEL" target="LKA">
      <data key="d0">71280</data>
    </edge>
    <edge source="BEL" target="CHL">
      <data key="d0">924258</data>
    </edge>
    <edge source="BEL" target="CHN">
      <data key="d0">119746987</data>
    </edge>
    <edge source="BEL" target="COL">
      <data key="d0">124957</data>
    </edge>
    <edge source="BEL" target="HRV">
      <data key="d0">131104</data>
    </edge>
    <edge source="BEL" target="CZE">
      <data key="d0">26327824</data>
    </edge>
    <edge source="BEL" target="BEN">
      <data key="d0">815232</data>
    </edge>
    <edge source="BEL" target="DNK">
      <data key="d0">3803028</data>
    </edge>
    <edge source="BEL" target="ECU">
      <data key="d0">174015</data>
    </edge>
    <edge source="BEL" target="ETH">
      <data key="d0">127659</data>
    </edge>
    <edge source="BEL" target="EST">
      <data key="d0">177518</data>
    </edge>
    <edge source="BEL" target="FIN">
      <data key="d0">407659</data>
    </edge>
    <edge source="BEL" target="FRA">
      <data key="d0">74195319</data>
    </edge>
    <edge source="BEL" target="GEO">
      <data key="d0">2224443</data>
    </edge>
    <edge source="BEL" target="GMB">
      <data key="d0">1277485</data>
    </edge>
    <edge source="BEL" target="DEU">
      <data key="d0">179977542</data>
    </edge>
    <edge source="BEL" target="GHA">
      <data key="d0">2143244</data>
    </edge>
    <edge source="BEL" target="GRC">
      <data key="d0">15546952</data>
    </edge>
    <edge source="BEL" target="GTM">
      <data key="d0">255989</data>
    </edge>
    <edge source="BEL" target="HKG">
      <data key="d0">5236749</data>
    </edge>
    <edge source="BEL" target="HUN">
      <data key="d0">8342807</data>
    </edge>
    <edge source="BEL" target="IDN">
      <data key="d0">2428439</data>
    </edge>
    <edge source="BEL" target="IRL">
      <data key="d0">619389</data>
    </edge>
    <edge source="BEL" target="ISR">
      <data key="d0">349740</data>
    </edge>
    <edge source="BEL" target="ITA">
      <data key="d0">65123371</data>
    </edge>
    <edge source="BEL" target="CIV">
      <data key="d0">1989463</data>
    </edge>
    <edge source="BEL" target="JAM">
      <data key="d0">10316</data>
    </edge>
    <edge source="BEL" target="JPN">
      <data key="d0">2972924</data>
    </edge>
    <edge source="BEL" target="KAZ">
      <data key="d0">213549</data>
    </edge>
    <edge source="BEL" target="JOR">
      <data key="d0">3263897</data>
    </edge>
    <edge source="BEL" target="KOR">
      <data key="d0">2836093</data>
    </edge>
    <edge source="BEL" target="KGZ">
      <data key="d0">380640</data>
    </edge>
    <edge source="BEL" target="LBN">
      <data key="d0">4755022</data>
    </edge>
    <edge source="BEL" target="LVA">
      <data key="d0">49143</data>
    </edge>
    <edge source="BEL" target="LTU">
      <data key="d0">25326845</data>
    </edge>
    <edge source="BEL" target="MDG">
      <data key="d0">2713684</data>
    </edge>
    <edge source="BEL" target="MYS">
      <data key="d0">1799051</data>
    </edge>
    <edge source="BEL" target="MRT">
      <data key="d0">466584</data>
    </edge>
    <edge source="BEL" target="MUS">
      <data key="d0">144656</data>
    </edge>
    <edge source="BEL" target="MEX">
      <data key="d0">4436764</data>
    </edge>
    <edge source="BEL" target="MDA">
      <data key="d0">76685</data>
    </edge>
    <edge source="BEL" target="MAR">
      <data key="d0">5573789</data>
    </edge>
    <edge source="BEL" target="MOZ">
      <data key="d0">199643</data>
    </edge>
    <edge source="BEL" target="OMN">
      <data key="d0">2605629</data>
    </edge>
    <edge source="BEL" target="NLD">
      <data key="d0">45618435</data>
    </edge>
    <edge source="BEL" target="NER">
      <data key="d0">618666</data>
    </edge>
    <edge source="BEL" target="NOR">
      <data key="d0">1626209</data>
    </edge>
    <edge source="BEL" target="PAK">
      <data key="d0">3597282</data>
    </edge>
    <edge source="BEL" target="PER">
      <data key="d0">371200</data>
    </edge>
    <edge source="BEL" target="PHL">
      <data key="d0">149066</data>
    </edge>
    <edge source="BEL" target="POL">
      <data key="d0">67485867</data>
    </edge>
    <edge source="BEL" target="PRT">
      <data key="d0">16671586</data>
    </edge>
    <edge source="BEL" target="ROU">
      <data key="d0">31896339</data>
    </edge>
    <edge source="BEL" target="RUS">
      <data key="d0">11230381</data>
    </edge>
    <edge source="BEL" target="SAU">
      <data key="d0">1148997</data>
    </edge>
    <edge source="BEL" target="SEN">
      <data key="d0">1635874</data>
    </edge>
    <edge source="BEL" target="SRB">
      <data key="d0">11944042</data>
    </edge>
    <edge source="BEL" target="IND">
      <data key="d0">21523559</data>
    </edge>
    <edge source="BEL" target="SGP">
      <data key="d0">46157</data>
    </edge>
    <edge source="BEL" target="SVK">
      <data key="d0">1389509</data>
    </edge>
    <edge source="BEL" target="VNM">
      <data key="d0">796736</data>
    </edge>
    <edge source="BEL" target="SVN">
      <data key="d0">3783613</data>
    </edge>
    <edge source="BEL" target="ZAF">
      <data key="d0">1482113</data>
    </edge>
    <edge source="BEL" target="ESP">
      <data key="d0">18596000</data>
    </edge>
    <edge source="BEL" target="SWE">
      <data key="d0">1537995</data>
    </edge>
    <edge source="BEL" target="CHE">
      <data key="d0">8896812</data>
    </edge>
    <edge source="BEL" target="THA">
      <data key="d0">223337</data>
    </edge>
    <edge source="BEL" target="TGO">
      <data key="d0">952904</data>
    </edge>
    <edge source="BEL" target="ARE">
      <data key="d0">5618701</data>
    </edge>
    <edge source="BEL" target="TUN">
      <data key="d0">884050</data>
    </edge>
    <edge source="BEL" target="TUR">
      <data key="d0">59845792</data>
    </edge>
    <edge source="BEL" target="UGA">
      <data key="d0">72055</data>
    </edge>
    <edge source="BEL" target="UKR">
      <data key="d0">5204538</data>
    </edge>
    <edge source="BEL" target="MKD">
      <data key="d0">101239</data>
    </edge>
    <edge source="BEL" target="EGY">
      <data key="d0">5078841</data>
    </edge>
    <edge source="BEL" target="GBR">
      <data key="d0">16766835</data>
    </edge>
    <edge source="BEL" target="TZA">
      <data key="d0">289709</data>
    </edge>
    <edge source="BEL" target="USA">
      <data key="d0">14309878</data>
    </edge>
    <edge source="BEL" target="BFA">
      <data key="d0">779565</data>
    </edge>
    <edge source="BEL" target="URY">
      <data key="d0">557129</data>
    </edge>
    <edge source="CHN" target="ALB">
      <data key="d0">858823</data>
    </edge>
    <edge source="CHN" target="DZA">
      <data key="d0">3814110</data>
    </edge>
    <edge source="CHN" target="AZE">
      <data key="d0">33221</data>
    </edge>
    <edge source="CHN" target="ARG">
      <data key="d0">3785846</data>
    </edge>
    <edge source="CHN" target="AUS">
      <data key="d0">13255993</data>
    </edge>
    <edge source="CHN" target="AUT">
      <data key="d0">14527</data>
    </edge>
    <edge source="CHN" target="ARM">
      <data key="d0">52518</data>
    </edge>
    <edge source="CHN" target="BEL">
      <data key="d0">17367627</data>
    </edge>
    <edge source="CHN" target="BOL">
      <data key="d0">212177</data>
    </edge>
    <edge source="CHN" target="BWA">
      <data key="d0">42960</data>
    </edge>
    <edge source="CHN" target="BRA">
      <data key="d0">54861027</data>
    </edge>
    <edge source="CHN" target="BGR">
      <data key="d0">7568802</data>
    </edge>
    <edge source="CHN" target="BDI">
      <data key="d0">35276</data>
    </edge>
    <edge source="CHN" target="BLR">
      <data key="d0">39665</data>
    </edge>
    <edge source="CHN" target="KHM">
      <data key="d0">6877185</data>
    </edge>
    <edge source="CHN" target="CMR">
      <data key="d0">4054529</data>
    </edge>
    <edge source="CHN" target="CAN">
      <data key="d0">19127647</data>
    </edge>
    <edge source="CHN" target="LKA">
      <data key="d0">1866764</data>
    </edge>
    <edge source="CHN" target="CHL">
      <data key="d0">5998567</data>
    </edge>
    <edge source="CHN" target="COL">
      <data key="d0">11138565</data>
    </edge>
    <edge source="CHN" target="CRI">
      <data key="d0">343053</data>
    </edge>
    <edge source="CHN" target="HRV">
      <data key="d0">335740</data>
    </edge>
    <edge source="CHN" target="CZE">
      <data key="d0">1303158</data>
    </edge>
    <edge source="CHN" target="BEN">
      <data key="d0">6064023</data>
    </edge>
    <edge source="CHN" target="DNK">
      <data key="d0">1613080</data>
    </edge>
    <edge source="CHN" target="ECU">
      <data key="d0">2629170</data>
    </edge>
    <edge source="CHN" target="SLV">
      <data key="d0">2842293</data>
    </edge>
    <edge source="CHN" target="ETH">
      <data key="d0">737253</data>
    </edge>
    <edge source="CHN" target="EST">
      <data key="d0">964106</data>
    </edge>
    <edge source="CHN" target="FIN">
      <data key="d0">7307528</data>
    </edge>
    <edge source="CHN" target="FRA">
      <data key="d0">5219913</data>
    </edge>
    <edge source="CHN" target="GEO">
      <data key="d0">157176</data>
    </edge>
    <edge source="CHN" target="GMB">
      <data key="d0">722648</data>
    </edge>
    <edge source="CHN" target="PSE">
      <data key="d0">224244</data>
    </edge>
    <edge source="CHN" target="DEU">
      <data key="d0">104481494</data>
    </edge>
    <edge source="CHN" target="GHA">
      <data key="d0">22078654</data>
    </edge>
    <edge source="CHN" target="GRC">
      <data key="d0">1379198</data>
    </edge>
    <edge source="CHN" target="GTM">
      <data key="d0">7976931</data>
    </edge>
    <edge source="CHN" target="HND">
      <data key="d0">1615410</data>
    </edge>
    <edge source="CHN" target="HKG">
      <data key="d0">5993923</data>
    </edge>
    <edge source="CHN" target="HUN">
      <data key="d0">22319</data>
    </edge>
    <edge source="CHN" target="IDN">
      <data key="d0">229009252</data>
    </edge>
    <edge source="CHN" target="IRL">
      <data key="d0">117060</data>
    </edge>
    <edge source="CHN" target="ISR">
      <data key="d0">45264485</data>
    </edge>
    <edge source="CHN" target="ITA">
      <data key="d0">340618705</data>
    </edge>
    <edge source="CHN" target="CIV">
      <data key="d0">3503465</data>
    </edge>
    <edge source="CHN" target="JAM">
      <data key="d0">44465</data>
    </edge>
    <edge source="CHN" target="JPN">
      <data key="d0">131212674</data>
    </edge>
    <edge source="CHN" target="KAZ">
      <data key="d0">401384</data>
    </edge>
    <edge source="CHN" target="JOR">
      <data key="d0">3304677</data>
    </edge>
    <edge source="CHN" target="KOR">
      <data key="d0">143606811</data>
    </edge>
    <edge source="CHN" target="KGZ">
      <data key="d0">214227</data>
    </edge>
    <edge source="CHN" target="LBN">
      <data key="d0">1412061</data>
    </edge>
    <edge source="CHN" target="LVA">
      <data key="d0">295448</data>
    </edge>
    <edge source="CHN" target="LTU">
      <data key="d0">2027369</data>
    </edge>
    <edge source="CHN" target="MDG">
      <data key="d0">10478023</data>
    </edge>
    <edge source="CHN" target="MWI">
      <data key="d0">2757011</data>
    </edge>
    <edge source="CHN" target="MYS">
      <data key="d0">29030159</data>
    </edge>
    <edge source="CHN" target="MRT">
      <data key="d0">123741</data>
    </edge>
    <edge source="CHN" target="MUS">
      <data key="d0">4210814</data>
    </edge>
    <edge source="CHN" target="MEX">
      <data key="d0">74737731</data>
    </edge>
    <edge source="CHN" target="MDA">
      <data key="d0">19210</data>
    </edge>
    <edge source="CHN" target="MAR">
      <data key="d0">7180866</data>
    </edge>
    <edge source="CHN" target="MOZ">
      <data key="d0">8809504</data>
    </edge>
    <edge source="CHN" target="NAM">
      <data key="d0">57551</data>
    </edge>
    <edge source="CHN" target="NLD">
      <data key="d0">12248341</data>
    </edge>
    <edge source="CHN" target="NZL">
      <data key="d0">4198430</data>
    </edge>
    <edge source="CHN" target="NIC">
      <data key="d0">1653189</data>
    </edge>
    <edge source="CHN" target="NOR">
      <data key="d0">144317</data>
    </edge>
    <edge source="CHN" target="PAK">
      <data key="d0">162448298</data>
    </edge>
    <edge source="CHN" target="PAN">
      <data key="d0">124573</data>
    </edge>
    <edge source="CHN" target="PRY">
      <data key="d0">607688</data>
    </edge>
    <edge source="CHN" target="PER">
      <data key="d0">23834190</data>
    </edge>
    <edge source="CHN" target="PHL">
      <data key="d0">16557998</data>
    </edge>
    <edge source="CHN" target="POL">
      <data key="d0">7497737</data>
    </edge>
    <edge source="CHN" target="PRT">
      <data key="d0">3102884</data>
    </edge>
    <edge source="CHN" target="ROU">
      <data key="d0">59910187</data>
    </edge>
    <edge source="CHN" target="RUS">
      <data key="d0">37103022</data>
    </edge>
    <edge source="CHN" target="SAU">
      <data key="d0">6366641</data>
    </edge>
    <edge source="CHN" target="SEN">
      <data key="d0">437673</data>
    </edge>
    <edge source="CHN" target="SRB">
      <data key="d0">30620</data>
    </edge>
    <edge source="CHN" target="IND">
      <data key="d0">261984223</data>
    </edge>
    <edge source="CHN" target="SGP">
      <data key="d0">12897552</data>
    </edge>
    <edge source="CHN" target="SVK">
      <data key="d0">278006</data>
    </edge>
    <edge source="CHN" target="VNM">
      <data key="d0">135560980</data>
    </edge>
    <edge source="CHN" target="SVN">
      <data key="d0">1848171</data>
    </edge>
    <edge source="CHN" target="ZAF">
      <data key="d0">2557289</data>
    </edge>
    <edge source="CHN" target="ZWE">
      <data key="d0">179156</data>
    </edge>
    <edge source="CHN" target="ESP">
      <data key="d0">17328386</data>
    </edge>
    <edge source="CHN" target="SWE">
      <data key="d0">199578</data>
    </edge>
    <edge source="CHN" target="CHE">
      <data key="d0">5033606</data>
    </edge>
    <edge source="CHN" target="THA">
      <data key="d0">40809283</data>
    </edge>
    <edge source="CHN" target="TGO">
      <data key="d0">3628872</data>
    </edge>
    <edge source="CHN" target="ARE">
      <data key="d0">7756680</data>
    </edge>
    <edge source="CHN" target="TUN">
      <data key="d0">3441236</data>
    </edge>
    <edge source="CHN" target="TUR">
      <data key="d0">250864299</data>
    </edge>
    <edge source="CHN" target="UGA">
      <data key="d0">875427</data>
    </edge>
    <edge source="CHN" target="UKR">
      <data key="d0">1862690</data>
    </edge>
    <edge source="CHN" target="MKD">
      <data key="d0">105792</data>
    </edge>
    <edge source="CHN" target="EGY">
      <data key="d0">16496683</data>
    </edge>
    <edge source="CHN" target="GBR">
      <data key="d0">41910746</data>
    </edge>
    <edge source="CHN" target="TZA">
      <data key="d0">18573823</data>
    </edge>
    <edge source="CHN" target="USA">
      <data key="d0">285516856</data>
    </edge>
    <edge source="CHN" target="URY">
      <data key="d0">769402</data>
    </edge>
    <edge source="FRA" target="DZA">
      <data key="d0">12170642</data>
    </edge>
    <edge source="FRA" target="ARG">
      <data key="d0">87136</data>
    </edge>
    <edge source="FRA" target="AUS">
      <data key="d0">187777</data>
    </edge>
    <edge source="FRA" target="AUT">
      <data key="d0">4062245</data>
    </edge>
    <edge source="FRA" target="BEL">
      <data key="d0">103173188</data>
    </edge>
    <edge source="FRA" target="BRA">
      <data key="d0">18000</data>
    </edge>
    <edge source="FRA" target="BGR">
      <data key="d0">428704</data>
    </edge>
    <edge source="FRA" target="BDI">
      <data key="d0">71464</data>
    </edge>
    <edge source="FRA" target="BLR">
      <data key="d0">881800</data>
    </edge>
    <edge source="FRA" target="CMR">
      <data key="d0">3175342</data>
    </edge>
    <edge source="FRA" target="CAN">
      <data key="d0">1257535</data>
    </edge>
    <edge source="FRA" target="LKA">
      <data key="d0">19279</data>
    </edge>
    <edge source="FRA" target="CHN">
      <data key="d0">258379499</data>
    </edge>
    <edge source="FRA" target="CZE">
      <data key="d0">2135373</data>
    </edge>
    <edge source="FRA" target="BEN">
      <data key="d0">218978</data>
    </edge>
    <edge source="FRA" target="DNK">
      <data key="d0">174194</data>
    </edge>
    <edge source="FRA" target="ECU">
      <data key="d0">403174</data>
    </edge>
    <edge source="FRA" target="EST">
      <data key="d0">71627</data>
    </edge>
    <edge source="FRA" target="FIN">
      <data key="d0">14407</data>
    </edge>
    <edge source="FRA" target="GEO">
      <data key="d0">71375</data>
    </edge>
    <edge source="FRA" target="DEU">
      <data key="d0">33198660</data>
    </edge>
    <edge source="FRA" target="GHA">
      <data key="d0">40673</data>
    </edge>
    <edge source="FRA" target="GRC">
      <data key="d0">272567</data>
    </edge>
    <edge source="FRA" target="HKG">
      <data key="d0">2854658</data>
    </edge>
    <edge source="FRA" target="HUN">
      <data key="d0">1662966</data>
    </edge>
    <edge source="FRA" target="IRL">
      <data key="d0">17732</data>
    </edge>
    <edge source="FRA" target="ISR">
      <data key="d0">481052</data>
    </edge>
    <edge source="FRA" target="ITA">
      <data key="d0">7976234</data>
    </edge>
    <edge source="FRA" target="CIV">
      <data key="d0">188210</data>
    </edge>
    <edge source="FRA" target="JPN">
      <data key="d0">4026346</data>
    </edge>
    <edge source="FRA" target="KAZ">
      <data key="d0">35174</data>
    </edge>
    <edge source="FRA" target="KOR">
      <data key="d0">753275</data>
    </edge>
    <edge source="FRA" target="KGZ">
      <data key="d0">11067</data>
    </edge>
    <edge source="FRA" target="LBN">
      <data key="d0">94636</data>
    </edge>
    <edge source="FRA" target="LVA">
      <data key="d0">745665</data>
    </edge>
    <edge source="FRA" target="LTU">
      <data key="d0">11250435</data>
    </edge>
    <edge source="FRA" target="MDG">
      <data key="d0">7481664</data>
    </edge>
    <edge source="FRA" target="MYS">
      <data key="d0">37919</data>
    </edge>
    <edge source="FRA" target="MRT">
      <data key="d0">2224975</data>
    </edge>
    <edge source="FRA" target="MUS">
      <data key="d0">919350</data>
    </edge>
    <edge source="FRA" target="MEX">
      <data key="d0">218733</data>
    </edge>
    <edge source="FRA" target="MAR">
      <data key="d0">382282</data>
    </edge>
    <edge source="FRA" target="MOZ">
      <data key="d0">900176</data>
    </edge>
    <edge source="FRA" target="NLD">
      <data key="d0">9885554</data>
    </edge>
    <edge source="FRA" target="NZL">
      <data key="d0">11147</data>
    </edge>
    <edge source="FRA" target="NER">
      <data key="d0">154541</data>
    </edge>
    <edge source="FRA" target="NOR">
      <data key="d0">123254</data>
    </edge>
    <edge source="FRA" target="PAK">
      <data key="d0">2104044</data>
    </edge>
    <edge source="FRA" target="PER">
      <data key="d0">511653</data>
    </edge>
    <edge source="FRA" target="POL">
      <data key="d0">15022936</data>
    </edge>
    <edge source="FRA" target="PRT">
      <data key="d0">4789345</data>
    </edge>
    <edge source="FRA" target="ROU">
      <data key="d0">313985</data>
    </edge>
    <edge source="FRA" target="RUS">
      <data key="d0">258401</data>
    </edge>
    <edge source="FRA" target="SAU">
      <data key="d0">23038</data>
    </edge>
    <edge source="FRA" target="SEN">
      <data key="d0">4905394</data>
    </edge>
    <edge source="FRA" target="IND">
      <data key="d0">11796810</data>
    </edge>
    <edge source="FRA" target="SGP">
      <data key="d0">18524</data>
    </edge>
    <edge source="FRA" target="SVK">
      <data key="d0">305874</data>
    </edge>
    <edge source="FRA" target="SVN">
      <data key="d0">43161</data>
    </edge>
    <edge source="FRA" target="ZAF">
      <data key="d0">1178418</data>
    </edge>
    <edge source="FRA" target="ESP">
      <data key="d0">7926348</data>
    </edge>
    <edge source="FRA" target="SWE">
      <data key="d0">418435</data>
    </edge>
    <edge source="FRA" target="CHE">
      <data key="d0">2916953</data>
    </edge>
    <edge source="FRA" target="TGO">
      <data key="d0">4429126</data>
    </edge>
    <edge source="FRA" target="ARE">
      <data key="d0">6851389</data>
    </edge>
    <edge source="FRA" target="TUN">
      <data key="d0">27247284</data>
    </edge>
    <edge source="FRA" target="TUR">
      <data key="d0">6632861</data>
    </edge>
    <edge source="FRA" target="EGY">
      <data key="d0">147667</data>
    </edge>
    <edge source="FRA" target="GBR">
      <data key="d0">7826922</data>
    </edge>
    <edge source="FRA" target="TZA">
      <data key="d0">642610</data>
    </edge>
    <edge source="FRA" target="USA">
      <data key="d0">8486442</data>
    </edge>
    <edge source="FRA" target="BFA">
      <data key="d0">2702551</data>
    </edge>
    <edge source="DEU" target="ALB">
      <data key="d0">1639608</data>
    </edge>
    <edge source="DEU" target="DZA">
      <data key="d0">175053</data>
    </edge>
    <edge source="DEU" target="AZE">
      <data key="d0">72816</data>
    </edge>
    <edge source="DEU" target="ARG">
      <data key="d0">330754</data>
    </edge>
    <edge source="DEU" target="AUS">
      <data key="d0">1297091</data>
    </edge>
    <edge source="DEU" target="AUT">
      <data key="d0">22135890</data>
    </edge>
    <edge source="DEU" target="ARM">
      <data key="d0">137094</data>
    </edge>
    <edge source="DEU" target="BEL">
      <data key="d0">26695066</data>
    </edge>
    <edge source="DEU" target="BOL">
      <data key="d0">30060</data>
    </edge>
    <edge source="DEU" target="BWA">
      <data key="d0">60456</data>
    </edge>
    <edge source="DEU" target="BRA">
      <data key="d0">2764544</data>
    </edge>
    <edge source="DEU" target="BGR">
      <data key="d0">17464401</data>
    </edge>
    <edge source="DEU" target="BLR">
      <data key="d0">2088569</data>
    </edge>
    <edge source="DEU" target="CMR">
      <data key="d0">11532891</data>
    </edge>
    <edge source="DEU" target="CAN">
      <data key="d0">2425717</data>
    </edge>
    <edge source="DEU" target="CAF">
      <data key="d0">1271720</data>
    </edge>
    <edge source="DEU" target="CHL">
      <data key="d0">7730622</data>
    </edge>
    <edge source="DEU" target="CHN">
      <data key="d0">16790534</data>
    </edge>
    <edge source="DEU" target="COL">
      <data key="d0">318873</data>
    </edge>
    <edge source="DEU" target="CRI">
      <data key="d0">141632</data>
    </edge>
    <edge source="DEU" target="HRV">
      <data key="d0">3154459</data>
    </edge>
    <edge source="DEU" target="CZE">
      <data key="d0">130234286</data>
    </edge>
    <edge source="DEU" target="BEN">
      <data key="d0">481460</data>
    </edge>
    <edge source="DEU" target="DNK">
      <data key="d0">1513330</data>
    </edge>
    <edge source="DEU" target="ECU">
      <data key="d0">53790</data>
    </edge>
    <edge source="DEU" target="EST">
      <data key="d0">1369000</data>
    </edge>
    <edge source="DEU" target="FIN">
      <data key="d0">2454463</data>
    </edge>
    <edge source="DEU" target="FRA">
      <data key="d0">29975515</data>
    </edge>
    <edge source="DEU" target="GEO">
      <data key="d0">1054610</data>
    </edge>
    <edge source="DEU" target="GMB">
      <data key="d0">733255</data>
    </edge>
    <edge source="DEU" target="GHA">
      <data key="d0">7881380</data>
    </edge>
    <edge source="DEU" target="GRC">
      <data key="d0">864562</data>
    </edge>
    <edge source="DEU" target="HKG">
      <data key="d0">277858</data>
    </edge>
    <edge source="DEU" target="HUN">
      <data key="d0">19084691</data>
    </edge>
    <edge source="DEU" target="IDN">
      <data key="d0">147598</data>
    </edge>
    <edge source="DEU" target="IRL">
      <data key="d0">431089</data>
    </edge>
    <edge source="DEU" target="ISR">
      <data key="d0">4054264</data>
    </edge>
    <edge source="DEU" target="ITA">
      <data key="d0">71269104</data>
    </edge>
    <edge source="DEU" target="CIV">
      <data key="d0">3632854</data>
    </edge>
    <edge source="DEU" target="JPN">
      <data key="d0">1144226</data>
    </edge>
    <edge source="DEU" target="KAZ">
      <data key="d0">841585</data>
    </edge>
    <edge source="DEU" target="JOR">
      <data key="d0">3649275</data>
    </edge>
    <edge source="DEU" target="KOR">
      <data key="d0">1657612</data>
    </edge>
    <edge source="DEU" target="KGZ">
      <data key="d0">1462845</data>
    </edge>
    <edge source="DEU" target="LBN">
      <data key="d0">9357078</data>
    </edge>
    <edge source="DEU" target="LVA">
      <data key="d0">4480758</data>
    </edge>
    <edge source="DEU" target="LTU">
      <data key="d0">7835976</data>
    </edge>
    <edge source="DEU" target="MDG">
      <data key="d0">698383</data>
    </edge>
    <edge source="DEU" target="MWI">
      <data key="d0">975100</data>
    </edge>
    <edge source="DEU" target="MYS">
      <data key="d0">1876896</data>
    </edge>
    <edge source="DEU" target="MRT">
      <data key="d0">664123</data>
    </edge>
    <edge source="DEU" target="MUS">
      <data key="d0">616346</data>
    </edge>
    <edge source="DEU" target="MEX">
      <data key="d0">5345219</data>
    </edge>
    <edge source="DEU" target="MDA">
      <data key="d0">2498755</data>
    </edge>
    <edge source="DEU" target="MAR">
      <data key="d0">7782741</data>
    </edge>
    <edge source="DEU" target="MOZ">
      <data key="d0">2668278</data>
    </edge>
    <edge source="DEU" target="OMN">
      <data key="d0">770677</data>
    </edge>
    <edge source="DEU" target="NLD">
      <data key="d0">67768938</data>
    </edge>
    <edge source="DEU" target="NZL">
      <data key="d0">29803</data>
    </edge>
    <edge source="DEU" target="NER">
      <data key="d0">168344</data>
    </edge>
    <edge source="DEU" target="NOR">
      <data key="d0">343535</data>
    </edge>
    <edge source="DEU" target="PAK">
      <data key="d0">6810286</data>
    </edge>
    <edge source="DEU" target="PAN">
      <data key="d0">1032807</data>
    </edge>
    <edge source="DEU" target="PRY">
      <data key="d0">105517</data>
    </edge>
    <edge source="DEU" target="PER">
      <data key="d0">2151203</data>
    </edge>
    <edge source="DEU" target="PHL">
      <data key="d0">44850</data>
    </edge>
    <edge source="DEU" target="POL">
      <data key="d0">98408635</data>
    </edge>
    <edge source="DEU" target="PRT">
      <data key="d0">7890240</data>
    </edge>
    <edge source="DEU" target="ROU">
      <data key="d0">45369810</data>
    </edge>
    <edge source="DEU" target="RUS">
      <data key="d0">18009179</data>
    </edge>
    <edge source="DEU" target="SAU">
      <data key="d0">44316</data>
    </edge>
    <edge source="DEU" target="SEN">
      <data key="d0">1715789</data>
    </edge>
    <edge source="DEU" target="SRB">
      <data key="d0">3645336</data>
    </edge>
    <edge source="DEU" target="IND">
      <data key="d0">8933996</data>
    </edge>
    <edge source="DEU" target="SGP">
      <data key="d0">14585</data>
    </edge>
    <edge source="DEU" target="SVK">
      <data key="d0">3921256</data>
    </edge>
    <edge source="DEU" target="VNM">
      <data key="d0">505313</data>
    </edge>
    <edge source="DEU" target="SVN">
      <data key="d0">2322677</data>
    </edge>
    <edge source="DEU" target="ZAF">
      <data key="d0">3210558</data>
    </edge>
    <edge source="DEU" target="ESP">
      <data key="d0">14518440</data>
    </edge>
    <edge source="DEU" target="SWE">
      <data key="d0">8936496</data>
    </edge>
    <edge source="DEU" target="CHE">
      <data key="d0">14245089</data>
    </edge>
    <edge source="DEU" target="THA">
      <data key="d0">1158183</data>
    </edge>
    <edge source="DEU" target="TGO">
      <data key="d0">6385891</data>
    </edge>
    <edge source="DEU" target="ARE">
      <data key="d0">6654796</data>
    </edge>
    <edge source="DEU" target="TUN">
      <data key="d0">14314014</data>
    </edge>
    <edge source="DEU" target="TUR">
      <data key="d0">39742803</data>
    </edge>
    <edge source="DEU" target="UGA">
      <data key="d0">5155822</data>
    </edge>
    <edge source="DEU" target="UKR">
      <data key="d0">18875186</data>
    </edge>
    <edge source="DEU" target="MKD">
      <data key="d0">333627</data>
    </edge>
    <edge source="DEU" target="EGY">
      <data key="d0">13634347</data>
    </edge>
    <edge source="DEU" target="GBR">
      <data key="d0">19519810</data>
    </edge>
    <edge source="DEU" target="TZA">
      <data key="d0">4349156</data>
    </edge>
    <edge source="DEU" target="USA">
      <data key="d0">54729220</data>
    </edge>
    <edge source="DEU" target="BFA">
      <data key="d0">80934</data>
    </edge>
    <edge source="DEU" target="URY">
      <data key="d0">411137</data>
    </edge>
    <edge source="LBN" target="DZA">
      <data key="d0">30351</data>
    </edge>
    <edge source="LBN" target="CMR">
      <data key="d0">19290</data>
    </edge>
    <edge source="LBN" target="CHL">
      <data key="d0">11450</data>
    </edge>
    <edge source="LBN" target="DEU">
      <data key="d0">58923</data>
    </edge>
    <edge source="LBN" target="JOR">
      <data key="d0">24668</data>
    </edge>
    <edge source="LBN" target="SAU">
      <data key="d0">571846</data>
    </edge>
    <edge source="LBN" target="IND">
      <data key="d0">40076</data>
    </edge>
    <edge source="LBN" target="ARE">
      <data key="d0">40737</data>
    </edge>
    <edge source="LBN" target="TUR">
      <data key="d0">124421</data>
    </edge>
    <edge source="LBN" target="GBR">
      <data key="d0">18200</data>
    </edge>
    <edge source="IND" target="DZA">
      <data key="d0">1283315</data>
    </edge>
    <edge source="IND" target="AZE">
      <data key="d0">83474</data>
    </edge>
    <edge source="IND" target="ARG">
      <data key="d0">2818005</data>
    </edge>
    <edge source="IND" target="AUS">
      <data key="d0">7850472</data>
    </edge>
    <edge source="IND" target="AUT">
      <data key="d0">23440</data>
    </edge>
    <edge source="IND" target="BEL">
      <data key="d0">28032087</data>
    </edge>
    <edge source="IND" target="BWA">
      <data key="d0">32126</data>
    </edge>
    <edge source="IND" target="BRA">
      <data key="d0">7429950</data>
    </edge>
    <edge source="IND" target="BGR">
      <data key="d0">2046225</data>
    </edge>
    <edge source="IND" target="BDI">
      <data key="d0">266688</data>
    </edge>
    <edge source="IND" target="BLR">
      <data key="d0">36739</data>
    </edge>
    <edge source="IND" target="KHM">
      <data key="d0">319343</data>
    </edge>
    <edge source="IND" target="CAN">
      <data key="d0">2961719</data>
    </edge>
    <edge source="IND" target="LKA">
      <data key="d0">199544</data>
    </edge>
    <edge source="IND" target="CHL">
      <data key="d0">738195</data>
    </edge>
    <edge source="IND" target="CHN">
      <data key="d0">425983366</data>
    </edge>
    <edge source="IND" target="COL">
      <data key="d0">2547424</data>
    </edge>
    <edge source="IND" target="CRI">
      <data key="d0">268672</data>
    </edge>
    <edge source="IND" target="HRV">
      <data key="d0">90363</data>
    </edge>
    <edge source="IND" target="CZE">
      <data key="d0">1158030</data>
    </edge>
    <edge source="IND" target="DNK">
      <data key="d0">328726</data>
    </edge>
    <edge source="IND" target="ECU">
      <data key="d0">1171937</data>
    </edge>
    <edge source="IND" target="SLV">
      <data key="d0">2513989</data>
    </edge>
    <edge source="IND" target="ETH">
      <data key="d0">1195439</data>
    </edge>
    <edge source="IND" target="EST">
      <data key="d0">74588</data>
    </edge>
    <edge source="IND" target="FIN">
      <data key="d0">6334465</data>
    </edge>
    <edge source="IND" target="FRA">
      <data key="d0">22255055</data>
    </edge>
    <edge source="IND" target="GEO">
      <data key="d0">198445</data>
    </edge>
    <edge source="IND" target="GMB">
      <data key="d0">280969</data>
    </edge>
    <edge source="IND" target="DEU">
      <data key="d0">30337282</data>
    </edge>
    <edge source="IND" target="GHA">
      <data key="d0">2505170</data>
    </edge>
    <edge source="IND" target="GRC">
      <data key="d0">614299</data>
    </edge>
    <edge source="IND" target="GTM">
      <data key="d0">311806</data>
    </edge>
    <edge source="IND" target="HND">
      <data key="d0">1509547</data>
    </edge>
    <edge source="IND" target="HKG">
      <data key="d0">2462495</data>
    </edge>
    <edge source="IND" target="HUN">
      <data key="d0">892175</data>
    </edge>
    <edge source="IND" target="IDN">
      <data key="d0">83184789</data>
    </edge>
    <edge source="IND" target="IRL">
      <data key="d0">2536718</data>
    </edge>
    <edge source="IND" target="ISR">
      <data key="d0">28207948</data>
    </edge>
    <edge source="IND" target="ITA">
      <data key="d0">61653652</data>
    </edge>
    <edge source="IND" target="JAM">
      <data key="d0">12348</data>
    </edge>
    <edge source="IND" target="JPN">
      <data key="d0">13012556</data>
    </edge>
    <edge source="IND" target="KAZ">
      <data key="d0">116895</data>
    </edge>
    <edge source="IND" target="JOR">
      <data key="d0">1754864</data>
    </edge>
    <edge source="IND" target="KOR">
      <data key="d0">31235726</data>
    </edge>
    <edge source="IND" target="LBN">
      <data key="d0">355259</data>
    </edge>
    <edge source="IND" target="LVA">
      <data key="d0">882577</data>
    </edge>
    <edge source="IND" target="LTU">
      <data key="d0">111490</data>
    </edge>
    <edge source="IND" target="MDG">
      <data key="d0">288101</data>
    </edge>
    <edge source="IND" target="MWI">
      <data key="d0">3862874</data>
    </edge>
    <edge source="IND" target="MYS">
      <data key="d0">11693952</data>
    </edge>
    <edge source="IND" target="MUS">
      <data key="d0">3652114</data>
    </edge>
    <edge source="IND" target="MEX">
      <data key="d0">9752787</data>
    </edge>
    <edge source="IND" target="MAR">
      <data key="d0">5455517</data>
    </edge>
    <edge source="IND" target="MOZ">
      <data key="d0">4672040</data>
    </edge>
    <edge source="IND" target="OMN">
      <data key="d0">125742</data>
    </edge>
    <edge source="IND" target="NAM">
      <data key="d0">30717</data>
    </edge>
    <edge source="IND" target="NLD">
      <data key="d0">29693622</data>
    </edge>
    <edge source="IND" target="NZL">
      <data key="d0">878727</data>
    </edge>
    <edge source="IND" target="NIC">
      <data key="d0">246360</data>
    </edge>
    <edge source="IND" target="NOR">
      <data key="d0">122466</data>
    </edge>
    <edge source="IND" target="PAK">
      <data key="d0">299434537</data>
    </edge>
    <edge source="IND" target="PAN">
      <data key="d0">34271</data>
    </edge>
    <edge source="IND" target="PER">
      <data key="d0">2859459</data>
    </edge>
    <edge source="IND" target="PHL">
      <data key="d0">6260215</data>
    </edge>
    <edge source="IND" target="POL">
      <data key="d0">6559167</data>
    </edge>
    <edge source="IND" target="PRT">
      <data key="d0">7595419</data>
    </edge>
    <edge source="IND" target="ROU">
      <data key="d0">1381859</data>
    </edge>
    <edge source="IND" target="RUS">
      <data key="d0">9026397</data>
    </edge>
    <edge source="IND" target="SAU">
      <data key="d0">531777</data>
    </edge>
    <edge source="IND" target="SEN">
      <data key="d0">863478</data>
    </edge>
    <edge source="IND" target="SGP">
      <data key="d0">2593921</data>
    </edge>
    <edge source="IND" target="SVK">
      <data key="d0">47821</data>
    </edge>
    <edge source="IND" target="VNM">
      <data key="d0">169517618</data>
    </edge>
    <edge source="IND" target="SVN">
      <data key="d0">1693923</data>
    </edge>
    <edge source="IND" target="ZAF">
      <data key="d0">3923911</data>
    </edge>
    <edge source="IND" target="ZWE">
      <data key="d0">31096</data>
    </edge>
    <edge source="IND" target="ESP">
      <data key="d0">30410238</data>
    </edge>
    <edge source="IND" target="SWE">
      <data key="d0">1170516</data>
    </edge>
    <edge source="IND" target="CHE">
      <data key="d0">41639</data>
    </edge>
    <edge source="IND" target="THA">
      <data key="d0">22564569</data>
    </edge>
    <edge source="IND" target="TGO">
      <data key="d0">12292</data>
    </edge>
    <edge source="IND" target="ARE">
      <data key="d0">17788817</data>
    </edge>
    <edge source="IND" target="TUN">
      <data key="d0">478504</data>
    </edge>
    <edge source="IND" target="TUR">
      <data key="d0">88224677</data>
    </edge>
    <edge source="IND" target="UGA">
      <data key="d0">5721505</data>
    </edge>
    <edge source="IND" target="UKR">
      <data key="d0">100981</data>
    </edge>
    <edge source="IND" target="EGY">
      <data key="d0">12632261</data>
    </edge>
    <edge source="IND" target="GBR">
      <data key="d0">10052540</data>
    </edge>
    <edge source="IND" target="TZA">
      <data key="d0">6150948</data>
    </edge>
    <edge source="IND" target="USA">
      <data key="d0">121501873</data>
    </edge>
    <edge source="IND" target="URY">
      <data key="d0">86331</data>
    </edge>
    <edge source="ESP" target="ALB">
      <data key="d0">61779</data>
    </edge>
    <edge source="ESP" target="DZA">
      <data key="d0">3126474</data>
    </edge>
    <edge source="ESP" target="ARG">
      <data key="d0">15740</data>
    </edge>
    <edge source="ESP" target="AUS">
      <data key="d0">451651</data>
    </edge>
    <edge source="ESP" target="AUT">
      <data key="d0">67923</data>
    </edge>
    <edge source="ESP" target="BEL">
      <data key="d0">1638349</data>
    </edge>
    <edge source="ESP" target="BOL">
      <data key="d0">29751</data>
    </edge>
    <edge source="ESP" target="BRA">
      <data key="d0">957372</data>
    </edge>
    <edge source="ESP" target="BGR">
      <data key="d0">513749</data>
    </edge>
    <edge source="ESP" target="CMR">
      <data key="d0">1896827</data>
    </edge>
    <edge source="ESP" target="CAN">
      <data key="d0">1046864</data>
    </edge>
    <edge source="ESP" target="CHL">
      <data key="d0">1500454</data>
    </edge>
    <edge source="ESP" target="CHN">
      <data key="d0">30069772</data>
    </edge>
    <edge source="ESP" target="COL">
      <data key="d0">74097</data>
    </edge>
    <edge source="ESP" target="CRI">
      <data key="d0">11509</data>
    </edge>
    <edge source="ESP" target="CZE">
      <data key="d0">1425281</data>
    </edge>
    <edge source="ESP" target="BEN">
      <data key="d0">2087630</data>
    </edge>
    <edge source="ESP" target="DNK">
      <data key="d0">2328652</data>
    </edge>
    <edge source="ESP" target="ECU">
      <data key="d0">104343</data>
    </edge>
    <edge source="ESP" target="SLV">
      <data key="d0">16062</data>
    </edge>
    <edge source="ESP" target="FRA">
      <data key="d0">9694808</data>
    </edge>
    <edge source="ESP" target="GMB">
      <data key="d0">377183</data>
    </edge>
    <edge source="ESP" target="DEU">
      <data key="d0">9705802</data>
    </edge>
    <edge source="ESP" target="GHA">
      <data key="d0">2208676</data>
    </edge>
    <edge source="ESP" target="GRC">
      <data key="d0">7563935</data>
    </edge>
    <edge source="ESP" target="GTM">
      <data key="d0">253001</data>
    </edge>
    <edge source="ESP" target="HND">
      <data key="d0">172088</data>
    </edge>
    <edge source="ESP" target="HKG">
      <data key="d0">24572</data>
    </edge>
    <edge source="ESP" target="HUN">
      <data key="d0">465537</data>
    </edge>
    <edge source="ESP" target="IDN">
      <data key="d0">15486985</data>
    </edge>
    <edge source="ESP" target="IRL">
      <data key="d0">100311</data>
    </edge>
    <edge source="ESP" target="ITA">
      <data key="d0">7771262</data>
    </edge>
    <edge source="ESP" target="CIV">
      <data key="d0">475227</data>
    </edge>
    <edge source="ESP" target="JPN">
      <data key="d0">243945</data>
    </edge>
    <edge source="ESP" target="JOR">
      <data key="d0">67437</data>
    </edge>
    <edge source="ESP" target="KOR">
      <data key="d0">23111</data>
    </edge>
    <edge source="ESP" target="LBN">
      <data key="d0">118639</data>
    </edge>
    <edge source="ESP" target="LTU">
      <data key="d0">72305</data>
    </edge>
    <edge source="ESP" target="MDG">
      <data key="d0">72338</data>
    </edge>
    <edge source="ESP" target="MRT">
      <data key="d0">78035</data>
    </edge>
    <edge source="ESP" target="MUS">
      <data key="d0">255861</data>
    </edge>
    <edge source="ESP" target="MEX">
      <data key="d0">2275724</data>
    </edge>
    <edge source="ESP" target="MDA">
      <data key="d0">19274</data>
    </edge>
    <edge source="ESP" target="MAR">
      <data key="d0">12866874</data>
    </edge>
    <edge source="ESP" target="MOZ">
      <data key="d0">934124</data>
    </edge>
    <edge source="ESP" target="NLD">
      <data key="d0">697859</data>
    </edge>
    <edge source="ESP" target="NZL">
      <data key="d0">49644</data>
    </edge>
    <edge source="ESP" target="NIC">
      <data key="d0">117762</data>
    </edge>
    <edge source="ESP" target="NER">
      <data key="d0">299844</data>
    </edge>
    <edge source="ESP" target="PAK">
      <data key="d0">11882796</data>
    </edge>
    <edge source="ESP" target="PAN">
      <data key="d0">107757</data>
    </edge>
    <edge source="ESP" target="PRY">
      <data key="d0">100650</data>
    </edge>
    <edge source="ESP" target="PER">
      <data key="d0">39941</data>
    </edge>
    <edge source="ESP" target="PHL">
      <data key="d0">33256</data>
    </edge>
    <edge source="ESP" target="POL">
      <data key="d0">1207585</data>
    </edge>
    <edge source="ESP" target="PRT">
      <data key="d0">17938799</data>
    </edge>
    <edge source="ESP" target="ROU">
      <data key="d0">439904</data>
    </edge>
    <edge source="ESP" target="RUS">
      <data key="d0">108893</data>
    </edge>
    <edge source="ESP" target="SAU">
      <data key="d0">44045</data>
    </edge>
    <edge source="ESP" target="SEN">
      <data key="d0">827123</data>
    </edge>
    <edge source="ESP" target="SRB">
      <data key="d0">10157</data>
    </edge>
    <edge source="ESP" target="IND">
      <data key="d0">4687411</data>
    </edge>
    <edge source="ESP" target="SVK">
      <data key="d0">102060</data>
    </edge>
    <edge source="ESP" target="VNM">
      <data key="d0">20110397</data>
    </edge>
    <edge source="ESP" target="ZAF">
      <data key="d0">146757</data>
    </edge>
    <edge source="ESP" target="SWE">
      <data key="d0">94244</data>
    </edge>
    <edge source="ESP" target="CHE">
      <data key="d0">177192</data>
    </edge>
    <edge source="ESP" target="THA">
      <data key="d0">1225796</data>
    </edge>
    <edge source="ESP" target="TGO">
      <data key="d0">2653925</data>
    </edge>
    <edge source="ESP" target="ARE">
      <data key="d0">1575338</data>
    </edge>
    <edge source="ESP" target="TUN">
      <data key="d0">896772</data>
    </edge>
    <edge source="ESP" target="TUR">
      <data key="d0">15057556</data>
    </edge>
    <edge source="ESP" target="UKR">
      <data key="d0">181686</data>
    </edge>
    <edge source="ESP" target="MKD">
      <data key="d0">51170</data>
    </edge>
    <edge source="ESP" target="EGY">
      <data key="d0">523514</data>
    </edge>
    <edge source="ESP" target="GBR">
      <data key="d0">11721420</data>
    </edge>
    <edge source="ESP" target="TZA">
      <data key="d0">31858</data>
    </edge>
    <edge source="ESP" target="USA">
      <data key="d0">3267321</data>
    </edge>
    <edge source="ESP" target="BFA">
      <data key="d0">84157</data>
    </edge>
    <edge source="ESP" target="URY">
      <data key="d0">75877</data>
    </edge>
    <edge source="TUN" target="BEL">
      <data key="d0">681117</data>
    </edge>
    <edge source="TUN" target="CMR">
      <data key="d0">10849</data>
    </edge>
    <edge source="TUN" target="CAN">
      <data key="d0">1401988</data>
    </edge>
    <edge source="TUN" target="CHL">
      <data key="d0">101630</data>
    </edge>
    <edge source="TUN" target="CHN">
      <data key="d0">517415</data>
    </edge>
    <edge source="TUN" target="BEN">
      <data key="d0">1282466</data>
    </edge>
    <edge source="TUN" target="FRA">
      <data key="d0">8536174</data>
    </edge>
    <edge source="TUN" target="GEO">
      <data key="d0">96163</data>
    </edge>
    <edge source="TUN" target="GMB">
      <data key="d0">27219</data>
    </edge>
    <edge source="TUN" target="DEU">
      <data key="d0">1589733</data>
    </edge>
    <edge source="TUN" target="GHA">
      <data key="d0">72628</data>
    </edge>
    <edge source="TUN" target="GTM">
      <data key="d0">39883</data>
    </edge>
    <edge source="TUN" target="HKG">
      <data key="d0">70641</data>
    </edge>
    <edge source="TUN" target="ITA">
      <data key="d0">793385</data>
    </edge>
    <edge source="TUN" target="CIV">
      <data key="d0">42144</data>
    </edge>
    <edge source="TUN" target="JPN">
      <data key="d0">56203</data>
    </edge>
    <edge source="TUN" target="JOR">
      <data key="d0">233528</data>
    </edge>
    <edge source="TUN" target="LBN">
      <data key="d0">142621</data>
    </edge>
    <edge source="TUN" target="MDG">
      <data key="d0">84625</data>
    </edge>
    <edge source="TUN" target="MRT">
      <data key="d0">45043</data>
    </edge>
    <edge source="TUN" target="MAR">
      <data key="d0">208092</data>
    </edge>
    <edge source="TUN" target="MOZ">
      <data key="d0">22878</data>
    </edge>
    <edge source="TUN" target="NLD">
      <data key="d0">1220068</data>
    </edge>
    <edge source="TUN" target="NER">
      <data key="d0">437871</data>
    </edge>
    <edge source="TUN" target="PAK">
      <data key="d0">1978781</data>
    </edge>
    <edge source="TUN" target="POL">
      <data key="d0">438646</data>
    </edge>
    <edge source="TUN" target="SEN">
      <data key="d0">423369</data>
    </edge>
    <edge source="TUN" target="IND">
      <data key="d0">6603204</data>
    </edge>
    <edge source="TUN" target="ZAF">
      <data key="d0">21444</data>
    </edge>
    <edge source="TUN" target="ESP">
      <data key="d0">420559</data>
    </edge>
    <edge source="TUN" target="TGO">
      <data key="d0">1355703</data>
    </edge>
    <edge source="TUN" target="ARE">
      <data key="d0">497722</data>
    </edge>
    <edge source="TUN" target="TUR">
      <data key="d0">32271</data>
    </edge>
    <edge source="TUN" target="UKR">
      <data key="d0">77519</data>
    </edge>
    <edge source="TUN" target="EGY">
      <data key="d0">531020</data>
    </edge>
    <edge source="TUN" target="GBR">
      <data key="d0">98980</data>
    </edge>
    <edge source="TUN" target="USA">
      <data key="d0">69942</data>
    </edge>
    <edge source="TUN" target="BFA">
      <data key="d0">686822</data>
    </edge>
    <edge source="TUR" target="ALB">
      <data key="d0">212858</data>
    </edge>
    <edge source="TUR" target="DZA">
      <data key="d0">684551</data>
    </edge>
    <edge source="TUR" target="AZE">
      <data key="d0">170249</data>
    </edge>
    <edge source="TUR" target="ARG">
      <data key="d0">1085711</data>
    </edge>
    <edge source="TUR" target="AUS">
      <data key="d0">29113</data>
    </edge>
    <edge source="TUR" target="AUT">
      <data key="d0">808888</data>
    </edge>
    <edge source="TUR" target="BEL">
      <data key="d0">6382470</data>
    </edge>
    <edge source="TUR" target="BRA">
      <data key="d0">2960597</data>
    </edge>
    <edge source="TUR" target="BGR">
      <data key="d0">6146693</data>
    </edge>
    <edge source="TUR" target="BLR">
      <data key="d0">227357</data>
    </edge>
    <edge source="TUR" target="CAN">
      <data key="d0">4208163</data>
    </edge>
    <edge source="TUR" target="CHL">
      <data key="d0">43219</data>
    </edge>
    <edge source="TUR" target="CHN">
      <data key="d0">32868633</data>
    </edge>
    <edge source="TUR" target="COL">
      <data key="d0">107056</data>
    </edge>
    <edge source="TUR" target="HRV">
      <data key="d0">432038</data>
    </edge>
    <edge source="TUR" target="CZE">
      <data key="d0">1128326</data>
    </edge>
    <edge source="TUR" target="DNK">
      <data key="d0">125669</data>
    </edge>
    <edge source="TUR" target="ETH">
      <data key="d0">454958</data>
    </edge>
    <edge source="TUR" target="EST">
      <data key="d0">1805346</data>
    </edge>
    <edge source="TUR" target="FIN">
      <data key="d0">544685</data>
    </edge>
    <edge source="TUR" target="FRA">
      <data key="d0">9792346</data>
    </edge>
    <edge source="TUR" target="GEO">
      <data key="d0">143394</data>
    </edge>
    <edge source="TUR" target="DEU">
      <data key="d0">24815161</data>
    </edge>
    <edge source="TUR" target="GHA">
      <data key="d0">23120</data>
    </edge>
    <edge source="TUR" target="GRC">
      <data key="d0">6061185</data>
    </edge>
    <edge source="TUR" target="GTM">
      <data key="d0">23340</data>
    </edge>
    <edge source="TUR" target="HKG">
      <data key="d0">4600098</data>
    </edge>
    <edge source="TUR" target="HUN">
      <data key="d0">251092</data>
    </edge>
    <edge source="TUR" target="IDN">
      <data key="d0">7983867</data>
    </edge>
    <edge source="TUR" target="IRL">
      <data key="d0">154033</data>
    </edge>
    <edge source="TUR" target="ISR">
      <data key="d0">488404</data>
    </edge>
    <edge source="TUR" target="ITA">
      <data key="d0">33620896</data>
    </edge>
    <edge source="TUR" target="CIV">
      <data key="d0">49877</data>
    </edge>
    <edge source="TUR" target="JPN">
      <data key="d0">1071750</data>
    </edge>
    <edge source="TUR" target="KAZ">
      <data key="d0">35921</data>
    </edge>
    <edge source="TUR" target="JOR">
      <data key="d0">30335</data>
    </edge>
    <edge source="TUR" target="KOR">
      <data key="d0">586877</data>
    </edge>
    <edge source="TUR" target="KGZ">
      <data key="d0">62015</data>
    </edge>
    <edge source="TUR" target="LBN">
      <data key="d0">587580</data>
    </edge>
    <edge source="TUR" target="LVA">
      <data key="d0">1248454</data>
    </edge>
    <edge source="TUR" target="LTU">
      <data key="d0">978371</data>
    </edge>
    <edge source="TUR" target="MYS">
      <data key="d0">580534</data>
    </edge>
    <edge source="TUR" target="MEX">
      <data key="d0">1284000</data>
    </edge>
    <edge source="TUR" target="MDA">
      <data key="d0">31027</data>
    </edge>
    <edge source="TUR" target="MAR">
      <data key="d0">4109678</data>
    </edge>
    <edge source="TUR" target="OMN">
      <data key="d0">16960</data>
    </edge>
    <edge source="TUR" target="NLD">
      <data key="d0">8284556</data>
    </edge>
    <edge source="TUR" target="NOR">
      <data key="d0">32415</data>
    </edge>
    <edge source="TUR" target="PAK">
      <data key="d0">850213</data>
    </edge>
    <edge source="TUR" target="PER">
      <data key="d0">185915</data>
    </edge>
    <edge source="TUR" target="POL">
      <data key="d0">16359696</data>
    </edge>
    <edge source="TUR" target="PRT">
      <data key="d0">3397451</data>
    </edge>
    <edge source="TUR" target="ROU">
      <data key="d0">2570790</data>
    </edge>
    <edge source="TUR" target="RUS">
      <data key="d0">5687457</data>
    </edge>
    <edge source="TUR" target="SAU">
      <data key="d0">1662250</data>
    </edge>
    <edge source="TUR" target="SEN">
      <data key="d0">82770</data>
    </edge>
    <edge source="TUR" target="SRB">
      <data key="d0">1308155</data>
    </edge>
    <edge source="TUR" target="IND">
      <data key="d0">6043829</data>
    </edge>
    <edge source="TUR" target="SVK">
      <data key="d0">93533</data>
    </edge>
    <edge source="TUR" target="VNM">
      <data key="d0">9697200</data>
    </edge>
    <edge source="TUR" target="SVN">
      <data key="d0">3207383</data>
    </edge>
    <edge source="TUR" target="ZAF">
      <data key="d0">1706590</data>
    </edge>
    <edge source="TUR" target="ESP">
      <data key="d0">19114068</data>
    </edge>
    <edge source="TUR" target="SWE">
      <data key="d0">1988974</data>
    </edge>
    <edge source="TUR" target="CHE">
      <data key="d0">202524</data>
    </edge>
    <edge source="TUR" target="THA">
      <data key="d0">1433534</data>
    </edge>
    <edge source="TUR" target="ARE">
      <data key="d0">799643</data>
    </edge>
    <edge source="TUR" target="TUN">
      <data key="d0">2265282</data>
    </edge>
    <edge source="TUR" target="UKR">
      <data key="d0">1365361</data>
    </edge>
    <edge source="TUR" target="MKD">
      <data key="d0">3153496</data>
    </edge>
    <edge source="TUR" target="EGY">
      <data key="d0">2450515</data>
    </edge>
    <edge source="TUR" target="GBR">
      <data key="d0">14942760</data>
    </edge>
    <edge source="TUR" target="USA">
      <data key="d0">16618860</data>
    </edge>
    <edge source="EGY" target="ARG">
      <data key="d0">122441</data>
    </edge>
    <edge source="EGY" target="AUT">
      <data key="d0">601735</data>
    </edge>
    <edge source="EGY" target="BEL">
      <data key="d0">3603155</data>
    </edge>
    <edge source="EGY" target="BRA">
      <data key="d0">2418645</data>
    </edge>
    <edge source="EGY" target="BGR">
      <data key="d0">506105</data>
    </edge>
    <edge source="EGY" target="CAN">
      <data key="d0">212431</data>
    </edge>
    <edge source="EGY" target="CHL">
      <data key="d0">12626</data>
    </edge>
    <edge source="EGY" target="CHN">
      <data key="d0">9201607</data>
    </edge>
    <edge source="EGY" target="HRV">
      <data key="d0">168639</data>
    </edge>
    <edge source="EGY" target="FIN">
      <data key="d0">100431</data>
    </edge>
    <edge source="EGY" target="FRA">
      <data key="d0">82030</data>
    </edge>
    <edge source="EGY" target="PSE">
      <data key="d0">22484</data>
    </edge>
    <edge source="EGY" target="DEU">
      <data key="d0">2431643</data>
    </edge>
    <edge source="EGY" target="GRC">
      <data key="d0">230978</data>
    </edge>
    <edge source="EGY" target="HKG">
      <data key="d0">54782</data>
    </edge>
    <edge source="EGY" target="HUN">
      <data key="d0">62417</data>
    </edge>
    <edge source="EGY" target="ISR">
      <data key="d0">106363</data>
    </edge>
    <edge source="EGY" target="ITA">
      <data key="d0">41439403</data>
    </edge>
    <edge source="EGY" target="JPN">
      <data key="d0">894290</data>
    </edge>
    <edge source="EGY" target="JOR">
      <data key="d0">66002</data>
    </edge>
    <edge source="EGY" target="KOR">
      <data key="d0">42161</data>
    </edge>
    <edge source="EGY" target="LBN">
      <data key="d0">139036</data>
    </edge>
    <edge source="EGY" target="LTU">
      <data key="d0">1218227</data>
    </edge>
    <edge source="EGY" target="MYS">
      <data key="d0">69152</data>
    </edge>
    <edge source="EGY" target="MRT">
      <data key="d0">24141</data>
    </edge>
    <edge source="EGY" target="MEX">
      <data key="d0">89592</data>
    </edge>
    <edge source="EGY" target="MAR">
      <data key="d0">941666</data>
    </edge>
    <edge source="EGY" target="PAK">
      <data key="d0">10355111</data>
    </edge>
    <edge source="EGY" target="POL">
      <data key="d0">279458</data>
    </edge>
    <edge source="EGY" target="PRT">
      <data key="d0">2181733</data>
    </edge>
    <edge source="EGY" target="ROU">
      <data key="d0">1038179</data>
    </edge>
    <edge source="EGY" target="RUS">
      <data key="d0">665073</data>
    </edge>
    <edge source="EGY" target="SAU">
      <data key="d0">2307103</data>
    </edge>
    <edge source="EGY" target="IND">
      <data key="d0">56979396</data>
    </edge>
    <edge source="EGY" target="SVN">
      <data key="d0">972154</data>
    </edge>
    <edge source="EGY" target="ZAF">
      <data key="d0">17448</data>
    </edge>
    <edge source="EGY" target="ESP">
      <data key="d0">285397</data>
    </edge>
    <edge source="EGY" target="CHE">
      <data key="d0">41123</data>
    </edge>
    <edge source="EGY" target="THA">
      <data key="d0">677121</data>
    </edge>
    <edge source="EGY" target="ARE">
      <data key="d0">289352</data>
    </edge>
    <edge source="EGY" target="TUN">
      <data key="d0">185572</data>
    </edge>
    <edge source="EGY" target="TUR">
      <data key="d0">19108542</data>
    </edge>
    <edge source="EGY" target="UKR">
      <data key="d0">27424</data>
    </edge>
    <edge source="EGY" target="GBR">
      <data key="d0">144252</data>
    </edge>
    <edge source="EGY" target="USA">
      <data key="d0">1399447</data>
    </edge>
    <edge source="GBR" target="ALB">
      <data key="d0">51880</data>
    </edge>
    <edge source="GBR" target="DZA">
      <data key="d0">304289</data>
    </edge>
    <edge source="GBR" target="AZE">
      <data key="d0">12252</data>
    </edge>
    <edge source="GBR" target="ARG">
      <data key="d0">21343</data>
    </edge>
    <edge source="GBR" target="AUS">
      <data key="d0">9125419</data>
    </edge>
    <edge source="GBR" target="AUT">
      <data key="d0">875787</data>
    </edge>
    <edge source="GBR" target="BEL">
      <data key="d0">12154324</data>
    </edge>
    <edge source="GBR" target="BWA">
      <data key="d0">26315</data>
    </edge>
    <edge source="GBR" target="BRA">
      <data key="d0">1020690</data>
    </edge>
    <edge source="GBR" target="BGR">
      <data key="d0">1293754</data>
    </edge>
    <edge source="GBR" target="BLR">
      <data key="d0">81836</data>
    </edge>
    <edge source="GBR" target="CMR">
      <data key="d0">4319301</data>
    </edge>
    <edge source="GBR" target="CAN">
      <data key="d0">2082539</data>
    </edge>
    <edge source="GBR" target="LKA">
      <data key="d0">29734</data>
    </edge>
    <edge source="GBR" target="CHL">
      <data key="d0">294223</data>
    </edge>
    <edge source="GBR" target="CHN">
      <data key="d0">43846306</data>
    </edge>
    <edge source="GBR" target="CRI">
      <data key="d0">130746</data>
    </edge>
    <edge source="GBR" target="CZE">
      <data key="d0">12860871</data>
    </edge>
    <edge source="GBR" target="BEN">
      <data key="d0">14696828</data>
    </edge>
    <edge source="GBR" target="DNK">
      <data key="d0">9658708</data>
    </edge>
    <edge source="GBR" target="EST">
      <data key="d0">2742760</data>
    </edge>
    <edge source="GBR" target="FIN">
      <data key="d0">1998558</data>
    </edge>
    <edge source="GBR" target="FRA">
      <data key="d0">11673207</data>
    </edge>
    <edge source="GBR" target="GEO">
      <data key="d0">1292834</data>
    </edge>
    <edge source="GBR" target="GMB">
      <data key="d0">1325389</data>
    </edge>
    <edge source="GBR" target="DEU">
      <data key="d0">27232859</data>
    </edge>
    <edge source="GBR" target="GHA">
      <data key="d0">96449860</data>
    </edge>
    <edge source="GBR" target="GRC">
      <data key="d0">779887</data>
    </edge>
    <edge source="GBR" target="HND">
      <data key="d0">38496</data>
    </edge>
    <edge source="GBR" target="HKG">
      <data key="d0">1442093</data>
    </edge>
    <edge source="GBR" target="HUN">
      <data key="d0">28561075</data>
    </edge>
    <edge source="GBR" target="IDN">
      <data key="d0">54059</data>
    </edge>
    <edge source="GBR" target="IRL">
      <data key="d0">5544269</data>
    </edge>
    <edge source="GBR" target="ISR">
      <data key="d0">84379</data>
    </edge>
    <edge source="GBR" target="ITA">
      <data key="d0">47178440</data>
    </edge>
    <edge source="GBR" target="CIV">
      <data key="d0">13200615</data>
    </edge>
    <edge source="GBR" target="JAM">
      <data key="d0">87926</data>
    </edge>
    <edge source="GBR" target="JPN">
      <data key="d0">4435249</data>
    </edge>
    <edge source="GBR" target="KAZ">
      <data key="d0">57874</data>
    </edge>
    <edge source="GBR" target="JOR">
      <data key="d0">3913407</data>
    </edge>
    <edge source="GBR" target="KOR">
      <data key="d0">1548035</data>
    </edge>
    <edge source="GBR" target="LBN">
      <data key="d0">379689</data>
    </edge>
    <edge source="GBR" target="LVA">
      <data key="d0">8794220</data>
    </edge>
    <edge source="GBR" target="LTU">
      <data key="d0">15568993</data>
    </edge>
    <edge source="GBR" target="MWI">
      <data key="d0">134774</data>
    </edge>
    <edge source="GBR" target="MYS">
      <data key="d0">496379</data>
    </edge>
    <edge source="GBR" target="MUS">
      <data key="d0">123648</data>
    </edge>
    <edge source="GBR" target="MEX">
      <data key="d0">218540</data>
    </edge>
    <edge source="GBR" target="MDA">
      <data key="d0">29165</data>
    </edge>
    <edge source="GBR" target="MAR">
      <data key="d0">570508</data>
    </edge>
    <edge source="GBR" target="MOZ">
      <data key="d0">684851</data>
    </edge>
    <edge source="GBR" target="OMN">
      <data key="d0">47396</data>
    </edge>
    <edge source="GBR" target="NAM">
      <data key="d0">10136</data>
    </edge>
    <edge source="GBR" target="NLD">
      <data key="d0">12767005</data>
    </edge>
    <edge source="GBR" target="NZL">
      <data key="d0">1506224</data>
    </edge>
    <edge source="GBR" target="NOR">
      <data key="d0">975324</data>
    </edge>
    <edge source="GBR" target="PAK">
      <data key="d0">47033518</data>
    </edge>
    <edge source="GBR" target="PAN">
      <data key="d0">276697</data>
    </edge>
    <edge source="GBR" target="PER">
      <data key="d0">252332</data>
    </edge>
    <edge source="GBR" target="PHL">
      <data key="d0">1271623</data>
    </edge>
    <edge source="GBR" target="POL">
      <data key="d0">50749663</data>
    </edge>
    <edge source="GBR" target="PRT">
      <data key="d0">2418639</data>
    </edge>
    <edge source="GBR" target="ROU">
      <data key="d0">7617281</data>
    </edge>
    <edge source="GBR" target="RUS">
      <data key="d0">1153059</data>
    </edge>
    <edge source="GBR" target="SAU">
      <data key="d0">501626</data>
    </edge>
    <edge source="GBR" target="SEN">
      <data key="d0">2933397</data>
    </edge>
    <edge source="GBR" target="SRB">
      <data key="d0">90447</data>
    </edge>
    <edge source="GBR" target="IND">
      <data key="d0">17925222</data>
    </edge>
    <edge source="GBR" target="SGP">
      <data key="d0">315014</data>
    </edge>
    <edge source="GBR" target="SVK">
      <data key="d0">1484455</data>
    </edge>
    <edge source="GBR" target="VNM">
      <data key="d0">79394</data>
    </edge>
    <edge source="GBR" target="SVN">
      <data key="d0">566030</data>
    </edge>
    <edge source="GBR" target="ZAF">
      <data key="d0">3628469</data>
    </edge>
    <edge source="GBR" target="ZWE">
      <data key="d0">150420</data>
    </edge>
    <edge source="GBR" target="ESP">
      <data key="d0">6608305</data>
    </edge>
    <edge source="GBR" target="SWE">
      <data key="d0">2744442</data>
    </edge>
    <edge source="GBR" target="CHE">
      <data key="d0">3249777</data>
    </edge>
    <edge source="GBR" target="THA">
      <data key="d0">3349075</data>
    </edge>
    <edge source="GBR" target="TGO">
      <data key="d0">18170114</data>
    </edge>
    <edge source="GBR" target="ARE">
      <data key="d0">19101919</data>
    </edge>
    <edge source="GBR" target="TUN">
      <data key="d0">1777744</data>
    </edge>
    <edge source="GBR" target="TUR">
      <data key="d0">8748216</data>
    </edge>
    <edge source="GBR" target="UGA">
      <data key="d0">125136</data>
    </edge>
    <edge source="GBR" target="UKR">
      <data key="d0">32204762</data>
    </edge>
    <edge source="GBR" target="MKD">
      <data key="d0">208234</data>
    </edge>
    <edge source="GBR" target="EGY">
      <data key="d0">224897</data>
    </edge>
    <edge source="GBR" target="TZA">
      <data key="d0">1256102</data>
    </edge>
    <edge source="GBR" target="USA">
      <data key="d0">12188960</data>
    </edge>
    <edge source="GBR" target="URY">
      <data key="d0">681535</data>
    </edge>
    <edge source="AZE" target="GEO">
      <data key="d0">58824</data>
    </edge>
    <edge source="AZE" target="KAZ">
      <data key="d0">97471</data>
    </edge>
    <edge source="AZE" target="PHL">
      <data key="d0">11609</data>
    </edge>
    <edge source="AZE" target="RUS">
      <data key="d0">500753</data>
    </edge>
    <edge source="AZE" target="TUR">
      <data key="d0">5574564</data>
    </edge>
    <edge source="AZE" target="GBR">
      <data key="d0">36435</data>
    </edge>
    <edge source="AZE" target="USA">
      <data key="d0">46071</data>
    </edge>
    <edge source="GEO" target="ARM">
      <data key="d0">16284</data>
    </edge>
    <edge source="GEO" target="IND">
      <data key="d0">59775</data>
    </edge>
    <edge source="GEO" target="TUR">
      <data key="d0">405471</data>
    </edge>
    <edge source="GEO" target="UKR">
      <data key="d0">427688</data>
    </edge>
    <edge source="GEO" target="GBR">
      <data key="d0">17834</data>
    </edge>
    <edge source="KAZ" target="BEL">
      <data key="d0">33500</data>
    </edge>
    <edge source="KAZ" target="BLR">
      <data key="d0">2481162</data>
    </edge>
    <edge source="KAZ" target="CHN">
      <data key="d0">5564852</data>
    </edge>
    <edge source="KAZ" target="DEU">
      <data key="d0">53573</data>
    </edge>
    <edge source="KAZ" target="ITA">
      <data key="d0">16802</data>
    </edge>
    <edge source="KAZ" target="KGZ">
      <data key="d0">51422</data>
    </edge>
    <edge source="KAZ" target="LVA">
      <data key="d0">38842400</data>
    </edge>
    <edge source="KAZ" target="MDA">
      <data key="d0">11108277</data>
    </edge>
    <edge source="KAZ" target="RUS">
      <data key="d0">17791033</data>
    </edge>
    <edge source="KAZ" target="TUR">
      <data key="d0">3207432</data>
    </edge>
    <edge source="KAZ" target="GBR">
      <data key="d0">11887</data>
    </edge>
    <edge source="PHL" target="KHM">
      <data key="d0">738170</data>
    </edge>
    <edge source="PHL" target="CHN">
      <data key="d0">4491343</data>
    </edge>
    <edge source="PHL" target="FRA">
      <data key="d0">16479</data>
    </edge>
    <edge source="PHL" target="DEU">
      <data key="d0">15045</data>
    </edge>
    <edge source="PHL" target="HKG">
      <data key="d0">993034</data>
    </edge>
    <edge source="PHL" target="IDN">
      <data key="d0">2148252</data>
    </edge>
    <edge source="PHL" target="ITA">
      <data key="d0">90941</data>
    </edge>
    <edge source="PHL" target="JPN">
      <data key="d0">11179278</data>
    </edge>
    <edge source="PHL" target="KOR">
      <data key="d0">785248</data>
    </edge>
    <edge source="PHL" target="MYS">
      <data key="d0">1772381</data>
    </edge>
    <edge source="PHL" target="MEX">
      <data key="d0">45733</data>
    </edge>
    <edge source="PHL" target="NLD">
      <data key="d0">148500</data>
    </edge>
    <edge source="PHL" target="PAK">
      <data key="d0">1687437</data>
    </edge>
    <edge source="PHL" target="RUS">
      <data key="d0">12300</data>
    </edge>
    <edge source="PHL" target="IND">
      <data key="d0">701083</data>
    </edge>
    <edge source="PHL" target="SGP">
      <data key="d0">146452</data>
    </edge>
    <edge source="PHL" target="VNM">
      <data key="d0">133515</data>
    </edge>
    <edge source="PHL" target="ESP">
      <data key="d0">5676117</data>
    </edge>
    <edge source="PHL" target="THA">
      <data key="d0">136161</data>
    </edge>
    <edge source="PHL" target="TUR">
      <data key="d0">59144</data>
    </edge>
    <edge source="PHL" target="EGY">
      <data key="d0">160947</data>
    </edge>
    <edge source="PHL" target="GBR">
      <data key="d0">12712183</data>
    </edge>
    <edge source="PHL" target="USA">
      <data key="d0">738127</data>
    </edge>
    <edge source="RUS" target="AZE">
      <data key="d0">10082</data>
    </edge>
    <edge source="RUS" target="ARM">
      <data key="d0">179163</data>
    </edge>
    <edge source="RUS" target="BEL">
      <data key="d0">15329</data>
    </edge>
    <edge source="RUS" target="BGR">
      <data key="d0">704035</data>
    </edge>
    <edge source="RUS" target="BLR">
      <data key="d0">12797282</data>
    </edge>
    <edge source="RUS" target="CHN">
      <data key="d0">5168774</data>
    </edge>
    <edge source="RUS" target="EST">
      <data key="d0">11717</data>
    </edge>
    <edge source="RUS" target="DEU">
      <data key="d0">1283487</data>
    </edge>
    <edge source="RUS" target="ITA">
      <data key="d0">2272671</data>
    </edge>
    <edge source="RUS" target="KAZ">
      <data key="d0">3725521</data>
    </edge>
    <edge source="RUS" target="KGZ">
      <data key="d0">14753</data>
    </edge>
    <edge source="RUS" target="LVA">
      <data key="d0">46601</data>
    </edge>
    <edge source="RUS" target="LTU">
      <data key="d0">438262</data>
    </edge>
    <edge source="RUS" target="MDA">
      <data key="d0">39337</data>
    </edge>
    <edge source="RUS" target="POL">
      <data key="d0">81588</data>
    </edge>
    <edge source="RUS" target="ROU">
      <data key="d0">71193</data>
    </edge>
    <edge source="RUS" target="IND">
      <data key="d0">7328753</data>
    </edge>
    <edge source="RUS" target="SGP">
      <data key="d0">2496490</data>
    </edge>
    <edge source="RUS" target="SVK">
      <data key="d0">184971</data>
    </edge>
    <edge source="RUS" target="ARE">
      <data key="d0">68065</data>
    </edge>
    <edge source="RUS" target="TUR">
      <data key="d0">775950</data>
    </edge>
    <edge source="RUS" target="UKR">
      <data key="d0">3388004</data>
    </edge>
    <edge source="RUS" target="URY">
      <data key="d0">68930</data>
    </edge>
    <edge source="ARG" target="AUS">
      <data key="d0">54503</data>
    </edge>
    <edge source="ARG" target="BEL">
      <data key="d0">357301</data>
    </edge>
    <edge source="ARG" target="BOL">
      <data key="d0">2640690</data>
    </edge>
    <edge source="ARG" target="BRA">
      <data key="d0">4260806</data>
    </edge>
    <edge source="ARG" target="BGR">
      <data key="d0">5263612</data>
    </edge>
    <edge source="ARG" target="CAN">
      <data key="d0">277739</data>
    </edge>
    <edge source="ARG" target="CHL">
      <data key="d0">1770678</data>
    </edge>
    <edge source="ARG" target="CHN">
      <data key="d0">66779083</data>
    </edge>
    <edge source="ARG" target="COL">
      <data key="d0">11062831</data>
    </edge>
    <edge source="ARG" target="CZE">
      <data key="d0">21748543</data>
    </edge>
    <edge source="ARG" target="ECU">
      <data key="d0">467069</data>
    </edge>
    <edge source="ARG" target="FRA">
      <data key="d0">47929</data>
    </edge>
    <edge source="ARG" target="DEU">
      <data key="d0">48078299</data>
    </edge>
    <edge source="ARG" target="IDN">
      <data key="d0">20339986</data>
    </edge>
    <edge source="ARG" target="ITA">
      <data key="d0">29653169</data>
    </edge>
    <edge source="ARG" target="JPN">
      <data key="d0">2775763</data>
    </edge>
    <edge source="ARG" target="KOR">
      <data key="d0">7398910</data>
    </edge>
    <edge source="ARG" target="LTU">
      <data key="d0">216945</data>
    </edge>
    <edge source="ARG" target="MYS">
      <data key="d0">4150778</data>
    </edge>
    <edge source="ARG" target="MEX">
      <data key="d0">10421028</data>
    </edge>
    <edge source="ARG" target="MAR">
      <data key="d0">256716</data>
    </edge>
    <edge source="ARG" target="NLD">
      <data key="d0">97379</data>
    </edge>
    <edge source="ARG" target="PRY">
      <data key="d0">162875</data>
    </edge>
    <edge source="ARG" target="PER">
      <data key="d0">9980144</data>
    </edge>
    <edge source="ARG" target="POL">
      <data key="d0">1845665</data>
    </edge>
    <edge source="ARG" target="PRT">
      <data key="d0">92874</data>
    </edge>
    <edge source="ARG" target="ROU">
      <data key="d0">364525</data>
    </edge>
    <edge source="ARG" target="IND">
      <data key="d0">8826526</data>
    </edge>
    <edge source="ARG" target="VNM">
      <data key="d0">4779542</data>
    </edge>
    <edge source="ARG" target="ZAF">
      <data key="d0">2008194</data>
    </edge>
    <edge source="ARG" target="ESP">
      <data key="d0">574606</data>
    </edge>
    <edge source="ARG" target="THA">
      <data key="d0">4249487</data>
    </edge>
    <edge source="ARG" target="TUR">
      <data key="d0">17996069</data>
    </edge>
    <edge source="ARG" target="EGY">
      <data key="d0">5832205</data>
    </edge>
    <edge source="ARG" target="GBR">
      <data key="d0">2255004</data>
    </edge>
    <edge source="ARG" target="USA">
      <data key="d0">362770</data>
    </edge>
    <edge source="ARG" target="URY">
      <data key="d0">6485115</data>
    </edge>
    <edge source="AUS" target="BEL">
      <data key="d0">119842</data>
    </edge>
    <edge source="AUS" target="BGR">
      <data key="d0">4047078</data>
    </edge>
    <edge source="AUS" target="CMR">
      <data key="d0">234405</data>
    </edge>
    <edge source="AUS" target="CAN">
      <data key="d0">365307</data>
    </edge>
    <edge source="AUS" target="LKA">
      <data key="d0">25363</data>
    </edge>
    <edge source="AUS" target="CHN">
      <data key="d0">1989649010</data>
    </edge>
    <edge source="AUS" target="CZE">
      <data key="d0">91480946</data>
    </edge>
    <edge source="AUS" target="BEN">
      <data key="d0">30584</data>
    </edge>
    <edge source="AUS" target="DNK">
      <data key="d0">19331</data>
    </edge>
    <edge source="AUS" target="FRA">
      <data key="d0">145969</data>
    </edge>
    <edge source="AUS" target="GEO">
      <data key="d0">129554</data>
    </edge>
    <edge source="AUS" target="DEU">
      <data key="d0">10190037</data>
    </edge>
    <edge source="AUS" target="GHA">
      <data key="d0">264473</data>
    </edge>
    <edge source="AUS" target="HKG">
      <data key="d0">51379</data>
    </edge>
    <edge source="AUS" target="IDN">
      <data key="d0">129172905</data>
    </edge>
    <edge source="AUS" target="ITA">
      <data key="d0">121990920</data>
    </edge>
    <edge source="AUS" target="JPN">
      <data key="d0">34805968</data>
    </edge>
    <edge source="AUS" target="JOR">
      <data key="d0">43064</data>
    </edge>
    <edge source="AUS" target="KOR">
      <data key="d0">101927381</data>
    </edge>
    <edge source="AUS" target="LBN">
      <data key="d0">32457</data>
    </edge>
    <edge source="AUS" target="LTU">
      <data key="d0">587977</data>
    </edge>
    <edge source="AUS" target="MWI">
      <data key="d0">45221</data>
    </edge>
    <edge source="AUS" target="MYS">
      <data key="d0">44275550</data>
    </edge>
    <edge source="AUS" target="MUS">
      <data key="d0">2252155</data>
    </edge>
    <edge source="AUS" target="MEX">
      <data key="d0">2571254</data>
    </edge>
    <edge source="AUS" target="MAR">
      <data key="d0">261771</data>
    </edge>
    <edge source="AUS" target="MOZ">
      <data key="d0">223277</data>
    </edge>
    <edge source="AUS" target="OMN">
      <data key="d0">41360</data>
    </edge>
    <edge source="AUS" target="NLD">
      <data key="d0">257956</data>
    </edge>
    <edge source="AUS" target="NZL">
      <data key="d0">2584783</data>
    </edge>
    <edge source="AUS" target="PAK">
      <data key="d0">24757781</data>
    </edge>
    <edge source="AUS" target="PER">
      <data key="d0">58831</data>
    </edge>
    <edge source="AUS" target="PHL">
      <data key="d0">995075</data>
    </edge>
    <edge source="AUS" target="POL">
      <data key="d0">913844</data>
    </edge>
    <edge source="AUS" target="IND">
      <data key="d0">415873316</data>
    </edge>
    <edge source="AUS" target="SGP">
      <data key="d0">24206</data>
    </edge>
    <edge source="AUS" target="SVK">
      <data key="d0">27302</data>
    </edge>
    <edge source="AUS" target="VNM">
      <data key="d0">172600956</data>
    </edge>
    <edge source="AUS" target="ZAF">
      <data key="d0">3102818</data>
    </edge>
    <edge source="AUS" target="ESP">
      <data key="d0">643750</data>
    </edge>
    <edge source="AUS" target="CHE">
      <data key="d0">95861</data>
    </edge>
    <edge source="AUS" target="THA">
      <data key="d0">88896108</data>
    </edge>
    <edge source="AUS" target="TGO">
      <data key="d0">274049</data>
    </edge>
    <edge source="AUS" target="ARE">
      <data key="d0">23177865</data>
    </edge>
    <edge source="AUS" target="TUN">
      <data key="d0">813021</data>
    </edge>
    <edge source="AUS" target="TUR">
      <data key="d0">21079173</data>
    </edge>
    <edge source="AUS" target="EGY">
      <data key="d0">28245708</data>
    </edge>
    <edge source="AUS" target="GBR">
      <data key="d0">7440775</data>
    </edge>
    <edge source="AUS" target="TZA">
      <data key="d0">2618173</data>
    </edge>
    <edge source="AUS" target="USA">
      <data key="d0">6152876</data>
    </edge>
    <edge source="BOL" target="BEL">
      <data key="d0">17600</data>
    </edge>
    <edge source="BOL" target="CHN">
      <data key="d0">500072</data>
    </edge>
    <edge source="BOL" target="DEU">
      <data key="d0">107656</data>
    </edge>
    <edge source="BOL" target="ITA">
      <data key="d0">2067749</data>
    </edge>
    <edge source="BOL" target="KOR">
      <data key="d0">30052</data>
    </edge>
    <edge source="BOL" target="PER">
      <data key="d0">41346</data>
    </edge>
    <edge source="BOL" target="GBR">
      <data key="d0">85799</data>
    </edge>
    <edge source="BOL" target="USA">
      <data key="d0">12486</data>
    </edge>
    <edge source="BRA" target="DZA">
      <data key="d0">2484691</data>
    </edge>
    <edge source="BRA" target="ARG">
      <data key="d0">8945415</data>
    </edge>
    <edge source="BRA" target="BEL">
      <data key="d0">276533</data>
    </edge>
    <edge source="BRA" target="BOL">
      <data key="d0">940075</data>
    </edge>
    <edge source="BRA" target="BGR">
      <data key="d0">337844</data>
    </edge>
    <edge source="BRA" target="CMR">
      <data key="d0">45730</data>
    </edge>
    <edge source="BRA" target="CHL">
      <data key="d0">179599</data>
    </edge>
    <edge source="BRA" target="CHN">
      <data key="d0">113234552</data>
    </edge>
    <edge source="BRA" target="COL">
      <data key="d0">334893</data>
    </edge>
    <edge source="BRA" target="CRI">
      <data key="d0">19460</data>
    </edge>
    <edge source="BRA" target="CZE">
      <data key="d0">89374</data>
    </edge>
    <edge source="BRA" target="ECU">
      <data key="d0">133022</data>
    </edge>
    <edge source="BRA" target="SLV">
      <data key="d0">560798</data>
    </edge>
    <edge source="BRA" target="FRA">
      <data key="d0">929359</data>
    </edge>
    <edge source="BRA" target="DEU">
      <data key="d0">2940049</data>
    </edge>
    <edge source="BRA" target="GHA">
      <data key="d0">33788</data>
    </edge>
    <edge source="BRA" target="GTM">
      <data key="d0">74613</data>
    </edge>
    <edge source="BRA" target="HND">
      <data key="d0">33270</data>
    </edge>
    <edge source="BRA" target="IDN">
      <data key="d0">219668916</data>
    </edge>
    <edge source="BRA" target="ISR">
      <data key="d0">54655</data>
    </edge>
    <edge source="BRA" target="ITA">
      <data key="d0">9290624</data>
    </edge>
    <edge source="BRA" target="CIV">
      <data key="d0">104135</data>
    </edge>
    <edge source="BRA" target="JPN">
      <data key="d0">14825415</data>
    </edge>
    <edge source="BRA" target="JOR">
      <data key="d0">13597</data>
    </edge>
    <edge source="BRA" target="KOR">
      <data key="d0">173639709</data>
    </edge>
    <edge source="BRA" target="LBN">
      <data key="d0">12067</data>
    </edge>
    <edge source="BRA" target="MYS">
      <data key="d0">88031673</data>
    </edge>
    <edge source="BRA" target="MRT">
      <data key="d0">528116</data>
    </edge>
    <edge source="BRA" target="MEX">
      <data key="d0">1738678</data>
    </edge>
    <edge source="BRA" target="MAR">
      <data key="d0">1526635</data>
    </edge>
    <edge source="BRA" target="MOZ">
      <data key="d0">532521</data>
    </edge>
    <edge source="BRA" target="NLD">
      <data key="d0">11227124</data>
    </edge>
    <edge source="BRA" target="NOR">
      <data key="d0">2794000</data>
    </edge>
    <edge source="BRA" target="PAK">
      <data key="d0">104945227</data>
    </edge>
    <edge source="BRA" target="PRY">
      <data key="d0">15319091</data>
    </edge>
    <edge source="BRA" target="PER">
      <data key="d0">98165</data>
    </edge>
    <edge source="BRA" target="PHL">
      <data key="d0">4070819</data>
    </edge>
    <edge source="BRA" target="POL">
      <data key="d0">19146</data>
    </edge>
    <edge source="BRA" target="PRT">
      <data key="d0">10886352</data>
    </edge>
    <edge source="BRA" target="RUS">
      <data key="d0">236884</data>
    </edge>
    <edge source="BRA" target="SAU">
      <data key="d0">417679</data>
    </edge>
    <edge source="BRA" target="SRB">
      <data key="d0">57189</data>
    </edge>
    <edge source="BRA" target="IND">
      <data key="d0">12217463</data>
    </edge>
    <edge source="BRA" target="SGP">
      <data key="d0">2174474</data>
    </edge>
    <edge source="BRA" target="VNM">
      <data key="d0">162058709</data>
    </edge>
    <edge source="BRA" target="ZAF">
      <data key="d0">2305935</data>
    </edge>
    <edge source="BRA" target="ESP">
      <data key="d0">2452313</data>
    </edge>
    <edge source="BRA" target="CHE">
      <data key="d0">68955</data>
    </edge>
    <edge source="BRA" target="THA">
      <data key="d0">57506351</data>
    </edge>
    <edge source="BRA" target="ARE">
      <data key="d0">367530</data>
    </edge>
    <edge source="BRA" target="TUN">
      <data key="d0">506228</data>
    </edge>
    <edge source="BRA" target="TUR">
      <data key="d0">143947194</data>
    </edge>
    <edge source="BRA" target="EGY">
      <data key="d0">3322097</data>
    </edge>
    <edge source="BRA" target="GBR">
      <data key="d0">968815</data>
    </edge>
    <edge source="BRA" target="TZA">
      <data key="d0">101566</data>
    </edge>
    <edge source="BRA" target="USA">
      <data key="d0">9871803</data>
    </edge>
    <edge source="BRA" target="URY">
      <data key="d0">25194378</data>
    </edge>
    <edge source="CAN" target="ALB">
      <data key="d0">14087</data>
    </edge>
    <edge source="CAN" target="AUS">
      <data key="d0">198137</data>
    </edge>
    <edge source="CAN" target="BEL">
      <data key="d0">61116</data>
    </edge>
    <edge source="CAN" target="BWA">
      <data key="d0">10739</data>
    </edge>
    <edge source="CAN" target="BRA">
      <data key="d0">18173</data>
    </edge>
    <edge source="CAN" target="BGR">
      <data key="d0">749745</data>
    </edge>
    <edge source="CAN" target="BDI">
      <data key="d0">444034</data>
    </edge>
    <edge source="CAN" target="KHM">
      <data key="d0">795354</data>
    </edge>
    <edge source="CAN" target="CMR">
      <data key="d0">126926</data>
    </edge>
    <edge source="CAN" target="CAF">
      <data key="d0">143895</data>
    </edge>
    <edge source="CAN" target="LKA">
      <data key="d0">482998</data>
    </edge>
    <edge source="CAN" target="CHL">
      <data key="d0">2683085</data>
    </edge>
    <edge source="CAN" target="CHN">
      <data key="d0">1108720</data>
    </edge>
    <edge source="CAN" target="CRI">
      <data key="d0">791060</data>
    </edge>
    <edge source="CAN" target="BEN">
      <data key="d0">1557706</data>
    </edge>
    <edge source="CAN" target="DNK">
      <data key="d0">20579</data>
    </edge>
    <edge source="CAN" target="SLV">
      <data key="d0">548279</data>
    </edge>
    <edge source="CAN" target="FRA">
      <data key="d0">662113</data>
    </edge>
    <edge source="CAN" target="GEO">
      <data key="d0">22536</data>
    </edge>
    <edge source="CAN" target="GMB">
      <data key="d0">131820</data>
    </edge>
    <edge source="CAN" target="DEU">
      <data key="d0">280611</data>
    </edge>
    <edge source="CAN" target="GHA">
      <data key="d0">12439928</data>
    </edge>
    <edge source="CAN" target="GTM">
      <data key="d0">434530</data>
    </edge>
    <edge source="CAN" target="HND">
      <data key="d0">910832</data>
    </edge>
    <edge source="CAN" target="HKG">
      <data key="d0">21216</data>
    </edge>
    <edge source="CAN" target="HUN">
      <data key="d0">156472</data>
    </edge>
    <edge source="CAN" target="IRL">
      <data key="d0">10744</data>
    </edge>
    <edge source="CAN" target="ISR">
      <data key="d0">101204</data>
    </edge>
    <edge source="CAN" target="ITA">
      <data key="d0">772668</data>
    </edge>
    <edge source="CAN" target="CIV">
      <data key="d0">309174</data>
    </edge>
    <edge source="CAN" target="JAM">
      <data key="d0">13060</data>
    </edge>
    <edge source="CAN" target="JPN">
      <data key="d0">1876638</data>
    </edge>
    <edge source="CAN" target="JOR">
      <data key="d0">946329</data>
    </edge>
    <edge source="CAN" target="KOR">
      <data key="d0">338538</data>
    </edge>
    <edge source="CAN" target="LBN">
      <data key="d0">66295</data>
    </edge>
    <edge source="CAN" target="LVA">
      <data key="d0">20156</data>
    </edge>
    <edge source="CAN" target="LTU">
      <data key="d0">691824</data>
    </edge>
    <edge source="CAN" target="MDG">
      <data key="d0">1029154</data>
    </edge>
    <edge source="CAN" target="MWI">
      <data key="d0">877100</data>
    </edge>
    <edge source="CAN" target="MYS">
      <data key="d0">86841</data>
    </edge>
    <edge source="CAN" target="MRT">
      <data key="d0">145227</data>
    </edge>
    <edge source="CAN" target="MEX">
      <data key="d0">1704872</data>
    </edge>
    <edge source="CAN" target="MOZ">
      <data key="d0">1410045</data>
    </edge>
    <edge source="CAN" target="NLD">
      <data key="d0">359230</data>
    </edge>
    <edge source="CAN" target="NIC">
      <data key="d0">4804039</data>
    </edge>
    <edge source="CAN" target="NER">
      <data key="d0">298296</data>
    </edge>
    <edge source="CAN" target="PAK">
      <data key="d0">7384546</data>
    </edge>
    <edge source="CAN" target="PAN">
      <data key="d0">17023</data>
    </edge>
    <edge source="CAN" target="PRY">
      <data key="d0">61149</data>
    </edge>
    <edge source="CAN" target="PER">
      <data key="d0">31419</data>
    </edge>
    <edge source="CAN" target="PHL">
      <data key="d0">3044386</data>
    </edge>
    <edge source="CAN" target="POL">
      <data key="d0">195868</data>
    </edge>
    <edge source="CAN" target="ROU">
      <data key="d0">843326</data>
    </edge>
    <edge source="CAN" target="RUS">
      <data key="d0">476969</data>
    </edge>
    <edge source="CAN" target="SEN">
      <data key="d0">1114018</data>
    </edge>
    <edge source="CAN" target="SRB">
      <data key="d0">117714</data>
    </edge>
    <edge source="CAN" target="IND">
      <data key="d0">10533407</data>
    </edge>
    <edge source="CAN" target="VNM">
      <data key="d0">245790</data>
    </edge>
    <edge source="CAN" target="ZAF">
      <data key="d0">250949</data>
    </edge>
    <edge source="CAN" target="ESP">
      <data key="d0">52733</data>
    </edge>
    <edge source="CAN" target="THA">
      <data key="d0">585334</data>
    </edge>
    <edge source="CAN" target="TGO">
      <data key="d0">374459</data>
    </edge>
    <edge source="CAN" target="ARE">
      <data key="d0">4183007</data>
    </edge>
    <edge source="CAN" target="TUN">
      <data key="d0">7235466</data>
    </edge>
    <edge source="CAN" target="TUR">
      <data key="d0">1210486</data>
    </edge>
    <edge source="CAN" target="UGA">
      <data key="d0">3634270</data>
    </edge>
    <edge source="CAN" target="UKR">
      <data key="d0">191522</data>
    </edge>
    <edge source="CAN" target="GBR">
      <data key="d0">1116994</data>
    </edge>
    <edge source="CAN" target="TZA">
      <data key="d0">8429819</data>
    </edge>
    <edge source="CAN" target="USA">
      <data key="d0">27849772</data>
    </edge>
    <edge source="CHL" target="BOL">
      <data key="d0">179847</data>
    </edge>
    <edge source="CHL" target="BGR">
      <data key="d0">1150417</data>
    </edge>
    <edge source="CHL" target="CHN">
      <data key="d0">7036131</data>
    </edge>
    <edge source="CHL" target="CZE">
      <data key="d0">253675</data>
    </edge>
    <edge source="CHL" target="DEU">
      <data key="d0">40040</data>
    </edge>
    <edge source="CHL" target="ITA">
      <data key="d0">8606170</data>
    </edge>
    <edge source="CHL" target="JPN">
      <data key="d0">249785</data>
    </edge>
    <edge source="CHL" target="KOR">
      <data key="d0">79815</data>
    </edge>
    <edge source="CHL" target="LBN">
      <data key="d0">12617</data>
    </edge>
    <edge source="CHL" target="MEX">
      <data key="d0">448809</data>
    </edge>
    <edge source="CHL" target="PRY">
      <data key="d0">524292</data>
    </edge>
    <edge source="CHL" target="PER">
      <data key="d0">192763</data>
    </edge>
    <edge source="CHL" target="ROU">
      <data key="d0">2309417</data>
    </edge>
    <edge source="CHL" target="SEN">
      <data key="d0">15795</data>
    </edge>
    <edge source="CHL" target="IND">
      <data key="d0">28288</data>
    </edge>
    <edge source="CHL" target="TUR">
      <data key="d0">89278</data>
    </edge>
    <edge source="CHL" target="GBR">
      <data key="d0">671409</data>
    </edge>
    <edge source="CHL" target="TZA">
      <data key="d0">36199</data>
    </edge>
    <edge source="CHL" target="USA">
      <data key="d0">112340</data>
    </edge>
    <edge source="CHL" target="URY">
      <data key="d0">1198740</data>
    </edge>
    <edge source="COL" target="ARG">
      <data key="d0">414523</data>
    </edge>
    <edge source="COL" target="BRA">
      <data key="d0">4456740</data>
    </edge>
    <edge source="COL" target="CHN">
      <data key="d0">98548</data>
    </edge>
    <edge source="COL" target="ECU">
      <data key="d0">243719</data>
    </edge>
    <edge source="COL" target="FRA">
      <data key="d0">13719</data>
    </edge>
    <edge source="COL" target="IDN">
      <data key="d0">1468598</data>
    </edge>
    <edge source="COL" target="PAN">
      <data key="d0">20720</data>
    </edge>
    <edge source="COL" target="PER">
      <data key="d0">681739</data>
    </edge>
    <edge source="COL" target="ESP">
      <data key="d0">2906480</data>
    </edge>
    <edge source="COL" target="GBR">
      <data key="d0">175722</data>
    </edge>
    <edge source="COL" target="USA">
      <data key="d0">35143</data>
    </edge>
    <edge source="COL" target="URY">
      <data key="d0">10783</data>
    </edge>
    <edge source="CZE" target="DZA">
      <data key="d0">112791</data>
    </edge>
    <edge source="CZE" target="AUT">
      <data key="d0">3070985</data>
    </edge>
    <edge source="CZE" target="BEL">
      <data key="d0">4360667</data>
    </edge>
    <edge source="CZE" target="BOL">
      <data key="d0">40413</data>
    </edge>
    <edge source="CZE" target="BWA">
      <data key="d0">75072</data>
    </edge>
    <edge source="CZE" target="BRA">
      <data key="d0">11707</data>
    </edge>
    <edge source="CZE" target="BGR">
      <data key="d0">35647535</data>
    </edge>
    <edge source="CZE" target="BDI">
      <data key="d0">112539</data>
    </edge>
    <edge source="CZE" target="BLR">
      <data key="d0">22392</data>
    </edge>
    <edge source="CZE" target="CMR">
      <data key="d0">545933</data>
    </edge>
    <edge source="CZE" target="CHL">
      <data key="d0">3340295</data>
    </edge>
    <edge source="CZE" target="CHN">
      <data key="d0">1467193</data>
    </edge>
    <edge source="CZE" target="HRV">
      <data key="d0">71992</data>
    </edge>
    <edge source="CZE" target="BEN">
      <data key="d0">115345</data>
    </edge>
    <edge source="CZE" target="DNK">
      <data key="d0">196050</data>
    </edge>
    <edge source="CZE" target="EST">
      <data key="d0">639666</data>
    </edge>
    <edge source="CZE" target="FRA">
      <data key="d0">9214867</data>
    </edge>
    <edge source="CZE" target="GMB">
      <data key="d0">72837</data>
    </edge>
    <edge source="CZE" target="DEU">
      <data key="d0">53176005</data>
    </edge>
    <edge source="CZE" target="GHA">
      <data key="d0">51241</data>
    </edge>
    <edge source="CZE" target="GRC">
      <data key="d0">59379</data>
    </edge>
    <edge source="CZE" target="HUN">
      <data key="d0">769349</data>
    </edge>
    <edge source="CZE" target="ITA">
      <data key="d0">55303902</data>
    </edge>
    <edge source="CZE" target="CIV">
      <data key="d0">679974</data>
    </edge>
    <edge source="CZE" target="JPN">
      <data key="d0">192100</data>
    </edge>
    <edge source="CZE" target="LBN">
      <data key="d0">34078</data>
    </edge>
    <edge source="CZE" target="LVA">
      <data key="d0">100497</data>
    </edge>
    <edge source="CZE" target="LTU">
      <data key="d0">2778951</data>
    </edge>
    <edge source="CZE" target="MWI">
      <data key="d0">94741</data>
    </edge>
    <edge source="CZE" target="MEX">
      <data key="d0">745909</data>
    </edge>
    <edge source="CZE" target="MDA">
      <data key="d0">696214</data>
    </edge>
    <edge source="CZE" target="MOZ">
      <data key="d0">100834</data>
    </edge>
    <edge source="CZE" target="NLD">
      <data key="d0">603612</data>
    </edge>
    <edge source="CZE" target="NIC">
      <data key="d0">42744</data>
    </edge>
    <edge source="CZE" target="NOR">
      <data key="d0">905196</data>
    </edge>
    <edge source="CZE" target="PAK">
      <data key="d0">979285</data>
    </edge>
    <edge source="CZE" target="PER">
      <data key="d0">5988587</data>
    </edge>
    <edge source="CZE" target="POL">
      <data key="d0">60049848</data>
    </edge>
    <edge source="CZE" target="PRT">
      <data key="d0">3385220</data>
    </edge>
    <edge source="CZE" target="ROU">
      <data key="d0">22847182</data>
    </edge>
    <edge source="CZE" target="RUS">
      <data key="d0">451298</data>
    </edge>
    <edge source="CZE" target="SRB">
      <data key="d0">38688</data>
    </edge>
    <edge source="CZE" target="IND">
      <data key="d0">39760</data>
    </edge>
    <edge source="CZE" target="SVK">
      <data key="d0">5959280</data>
    </edge>
    <edge source="CZE" target="SVN">
      <data key="d0">832154</data>
    </edge>
    <edge source="CZE" target="ZAF">
      <data key="d0">405152</data>
    </edge>
    <edge source="CZE" target="ESP">
      <data key="d0">5444919</data>
    </edge>
    <edge source="CZE" target="SWE">
      <data key="d0">903424</data>
    </edge>
    <edge source="CZE" target="CHE">
      <data key="d0">494409</data>
    </edge>
    <edge source="CZE" target="TGO">
      <data key="d0">456874</data>
    </edge>
    <edge source="CZE" target="TUR">
      <data key="d0">22097857</data>
    </edge>
    <edge source="CZE" target="UGA">
      <data key="d0">267691</data>
    </edge>
    <edge source="CZE" target="UKR">
      <data key="d0">1178150</data>
    </edge>
    <edge source="CZE" target="MKD">
      <data key="d0">35544</data>
    </edge>
    <edge source="CZE" target="EGY">
      <data key="d0">2239194</data>
    </edge>
    <edge source="CZE" target="GBR">
      <data key="d0">3358258</data>
    </edge>
    <edge source="CZE" target="TZA">
      <data key="d0">1164172</data>
    </edge>
    <edge source="CZE" target="USA">
      <data key="d0">1609221</data>
    </edge>
    <edge source="CZE" target="BFA">
      <data key="d0">38790</data>
    </edge>
    <edge source="ECU" target="BRA">
      <data key="d0">136651</data>
    </edge>
    <edge source="ECU" target="CHN">
      <data key="d0">439038</data>
    </edge>
    <edge source="ECU" target="CRI">
      <data key="d0">10289</data>
    </edge>
    <edge source="ECU" target="IDN">
      <data key="d0">111469</data>
    </edge>
    <edge source="ECU" target="JPN">
      <data key="d0">4014398</data>
    </edge>
    <edge source="ECU" target="PHL">
      <data key="d0">11115459</data>
    </edge>
    <edge source="ECU" target="ESP">
      <data key="d0">1306395</data>
    </edge>
    <edge source="ECU" target="GBR">
      <data key="d0">8167334</data>
    </edge>
    <edge source="IDN" target="DZA">
      <data key="d0">93120</data>
    </edge>
    <edge source="IDN" target="ARG">
      <data key="d0">3291949</data>
    </edge>
    <edge source="IDN" target="AUS">
      <data key="d0">5244190</data>
    </edge>
    <edge source="IDN" target="BEL">
      <data key="d0">7918577</data>
    </edge>
    <edge source="IDN" target="BRA">
      <data key="d0">8710440</data>
    </edge>
    <edge source="IDN" target="BGR">
      <data key="d0">563670</data>
    </edge>
    <edge source="IDN" target="CMR">
      <data key="d0">29173</data>
    </edge>
    <edge source="IDN" target="CAN">
      <data key="d0">900828</data>
    </edge>
    <edge source="IDN" target="LKA">
      <data key="d0">667729</data>
    </edge>
    <edge source="IDN" target="CHL">
      <data key="d0">2417708</data>
    </edge>
    <edge source="IDN" target="CHN">
      <data key="d0">72602415</data>
    </edge>
    <edge source="IDN" target="COL">
      <data key="d0">3096711</data>
    </edge>
    <edge source="IDN" target="CRI">
      <data key="d0">33362</data>
    </edge>
    <edge source="IDN" target="ECU">
      <data key="d0">1383314</data>
    </edge>
    <edge source="IDN" target="EST">
      <data key="d0">286296</data>
    </edge>
    <edge source="IDN" target="FRA">
      <data key="d0">423714</data>
    </edge>
    <edge source="IDN" target="DEU">
      <data key="d0">6866462</data>
    </edge>
    <edge source="IDN" target="GHA">
      <data key="d0">162581</data>
    </edge>
    <edge source="IDN" target="GRC">
      <data key="d0">11268</data>
    </edge>
    <edge source="IDN" target="GTM">
      <data key="d0">59937</data>
    </edge>
    <edge source="IDN" target="HKG">
      <data key="d0">7855655</data>
    </edge>
    <edge source="IDN" target="ISR">
      <data key="d0">3847786</data>
    </edge>
    <edge source="IDN" target="ITA">
      <data key="d0">4190461</data>
    </edge>
    <edge source="IDN" target="CIV">
      <data key="d0">14564</data>
    </edge>
    <edge source="IDN" target="JPN">
      <data key="d0">26193806</data>
    </edge>
    <edge source="IDN" target="JOR">
      <data key="d0">21432</data>
    </edge>
    <edge source="IDN" target="KOR">
      <data key="d0">34147488</data>
    </edge>
    <edge source="IDN" target="LBN">
      <data key="d0">166177</data>
    </edge>
    <edge source="IDN" target="MYS">
      <data key="d0">5930756</data>
    </edge>
    <edge source="IDN" target="MUS">
      <data key="d0">2305014</data>
    </edge>
    <edge source="IDN" target="MEX">
      <data key="d0">1265534</data>
    </edge>
    <edge source="IDN" target="MAR">
      <data key="d0">409585</data>
    </edge>
    <edge source="IDN" target="NLD">
      <data key="d0">3712057</data>
    </edge>
    <edge source="IDN" target="NZL">
      <data key="d0">989880</data>
    </edge>
    <edge source="IDN" target="PAK">
      <data key="d0">49520981</data>
    </edge>
    <edge source="IDN" target="PER">
      <data key="d0">2244913</data>
    </edge>
    <edge source="IDN" target="PHL">
      <data key="d0">3695562</data>
    </edge>
    <edge source="IDN" target="POL">
      <data key="d0">515390</data>
    </edge>
    <edge source="IDN" target="PRT">
      <data key="d0">142472</data>
    </edge>
    <edge source="IDN" target="RUS">
      <data key="d0">1840932</data>
    </edge>
    <edge source="IDN" target="SAU">
      <data key="d0">597981</data>
    </edge>
    <edge source="IDN" target="IND">
      <data key="d0">43570788</data>
    </edge>
    <edge source="IDN" target="SGP">
      <data key="d0">1929746</data>
    </edge>
    <edge source="IDN" target="VNM">
      <data key="d0">26599143</data>
    </edge>
    <edge source="IDN" target="ZAF">
      <data key="d0">200233</data>
    </edge>
    <edge source="IDN" target="ESP">
      <data key="d0">3656668</data>
    </edge>
    <edge source="IDN" target="CHE">
      <data key="d0">24892</data>
    </edge>
    <edge source="IDN" target="THA">
      <data key="d0">19234461</data>
    </edge>
    <edge source="IDN" target="TGO">
      <data key="d0">23602</data>
    </edge>
    <edge source="IDN" target="ARE">
      <data key="d0">12275192</data>
    </edge>
    <edge source="IDN" target="TUN">
      <data key="d0">55091</data>
    </edge>
    <edge source="IDN" target="TUR">
      <data key="d0">66880141</data>
    </edge>
    <edge source="IDN" target="EGY">
      <data key="d0">6036770</data>
    </edge>
    <edge source="IDN" target="GBR">
      <data key="d0">11320965</data>
    </edge>
    <edge source="IDN" target="TZA">
      <data key="d0">25505</data>
    </edge>
    <edge source="IDN" target="USA">
      <data key="d0">24499075</data>
    </edge>
    <edge source="JPN" target="DZA">
      <data key="d0">1213345</data>
    </edge>
    <edge source="JPN" target="ARG">
      <data key="d0">115304</data>
    </edge>
    <edge source="JPN" target="AUS">
      <data key="d0">115903</data>
    </edge>
    <edge source="JPN" target="AUT">
      <data key="d0">3024085</data>
    </edge>
    <edge source="JPN" target="BEL">
      <data key="d0">14490017</data>
    </edge>
    <edge source="JPN" target="BWA">
      <data key="d0">24328</data>
    </edge>
    <edge source="JPN" target="BRA">
      <data key="d0">1242304</data>
    </edge>
    <edge source="JPN" target="BGR">
      <data key="d0">33978</data>
    </edge>
    <edge source="JPN" target="BLR">
      <data key="d0">237137</data>
    </edge>
    <edge source="JPN" target="KHM">
      <data key="d0">7385732</data>
    </edge>
    <edge source="JPN" target="CMR">
      <data key="d0">11379266</data>
    </edge>
    <edge source="JPN" target="CAN">
      <data key="d0">1992794</data>
    </edge>
    <edge source="JPN" target="LKA">
      <data key="d0">17680</data>
    </edge>
    <edge source="JPN" target="CHL">
      <data key="d0">1271153</data>
    </edge>
    <edge source="JPN" target="CHN">
      <data key="d0">270064850</data>
    </edge>
    <edge source="JPN" target="COL">
      <data key="d0">2073484</data>
    </edge>
    <edge source="JPN" target="BEN">
      <data key="d0">412864</data>
    </edge>
    <edge source="JPN" target="ECU">
      <data key="d0">152928</data>
    </edge>
    <edge source="JPN" target="SLV">
      <data key="d0">203417</data>
    </edge>
    <edge source="JPN" target="ETH">
      <data key="d0">817184</data>
    </edge>
    <edge source="JPN" target="FIN">
      <data key="d0">823141</data>
    </edge>
    <edge source="JPN" target="FRA">
      <data key="d0">5984624</data>
    </edge>
    <edge source="JPN" target="GEO">
      <data key="d0">26943</data>
    </edge>
    <edge source="JPN" target="DEU">
      <data key="d0">25763592</data>
    </edge>
    <edge source="JPN" target="GHA">
      <data key="d0">7110814</data>
    </edge>
    <edge source="JPN" target="GTM">
      <data key="d0">65838</data>
    </edge>
    <edge source="JPN" target="HKG">
      <data key="d0">15219567</data>
    </edge>
    <edge source="JPN" target="IDN">
      <data key="d0">76823529</data>
    </edge>
    <edge source="JPN" target="IRL">
      <data key="d0">1513787</data>
    </edge>
    <edge source="JPN" target="ISR">
      <data key="d0">1143464</data>
    </edge>
    <edge source="JPN" target="ITA">
      <data key="d0">6443953</data>
    </edge>
    <edge source="JPN" target="CIV">
      <data key="d0">8176930</data>
    </edge>
    <edge source="JPN" target="JAM">
      <data key="d0">12541</data>
    </edge>
    <edge source="JPN" target="KOR">
      <data key="d0">28821462</data>
    </edge>
    <edge source="JPN" target="LVA">
      <data key="d0">39319</data>
    </edge>
    <edge source="JPN" target="LTU">
      <data key="d0">2373549</data>
    </edge>
    <edge source="JPN" target="MWI">
      <data key="d0">118582</data>
    </edge>
    <edge source="JPN" target="MYS">
      <data key="d0">52621837</data>
    </edge>
    <edge source="JPN" target="MRT">
      <data key="d0">67275</data>
    </edge>
    <edge source="JPN" target="MEX">
      <data key="d0">1447176</data>
    </edge>
    <edge source="JPN" target="MAR">
      <data key="d0">239577</data>
    </edge>
    <edge source="JPN" target="MOZ">
      <data key="d0">4020716</data>
    </edge>
    <edge source="JPN" target="NLD">
      <data key="d0">11248253</data>
    </edge>
    <edge source="JPN" target="NZL">
      <data key="d0">14669</data>
    </edge>
    <edge source="JPN" target="PAK">
      <data key="d0">6766983</data>
    </edge>
    <edge source="JPN" target="PER">
      <data key="d0">1521421</data>
    </edge>
    <edge source="JPN" target="PHL">
      <data key="d0">22507509</data>
    </edge>
    <edge source="JPN" target="POL">
      <data key="d0">581797</data>
    </edge>
    <edge source="JPN" target="PRT">
      <data key="d0">24779</data>
    </edge>
    <edge source="JPN" target="ROU">
      <data key="d0">61814</data>
    </edge>
    <edge source="JPN" target="RUS">
      <data key="d0">22686810</data>
    </edge>
    <edge source="JPN" target="SEN">
      <data key="d0">30979633</data>
    </edge>
    <edge source="JPN" target="IND">
      <data key="d0">12751653</data>
    </edge>
    <edge source="JPN" target="SGP">
      <data key="d0">218306</data>
    </edge>
    <edge source="JPN" target="VNM">
      <data key="d0">38679528</data>
    </edge>
    <edge source="JPN" target="SVN">
      <data key="d0">429430</data>
    </edge>
    <edge source="JPN" target="ZAF">
      <data key="d0">5384338</data>
    </edge>
    <edge source="JPN" target="ESP">
      <data key="d0">3290365</data>
    </edge>
    <edge source="JPN" target="SWE">
      <data key="d0">2462979</data>
    </edge>
    <edge source="JPN" target="CHE">
      <data key="d0">97496</data>
    </edge>
    <edge source="JPN" target="THA">
      <data key="d0">22461505</data>
    </edge>
    <edge source="JPN" target="TGO">
      <data key="d0">23111138</data>
    </edge>
    <edge source="JPN" target="ARE">
      <data key="d0">3814059</data>
    </edge>
    <edge source="JPN" target="TUR">
      <data key="d0">5486207</data>
    </edge>
    <edge source="JPN" target="UGA">
      <data key="d0">739320</data>
    </edge>
    <edge source="JPN" target="UKR">
      <data key="d0">5999569</data>
    </edge>
    <edge source="JPN" target="EGY">
      <data key="d0">54125</data>
    </edge>
    <edge source="JPN" target="GBR">
      <data key="d0">25671704</data>
    </edge>
    <edge source="JPN" target="TZA">
      <data key="d0">2398503</data>
    </edge>
    <edge source="JPN" target="USA">
      <data key="d0">106411954</data>
    </edge>
    <edge source="KOR" target="ALB">
      <data key="d0">181189</data>
    </edge>
    <edge source="KOR" target="DZA">
      <data key="d0">308800</data>
    </edge>
    <edge source="KOR" target="ARG">
      <data key="d0">4457386</data>
    </edge>
    <edge source="KOR" target="AUS">
      <data key="d0">11772679</data>
    </edge>
    <edge source="KOR" target="AUT">
      <data key="d0">28844</data>
    </edge>
    <edge source="KOR" target="BEL">
      <data key="d0">25296028</data>
    </edge>
    <edge source="KOR" target="BOL">
      <data key="d0">406821</data>
    </edge>
    <edge source="KOR" target="BWA">
      <data key="d0">211639</data>
    </edge>
    <edge source="KOR" target="BRA">
      <data key="d0">12700915</data>
    </edge>
    <edge source="KOR" target="BGR">
      <data key="d0">6166460</data>
    </edge>
    <edge source="KOR" target="BLR">
      <data key="d0">102465</data>
    </edge>
    <edge source="KOR" target="KHM">
      <data key="d0">35818361</data>
    </edge>
    <edge source="KOR" target="CMR">
      <data key="d0">7218481</data>
    </edge>
    <edge source="KOR" target="CAN">
      <data key="d0">15494980</data>
    </edge>
    <edge source="KOR" target="LKA">
      <data key="d0">80041</data>
    </edge>
    <edge source="KOR" target="CHL">
      <data key="d0">16740532</data>
    </edge>
    <edge source="KOR" target="CHN">
      <data key="d0">136405835</data>
    </edge>
    <edge source="KOR" target="COL">
      <data key="d0">1565021</data>
    </edge>
    <edge source="KOR" target="HRV">
      <data key="d0">843287</data>
    </edge>
    <edge source="KOR" target="CZE">
      <data key="d0">38920</data>
    </edge>
    <edge source="KOR" target="BEN">
      <data key="d0">3073941</data>
    </edge>
    <edge source="KOR" target="DNK">
      <data key="d0">32400</data>
    </edge>
    <edge source="KOR" target="ECU">
      <data key="d0">2590607</data>
    </edge>
    <edge source="KOR" target="SLV">
      <data key="d0">4094815</data>
    </edge>
    <edge source="KOR" target="ETH">
      <data key="d0">669165</data>
    </edge>
    <edge source="KOR" target="EST">
      <data key="d0">3630865</data>
    </edge>
    <edge source="KOR" target="FIN">
      <data key="d0">2106810</data>
    </edge>
    <edge source="KOR" target="FRA">
      <data key="d0">9801354</data>
    </edge>
    <edge source="KOR" target="GEO">
      <data key="d0">69725</data>
    </edge>
    <edge source="KOR" target="DEU">
      <data key="d0">61809320</data>
    </edge>
    <edge source="KOR" target="GHA">
      <data key="d0">16512022</data>
    </edge>
    <edge source="KOR" target="GRC">
      <data key="d0">1839192</data>
    </edge>
    <edge source="KOR" target="GTM">
      <data key="d0">2982640</data>
    </edge>
    <edge source="KOR" target="HKG">
      <data key="d0">7434145</data>
    </edge>
    <edge source="KOR" target="IDN">
      <data key="d0">97040872</data>
    </edge>
    <edge source="KOR" target="IRL">
      <data key="d0">474232</data>
    </edge>
    <edge source="KOR" target="ISR">
      <data key="d0">8581152</data>
    </edge>
    <edge source="KOR" target="ITA">
      <data key="d0">51945305</data>
    </edge>
    <edge source="KOR" target="CIV">
      <data key="d0">3899613</data>
    </edge>
    <edge source="KOR" target="JPN">
      <data key="d0">61341816</data>
    </edge>
    <edge source="KOR" target="KAZ">
      <data key="d0">39276</data>
    </edge>
    <edge source="KOR" target="JOR">
      <data key="d0">344272</data>
    </edge>
    <edge source="KOR" target="KGZ">
      <data key="d0">508704</data>
    </edge>
    <edge source="KOR" target="LBN">
      <data key="d0">636550</data>
    </edge>
    <edge source="KOR" target="LTU">
      <data key="d0">4694183</data>
    </edge>
    <edge source="KOR" target="MDG">
      <data key="d0">1213652</data>
    </edge>
    <edge source="KOR" target="MYS">
      <data key="d0">26164895</data>
    </edge>
    <edge source="KOR" target="MUS">
      <data key="d0">11370</data>
    </edge>
    <edge source="KOR" target="MEX">
      <data key="d0">17969365</data>
    </edge>
    <edge source="KOR" target="MAR">
      <data key="d0">6339750</data>
    </edge>
    <edge source="KOR" target="MOZ">
      <data key="d0">2346143</data>
    </edge>
    <edge source="KOR" target="OMN">
      <data key="d0">302952</data>
    </edge>
    <edge source="KOR" target="NLD">
      <data key="d0">19606801</data>
    </edge>
    <edge source="KOR" target="NZL">
      <data key="d0">5744436</data>
    </edge>
    <edge source="KOR" target="NOR">
      <data key="d0">1873145</data>
    </edge>
    <edge source="KOR" target="PAK">
      <data key="d0">43651594</data>
    </edge>
    <edge source="KOR" target="PER">
      <data key="d0">1906672</data>
    </edge>
    <edge source="KOR" target="PHL">
      <data key="d0">35271503</data>
    </edge>
    <edge source="KOR" target="POL">
      <data key="d0">33503848</data>
    </edge>
    <edge source="KOR" target="PRT">
      <data key="d0">6463155</data>
    </edge>
    <edge source="KOR" target="ROU">
      <data key="d0">5844886</data>
    </edge>
    <edge source="KOR" target="RUS">
      <data key="d0">20376142</data>
    </edge>
    <edge source="KOR" target="SAU">
      <data key="d0">6211367</data>
    </edge>
    <edge source="KOR" target="SEN">
      <data key="d0">747738</data>
    </edge>
    <edge source="KOR" target="IND">
      <data key="d0">33976396</data>
    </edge>
    <edge source="KOR" target="SGP">
      <data key="d0">6402098</data>
    </edge>
    <edge source="KOR" target="VNM">
      <data key="d0">65590206</data>
    </edge>
    <edge source="KOR" target="SVN">
      <data key="d0">768202</data>
    </edge>
    <edge source="KOR" target="ZAF">
      <data key="d0">7844895</data>
    </edge>
    <edge source="KOR" target="ZWE">
      <data key="d0">526645</data>
    </edge>
    <edge source="KOR" target="ESP">
      <data key="d0">20845871</data>
    </edge>
    <edge source="KOR" target="SWE">
      <data key="d0">444372</data>
    </edge>
    <edge source="KOR" target="THA">
      <data key="d0">33949685</data>
    </edge>
    <edge source="KOR" target="TGO">
      <data key="d0">984455</data>
    </edge>
    <edge source="KOR" target="ARE">
      <data key="d0">11322711</data>
    </edge>
    <edge source="KOR" target="TUN">
      <data key="d0">75679</data>
    </edge>
    <edge source="KOR" target="TUR">
      <data key="d0">20231282</data>
    </edge>
    <edge source="KOR" target="UGA">
      <data key="d0">197254</data>
    </edge>
    <edge source="KOR" target="UKR">
      <data key="d0">3738191</data>
    </edge>
    <edge source="KOR" target="EGY">
      <data key="d0">3349651</data>
    </edge>
    <edge source="KOR" target="GBR">
      <data key="d0">32823810</data>
    </edge>
    <edge source="KOR" target="TZA">
      <data key="d0">18649512</data>
    </edge>
    <edge source="KOR" target="USA">
      <data key="d0">162974236</data>
    </edge>
    <edge source="KOR" target="URY">
      <data key="d0">615594</data>
    </edge>
    <edge source="LTU" target="BEL">
      <data key="d0">1377726</data>
    </edge>
    <edge source="LTU" target="BRA">
      <data key="d0">392760</data>
    </edge>
    <edge source="LTU" target="BGR">
      <data key="d0">150379</data>
    </edge>
    <edge source="LTU" target="BLR">
      <data key="d0">5213276</data>
    </edge>
    <edge source="LTU" target="CMR">
      <data key="d0">634528</data>
    </edge>
    <edge source="LTU" target="CAN">
      <data key="d0">28295</data>
    </edge>
    <edge source="LTU" target="CHL">
      <data key="d0">130383</data>
    </edge>
    <edge source="LTU" target="CHN">
      <data key="d0">5377040</data>
    </edge>
    <edge source="LTU" target="HRV">
      <data key="d0">220522</data>
    </edge>
    <edge source="LTU" target="CZE">
      <data key="d0">387281</data>
    </edge>
    <edge source="LTU" target="BEN">
      <data key="d0">1998714</data>
    </edge>
    <edge source="LTU" target="SLV">
      <data key="d0">99133</data>
    </edge>
    <edge source="LTU" target="EST">
      <data key="d0">3102682</data>
    </edge>
    <edge source="LTU" target="FIN">
      <data key="d0">102033</data>
    </edge>
    <edge source="LTU" target="FRA">
      <data key="d0">1593756</data>
    </edge>
    <edge source="LTU" target="GEO">
      <data key="d0">143365</data>
    </edge>
    <edge source="LTU" target="DEU">
      <data key="d0">449381</data>
    </edge>
    <edge source="LTU" target="GHA">
      <data key="d0">1035714</data>
    </edge>
    <edge source="LTU" target="GRC">
      <data key="d0">50809</data>
    </edge>
    <edge source="LTU" target="HND">
      <data key="d0">94906</data>
    </edge>
    <edge source="LTU" target="HUN">
      <data key="d0">1754061</data>
    </edge>
    <edge source="LTU" target="IRL">
      <data key="d0">21122</data>
    </edge>
    <edge source="LTU" target="ITA">
      <data key="d0">2349282</data>
    </edge>
    <edge source="LTU" target="CIV">
      <data key="d0">33628</data>
    </edge>
    <edge source="LTU" target="KAZ">
      <data key="d0">415172</data>
    </edge>
    <edge source="LTU" target="KGZ">
      <data key="d0">86802</data>
    </edge>
    <edge source="LTU" target="LVA">
      <data key="d0">1907381</data>
    </edge>
    <edge source="LTU" target="MWI">
      <data key="d0">1231858</data>
    </edge>
    <edge source="LTU" target="MDA">
      <data key="d0">25021</data>
    </edge>
    <edge source="LTU" target="MOZ">
      <data key="d0">1201567</data>
    </edge>
    <edge source="LTU" target="NLD">
      <data key="d0">741727</data>
    </edge>
    <edge source="LTU" target="PAK">
      <data key="d0">938296</data>
    </edge>
    <edge source="LTU" target="POL">
      <data key="d0">2589768</data>
    </edge>
    <edge source="LTU" target="PRT">
      <data key="d0">360980</data>
    </edge>
    <edge source="LTU" target="ROU">
      <data key="d0">316098</data>
    </edge>
    <edge source="LTU" target="RUS">
      <data key="d0">9422431</data>
    </edge>
    <edge source="LTU" target="IND">
      <data key="d0">2133442</data>
    </edge>
    <edge source="LTU" target="SVK">
      <data key="d0">831557</data>
    </edge>
    <edge source="LTU" target="VNM">
      <data key="d0">54575</data>
    </edge>
    <edge source="LTU" target="SVN">
      <data key="d0">2447478</data>
    </edge>
    <edge source="LTU" target="ESP">
      <data key="d0">781309</data>
    </edge>
    <edge source="LTU" target="SWE">
      <data key="d0">341398</data>
    </edge>
    <edge source="LTU" target="CHE">
      <data key="d0">28352</data>
    </edge>
    <edge source="LTU" target="TGO">
      <data key="d0">1747236</data>
    </edge>
    <edge source="LTU" target="TUR">
      <data key="d0">950607</data>
    </edge>
    <edge source="LTU" target="UKR">
      <data key="d0">14064719</data>
    </edge>
    <edge source="LTU" target="MKD">
      <data key="d0">10584</data>
    </edge>
    <edge source="LTU" target="EGY">
      <data key="d0">295464</data>
    </edge>
    <edge source="LTU" target="GBR">
      <data key="d0">213523</data>
    </edge>
    <edge source="LTU" target="USA">
      <data key="d0">614900</data>
    </edge>
    <edge source="LTU" target="BFA">
      <data key="d0">347394</data>
    </edge>
    <edge source="MYS" target="ARG">
      <data key="d0">63183</data>
    </edge>
    <edge source="MYS" target="AUS">
      <data key="d0">3441206</data>
    </edge>
    <edge source="MYS" target="BEL">
      <data key="d0">454715</data>
    </edge>
    <edge source="MYS" target="BRA">
      <data key="d0">482896</data>
    </edge>
    <edge source="MYS" target="BGR">
      <data key="d0">118103</data>
    </edge>
    <edge source="MYS" target="KHM">
      <data key="d0">10352253</data>
    </edge>
    <edge source="MYS" target="CAN">
      <data key="d0">200743</data>
    </edge>
    <edge source="MYS" target="CHN">
      <data key="d0">20896653</data>
    </edge>
    <edge source="MYS" target="COL">
      <data key="d0">416500</data>
    </edge>
    <edge source="MYS" target="CZE">
      <data key="d0">320760</data>
    </edge>
    <edge source="MYS" target="BEN">
      <data key="d0">123768</data>
    </edge>
    <edge source="MYS" target="SLV">
      <data key="d0">1008819</data>
    </edge>
    <edge source="MYS" target="FRA">
      <data key="d0">148386</data>
    </edge>
    <edge source="MYS" target="DEU">
      <data key="d0">9693362</data>
    </edge>
    <edge source="MYS" target="GHA">
      <data key="d0">666140</data>
    </edge>
    <edge source="MYS" target="GRC">
      <data key="d0">133448</data>
    </edge>
    <edge source="MYS" target="HKG">
      <data key="d0">6009390</data>
    </edge>
    <edge source="MYS" target="IDN">
      <data key="d0">65022715</data>
    </edge>
    <edge source="MYS" target="ITA">
      <data key="d0">5970196</data>
    </edge>
    <edge source="MYS" target="CIV">
      <data key="d0">55265</data>
    </edge>
    <edge source="MYS" target="JPN">
      <data key="d0">19091586</data>
    </edge>
    <edge source="MYS" target="JOR">
      <data key="d0">76142</data>
    </edge>
    <edge source="MYS" target="KOR">
      <data key="d0">1913696</data>
    </edge>
    <edge source="MYS" target="LBN">
      <data key="d0">10512</data>
    </edge>
    <edge source="MYS" target="LTU">
      <data key="d0">1167382</data>
    </edge>
    <edge source="MYS" target="MDG">
      <data key="d0">646352</data>
    </edge>
    <edge source="MYS" target="MEX">
      <data key="d0">26145</data>
    </edge>
    <edge source="MYS" target="MOZ">
      <data key="d0">9657075</data>
    </edge>
    <edge source="MYS" target="NLD">
      <data key="d0">50745</data>
    </edge>
    <edge source="MYS" target="NZL">
      <data key="d0">2200747</data>
    </edge>
    <edge source="MYS" target="NOR">
      <data key="d0">33154</data>
    </edge>
    <edge source="MYS" target="PAK">
      <data key="d0">11163996</data>
    </edge>
    <edge source="MYS" target="PER">
      <data key="d0">191995</data>
    </edge>
    <edge source="MYS" target="PHL">
      <data key="d0">8783594</data>
    </edge>
    <edge source="MYS" target="POL">
      <data key="d0">59046</data>
    </edge>
    <edge source="MYS" target="ROU">
      <data key="d0">80070</data>
    </edge>
    <edge source="MYS" target="RUS">
      <data key="d0">99724</data>
    </edge>
    <edge source="MYS" target="SEN">
      <data key="d0">970220</data>
    </edge>
    <edge source="MYS" target="SRB">
      <data key="d0">19610</data>
    </edge>
    <edge source="MYS" target="IND">
      <data key="d0">21197206</data>
    </edge>
    <edge source="MYS" target="SGP">
      <data key="d0">4304155</data>
    </edge>
    <edge source="MYS" target="VNM">
      <data key="d0">12076005</data>
    </edge>
    <edge source="MYS" target="SVN">
      <data key="d0">292993</data>
    </edge>
    <edge source="MYS" target="ESP">
      <data key="d0">245210</data>
    </edge>
    <edge source="MYS" target="CHE">
      <data key="d0">212895</data>
    </edge>
    <edge source="MYS" target="THA">
      <data key="d0">26686431</data>
    </edge>
    <edge source="MYS" target="TGO">
      <data key="d0">1187166</data>
    </edge>
    <edge source="MYS" target="ARE">
      <data key="d0">1325867</data>
    </edge>
    <edge source="MYS" target="TUR">
      <data key="d0">61137463</data>
    </edge>
    <edge source="MYS" target="UGA">
      <data key="d0">91495</data>
    </edge>
    <edge source="MYS" target="MKD">
      <data key="d0">19283</data>
    </edge>
    <edge source="MYS" target="EGY">
      <data key="d0">87001</data>
    </edge>
    <edge source="MYS" target="GBR">
      <data key="d0">3715979</data>
    </edge>
    <edge source="MYS" target="TZA">
      <data key="d0">699236</data>
    </edge>
    <edge source="MYS" target="USA">
      <data key="d0">302342</data>
    </edge>
    <edge source="MEX" target="DZA">
      <data key="d0">32460</data>
    </edge>
    <edge source="MEX" target="ARG">
      <data key="d0">14083045</data>
    </edge>
    <edge source="MEX" target="BEL">
      <data key="d0">30760909</data>
    </edge>
    <edge source="MEX" target="BOL">
      <data key="d0">2218122</data>
    </edge>
    <edge source="MEX" target="BRA">
      <data key="d0">62641</data>
    </edge>
    <edge source="MEX" target="CAN">
      <data key="d0">10111</data>
    </edge>
    <edge source="MEX" target="CHL">
      <data key="d0">216360</data>
    </edge>
    <edge source="MEX" target="CHN">
      <data key="d0">16007726</data>
    </edge>
    <edge source="MEX" target="COL">
      <data key="d0">5738255</data>
    </edge>
    <edge source="MEX" target="CRI">
      <data key="d0">590311</data>
    </edge>
    <edge source="MEX" target="ECU">
      <data key="d0">2078602</data>
    </edge>
    <edge source="MEX" target="SLV">
      <data key="d0">3571201</data>
    </edge>
    <edge source="MEX" target="DEU">
      <data key="d0">831753</data>
    </edge>
    <edge source="MEX" target="GTM">
      <data key="d0">2236098</data>
    </edge>
    <edge source="MEX" target="HND">
      <data key="d0">123015</data>
    </edge>
    <edge source="MEX" target="HKG">
      <data key="d0">4892582</data>
    </edge>
    <edge source="MEX" target="HUN">
      <data key="d0">2570912</data>
    </edge>
    <edge source="MEX" target="IDN">
      <data key="d0">6404474</data>
    </edge>
    <edge source="MEX" target="ITA">
      <data key="d0">1322135</data>
    </edge>
    <edge source="MEX" target="JPN">
      <data key="d0">1431813</data>
    </edge>
    <edge source="MEX" target="KOR">
      <data key="d0">212464</data>
    </edge>
    <edge source="MEX" target="MYS">
      <data key="d0">160003</data>
    </edge>
    <edge source="MEX" target="MAR">
      <data key="d0">71889</data>
    </edge>
    <edge source="MEX" target="NLD">
      <data key="d0">134520</data>
    </edge>
    <edge source="MEX" target="NIC">
      <data key="d0">19822</data>
    </edge>
    <edge source="MEX" target="PAK">
      <data key="d0">9933564</data>
    </edge>
    <edge source="MEX" target="PAN">
      <data key="d0">78600</data>
    </edge>
    <edge source="MEX" target="PRY">
      <data key="d0">9241688</data>
    </edge>
    <edge source="MEX" target="PER">
      <data key="d0">176294</data>
    </edge>
    <edge source="MEX" target="POL">
      <data key="d0">37013</data>
    </edge>
    <edge source="MEX" target="PRT">
      <data key="d0">144234</data>
    </edge>
    <edge source="MEX" target="RUS">
      <data key="d0">61830</data>
    </edge>
    <edge source="MEX" target="IND">
      <data key="d0">375614</data>
    </edge>
    <edge source="MEX" target="VNM">
      <data key="d0">15693071</data>
    </edge>
    <edge source="MEX" target="ESP">
      <data key="d0">1667711</data>
    </edge>
    <edge source="MEX" target="CHE">
      <data key="d0">35205</data>
    </edge>
    <edge source="MEX" target="THA">
      <data key="d0">808515</data>
    </edge>
    <edge source="MEX" target="TUR">
      <data key="d0">937072</data>
    </edge>
    <edge source="MEX" target="EGY">
      <data key="d0">18864</data>
    </edge>
    <edge source="MEX" target="GBR">
      <data key="d0">55416</data>
    </edge>
    <edge source="MEX" target="USA">
      <data key="d0">31803479</data>
    </edge>
    <edge source="MEX" target="URY">
      <data key="d0">1093482</data>
    </edge>
    <edge source="MAR" target="DZA">
      <data key="d0">37858</data>
    </edge>
    <edge source="MAR" target="BEL">
      <data key="d0">3031070</data>
    </edge>
    <edge source="MAR" target="CMR">
      <data key="d0">2953958</data>
    </edge>
    <edge source="MAR" target="CHN">
      <data key="d0">66587</data>
    </edge>
    <edge source="MAR" target="FRA">
      <data key="d0">1739639</data>
    </edge>
    <edge source="MAR" target="DEU">
      <data key="d0">961971</data>
    </edge>
    <edge source="MAR" target="GRC">
      <data key="d0">407206</data>
    </edge>
    <edge source="MAR" target="HUN">
      <data key="d0">10398</data>
    </edge>
    <edge source="MAR" target="ITA">
      <data key="d0">1724832</data>
    </edge>
    <edge source="MAR" target="JPN">
      <data key="d0">206768</data>
    </edge>
    <edge source="MAR" target="KGZ">
      <data key="d0">306349</data>
    </edge>
    <edge source="MAR" target="LBN">
      <data key="d0">628797</data>
    </edge>
    <edge source="MAR" target="MRT">
      <data key="d0">550322</data>
    </edge>
    <edge source="MAR" target="NLD">
      <data key="d0">3889659</data>
    </edge>
    <edge source="MAR" target="NER">
      <data key="d0">897785</data>
    </edge>
    <edge source="MAR" target="PAK">
      <data key="d0">880442</data>
    </edge>
    <edge source="MAR" target="PER">
      <data key="d0">12644</data>
    </edge>
    <edge source="MAR" target="POL">
      <data key="d0">78268</data>
    </edge>
    <edge source="MAR" target="PRT">
      <data key="d0">40400</data>
    </edge>
    <edge source="MAR" target="RUS">
      <data key="d0">276171</data>
    </edge>
    <edge source="MAR" target="IND">
      <data key="d0">1537197</data>
    </edge>
    <edge source="MAR" target="ZAF">
      <data key="d0">173371</data>
    </edge>
    <edge source="MAR" target="ESP">
      <data key="d0">1760128</data>
    </edge>
    <edge source="MAR" target="TGO">
      <data key="d0">18380</data>
    </edge>
    <edge source="MAR" target="TUN">
      <data key="d0">55816</data>
    </edge>
    <edge source="MAR" target="TUR">
      <data key="d0">289069</data>
    </edge>
    <edge source="MAR" target="EGY">
      <data key="d0">33111</data>
    </edge>
    <edge source="MAR" target="TZA">
      <data key="d0">33364</data>
    </edge>
    <edge source="NLD" target="DZA">
      <data key="d0">373102</data>
    </edge>
    <edge source="NLD" target="AZE">
      <data key="d0">289211</data>
    </edge>
    <edge source="NLD" target="AUS">
      <data key="d0">504895</data>
    </edge>
    <edge source="NLD" target="AUT">
      <data key="d0">1610069</data>
    </edge>
    <edge source="NLD" target="BEL">
      <data key="d0">24197672</data>
    </edge>
    <edge source="NLD" target="BRA">
      <data key="d0">523292</data>
    </edge>
    <edge source="NLD" target="BGR">
      <data key="d0">3077345</data>
    </edge>
    <edge source="NLD" target="BDI">
      <data key="d0">13002</data>
    </edge>
    <edge source="NLD" target="BLR">
      <data key="d0">4967643</data>
    </edge>
    <edge source="NLD" target="KHM">
      <data key="d0">17353</data>
    </edge>
    <edge source="NLD" target="CMR">
      <data key="d0">12820711</data>
    </edge>
    <edge source="NLD" target="CAN">
      <data key="d0">275928</data>
    </edge>
    <edge source="NLD" target="CAF">
      <data key="d0">353651</data>
    </edge>
    <edge source="NLD" target="CHL">
      <data key="d0">5320394</data>
    </edge>
    <edge source="NLD" target="CHN">
      <data key="d0">6060353</data>
    </edge>
    <edge source="NLD" target="HRV">
      <data key="d0">267379</data>
    </edge>
    <edge source="NLD" target="CZE">
      <data key="d0">1212320</data>
    </edge>
    <edge source="NLD" target="BEN">
      <data key="d0">194894</data>
    </edge>
    <edge source="NLD" target="DNK">
      <data key="d0">2200687</data>
    </edge>
    <edge source="NLD" target="ETH">
      <data key="d0">17253</data>
    </edge>
    <edge source="NLD" target="EST">
      <data key="d0">1315595</data>
    </edge>
    <edge source="NLD" target="FIN">
      <data key="d0">1585274</data>
    </edge>
    <edge source="NLD" target="FRA">
      <data key="d0">10208516</data>
    </edge>
    <edge source="NLD" target="GEO">
      <data key="d0">659650</data>
    </edge>
    <edge source="NLD" target="GMB">
      <data key="d0">2161132</data>
    </edge>
    <edge source="NLD" target="DEU">
      <data key="d0">50874580</data>
    </edge>
    <edge source="NLD" target="GHA">
      <data key="d0">9852818</data>
    </edge>
    <edge source="NLD" target="GRC">
      <data key="d0">919426</data>
    </edge>
    <edge source="NLD" target="GTM">
      <data key="d0">16270</data>
    </edge>
    <edge source="NLD" target="HND">
      <data key="d0">183899</data>
    </edge>
    <edge source="NLD" target="HKG">
      <data key="d0">255497</data>
    </edge>
    <edge source="NLD" target="HUN">
      <data key="d0">3073020</data>
    </edge>
    <edge source="NLD" target="IRL">
      <data key="d0">488221</data>
    </edge>
    <edge source="NLD" target="ISR">
      <data key="d0">30153</data>
    </edge>
    <edge source="NLD" target="ITA">
      <data key="d0">4578908</data>
    </edge>
    <edge source="NLD" target="CIV">
      <data key="d0">1502216</data>
    </edge>
    <edge source="NLD" target="JPN">
      <data key="d0">2432735</data>
    </edge>
    <edge source="NLD" target="KAZ">
      <data key="d0">301994</data>
    </edge>
    <edge source="NLD" target="JOR">
      <data key="d0">948403</data>
    </edge>
    <edge source="NLD" target="KOR">
      <data key="d0">255868</data>
    </edge>
    <edge source="NLD" target="KGZ">
      <data key="d0">86943</data>
    </edge>
    <edge source="NLD" target="LBN">
      <data key="d0">221498</data>
    </edge>
    <edge source="NLD" target="LVA">
      <data key="d0">1494021</data>
    </edge>
    <edge source="NLD" target="LTU">
      <data key="d0">4892080</data>
    </edge>
    <edge source="NLD" target="MDG">
      <data key="d0">81827</data>
    </edge>
    <edge source="NLD" target="MWI">
      <data key="d0">87966</data>
    </edge>
    <edge source="NLD" target="MRT">
      <data key="d0">1252157</data>
    </edge>
    <edge source="NLD" target="MEX">
      <data key="d0">373773</data>
    </edge>
    <edge source="NLD" target="MDA">
      <data key="d0">101487</data>
    </edge>
    <edge source="NLD" target="MAR">
      <data key="d0">7427109</data>
    </edge>
    <edge source="NLD" target="MOZ">
      <data key="d0">24349</data>
    </edge>
    <edge source="NLD" target="OMN">
      <data key="d0">12197</data>
    </edge>
    <edge source="NLD" target="NIC">
      <data key="d0">372118</data>
    </edge>
    <edge source="NLD" target="NER">
      <data key="d0">1855875</data>
    </edge>
    <edge source="NLD" target="NOR">
      <data key="d0">719383</data>
    </edge>
    <edge source="NLD" target="PAK">
      <data key="d0">5546999</data>
    </edge>
    <edge source="NLD" target="PAN">
      <data key="d0">167249</data>
    </edge>
    <edge source="NLD" target="PER">
      <data key="d0">12274</data>
    </edge>
    <edge source="NLD" target="PHL">
      <data key="d0">61399</data>
    </edge>
    <edge source="NLD" target="POL">
      <data key="d0">14371299</data>
    </edge>
    <edge source="NLD" target="PRT">
      <data key="d0">1885166</data>
    </edge>
    <edge source="NLD" target="ROU">
      <data key="d0">1616389</data>
    </edge>
    <edge source="NLD" target="RUS">
      <data key="d0">36633488</data>
    </edge>
    <edge source="NLD" target="SAU">
      <data key="d0">8896129</data>
    </edge>
    <edge source="NLD" target="SEN">
      <data key="d0">660068</data>
    </edge>
    <edge source="NLD" target="SRB">
      <data key="d0">235663</data>
    </edge>
    <edge source="NLD" target="IND">
      <data key="d0">1803525</data>
    </edge>
    <edge source="NLD" target="SGP">
      <data key="d0">176522</data>
    </edge>
    <edge source="NLD" target="SVK">
      <data key="d0">7309380</data>
    </edge>
    <edge source="NLD" target="VNM">
      <data key="d0">40902</data>
    </edge>
    <edge source="NLD" target="SVN">
      <data key="d0">1088536</data>
    </edge>
    <edge source="NLD" target="ZAF">
      <data key="d0">2264792</data>
    </edge>
    <edge source="NLD" target="ESP">
      <data key="d0">9069687</data>
    </edge>
    <edge source="NLD" target="SWE">
      <data key="d0">2322544</data>
    </edge>
    <edge source="NLD" target="CHE">
      <data key="d0">695814</data>
    </edge>
    <edge source="NLD" target="THA">
      <data key="d0">469210</data>
    </edge>
    <edge source="NLD" target="TGO">
      <data key="d0">1218660</data>
    </edge>
    <edge source="NLD" target="ARE">
      <data key="d0">2038496</data>
    </edge>
    <edge source="NLD" target="TUN">
      <data key="d0">2087282</data>
    </edge>
    <edge source="NLD" target="TUR">
      <data key="d0">5123274</data>
    </edge>
    <edge source="NLD" target="UGA">
      <data key="d0">308691</data>
    </edge>
    <edge source="NLD" target="UKR">
      <data key="d0">1946367</data>
    </edge>
    <edge source="NLD" target="EGY">
      <data key="d0">489468</data>
    </edge>
    <edge source="NLD" target="GBR">
      <data key="d0">11668890</data>
    </edge>
    <edge source="NLD" target="TZA">
      <data key="d0">575831</data>
    </edge>
    <edge source="NLD" target="USA">
      <data key="d0">20926402</data>
    </edge>
    <edge source="NLD" target="BFA">
      <data key="d0">361603</data>
    </edge>
    <edge source="PRY" target="BRA">
      <data key="d0">238233</data>
    </edge>
    <edge source="PRY" target="COL">
      <data key="d0">423467</data>
    </edge>
    <edge source="PRY" target="IDN">
      <data key="d0">4139480</data>
    </edge>
    <edge source="PRY" target="KOR">
      <data key="d0">27171</data>
    </edge>
    <edge source="PRY" target="ESP">
      <data key="d0">24959</data>
    </edge>
    <edge source="PRY" target="TUR">
      <data key="d0">352307</data>
    </edge>
    <edge source="PER" target="ARG">
      <data key="d0">59569</data>
    </edge>
    <edge source="PER" target="AUS">
      <data key="d0">327996</data>
    </edge>
    <edge source="PER" target="BEL">
      <data key="d0">258758</data>
    </edge>
    <edge source="PER" target="BOL">
      <data key="d0">9189697</data>
    </edge>
    <edge source="PER" target="BRA">
      <data key="d0">5329872</data>
    </edge>
    <edge source="PER" target="BGR">
      <data key="d0">640125</data>
    </edge>
    <edge source="PER" target="CAN">
      <data key="d0">420337</data>
    </edge>
    <edge source="PER" target="CHL">
      <data key="d0">1189697</data>
    </edge>
    <edge source="PER" target="CHN">
      <data key="d0">18504760</data>
    </edge>
    <edge source="PER" target="COL">
      <data key="d0">1010635</data>
    </edge>
    <edge source="PER" target="ECU">
      <data key="d0">4239069</data>
    </edge>
    <edge source="PER" target="DEU">
      <data key="d0">4637157</data>
    </edge>
    <edge source="PER" target="GTM">
      <data key="d0">866759</data>
    </edge>
    <edge source="PER" target="HKG">
      <data key="d0">37148</data>
    </edge>
    <edge source="PER" target="HUN">
      <data key="d0">147070</data>
    </edge>
    <edge source="PER" target="IDN">
      <data key="d0">221447</data>
    </edge>
    <edge source="PER" target="ITA">
      <data key="d0">18283294</data>
    </edge>
    <edge source="PER" target="JPN">
      <data key="d0">1516400</data>
    </edge>
    <edge source="PER" target="KOR">
      <data key="d0">2551659</data>
    </edge>
    <edge source="PER" target="LTU">
      <data key="d0">27323</data>
    </edge>
    <edge source="PER" target="MYS">
      <data key="d0">148154</data>
    </edge>
    <edge source="PER" target="MEX">
      <data key="d0">334602</data>
    </edge>
    <edge source="PER" target="NLD">
      <data key="d0">60561</data>
    </edge>
    <edge source="PER" target="NZL">
      <data key="d0">421266</data>
    </edge>
    <edge source="PER" target="NOR">
      <data key="d0">179308</data>
    </edge>
    <edge source="PER" target="PAN">
      <data key="d0">119267</data>
    </edge>
    <edge source="PER" target="IND">
      <data key="d0">5624537</data>
    </edge>
    <edge source="PER" target="ZAF">
      <data key="d0">635094</data>
    </edge>
    <edge source="PER" target="ESP">
      <data key="d0">452718</data>
    </edge>
    <edge source="PER" target="CHE">
      <data key="d0">199095</data>
    </edge>
    <edge source="PER" target="TUR">
      <data key="d0">35440</data>
    </edge>
    <edge source="PER" target="EGY">
      <data key="d0">120286</data>
    </edge>
    <edge source="PER" target="GBR">
      <data key="d0">2484028</data>
    </edge>
    <edge source="PER" target="USA">
      <data key="d0">2230871</data>
    </edge>
    <edge source="PER" target="URY">
      <data key="d0">13189156</data>
    </edge>
    <edge source="POL" target="AUS">
      <data key="d0">19852</data>
    </edge>
    <edge source="POL" target="AUT">
      <data key="d0">401339</data>
    </edge>
    <edge source="POL" target="BEL">
      <data key="d0">2331024</data>
    </edge>
    <edge source="POL" target="BGR">
      <data key="d0">1594383</data>
    </edge>
    <edge source="POL" target="BLR">
      <data key="d0">4000602</data>
    </edge>
    <edge source="POL" target="CMR">
      <data key="d0">2097698</data>
    </edge>
    <edge source="POL" target="CAN">
      <data key="d0">13482</data>
    </edge>
    <edge source="POL" target="CHL">
      <data key="d0">251607</data>
    </edge>
    <edge source="POL" target="CHN">
      <data key="d0">51776</data>
    </edge>
    <edge source="POL" target="HRV">
      <data key="d0">111464</data>
    </edge>
    <edge source="POL" target="CZE">
      <data key="d0">4800328</data>
    </edge>
    <edge source="POL" target="BEN">
      <data key="d0">3189595</data>
    </edge>
    <edge source="POL" target="DNK">
      <data key="d0">731387</data>
    </edge>
    <edge source="POL" target="SLV">
      <data key="d0">85171</data>
    </edge>
    <edge source="POL" target="EST">
      <data key="d0">1377162</data>
    </edge>
    <edge source="POL" target="FIN">
      <data key="d0">654894</data>
    </edge>
    <edge source="POL" target="FRA">
      <data key="d0">1673275</data>
    </edge>
    <edge source="POL" target="GEO">
      <data key="d0">149530</data>
    </edge>
    <edge source="POL" target="GMB">
      <data key="d0">1123865</data>
    </edge>
    <edge source="POL" target="DEU">
      <data key="d0">15834289</data>
    </edge>
    <edge source="POL" target="GHA">
      <data key="d0">3168533</data>
    </edge>
    <edge source="POL" target="HKG">
      <data key="d0">34654</data>
    </edge>
    <edge source="POL" target="HUN">
      <data key="d0">660001</data>
    </edge>
    <edge source="POL" target="IRL">
      <data key="d0">24367</data>
    </edge>
    <edge source="POL" target="ISR">
      <data key="d0">317392</data>
    </edge>
    <edge source="POL" target="ITA">
      <data key="d0">5913238</data>
    </edge>
    <edge source="POL" target="CIV">
      <data key="d0">942732</data>
    </edge>
    <edge source="POL" target="KAZ">
      <data key="d0">53926</data>
    </edge>
    <edge source="POL" target="JOR">
      <data key="d0">1428909</data>
    </edge>
    <edge source="POL" target="LBN">
      <data key="d0">1005249</data>
    </edge>
    <edge source="POL" target="LVA">
      <data key="d0">166273</data>
    </edge>
    <edge source="POL" target="LTU">
      <data key="d0">4176403</data>
    </edge>
    <edge source="POL" target="MWI">
      <data key="d0">1831348</data>
    </edge>
    <edge source="POL" target="MDA">
      <data key="d0">172462</data>
    </edge>
    <edge source="POL" target="MAR">
      <data key="d0">40443</data>
    </edge>
    <edge source="POL" target="MOZ">
      <data key="d0">272687</data>
    </edge>
    <edge source="POL" target="NLD">
      <data key="d0">3582004</data>
    </edge>
    <edge source="POL" target="NER">
      <data key="d0">1171018</data>
    </edge>
    <edge source="POL" target="NOR">
      <data key="d0">138357</data>
    </edge>
    <edge source="POL" target="PAK">
      <data key="d0">4203797</data>
    </edge>
    <edge source="POL" target="ROU">
      <data key="d0">2624354</data>
    </edge>
    <edge source="POL" target="RUS">
      <data key="d0">6800350</data>
    </edge>
    <edge source="POL" target="SEN">
      <data key="d0">115180</data>
    </edge>
    <edge source="POL" target="SRB">
      <data key="d0">336495</data>
    </edge>
    <edge source="POL" target="IND">
      <data key="d0">1992608</data>
    </edge>
    <edge source="POL" target="SVK">
      <data key="d0">2726198</data>
    </edge>
    <edge source="POL" target="SVN">
      <data key="d0">75354</data>
    </edge>
    <edge source="POL" target="ZAF">
      <data key="d0">47064</data>
    </edge>
    <edge source="POL" target="ESP">
      <data key="d0">2471147</data>
    </edge>
    <edge source="POL" target="SWE">
      <data key="d0">1326938</data>
    </edge>
    <edge source="POL" target="CHE">
      <data key="d0">298317</data>
    </edge>
    <edge source="POL" target="TGO">
      <data key="d0">5785306</data>
    </edge>
    <edge source="POL" target="ARE">
      <data key="d0">1605847</data>
    </edge>
    <edge source="POL" target="TUN">
      <data key="d0">874164</data>
    </edge>
    <edge source="POL" target="TUR">
      <data key="d0">1380334</data>
    </edge>
    <edge source="POL" target="UGA">
      <data key="d0">5878655</data>
    </edge>
    <edge source="POL" target="UKR">
      <data key="d0">64203053</data>
    </edge>
    <edge source="POL" target="EGY">
      <data key="d0">20585</data>
    </edge>
    <edge source="POL" target="GBR">
      <data key="d0">2979976</data>
    </edge>
    <edge source="POL" target="TZA">
      <data key="d0">5467372</data>
    </edge>
    <edge source="POL" target="USA">
      <data key="d0">156364</data>
    </edge>
    <edge source="POL" target="BFA">
      <data key="d0">192619</data>
    </edge>
    <edge source="POL" target="URY">
      <data key="d0">15193</data>
    </edge>
    <edge source="PRT" target="DZA">
      <data key="d0">479732</data>
    </edge>
    <edge source="PRT" target="ARG">
      <data key="d0">4196263</data>
    </edge>
    <edge source="PRT" target="AUS">
      <data key="d0">366437</data>
    </edge>
    <edge source="PRT" target="AUT">
      <data key="d0">46843</data>
    </edge>
    <edge source="PRT" target="BEL">
      <data key="d0">797470</data>
    </edge>
    <edge source="PRT" target="BOL">
      <data key="d0">417838</data>
    </edge>
    <edge source="PRT" target="BRA">
      <data key="d0">6597614</data>
    </edge>
    <edge source="PRT" target="BGR">
      <data key="d0">10565</data>
    </edge>
    <edge source="PRT" target="BLR">
      <data key="d0">27312</data>
    </edge>
    <edge source="PRT" target="CMR">
      <data key="d0">3057155</data>
    </edge>
    <edge source="PRT" target="CAN">
      <data key="d0">2492728</data>
    </edge>
    <edge source="PRT" target="CHL">
      <data key="d0">561462</data>
    </edge>
    <edge source="PRT" target="CHN">
      <data key="d0">2620127</data>
    </edge>
    <edge source="PRT" target="COL">
      <data key="d0">190436</data>
    </edge>
    <edge source="PRT" target="CZE">
      <data key="d0">149190</data>
    </edge>
    <edge source="PRT" target="DNK">
      <data key="d0">46409</data>
    </edge>
    <edge source="PRT" target="FIN">
      <data key="d0">72458</data>
    </edge>
    <edge source="PRT" target="FRA">
      <data key="d0">1215854</data>
    </edge>
    <edge source="PRT" target="GMB">
      <data key="d0">157977</data>
    </edge>
    <edge source="PRT" target="DEU">
      <data key="d0">4859031</data>
    </edge>
    <edge source="PRT" target="IRL">
      <data key="d0">16669</data>
    </edge>
    <edge source="PRT" target="ISR">
      <data key="d0">93345</data>
    </edge>
    <edge source="PRT" target="ITA">
      <data key="d0">14866928</data>
    </edge>
    <edge source="PRT" target="JPN">
      <data key="d0">10606</data>
    </edge>
    <edge source="PRT" target="LBN">
      <data key="d0">73676</data>
    </edge>
    <edge source="PRT" target="LTU">
      <data key="d0">73276</data>
    </edge>
    <edge source="PRT" target="MWI">
      <data key="d0">44654</data>
    </edge>
    <edge source="PRT" target="MYS">
      <data key="d0">10392</data>
    </edge>
    <edge source="PRT" target="MUS">
      <data key="d0">116452</data>
    </edge>
    <edge source="PRT" target="MEX">
      <data key="d0">6090836</data>
    </edge>
    <edge source="PRT" target="MAR">
      <data key="d0">6689268</data>
    </edge>
    <edge source="PRT" target="MOZ">
      <data key="d0">53838</data>
    </edge>
    <edge source="PRT" target="NLD">
      <data key="d0">1347392</data>
    </edge>
    <edge source="PRT" target="NER">
      <data key="d0">306427</data>
    </edge>
    <edge source="PRT" target="NOR">
      <data key="d0">29161</data>
    </edge>
    <edge source="PRT" target="PAK">
      <data key="d0">6261816</data>
    </edge>
    <edge source="PRT" target="POL">
      <data key="d0">116929</data>
    </edge>
    <edge source="PRT" target="ROU">
      <data key="d0">638936</data>
    </edge>
    <edge source="PRT" target="SEN">
      <data key="d0">22664</data>
    </edge>
    <edge source="PRT" target="IND">
      <data key="d0">591303</data>
    </edge>
    <edge source="PRT" target="SGP">
      <data key="d0">10387</data>
    </edge>
    <edge source="PRT" target="SVN">
      <data key="d0">447833</data>
    </edge>
    <edge source="PRT" target="ZAF">
      <data key="d0">2036684</data>
    </edge>
    <edge source="PRT" target="ESP">
      <data key="d0">26921361</data>
    </edge>
    <edge source="PRT" target="CHE">
      <data key="d0">204007</data>
    </edge>
    <edge source="PRT" target="THA">
      <data key="d0">210338</data>
    </edge>
    <edge source="PRT" target="TGO">
      <data key="d0">38848</data>
    </edge>
    <edge source="PRT" target="ARE">
      <data key="d0">375843</data>
    </edge>
    <edge source="PRT" target="TUN">
      <data key="d0">1460039</data>
    </edge>
    <edge source="PRT" target="TUR">
      <data key="d0">4669858</data>
    </edge>
    <edge source="PRT" target="EGY">
      <data key="d0">1929842</data>
    </edge>
    <edge source="PRT" target="GBR">
      <data key="d0">5822246</data>
    </edge>
    <edge source="PRT" target="TZA">
      <data key="d0">56739</data>
    </edge>
    <edge source="PRT" target="USA">
      <data key="d0">16616719</data>
    </edge>
    <edge source="ROU" target="AUT">
      <data key="d0">12115</data>
    </edge>
    <edge source="ROU" target="BEL">
      <data key="d0">3231433</data>
    </edge>
    <edge source="ROU" target="BGR">
      <data key="d0">1623957</data>
    </edge>
    <edge source="ROU" target="CMR">
      <data key="d0">103241</data>
    </edge>
    <edge source="ROU" target="CHN">
      <data key="d0">861806</data>
    </edge>
    <edge source="ROU" target="HRV">
      <data key="d0">72529</data>
    </edge>
    <edge source="ROU" target="CZE">
      <data key="d0">9754400</data>
    </edge>
    <edge source="ROU" target="BEN">
      <data key="d0">534180</data>
    </edge>
    <edge source="ROU" target="DNK">
      <data key="d0">113650</data>
    </edge>
    <edge source="ROU" target="EST">
      <data key="d0">2512077</data>
    </edge>
    <edge source="ROU" target="FIN">
      <data key="d0">71100</data>
    </edge>
    <edge source="ROU" target="FRA">
      <data key="d0">9546249</data>
    </edge>
    <edge source="ROU" target="DEU">
      <data key="d0">15768866</data>
    </edge>
    <edge source="ROU" target="GRC">
      <data key="d0">402373</data>
    </edge>
    <edge source="ROU" target="HKG">
      <data key="d0">339019</data>
    </edge>
    <edge source="ROU" target="HUN">
      <data key="d0">5493527</data>
    </edge>
    <edge source="ROU" target="ITA">
      <data key="d0">21357138</data>
    </edge>
    <edge source="ROU" target="LTU">
      <data key="d0">920830</data>
    </edge>
    <edge source="ROU" target="MDA">
      <data key="d0">2484013</data>
    </edge>
    <edge source="ROU" target="NLD">
      <data key="d0">107105</data>
    </edge>
    <edge source="ROU" target="PAK">
      <data key="d0">42935</data>
    </edge>
    <edge source="ROU" target="POL">
      <data key="d0">531319</data>
    </edge>
    <edge source="ROU" target="PRT">
      <data key="d0">152881</data>
    </edge>
    <edge source="ROU" target="SRB">
      <data key="d0">1179329</data>
    </edge>
    <edge source="ROU" target="IND">
      <data key="d0">512649</data>
    </edge>
    <edge source="ROU" target="SVK">
      <data key="d0">203555</data>
    </edge>
    <edge source="ROU" target="SVN">
      <data key="d0">4856500</data>
    </edge>
    <edge source="ROU" target="ESP">
      <data key="d0">772032</data>
    </edge>
    <edge source="ROU" target="SWE">
      <data key="d0">77720</data>
    </edge>
    <edge source="ROU" target="CHE">
      <data key="d0">20762</data>
    </edge>
    <edge source="ROU" target="TGO">
      <data key="d0">272181</data>
    </edge>
    <edge source="ROU" target="TUR">
      <data key="d0">14417830</data>
    </edge>
    <edge source="ROU" target="UKR">
      <data key="d0">210577</data>
    </edge>
    <edge source="ROU" target="MKD">
      <data key="d0">11000</data>
    </edge>
    <edge source="ROU" target="GBR">
      <data key="d0">371718</data>
    </edge>
    <edge source="ROU" target="USA">
      <data key="d0">551943</data>
    </edge>
    <edge source="VNM" target="DZA">
      <data key="d0">141930</data>
    </edge>
    <edge source="VNM" target="AUS">
      <data key="d0">76085</data>
    </edge>
    <edge source="VNM" target="BEL">
      <data key="d0">646790</data>
    </edge>
    <edge source="VNM" target="BRA">
      <data key="d0">2128458</data>
    </edge>
    <edge source="VNM" target="BGR">
      <data key="d0">95183</data>
    </edge>
    <edge source="VNM" target="KHM">
      <data key="d0">192112</data>
    </edge>
    <edge source="VNM" target="CMR">
      <data key="d0">619047</data>
    </edge>
    <edge source="VNM" target="CAN">
      <data key="d0">138888</data>
    </edge>
    <edge source="VNM" target="CHN">
      <data key="d0">76957141</data>
    </edge>
    <edge source="VNM" target="COL">
      <data key="d0">103965</data>
    </edge>
    <edge source="VNM" target="DNK">
      <data key="d0">74741</data>
    </edge>
    <edge source="VNM" target="ECU">
      <data key="d0">259660</data>
    </edge>
    <edge source="VNM" target="SLV">
      <data key="d0">135290</data>
    </edge>
    <edge source="VNM" target="EST">
      <data key="d0">62875</data>
    </edge>
    <edge source="VNM" target="FIN">
      <data key="d0">46448</data>
    </edge>
    <edge source="VNM" target="FRA">
      <data key="d0">1585603</data>
    </edge>
    <edge source="VNM" target="DEU">
      <data key="d0">299472</data>
    </edge>
    <edge source="VNM" target="GRC">
      <data key="d0">364504</data>
    </edge>
    <edge source="VNM" target="HKG">
      <data key="d0">283273</data>
    </edge>
    <edge source="VNM" target="IDN">
      <data key="d0">633391</data>
    </edge>
    <edge source="VNM" target="IRL">
      <data key="d0">1506516</data>
    </edge>
    <edge source="VNM" target="ITA">
      <data key="d0">312576</data>
    </edge>
    <edge source="VNM" target="JPN">
      <data key="d0">4545195</data>
    </edge>
    <edge source="VNM" target="KOR">
      <data key="d0">2034886</data>
    </edge>
    <edge source="VNM" target="LTU">
      <data key="d0">456996</data>
    </edge>
    <edge source="VNM" target="MYS">
      <data key="d0">846960</data>
    </edge>
    <edge source="VNM" target="MEX">
      <data key="d0">771903</data>
    </edge>
    <edge source="VNM" target="NLD">
      <data key="d0">470371</data>
    </edge>
    <edge source="VNM" target="NZL">
      <data key="d0">21703</data>
    </edge>
    <edge source="VNM" target="PAK">
      <data key="d0">216584</data>
    </edge>
    <edge source="VNM" target="PHL">
      <data key="d0">827303</data>
    </edge>
    <edge source="VNM" target="POL">
      <data key="d0">3047604</data>
    </edge>
    <edge source="VNM" target="ROU">
      <data key="d0">41310</data>
    </edge>
    <edge source="VNM" target="RUS">
      <data key="d0">190815</data>
    </edge>
    <edge source="VNM" target="IND">
      <data key="d0">17538319</data>
    </edge>
    <edge source="VNM" target="SGP">
      <data key="d0">207787</data>
    </edge>
    <edge source="VNM" target="ZAF">
      <data key="d0">99980</data>
    </edge>
    <edge source="VNM" target="ESP">
      <data key="d0">218370</data>
    </edge>
    <edge source="VNM" target="SWE">
      <data key="d0">11016</data>
    </edge>
    <edge source="VNM" target="THA">
      <data key="d0">7029285</data>
    </edge>
    <edge source="VNM" target="ARE">
      <data key="d0">392848</data>
    </edge>
    <edge source="VNM" target="TUN">
      <data key="d0">22316</data>
    </edge>
    <edge source="VNM" target="TUR">
      <data key="d0">20469577</data>
    </edge>
    <edge source="VNM" target="UKR">
      <data key="d0">61187</data>
    </edge>
    <edge source="VNM" target="GBR">
      <data key="d0">17264595</data>
    </edge>
    <edge source="VNM" target="USA">
      <data key="d0">16800221</data>
    </edge>
    <edge source="ZAF" target="ALB">
      <data key="d0">72175</data>
    </edge>
    <edge source="ZAF" target="DZA">
      <data key="d0">140431</data>
    </edge>
    <edge source="ZAF" target="BEL">
      <data key="d0">3141517</data>
    </edge>
    <edge source="ZAF" target="BWA">
      <data key="d0">472505</data>
    </edge>
    <edge source="ZAF" target="BRA">
      <data key="d0">276605</data>
    </edge>
    <edge source="ZAF" target="BGR">
      <data key="d0">2902947</data>
    </edge>
    <edge source="ZAF" target="CHN">
      <data key="d0">213205705</data>
    </edge>
    <edge source="ZAF" target="HRV">
      <data key="d0">18586</data>
    </edge>
    <edge source="ZAF" target="CZE">
      <data key="d0">44677588</data>
    </edge>
    <edge source="ZAF" target="FRA">
      <data key="d0">407256</data>
    </edge>
    <edge source="ZAF" target="GEO">
      <data key="d0">18137</data>
    </edge>
    <edge source="ZAF" target="DEU">
      <data key="d0">9267014</data>
    </edge>
    <edge source="ZAF" target="GHA">
      <data key="d0">11272</data>
    </edge>
    <edge source="ZAF" target="GRC">
      <data key="d0">24821</data>
    </edge>
    <edge source="ZAF" target="HKG">
      <data key="d0">81193</data>
    </edge>
    <edge source="ZAF" target="IDN">
      <data key="d0">1067332</data>
    </edge>
    <edge source="ZAF" target="IRL">
      <data key="d0">54701</data>
    </edge>
    <edge source="ZAF" target="ITA">
      <data key="d0">47138278</data>
    </edge>
    <edge source="ZAF" target="JPN">
      <data key="d0">2404962</data>
    </edge>
    <edge source="ZAF" target="KOR">
      <data key="d0">810484</data>
    </edge>
    <edge source="ZAF" target="LBN">
      <data key="d0">1686324</data>
    </edge>
    <edge source="ZAF" target="MDG">
      <data key="d0">61830</data>
    </edge>
    <edge source="ZAF" target="MWI">
      <data key="d0">1110039</data>
    </edge>
    <edge source="ZAF" target="MYS">
      <data key="d0">136655</data>
    </edge>
    <edge source="ZAF" target="MUS">
      <data key="d0">1460096</data>
    </edge>
    <edge source="ZAF" target="MEX">
      <data key="d0">1022983</data>
    </edge>
    <edge source="ZAF" target="MOZ">
      <data key="d0">9901642</data>
    </edge>
    <edge source="ZAF" target="NAM">
      <data key="d0">3148729</data>
    </edge>
    <edge source="ZAF" target="NLD">
      <data key="d0">1390522</data>
    </edge>
    <edge source="ZAF" target="PAK">
      <data key="d0">544137</data>
    </edge>
    <edge source="ZAF" target="PER">
      <data key="d0">64742</data>
    </edge>
    <edge source="ZAF" target="POL">
      <data key="d0">616024</data>
    </edge>
    <edge source="ZAF" target="PRT">
      <data key="d0">1427992</data>
    </edge>
    <edge source="ZAF" target="ROU">
      <data key="d0">199548</data>
    </edge>
    <edge source="ZAF" target="SAU">
      <data key="d0">806977</data>
    </edge>
    <edge source="ZAF" target="SEN">
      <data key="d0">137726</data>
    </edge>
    <edge source="ZAF" target="IND">
      <data key="d0">12046002</data>
    </edge>
    <edge source="ZAF" target="SGP">
      <data key="d0">127182</data>
    </edge>
    <edge source="ZAF" target="VNM">
      <data key="d0">929046</data>
    </edge>
    <edge source="ZAF" target="ZWE">
      <data key="d0">1467065</data>
    </edge>
    <edge source="ZAF" target="ESP">
      <data key="d0">1036432</data>
    </edge>
    <edge source="ZAF" target="CHE">
      <data key="d0">129988</data>
    </edge>
    <edge source="ZAF" target="ARE">
      <data key="d0">232365</data>
    </edge>
    <edge source="ZAF" target="TUR">
      <data key="d0">309508</data>
    </edge>
    <edge source="ZAF" target="UGA">
      <data key="d0">469835</data>
    </edge>
    <edge source="ZAF" target="EGY">
      <data key="d0">2519441</data>
    </edge>
    <edge source="ZAF" target="GBR">
      <data key="d0">5737323</data>
    </edge>
    <edge source="ZAF" target="TZA">
      <data key="d0">13806</data>
    </edge>
    <edge source="ZAF" target="USA">
      <data key="d0">1050975</data>
    </edge>
    <edge source="THA" target="DZA">
      <data key="d0">1155610</data>
    </edge>
    <edge source="THA" target="ARG">
      <data key="d0">521942</data>
    </edge>
    <edge source="THA" target="AUS">
      <data key="d0">3948394</data>
    </edge>
    <edge source="THA" target="BEL">
      <data key="d0">703109</data>
    </edge>
    <edge source="THA" target="BRA">
      <data key="d0">9544035</data>
    </edge>
    <edge source="THA" target="BGR">
      <data key="d0">4057529</data>
    </edge>
    <edge source="THA" target="KHM">
      <data key="d0">850391</data>
    </edge>
    <edge source="THA" target="CMR">
      <data key="d0">149725</data>
    </edge>
    <edge source="THA" target="CAN">
      <data key="d0">1742473</data>
    </edge>
    <edge source="THA" target="LKA">
      <data key="d0">11854268</data>
    </edge>
    <edge source="THA" target="CHN">
      <data key="d0">105163573</data>
    </edge>
    <edge source="THA" target="COL">
      <data key="d0">1115356</data>
    </edge>
    <edge source="THA" target="CRI">
      <data key="d0">105185</data>
    </edge>
    <edge source="THA" target="HRV">
      <data key="d0">18527</data>
    </edge>
    <edge source="THA" target="DNK">
      <data key="d0">60031</data>
    </edge>
    <edge source="THA" target="ECU">
      <data key="d0">429974</data>
    </edge>
    <edge source="THA" target="SLV">
      <data key="d0">2025865</data>
    </edge>
    <edge source="THA" target="ETH">
      <data key="d0">106413</data>
    </edge>
    <edge source="THA" target="EST">
      <data key="d0">1701040</data>
    </edge>
    <edge source="THA" target="FIN">
      <data key="d0">132293</data>
    </edge>
    <edge source="THA" target="FRA">
      <data key="d0">3044326</data>
    </edge>
    <edge source="THA" target="GEO">
      <data key="d0">126942</data>
    </edge>
    <edge source="THA" target="DEU">
      <data key="d0">3612793</data>
    </edge>
    <edge source="THA" target="GHA">
      <data key="d0">114245</data>
    </edge>
    <edge source="THA" target="GRC">
      <data key="d0">439814</data>
    </edge>
    <edge source="THA" target="HKG">
      <data key="d0">1041333</data>
    </edge>
    <edge source="THA" target="HUN">
      <data key="d0">30615</data>
    </edge>
    <edge source="THA" target="IDN">
      <data key="d0">107669702</data>
    </edge>
    <edge source="THA" target="IRL">
      <data key="d0">26887</data>
    </edge>
    <edge source="THA" target="ISR">
      <data key="d0">2879931</data>
    </edge>
    <edge source="THA" target="ITA">
      <data key="d0">7424623</data>
    </edge>
    <edge source="THA" target="CIV">
      <data key="d0">27790</data>
    </edge>
    <edge source="THA" target="JPN">
      <data key="d0">20328300</data>
    </edge>
    <edge source="THA" target="JOR">
      <data key="d0">86033</data>
    </edge>
    <edge source="THA" target="KOR">
      <data key="d0">19449142</data>
    </edge>
    <edge source="THA" target="LBN">
      <data key="d0">726390</data>
    </edge>
    <edge source="THA" target="LTU">
      <data key="d0">4494476</data>
    </edge>
    <edge source="THA" target="MDG">
      <data key="d0">283911</data>
    </edge>
    <edge source="THA" target="MYS">
      <data key="d0">4973183</data>
    </edge>
    <edge source="THA" target="MUS">
      <data key="d0">1265326</data>
    </edge>
    <edge source="THA" target="MEX">
      <data key="d0">729397</data>
    </edge>
    <edge source="THA" target="MAR">
      <data key="d0">6573813</data>
    </edge>
    <edge source="THA" target="OMN">
      <data key="d0">92460</data>
    </edge>
    <edge source="THA" target="NLD">
      <data key="d0">3824406</data>
    </edge>
    <edge source="THA" target="NZL">
      <data key="d0">100222</data>
    </edge>
    <edge source="THA" target="NOR">
      <data key="d0">26838</data>
    </edge>
    <edge source="THA" target="PAK">
      <data key="d0">44714925</data>
    </edge>
    <edge source="THA" target="PER">
      <data key="d0">145946</data>
    </edge>
    <edge source="THA" target="PHL">
      <data key="d0">13828287</data>
    </edge>
    <edge source="THA" target="POL">
      <data key="d0">9545263</data>
    </edge>
    <edge source="THA" target="PRT">
      <data key="d0">1338244</data>
    </edge>
    <edge source="THA" target="ROU">
      <data key="d0">100813</data>
    </edge>
    <edge source="THA" target="RUS">
      <data key="d0">891308</data>
    </edge>
    <edge source="THA" target="SAU">
      <data key="d0">37782</data>
    </edge>
    <edge source="THA" target="IND">
      <data key="d0">35552821</data>
    </edge>
    <edge source="THA" target="SGP">
      <data key="d0">3786219</data>
    </edge>
    <edge source="THA" target="VNM">
      <data key="d0">68494387</data>
    </edge>
    <edge source="THA" target="SVN">
      <data key="d0">71965</data>
    </edge>
    <edge source="THA" target="ZAF">
      <data key="d0">194314</data>
    </edge>
    <edge source="THA" target="ESP">
      <data key="d0">21200674</data>
    </edge>
    <edge source="THA" target="SWE">
      <data key="d0">384431</data>
    </edge>
    <edge source="THA" target="CHE">
      <data key="d0">70677</data>
    </edge>
    <edge source="THA" target="TGO">
      <data key="d0">31279</data>
    </edge>
    <edge source="THA" target="ARE">
      <data key="d0">7698771</data>
    </edge>
    <edge source="THA" target="TUN">
      <data key="d0">1233144</data>
    </edge>
    <edge source="THA" target="TUR">
      <data key="d0">67427542</data>
    </edge>
    <edge source="THA" target="EGY">
      <data key="d0">5826644</data>
    </edge>
    <edge source="THA" target="GBR">
      <data key="d0">3727550</data>
    </edge>
    <edge source="THA" target="USA">
      <data key="d0">25420384</data>
    </edge>
    <edge source="THA" target="URY">
      <data key="d0">62198</data>
    </edge>
    <edge source="URY" target="BRA">
      <data key="d0">3658330</data>
    </edge>
    <edge source="URY" target="BGR">
      <data key="d0">5403289</data>
    </edge>
    <edge source="URY" target="CHL">
      <data key="d0">929048</data>
    </edge>
    <edge source="URY" target="CHN">
      <data key="d0">84118320</data>
    </edge>
    <edge source="URY" target="CZE">
      <data key="d0">3843182</data>
    </edge>
    <edge source="URY" target="ECU">
      <data key="d0">986237</data>
    </edge>
    <edge source="URY" target="FRA">
      <data key="d0">796833</data>
    </edge>
    <edge source="URY" target="DEU">
      <data key="d0">31346396</data>
    </edge>
    <edge source="URY" target="HKG">
      <data key="d0">82025</data>
    </edge>
    <edge source="URY" target="ITA">
      <data key="d0">14958895</data>
    </edge>
    <edge source="URY" target="JPN">
      <data key="d0">4527873</data>
    </edge>
    <edge source="URY" target="KOR">
      <data key="d0">4305217</data>
    </edge>
    <edge source="URY" target="MEX">
      <data key="d0">3797026</data>
    </edge>
    <edge source="URY" target="MAR">
      <data key="d0">1104489</data>
    </edge>
    <edge source="URY" target="NOR">
      <data key="d0">915215</data>
    </edge>
    <edge source="URY" target="PER">
      <data key="d0">1694643</data>
    </edge>
    <edge source="URY" target="POL">
      <data key="d0">2556271</data>
    </edge>
    <edge source="URY" target="PRT">
      <data key="d0">273954</data>
    </edge>
    <edge source="URY" target="ROU">
      <data key="d0">2317052</data>
    </edge>
    <edge source="URY" target="IND">
      <data key="d0">6353311</data>
    </edge>
    <edge source="URY" target="ZAF">
      <data key="d0">1911992</data>
    </edge>
    <edge source="URY" target="ESP">
      <data key="d0">731457</data>
    </edge>
    <edge source="URY" target="CHE">
      <data key="d0">440479</data>
    </edge>
    <edge source="URY" target="THA">
      <data key="d0">612076</data>
    </edge>
    <edge source="URY" target="TUR">
      <data key="d0">9420173</data>
    </edge>
    <edge source="URY" target="MKD">
      <data key="d0">888085</data>
    </edge>
    <edge source="URY" target="EGY">
      <data key="d0">2365709</data>
    </edge>
    <edge source="URY" target="GBR">
      <data key="d0">2084585</data>
    </edge>
    <edge source="URY" target="USA">
      <data key="d0">1114474</data>
    </edge>
    <edge source="CMR" target="CHN">
      <data key="d0">38523966</data>
    </edge>
    <edge source="CMR" target="FRA">
      <data key="d0">377255</data>
    </edge>
    <edge source="CMR" target="DEU">
      <data key="d0">533958</data>
    </edge>
    <edge source="CMR" target="IDN">
      <data key="d0">10594641</data>
    </edge>
    <edge source="CMR" target="ITA">
      <data key="d0">72064</data>
    </edge>
    <edge source="CMR" target="MYS">
      <data key="d0">22030665</data>
    </edge>
    <edge source="CMR" target="MUS">
      <data key="d0">343893</data>
    </edge>
    <edge source="CMR" target="MAR">
      <data key="d0">146493</data>
    </edge>
    <edge source="CMR" target="PAK">
      <data key="d0">290522</data>
    </edge>
    <edge source="CMR" target="PRT">
      <data key="d0">748957</data>
    </edge>
    <edge source="CMR" target="IND">
      <data key="d0">16892128</data>
    </edge>
    <edge source="CMR" target="VNM">
      <data key="d0">7805394</data>
    </edge>
    <edge source="CMR" target="ESP">
      <data key="d0">37300</data>
    </edge>
    <edge source="CMR" target="TUR">
      <data key="d0">5901394</data>
    </edge>
    <edge source="LKA" target="DZA">
      <data key="d0">43947</data>
    </edge>
    <edge source="LKA" target="AZE">
      <data key="d0">631719</data>
    </edge>
    <edge source="LKA" target="AUS">
      <data key="d0">1518744</data>
    </edge>
    <edge source="LKA" target="AUT">
      <data key="d0">233559</data>
    </edge>
    <edge source="LKA" target="ARM">
      <data key="d0">117892</data>
    </edge>
    <edge source="LKA" target="BEL">
      <data key="d0">716757</data>
    </edge>
    <edge source="LKA" target="BGR">
      <data key="d0">115779</data>
    </edge>
    <edge source="LKA" target="BLR">
      <data key="d0">200608</data>
    </edge>
    <edge source="LKA" target="KHM">
      <data key="d0">85652</data>
    </edge>
    <edge source="LKA" target="CAN">
      <data key="d0">5617808</data>
    </edge>
    <edge source="LKA" target="CHL">
      <data key="d0">881689</data>
    </edge>
    <edge source="LKA" target="CHN">
      <data key="d0">21183593</data>
    </edge>
    <edge source="LKA" target="COL">
      <data key="d0">47797</data>
    </edge>
    <edge source="LKA" target="CRI">
      <data key="d0">115571</data>
    </edge>
    <edge source="LKA" target="HRV">
      <data key="d0">93595</data>
    </edge>
    <edge source="LKA" target="CZE">
      <data key="d0">28636</data>
    </edge>
    <edge source="LKA" target="DNK">
      <data key="d0">634682</data>
    </edge>
    <edge source="LKA" target="ECU">
      <data key="d0">138137</data>
    </edge>
    <edge source="LKA" target="EST">
      <data key="d0">23382</data>
    </edge>
    <edge source="LKA" target="FIN">
      <data key="d0">37556</data>
    </edge>
    <edge source="LKA" target="FRA">
      <data key="d0">6521113</data>
    </edge>
    <edge source="LKA" target="GEO">
      <data key="d0">324563</data>
    </edge>
    <edge source="LKA" target="DEU">
      <data key="d0">4869329</data>
    </edge>
    <edge source="LKA" target="GHA">
      <data key="d0">32458</data>
    </edge>
    <edge source="LKA" target="GRC">
      <data key="d0">313781</data>
    </edge>
    <edge source="LKA" target="GTM">
      <data key="d0">331079</data>
    </edge>
    <edge source="LKA" target="HND">
      <data key="d0">76451</data>
    </edge>
    <edge source="LKA" target="HKG">
      <data key="d0">48528</data>
    </edge>
    <edge source="LKA" target="HUN">
      <data key="d0">300686</data>
    </edge>
    <edge source="LKA" target="IDN">
      <data key="d0">148818</data>
    </edge>
    <edge source="LKA" target="IRL">
      <data key="d0">72690</data>
    </edge>
    <edge source="LKA" target="ISR">
      <data key="d0">298225</data>
    </edge>
    <edge source="LKA" target="ITA">
      <data key="d0">3258888</data>
    </edge>
    <edge source="LKA" target="JPN">
      <data key="d0">14113434</data>
    </edge>
    <edge source="LKA" target="KAZ">
      <data key="d0">50864</data>
    </edge>
    <edge source="LKA" target="JOR">
      <data key="d0">152706</data>
    </edge>
    <edge source="LKA" target="KOR">
      <data key="d0">10057720</data>
    </edge>
    <edge source="LKA" target="LBN">
      <data key="d0">205397</data>
    </edge>
    <edge source="LKA" target="LVA">
      <data key="d0">145598</data>
    </edge>
    <edge source="LKA" target="LTU">
      <data key="d0">117570</data>
    </edge>
    <edge source="LKA" target="MWI">
      <data key="d0">64611</data>
    </edge>
    <edge source="LKA" target="MYS">
      <data key="d0">511764</data>
    </edge>
    <edge source="LKA" target="MRT">
      <data key="d0">46033</data>
    </edge>
    <edge source="LKA" target="MUS">
      <data key="d0">158446</data>
    </edge>
    <edge source="LKA" target="MEX">
      <data key="d0">11497761</data>
    </edge>
    <edge source="LKA" target="MAR">
      <data key="d0">2244009</data>
    </edge>
    <edge source="LKA" target="MOZ">
      <data key="d0">71459</data>
    </edge>
    <edge source="LKA" target="OMN">
      <data key="d0">117196</data>
    </edge>
    <edge source="LKA" target="NLD">
      <data key="d0">5615668</data>
    </edge>
    <edge source="LKA" target="NZL">
      <data key="d0">640908</data>
    </edge>
    <edge source="LKA" target="NOR">
      <data key="d0">43463</data>
    </edge>
    <edge source="LKA" target="PAK">
      <data key="d0">888273</data>
    </edge>
    <edge source="LKA" target="PAN">
      <data key="d0">83121</data>
    </edge>
    <edge source="LKA" target="PHL">
      <data key="d0">48586</data>
    </edge>
    <edge source="LKA" target="POL">
      <data key="d0">1872988</data>
    </edge>
    <edge source="LKA" target="PRT">
      <data key="d0">191080</data>
    </edge>
    <edge source="LKA" target="ROU">
      <data key="d0">50523</data>
    </edge>
    <edge source="LKA" target="RUS">
      <data key="d0">2800300</data>
    </edge>
    <edge source="LKA" target="SAU">
      <data key="d0">147535</data>
    </edge>
    <edge source="LKA" target="SEN">
      <data key="d0">38119</data>
    </edge>
    <edge source="LKA" target="IND">
      <data key="d0">17657749</data>
    </edge>
    <edge source="LKA" target="SGP">
      <data key="d0">389905</data>
    </edge>
    <edge source="LKA" target="SVK">
      <data key="d0">78986</data>
    </edge>
    <edge source="LKA" target="VNM">
      <data key="d0">259699</data>
    </edge>
    <edge source="LKA" target="SVN">
      <data key="d0">1431032</data>
    </edge>
    <edge source="LKA" target="ZAF">
      <data key="d0">1356649</data>
    </edge>
    <edge source="LKA" target="ESP">
      <data key="d0">4640685</data>
    </edge>
    <edge source="LKA" target="SWE">
      <data key="d0">95846</data>
    </edge>
    <edge source="LKA" target="CHE">
      <data key="d0">673858</data>
    </edge>
    <edge source="LKA" target="THA">
      <data key="d0">883532</data>
    </edge>
    <edge source="LKA" target="ARE">
      <data key="d0">534924</data>
    </edge>
    <edge source="LKA" target="TUN">
      <data key="d0">51426</data>
    </edge>
    <edge source="LKA" target="TUR">
      <data key="d0">1659082</data>
    </edge>
    <edge source="LKA" target="UKR">
      <data key="d0">397296</data>
    </edge>
    <edge source="LKA" target="EGY">
      <data key="d0">898239</data>
    </edge>
    <edge source="LKA" target="GBR">
      <data key="d0">10039375</data>
    </edge>
    <edge source="LKA" target="TZA">
      <data key="d0">269296</data>
    </edge>
    <edge source="LKA" target="USA">
      <data key="d0">9556552</data>
    </edge>
    <edge source="LKA" target="URY">
      <data key="d0">10212</data>
    </edge>
    <edge source="BEN" target="BEL">
      <data key="d0">1351293</data>
    </edge>
    <edge source="BEN" target="CHN">
      <data key="d0">15597329</data>
    </edge>
    <edge source="BEN" target="COL">
      <data key="d0">2010369</data>
    </edge>
    <edge source="BEN" target="FRA">
      <data key="d0">338942</data>
    </edge>
    <edge source="BEN" target="DEU">
      <data key="d0">355574</data>
    </edge>
    <edge source="BEN" target="IDN">
      <data key="d0">4500733</data>
    </edge>
    <edge source="BEN" target="ITA">
      <data key="d0">1596005</data>
    </edge>
    <edge source="BEN" target="CIV">
      <data key="d0">21506</data>
    </edge>
    <edge source="BEN" target="KOR">
      <data key="d0">1476590</data>
    </edge>
    <edge source="BEN" target="MYS">
      <data key="d0">45662344</data>
    </edge>
    <edge source="BEN" target="MRT">
      <data key="d0">303659</data>
    </edge>
    <edge source="BEN" target="MUS">
      <data key="d0">666428</data>
    </edge>
    <edge source="BEN" target="NER">
      <data key="d0">29605</data>
    </edge>
    <edge source="BEN" target="PAK">
      <data key="d0">7125654</data>
    </edge>
    <edge source="BEN" target="PRT">
      <data key="d0">1162384</data>
    </edge>
    <edge source="BEN" target="IND">
      <data key="d0">15141230</data>
    </edge>
    <edge source="BEN" target="SGP">
      <data key="d0">2726960</data>
    </edge>
    <edge source="BEN" target="VNM">
      <data key="d0">8907196</data>
    </edge>
    <edge source="BEN" target="ESP">
      <data key="d0">139156</data>
    </edge>
    <edge source="BEN" target="THA">
      <data key="d0">1278613</data>
    </edge>
    <edge source="BEN" target="TUR">
      <data key="d0">2533304</data>
    </edge>
    <edge source="BEN" target="UKR">
      <data key="d0">6097692</data>
    </edge>
    <edge source="BEN" target="EGY">
      <data key="d0">13501065</data>
    </edge>
    <edge source="BEN" target="BFA">
      <data key="d0">160957</data>
    </edge>
    <edge source="DNK" target="AUT">
      <data key="d0">66554</data>
    </edge>
    <edge source="DNK" target="BEL">
      <data key="d0">3171397</data>
    </edge>
    <edge source="DNK" target="BRA">
      <data key="d0">21567</data>
    </edge>
    <edge source="DNK" target="BGR">
      <data key="d0">1608418</data>
    </edge>
    <edge source="DNK" target="CHN">
      <data key="d0">14238</data>
    </edge>
    <edge source="DNK" target="CZE">
      <data key="d0">686887</data>
    </edge>
    <edge source="DNK" target="EST">
      <data key="d0">45717</data>
    </edge>
    <edge source="DNK" target="FIN">
      <data key="d0">982014</data>
    </edge>
    <edge source="DNK" target="FRA">
      <data key="d0">1411610</data>
    </edge>
    <edge source="DNK" target="GMB">
      <data key="d0">112077</data>
    </edge>
    <edge source="DNK" target="DEU">
      <data key="d0">1729991</data>
    </edge>
    <edge source="DNK" target="GHA">
      <data key="d0">48166</data>
    </edge>
    <edge source="DNK" target="HKG">
      <data key="d0">35673</data>
    </edge>
    <edge source="DNK" target="HUN">
      <data key="d0">101988</data>
    </edge>
    <edge source="DNK" target="IRL">
      <data key="d0">1588855</data>
    </edge>
    <edge source="DNK" target="ITA">
      <data key="d0">680545</data>
    </edge>
    <edge source="DNK" target="CIV">
      <data key="d0">25549</data>
    </edge>
    <edge source="DNK" target="KAZ">
      <data key="d0">41865</data>
    </edge>
    <edge source="DNK" target="KGZ">
      <data key="d0">15693</data>
    </edge>
    <edge source="DNK" target="LBN">
      <data key="d0">13033</data>
    </edge>
    <edge source="DNK" target="LVA">
      <data key="d0">40139</data>
    </edge>
    <edge source="DNK" target="LTU">
      <data key="d0">18512</data>
    </edge>
    <edge source="DNK" target="MAR">
      <data key="d0">11884</data>
    </edge>
    <edge source="DNK" target="NLD">
      <data key="d0">205750</data>
    </edge>
    <edge source="DNK" target="NOR">
      <data key="d0">793733</data>
    </edge>
    <edge source="DNK" target="POL">
      <data key="d0">1890595</data>
    </edge>
    <edge source="DNK" target="PRT">
      <data key="d0">22599</data>
    </edge>
    <edge source="DNK" target="ROU">
      <data key="d0">1297620</data>
    </edge>
    <edge source="DNK" target="RUS">
      <data key="d0">341225</data>
    </edge>
    <edge source="DNK" target="SRB">
      <data key="d0">17084</data>
    </edge>
    <edge source="DNK" target="IND">
      <data key="d0">17842</data>
    </edge>
    <edge source="DNK" target="SVK">
      <data key="d0">499878</data>
    </edge>
    <edge source="DNK" target="SVN">
      <data key="d0">67540</data>
    </edge>
    <edge source="DNK" target="ZAF">
      <data key="d0">49678</data>
    </edge>
    <edge source="DNK" target="ESP">
      <data key="d0">747284</data>
    </edge>
    <edge source="DNK" target="SWE">
      <data key="d0">3071131</data>
    </edge>
    <edge source="DNK" target="CHE">
      <data key="d0">15815</data>
    </edge>
    <edge source="DNK" target="ARE">
      <data key="d0">37184</data>
    </edge>
    <edge source="DNK" target="TUR">
      <data key="d0">1371933</data>
    </edge>
    <edge source="DNK" target="UKR">
      <data key="d0">90611</data>
    </edge>
    <edge source="DNK" target="MKD">
      <data key="d0">53527</data>
    </edge>
    <edge source="DNK" target="GBR">
      <data key="d0">1488747</data>
    </edge>
    <edge source="DNK" target="USA">
      <data key="d0">675435</data>
    </edge>
    <edge source="GHA" target="BEL">
      <data key="d0">124698</data>
    </edge>
    <edge source="GHA" target="BRA">
      <data key="d0">15454</data>
    </edge>
    <edge source="GHA" target="CMR">
      <data key="d0">11910</data>
    </edge>
    <edge source="GHA" target="CAN">
      <data key="d0">32569</data>
    </edge>
    <edge source="GHA" target="CHN">
      <data key="d0">19384</data>
    </edge>
    <edge source="GHA" target="FRA">
      <data key="d0">78855</data>
    </edge>
    <edge source="GHA" target="DEU">
      <data key="d0">22904</data>
    </edge>
    <edge source="GHA" target="GRC">
      <data key="d0">62588</data>
    </edge>
    <edge source="GHA" target="IDN">
      <data key="d0">454050</data>
    </edge>
    <edge source="GHA" target="ITA">
      <data key="d0">26323</data>
    </edge>
    <edge source="GHA" target="CIV">
      <data key="d0">3382811</data>
    </edge>
    <edge source="GHA" target="MYS">
      <data key="d0">18321</data>
    </edge>
    <edge source="GHA" target="MAR">
      <data key="d0">32438</data>
    </edge>
    <edge source="GHA" target="MOZ">
      <data key="d0">45097</data>
    </edge>
    <edge source="GHA" target="NAM">
      <data key="d0">3200640</data>
    </edge>
    <edge source="GHA" target="RUS">
      <data key="d0">17444</data>
    </edge>
    <edge source="GHA" target="SEN">
      <data key="d0">10223</data>
    </edge>
    <edge source="GHA" target="VNM">
      <data key="d0">1015511</data>
    </edge>
    <edge source="GHA" target="ZAF">
      <data key="d0">203898</data>
    </edge>
    <edge source="GHA" target="SWE">
      <data key="d0">22855</data>
    </edge>
    <edge source="GHA" target="CHE">
      <data key="d0">17687</data>
    </edge>
    <edge source="GHA" target="THA">
      <data key="d0">129423</data>
    </edge>
    <edge source="GHA" target="ARE">
      <data key="d0">11092</data>
    </edge>
    <edge source="GHA" target="GBR">
      <data key="d0">20307</data>
    </edge>
    <edge source="GHA" target="USA">
      <data key="d0">110955</data>
    </edge>
    <edge source="GHA" target="BFA">
      <data key="d0">2082572</data>
    </edge>
    <edge source="HKG" target="AUS">
      <data key="d0">307163</data>
    </edge>
    <edge source="HKG" target="BEL">
      <data key="d0">69329</data>
    </edge>
    <edge source="HKG" target="KHM">
      <data key="d0">174538</data>
    </edge>
    <edge source="HKG" target="CAN">
      <data key="d0">13803</data>
    </edge>
    <edge source="HKG" target="CHN">
      <data key="d0">41510459</data>
    </edge>
    <edge source="HKG" target="BEN">
      <data key="d0">1268978</data>
    </edge>
    <edge source="HKG" target="FRA">
      <data key="d0">46052</data>
    </edge>
    <edge source="HKG" target="DEU">
      <data key="d0">67091</data>
    </edge>
    <edge source="HKG" target="GTM">
      <data key="d0">71216</data>
    </edge>
    <edge source="HKG" target="IDN">
      <data key="d0">1268996</data>
    </edge>
    <edge source="HKG" target="ITA">
      <data key="d0">3223027</data>
    </edge>
    <edge source="HKG" target="JAM">
      <data key="d0">28213</data>
    </edge>
    <edge source="HKG" target="JPN">
      <data key="d0">173243</data>
    </edge>
    <edge source="HKG" target="KOR">
      <data key="d0">2416065</data>
    </edge>
    <edge source="HKG" target="MYS">
      <data key="d0">275210</data>
    </edge>
    <edge source="HKG" target="MDA">
      <data key="d0">19973</data>
    </edge>
    <edge source="HKG" target="NLD">
      <data key="d0">20533</data>
    </edge>
    <edge source="HKG" target="NZL">
      <data key="d0">11696</data>
    </edge>
    <edge source="HKG" target="PAK">
      <data key="d0">105245</data>
    </edge>
    <edge source="HKG" target="PHL">
      <data key="d0">6154521</data>
    </edge>
    <edge source="HKG" target="IND">
      <data key="d0">646763</data>
    </edge>
    <edge source="HKG" target="SGP">
      <data key="d0">91401</data>
    </edge>
    <edge source="HKG" target="VNM">
      <data key="d0">1566388</data>
    </edge>
    <edge source="HKG" target="ZAF">
      <data key="d0">82583</data>
    </edge>
    <edge source="HKG" target="ESP">
      <data key="d0">53513</data>
    </edge>
    <edge source="HKG" target="THA">
      <data key="d0">4664358</data>
    </edge>
    <edge source="HKG" target="TGO">
      <data key="d0">19187</data>
    </edge>
    <edge source="HKG" target="ARE">
      <data key="d0">26287</data>
    </edge>
    <edge source="HKG" target="TUR">
      <data key="d0">15637</data>
    </edge>
    <edge source="HKG" target="GBR">
      <data key="d0">4586135</data>
    </edge>
    <edge source="HKG" target="TZA">
      <data key="d0">103449</data>
    </edge>
    <edge source="HKG" target="USA">
      <data key="d0">3936806</data>
    </edge>
    <edge source="JOR" target="JPN">
      <data key="d0">12489</data>
    </edge>
    <edge source="JOR" target="SAU">
      <data key="d0">433828</data>
    </edge>
    <edge source="JOR" target="IND">
      <data key="d0">620214</data>
    </edge>
    <edge source="JOR" target="TUN">
      <data key="d0">29070</data>
    </edge>
    <edge source="JOR" target="UKR">
      <data key="d0">83631</data>
    </edge>
    <edge source="JOR" target="EGY">
      <data key="d0">371489</data>
    </edge>
    <edge source="JOR" target="GBR">
      <data key="d0">17069</data>
    </edge>
    <edge source="MWI" target="BEL">
      <data key="d0">845515</data>
    </edge>
    <edge source="MWI" target="CAN">
      <data key="d0">59819</data>
    </edge>
    <edge source="MWI" target="IDN">
      <data key="d0">134217</data>
    </edge>
    <edge source="MWI" target="MUS">
      <data key="d0">377258</data>
    </edge>
    <edge source="MWI" target="MOZ">
      <data key="d0">2054816</data>
    </edge>
    <edge source="MWI" target="PRT">
      <data key="d0">184823</data>
    </edge>
    <edge source="MWI" target="IND">
      <data key="d0">541058</data>
    </edge>
    <edge source="MWI" target="SGP">
      <data key="d0">1786250</data>
    </edge>
    <edge source="MWI" target="ZAF">
      <data key="d0">70257</data>
    </edge>
    <edge source="MWI" target="ARE">
      <data key="d0">5887452</data>
    </edge>
    <edge source="MWI" target="UGA">
      <data key="d0">13908</data>
    </edge>
    <edge source="MWI" target="GBR">
      <data key="d0">28994</data>
    </edge>
    <edge source="MWI" target="USA">
      <data key="d0">30012</data>
    </edge>
    <edge source="MUS" target="BEL">
      <data key="d0">75994</data>
    </edge>
    <edge source="MUS" target="HKG">
      <data key="d0">314742</data>
    </edge>
    <edge source="MUS" target="ITA">
      <data key="d0">1476745</data>
    </edge>
    <edge source="MUS" target="KOR">
      <data key="d0">57116</data>
    </edge>
    <edge source="MUS" target="MDG">
      <data key="d0">2055316</data>
    </edge>
    <edge source="MUS" target="MYS">
      <data key="d0">389587</data>
    </edge>
    <edge source="MUS" target="IND">
      <data key="d0">11540</data>
    </edge>
    <edge source="MUS" target="ZAF">
      <data key="d0">464618</data>
    </edge>
    <edge source="MUS" target="ESP">
      <data key="d0">427001</data>
    </edge>
    <edge source="MUS" target="THA">
      <data key="d0">67288</data>
    </edge>
    <edge source="MUS" target="GBR">
      <data key="d0">90535</data>
    </edge>
    <edge source="MOZ" target="AUS">
      <data key="d0">18361</data>
    </edge>
    <edge source="MOZ" target="BEL">
      <data key="d0">282216</data>
    </edge>
    <edge source="MOZ" target="CHN">
      <data key="d0">2558528</data>
    </edge>
    <edge source="MOZ" target="DNK">
      <data key="d0">78145</data>
    </edge>
    <edge source="MOZ" target="FRA">
      <data key="d0">105036</data>
    </edge>
    <edge source="MOZ" target="DEU">
      <data key="d0">64071</data>
    </edge>
    <edge source="MOZ" target="GHA">
      <data key="d0">10938</data>
    </edge>
    <edge source="MOZ" target="IDN">
      <data key="d0">4468197</data>
    </edge>
    <edge source="MOZ" target="ISR">
      <data key="d0">37337</data>
    </edge>
    <edge source="MOZ" target="ITA">
      <data key="d0">38778</data>
    </edge>
    <edge source="MOZ" target="MYS">
      <data key="d0">342113</data>
    </edge>
    <edge source="MOZ" target="MUS">
      <data key="d0">7523409</data>
    </edge>
    <edge source="MOZ" target="MAR">
      <data key="d0">153099</data>
    </edge>
    <edge source="MOZ" target="PHL">
      <data key="d0">50490</data>
    </edge>
    <edge source="MOZ" target="PRT">
      <data key="d0">1829017</data>
    </edge>
    <edge source="MOZ" target="IND">
      <data key="d0">619252</data>
    </edge>
    <edge source="MOZ" target="SGP">
      <data key="d0">1545051</data>
    </edge>
    <edge source="MOZ" target="VNM">
      <data key="d0">101675</data>
    </edge>
    <edge source="MOZ" target="SVN">
      <data key="d0">17660</data>
    </edge>
    <edge source="MOZ" target="ZAF">
      <data key="d0">569909</data>
    </edge>
    <edge source="MOZ" target="ESP">
      <data key="d0">1154488</data>
    </edge>
    <edge source="MOZ" target="ARE">
      <data key="d0">339079</data>
    </edge>
    <edge source="MOZ" target="GBR">
      <data key="d0">50344</data>
    </edge>
    <edge source="OMN" target="BEN">
      <data key="d0">75504</data>
    </edge>
    <edge source="OMN" target="EST">
      <data key="d0">25119</data>
    </edge>
    <edge source="OMN" target="FIN">
      <data key="d0">82630</data>
    </edge>
    <edge source="OMN" target="MWI">
      <data key="d0">124896</data>
    </edge>
    <edge source="OMN" target="MOZ">
      <data key="d0">38570</data>
    </edge>
    <edge source="OMN" target="NIC">
      <data key="d0">84099</data>
    </edge>
    <edge source="OMN" target="PAK">
      <data key="d0">219989</data>
    </edge>
    <edge source="OMN" target="RUS">
      <data key="d0">986400</data>
    </edge>
    <edge source="OMN" target="IND">
      <data key="d0">17953</data>
    </edge>
    <edge source="OMN" target="ARE">
      <data key="d0">726580</data>
    </edge>
    <edge source="OMN" target="UGA">
      <data key="d0">13722</data>
    </edge>
    <edge source="OMN" target="TZA">
      <data key="d0">79699</data>
    </edge>
    <edge source="NZL" target="AUS">
      <data key="d0">10490380</data>
    </edge>
    <edge source="NZL" target="BEL">
      <data key="d0">6083055</data>
    </edge>
    <edge source="NZL" target="BGR">
      <data key="d0">3416271</data>
    </edge>
    <edge source="NZL" target="CAN">
      <data key="d0">1431927</data>
    </edge>
    <edge source="NZL" target="CHN">
      <data key="d0">221506446</data>
    </edge>
    <edge source="NZL" target="COL">
      <data key="d0">90464</data>
    </edge>
    <edge source="NZL" target="DNK">
      <data key="d0">813811</data>
    </edge>
    <edge source="NZL" target="EST">
      <data key="d0">805626</data>
    </edge>
    <edge source="NZL" target="FRA">
      <data key="d0">6921191</data>
    </edge>
    <edge source="NZL" target="DEU">
      <data key="d0">27045980</data>
    </edge>
    <edge source="NZL" target="GRC">
      <data key="d0">270856</data>
    </edge>
    <edge source="NZL" target="IDN">
      <data key="d0">574995</data>
    </edge>
    <edge source="NZL" target="ISR">
      <data key="d0">13214</data>
    </edge>
    <edge source="NZL" target="ITA">
      <data key="d0">47205040</data>
    </edge>
    <edge source="NZL" target="JPN">
      <data key="d0">8826749</data>
    </edge>
    <edge source="NZL" target="KOR">
      <data key="d0">508289</data>
    </edge>
    <edge source="NZL" target="LVA">
      <data key="d0">2095742</data>
    </edge>
    <edge source="NZL" target="LTU">
      <data key="d0">11458150</data>
    </edge>
    <edge source="NZL" target="MYS">
      <data key="d0">2288657</data>
    </edge>
    <edge source="NZL" target="MUS">
      <data key="d0">2270877</data>
    </edge>
    <edge source="NZL" target="MEX">
      <data key="d0">2562055</data>
    </edge>
    <edge source="NZL" target="MAR">
      <data key="d0">79431</data>
    </edge>
    <edge source="NZL" target="NLD">
      <data key="d0">587742</data>
    </edge>
    <edge source="NZL" target="NOR">
      <data key="d0">509925</data>
    </edge>
    <edge source="NZL" target="PAK">
      <data key="d0">920387</data>
    </edge>
    <edge source="NZL" target="POL">
      <data key="d0">424528</data>
    </edge>
    <edge source="NZL" target="PRT">
      <data key="d0">2439709</data>
    </edge>
    <edge source="NZL" target="ROU">
      <data key="d0">71459</data>
    </edge>
    <edge source="NZL" target="IND">
      <data key="d0">28901596</data>
    </edge>
    <edge source="NZL" target="SGP">
      <data key="d0">61954</data>
    </edge>
    <edge source="NZL" target="SVN">
      <data key="d0">144564</data>
    </edge>
    <edge source="NZL" target="ZAF">
      <data key="d0">1578713</data>
    </edge>
    <edge source="NZL" target="ESP">
      <data key="d0">659164</data>
    </edge>
    <edge source="NZL" target="CHE">
      <data key="d0">607222</data>
    </edge>
    <edge source="NZL" target="THA">
      <data key="d0">6717770</data>
    </edge>
    <edge source="NZL" target="TGO">
      <data key="d0">22555</data>
    </edge>
    <edge source="NZL" target="ARE">
      <data key="d0">10041</data>
    </edge>
    <edge source="NZL" target="TUR">
      <data key="d0">2782981</data>
    </edge>
    <edge source="NZL" target="EGY">
      <data key="d0">5475436</data>
    </edge>
    <edge source="NZL" target="GBR">
      <data key="d0">37379310</data>
    </edge>
    <edge source="NZL" target="USA">
      <data key="d0">5468122</data>
    </edge>
    <edge source="NZL" target="URY">
      <data key="d0">480960</data>
    </edge>
    <edge source="PAK" target="DZA">
      <data key="d0">506276</data>
    </edge>
    <edge source="PAK" target="AUS">
      <data key="d0">266889</data>
    </edge>
    <edge source="PAK" target="BEL">
      <data key="d0">707467</data>
    </edge>
    <edge source="PAK" target="BRA">
      <data key="d0">796542</data>
    </edge>
    <edge source="PAK" target="CAN">
      <data key="d0">1068638</data>
    </edge>
    <edge source="PAK" target="LKA">
      <data key="d0">279947</data>
    </edge>
    <edge source="PAK" target="CHL">
      <data key="d0">54470</data>
    </edge>
    <edge source="PAK" target="CHN">
      <data key="d0">3694166</data>
    </edge>
    <edge source="PAK" target="COL">
      <data key="d0">74384</data>
    </edge>
    <edge source="PAK" target="EST">
      <data key="d0">935906</data>
    </edge>
    <edge source="PAK" target="FRA">
      <data key="d0">8329093</data>
    </edge>
    <edge source="PAK" target="DEU">
      <data key="d0">3170439</data>
    </edge>
    <edge source="PAK" target="GHA">
      <data key="d0">12595</data>
    </edge>
    <edge source="PAK" target="GRC">
      <data key="d0">683671</data>
    </edge>
    <edge source="PAK" target="HKG">
      <data key="d0">918266</data>
    </edge>
    <edge source="PAK" target="IDN">
      <data key="d0">6795747</data>
    </edge>
    <edge source="PAK" target="IRL">
      <data key="d0">154292</data>
    </edge>
    <edge source="PAK" target="ITA">
      <data key="d0">10483978</data>
    </edge>
    <edge source="PAK" target="CIV">
      <data key="d0">13172</data>
    </edge>
    <edge source="PAK" target="JPN">
      <data key="d0">815369</data>
    </edge>
    <edge source="PAK" target="KAZ">
      <data key="d0">14901</data>
    </edge>
    <edge source="PAK" target="JOR">
      <data key="d0">22476</data>
    </edge>
    <edge source="PAK" target="KOR">
      <data key="d0">2020814</data>
    </edge>
    <edge source="PAK" target="LTU">
      <data key="d0">201440</data>
    </edge>
    <edge source="PAK" target="MDG">
      <data key="d0">385125</data>
    </edge>
    <edge source="PAK" target="MWI">
      <data key="d0">319248</data>
    </edge>
    <edge source="PAK" target="MYS">
      <data key="d0">1712964</data>
    </edge>
    <edge source="PAK" target="MEX">
      <data key="d0">167953</data>
    </edge>
    <edge source="PAK" target="MOZ">
      <data key="d0">646345</data>
    </edge>
    <edge source="PAK" target="OMN">
      <data key="d0">186806</data>
    </edge>
    <edge source="PAK" target="NAM">
      <data key="d0">15706</data>
    </edge>
    <edge source="PAK" target="NLD">
      <data key="d0">2088627</data>
    </edge>
    <edge source="PAK" target="NZL">
      <data key="d0">28923</data>
    </edge>
    <edge source="PAK" target="NOR">
      <data key="d0">25830</data>
    </edge>
    <edge source="PAK" target="PHL">
      <data key="d0">379722</data>
    </edge>
    <edge source="PAK" target="POL">
      <data key="d0">185292</data>
    </edge>
    <edge source="PAK" target="PRT">
      <data key="d0">258667</data>
    </edge>
    <edge source="PAK" target="ROU">
      <data key="d0">31094</data>
    </edge>
    <edge source="PAK" target="RUS">
      <data key="d0">816094</data>
    </edge>
    <edge source="PAK" target="SAU">
      <data key="d0">1575663</data>
    </edge>
    <edge source="PAK" target="SEN">
      <data key="d0">158746</data>
    </edge>
    <edge source="PAK" target="IND">
      <data key="d0">18062926</data>
    </edge>
    <edge source="PAK" target="SGP">
      <data key="d0">334115</data>
    </edge>
    <edge source="PAK" target="VNM">
      <data key="d0">8853446</data>
    </edge>
    <edge source="PAK" target="ZAF">
      <data key="d0">662553</data>
    </edge>
    <edge source="PAK" target="ESP">
      <data key="d0">674565</data>
    </edge>
    <edge source="PAK" target="THA">
      <data key="d0">3517226</data>
    </edge>
    <edge source="PAK" target="ARE">
      <data key="d0">1757436</data>
    </edge>
    <edge source="PAK" target="TUN">
      <data key="d0">282448</data>
    </edge>
    <edge source="PAK" target="TUR">
      <data key="d0">705687</data>
    </edge>
    <edge source="PAK" target="EGY">
      <data key="d0">318656</data>
    </edge>
    <edge source="PAK" target="GBR">
      <data key="d0">2584070</data>
    </edge>
    <edge source="PAK" target="TZA">
      <data key="d0">752119</data>
    </edge>
    <edge source="PAK" target="USA">
      <data key="d0">13849297</data>
    </edge>
    <edge source="PAK" target="URY">
      <data key="d0">180138</data>
    </edge>
    <edge source="SGP" target="AUS">
      <data key="d0">76279</data>
    </edge>
    <edge source="SGP" target="KHM">
      <data key="d0">859398</data>
    </edge>
    <edge source="SGP" target="LKA">
      <data key="d0">23392</data>
    </edge>
    <edge source="SGP" target="CHN">
      <data key="d0">5865076</data>
    </edge>
    <edge source="SGP" target="BEN">
      <data key="d0">1239161</data>
    </edge>
    <edge source="SGP" target="FRA">
      <data key="d0">12032</data>
    </edge>
    <edge source="SGP" target="GEO">
      <data key="d0">23046</data>
    </edge>
    <edge source="SGP" target="DEU">
      <data key="d0">195693</data>
    </edge>
    <edge source="SGP" target="GHA">
      <data key="d0">116816</data>
    </edge>
    <edge source="SGP" target="GRC">
      <data key="d0">30030</data>
    </edge>
    <edge source="SGP" target="HKG">
      <data key="d0">997044</data>
    </edge>
    <edge source="SGP" target="IDN">
      <data key="d0">25492442</data>
    </edge>
    <edge source="SGP" target="IRL">
      <data key="d0">202050</data>
    </edge>
    <edge source="SGP" target="JPN">
      <data key="d0">167978</data>
    </edge>
    <edge source="SGP" target="KOR">
      <data key="d0">1939105</data>
    </edge>
    <edge source="SGP" target="MDG">
      <data key="d0">726497</data>
    </edge>
    <edge source="SGP" target="MYS">
      <data key="d0">16807030</data>
    </edge>
    <edge source="SGP" target="NLD">
      <data key="d0">11538547</data>
    </edge>
    <edge source="SGP" target="NZL">
      <data key="d0">15876</data>
    </edge>
    <edge source="SGP" target="PAK">
      <data key="d0">2137520</data>
    </edge>
    <edge source="SGP" target="PHL">
      <data key="d0">1634728</data>
    </edge>
    <edge source="SGP" target="IND">
      <data key="d0">2191213</data>
    </edge>
    <edge source="SGP" target="VNM">
      <data key="d0">17779231</data>
    </edge>
    <edge source="SGP" target="THA">
      <data key="d0">5013412</data>
    </edge>
    <edge source="SGP" target="ARE">
      <data key="d0">256030</data>
    </edge>
    <edge source="SGP" target="TUR">
      <data key="d0">138503</data>
    </edge>
    <edge source="SGP" target="GBR">
      <data key="d0">32992</data>
    </edge>
    <edge source="SGP" target="TZA">
      <data key="d0">647281</data>
    </edge>
    <edge source="SGP" target="USA">
      <data key="d0">234902</data>
    </edge>
    <edge source="SVK" target="AUT">
      <data key="d0">1484665</data>
    </edge>
    <edge source="SVK" target="BEL">
      <data key="d0">1734946</data>
    </edge>
    <edge source="SVK" target="BGR">
      <data key="d0">209651</data>
    </edge>
    <edge source="SVK" target="CMR">
      <data key="d0">1066504</data>
    </edge>
    <edge source="SVK" target="CHN">
      <data key="d0">15072</data>
    </edge>
    <edge source="SVK" target="HRV">
      <data key="d0">2358047</data>
    </edge>
    <edge source="SVK" target="CZE">
      <data key="d0">4280310</data>
    </edge>
    <edge source="SVK" target="BEN">
      <data key="d0">741715</data>
    </edge>
    <edge source="SVK" target="FRA">
      <data key="d0">51662</data>
    </edge>
    <edge source="SVK" target="DEU">
      <data key="d0">8548641</data>
    </edge>
    <edge source="SVK" target="HUN">
      <data key="d0">2056154</data>
    </edge>
    <edge source="SVK" target="ITA">
      <data key="d0">180491</data>
    </edge>
    <edge source="SVK" target="KOR">
      <data key="d0">80166</data>
    </edge>
    <edge source="SVK" target="LVA">
      <data key="d0">218794</data>
    </edge>
    <edge source="SVK" target="LTU">
      <data key="d0">150769</data>
    </edge>
    <edge source="SVK" target="MWI">
      <data key="d0">169293</data>
    </edge>
    <edge source="SVK" target="MDA">
      <data key="d0">15646</data>
    </edge>
    <edge source="SVK" target="MOZ">
      <data key="d0">11541</data>
    </edge>
    <edge source="SVK" target="NLD">
      <data key="d0">17712</data>
    </edge>
    <edge source="SVK" target="NZL">
      <data key="d0">17974</data>
    </edge>
    <edge source="SVK" target="PAK">
      <data key="d0">486885</data>
    </edge>
    <edge source="SVK" target="POL">
      <data key="d0">923626</data>
    </edge>
    <edge source="SVK" target="ROU">
      <data key="d0">3284208</data>
    </edge>
    <edge source="SVK" target="RUS">
      <data key="d0">15987</data>
    </edge>
    <edge source="SVK" target="SRB">
      <data key="d0">1411549</data>
    </edge>
    <edge source="SVK" target="IND">
      <data key="d0">172138</data>
    </edge>
    <edge source="SVK" target="SVN">
      <data key="d0">405272</data>
    </edge>
    <edge source="SVK" target="CHE">
      <data key="d0">16528</data>
    </edge>
    <edge source="SVK" target="TGO">
      <data key="d0">1555035</data>
    </edge>
    <edge source="SVK" target="UKR">
      <data key="d0">57844</data>
    </edge>
    <edge source="SVK" target="USA">
      <data key="d0">80883</data>
    </edge>
    <edge source="CHE" target="ALB">
      <data key="d0">14142</data>
    </edge>
    <edge source="CHE" target="AUT">
      <data key="d0">915048</data>
    </edge>
    <edge source="CHE" target="BEL">
      <data key="d0">3816410</data>
    </edge>
    <edge source="CHE" target="BGR">
      <data key="d0">3952221</data>
    </edge>
    <edge source="CHE" target="BLR">
      <data key="d0">13681</data>
    </edge>
    <edge source="CHE" target="CMR">
      <data key="d0">178253</data>
    </edge>
    <edge source="CHE" target="CHL">
      <data key="d0">18571</data>
    </edge>
    <edge source="CHE" target="CHN">
      <data key="d0">15182</data>
    </edge>
    <edge source="CHE" target="HRV">
      <data key="d0">88680</data>
    </edge>
    <edge source="CHE" target="CZE">
      <data key="d0">225325</data>
    </edge>
    <edge source="CHE" target="BEN">
      <data key="d0">16067</data>
    </edge>
    <edge source="CHE" target="DNK">
      <data key="d0">39537</data>
    </edge>
    <edge source="CHE" target="FIN">
      <data key="d0">119618</data>
    </edge>
    <edge source="CHE" target="FRA">
      <data key="d0">2687091</data>
    </edge>
    <edge source="CHE" target="GEO">
      <data key="d0">15871</data>
    </edge>
    <edge source="CHE" target="GMB">
      <data key="d0">28886</data>
    </edge>
    <edge source="CHE" target="DEU">
      <data key="d0">7038477</data>
    </edge>
    <edge source="CHE" target="HUN">
      <data key="d0">3718290</data>
    </edge>
    <edge source="CHE" target="IRL">
      <data key="d0">21713</data>
    </edge>
    <edge source="CHE" target="ISR">
      <data key="d0">91429</data>
    </edge>
    <edge source="CHE" target="ITA">
      <data key="d0">11289818</data>
    </edge>
    <edge source="CHE" target="CIV">
      <data key="d0">17697</data>
    </edge>
    <edge source="CHE" target="JPN">
      <data key="d0">15014</data>
    </edge>
    <edge source="CHE" target="KAZ">
      <data key="d0">24423</data>
    </edge>
    <edge source="CHE" target="LBN">
      <data key="d0">37807</data>
    </edge>
    <edge source="CHE" target="LVA">
      <data key="d0">175081</data>
    </edge>
    <edge source="CHE" target="LTU">
      <data key="d0">726205</data>
    </edge>
    <edge source="CHE" target="MDG">
      <data key="d0">11867</data>
    </edge>
    <edge source="CHE" target="MDA">
      <data key="d0">435341</data>
    </edge>
    <edge source="CHE" target="NLD">
      <data key="d0">136740</data>
    </edge>
    <edge source="CHE" target="PAK">
      <data key="d0">49736</data>
    </edge>
    <edge source="CHE" target="PAN">
      <data key="d0">16356</data>
    </edge>
    <edge source="CHE" target="PRY">
      <data key="d0">10217</data>
    </edge>
    <edge source="CHE" target="PHL">
      <data key="d0">13127</data>
    </edge>
    <edge source="CHE" target="POL">
      <data key="d0">5818945</data>
    </edge>
    <edge source="CHE" target="PRT">
      <data key="d0">69300</data>
    </edge>
    <edge source="CHE" target="ROU">
      <data key="d0">2403078</data>
    </edge>
    <edge source="CHE" target="RUS">
      <data key="d0">174894</data>
    </edge>
    <edge source="CHE" target="SEN">
      <data key="d0">47422</data>
    </edge>
    <edge source="CHE" target="SRB">
      <data key="d0">596495</data>
    </edge>
    <edge source="CHE" target="IND">
      <data key="d0">31441</data>
    </edge>
    <edge source="CHE" target="SGP">
      <data key="d0">41547</data>
    </edge>
    <edge source="CHE" target="SVK">
      <data key="d0">80793</data>
    </edge>
    <edge source="CHE" target="ZAF">
      <data key="d0">21985</data>
    </edge>
    <edge source="CHE" target="ESP">
      <data key="d0">31666</data>
    </edge>
    <edge source="CHE" target="SWE">
      <data key="d0">31398</data>
    </edge>
    <edge source="CHE" target="TGO">
      <data key="d0">40640</data>
    </edge>
    <edge source="CHE" target="ARE">
      <data key="d0">85989</data>
    </edge>
    <edge source="CHE" target="TUN">
      <data key="d0">7642383</data>
    </edge>
    <edge source="CHE" target="TUR">
      <data key="d0">456319</data>
    </edge>
    <edge source="CHE" target="UKR">
      <data key="d0">12465295</data>
    </edge>
    <edge source="CHE" target="MKD">
      <data key="d0">38322</data>
    </edge>
    <edge source="CHE" target="GBR">
      <data key="d0">373341</data>
    </edge>
    <edge source="CHE" target="USA">
      <data key="d0">324006</data>
    </edge>
    <edge source="CHE" target="BFA">
      <data key="d0">13221</data>
    </edge>
    <edge source="TGO" target="CMR">
      <data key="d0">26644</data>
    </edge>
    <edge source="TGO" target="FRA">
      <data key="d0">70561</data>
    </edge>
    <edge source="TGO" target="DEU">
      <data key="d0">549558</data>
    </edge>
    <edge source="TGO" target="GRC">
      <data key="d0">211302</data>
    </edge>
    <edge source="TGO" target="IDN">
      <data key="d0">6767158</data>
    </edge>
    <edge source="TGO" target="ITA">
      <data key="d0">1231151</data>
    </edge>
    <edge source="TGO" target="CIV">
      <data key="d0">347375</data>
    </edge>
    <edge source="TGO" target="JOR">
      <data key="d0">17247</data>
    </edge>
    <edge source="TGO" target="LBN">
      <data key="d0">301242</data>
    </edge>
    <edge source="TGO" target="MWI">
      <data key="d0">49767</data>
    </edge>
    <edge source="TGO" target="MYS">
      <data key="d0">16447188</data>
    </edge>
    <edge source="TGO" target="MAR">
      <data key="d0">147177</data>
    </edge>
    <edge source="TGO" target="MOZ">
      <data key="d0">30054</data>
    </edge>
    <edge source="TGO" target="NER">
      <data key="d0">1270270</data>
    </edge>
    <edge source="TGO" target="PAK">
      <data key="d0">4377973</data>
    </edge>
    <edge source="TGO" target="PRT">
      <data key="d0">1194785</data>
    </edge>
    <edge source="TGO" target="RUS">
      <data key="d0">43582</data>
    </edge>
    <edge source="TGO" target="SEN">
      <data key="d0">13438</data>
    </edge>
    <edge source="TGO" target="IND">
      <data key="d0">4371625</data>
    </edge>
    <edge source="TGO" target="SGP">
      <data key="d0">2116983</data>
    </edge>
    <edge source="TGO" target="VNM">
      <data key="d0">4752245</data>
    </edge>
    <edge source="TGO" target="THA">
      <data key="d0">679875</data>
    </edge>
    <edge source="TGO" target="ARE">
      <data key="d0">37217</data>
    </edge>
    <edge source="TGO" target="TUN">
      <data key="d0">146910</data>
    </edge>
    <edge source="TGO" target="UGA">
      <data key="d0">35689</data>
    </edge>
    <edge source="TGO" target="BFA">
      <data key="d0">76987</data>
    </edge>
    <edge source="ARE" target="DZA">
      <data key="d0">55369</data>
    </edge>
    <edge source="ARE" target="AZE">
      <data key="d0">36699</data>
    </edge>
    <edge source="ARE" target="AUS">
      <data key="d0">279420</data>
    </edge>
    <edge source="ARE" target="BEL">
      <data key="d0">869320</data>
    </edge>
    <edge source="ARE" target="BDI">
      <data key="d0">106295</data>
    </edge>
    <edge source="ARE" target="KHM">
      <data key="d0">34068</data>
    </edge>
    <edge source="ARE" target="CMR">
      <data key="d0">597188</data>
    </edge>
    <edge source="ARE" target="CAN">
      <data key="d0">24800</data>
    </edge>
    <edge source="ARE" target="LKA">
      <data key="d0">118675</data>
    </edge>
    <edge source="ARE" target="CHL">
      <data key="d0">124157</data>
    </edge>
    <edge source="ARE" target="CHN">
      <data key="d0">707188</data>
    </edge>
    <edge source="ARE" target="BEN">
      <data key="d0">203799</data>
    </edge>
    <edge source="ARE" target="SLV">
      <data key="d0">10699</data>
    </edge>
    <edge source="ARE" target="ETH">
      <data key="d0">237413</data>
    </edge>
    <edge source="ARE" target="FRA">
      <data key="d0">209014</data>
    </edge>
    <edge source="ARE" target="GEO">
      <data key="d0">23095</data>
    </edge>
    <edge source="ARE" target="GMB">
      <data key="d0">158710</data>
    </edge>
    <edge source="ARE" target="DEU">
      <data key="d0">625484</data>
    </edge>
    <edge source="ARE" target="GHA">
      <data key="d0">351029</data>
    </edge>
    <edge source="ARE" target="HKG">
      <data key="d0">352447</data>
    </edge>
    <edge source="ARE" target="IDN">
      <data key="d0">61266</data>
    </edge>
    <edge source="ARE" target="ITA">
      <data key="d0">38051</data>
    </edge>
    <edge source="ARE" target="CIV">
      <data key="d0">435599</data>
    </edge>
    <edge source="ARE" target="JPN">
      <data key="d0">43215</data>
    </edge>
    <edge source="ARE" target="JOR">
      <data key="d0">783702</data>
    </edge>
    <edge source="ARE" target="KOR">
      <data key="d0">18477</data>
    </edge>
    <edge source="ARE" target="KGZ">
      <data key="d0">18195</data>
    </edge>
    <edge source="ARE" target="LBN">
      <data key="d0">1607806</data>
    </edge>
    <edge source="ARE" target="LTU">
      <data key="d0">11618</data>
    </edge>
    <edge source="ARE" target="MDG">
      <data key="d0">714498</data>
    </edge>
    <edge source="ARE" target="MWI">
      <data key="d0">212080</data>
    </edge>
    <edge source="ARE" target="MYS">
      <data key="d0">172209</data>
    </edge>
    <edge source="ARE" target="MRT">
      <data key="d0">91977</data>
    </edge>
    <edge source="ARE" target="MAR">
      <data key="d0">11545</data>
    </edge>
    <edge source="ARE" target="MOZ">
      <data key="d0">355679</data>
    </edge>
    <edge source="ARE" target="OMN">
      <data key="d0">998522</data>
    </edge>
    <edge source="ARE" target="PAK">
      <data key="d0">1799466</data>
    </edge>
    <edge source="ARE" target="PHL">
      <data key="d0">1271967</data>
    </edge>
    <edge source="ARE" target="POL">
      <data key="d0">10442</data>
    </edge>
    <edge source="ARE" target="RUS">
      <data key="d0">29712</data>
    </edge>
    <edge source="ARE" target="SAU">
      <data key="d0">1236085</data>
    </edge>
    <edge source="ARE" target="SEN">
      <data key="d0">115647</data>
    </edge>
    <edge source="ARE" target="IND">
      <data key="d0">6429079</data>
    </edge>
    <edge source="ARE" target="SGP">
      <data key="d0">46409</data>
    </edge>
    <edge source="ARE" target="ZAF">
      <data key="d0">128555</data>
    </edge>
    <edge source="ARE" target="ESP">
      <data key="d0">169834</data>
    </edge>
    <edge source="ARE" target="THA">
      <data key="d0">304101</data>
    </edge>
    <edge source="ARE" target="TGO">
      <data key="d0">40914</data>
    </edge>
    <edge source="ARE" target="TUN">
      <data key="d0">47844</data>
    </edge>
    <edge source="ARE" target="TUR">
      <data key="d0">1238456</data>
    </edge>
    <edge source="ARE" target="UGA">
      <data key="d0">739918</data>
    </edge>
    <edge source="ARE" target="EGY">
      <data key="d0">351470</data>
    </edge>
    <edge source="ARE" target="GBR">
      <data key="d0">66580</data>
    </edge>
    <edge source="ARE" target="TZA">
      <data key="d0">5804276</data>
    </edge>
    <edge source="ARE" target="USA">
      <data key="d0">2412143</data>
    </edge>
    <edge source="TZA" target="CAF">
      <data key="d0">929490</data>
    </edge>
    <edge source="TZA" target="CHN">
      <data key="d0">14586546</data>
    </edge>
    <edge source="TZA" target="BEN">
      <data key="d0">127946</data>
    </edge>
    <edge source="TZA" target="FRA">
      <data key="d0">126718</data>
    </edge>
    <edge source="TZA" target="DEU">
      <data key="d0">497033</data>
    </edge>
    <edge source="TZA" target="GHA">
      <data key="d0">325468</data>
    </edge>
    <edge source="TZA" target="IDN">
      <data key="d0">8021340</data>
    </edge>
    <edge source="TZA" target="ISR">
      <data key="d0">50170</data>
    </edge>
    <edge source="TZA" target="CIV">
      <data key="d0">149076</data>
    </edge>
    <edge source="TZA" target="JPN">
      <data key="d0">102960</data>
    </edge>
    <edge source="TZA" target="MYS">
      <data key="d0">1567411</data>
    </edge>
    <edge source="TZA" target="MUS">
      <data key="d0">1168226</data>
    </edge>
    <edge source="TZA" target="MAR">
      <data key="d0">625611</data>
    </edge>
    <edge source="TZA" target="MOZ">
      <data key="d0">14570</data>
    </edge>
    <edge source="TZA" target="NLD">
      <data key="d0">40224</data>
    </edge>
    <edge source="TZA" target="PAK">
      <data key="d0">253888</data>
    </edge>
    <edge source="TZA" target="PHL">
      <data key="d0">2258800</data>
    </edge>
    <edge source="TZA" target="PRT">
      <data key="d0">519787</data>
    </edge>
    <edge source="TZA" target="SAU">
      <data key="d0">5835381</data>
    </edge>
    <edge source="TZA" target="SEN">
      <data key="d0">94354</data>
    </edge>
    <edge source="TZA" target="IND">
      <data key="d0">16305529</data>
    </edge>
    <edge source="TZA" target="SGP">
      <data key="d0">2824456</data>
    </edge>
    <edge source="TZA" target="VNM">
      <data key="d0">3167011</data>
    </edge>
    <edge source="TZA" target="ZAF">
      <data key="d0">134196</data>
    </edge>
    <edge source="TZA" target="ESP">
      <data key="d0">2636406</data>
    </edge>
    <edge source="TZA" target="CHE">
      <data key="d0">2756696</data>
    </edge>
    <edge source="TZA" target="THA">
      <data key="d0">2298646</data>
    </edge>
    <edge source="TZA" target="TGO">
      <data key="d0">146620</data>
    </edge>
    <edge source="TZA" target="ARE">
      <data key="d0">329015</data>
    </edge>
    <edge source="TZA" target="TUR">
      <data key="d0">786635</data>
    </edge>
    <edge source="TZA" target="UGA">
      <data key="d0">60016</data>
    </edge>
    <edge source="TZA" target="EGY">
      <data key="d0">100934</data>
    </edge>
    <edge source="TZA" target="GBR">
      <data key="d0">503302</data>
    </edge>
    <edge source="TZA" target="USA">
      <data key="d0">27196</data>
    </edge>
    <edge source="AUT" target="BEL">
      <data key="d0">2150315</data>
    </edge>
    <edge source="AUT" target="BGR">
      <data key="d0">1541953</data>
    </edge>
    <edge source="AUT" target="CMR">
      <data key="d0">241689</data>
    </edge>
    <edge source="AUT" target="CAN">
      <data key="d0">454406</data>
    </edge>
    <edge source="AUT" target="CHN">
      <data key="d0">4382024</data>
    </edge>
    <edge source="AUT" target="HRV">
      <data key="d0">137240</data>
    </edge>
    <edge source="AUT" target="CZE">
      <data key="d0">23354510</data>
    </edge>
    <edge source="AUT" target="DNK">
      <data key="d0">1279656</data>
    </edge>
    <edge source="AUT" target="EST">
      <data key="d0">32761</data>
    </edge>
    <edge source="AUT" target="FIN">
      <data key="d0">18723</data>
    </edge>
    <edge source="AUT" target="FRA">
      <data key="d0">1792035</data>
    </edge>
    <edge source="AUT" target="GMB">
      <data key="d0">34470</data>
    </edge>
    <edge source="AUT" target="DEU">
      <data key="d0">23873632</data>
    </edge>
    <edge source="AUT" target="HUN">
      <data key="d0">1420780</data>
    </edge>
    <edge source="AUT" target="ITA">
      <data key="d0">10900234</data>
    </edge>
    <edge source="AUT" target="JPN">
      <data key="d0">781022</data>
    </edge>
    <edge source="AUT" target="KOR">
      <data key="d0">110937</data>
    </edge>
    <edge source="AUT" target="LTU">
      <data key="d0">205704</data>
    </edge>
    <edge source="AUT" target="MYS">
      <data key="d0">55603</data>
    </edge>
    <edge source="AUT" target="MDA">
      <data key="d0">17066</data>
    </edge>
    <edge source="AUT" target="OMN">
      <data key="d0">72732</data>
    </edge>
    <edge source="AUT" target="NLD">
      <data key="d0">8172365</data>
    </edge>
    <edge source="AUT" target="NZL">
      <data key="d0">12917</data>
    </edge>
    <edge source="AUT" target="NOR">
      <data key="d0">14535</data>
    </edge>
    <edge source="AUT" target="PAK">
      <data key="d0">21550</data>
    </edge>
    <edge source="AUT" target="POL">
      <data key="d0">355728</data>
    </edge>
    <edge source="AUT" target="PRT">
      <data key="d0">381501</data>
    </edge>
    <edge source="AUT" target="ROU">
      <data key="d0">3098161</data>
    </edge>
    <edge source="AUT" target="RUS">
      <data key="d0">40436</data>
    </edge>
    <edge source="AUT" target="SEN">
      <data key="d0">16509</data>
    </edge>
    <edge source="AUT" target="SRB">
      <data key="d0">32963</data>
    </edge>
    <edge source="AUT" target="IND">
      <data key="d0">446014</data>
    </edge>
    <edge source="AUT" target="SVK">
      <data key="d0">2633933</data>
    </edge>
    <edge source="AUT" target="SVN">
      <data key="d0">569332</data>
    </edge>
    <edge source="AUT" target="ZAF">
      <data key="d0">762176</data>
    </edge>
    <edge source="AUT" target="ESP">
      <data key="d0">1395347</data>
    </edge>
    <edge source="AUT" target="SWE">
      <data key="d0">36412</data>
    </edge>
    <edge source="AUT" target="CHE">
      <data key="d0">4618988</data>
    </edge>
    <edge source="AUT" target="TUN">
      <data key="d0">60034</data>
    </edge>
    <edge source="AUT" target="TUR">
      <data key="d0">639481</data>
    </edge>
    <edge source="AUT" target="EGY">
      <data key="d0">67645</data>
    </edge>
    <edge source="AUT" target="GBR">
      <data key="d0">2278413</data>
    </edge>
    <edge source="AUT" target="USA">
      <data key="d0">5990569</data>
    </edge>
    <edge source="HRV" target="AUT">
      <data key="d0">16140</data>
    </edge>
    <edge source="HRV" target="DEU">
      <data key="d0">257943</data>
    </edge>
    <edge source="HRV" target="GHA">
      <data key="d0">11716</data>
    </edge>
    <edge source="HRV" target="HUN">
      <data key="d0">42099</data>
    </edge>
    <edge source="HRV" target="ITA">
      <data key="d0">696173</data>
    </edge>
    <edge source="HRV" target="MYS">
      <data key="d0">22276</data>
    </edge>
    <edge source="HRV" target="ROU">
      <data key="d0">24849</data>
    </edge>
    <edge source="HRV" target="SRB">
      <data key="d0">50122</data>
    </edge>
    <edge source="HRV" target="IND">
      <data key="d0">73688</data>
    </edge>
    <edge source="HRV" target="SVN">
      <data key="d0">285529</data>
    </edge>
    <edge source="EST" target="CMR">
      <data key="d0">253548</data>
    </edge>
    <edge source="EST" target="BEN">
      <data key="d0">542361</data>
    </edge>
    <edge source="EST" target="FIN">
      <data key="d0">55496</data>
    </edge>
    <edge source="EST" target="GEO">
      <data key="d0">22008</data>
    </edge>
    <edge source="EST" target="GMB">
      <data key="d0">121493</data>
    </edge>
    <edge source="EST" target="LVA">
      <data key="d0">2284312</data>
    </edge>
    <edge source="EST" target="LTU">
      <data key="d0">2981301</data>
    </edge>
    <edge source="EST" target="MWI">
      <data key="d0">188680</data>
    </edge>
    <edge source="EST" target="PAK">
      <data key="d0">257158</data>
    </edge>
    <edge source="EST" target="POL">
      <data key="d0">62748</data>
    </edge>
    <edge source="EST" target="RUS">
      <data key="d0">12547688</data>
    </edge>
    <edge source="EST" target="IND">
      <data key="d0">36942</data>
    </edge>
    <edge source="EST" target="SVK">
      <data key="d0">585508</data>
    </edge>
    <edge source="EST" target="TGO">
      <data key="d0">118417</data>
    </edge>
    <edge source="EST" target="TUR">
      <data key="d0">163149</data>
    </edge>
    <edge source="EST" target="UKR">
      <data key="d0">137724</data>
    </edge>
    <edge source="FIN" target="BEL">
      <data key="d0">28415</data>
    </edge>
    <edge source="FIN" target="BDI">
      <data key="d0">95043</data>
    </edge>
    <edge source="FIN" target="CMR">
      <data key="d0">11613</data>
    </edge>
    <edge source="FIN" target="BEN">
      <data key="d0">44916</data>
    </edge>
    <edge source="FIN" target="EST">
      <data key="d0">2389191</data>
    </edge>
    <edge source="FIN" target="GMB">
      <data key="d0">32303</data>
    </edge>
    <edge source="FIN" target="GHA">
      <data key="d0">60225</data>
    </edge>
    <edge source="FIN" target="ITA">
      <data key="d0">57554</data>
    </edge>
    <edge source="FIN" target="JPN">
      <data key="d0">11339</data>
    </edge>
    <edge source="FIN" target="KGZ">
      <data key="d0">142580</data>
    </edge>
    <edge source="FIN" target="LTU">
      <data key="d0">1762899</data>
    </edge>
    <edge source="FIN" target="MWI">
      <data key="d0">558844</data>
    </edge>
    <edge source="FIN" target="MOZ">
      <data key="d0">250857</data>
    </edge>
    <edge source="FIN" target="OMN">
      <data key="d0">1101748</data>
    </edge>
    <edge source="FIN" target="NOR">
      <data key="d0">27839</data>
    </edge>
    <edge source="FIN" target="RUS">
      <data key="d0">1347610</data>
    </edge>
    <edge source="FIN" target="SVK">
      <data key="d0">15783</data>
    </edge>
    <edge source="FIN" target="ESP">
      <data key="d0">61524</data>
    </edge>
    <edge source="FIN" target="SWE">
      <data key="d0">35569</data>
    </edge>
    <edge source="FIN" target="CHE">
      <data key="d0">15601</data>
    </edge>
    <edge source="FIN" target="ARE">
      <data key="d0">35682</data>
    </edge>
    <edge source="FIN" target="TUN">
      <data key="d0">16648</data>
    </edge>
    <edge source="FIN" target="TUR">
      <data key="d0">32632</data>
    </edge>
    <edge source="FIN" target="USA">
      <data key="d0">18350</data>
    </edge>
    <edge source="GMB" target="BEL">
      <data key="d0">26433</data>
    </edge>
    <edge source="GMB" target="SEN">
      <data key="d0">102093</data>
    </edge>
    <edge source="HUN" target="ALB">
      <data key="d0">41184</data>
    </edge>
    <edge source="HUN" target="AUS">
      <data key="d0">83981</data>
    </edge>
    <edge source="HUN" target="AUT">
      <data key="d0">4045178</data>
    </edge>
    <edge source="HUN" target="ARM">
      <data key="d0">20089</data>
    </edge>
    <edge source="HUN" target="BEL">
      <data key="d0">1013557</data>
    </edge>
    <edge source="HUN" target="BGR">
      <data key="d0">2151191</data>
    </edge>
    <edge source="HUN" target="BLR">
      <data key="d0">13826</data>
    </edge>
    <edge source="HUN" target="CMR">
      <data key="d0">1584804</data>
    </edge>
    <edge source="HUN" target="CAN">
      <data key="d0">124670</data>
    </edge>
    <edge source="HUN" target="CHN">
      <data key="d0">4988226</data>
    </edge>
    <edge source="HUN" target="HRV">
      <data key="d0">605589</data>
    </edge>
    <edge source="HUN" target="CZE">
      <data key="d0">2053950</data>
    </edge>
    <edge source="HUN" target="BEN">
      <data key="d0">1349950</data>
    </edge>
    <edge source="HUN" target="DNK">
      <data key="d0">74040</data>
    </edge>
    <edge source="HUN" target="ECU">
      <data key="d0">10329</data>
    </edge>
    <edge source="HUN" target="SLV">
      <data key="d0">263280</data>
    </edge>
    <edge source="HUN" target="ETH">
      <data key="d0">21182</data>
    </edge>
    <edge source="HUN" target="EST">
      <data key="d0">187761</data>
    </edge>
    <edge source="HUN" target="FIN">
      <data key="d0">20331</data>
    </edge>
    <edge source="HUN" target="FRA">
      <data key="d0">875947</data>
    </edge>
    <edge source="HUN" target="GMB">
      <data key="d0">28513</data>
    </edge>
    <edge source="HUN" target="DEU">
      <data key="d0">6246236</data>
    </edge>
    <edge source="HUN" target="GHA">
      <data key="d0">1207485</data>
    </edge>
    <edge source="HUN" target="GRC">
      <data key="d0">549233</data>
    </edge>
    <edge source="HUN" target="IDN">
      <data key="d0">222414</data>
    </edge>
    <edge source="HUN" target="IRL">
      <data key="d0">161832</data>
    </edge>
    <edge source="HUN" target="ISR">
      <data key="d0">73499</data>
    </edge>
    <edge source="HUN" target="ITA">
      <data key="d0">3679100</data>
    </edge>
    <edge source="HUN" target="CIV">
      <data key="d0">425110</data>
    </edge>
    <edge source="HUN" target="JPN">
      <data key="d0">554615</data>
    </edge>
    <edge source="HUN" target="JOR">
      <data key="d0">301897</data>
    </edge>
    <edge source="HUN" target="KOR">
      <data key="d0">107781</data>
    </edge>
    <edge source="HUN" target="LBN">
      <data key="d0">36138</data>
    </edge>
    <edge source="HUN" target="LVA">
      <data key="d0">13680</data>
    </edge>
    <edge source="HUN" target="LTU">
      <data key="d0">669775</data>
    </edge>
    <edge source="HUN" target="MDG">
      <data key="d0">14581</data>
    </edge>
    <edge source="HUN" target="MWI">
      <data key="d0">45222</data>
    </edge>
    <edge source="HUN" target="MYS">
      <data key="d0">559033</data>
    </edge>
    <edge source="HUN" target="MEX">
      <data key="d0">364007</data>
    </edge>
    <edge source="HUN" target="MDA">
      <data key="d0">14740</data>
    </edge>
    <edge source="HUN" target="MAR">
      <data key="d0">11121</data>
    </edge>
    <edge source="HUN" target="MOZ">
      <data key="d0">109905</data>
    </edge>
    <edge source="HUN" target="NLD">
      <data key="d0">1612900</data>
    </edge>
    <edge source="HUN" target="NZL">
      <data key="d0">32400</data>
    </edge>
    <edge source="HUN" target="NER">
      <data key="d0">165428</data>
    </edge>
    <edge source="HUN" target="PAK">
      <data key="d0">1435613</data>
    </edge>
    <edge source="HUN" target="PHL">
      <data key="d0">53957</data>
    </edge>
    <edge source="HUN" target="POL">
      <data key="d0">1071639</data>
    </edge>
    <edge source="HUN" target="PRT">
      <data key="d0">107672</data>
    </edge>
    <edge source="HUN" target="ROU">
      <data key="d0">5934600</data>
    </edge>
    <edge source="HUN" target="RUS">
      <data key="d0">615866</data>
    </edge>
    <edge source="HUN" target="SEN">
      <data key="d0">849593</data>
    </edge>
    <edge source="HUN" target="SRB">
      <data key="d0">581909</data>
    </edge>
    <edge source="HUN" target="IND">
      <data key="d0">572538</data>
    </edge>
    <edge source="HUN" target="SGP">
      <data key="d0">32817</data>
    </edge>
    <edge source="HUN" target="SVK">
      <data key="d0">3434134</data>
    </edge>
    <edge source="HUN" target="SVN">
      <data key="d0">242653</data>
    </edge>
    <edge source="HUN" target="ZAF">
      <data key="d0">64379</data>
    </edge>
    <edge source="HUN" target="ESP">
      <data key="d0">83258</data>
    </edge>
    <edge source="HUN" target="SWE">
      <data key="d0">241781</data>
    </edge>
    <edge source="HUN" target="CHE">
      <data key="d0">1499645</data>
    </edge>
    <edge source="HUN" target="THA">
      <data key="d0">169990</data>
    </edge>
    <edge source="HUN" target="TGO">
      <data key="d0">812362</data>
    </edge>
    <edge source="HUN" target="ARE">
      <data key="d0">349049</data>
    </edge>
    <edge source="HUN" target="TUN">
      <data key="d0">111132</data>
    </edge>
    <edge source="HUN" target="TUR">
      <data key="d0">1654485</data>
    </edge>
    <edge source="HUN" target="UKR">
      <data key="d0">593254</data>
    </edge>
    <edge source="HUN" target="MKD">
      <data key="d0">32737</data>
    </edge>
    <edge source="HUN" target="EGY">
      <data key="d0">89216</data>
    </edge>
    <edge source="HUN" target="GBR">
      <data key="d0">1727709</data>
    </edge>
    <edge source="HUN" target="TZA">
      <data key="d0">86280</data>
    </edge>
    <edge source="HUN" target="USA">
      <data key="d0">804678</data>
    </edge>
    <edge source="HUN" target="BFA">
      <data key="d0">71465</data>
    </edge>
    <edge source="MDA" target="ROU">
      <data key="d0">19077</data>
    </edge>
    <edge source="MDA" target="RUS">
      <data key="d0">274914</data>
    </edge>
    <edge source="MDA" target="UKR">
      <data key="d0">487249</data>
    </edge>
    <edge source="NOR" target="ALB">
      <data key="d0">45827</data>
    </edge>
    <edge source="NOR" target="BEL">
      <data key="d0">62283</data>
    </edge>
    <edge source="NOR" target="BGR">
      <data key="d0">4647705</data>
    </edge>
    <edge source="NOR" target="CMR">
      <data key="d0">17022</data>
    </edge>
    <edge source="NOR" target="CAN">
      <data key="d0">24801</data>
    </edge>
    <edge source="NOR" target="CHN">
      <data key="d0">276439</data>
    </edge>
    <edge source="NOR" target="CZE">
      <data key="d0">658225</data>
    </edge>
    <edge source="NOR" target="DNK">
      <data key="d0">134365</data>
    </edge>
    <edge source="NOR" target="EST">
      <data key="d0">869707</data>
    </edge>
    <edge source="NOR" target="FRA">
      <data key="d0">13418</data>
    </edge>
    <edge source="NOR" target="DEU">
      <data key="d0">951871</data>
    </edge>
    <edge source="NOR" target="GHA">
      <data key="d0">14186</data>
    </edge>
    <edge source="NOR" target="ITA">
      <data key="d0">55191</data>
    </edge>
    <edge source="NOR" target="KOR">
      <data key="d0">12361</data>
    </edge>
    <edge source="NOR" target="LVA">
      <data key="d0">419751</data>
    </edge>
    <edge source="NOR" target="LTU">
      <data key="d0">3160673</data>
    </edge>
    <edge source="NOR" target="NLD">
      <data key="d0">44957</data>
    </edge>
    <edge source="NOR" target="PAK">
      <data key="d0">107436</data>
    </edge>
    <edge source="NOR" target="PHL">
      <data key="d0">102434</data>
    </edge>
    <edge source="NOR" target="POL">
      <data key="d0">9611782</data>
    </edge>
    <edge source="NOR" target="RUS">
      <data key="d0">18295</data>
    </edge>
    <edge source="NOR" target="IND">
      <data key="d0">26641</data>
    </edge>
    <edge source="NOR" target="SVK">
      <data key="d0">1217321</data>
    </edge>
    <edge source="NOR" target="SWE">
      <data key="d0">905360</data>
    </edge>
    <edge source="NOR" target="ARE">
      <data key="d0">332108</data>
    </edge>
    <edge source="NOR" target="TUR">
      <data key="d0">787777</data>
    </edge>
    <edge source="NOR" target="UKR">
      <data key="d0">107577</data>
    </edge>
    <edge source="NOR" target="GBR">
      <data key="d0">5624472</data>
    </edge>
    <edge source="NOR" target="USA">
      <data key="d0">43793</data>
    </edge>
    <edge source="SEN" target="FRA">
      <data key="d0">1733403</data>
    </edge>
    <edge source="SEN" target="GMB">
      <data key="d0">728786</data>
    </edge>
    <edge source="SEN" target="IDN">
      <data key="d0">697763</data>
    </edge>
    <edge source="SEN" target="ISR">
      <data key="d0">27521</data>
    </edge>
    <edge source="SEN" target="CIV">
      <data key="d0">12765</data>
    </edge>
    <edge source="SEN" target="MYS">
      <data key="d0">115330</data>
    </edge>
    <edge source="SEN" target="MRT">
      <data key="d0">267218</data>
    </edge>
    <edge source="SEN" target="MAR">
      <data key="d0">605908</data>
    </edge>
    <edge source="SEN" target="NLD">
      <data key="d0">70284</data>
    </edge>
    <edge source="SEN" target="PAK">
      <data key="d0">315949</data>
    </edge>
    <edge source="SEN" target="PRT">
      <data key="d0">362411</data>
    </edge>
    <edge source="SEN" target="SAU">
      <data key="d0">337964</data>
    </edge>
    <edge source="SEN" target="SRB">
      <data key="d0">293609</data>
    </edge>
    <edge source="SEN" target="VNM">
      <data key="d0">555541</data>
    </edge>
    <edge source="SEN" target="ZAF">
      <data key="d0">41625</data>
    </edge>
    <edge source="SEN" target="ESP">
      <data key="d0">993673</data>
    </edge>
    <edge source="SEN" target="CHE">
      <data key="d0">257154</data>
    </edge>
    <edge source="SEN" target="TUN">
      <data key="d0">76543</data>
    </edge>
    <edge source="SEN" target="UKR">
      <data key="d0">146362</data>
    </edge>
    <edge source="SEN" target="GBR">
      <data key="d0">2509166</data>
    </edge>
    <edge source="SEN" target="USA">
      <data key="d0">13768709</data>
    </edge>
    <edge source="SRB" target="AUT">
      <data key="d0">45556</data>
    </edge>
    <edge source="SRB" target="BEL">
      <data key="d0">221624</data>
    </edge>
    <edge source="SRB" target="BGR">
      <data key="d0">1356866</data>
    </edge>
    <edge source="SRB" target="HRV">
      <data key="d0">294041</data>
    </edge>
    <edge source="SRB" target="FRA">
      <data key="d0">11653</data>
    </edge>
    <edge source="SRB" target="DEU">
      <data key="d0">925020</data>
    </edge>
    <edge source="SRB" target="HUN">
      <data key="d0">85509</data>
    </edge>
    <edge source="SRB" target="ITA">
      <data key="d0">164439</data>
    </edge>
    <edge source="SRB" target="NLD">
      <data key="d0">11637</data>
    </edge>
    <edge source="SRB" target="POL">
      <data key="d0">143554</data>
    </edge>
    <edge source="SRB" target="ROU">
      <data key="d0">14656</data>
    </edge>
    <edge source="SRB" target="UKR">
      <data key="d0">27342</data>
    </edge>
    <edge source="SRB" target="MKD">
      <data key="d0">217131</data>
    </edge>
    <edge source="SRB" target="GBR">
      <data key="d0">56099</data>
    </edge>
    <edge source="SVN" target="AUT">
      <data key="d0">209671</data>
    </edge>
    <edge source="SVN" target="BEL">
      <data key="d0">19686</data>
    </edge>
    <edge source="SVN" target="HRV">
      <data key="d0">108400</data>
    </edge>
    <edge source="SVN" target="DNK">
      <data key="d0">15347</data>
    </edge>
    <edge source="SVN" target="FIN">
      <data key="d0">219622</data>
    </edge>
    <edge source="SVN" target="FRA">
      <data key="d0">469695</data>
    </edge>
    <edge source="SVN" target="DEU">
      <data key="d0">519833</data>
    </edge>
    <edge source="SVN" target="HUN">
      <data key="d0">15061</data>
    </edge>
    <edge source="SVN" target="ITA">
      <data key="d0">1766629</data>
    </edge>
    <edge source="SVN" target="MDG">
      <data key="d0">17756</data>
    </edge>
    <edge source="SVN" target="MDA">
      <data key="d0">14367</data>
    </edge>
    <edge source="SVN" target="POL">
      <data key="d0">76393</data>
    </edge>
    <edge source="SVN" target="SRB">
      <data key="d0">125479</data>
    </edge>
    <edge source="SVN" target="TUN">
      <data key="d0">399724</data>
    </edge>
    <edge source="SVN" target="TUR">
      <data key="d0">27724</data>
    </edge>
    <edge source="SVN" target="UKR">
      <data key="d0">74910</data>
    </edge>
    <edge source="SWE" target="AZE">
      <data key="d0">18126</data>
    </edge>
    <edge source="SWE" target="AUS">
      <data key="d0">27949</data>
    </edge>
    <edge source="SWE" target="BGR">
      <data key="d0">70865</data>
    </edge>
    <edge source="SWE" target="BLR">
      <data key="d0">42215</data>
    </edge>
    <edge source="SWE" target="CMR">
      <data key="d0">27247</data>
    </edge>
    <edge source="SWE" target="CAN">
      <data key="d0">40695</data>
    </edge>
    <edge source="SWE" target="CHL">
      <data key="d0">65603</data>
    </edge>
    <edge source="SWE" target="CHN">
      <data key="d0">77765</data>
    </edge>
    <edge source="SWE" target="CZE">
      <data key="d0">16605</data>
    </edge>
    <edge source="SWE" target="DNK">
      <data key="d0">250836</data>
    </edge>
    <edge source="SWE" target="EST">
      <data key="d0">361110</data>
    </edge>
    <edge source="SWE" target="FIN">
      <data key="d0">201838</data>
    </edge>
    <edge source="SWE" target="GMB">
      <data key="d0">144187</data>
    </edge>
    <edge source="SWE" target="DEU">
      <data key="d0">760108</data>
    </edge>
    <edge source="SWE" target="GHA">
      <data key="d0">220665</data>
    </edge>
    <edge source="SWE" target="HKG">
      <data key="d0">64083</data>
    </edge>
    <edge source="SWE" target="ITA">
      <data key="d0">47010</data>
    </edge>
    <edge source="SWE" target="JPN">
      <data key="d0">32626</data>
    </edge>
    <edge source="SWE" target="KAZ">
      <data key="d0">16138</data>
    </edge>
    <edge source="SWE" target="LBN">
      <data key="d0">40695</data>
    </edge>
    <edge source="SWE" target="LVA">
      <data key="d0">296910</data>
    </edge>
    <edge source="SWE" target="LTU">
      <data key="d0">5274681</data>
    </edge>
    <edge source="SWE" target="MDA">
      <data key="d0">95072</data>
    </edge>
    <edge source="SWE" target="MAR">
      <data key="d0">17658</data>
    </edge>
    <edge source="SWE" target="MOZ">
      <data key="d0">13565</data>
    </edge>
    <edge source="SWE" target="NLD">
      <data key="d0">42098</data>
    </edge>
    <edge source="SWE" target="NOR">
      <data key="d0">990479</data>
    </edge>
    <edge source="SWE" target="PAK">
      <data key="d0">657552</data>
    </edge>
    <edge source="SWE" target="PHL">
      <data key="d0">37655</data>
    </edge>
    <edge source="SWE" target="POL">
      <data key="d0">7341005</data>
    </edge>
    <edge source="SWE" target="ROU">
      <data key="d0">140094</data>
    </edge>
    <edge source="SWE" target="SAU">
      <data key="d0">16488</data>
    </edge>
    <edge source="SWE" target="SRB">
      <data key="d0">66422</data>
    </edge>
    <edge source="SWE" target="IND">
      <data key="d0">15319</data>
    </edge>
    <edge source="SWE" target="SVK">
      <data key="d0">134013</data>
    </edge>
    <edge source="SWE" target="CHE">
      <data key="d0">30053</data>
    </edge>
    <edge source="SWE" target="THA">
      <data key="d0">22686</data>
    </edge>
    <edge source="SWE" target="ARE">
      <data key="d0">334915</data>
    </edge>
    <edge source="SWE" target="TUN">
      <data key="d0">52623</data>
    </edge>
    <edge source="SWE" target="TUR">
      <data key="d0">1363984</data>
    </edge>
    <edge source="SWE" target="UGA">
      <data key="d0">10875</data>
    </edge>
    <edge source="SWE" target="UKR">
      <data key="d0">189325</data>
    </edge>
    <edge source="SWE" target="GBR">
      <data key="d0">21517</data>
    </edge>
    <edge source="SWE" target="TZA">
      <data key="d0">44320</data>
    </edge>
    <edge source="SWE" target="USA">
      <data key="d0">205931</data>
    </edge>
    <edge source="BLR" target="ARG">
      <data key="d0">356700</data>
    </edge>
    <edge source="BLR" target="ARM">
      <data key="d0">19500</data>
    </edge>
    <edge source="BLR" target="BEL">
      <data key="d0">3222500</data>
    </edge>
    <edge source="BLR" target="BGR">
      <data key="d0">727000</data>
    </edge>
    <edge source="BLR" target="CAN">
      <data key="d0">63500</data>
    </edge>
    <edge source="BLR" target="CHN">
      <data key="d0">15192900</data>
    </edge>
    <edge source="BLR" target="CZE">
      <data key="d0">1305500</data>
    </edge>
    <edge source="BLR" target="EST">
      <data key="d0">27300</data>
    </edge>
    <edge source="BLR" target="FIN">
      <data key="d0">61500</data>
    </edge>
    <edge source="BLR" target="FRA">
      <data key="d0">342600</data>
    </edge>
    <edge source="BLR" target="DEU">
      <data key="d0">2198200</data>
    </edge>
    <edge source="BLR" target="HUN">
      <data key="d0">373100</data>
    </edge>
    <edge source="BLR" target="ITA">
      <data key="d0">4588100</data>
    </edge>
    <edge source="BLR" target="KAZ">
      <data key="d0">119800</data>
    </edge>
    <edge source="BLR" target="KGZ">
      <data key="d0">594200</data>
    </edge>
    <edge source="BLR" target="LVA">
      <data key="d0">367000</data>
    </edge>
    <edge source="BLR" target="LTU">
      <data key="d0">9672800</data>
    </edge>
    <edge source="BLR" target="MDA">
      <data key="d0">333100</data>
    </edge>
    <edge source="BLR" target="NLD">
      <data key="d0">2476400</data>
    </edge>
    <edge source="BLR" target="NOR">
      <data key="d0">35200</data>
    </edge>
    <edge source="BLR" target="PAK">
      <data key="d0">4689400</data>
    </edge>
    <edge source="BLR" target="POL">
      <data key="d0">3604100</data>
    </edge>
    <edge source="BLR" target="ROU">
      <data key="d0">622400</data>
    </edge>
    <edge source="BLR" target="RUS">
      <data key="d0">77837500</data>
    </edge>
    <edge source="BLR" target="SRB">
      <data key="d0">1197300</data>
    </edge>
    <edge source="BLR" target="IND">
      <data key="d0">4711700</data>
    </edge>
    <edge source="BLR" target="SVK">
      <data key="d0">43600</data>
    </edge>
    <edge source="BLR" target="VNM">
      <data key="d0">73200</data>
    </edge>
    <edge source="BLR" target="SVN">
      <data key="d0">5895200</data>
    </edge>
    <edge source="BLR" target="ESP">
      <data key="d0">74400</data>
    </edge>
    <edge source="BLR" target="ARE">
      <data key="d0">199600</data>
    </edge>
    <edge source="BLR" target="TUR">
      <data key="d0">11453500</data>
    </edge>
    <edge source="BLR" target="UKR">
      <data key="d0">2155400</data>
    </edge>
    <edge source="BLR" target="MKD">
      <data key="d0">139300</data>
    </edge>
    <edge source="BLR" target="GBR">
      <data key="d0">72900</data>
    </edge>
    <edge source="CAF" target="CHN">
      <data key="d0">356363</data>
    </edge>
    <edge source="ETH" target="BEL">
      <data key="d0">350772</data>
    </edge>
    <edge source="ETH" target="CHN">
      <data key="d0">51086</data>
    </edge>
    <edge source="ETH" target="COL">
      <data key="d0">17972</data>
    </edge>
    <edge source="ETH" target="DNK">
      <data key="d0">10213</data>
    </edge>
    <edge source="ETH" target="FIN">
      <data key="d0">16174</data>
    </edge>
    <edge source="ETH" target="DEU">
      <data key="d0">25316</data>
    </edge>
    <edge source="ETH" target="GHA">
      <data key="d0">25664</data>
    </edge>
    <edge source="ETH" target="ISR">
      <data key="d0">10516</data>
    </edge>
    <edge source="ETH" target="ITA">
      <data key="d0">17509</data>
    </edge>
    <edge source="ETH" target="CIV">
      <data key="d0">19652</data>
    </edge>
    <edge source="ETH" target="NER">
      <data key="d0">42508</data>
    </edge>
    <edge source="ETH" target="ROU">
      <data key="d0">11941</data>
    </edge>
    <edge source="ETH" target="SAU">
      <data key="d0">18553</data>
    </edge>
    <edge source="ETH" target="IND">
      <data key="d0">13355</data>
    </edge>
    <edge source="ETH" target="SWE">
      <data key="d0">64022</data>
    </edge>
    <edge source="ETH" target="CHE">
      <data key="d0">25835</data>
    </edge>
    <edge source="ETH" target="TUN">
      <data key="d0">19765</data>
    </edge>
    <edge source="ETH" target="TUR">
      <data key="d0">197039</data>
    </edge>
    <edge source="ETH" target="GBR">
      <data key="d0">266837</data>
    </edge>
    <edge source="ETH" target="USA">
      <data key="d0">57398</data>
    </edge>
    <edge source="GRC" target="ALB">
      <data key="d0">71496</data>
    </edge>
    <edge source="GRC" target="DZA">
      <data key="d0">25257</data>
    </edge>
    <edge source="GRC" target="BEL">
      <data key="d0">210306</data>
    </edge>
    <edge source="GRC" target="BGR">
      <data key="d0">3376337</data>
    </edge>
    <edge source="GRC" target="CAN">
      <data key="d0">30557</data>
    </edge>
    <edge source="GRC" target="LKA">
      <data key="d0">1026751</data>
    </edge>
    <edge source="GRC" target="CHN">
      <data key="d0">22562434</data>
    </edge>
    <edge source="GRC" target="SLV">
      <data key="d0">392237</data>
    </edge>
    <edge source="GRC" target="FRA">
      <data key="d0">186839</data>
    </edge>
    <edge source="GRC" target="GEO">
      <data key="d0">1966363</data>
    </edge>
    <edge source="GRC" target="DEU">
      <data key="d0">5085057</data>
    </edge>
    <edge source="GRC" target="HKG">
      <data key="d0">933349</data>
    </edge>
    <edge source="GRC" target="IDN">
      <data key="d0">56702623</data>
    </edge>
    <edge source="GRC" target="ITA">
      <data key="d0">5885775</data>
    </edge>
    <edge source="GRC" target="JPN">
      <data key="d0">7221511</data>
    </edge>
    <edge source="GRC" target="KOR">
      <data key="d0">781900</data>
    </edge>
    <edge source="GRC" target="MYS">
      <data key="d0">1395578</data>
    </edge>
    <edge source="GRC" target="PAK">
      <data key="d0">233073</data>
    </edge>
    <edge source="GRC" target="PHL">
      <data key="d0">64696</data>
    </edge>
    <edge source="GRC" target="POL">
      <data key="d0">170295</data>
    </edge>
    <edge source="GRC" target="ROU">
      <data key="d0">835420</data>
    </edge>
    <edge source="GRC" target="SRB">
      <data key="d0">1392579</data>
    </edge>
    <edge source="GRC" target="IND">
      <data key="d0">17888589</data>
    </edge>
    <edge source="GRC" target="VNM">
      <data key="d0">24978010</data>
    </edge>
    <edge source="GRC" target="ESP">
      <data key="d0">413277</data>
    </edge>
    <edge source="GRC" target="CHE">
      <data key="d0">1610338</data>
    </edge>
    <edge source="GRC" target="THA">
      <data key="d0">3951535</data>
    </edge>
    <edge source="GRC" target="ARE">
      <data key="d0">848035</data>
    </edge>
    <edge source="GRC" target="TUN">
      <data key="d0">4627631</data>
    </edge>
    <edge source="GRC" target="TUR">
      <data key="d0">113112597</data>
    </edge>
    <edge source="GRC" target="UKR">
      <data key="d0">39370</data>
    </edge>
    <edge source="GRC" target="MKD">
      <data key="d0">81277</data>
    </edge>
    <edge source="GRC" target="EGY">
      <data key="d0">61334005</data>
    </edge>
    <edge source="GRC" target="GBR">
      <data key="d0">739655</data>
    </edge>
    <edge source="GRC" target="USA">
      <data key="d0">3229943</data>
    </edge>
    <edge source="GTM" target="BGR">
      <data key="d0">36592</data>
    </edge>
    <edge source="GTM" target="CRI">
      <data key="d0">35022</data>
    </edge>
    <edge source="GTM" target="SLV">
      <data key="d0">645963</data>
    </edge>
    <edge source="GTM" target="HND">
      <data key="d0">4868912</data>
    </edge>
    <edge source="GTM" target="MEX">
      <data key="d0">359455</data>
    </edge>
    <edge source="GTM" target="NIC">
      <data key="d0">457016</data>
    </edge>
    <edge source="GTM" target="PAK">
      <data key="d0">73711</data>
    </edge>
    <edge source="GTM" target="PRT">
      <data key="d0">24342</data>
    </edge>
    <edge source="GTM" target="ESP">
      <data key="d0">79072</data>
    </edge>
    <edge source="GTM" target="USA">
      <data key="d0">326859</data>
    </edge>
    <edge source="IRL" target="AUS">
      <data key="d0">19162</data>
    </edge>
    <edge source="IRL" target="AUT">
      <data key="d0">385224</data>
    </edge>
    <edge source="IRL" target="BEL">
      <data key="d0">966131</data>
    </edge>
    <edge source="IRL" target="BRA">
      <data key="d0">15151</data>
    </edge>
    <edge source="IRL" target="BGR">
      <data key="d0">14859</data>
    </edge>
    <edge source="IRL" target="BLR">
      <data key="d0">46165</data>
    </edge>
    <edge source="IRL" target="CMR">
      <data key="d0">74696</data>
    </edge>
    <edge source="IRL" target="CHN">
      <data key="d0">6396273</data>
    </edge>
    <edge source="IRL" target="CZE">
      <data key="d0">935477</data>
    </edge>
    <edge source="IRL" target="BEN">
      <data key="d0">444893</data>
    </edge>
    <edge source="IRL" target="DNK">
      <data key="d0">19295</data>
    </edge>
    <edge source="IRL" target="FIN">
      <data key="d0">325420</data>
    </edge>
    <edge source="IRL" target="FRA">
      <data key="d0">7376231</data>
    </edge>
    <edge source="IRL" target="DEU">
      <data key="d0">24638464</data>
    </edge>
    <edge source="IRL" target="GHA">
      <data key="d0">74970</data>
    </edge>
    <edge source="IRL" target="GRC">
      <data key="d0">883573</data>
    </edge>
    <edge source="IRL" target="HKG">
      <data key="d0">18347</data>
    </edge>
    <edge source="IRL" target="HUN">
      <data key="d0">424259</data>
    </edge>
    <edge source="IRL" target="ISR">
      <data key="d0">273644</data>
    </edge>
    <edge source="IRL" target="ITA">
      <data key="d0">10485601</data>
    </edge>
    <edge source="IRL" target="CIV">
      <data key="d0">1102597</data>
    </edge>
    <edge source="IRL" target="KOR">
      <data key="d0">72347</data>
    </edge>
    <edge source="IRL" target="LVA">
      <data key="d0">20143</data>
    </edge>
    <edge source="IRL" target="LTU">
      <data key="d0">800644</data>
    </edge>
    <edge source="IRL" target="MAR">
      <data key="d0">26569</data>
    </edge>
    <edge source="IRL" target="NLD">
      <data key="d0">6235898</data>
    </edge>
    <edge source="IRL" target="PAK">
      <data key="d0">316938</data>
    </edge>
    <edge source="IRL" target="PHL">
      <data key="d0">749030</data>
    </edge>
    <edge source="IRL" target="POL">
      <data key="d0">4702439</data>
    </edge>
    <edge source="IRL" target="PRT">
      <data key="d0">1877222</data>
    </edge>
    <edge source="IRL" target="ROU">
      <data key="d0">526615</data>
    </edge>
    <edge source="IRL" target="SAU">
      <data key="d0">15229</data>
    </edge>
    <edge source="IRL" target="IND">
      <data key="d0">21886</data>
    </edge>
    <edge source="IRL" target="SVK">
      <data key="d0">303381</data>
    </edge>
    <edge source="IRL" target="SVN">
      <data key="d0">1400599</data>
    </edge>
    <edge source="IRL" target="ZAF">
      <data key="d0">235381</data>
    </edge>
    <edge source="IRL" target="ESP">
      <data key="d0">4127491</data>
    </edge>
    <edge source="IRL" target="SWE">
      <data key="d0">810342</data>
    </edge>
    <edge source="IRL" target="CHE">
      <data key="d0">164482</data>
    </edge>
    <edge source="IRL" target="TGO">
      <data key="d0">81246</data>
    </edge>
    <edge source="IRL" target="ARE">
      <data key="d0">150700</data>
    </edge>
    <edge source="IRL" target="TUN">
      <data key="d0">51206</data>
    </edge>
    <edge source="IRL" target="TUR">
      <data key="d0">948824</data>
    </edge>
    <edge source="IRL" target="GBR">
      <data key="d0">57697009</data>
    </edge>
    <edge source="IRL" target="USA">
      <data key="d0">6660930</data>
    </edge>
    <edge source="ISR" target="AUS">
      <data key="d0">532000</data>
    </edge>
    <edge source="ISR" target="CAN">
      <data key="d0">7057000</data>
    </edge>
    <edge source="ISR" target="CHN">
      <data key="d0">24677000</data>
    </edge>
    <edge source="ISR" target="BEN">
      <data key="d0">38000</data>
    </edge>
    <edge source="ISR" target="DNK">
      <data key="d0">93000</data>
    </edge>
    <edge source="ISR" target="FRA">
      <data key="d0">50000</data>
    </edge>
    <edge source="ISR" target="GEO">
      <data key="d0">115000</data>
    </edge>
    <edge source="ISR" target="DEU">
      <data key="d0">8993000</data>
    </edge>
    <edge source="ISR" target="ITA">
      <data key="d0">12000</data>
    </edge>
    <edge source="ISR" target="KOR">
      <data key="d0">921000</data>
    </edge>
    <edge source="ISR" target="NLD">
      <data key="d0">801000</data>
    </edge>
    <edge source="ISR" target="PHL">
      <data key="d0">222000</data>
    </edge>
    <edge source="ISR" target="ROU">
      <data key="d0">70000</data>
    </edge>
    <edge source="ISR" target="IND">
      <data key="d0">8965000</data>
    </edge>
    <edge source="ISR" target="VNM">
      <data key="d0">1609000</data>
    </edge>
    <edge source="ISR" target="ESP">
      <data key="d0">119000</data>
    </edge>
    <edge source="ISR" target="CHE">
      <data key="d0">25000</data>
    </edge>
    <edge source="ISR" target="THA">
      <data key="d0">1560000</data>
    </edge>
    <edge source="ISR" target="TGO">
      <data key="d0">3195000</data>
    </edge>
    <edge source="ISR" target="TUR">
      <data key="d0">2748000</data>
    </edge>
    <edge source="ISR" target="UKR">
      <data key="d0">14000</data>
    </edge>
    <edge source="ISR" target="EGY">
      <data key="d0">10000</data>
    </edge>
    <edge source="ISR" target="GBR">
      <data key="d0">3476000</data>
    </edge>
    <edge source="ISR" target="USA">
      <data key="d0">2099000</data>
    </edge>
    <edge source="CIV" target="BEL">
      <data key="d0">15021</data>
    </edge>
    <edge source="CIV" target="CHN">
      <data key="d0">3332023</data>
    </edge>
    <edge source="CIV" target="FRA">
      <data key="d0">562408</data>
    </edge>
    <edge source="CIV" target="DEU">
      <data key="d0">1190894</data>
    </edge>
    <edge source="CIV" target="GHA">
      <data key="d0">14076</data>
    </edge>
    <edge source="CIV" target="GRC">
      <data key="d0">66883</data>
    </edge>
    <edge source="CIV" target="IDN">
      <data key="d0">23870210</data>
    </edge>
    <edge source="CIV" target="ITA">
      <data key="d0">4671783</data>
    </edge>
    <edge source="CIV" target="MYS">
      <data key="d0">57783675</data>
    </edge>
    <edge source="CIV" target="MUS">
      <data key="d0">641100</data>
    </edge>
    <edge source="CIV" target="NLD">
      <data key="d0">352171</data>
    </edge>
    <edge source="CIV" target="PAK">
      <data key="d0">10747024</data>
    </edge>
    <edge source="CIV" target="PRT">
      <data key="d0">3097106</data>
    </edge>
    <edge source="CIV" target="IND">
      <data key="d0">16721678</data>
    </edge>
    <edge source="CIV" target="SGP">
      <data key="d0">62387</data>
    </edge>
    <edge source="CIV" target="VNM">
      <data key="d0">26704206</data>
    </edge>
    <edge source="CIV" target="THA">
      <data key="d0">8719976</data>
    </edge>
    <edge source="CIV" target="TGO">
      <data key="d0">15432</data>
    </edge>
    <edge source="CIV" target="TUN">
      <data key="d0">403304</data>
    </edge>
    <edge source="CIV" target="TUR">
      <data key="d0">9642485</data>
    </edge>
    <edge source="JAM" target="JPN">
      <data key="d0">425805</data>
    </edge>
    <edge source="JAM" target="MEX">
      <data key="d0">46587</data>
    </edge>
    <edge source="JAM" target="CHE">
      <data key="d0">189486</data>
    </edge>
    <edge source="KGZ" target="AUS">
      <data key="d0">53431</data>
    </edge>
    <edge source="KGZ" target="BEL">
      <data key="d0">72048</data>
    </edge>
    <edge source="KGZ" target="BLR">
      <data key="d0">60052</data>
    </edge>
    <edge source="KGZ" target="CHN">
      <data key="d0">902483</data>
    </edge>
    <edge source="KGZ" target="FRA">
      <data key="d0">48699</data>
    </edge>
    <edge source="KGZ" target="DEU">
      <data key="d0">12341</data>
    </edge>
    <edge source="KGZ" target="KAZ">
      <data key="d0">475710</data>
    </edge>
    <edge source="KGZ" target="LVA">
      <data key="d0">1410964</data>
    </edge>
    <edge source="KGZ" target="RUS">
      <data key="d0">5798804</data>
    </edge>
    <edge source="KGZ" target="VNM">
      <data key="d0">100478</data>
    </edge>
    <edge source="KGZ" target="TUR">
      <data key="d0">10750525</data>
    </edge>
    <edge source="LVA" target="BEL">
      <data key="d0">219141</data>
    </edge>
    <edge source="LVA" target="BLR">
      <data key="d0">2640021</data>
    </edge>
    <edge source="LVA" target="CHN">
      <data key="d0">36299</data>
    </edge>
    <edge source="LVA" target="BEN">
      <data key="d0">99080</data>
    </edge>
    <edge source="LVA" target="EST">
      <data key="d0">224381</data>
    </edge>
    <edge source="LVA" target="FIN">
      <data key="d0">40356</data>
    </edge>
    <edge source="LVA" target="GEO">
      <data key="d0">23983</data>
    </edge>
    <edge source="LVA" target="GHA">
      <data key="d0">52421</data>
    </edge>
    <edge source="LVA" target="LTU">
      <data key="d0">1395729</data>
    </edge>
    <edge source="LVA" target="MOZ">
      <data key="d0">33853</data>
    </edge>
    <edge source="LVA" target="NLD">
      <data key="d0">46094</data>
    </edge>
    <edge source="LVA" target="PAK">
      <data key="d0">72155</data>
    </edge>
    <edge source="LVA" target="POL">
      <data key="d0">558015</data>
    </edge>
    <edge source="LVA" target="RUS">
      <data key="d0">744721</data>
    </edge>
    <edge source="LVA" target="SVK">
      <data key="d0">515876</data>
    </edge>
    <edge source="LVA" target="SWE">
      <data key="d0">10357</data>
    </edge>
    <edge source="LVA" target="TGO">
      <data key="d0">343397</data>
    </edge>
    <edge source="LVA" target="UGA">
      <data key="d0">39924</data>
    </edge>
    <edge source="LVA" target="UKR">
      <data key="d0">60983</data>
    </edge>
    <edge source="MDG" target="DZA">
      <data key="d0">28017</data>
    </edge>
    <edge source="MDG" target="CHN">
      <data key="d0">2015546</data>
    </edge>
    <edge source="MDG" target="FRA">
      <data key="d0">162648</data>
    </edge>
    <edge source="MDG" target="DEU">
      <data key="d0">223347</data>
    </edge>
    <edge source="MDG" target="GHA">
      <data key="d0">67323</data>
    </edge>
    <edge source="MDG" target="IDN">
      <data key="d0">22268</data>
    </edge>
    <edge source="MDG" target="ITA">
      <data key="d0">38561</data>
    </edge>
    <edge source="MDG" target="CIV">
      <data key="d0">65102</data>
    </edge>
    <edge source="MDG" target="MUS">
      <data key="d0">2626621</data>
    </edge>
    <edge source="MDG" target="MAR">
      <data key="d0">1998180</data>
    </edge>
    <edge source="MDG" target="PAK">
      <data key="d0">28880</data>
    </edge>
    <edge source="MDG" target="IND">
      <data key="d0">292843</data>
    </edge>
    <edge source="MDG" target="VNM">
      <data key="d0">44480</data>
    </edge>
    <edge source="MDG" target="ESP">
      <data key="d0">1728131</data>
    </edge>
    <edge source="NER" target="BEL">
      <data key="d0">282003</data>
    </edge>
    <edge source="NER" target="BGR">
      <data key="d0">18624</data>
    </edge>
    <edge source="NER" target="CAN">
      <data key="d0">90085</data>
    </edge>
    <edge source="NER" target="CHL">
      <data key="d0">12754</data>
    </edge>
    <edge source="NER" target="CHN">
      <data key="d0">1499555</data>
    </edge>
    <edge source="NER" target="CRI">
      <data key="d0">23534</data>
    </edge>
    <edge source="NER" target="BEN">
      <data key="d0">119764</data>
    </edge>
    <edge source="NER" target="FRA">
      <data key="d0">533293</data>
    </edge>
    <edge source="NER" target="DEU">
      <data key="d0">295711</data>
    </edge>
    <edge source="NER" target="IRL">
      <data key="d0">23331</data>
    </edge>
    <edge source="NER" target="ITA">
      <data key="d0">739049</data>
    </edge>
    <edge source="NER" target="KOR">
      <data key="d0">582252</data>
    </edge>
    <edge source="NER" target="MYS">
      <data key="d0">22466</data>
    </edge>
    <edge source="NER" target="MAR">
      <data key="d0">159622</data>
    </edge>
    <edge source="NER" target="NLD">
      <data key="d0">555742</data>
    </edge>
    <edge source="NER" target="PAK">
      <data key="d0">11438</data>
    </edge>
    <edge source="NER" target="POL">
      <data key="d0">815217</data>
    </edge>
    <edge source="NER" target="PRT">
      <data key="d0">117768</data>
    </edge>
    <edge source="NER" target="SAU">
      <data key="d0">138834</data>
    </edge>
    <edge source="NER" target="IND">
      <data key="d0">191294</data>
    </edge>
    <edge source="NER" target="SGP">
      <data key="d0">559285</data>
    </edge>
    <edge source="NER" target="ESP">
      <data key="d0">745172</data>
    </edge>
    <edge source="NER" target="CHE">
      <data key="d0">47531</data>
    </edge>
    <edge source="NER" target="THA">
      <data key="d0">15942</data>
    </edge>
    <edge source="NER" target="TGO">
      <data key="d0">212813</data>
    </edge>
    <edge source="NER" target="ARE">
      <data key="d0">503295</data>
    </edge>
    <edge source="NER" target="TUN">
      <data key="d0">355683</data>
    </edge>
    <edge source="NER" target="TUR">
      <data key="d0">39526</data>
    </edge>
    <edge source="NER" target="UKR">
      <data key="d0">11286</data>
    </edge>
    <edge source="NER" target="GBR">
      <data key="d0">42512</data>
    </edge>
    <edge source="NER" target="USA">
      <data key="d0">941032</data>
    </edge>
    <edge source="SAU" target="AUS">
      <data key="d0">282433</data>
    </edge>
    <edge source="SAU" target="BEL">
      <data key="d0">112280</data>
    </edge>
    <edge source="SAU" target="CMR">
      <data key="d0">86143</data>
    </edge>
    <edge source="SAU" target="CAN">
      <data key="d0">28270</data>
    </edge>
    <edge source="SAU" target="LKA">
      <data key="d0">285634</data>
    </edge>
    <edge source="SAU" target="CHN">
      <data key="d0">521929</data>
    </edge>
    <edge source="SAU" target="COL">
      <data key="d0">235228</data>
    </edge>
    <edge source="SAU" target="CZE">
      <data key="d0">1926364</data>
    </edge>
    <edge source="SAU" target="BEN">
      <data key="d0">172820</data>
    </edge>
    <edge source="SAU" target="DNK">
      <data key="d0">451520</data>
    </edge>
    <edge source="SAU" target="ETH">
      <data key="d0">256830</data>
    </edge>
    <edge source="SAU" target="FRA">
      <data key="d0">31203</data>
    </edge>
    <edge source="SAU" target="DEU">
      <data key="d0">1595125</data>
    </edge>
    <edge source="SAU" target="GHA">
      <data key="d0">49072</data>
    </edge>
    <edge source="SAU" target="GRC">
      <data key="d0">565934</data>
    </edge>
    <edge source="SAU" target="HUN">
      <data key="d0">2636850</data>
    </edge>
    <edge source="SAU" target="ITA">
      <data key="d0">6003121</data>
    </edge>
    <edge source="SAU" target="CIV">
      <data key="d0">28270</data>
    </edge>
    <edge source="SAU" target="JOR">
      <data key="d0">1512448</data>
    </edge>
    <edge source="SAU" target="LBN">
      <data key="d0">274699</data>
    </edge>
    <edge source="SAU" target="LTU">
      <data key="d0">174687</data>
    </edge>
    <edge source="SAU" target="MYS">
      <data key="d0">1467909</data>
    </edge>
    <edge source="SAU" target="MRT">
      <data key="d0">80809</data>
    </edge>
    <edge source="SAU" target="MAR">
      <data key="d0">60273</data>
    </edge>
    <edge source="SAU" target="OMN">
      <data key="d0">166686</data>
    </edge>
    <edge source="SAU" target="NER">
      <data key="d0">46138</data>
    </edge>
    <edge source="SAU" target="PAK">
      <data key="d0">1174007</data>
    </edge>
    <edge source="SAU" target="PHL">
      <data key="d0">1352695</data>
    </edge>
    <edge source="SAU" target="SEN">
      <data key="d0">54939</data>
    </edge>
    <edge source="SAU" target="IND">
      <data key="d0">6969371</data>
    </edge>
    <edge source="SAU" target="SGP">
      <data key="d0">39204</data>
    </edge>
    <edge source="SAU" target="VNM">
      <data key="d0">28003</data>
    </edge>
    <edge source="SAU" target="SVN">
      <data key="d0">59740</data>
    </edge>
    <edge source="SAU" target="ZAF">
      <data key="d0">877438</data>
    </edge>
    <edge source="SAU" target="TGO">
      <data key="d0">28270</data>
    </edge>
    <edge source="SAU" target="ARE">
      <data key="d0">139216</data>
    </edge>
    <edge source="SAU" target="TUN">
      <data key="d0">280833</data>
    </edge>
    <edge source="SAU" target="TUR">
      <data key="d0">633942</data>
    </edge>
    <edge source="SAU" target="EGY">
      <data key="d0">1503114</data>
    </edge>
    <edge source="SAU" target="GBR">
      <data key="d0">1048392</data>
    </edge>
    <edge source="SAU" target="TZA">
      <data key="d0">71741</data>
    </edge>
    <edge source="SAU" target="USA">
      <data key="d0">12520971</data>
    </edge>
    <edge source="UGA" target="AUT">
      <data key="d0">12385</data>
    </edge>
    <edge source="UGA" target="BEL">
      <data key="d0">95994</data>
    </edge>
    <edge source="UGA" target="BRA">
      <data key="d0">21845</data>
    </edge>
    <edge source="UGA" target="CHN">
      <data key="d0">298114</data>
    </edge>
    <edge source="UGA" target="DNK">
      <data key="d0">12665</data>
    </edge>
    <edge source="UGA" target="ETH">
      <data key="d0">19236</data>
    </edge>
    <edge source="UGA" target="FRA">
      <data key="d0">545858</data>
    </edge>
    <edge source="UGA" target="DEU">
      <data key="d0">357198</data>
    </edge>
    <edge source="UGA" target="IDN">
      <data key="d0">2029619</data>
    </edge>
    <edge source="UGA" target="ITA">
      <data key="d0">117684</data>
    </edge>
    <edge source="UGA" target="JPN">
      <data key="d0">229737</data>
    </edge>
    <edge source="UGA" target="KOR">
      <data key="d0">11321</data>
    </edge>
    <edge source="UGA" target="MUS">
      <data key="d0">143597</data>
    </edge>
    <edge source="UGA" target="NLD">
      <data key="d0">38333</data>
    </edge>
    <edge source="UGA" target="PAK">
      <data key="d0">300049</data>
    </edge>
    <edge source="UGA" target="IND">
      <data key="d0">3051098</data>
    </edge>
    <edge source="UGA" target="SGP">
      <data key="d0">13262296</data>
    </edge>
    <edge source="UGA" target="ZAF">
      <data key="d0">67074</data>
    </edge>
    <edge source="UGA" target="SWE">
      <data key="d0">20481</data>
    </edge>
    <edge source="UGA" target="CHE">
      <data key="d0">2830865</data>
    </edge>
    <edge source="UGA" target="THA">
      <data key="d0">667238</data>
    </edge>
    <edge source="UGA" target="UKR">
      <data key="d0">11069</data>
    </edge>
    <edge source="UGA" target="GBR">
      <data key="d0">3132035</data>
    </edge>
    <edge source="UGA" target="TZA">
      <data key="d0">2250369</data>
    </edge>
    <edge source="UGA" target="USA">
      <data key="d0">80097</data>
    </edge>
    <edge source="UKR" target="BEL">
      <data key="d0">703649</data>
    </edge>
    <edge source="UKR" target="BLR">
      <data key="d0">2464772</data>
    </edge>
    <edge source="UKR" target="CHN">
      <data key="d0">642090</data>
    </edge>
    <edge source="UKR" target="GEO">
      <data key="d0">13632</data>
    </edge>
    <edge source="UKR" target="DEU">
      <data key="d0">903800</data>
    </edge>
    <edge source="UKR" target="ITA">
      <data key="d0">385798</data>
    </edge>
    <edge source="UKR" target="JOR">
      <data key="d0">21544</data>
    </edge>
    <edge source="UKR" target="LVA">
      <data key="d0">31208</data>
    </edge>
    <edge source="UKR" target="LTU">
      <data key="d0">208899</data>
    </edge>
    <edge source="UKR" target="MDA">
      <data key="d0">58019</data>
    </edge>
    <edge source="UKR" target="NLD">
      <data key="d0">124848</data>
    </edge>
    <edge source="UKR" target="PAN">
      <data key="d0">192425</data>
    </edge>
    <edge source="UKR" target="POL">
      <data key="d0">2714559</data>
    </edge>
    <edge source="UKR" target="ROU">
      <data key="d0">22263</data>
    </edge>
    <edge source="UKR" target="RUS">
      <data key="d0">5204177</data>
    </edge>
    <edge source="UKR" target="SVK">
      <data key="d0">141148</data>
    </edge>
    <edge source="UKR" target="SVN">
      <data key="d0">48794</data>
    </edge>
    <edge source="UKR" target="TUR">
      <data key="d0">2106811</data>
    </edge>
    <edge source="BFA" target="BEL">
      <data key="d0">24268</data>
    </edge>
    <edge source="BFA" target="FRA">
      <data key="d0">41765396</data>
    </edge>
    <edge source="BFA" target="GHA">
      <data key="d0">1875820</data>
    </edge>
    <edge source="BFA" target="GRC">
      <data key="d0">42718179</data>
    </edge>
    <edge source="BFA" target="ITA">
      <data key="d0">24734</data>
    </edge>
    <edge source="BFA" target="CIV">
      <data key="d0">33643</data>
    </edge>
    <edge source="BFA" target="IND">
      <data key="d0">2583742</data>
    </edge>
    <edge source="BFA" target="SGP">
      <data key="d0">139034333</data>
    </edge>
    <edge source="BFA" target="VNM">
      <data key="d0">49400</data>
    </edge>
    <edge source="BFA" target="ESP">
      <data key="d0">105002</data>
    </edge>
    <edge source="BFA" target="CHE">
      <data key="d0">160722800</data>
    </edge>
    <edge source="BFA" target="TGO">
      <data key="d0">95407</data>
    </edge>
    <edge source="BFA" target="GBR">
      <data key="d0">35196207</data>
    </edge>
    <edge source="BWA" target="ZAF">
      <data key="d0">21020</data>
    </edge>
    <edge source="BWA" target="ZWE">
      <data key="d0">11963</data>
    </edge>
    <edge source="ZWE" target="LBN">
      <data key="d0">12793</data>
    </edge>
    <edge source="ZWE" target="MWI">
      <data key="d0">160369</data>
    </edge>
    <edge source="ZWE" target="MOZ">
      <data key="d0">561114</data>
    </edge>
    <edge source="ZWE" target="NAM">
      <data key="d0">234800</data>
    </edge>
    <edge source="ZWE" target="PAK">
      <data key="d0">13400</data>
    </edge>
    <edge source="ZWE" target="ZAF">
      <data key="d0">20684050</data>
    </edge>
    <edge source="ZWE" target="SWE">
      <data key="d0">64930</data>
    </edge>
    <edge source="ZWE" target="CHE">
      <data key="d0">34163</data>
    </edge>
    <edge source="ZWE" target="USA">
      <data key="d0">12250</data>
    </edge>
    <edge source="CRI" target="BEL">
      <data key="d0">382776</data>
    </edge>
    <edge source="CRI" target="DEU">
      <data key="d0">323233</data>
    </edge>
    <edge source="CRI" target="GTM">
      <data key="d0">226829</data>
    </edge>
    <edge source="CRI" target="HND">
      <data key="d0">199237</data>
    </edge>
    <edge source="CRI" target="IDN">
      <data key="d0">149797</data>
    </edge>
    <edge source="CRI" target="KOR">
      <data key="d0">407414</data>
    </edge>
    <edge source="CRI" target="NIC">
      <data key="d0">114487</data>
    </edge>
    <edge source="CRI" target="PHL">
      <data key="d0">36275</data>
    </edge>
    <edge source="SLV" target="BEL">
      <data key="d0">240199</data>
    </edge>
    <edge source="SLV" target="CHN">
      <data key="d0">132023</data>
    </edge>
    <edge source="SLV" target="CRI">
      <data key="d0">133374</data>
    </edge>
    <edge source="SLV" target="DEU">
      <data key="d0">181184</data>
    </edge>
    <edge source="SLV" target="GTM">
      <data key="d0">235352</data>
    </edge>
    <edge source="SLV" target="HND">
      <data key="d0">885255</data>
    </edge>
    <edge source="SLV" target="HKG">
      <data key="d0">13649</data>
    </edge>
    <edge source="SLV" target="ITA">
      <data key="d0">144903</data>
    </edge>
    <edge source="SLV" target="KOR">
      <data key="d0">231200</data>
    </edge>
    <edge source="SLV" target="MEX">
      <data key="d0">170061</data>
    </edge>
    <edge source="SLV" target="PRT">
      <data key="d0">571804</data>
    </edge>
    <edge source="SLV" target="VNM">
      <data key="d0">53153</data>
    </edge>
    <edge source="SLV" target="ESP">
      <data key="d0">1473851</data>
    </edge>
    <edge source="SLV" target="TUR">
      <data key="d0">217470</data>
    </edge>
    <edge source="SLV" target="USA">
      <data key="d0">390552</data>
    </edge>
    <edge source="HND" target="CRI">
      <data key="d0">15009</data>
    </edge>
    <edge source="HND" target="GTM">
      <data key="d0">20782</data>
    </edge>
    <edge source="HND" target="NIC">
      <data key="d0">501326</data>
    </edge>
    <edge source="HND" target="ESP">
      <data key="d0">372328</data>
    </edge>
    <edge source="HND" target="USA">
      <data key="d0">305250</data>
    </edge>
    <edge source="KHM" target="AUS">
      <data key="d0">113148</data>
    </edge>
    <edge source="KHM" target="CAN">
      <data key="d0">1610874</data>
    </edge>
    <edge source="KHM" target="CHN">
      <data key="d0">2526578</data>
    </edge>
    <edge source="KHM" target="ISR">
      <data key="d0">330763</data>
    </edge>
    <edge source="KHM" target="JPN">
      <data key="d0">59693</data>
    </edge>
    <edge source="KHM" target="JOR">
      <data key="d0">1361331</data>
    </edge>
    <edge source="KHM" target="KOR">
      <data key="d0">18847</data>
    </edge>
    <edge source="KHM" target="MYS">
      <data key="d0">1241247</data>
    </edge>
    <edge source="KHM" target="PAN">
      <data key="d0">16824</data>
    </edge>
    <edge source="KHM" target="PHL">
      <data key="d0">169550</data>
    </edge>
    <edge source="KHM" target="IND">
      <data key="d0">36679</data>
    </edge>
    <edge source="KHM" target="SGP">
      <data key="d0">452465</data>
    </edge>
    <edge source="KHM" target="ZAF">
      <data key="d0">557705</data>
    </edge>
    <edge source="KHM" target="THA">
      <data key="d0">58715</data>
    </edge>
    <edge source="KHM" target="ARE">
      <data key="d0">182514</data>
    </edge>
    <edge source="KHM" target="GBR">
      <data key="d0">36543</data>
    </edge>
    <edge source="KHM" target="TZA">
      <data key="d0">239347</data>
    </edge>
    <edge source="KHM" target="USA">
      <data key="d0">85763</data>
    </edge>
    <edge source="PAN" target="COL">
      <data key="d0">83802</data>
    </edge>
    <edge source="PAN" target="CRI">
      <data key="d0">11730</data>
    </edge>
    <edge source="PAN" target="NIC">
      <data key="d0">30006</data>
    </edge>
    <edge source="PAN" target="USA">
      <data key="d0">96651</data>
    </edge>
    <edge source="NIC" target="CHL">
      <data key="d0">289040</data>
    </edge>
    <edge source="NIC" target="CRI">
      <data key="d0">210002</data>
    </edge>
    <edge source="NIC" target="SLV">
      <data key="d0">900170</data>
    </edge>
    <edge source="NIC" target="GTM">
      <data key="d0">178722</data>
    </edge>
    <edge source="NIC" target="HND">
      <data key="d0">1596357</data>
    </edge>
    <edge source="NIC" target="LTU">
      <data key="d0">253480</data>
    </edge>
    <edge source="NIC" target="PAK">
      <data key="d0">528790</data>
    </edge>
    <edge source="NIC" target="PAN">
      <data key="d0">169303</data>
    </edge>
    <edge source="NIC" target="USA">
      <data key="d0">938780</data>
    </edge>
    <edge source="PSE" target="ISR">
      <data key="d0">22945</data>
    </edge>
    <edge source="NAM" target="FIN">
      <data key="d0">13246</data>
    </edge>
    <edge source="NAM" target="ZAF">
      <data key="d0">70663</data>
    </edge>
  </graph>
</graphml>
