# Supplementary material for: Core-periphery structure in sectoral international trade networks: A new approach to an old theory
Source: PLoS One. 2020 Apr 2;15(4):e0229547. doi: 10.1371/journal.pone.0229547 (PMC7117750; doi:10.1371/journal.pone.0229547)
Supplement: S8 File — (ZIP) [file pone.0229547.s008.zip › S8_File/Networks 2016/27-CRUDE FERTILIZER,MINERAL.graphml]

<?xml version='1.0' encoding='utf-8'?>
<graphml xmlns="http://graphml.graphdrawing.org/xmlns" xmlns:xsi="http://www.w3.org/2001/XMLSchema-instance" xsi:schemaLocation="http://graphml.graphdrawing.org/xmlns http://graphml.graphdrawing.org/xmlns/1.0/graphml.xsd">
  <key attr.name="weight" attr.type="long" for="edge" id="d0" />
  <graph edgedefault="directed">
    <node id="ALB" />
    <node id="AUT" />
    <node id="BEL" />
    <node id="BGR" />
    <node id="CMR" />
    <node id="CHN" />
    <node id="FRA" />
    <node id="DEU" />
    <node id="GRC" />
    <node id="ITA" />
    <node id="SRB" />
    <node id="IND" />
    <node id="CHE" />
    <node id="TUR" />
    <node id="MKD" />
    <node id="DZA" />
    <node id="BRA" />
    <node id="HRV" />
    <node id="GHA" />
    <node id="MEX" />
    <node id="NZL" />
    <node id="POL" />
    <node id="PRT" />
    <node id="ESP" />
    <node id="TUN" />
    <node id="UKR" />
    <node id="URY" />
    <node id="AZE" />
    <node id="BLR" />
    <node id="GEO" />
    <node id="KAZ" />
    <node id="RUS" />
    <node id="ARG" />
    <node id="AUS" />
    <node id="BOL" />
    <node id="CAN" />
    <node id="CHL" />
    <node id="COL" />
    <node id="ECU" />
    <node id="GTM" />
    <node id="IDN" />
    <node id="JPN" />
    <node id="JOR" />
    <node id="KOR" />
    <node id="LBN" />
    <node id="MYS" />
    <node id="MOZ" />
    <node id="PAN" />
    <node id="PRY" />
    <node id="PER" />
    <node id="ZAF" />
    <node id="THA" />
    <node id="EGY" />
    <node id="GBR" />
    <node id="USA" />
    <node id="KHM" />
    <node id="LKA" />
    <node id="ETH" />
    <node id="FIN" />
    <node id="HKG" />
    <node id="IRL" />
    <node id="KGZ" />
    <node id="MRT" />
    <node id="MUS" />
    <node id="OMN" />
    <node id="NLD" />
    <node id="PAK" />
    <node id="PHL" />
    <node id="SAU" />
    <node id="SEN" />
    <node id="SGP" />
    <node id="VNM" />
    <node id="SWE" />
    <node id="ARE" />
    <node id="TZA" />
    <node id="BFA" />
    <node id="CZE" />
    <node id="DNK" />
    <node id="EST" />
    <node id="HUN" />
    <node id="ISR" />
    <node id="LVA" />
    <node id="LTU" />
    <node id="MDA" />
    <node id="MAR" />
    <node id="NOR" />
    <node id="ROU" />
    <node id="SVK" />
    <node id="SVN" />
    <node id="ARM" />
    <node id="BWA" />
    <node id="BDI" />
    <node id="CAF" />
    <node id="BEN" />
    <node id="CIV" />
    <node id="MDG" />
    <node id="TGO" />
    <node id="UGA" />
    <node id="CRI" />
    <node id="SLV" />
    <node id="HND" />
    <node id="NIC" />
    <node id="MWI" />
    <node id="NAM" />
    <node id="ZWE" />
    <node id="JAM" />
    <node id="NER" />
    <node id="GMB" />
    <node id="PSE" />
    <edge source="ALB" target="AUT">
      <data key="d0">50858</data>
    </edge>
    <edge source="ALB" target="BEL">
      <data key="d0">37822</data>
    </edge>
    <edge source="ALB" target="BGR">
      <data key="d0">21186</data>
    </edge>
    <edge source="ALB" target="CMR">
      <data key="d0">278847</data>
    </edge>
    <edge source="ALB" target="CHN">
      <data key="d0">140190</data>
    </edge>
    <edge source="ALB" target="FRA">
      <data key="d0">199357</data>
    </edge>
    <edge source="ALB" target="DEU">
      <data key="d0">21926</data>
    </edge>
    <edge source="ALB" target="GRC">
      <data key="d0">1674199</data>
    </edge>
    <edge source="ALB" target="ITA">
      <data key="d0">2933810</data>
    </edge>
    <edge source="ALB" target="SRB">
      <data key="d0">1186975</data>
    </edge>
    <edge source="ALB" target="IND">
      <data key="d0">299280</data>
    </edge>
    <edge source="ALB" target="CHE">
      <data key="d0">78336</data>
    </edge>
    <edge source="ALB" target="TUR">
      <data key="d0">73670</data>
    </edge>
    <edge source="ALB" target="MKD">
      <data key="d0">341052</data>
    </edge>
    <edge source="AUT" target="ARG">
      <data key="d0">93237</data>
    </edge>
    <edge source="AUT" target="AUS">
      <data key="d0">113913</data>
    </edge>
    <edge source="AUT" target="BEL">
      <data key="d0">5384174</data>
    </edge>
    <edge source="AUT" target="BRA">
      <data key="d0">821151</data>
    </edge>
    <edge source="AUT" target="BGR">
      <data key="d0">950515</data>
    </edge>
    <edge source="AUT" target="BLR">
      <data key="d0">34515</data>
    </edge>
    <edge source="AUT" target="CAN">
      <data key="d0">33395</data>
    </edge>
    <edge source="AUT" target="CHL">
      <data key="d0">48246</data>
    </edge>
    <edge source="AUT" target="CHN">
      <data key="d0">3728786</data>
    </edge>
    <edge source="AUT" target="COL">
      <data key="d0">14156</data>
    </edge>
    <edge source="AUT" target="HRV">
      <data key="d0">3101834</data>
    </edge>
    <edge source="AUT" target="CZE">
      <data key="d0">15196175</data>
    </edge>
    <edge source="AUT" target="DNK">
      <data key="d0">235085</data>
    </edge>
    <edge source="AUT" target="EST">
      <data key="d0">24293</data>
    </edge>
    <edge source="AUT" target="FIN">
      <data key="d0">180916</data>
    </edge>
    <edge source="AUT" target="FRA">
      <data key="d0">5708888</data>
    </edge>
    <edge source="AUT" target="DEU">
      <data key="d0">128906986</data>
    </edge>
    <edge source="AUT" target="GRC">
      <data key="d0">289284</data>
    </edge>
    <edge source="AUT" target="HUN">
      <data key="d0">12945392</data>
    </edge>
    <edge source="AUT" target="IDN">
      <data key="d0">76264</data>
    </edge>
    <edge source="AUT" target="IRL">
      <data key="d0">216867</data>
    </edge>
    <edge source="AUT" target="ISR">
      <data key="d0">536571</data>
    </edge>
    <edge source="AUT" target="ITA">
      <data key="d0">33549176</data>
    </edge>
    <edge source="AUT" target="JPN">
      <data key="d0">294734</data>
    </edge>
    <edge source="AUT" target="KOR">
      <data key="d0">650440</data>
    </edge>
    <edge source="AUT" target="LBN">
      <data key="d0">66658</data>
    </edge>
    <edge source="AUT" target="LVA">
      <data key="d0">224017</data>
    </edge>
    <edge source="AUT" target="LTU">
      <data key="d0">191493</data>
    </edge>
    <edge source="AUT" target="MYS">
      <data key="d0">598729</data>
    </edge>
    <edge source="AUT" target="MDA">
      <data key="d0">36029</data>
    </edge>
    <edge source="AUT" target="MAR">
      <data key="d0">69979</data>
    </edge>
    <edge source="AUT" target="OMN">
      <data key="d0">28358</data>
    </edge>
    <edge source="AUT" target="NLD">
      <data key="d0">5628278</data>
    </edge>
    <edge source="AUT" target="NZL">
      <data key="d0">44538</data>
    </edge>
    <edge source="AUT" target="NOR">
      <data key="d0">373370</data>
    </edge>
    <edge source="AUT" target="PAK">
      <data key="d0">106897</data>
    </edge>
    <edge source="AUT" target="PER">
      <data key="d0">14187</data>
    </edge>
    <edge source="AUT" target="PHL">
      <data key="d0">12585</data>
    </edge>
    <edge source="AUT" target="POL">
      <data key="d0">10462562</data>
    </edge>
    <edge source="AUT" target="PRT">
      <data key="d0">242039</data>
    </edge>
    <edge source="AUT" target="ROU">
      <data key="d0">1313827</data>
    </edge>
    <edge source="AUT" target="RUS">
      <data key="d0">1025121</data>
    </edge>
    <edge source="AUT" target="SAU">
      <data key="d0">539120</data>
    </edge>
    <edge source="AUT" target="SRB">
      <data key="d0">1405435</data>
    </edge>
    <edge source="AUT" target="IND">
      <data key="d0">331895</data>
    </edge>
    <edge source="AUT" target="SGP">
      <data key="d0">16993</data>
    </edge>
    <edge source="AUT" target="SVK">
      <data key="d0">9439215</data>
    </edge>
    <edge source="AUT" target="VNM">
      <data key="d0">21044</data>
    </edge>
    <edge source="AUT" target="SVN">
      <data key="d0">10326510</data>
    </edge>
    <edge source="AUT" target="ZAF">
      <data key="d0">46758</data>
    </edge>
    <edge source="AUT" target="ESP">
      <data key="d0">890517</data>
    </edge>
    <edge source="AUT" target="SWE">
      <data key="d0">741621</data>
    </edge>
    <edge source="AUT" target="CHE">
      <data key="d0">30005100</data>
    </edge>
    <edge source="AUT" target="THA">
      <data key="d0">152126</data>
    </edge>
    <edge source="AUT" target="ARE">
      <data key="d0">847977</data>
    </edge>
    <edge source="AUT" target="TUN">
      <data key="d0">11468</data>
    </edge>
    <edge source="AUT" target="TUR">
      <data key="d0">967726</data>
    </edge>
    <edge source="AUT" target="UKR">
      <data key="d0">515092</data>
    </edge>
    <edge source="AUT" target="MKD">
      <data key="d0">30109</data>
    </edge>
    <edge source="AUT" target="EGY">
      <data key="d0">21244</data>
    </edge>
    <edge source="AUT" target="GBR">
      <data key="d0">2389728</data>
    </edge>
    <edge source="AUT" target="USA">
      <data key="d0">2871201</data>
    </edge>
    <edge source="AUT" target="URY">
      <data key="d0">13364</data>
    </edge>
    <edge source="BEL" target="ALB">
      <data key="d0">18163</data>
    </edge>
    <edge source="BEL" target="DZA">
      <data key="d0">133432</data>
    </edge>
    <edge source="BEL" target="AZE">
      <data key="d0">25515</data>
    </edge>
    <edge source="BEL" target="ARG">
      <data key="d0">150263</data>
    </edge>
    <edge source="BEL" target="AUS">
      <data key="d0">1031872</data>
    </edge>
    <edge source="BEL" target="AUT">
      <data key="d0">19003269</data>
    </edge>
    <edge source="BEL" target="ARM">
      <data key="d0">10503</data>
    </edge>
    <edge source="BEL" target="BWA">
      <data key="d0">44886</data>
    </edge>
    <edge source="BEL" target="BRA">
      <data key="d0">1163433</data>
    </edge>
    <edge source="BEL" target="BGR">
      <data key="d0">213028</data>
    </edge>
    <edge source="BEL" target="BDI">
      <data key="d0">102757</data>
    </edge>
    <edge source="BEL" target="BLR">
      <data key="d0">538663</data>
    </edge>
    <edge source="BEL" target="KHM">
      <data key="d0">659929</data>
    </edge>
    <edge source="BEL" target="CMR">
      <data key="d0">323667</data>
    </edge>
    <edge source="BEL" target="CAN">
      <data key="d0">2319804</data>
    </edge>
    <edge source="BEL" target="CAF">
      <data key="d0">99452</data>
    </edge>
    <edge source="BEL" target="LKA">
      <data key="d0">49831</data>
    </edge>
    <edge source="BEL" target="CHL">
      <data key="d0">283674</data>
    </edge>
    <edge source="BEL" target="CHN">
      <data key="d0">2166968</data>
    </edge>
    <edge source="BEL" target="COL">
      <data key="d0">781413</data>
    </edge>
    <edge source="BEL" target="HRV">
      <data key="d0">130836</data>
    </edge>
    <edge source="BEL" target="CZE">
      <data key="d0">5901736</data>
    </edge>
    <edge source="BEL" target="BEN">
      <data key="d0">12472</data>
    </edge>
    <edge source="BEL" target="DNK">
      <data key="d0">4976806</data>
    </edge>
    <edge source="BEL" target="ECU">
      <data key="d0">52510</data>
    </edge>
    <edge source="BEL" target="ETH">
      <data key="d0">61397</data>
    </edge>
    <edge source="BEL" target="EST">
      <data key="d0">236792</data>
    </edge>
    <edge source="BEL" target="FIN">
      <data key="d0">35997258</data>
    </edge>
    <edge source="BEL" target="FRA">
      <data key="d0">264899296</data>
    </edge>
    <edge source="BEL" target="GEO">
      <data key="d0">44007</data>
    </edge>
    <edge source="BEL" target="DEU">
      <data key="d0">264554093</data>
    </edge>
    <edge source="BEL" target="GHA">
      <data key="d0">244437</data>
    </edge>
    <edge source="BEL" target="GRC">
      <data key="d0">1414226</data>
    </edge>
    <edge source="BEL" target="HKG">
      <data key="d0">1576166</data>
    </edge>
    <edge source="BEL" target="HUN">
      <data key="d0">3833872</data>
    </edge>
    <edge source="BEL" target="IDN">
      <data key="d0">605268</data>
    </edge>
    <edge source="BEL" target="IRL">
      <data key="d0">3958113</data>
    </edge>
    <edge source="BEL" target="ISR">
      <data key="d0">6803724</data>
    </edge>
    <edge source="BEL" target="ITA">
      <data key="d0">24262644</data>
    </edge>
    <edge source="BEL" target="CIV">
      <data key="d0">146965</data>
    </edge>
    <edge source="BEL" target="JPN">
      <data key="d0">3269351</data>
    </edge>
    <edge source="BEL" target="JOR">
      <data key="d0">17630</data>
    </edge>
    <edge source="BEL" target="KOR">
      <data key="d0">4016738</data>
    </edge>
    <edge source="BEL" target="LBN">
      <data key="d0">834609</data>
    </edge>
    <edge source="BEL" target="LVA">
      <data key="d0">211174</data>
    </edge>
    <edge source="BEL" target="LTU">
      <data key="d0">134515</data>
    </edge>
    <edge source="BEL" target="MDG">
      <data key="d0">65806</data>
    </edge>
    <edge source="BEL" target="MYS">
      <data key="d0">671629</data>
    </edge>
    <edge source="BEL" target="MRT">
      <data key="d0">17416</data>
    </edge>
    <edge source="BEL" target="MUS">
      <data key="d0">38011</data>
    </edge>
    <edge source="BEL" target="MEX">
      <data key="d0">281338</data>
    </edge>
    <edge source="BEL" target="MAR">
      <data key="d0">1639578</data>
    </edge>
    <edge source="BEL" target="OMN">
      <data key="d0">10365</data>
    </edge>
    <edge source="BEL" target="NLD">
      <data key="d0">232689208</data>
    </edge>
    <edge source="BEL" target="NZL">
      <data key="d0">186314</data>
    </edge>
    <edge source="BEL" target="NOR">
      <data key="d0">2897236</data>
    </edge>
    <edge source="BEL" target="PAK">
      <data key="d0">125869</data>
    </edge>
    <edge source="BEL" target="PAN">
      <data key="d0">42626</data>
    </edge>
    <edge source="BEL" target="PER">
      <data key="d0">159551</data>
    </edge>
    <edge source="BEL" target="PHL">
      <data key="d0">22106</data>
    </edge>
    <edge source="BEL" target="POL">
      <data key="d0">11573575</data>
    </edge>
    <edge source="BEL" target="PRT">
      <data key="d0">6018729</data>
    </edge>
    <edge source="BEL" target="ROU">
      <data key="d0">1414465</data>
    </edge>
    <edge source="BEL" target="RUS">
      <data key="d0">2572433</data>
    </edge>
    <edge source="BEL" target="SAU">
      <data key="d0">2650113</data>
    </edge>
    <edge source="BEL" target="SEN">
      <data key="d0">159112</data>
    </edge>
    <edge source="BEL" target="SRB">
      <data key="d0">415224</data>
    </edge>
    <edge source="BEL" target="IND">
      <data key="d0">1767456</data>
    </edge>
    <edge source="BEL" target="SGP">
      <data key="d0">369624</data>
    </edge>
    <edge source="BEL" target="SVK">
      <data key="d0">575485</data>
    </edge>
    <edge source="BEL" target="VNM">
      <data key="d0">6050494</data>
    </edge>
    <edge source="BEL" target="SVN">
      <data key="d0">1522192</data>
    </edge>
    <edge source="BEL" target="ZAF">
      <data key="d0">739160</data>
    </edge>
    <edge source="BEL" target="ESP">
      <data key="d0">11273877</data>
    </edge>
    <edge source="BEL" target="SWE">
      <data key="d0">33286115</data>
    </edge>
    <edge source="BEL" target="CHE">
      <data key="d0">9168264</data>
    </edge>
    <edge source="BEL" target="THA">
      <data key="d0">473166</data>
    </edge>
    <edge source="BEL" target="TGO">
      <data key="d0">27583</data>
    </edge>
    <edge source="BEL" target="ARE">
      <data key="d0">5048887</data>
    </edge>
    <edge source="BEL" target="TUN">
      <data key="d0">330007</data>
    </edge>
    <edge source="BEL" target="TUR">
      <data key="d0">5061812</data>
    </edge>
    <edge source="BEL" target="UGA">
      <data key="d0">22050</data>
    </edge>
    <edge source="BEL" target="UKR">
      <data key="d0">272179</data>
    </edge>
    <edge source="BEL" target="EGY">
      <data key="d0">620635</data>
    </edge>
    <edge source="BEL" target="GBR">
      <data key="d0">62983222</data>
    </edge>
    <edge source="BEL" target="USA">
      <data key="d0">16697269</data>
    </edge>
    <edge source="BEL" target="BFA">
      <data key="d0">45966</data>
    </edge>
    <edge source="BGR" target="ALB">
      <data key="d0">125796</data>
    </edge>
    <edge source="BGR" target="DZA">
      <data key="d0">533354</data>
    </edge>
    <edge source="BGR" target="AZE">
      <data key="d0">38040</data>
    </edge>
    <edge source="BGR" target="AUT">
      <data key="d0">458212</data>
    </edge>
    <edge source="BGR" target="BEL">
      <data key="d0">90765</data>
    </edge>
    <edge source="BGR" target="LKA">
      <data key="d0">118713</data>
    </edge>
    <edge source="BGR" target="CHN">
      <data key="d0">226075</data>
    </edge>
    <edge source="BGR" target="HRV">
      <data key="d0">35452</data>
    </edge>
    <edge source="BGR" target="CZE">
      <data key="d0">261858</data>
    </edge>
    <edge source="BGR" target="DNK">
      <data key="d0">30553</data>
    </edge>
    <edge source="BGR" target="EST">
      <data key="d0">40694</data>
    </edge>
    <edge source="BGR" target="FIN">
      <data key="d0">40291</data>
    </edge>
    <edge source="BGR" target="FRA">
      <data key="d0">136553</data>
    </edge>
    <edge source="BGR" target="GEO">
      <data key="d0">411030</data>
    </edge>
    <edge source="BGR" target="DEU">
      <data key="d0">1349930</data>
    </edge>
    <edge source="BGR" target="GHA">
      <data key="d0">73189</data>
    </edge>
    <edge source="BGR" target="GRC">
      <data key="d0">5476809</data>
    </edge>
    <edge source="BGR" target="HUN">
      <data key="d0">309029</data>
    </edge>
    <edge source="BGR" target="IDN">
      <data key="d0">11047</data>
    </edge>
    <edge source="BGR" target="ISR">
      <data key="d0">1479941</data>
    </edge>
    <edge source="BGR" target="ITA">
      <data key="d0">6279454</data>
    </edge>
    <edge source="BGR" target="JPN">
      <data key="d0">394119</data>
    </edge>
    <edge source="BGR" target="KOR">
      <data key="d0">221188</data>
    </edge>
    <edge source="BGR" target="MEX">
      <data key="d0">14074</data>
    </edge>
    <edge source="BGR" target="MDA">
      <data key="d0">111316</data>
    </edge>
    <edge source="BGR" target="MAR">
      <data key="d0">324033</data>
    </edge>
    <edge source="BGR" target="OMN">
      <data key="d0">33470</data>
    </edge>
    <edge source="BGR" target="NLD">
      <data key="d0">5195392</data>
    </edge>
    <edge source="BGR" target="POL">
      <data key="d0">1171710</data>
    </edge>
    <edge source="BGR" target="ROU">
      <data key="d0">19999576</data>
    </edge>
    <edge source="BGR" target="RUS">
      <data key="d0">578653</data>
    </edge>
    <edge source="BGR" target="SAU">
      <data key="d0">1044802</data>
    </edge>
    <edge source="BGR" target="SRB">
      <data key="d0">917921</data>
    </edge>
    <edge source="BGR" target="IND">
      <data key="d0">324016</data>
    </edge>
    <edge source="BGR" target="SVK">
      <data key="d0">100653</data>
    </edge>
    <edge source="BGR" target="VNM">
      <data key="d0">1402907</data>
    </edge>
    <edge source="BGR" target="SVN">
      <data key="d0">359259</data>
    </edge>
    <edge source="BGR" target="ZAF">
      <data key="d0">77421</data>
    </edge>
    <edge source="BGR" target="ESP">
      <data key="d0">577062</data>
    </edge>
    <edge source="BGR" target="THA">
      <data key="d0">115602</data>
    </edge>
    <edge source="BGR" target="ARE">
      <data key="d0">139645</data>
    </edge>
    <edge source="BGR" target="TUN">
      <data key="d0">662304</data>
    </edge>
    <edge source="BGR" target="TUR">
      <data key="d0">19114491</data>
    </edge>
    <edge source="BGR" target="UKR">
      <data key="d0">1158789</data>
    </edge>
    <edge source="BGR" target="MKD">
      <data key="d0">1275322</data>
    </edge>
    <edge source="BGR" target="EGY">
      <data key="d0">3768917</data>
    </edge>
    <edge source="BGR" target="GBR">
      <data key="d0">207885</data>
    </edge>
    <edge source="BGR" target="USA">
      <data key="d0">2929081</data>
    </edge>
    <edge source="CMR" target="CAF">
      <data key="d0">45161</data>
    </edge>
    <edge source="CMR" target="CHN">
      <data key="d0">17869</data>
    </edge>
    <edge source="CMR" target="FRA">
      <data key="d0">1876869</data>
    </edge>
    <edge source="CMR" target="CIV">
      <data key="d0">45557</data>
    </edge>
    <edge source="CMR" target="ARE">
      <data key="d0">27171</data>
    </edge>
    <edge source="CHN" target="DZA">
      <data key="d0">584009</data>
    </edge>
    <edge source="CHN" target="AZE">
      <data key="d0">45093</data>
    </edge>
    <edge source="CHN" target="ARG">
      <data key="d0">3591871</data>
    </edge>
    <edge source="CHN" target="AUS">
      <data key="d0">21199622</data>
    </edge>
    <edge source="CHN" target="AUT">
      <data key="d0">2238501</data>
    </edge>
    <edge source="CHN" target="ARM">
      <data key="d0">22063</data>
    </edge>
    <edge source="CHN" target="BEL">
      <data key="d0">26133487</data>
    </edge>
    <edge source="CHN" target="BWA">
      <data key="d0">18954</data>
    </edge>
    <edge source="CHN" target="BRA">
      <data key="d0">20138480</data>
    </edge>
    <edge source="CHN" target="BGR">
      <data key="d0">837077</data>
    </edge>
    <edge source="CHN" target="BLR">
      <data key="d0">181804</data>
    </edge>
    <edge source="CHN" target="KHM">
      <data key="d0">301360</data>
    </edge>
    <edge source="CHN" target="CMR">
      <data key="d0">556386</data>
    </edge>
    <edge source="CHN" target="CAN">
      <data key="d0">6826590</data>
    </edge>
    <edge source="CHN" target="LKA">
      <data key="d0">2365975</data>
    </edge>
    <edge source="CHN" target="CHL">
      <data key="d0">3800787</data>
    </edge>
    <edge source="CHN" target="COL">
      <data key="d0">5675432</data>
    </edge>
    <edge source="CHN" target="CRI">
      <data key="d0">348992</data>
    </edge>
    <edge source="CHN" target="HRV">
      <data key="d0">2858144</data>
    </edge>
    <edge source="CHN" target="CZE">
      <data key="d0">522707</data>
    </edge>
    <edge source="CHN" target="BEN">
      <data key="d0">31818</data>
    </edge>
    <edge source="CHN" target="DNK">
      <data key="d0">1191874</data>
    </edge>
    <edge source="CHN" target="ECU">
      <data key="d0">889710</data>
    </edge>
    <edge source="CHN" target="SLV">
      <data key="d0">198308</data>
    </edge>
    <edge source="CHN" target="ETH">
      <data key="d0">719467</data>
    </edge>
    <edge source="CHN" target="EST">
      <data key="d0">28739</data>
    </edge>
    <edge source="CHN" target="FIN">
      <data key="d0">2036925</data>
    </edge>
    <edge source="CHN" target="FRA">
      <data key="d0">10215770</data>
    </edge>
    <edge source="CHN" target="GEO">
      <data key="d0">214089</data>
    </edge>
    <edge source="CHN" target="DEU">
      <data key="d0">34600410</data>
    </edge>
    <edge source="CHN" target="GHA">
      <data key="d0">4964911</data>
    </edge>
    <edge source="CHN" target="GRC">
      <data key="d0">843959</data>
    </edge>
    <edge source="CHN" target="GTM">
      <data key="d0">215093</data>
    </edge>
    <edge source="CHN" target="HND">
      <data key="d0">156248</data>
    </edge>
    <edge source="CHN" target="HKG">
      <data key="d0">126617065</data>
    </edge>
    <edge source="CHN" target="HUN">
      <data key="d0">240807</data>
    </edge>
    <edge source="CHN" target="IDN">
      <data key="d0">73880647</data>
    </edge>
    <edge source="CHN" target="IRL">
      <data key="d0">8630428</data>
    </edge>
    <edge source="CHN" target="ISR">
      <data key="d0">1886449</data>
    </edge>
    <edge source="CHN" target="ITA">
      <data key="d0">56934578</data>
    </edge>
    <edge source="CHN" target="CIV">
      <data key="d0">111727</data>
    </edge>
    <edge source="CHN" target="JPN">
      <data key="d0">450035750</data>
    </edge>
    <edge source="CHN" target="KAZ">
      <data key="d0">912350</data>
    </edge>
    <edge source="CHN" target="JOR">
      <data key="d0">1029601</data>
    </edge>
    <edge source="CHN" target="KOR">
      <data key="d0">313903099</data>
    </edge>
    <edge source="CHN" target="KGZ">
      <data key="d0">290340</data>
    </edge>
    <edge source="CHN" target="LBN">
      <data key="d0">418120</data>
    </edge>
    <edge source="CHN" target="LVA">
      <data key="d0">107964</data>
    </edge>
    <edge source="CHN" target="LTU">
      <data key="d0">548008</data>
    </edge>
    <edge source="CHN" target="MDG">
      <data key="d0">207379</data>
    </edge>
    <edge source="CHN" target="MYS">
      <data key="d0">82311640</data>
    </edge>
    <edge source="CHN" target="MRT">
      <data key="d0">22062</data>
    </edge>
    <edge source="CHN" target="MUS">
      <data key="d0">310719</data>
    </edge>
    <edge source="CHN" target="MEX">
      <data key="d0">8164082</data>
    </edge>
    <edge source="CHN" target="MAR">
      <data key="d0">431696</data>
    </edge>
    <edge source="CHN" target="MOZ">
      <data key="d0">545778</data>
    </edge>
    <edge source="CHN" target="OMN">
      <data key="d0">9661409</data>
    </edge>
    <edge source="CHN" target="NAM">
      <data key="d0">446079</data>
    </edge>
    <edge source="CHN" target="NLD">
      <data key="d0">125943509</data>
    </edge>
    <edge source="CHN" target="NZL">
      <data key="d0">7751488</data>
    </edge>
    <edge source="CHN" target="NIC">
      <data key="d0">305339</data>
    </edge>
    <edge source="CHN" target="NER">
      <data key="d0">17665</data>
    </edge>
    <edge source="CHN" target="NOR">
      <data key="d0">2090905</data>
    </edge>
    <edge source="CHN" target="PAK">
      <data key="d0">7782244</data>
    </edge>
    <edge source="CHN" target="PAN">
      <data key="d0">175371</data>
    </edge>
    <edge source="CHN" target="PRY">
      <data key="d0">80229</data>
    </edge>
    <edge source="CHN" target="PER">
      <data key="d0">2987648</data>
    </edge>
    <edge source="CHN" target="PHL">
      <data key="d0">18321986</data>
    </edge>
    <edge source="CHN" target="POL">
      <data key="d0">16834322</data>
    </edge>
    <edge source="CHN" target="PRT">
      <data key="d0">1201468</data>
    </edge>
    <edge source="CHN" target="ROU">
      <data key="d0">2071771</data>
    </edge>
    <edge source="CHN" target="RUS">
      <data key="d0">36611674</data>
    </edge>
    <edge source="CHN" target="SAU">
      <data key="d0">62245922</data>
    </edge>
    <edge source="CHN" target="SEN">
      <data key="d0">395580</data>
    </edge>
    <edge source="CHN" target="SRB">
      <data key="d0">91122</data>
    </edge>
    <edge source="CHN" target="IND">
      <data key="d0">98641065</data>
    </edge>
    <edge source="CHN" target="SGP">
      <data key="d0">37375774</data>
    </edge>
    <edge source="CHN" target="SVK">
      <data key="d0">641725</data>
    </edge>
    <edge source="CHN" target="VNM">
      <data key="d0">64931315</data>
    </edge>
    <edge source="CHN" target="SVN">
      <data key="d0">12096099</data>
    </edge>
    <edge source="CHN" target="ZAF">
      <data key="d0">10435930</data>
    </edge>
    <edge source="CHN" target="ZWE">
      <data key="d0">182275</data>
    </edge>
    <edge source="CHN" target="ESP">
      <data key="d0">23077270</data>
    </edge>
    <edge source="CHN" target="SWE">
      <data key="d0">6880817</data>
    </edge>
    <edge source="CHN" target="CHE">
      <data key="d0">3312276</data>
    </edge>
    <edge source="CHN" target="THA">
      <data key="d0">84986238</data>
    </edge>
    <edge source="CHN" target="TGO">
      <data key="d0">20406</data>
    </edge>
    <edge source="CHN" target="ARE">
      <data key="d0">26452230</data>
    </edge>
    <edge source="CHN" target="TUN">
      <data key="d0">111474</data>
    </edge>
    <edge source="CHN" target="TUR">
      <data key="d0">31444612</data>
    </edge>
    <edge source="CHN" target="UGA">
      <data key="d0">60138</data>
    </edge>
    <edge source="CHN" target="UKR">
      <data key="d0">4896008</data>
    </edge>
    <edge source="CHN" target="MKD">
      <data key="d0">242376</data>
    </edge>
    <edge source="CHN" target="EGY">
      <data key="d0">9740500</data>
    </edge>
    <edge source="CHN" target="GBR">
      <data key="d0">20214480</data>
    </edge>
    <edge source="CHN" target="TZA">
      <data key="d0">315656</data>
    </edge>
    <edge source="CHN" target="USA">
      <data key="d0">262446517</data>
    </edge>
    <edge source="CHN" target="URY">
      <data key="d0">129476</data>
    </edge>
    <edge source="FRA" target="ALB">
      <data key="d0">38846</data>
    </edge>
    <edge source="FRA" target="DZA">
      <data key="d0">5340078</data>
    </edge>
    <edge source="FRA" target="AZE">
      <data key="d0">98371</data>
    </edge>
    <edge source="FRA" target="ARG">
      <data key="d0">282076</data>
    </edge>
    <edge source="FRA" target="AUS">
      <data key="d0">884628</data>
    </edge>
    <edge source="FRA" target="AUT">
      <data key="d0">7896151</data>
    </edge>
    <edge source="FRA" target="BEL">
      <data key="d0">78280283</data>
    </edge>
    <edge source="FRA" target="BRA">
      <data key="d0">5000206</data>
    </edge>
    <edge source="FRA" target="BGR">
      <data key="d0">831516</data>
    </edge>
    <edge source="FRA" target="BDI">
      <data key="d0">27842</data>
    </edge>
    <edge source="FRA" target="KHM">
      <data key="d0">68630</data>
    </edge>
    <edge source="FRA" target="CMR">
      <data key="d0">911305</data>
    </edge>
    <edge source="FRA" target="CAN">
      <data key="d0">3459590</data>
    </edge>
    <edge source="FRA" target="LKA">
      <data key="d0">185374</data>
    </edge>
    <edge source="FRA" target="CHL">
      <data key="d0">963359</data>
    </edge>
    <edge source="FRA" target="CHN">
      <data key="d0">31013058</data>
    </edge>
    <edge source="FRA" target="COL">
      <data key="d0">1565823</data>
    </edge>
    <edge source="FRA" target="HRV">
      <data key="d0">666442</data>
    </edge>
    <edge source="FRA" target="CZE">
      <data key="d0">4924566</data>
    </edge>
    <edge source="FRA" target="BEN">
      <data key="d0">151657</data>
    </edge>
    <edge source="FRA" target="DNK">
      <data key="d0">5690390</data>
    </edge>
    <edge source="FRA" target="ECU">
      <data key="d0">257359</data>
    </edge>
    <edge source="FRA" target="ETH">
      <data key="d0">226071</data>
    </edge>
    <edge source="FRA" target="EST">
      <data key="d0">67035</data>
    </edge>
    <edge source="FRA" target="FIN">
      <data key="d0">7678526</data>
    </edge>
    <edge source="FRA" target="GEO">
      <data key="d0">10186</data>
    </edge>
    <edge source="FRA" target="GMB">
      <data key="d0">23446</data>
    </edge>
    <edge source="FRA" target="DEU">
      <data key="d0">108802446</data>
    </edge>
    <edge source="FRA" target="GHA">
      <data key="d0">279982</data>
    </edge>
    <edge source="FRA" target="GRC">
      <data key="d0">2950399</data>
    </edge>
    <edge source="FRA" target="HKG">
      <data key="d0">356896</data>
    </edge>
    <edge source="FRA" target="HUN">
      <data key="d0">3436117</data>
    </edge>
    <edge source="FRA" target="IDN">
      <data key="d0">3101413</data>
    </edge>
    <edge source="FRA" target="IRL">
      <data key="d0">5142157</data>
    </edge>
    <edge source="FRA" target="ISR">
      <data key="d0">1694658</data>
    </edge>
    <edge source="FRA" target="ITA">
      <data key="d0">72614874</data>
    </edge>
    <edge source="FRA" target="CIV">
      <data key="d0">1519575</data>
    </edge>
    <edge source="FRA" target="JPN">
      <data key="d0">3441454</data>
    </edge>
    <edge source="FRA" target="JOR">
      <data key="d0">178611</data>
    </edge>
    <edge source="FRA" target="KOR">
      <data key="d0">6790719</data>
    </edge>
    <edge source="FRA" target="LBN">
      <data key="d0">753807</data>
    </edge>
    <edge source="FRA" target="LVA">
      <data key="d0">565538</data>
    </edge>
    <edge source="FRA" target="LTU">
      <data key="d0">222817</data>
    </edge>
    <edge source="FRA" target="MDG">
      <data key="d0">268101</data>
    </edge>
    <edge source="FRA" target="MYS">
      <data key="d0">2019487</data>
    </edge>
    <edge source="FRA" target="MRT">
      <data key="d0">55792</data>
    </edge>
    <edge source="FRA" target="MUS">
      <data key="d0">132672</data>
    </edge>
    <edge source="FRA" target="MEX">
      <data key="d0">2303767</data>
    </edge>
    <edge source="FRA" target="MDA">
      <data key="d0">39997</data>
    </edge>
    <edge source="FRA" target="MAR">
      <data key="d0">5868566</data>
    </edge>
    <edge source="FRA" target="MOZ">
      <data key="d0">25284</data>
    </edge>
    <edge source="FRA" target="OMN">
      <data key="d0">42645</data>
    </edge>
    <edge source="FRA" target="NLD">
      <data key="d0">46203123</data>
    </edge>
    <edge source="FRA" target="NZL">
      <data key="d0">343761</data>
    </edge>
    <edge source="FRA" target="NER">
      <data key="d0">159855</data>
    </edge>
    <edge source="FRA" target="NOR">
      <data key="d0">5462490</data>
    </edge>
    <edge source="FRA" target="PAK">
      <data key="d0">1632780</data>
    </edge>
    <edge source="FRA" target="PAN">
      <data key="d0">44144</data>
    </edge>
    <edge source="FRA" target="PER">
      <data key="d0">1269499</data>
    </edge>
    <edge source="FRA" target="PHL">
      <data key="d0">122245</data>
    </edge>
    <edge source="FRA" target="POL">
      <data key="d0">13464685</data>
    </edge>
    <edge source="FRA" target="PRT">
      <data key="d0">11806903</data>
    </edge>
    <edge source="FRA" target="ROU">
      <data key="d0">1372374</data>
    </edge>
    <edge source="FRA" target="RUS">
      <data key="d0">2774815</data>
    </edge>
    <edge source="FRA" target="SAU">
      <data key="d0">7689405</data>
    </edge>
    <edge source="FRA" target="SEN">
      <data key="d0">857201</data>
    </edge>
    <edge source="FRA" target="SRB">
      <data key="d0">624345</data>
    </edge>
    <edge source="FRA" target="IND">
      <data key="d0">2609312</data>
    </edge>
    <edge source="FRA" target="SGP">
      <data key="d0">1978252</data>
    </edge>
    <edge source="FRA" target="SVK">
      <data key="d0">2083354</data>
    </edge>
    <edge source="FRA" target="VNM">
      <data key="d0">3274777</data>
    </edge>
    <edge source="FRA" target="SVN">
      <data key="d0">406986</data>
    </edge>
    <edge source="FRA" target="ZAF">
      <data key="d0">2106335</data>
    </edge>
    <edge source="FRA" target="ESP">
      <data key="d0">47963987</data>
    </edge>
    <edge source="FRA" target="SWE">
      <data key="d0">9870809</data>
    </edge>
    <edge source="FRA" target="CHE">
      <data key="d0">80590365</data>
    </edge>
    <edge source="FRA" target="THA">
      <data key="d0">3485900</data>
    </edge>
    <edge source="FRA" target="TGO">
      <data key="d0">234597</data>
    </edge>
    <edge source="FRA" target="ARE">
      <data key="d0">2129487</data>
    </edge>
    <edge source="FRA" target="TUN">
      <data key="d0">5467706</data>
    </edge>
    <edge source="FRA" target="TUR">
      <data key="d0">3399876</data>
    </edge>
    <edge source="FRA" target="UGA">
      <data key="d0">19914</data>
    </edge>
    <edge source="FRA" target="UKR">
      <data key="d0">727713</data>
    </edge>
    <edge source="FRA" target="EGY">
      <data key="d0">7306573</data>
    </edge>
    <edge source="FRA" target="GBR">
      <data key="d0">24846393</data>
    </edge>
    <edge source="FRA" target="TZA">
      <data key="d0">25628</data>
    </edge>
    <edge source="FRA" target="USA">
      <data key="d0">16749146</data>
    </edge>
    <edge source="FRA" target="BFA">
      <data key="d0">493827</data>
    </edge>
    <edge source="FRA" target="URY">
      <data key="d0">40245</data>
    </edge>
    <edge source="DEU" target="ALB">
      <data key="d0">88388</data>
    </edge>
    <edge source="DEU" target="DZA">
      <data key="d0">646732</data>
    </edge>
    <edge source="DEU" target="AZE">
      <data key="d0">146455</data>
    </edge>
    <edge source="DEU" target="ARG">
      <data key="d0">2921657</data>
    </edge>
    <edge source="DEU" target="AUS">
      <data key="d0">1621191</data>
    </edge>
    <edge source="DEU" target="AUT">
      <data key="d0">109195232</data>
    </edge>
    <edge source="DEU" target="ARM">
      <data key="d0">16341</data>
    </edge>
    <edge source="DEU" target="BEL">
      <data key="d0">134915418</data>
    </edge>
    <edge source="DEU" target="BOL">
      <data key="d0">29906</data>
    </edge>
    <edge source="DEU" target="BRA">
      <data key="d0">7025406</data>
    </edge>
    <edge source="DEU" target="BGR">
      <data key="d0">1788234</data>
    </edge>
    <edge source="DEU" target="BLR">
      <data key="d0">884349</data>
    </edge>
    <edge source="DEU" target="CMR">
      <data key="d0">189328</data>
    </edge>
    <edge source="DEU" target="CAN">
      <data key="d0">3045174</data>
    </edge>
    <edge source="DEU" target="LKA">
      <data key="d0">2070973</data>
    </edge>
    <edge source="DEU" target="CHL">
      <data key="d0">1315325</data>
    </edge>
    <edge source="DEU" target="CHN">
      <data key="d0">30133682</data>
    </edge>
    <edge source="DEU" target="COL">
      <data key="d0">10063098</data>
    </edge>
    <edge source="DEU" target="CRI">
      <data key="d0">45612</data>
    </edge>
    <edge source="DEU" target="HRV">
      <data key="d0">2495486</data>
    </edge>
    <edge source="DEU" target="CZE">
      <data key="d0">57151416</data>
    </edge>
    <edge source="DEU" target="BEN">
      <data key="d0">1617352</data>
    </edge>
    <edge source="DEU" target="DNK">
      <data key="d0">23679036</data>
    </edge>
    <edge source="DEU" target="ECU">
      <data key="d0">1636079</data>
    </edge>
    <edge source="DEU" target="SLV">
      <data key="d0">79985</data>
    </edge>
    <edge source="DEU" target="ETH">
      <data key="d0">213708</data>
    </edge>
    <edge source="DEU" target="EST">
      <data key="d0">2437491</data>
    </edge>
    <edge source="DEU" target="FIN">
      <data key="d0">14303727</data>
    </edge>
    <edge source="DEU" target="FRA">
      <data key="d0">117357888</data>
    </edge>
    <edge source="DEU" target="GEO">
      <data key="d0">178676</data>
    </edge>
    <edge source="DEU" target="GMB">
      <data key="d0">47117</data>
    </edge>
    <edge source="DEU" target="PSE">
      <data key="d0">24743</data>
    </edge>
    <edge source="DEU" target="GHA">
      <data key="d0">941388</data>
    </edge>
    <edge source="DEU" target="GRC">
      <data key="d0">2616664</data>
    </edge>
    <edge source="DEU" target="GTM">
      <data key="d0">62355</data>
    </edge>
    <edge source="DEU" target="HND">
      <data key="d0">63245</data>
    </edge>
    <edge source="DEU" target="HKG">
      <data key="d0">1326714</data>
    </edge>
    <edge source="DEU" target="HUN">
      <data key="d0">17098662</data>
    </edge>
    <edge source="DEU" target="IDN">
      <data key="d0">16981768</data>
    </edge>
    <edge source="DEU" target="IRL">
      <data key="d0">4880474</data>
    </edge>
    <edge source="DEU" target="ISR">
      <data key="d0">4554616</data>
    </edge>
    <edge source="DEU" target="ITA">
      <data key="d0">112778716</data>
    </edge>
    <edge source="DEU" target="CIV">
      <data key="d0">1088325</data>
    </edge>
    <edge source="DEU" target="JPN">
      <data key="d0">5257833</data>
    </edge>
    <edge source="DEU" target="KAZ">
      <data key="d0">533361</data>
    </edge>
    <edge source="DEU" target="JOR">
      <data key="d0">241948</data>
    </edge>
    <edge source="DEU" target="KOR">
      <data key="d0">9624581</data>
    </edge>
    <edge source="DEU" target="KGZ">
      <data key="d0">42067</data>
    </edge>
    <edge source="DEU" target="LBN">
      <data key="d0">265477</data>
    </edge>
    <edge source="DEU" target="LVA">
      <data key="d0">4558779</data>
    </edge>
    <edge source="DEU" target="LTU">
      <data key="d0">3869236</data>
    </edge>
    <edge source="DEU" target="MYS">
      <data key="d0">18977810</data>
    </edge>
    <edge source="DEU" target="MEX">
      <data key="d0">7588927</data>
    </edge>
    <edge source="DEU" target="MDA">
      <data key="d0">166389</data>
    </edge>
    <edge source="DEU" target="MAR">
      <data key="d0">3536245</data>
    </edge>
    <edge source="DEU" target="OMN">
      <data key="d0">81235</data>
    </edge>
    <edge source="DEU" target="NAM">
      <data key="d0">15421</data>
    </edge>
    <edge source="DEU" target="NLD">
      <data key="d0">257136778</data>
    </edge>
    <edge source="DEU" target="NZL">
      <data key="d0">1895919</data>
    </edge>
    <edge source="DEU" target="NIC">
      <data key="d0">26014</data>
    </edge>
    <edge source="DEU" target="NOR">
      <data key="d0">22348825</data>
    </edge>
    <edge source="DEU" target="PAK">
      <data key="d0">1665273</data>
    </edge>
    <edge source="DEU" target="PAN">
      <data key="d0">41273</data>
    </edge>
    <edge source="DEU" target="PRY">
      <data key="d0">136984</data>
    </edge>
    <edge source="DEU" target="PER">
      <data key="d0">644474</data>
    </edge>
    <edge source="DEU" target="PHL">
      <data key="d0">865019</data>
    </edge>
    <edge source="DEU" target="POL">
      <data key="d0">91101217</data>
    </edge>
    <edge source="DEU" target="PRT">
      <data key="d0">3518618</data>
    </edge>
    <edge source="DEU" target="ROU">
      <data key="d0">12470256</data>
    </edge>
    <edge source="DEU" target="RUS">
      <data key="d0">14677757</data>
    </edge>
    <edge source="DEU" target="SAU">
      <data key="d0">2784290</data>
    </edge>
    <edge source="DEU" target="SEN">
      <data key="d0">367561</data>
    </edge>
    <edge source="DEU" target="SRB">
      <data key="d0">2075017</data>
    </edge>
    <edge source="DEU" target="IND">
      <data key="d0">5153878</data>
    </edge>
    <edge source="DEU" target="SGP">
      <data key="d0">1139033</data>
    </edge>
    <edge source="DEU" target="SVK">
      <data key="d0">10073214</data>
    </edge>
    <edge source="DEU" target="VNM">
      <data key="d0">4389263</data>
    </edge>
    <edge source="DEU" target="SVN">
      <data key="d0">7117841</data>
    </edge>
    <edge source="DEU" target="ZAF">
      <data key="d0">2786994</data>
    </edge>
    <edge source="DEU" target="ESP">
      <data key="d0">18864940</data>
    </edge>
    <edge source="DEU" target="SWE">
      <data key="d0">36538679</data>
    </edge>
    <edge source="DEU" target="CHE">
      <data key="d0">152410094</data>
    </edge>
    <edge source="DEU" target="THA">
      <data key="d0">1273674</data>
    </edge>
    <edge source="DEU" target="ARE">
      <data key="d0">2236182</data>
    </edge>
    <edge source="DEU" target="TUN">
      <data key="d0">489964</data>
    </edge>
    <edge source="DEU" target="TUR">
      <data key="d0">19866893</data>
    </edge>
    <edge source="DEU" target="UKR">
      <data key="d0">4371547</data>
    </edge>
    <edge source="DEU" target="MKD">
      <data key="d0">311323</data>
    </edge>
    <edge source="DEU" target="EGY">
      <data key="d0">5992385</data>
    </edge>
    <edge source="DEU" target="GBR">
      <data key="d0">55459250</data>
    </edge>
    <edge source="DEU" target="TZA">
      <data key="d0">52091</data>
    </edge>
    <edge source="DEU" target="USA">
      <data key="d0">19843307</data>
    </edge>
    <edge source="DEU" target="URY">
      <data key="d0">983784</data>
    </edge>
    <edge source="GRC" target="ALB">
      <data key="d0">1220698</data>
    </edge>
    <edge source="GRC" target="DZA">
      <data key="d0">7982334</data>
    </edge>
    <edge source="GRC" target="AZE">
      <data key="d0">38299</data>
    </edge>
    <edge source="GRC" target="ARG">
      <data key="d0">65525</data>
    </edge>
    <edge source="GRC" target="AUS">
      <data key="d0">215059</data>
    </edge>
    <edge source="GRC" target="AUT">
      <data key="d0">1324921</data>
    </edge>
    <edge source="GRC" target="ARM">
      <data key="d0">11020</data>
    </edge>
    <edge source="GRC" target="BEL">
      <data key="d0">3401506</data>
    </edge>
    <edge source="GRC" target="BOL">
      <data key="d0">13083</data>
    </edge>
    <edge source="GRC" target="BRA">
      <data key="d0">2636166</data>
    </edge>
    <edge source="GRC" target="BGR">
      <data key="d0">6753406</data>
    </edge>
    <edge source="GRC" target="BLR">
      <data key="d0">14639</data>
    </edge>
    <edge source="GRC" target="CMR">
      <data key="d0">22476</data>
    </edge>
    <edge source="GRC" target="CAN">
      <data key="d0">5290788</data>
    </edge>
    <edge source="GRC" target="LKA">
      <data key="d0">19903</data>
    </edge>
    <edge source="GRC" target="CHL">
      <data key="d0">61837</data>
    </edge>
    <edge source="GRC" target="CHN">
      <data key="d0">132288830</data>
    </edge>
    <edge source="GRC" target="COL">
      <data key="d0">555025</data>
    </edge>
    <edge source="GRC" target="HRV">
      <data key="d0">20902</data>
    </edge>
    <edge source="GRC" target="CZE">
      <data key="d0">525425</data>
    </edge>
    <edge source="GRC" target="DNK">
      <data key="d0">2598681</data>
    </edge>
    <edge source="GRC" target="EST">
      <data key="d0">126209</data>
    </edge>
    <edge source="GRC" target="FIN">
      <data key="d0">734710</data>
    </edge>
    <edge source="GRC" target="FRA">
      <data key="d0">4707631</data>
    </edge>
    <edge source="GRC" target="GEO">
      <data key="d0">82771</data>
    </edge>
    <edge source="GRC" target="DEU">
      <data key="d0">7673830</data>
    </edge>
    <edge source="GRC" target="HKG">
      <data key="d0">1882946</data>
    </edge>
    <edge source="GRC" target="HUN">
      <data key="d0">402224</data>
    </edge>
    <edge source="GRC" target="IDN">
      <data key="d0">778936</data>
    </edge>
    <edge source="GRC" target="IRL">
      <data key="d0">223951</data>
    </edge>
    <edge source="GRC" target="ISR">
      <data key="d0">12564096</data>
    </edge>
    <edge source="GRC" target="ITA">
      <data key="d0">11485750</data>
    </edge>
    <edge source="GRC" target="JPN">
      <data key="d0">674551</data>
    </edge>
    <edge source="GRC" target="JOR">
      <data key="d0">82802</data>
    </edge>
    <edge source="GRC" target="KOR">
      <data key="d0">840671</data>
    </edge>
    <edge source="GRC" target="LBN">
      <data key="d0">2728068</data>
    </edge>
    <edge source="GRC" target="LVA">
      <data key="d0">453996</data>
    </edge>
    <edge source="GRC" target="LTU">
      <data key="d0">54640</data>
    </edge>
    <edge source="GRC" target="MYS">
      <data key="d0">1772276</data>
    </edge>
    <edge source="GRC" target="MEX">
      <data key="d0">113727</data>
    </edge>
    <edge source="GRC" target="MDA">
      <data key="d0">72162</data>
    </edge>
    <edge source="GRC" target="MAR">
      <data key="d0">184488</data>
    </edge>
    <edge source="GRC" target="OMN">
      <data key="d0">309584</data>
    </edge>
    <edge source="GRC" target="NLD">
      <data key="d0">6384797</data>
    </edge>
    <edge source="GRC" target="NZL">
      <data key="d0">135356</data>
    </edge>
    <edge source="GRC" target="NOR">
      <data key="d0">305111</data>
    </edge>
    <edge source="GRC" target="PAK">
      <data key="d0">65573</data>
    </edge>
    <edge source="GRC" target="PAN">
      <data key="d0">17600</data>
    </edge>
    <edge source="GRC" target="PHL">
      <data key="d0">12569</data>
    </edge>
    <edge source="GRC" target="POL">
      <data key="d0">3386507</data>
    </edge>
    <edge source="GRC" target="PRT">
      <data key="d0">490056</data>
    </edge>
    <edge source="GRC" target="ROU">
      <data key="d0">2411978</data>
    </edge>
    <edge source="GRC" target="RUS">
      <data key="d0">2757595</data>
    </edge>
    <edge source="GRC" target="SAU">
      <data key="d0">200326</data>
    </edge>
    <edge source="GRC" target="SRB">
      <data key="d0">765272</data>
    </edge>
    <edge source="GRC" target="IND">
      <data key="d0">5350777</data>
    </edge>
    <edge source="GRC" target="SGP">
      <data key="d0">74062</data>
    </edge>
    <edge source="GRC" target="SVK">
      <data key="d0">304652</data>
    </edge>
    <edge source="GRC" target="VNM">
      <data key="d0">356833</data>
    </edge>
    <edge source="GRC" target="SVN">
      <data key="d0">145007</data>
    </edge>
    <edge source="GRC" target="ZAF">
      <data key="d0">296951</data>
    </edge>
    <edge source="GRC" target="ESP">
      <data key="d0">2720748</data>
    </edge>
    <edge source="GRC" target="SWE">
      <data key="d0">2135703</data>
    </edge>
    <edge source="GRC" target="CHE">
      <data key="d0">195023</data>
    </edge>
    <edge source="GRC" target="THA">
      <data key="d0">3930237</data>
    </edge>
    <edge source="GRC" target="ARE">
      <data key="d0">939952</data>
    </edge>
    <edge source="GRC" target="TUN">
      <data key="d0">982825</data>
    </edge>
    <edge source="GRC" target="TUR">
      <data key="d0">13943676</data>
    </edge>
    <edge source="GRC" target="UKR">
      <data key="d0">816555</data>
    </edge>
    <edge source="GRC" target="MKD">
      <data key="d0">1411045</data>
    </edge>
    <edge source="GRC" target="EGY">
      <data key="d0">4317649</data>
    </edge>
    <edge source="GRC" target="GBR">
      <data key="d0">7060116</data>
    </edge>
    <edge source="GRC" target="USA">
      <data key="d0">15165861</data>
    </edge>
    <edge source="GRC" target="URY">
      <data key="d0">154032</data>
    </edge>
    <edge source="ITA" target="ALB">
      <data key="d0">1760565</data>
    </edge>
    <edge source="ITA" target="DZA">
      <data key="d0">13514224</data>
    </edge>
    <edge source="ITA" target="AZE">
      <data key="d0">240936</data>
    </edge>
    <edge source="ITA" target="ARG">
      <data key="d0">1890203</data>
    </edge>
    <edge source="ITA" target="AUS">
      <data key="d0">4527733</data>
    </edge>
    <edge source="ITA" target="AUT">
      <data key="d0">17692661</data>
    </edge>
    <edge source="ITA" target="ARM">
      <data key="d0">76066</data>
    </edge>
    <edge source="ITA" target="BEL">
      <data key="d0">9397092</data>
    </edge>
    <edge source="ITA" target="BOL">
      <data key="d0">15627</data>
    </edge>
    <edge source="ITA" target="BRA">
      <data key="d0">11986889</data>
    </edge>
    <edge source="ITA" target="BGR">
      <data key="d0">4150845</data>
    </edge>
    <edge source="ITA" target="BLR">
      <data key="d0">1115471</data>
    </edge>
    <edge source="ITA" target="KHM">
      <data key="d0">477431</data>
    </edge>
    <edge source="ITA" target="CMR">
      <data key="d0">208929</data>
    </edge>
    <edge source="ITA" target="CAN">
      <data key="d0">3452616</data>
    </edge>
    <edge source="ITA" target="LKA">
      <data key="d0">3182164</data>
    </edge>
    <edge source="ITA" target="CHL">
      <data key="d0">1660474</data>
    </edge>
    <edge source="ITA" target="CHN">
      <data key="d0">137062989</data>
    </edge>
    <edge source="ITA" target="COL">
      <data key="d0">4842508</data>
    </edge>
    <edge source="ITA" target="CRI">
      <data key="d0">1501610</data>
    </edge>
    <edge source="ITA" target="HRV">
      <data key="d0">8331893</data>
    </edge>
    <edge source="ITA" target="CZE">
      <data key="d0">6142942</data>
    </edge>
    <edge source="ITA" target="DNK">
      <data key="d0">6440799</data>
    </edge>
    <edge source="ITA" target="ECU">
      <data key="d0">2448037</data>
    </edge>
    <edge source="ITA" target="ETH">
      <data key="d0">529241</data>
    </edge>
    <edge source="ITA" target="EST">
      <data key="d0">200241</data>
    </edge>
    <edge source="ITA" target="FIN">
      <data key="d0">2079174</data>
    </edge>
    <edge source="ITA" target="FRA">
      <data key="d0">61215899</data>
    </edge>
    <edge source="ITA" target="GEO">
      <data key="d0">113772</data>
    </edge>
    <edge source="ITA" target="PSE">
      <data key="d0">27406</data>
    </edge>
    <edge source="ITA" target="DEU">
      <data key="d0">72906381</data>
    </edge>
    <edge source="ITA" target="GHA">
      <data key="d0">358638</data>
    </edge>
    <edge source="ITA" target="GRC">
      <data key="d0">6097262</data>
    </edge>
    <edge source="ITA" target="GTM">
      <data key="d0">162241</data>
    </edge>
    <edge source="ITA" target="HND">
      <data key="d0">66866</data>
    </edge>
    <edge source="ITA" target="HKG">
      <data key="d0">14898073</data>
    </edge>
    <edge source="ITA" target="HUN">
      <data key="d0">7171270</data>
    </edge>
    <edge source="ITA" target="IDN">
      <data key="d0">15301043</data>
    </edge>
    <edge source="ITA" target="IRL">
      <data key="d0">718327</data>
    </edge>
    <edge source="ITA" target="ISR">
      <data key="d0">9002733</data>
    </edge>
    <edge source="ITA" target="CIV">
      <data key="d0">283818</data>
    </edge>
    <edge source="ITA" target="JAM">
      <data key="d0">27034</data>
    </edge>
    <edge source="ITA" target="JPN">
      <data key="d0">3215636</data>
    </edge>
    <edge source="ITA" target="KAZ">
      <data key="d0">136498</data>
    </edge>
    <edge source="ITA" target="JOR">
      <data key="d0">2607752</data>
    </edge>
    <edge source="ITA" target="KOR">
      <data key="d0">5366184</data>
    </edge>
    <edge source="ITA" target="LBN">
      <data key="d0">9527854</data>
    </edge>
    <edge source="ITA" target="LVA">
      <data key="d0">369101</data>
    </edge>
    <edge source="ITA" target="LTU">
      <data key="d0">480489</data>
    </edge>
    <edge source="ITA" target="MDG">
      <data key="d0">21883</data>
    </edge>
    <edge source="ITA" target="MYS">
      <data key="d0">2419051</data>
    </edge>
    <edge source="ITA" target="MUS">
      <data key="d0">48563</data>
    </edge>
    <edge source="ITA" target="MEX">
      <data key="d0">7739816</data>
    </edge>
    <edge source="ITA" target="MDA">
      <data key="d0">637772</data>
    </edge>
    <edge source="ITA" target="MAR">
      <data key="d0">7161746</data>
    </edge>
    <edge source="ITA" target="OMN">
      <data key="d0">1976914</data>
    </edge>
    <edge source="ITA" target="NLD">
      <data key="d0">7110683</data>
    </edge>
    <edge source="ITA" target="NZL">
      <data key="d0">629908</data>
    </edge>
    <edge source="ITA" target="NIC">
      <data key="d0">154927</data>
    </edge>
    <edge source="ITA" target="NOR">
      <data key="d0">1222576</data>
    </edge>
    <edge source="ITA" target="PAK">
      <data key="d0">1755942</data>
    </edge>
    <edge source="ITA" target="PAN">
      <data key="d0">288613</data>
    </edge>
    <edge source="ITA" target="PRY">
      <data key="d0">65367</data>
    </edge>
    <edge source="ITA" target="PER">
      <data key="d0">2985908</data>
    </edge>
    <edge source="ITA" target="PHL">
      <data key="d0">625996</data>
    </edge>
    <edge source="ITA" target="POL">
      <data key="d0">16536288</data>
    </edge>
    <edge source="ITA" target="PRT">
      <data key="d0">5088383</data>
    </edge>
    <edge source="ITA" target="ROU">
      <data key="d0">11899238</data>
    </edge>
    <edge source="ITA" target="RUS">
      <data key="d0">5078829</data>
    </edge>
    <edge source="ITA" target="SAU">
      <data key="d0">4625613</data>
    </edge>
    <edge source="ITA" target="SEN">
      <data key="d0">1533828</data>
    </edge>
    <edge source="ITA" target="SRB">
      <data key="d0">2460109</data>
    </edge>
    <edge source="ITA" target="IND">
      <data key="d0">85609375</data>
    </edge>
    <edge source="ITA" target="SGP">
      <data key="d0">3119635</data>
    </edge>
    <edge source="ITA" target="SVK">
      <data key="d0">4043928</data>
    </edge>
    <edge source="ITA" target="VNM">
      <data key="d0">19344329</data>
    </edge>
    <edge source="ITA" target="SVN">
      <data key="d0">10199251</data>
    </edge>
    <edge source="ITA" target="ZAF">
      <data key="d0">626097</data>
    </edge>
    <edge source="ITA" target="ZWE">
      <data key="d0">26506</data>
    </edge>
    <edge source="ITA" target="ESP">
      <data key="d0">51928845</data>
    </edge>
    <edge source="ITA" target="SWE">
      <data key="d0">7382583</data>
    </edge>
    <edge source="ITA" target="CHE">
      <data key="d0">20392925</data>
    </edge>
    <edge source="ITA" target="THA">
      <data key="d0">6685592</data>
    </edge>
    <edge source="ITA" target="TGO">
      <data key="d0">66083</data>
    </edge>
    <edge source="ITA" target="ARE">
      <data key="d0">6038808</data>
    </edge>
    <edge source="ITA" target="TUN">
      <data key="d0">17675029</data>
    </edge>
    <edge source="ITA" target="TUR">
      <data key="d0">20152080</data>
    </edge>
    <edge source="ITA" target="UKR">
      <data key="d0">2498793</data>
    </edge>
    <edge source="ITA" target="MKD">
      <data key="d0">303952</data>
    </edge>
    <edge source="ITA" target="EGY">
      <data key="d0">16294712</data>
    </edge>
    <edge source="ITA" target="GBR">
      <data key="d0">16544085</data>
    </edge>
    <edge source="ITA" target="TZA">
      <data key="d0">216345</data>
    </edge>
    <edge source="ITA" target="USA">
      <data key="d0">32166762</data>
    </edge>
    <edge source="ITA" target="URY">
      <data key="d0">162241</data>
    </edge>
    <edge source="SRB" target="ALB">
      <data key="d0">13679</data>
    </edge>
    <edge source="SRB" target="AUT">
      <data key="d0">678289</data>
    </edge>
    <edge source="SRB" target="BGR">
      <data key="d0">647392</data>
    </edge>
    <edge source="SRB" target="HRV">
      <data key="d0">1810324</data>
    </edge>
    <edge source="SRB" target="CZE">
      <data key="d0">696389</data>
    </edge>
    <edge source="SRB" target="DEU">
      <data key="d0">427363</data>
    </edge>
    <edge source="SRB" target="GRC">
      <data key="d0">60296</data>
    </edge>
    <edge source="SRB" target="HUN">
      <data key="d0">703042</data>
    </edge>
    <edge source="SRB" target="ITA">
      <data key="d0">878880</data>
    </edge>
    <edge source="SRB" target="MDA">
      <data key="d0">78826</data>
    </edge>
    <edge source="SRB" target="NLD">
      <data key="d0">10944</data>
    </edge>
    <edge source="SRB" target="POL">
      <data key="d0">232689</data>
    </edge>
    <edge source="SRB" target="ROU">
      <data key="d0">847608</data>
    </edge>
    <edge source="SRB" target="SVK">
      <data key="d0">658153</data>
    </edge>
    <edge source="SRB" target="SVN">
      <data key="d0">2365628</data>
    </edge>
    <edge source="SRB" target="SWE">
      <data key="d0">47170</data>
    </edge>
    <edge source="SRB" target="CHE">
      <data key="d0">14354</data>
    </edge>
    <edge source="SRB" target="UKR">
      <data key="d0">216980</data>
    </edge>
    <edge source="SRB" target="MKD">
      <data key="d0">868317</data>
    </edge>
    <edge source="SRB" target="GBR">
      <data key="d0">10822</data>
    </edge>
    <edge source="SRB" target="USA">
      <data key="d0">15518</data>
    </edge>
    <edge source="IND" target="ALB">
      <data key="d0">40802</data>
    </edge>
    <edge source="IND" target="DZA">
      <data key="d0">1169556</data>
    </edge>
    <edge source="IND" target="AZE">
      <data key="d0">33824</data>
    </edge>
    <edge source="IND" target="ARG">
      <data key="d0">271533</data>
    </edge>
    <edge source="IND" target="AUS">
      <data key="d0">9492957</data>
    </edge>
    <edge source="IND" target="AUT">
      <data key="d0">3623487</data>
    </edge>
    <edge source="IND" target="BEL">
      <data key="d0">24801922</data>
    </edge>
    <edge source="IND" target="BWA">
      <data key="d0">391877</data>
    </edge>
    <edge source="IND" target="BRA">
      <data key="d0">4438735</data>
    </edge>
    <edge source="IND" target="BGR">
      <data key="d0">195417</data>
    </edge>
    <edge source="IND" target="BDI">
      <data key="d0">31768</data>
    </edge>
    <edge source="IND" target="BLR">
      <data key="d0">67268</data>
    </edge>
    <edge source="IND" target="KHM">
      <data key="d0">119028</data>
    </edge>
    <edge source="IND" target="CMR">
      <data key="d0">227714</data>
    </edge>
    <edge source="IND" target="CAN">
      <data key="d0">16500419</data>
    </edge>
    <edge source="IND" target="LKA">
      <data key="d0">7288402</data>
    </edge>
    <edge source="IND" target="CHL">
      <data key="d0">238327</data>
    </edge>
    <edge source="IND" target="CHN">
      <data key="d0">524292548</data>
    </edge>
    <edge source="IND" target="COL">
      <data key="d0">133771</data>
    </edge>
    <edge source="IND" target="CRI">
      <data key="d0">12993</data>
    </edge>
    <edge source="IND" target="HRV">
      <data key="d0">2148419</data>
    </edge>
    <edge source="IND" target="CZE">
      <data key="d0">1268265</data>
    </edge>
    <edge source="IND" target="BEN">
      <data key="d0">639842</data>
    </edge>
    <edge source="IND" target="DNK">
      <data key="d0">1930065</data>
    </edge>
    <edge source="IND" target="ECU">
      <data key="d0">298265</data>
    </edge>
    <edge source="IND" target="ETH">
      <data key="d0">997827</data>
    </edge>
    <edge source="IND" target="EST">
      <data key="d0">508571</data>
    </edge>
    <edge source="IND" target="FIN">
      <data key="d0">910399</data>
    </edge>
    <edge source="IND" target="FRA">
      <data key="d0">13119930</data>
    </edge>
    <edge source="IND" target="GEO">
      <data key="d0">151426</data>
    </edge>
    <edge source="IND" target="GMB">
      <data key="d0">45395</data>
    </edge>
    <edge source="IND" target="DEU">
      <data key="d0">14996922</data>
    </edge>
    <edge source="IND" target="GHA">
      <data key="d0">1248524</data>
    </edge>
    <edge source="IND" target="GRC">
      <data key="d0">341413</data>
    </edge>
    <edge source="IND" target="GTM">
      <data key="d0">59696</data>
    </edge>
    <edge source="IND" target="HKG">
      <data key="d0">20715739</data>
    </edge>
    <edge source="IND" target="HUN">
      <data key="d0">155488</data>
    </edge>
    <edge source="IND" target="IDN">
      <data key="d0">43371251</data>
    </edge>
    <edge source="IND" target="IRL">
      <data key="d0">5922390</data>
    </edge>
    <edge source="IND" target="ISR">
      <data key="d0">5025060</data>
    </edge>
    <edge source="IND" target="ITA">
      <data key="d0">30691847</data>
    </edge>
    <edge source="IND" target="CIV">
      <data key="d0">956520</data>
    </edge>
    <edge source="IND" target="JAM">
      <data key="d0">104659</data>
    </edge>
    <edge source="IND" target="JPN">
      <data key="d0">30237347</data>
    </edge>
    <edge source="IND" target="KAZ">
      <data key="d0">429637</data>
    </edge>
    <edge source="IND" target="JOR">
      <data key="d0">466941</data>
    </edge>
    <edge source="IND" target="KOR">
      <data key="d0">34761979</data>
    </edge>
    <edge source="IND" target="LBN">
      <data key="d0">920804</data>
    </edge>
    <edge source="IND" target="LVA">
      <data key="d0">55692</data>
    </edge>
    <edge source="IND" target="LTU">
      <data key="d0">247982</data>
    </edge>
    <edge source="IND" target="MDG">
      <data key="d0">293375</data>
    </edge>
    <edge source="IND" target="MWI">
      <data key="d0">702666</data>
    </edge>
    <edge source="IND" target="MYS">
      <data key="d0">25028587</data>
    </edge>
    <edge source="IND" target="MRT">
      <data key="d0">22053</data>
    </edge>
    <edge source="IND" target="MUS">
      <data key="d0">1504447</data>
    </edge>
    <edge source="IND" target="MEX">
      <data key="d0">1196655</data>
    </edge>
    <edge source="IND" target="MDA">
      <data key="d0">10196</data>
    </edge>
    <edge source="IND" target="MAR">
      <data key="d0">465619</data>
    </edge>
    <edge source="IND" target="MOZ">
      <data key="d0">665175</data>
    </edge>
    <edge source="IND" target="OMN">
      <data key="d0">19833996</data>
    </edge>
    <edge source="IND" target="NAM">
      <data key="d0">13106</data>
    </edge>
    <edge source="IND" target="NLD">
      <data key="d0">7382036</data>
    </edge>
    <edge source="IND" target="NZL">
      <data key="d0">2701372</data>
    </edge>
    <edge source="IND" target="NOR">
      <data key="d0">2969843</data>
    </edge>
    <edge source="IND" target="PAK">
      <data key="d0">3289453</data>
    </edge>
    <edge source="IND" target="PAN">
      <data key="d0">60305</data>
    </edge>
    <edge source="IND" target="PER">
      <data key="d0">64641</data>
    </edge>
    <edge source="IND" target="PHL">
      <data key="d0">7550501</data>
    </edge>
    <edge source="IND" target="POL">
      <data key="d0">11348344</data>
    </edge>
    <edge source="IND" target="PRT">
      <data key="d0">296933</data>
    </edge>
    <edge source="IND" target="ROU">
      <data key="d0">666826</data>
    </edge>
    <edge source="IND" target="RUS">
      <data key="d0">5108558</data>
    </edge>
    <edge source="IND" target="SAU">
      <data key="d0">91362262</data>
    </edge>
    <edge source="IND" target="SEN">
      <data key="d0">318596</data>
    </edge>
    <edge source="IND" target="SRB">
      <data key="d0">354274</data>
    </edge>
    <edge source="IND" target="SGP">
      <data key="d0">5616405</data>
    </edge>
    <edge source="IND" target="SVK">
      <data key="d0">120450</data>
    </edge>
    <edge source="IND" target="VNM">
      <data key="d0">28476697</data>
    </edge>
    <edge source="IND" target="SVN">
      <data key="d0">161561</data>
    </edge>
    <edge source="IND" target="ZAF">
      <data key="d0">5635541</data>
    </edge>
    <edge source="IND" target="ESP">
      <data key="d0">10698376</data>
    </edge>
    <edge source="IND" target="SWE">
      <data key="d0">1549329</data>
    </edge>
    <edge source="IND" target="CHE">
      <data key="d0">379194</data>
    </edge>
    <edge source="IND" target="THA">
      <data key="d0">18633113</data>
    </edge>
    <edge source="IND" target="TGO">
      <data key="d0">157211</data>
    </edge>
    <edge source="IND" target="ARE">
      <data key="d0">60180574</data>
    </edge>
    <edge source="IND" target="TUN">
      <data key="d0">298110</data>
    </edge>
    <edge source="IND" target="TUR">
      <data key="d0">3131796</data>
    </edge>
    <edge source="IND" target="UGA">
      <data key="d0">757237</data>
    </edge>
    <edge source="IND" target="UKR">
      <data key="d0">12648331</data>
    </edge>
    <edge source="IND" target="EGY">
      <data key="d0">9219614</data>
    </edge>
    <edge source="IND" target="GBR">
      <data key="d0">122422205</data>
    </edge>
    <edge source="IND" target="TZA">
      <data key="d0">2085422</data>
    </edge>
    <edge source="IND" target="USA">
      <data key="d0">84490767</data>
    </edge>
    <edge source="IND" target="BFA">
      <data key="d0">102119</data>
    </edge>
    <edge source="CHE" target="AUS">
      <data key="d0">21094</data>
    </edge>
    <edge source="CHE" target="AUT">
      <data key="d0">1613015</data>
    </edge>
    <edge source="CHE" target="BEL">
      <data key="d0">1749832</data>
    </edge>
    <edge source="CHE" target="BRA">
      <data key="d0">1600400</data>
    </edge>
    <edge source="CHE" target="BGR">
      <data key="d0">306296</data>
    </edge>
    <edge source="CHE" target="CAN">
      <data key="d0">312046</data>
    </edge>
    <edge source="CHE" target="CHL">
      <data key="d0">83842</data>
    </edge>
    <edge source="CHE" target="CHN">
      <data key="d0">210791</data>
    </edge>
    <edge source="CHE" target="CRI">
      <data key="d0">28276</data>
    </edge>
    <edge source="CHE" target="CZE">
      <data key="d0">1205508</data>
    </edge>
    <edge source="CHE" target="DNK">
      <data key="d0">548599</data>
    </edge>
    <edge source="CHE" target="FIN">
      <data key="d0">15354</data>
    </edge>
    <edge source="CHE" target="FRA">
      <data key="d0">17144286</data>
    </edge>
    <edge source="CHE" target="DEU">
      <data key="d0">13143203</data>
    </edge>
    <edge source="CHE" target="HKG">
      <data key="d0">598657</data>
    </edge>
    <edge source="CHE" target="HUN">
      <data key="d0">172386</data>
    </edge>
    <edge source="CHE" target="IDN">
      <data key="d0">16787</data>
    </edge>
    <edge source="CHE" target="IRL">
      <data key="d0">34199</data>
    </edge>
    <edge source="CHE" target="ISR">
      <data key="d0">20767</data>
    </edge>
    <edge source="CHE" target="ITA">
      <data key="d0">9845864</data>
    </edge>
    <edge source="CHE" target="JPN">
      <data key="d0">1588923</data>
    </edge>
    <edge source="CHE" target="KOR">
      <data key="d0">2770457</data>
    </edge>
    <edge source="CHE" target="LTU">
      <data key="d0">19619</data>
    </edge>
    <edge source="CHE" target="MYS">
      <data key="d0">63231</data>
    </edge>
    <edge source="CHE" target="MUS">
      <data key="d0">25610</data>
    </edge>
    <edge source="CHE" target="MEX">
      <data key="d0">45004</data>
    </edge>
    <edge source="CHE" target="NLD">
      <data key="d0">270940</data>
    </edge>
    <edge source="CHE" target="PAK">
      <data key="d0">80433</data>
    </edge>
    <edge source="CHE" target="POL">
      <data key="d0">84426</data>
    </edge>
    <edge source="CHE" target="PRT">
      <data key="d0">14973</data>
    </edge>
    <edge source="CHE" target="ROU">
      <data key="d0">16795</data>
    </edge>
    <edge source="CHE" target="RUS">
      <data key="d0">61952</data>
    </edge>
    <edge source="CHE" target="SRB">
      <data key="d0">151504</data>
    </edge>
    <edge source="CHE" target="IND">
      <data key="d0">280580</data>
    </edge>
    <edge source="CHE" target="VNM">
      <data key="d0">383788</data>
    </edge>
    <edge source="CHE" target="SVN">
      <data key="d0">14982</data>
    </edge>
    <edge source="CHE" target="ZAF">
      <data key="d0">13125</data>
    </edge>
    <edge source="CHE" target="ESP">
      <data key="d0">264101</data>
    </edge>
    <edge source="CHE" target="SWE">
      <data key="d0">19451</data>
    </edge>
    <edge source="CHE" target="THA">
      <data key="d0">210492</data>
    </edge>
    <edge source="CHE" target="ARE">
      <data key="d0">328281</data>
    </edge>
    <edge source="CHE" target="TUR">
      <data key="d0">49759</data>
    </edge>
    <edge source="CHE" target="EGY">
      <data key="d0">57308</data>
    </edge>
    <edge source="CHE" target="GBR">
      <data key="d0">307583</data>
    </edge>
    <edge source="CHE" target="USA">
      <data key="d0">1995029</data>
    </edge>
    <edge source="TUR" target="ALB">
      <data key="d0">1378679</data>
    </edge>
    <edge source="TUR" target="DZA">
      <data key="d0">7777425</data>
    </edge>
    <edge source="TUR" target="AZE">
      <data key="d0">4881306</data>
    </edge>
    <edge source="TUR" target="ARG">
      <data key="d0">121843</data>
    </edge>
    <edge source="TUR" target="AUS">
      <data key="d0">1163072</data>
    </edge>
    <edge source="TUR" target="AUT">
      <data key="d0">49820814</data>
    </edge>
    <edge source="TUR" target="BEL">
      <data key="d0">6576212</data>
    </edge>
    <edge source="TUR" target="BOL">
      <data key="d0">18198</data>
    </edge>
    <edge source="TUR" target="BRA">
      <data key="d0">4994232</data>
    </edge>
    <edge source="TUR" target="BGR">
      <data key="d0">7685909</data>
    </edge>
    <edge source="TUR" target="BLR">
      <data key="d0">157273</data>
    </edge>
    <edge source="TUR" target="KHM">
      <data key="d0">81422</data>
    </edge>
    <edge source="TUR" target="CMR">
      <data key="d0">251335</data>
    </edge>
    <edge source="TUR" target="CAN">
      <data key="d0">1538947</data>
    </edge>
    <edge source="TUR" target="LKA">
      <data key="d0">2332839</data>
    </edge>
    <edge source="TUR" target="CHL">
      <data key="d0">300007</data>
    </edge>
    <edge source="TUR" target="CHN">
      <data key="d0">840278164</data>
    </edge>
    <edge source="TUR" target="COL">
      <data key="d0">606183</data>
    </edge>
    <edge source="TUR" target="HRV">
      <data key="d0">1556467</data>
    </edge>
    <edge source="TUR" target="CZE">
      <data key="d0">300491</data>
    </edge>
    <edge source="TUR" target="BEN">
      <data key="d0">80284</data>
    </edge>
    <edge source="TUR" target="DNK">
      <data key="d0">1755037</data>
    </edge>
    <edge source="TUR" target="ECU">
      <data key="d0">162611</data>
    </edge>
    <edge source="TUR" target="EST">
      <data key="d0">36973</data>
    </edge>
    <edge source="TUR" target="FIN">
      <data key="d0">1554885</data>
    </edge>
    <edge source="TUR" target="FRA">
      <data key="d0">9339855</data>
    </edge>
    <edge source="TUR" target="GEO">
      <data key="d0">7149807</data>
    </edge>
    <edge source="TUR" target="PSE">
      <data key="d0">31141</data>
    </edge>
    <edge source="TUR" target="DEU">
      <data key="d0">32738868</data>
    </edge>
    <edge source="TUR" target="GHA">
      <data key="d0">534267</data>
    </edge>
    <edge source="TUR" target="GRC">
      <data key="d0">6770415</data>
    </edge>
    <edge source="TUR" target="HND">
      <data key="d0">38195</data>
    </edge>
    <edge source="TUR" target="HKG">
      <data key="d0">2765069</data>
    </edge>
    <edge source="TUR" target="HUN">
      <data key="d0">181504</data>
    </edge>
    <edge source="TUR" target="IDN">
      <data key="d0">12782909</data>
    </edge>
    <edge source="TUR" target="IRL">
      <data key="d0">6632596</data>
    </edge>
    <edge source="TUR" target="ISR">
      <data key="d0">37637791</data>
    </edge>
    <edge source="TUR" target="ITA">
      <data key="d0">87128367</data>
    </edge>
    <edge source="TUR" target="CIV">
      <data key="d0">641035</data>
    </edge>
    <edge source="TUR" target="JPN">
      <data key="d0">9341352</data>
    </edge>
    <edge source="TUR" target="KAZ">
      <data key="d0">99942</data>
    </edge>
    <edge source="TUR" target="JOR">
      <data key="d0">1875618</data>
    </edge>
    <edge source="TUR" target="KOR">
      <data key="d0">9547471</data>
    </edge>
    <edge source="TUR" target="KGZ">
      <data key="d0">486614</data>
    </edge>
    <edge source="TUR" target="LBN">
      <data key="d0">3777644</data>
    </edge>
    <edge source="TUR" target="LVA">
      <data key="d0">2710639</data>
    </edge>
    <edge source="TUR" target="LTU">
      <data key="d0">35737</data>
    </edge>
    <edge source="TUR" target="MDG">
      <data key="d0">62947</data>
    </edge>
    <edge source="TUR" target="MYS">
      <data key="d0">9872201</data>
    </edge>
    <edge source="TUR" target="MRT">
      <data key="d0">54156</data>
    </edge>
    <edge source="TUR" target="MUS">
      <data key="d0">105131</data>
    </edge>
    <edge source="TUR" target="MEX">
      <data key="d0">7422434</data>
    </edge>
    <edge source="TUR" target="MDA">
      <data key="d0">285047</data>
    </edge>
    <edge source="TUR" target="MAR">
      <data key="d0">1336300</data>
    </edge>
    <edge source="TUR" target="MOZ">
      <data key="d0">133686</data>
    </edge>
    <edge source="TUR" target="OMN">
      <data key="d0">1135957</data>
    </edge>
    <edge source="TUR" target="NAM">
      <data key="d0">61522</data>
    </edge>
    <edge source="TUR" target="NLD">
      <data key="d0">27579704</data>
    </edge>
    <edge source="TUR" target="NZL">
      <data key="d0">219570</data>
    </edge>
    <edge source="TUR" target="NER">
      <data key="d0">170284</data>
    </edge>
    <edge source="TUR" target="NOR">
      <data key="d0">687943</data>
    </edge>
    <edge source="TUR" target="PAK">
      <data key="d0">3665743</data>
    </edge>
    <edge source="TUR" target="PAN">
      <data key="d0">517974</data>
    </edge>
    <edge source="TUR" target="PER">
      <data key="d0">205025</data>
    </edge>
    <edge source="TUR" target="PHL">
      <data key="d0">571451</data>
    </edge>
    <edge source="TUR" target="POL">
      <data key="d0">8811344</data>
    </edge>
    <edge source="TUR" target="PRT">
      <data key="d0">7352870</data>
    </edge>
    <edge source="TUR" target="ROU">
      <data key="d0">5883691</data>
    </edge>
    <edge source="TUR" target="RUS">
      <data key="d0">27580914</data>
    </edge>
    <edge source="TUR" target="SAU">
      <data key="d0">8601089</data>
    </edge>
    <edge source="TUR" target="SEN">
      <data key="d0">890968</data>
    </edge>
    <edge source="TUR" target="SRB">
      <data key="d0">678175</data>
    </edge>
    <edge source="TUR" target="IND">
      <data key="d0">78261483</data>
    </edge>
    <edge source="TUR" target="SGP">
      <data key="d0">1884439</data>
    </edge>
    <edge source="TUR" target="SVK">
      <data key="d0">629132</data>
    </edge>
    <edge source="TUR" target="VNM">
      <data key="d0">9732389</data>
    </edge>
    <edge source="TUR" target="SVN">
      <data key="d0">427128</data>
    </edge>
    <edge source="TUR" target="ZAF">
      <data key="d0">5470143</data>
    </edge>
    <edge source="TUR" target="ESP">
      <data key="d0">64327673</data>
    </edge>
    <edge source="TUR" target="SWE">
      <data key="d0">3554083</data>
    </edge>
    <edge source="TUR" target="CHE">
      <data key="d0">933541</data>
    </edge>
    <edge source="TUR" target="THA">
      <data key="d0">7764159</data>
    </edge>
    <edge source="TUR" target="ARE">
      <data key="d0">12025476</data>
    </edge>
    <edge source="TUR" target="TUN">
      <data key="d0">3029453</data>
    </edge>
    <edge source="TUR" target="UGA">
      <data key="d0">67656</data>
    </edge>
    <edge source="TUR" target="UKR">
      <data key="d0">19476476</data>
    </edge>
    <edge source="TUR" target="MKD">
      <data key="d0">862972</data>
    </edge>
    <edge source="TUR" target="EGY">
      <data key="d0">29259438</data>
    </edge>
    <edge source="TUR" target="GBR">
      <data key="d0">12083598</data>
    </edge>
    <edge source="TUR" target="TZA">
      <data key="d0">789380</data>
    </edge>
    <edge source="TUR" target="USA">
      <data key="d0">47443731</data>
    </edge>
    <edge source="TUR" target="URY">
      <data key="d0">213256</data>
    </edge>
    <edge source="MKD" target="ALB">
      <data key="d0">1044734</data>
    </edge>
    <edge source="MKD" target="ARM">
      <data key="d0">12973</data>
    </edge>
    <edge source="MKD" target="BGR">
      <data key="d0">982132</data>
    </edge>
    <edge source="MKD" target="CHN">
      <data key="d0">3628483</data>
    </edge>
    <edge source="MKD" target="HRV">
      <data key="d0">304728</data>
    </edge>
    <edge source="MKD" target="CZE">
      <data key="d0">34297</data>
    </edge>
    <edge source="MKD" target="DEU">
      <data key="d0">14138</data>
    </edge>
    <edge source="MKD" target="GRC">
      <data key="d0">10192053</data>
    </edge>
    <edge source="MKD" target="HKG">
      <data key="d0">852391</data>
    </edge>
    <edge source="MKD" target="HUN">
      <data key="d0">11485</data>
    </edge>
    <edge source="MKD" target="ITA">
      <data key="d0">1835214</data>
    </edge>
    <edge source="MKD" target="KOR">
      <data key="d0">304687</data>
    </edge>
    <edge source="MKD" target="LBN">
      <data key="d0">16426</data>
    </edge>
    <edge source="MKD" target="NLD">
      <data key="d0">51669</data>
    </edge>
    <edge source="MKD" target="PAK">
      <data key="d0">20149</data>
    </edge>
    <edge source="MKD" target="POL">
      <data key="d0">285673</data>
    </edge>
    <edge source="MKD" target="SRB">
      <data key="d0">3512092</data>
    </edge>
    <edge source="MKD" target="IND">
      <data key="d0">72137</data>
    </edge>
    <edge source="MKD" target="SGP">
      <data key="d0">95666</data>
    </edge>
    <edge source="MKD" target="SVK">
      <data key="d0">92583</data>
    </edge>
    <edge source="MKD" target="VNM">
      <data key="d0">121662</data>
    </edge>
    <edge source="MKD" target="SVN">
      <data key="d0">353001</data>
    </edge>
    <edge source="MKD" target="CHE">
      <data key="d0">28540</data>
    </edge>
    <edge source="MKD" target="THA">
      <data key="d0">85347</data>
    </edge>
    <edge source="MKD" target="ARE">
      <data key="d0">66913</data>
    </edge>
    <edge source="MKD" target="TUR">
      <data key="d0">683075</data>
    </edge>
    <edge source="MKD" target="UKR">
      <data key="d0">31963</data>
    </edge>
    <edge source="MKD" target="EGY">
      <data key="d0">72057</data>
    </edge>
    <edge source="MKD" target="GBR">
      <data key="d0">133734</data>
    </edge>
    <edge source="DZA" target="BEL">
      <data key="d0">1415461</data>
    </edge>
    <edge source="DZA" target="BRA">
      <data key="d0">10668036</data>
    </edge>
    <edge source="DZA" target="CHN">
      <data key="d0">30244</data>
    </edge>
    <edge source="DZA" target="HRV">
      <data key="d0">3259684</data>
    </edge>
    <edge source="DZA" target="FRA">
      <data key="d0">7937363</data>
    </edge>
    <edge source="DZA" target="DEU">
      <data key="d0">19179</data>
    </edge>
    <edge source="DZA" target="GHA">
      <data key="d0">14924</data>
    </edge>
    <edge source="DZA" target="GRC">
      <data key="d0">2641515</data>
    </edge>
    <edge source="DZA" target="ITA">
      <data key="d0">3715818</data>
    </edge>
    <edge source="DZA" target="MEX">
      <data key="d0">12053481</data>
    </edge>
    <edge source="DZA" target="NZL">
      <data key="d0">29282</data>
    </edge>
    <edge source="DZA" target="POL">
      <data key="d0">14328733</data>
    </edge>
    <edge source="DZA" target="PRT">
      <data key="d0">271151</data>
    </edge>
    <edge source="DZA" target="IND">
      <data key="d0">2769790</data>
    </edge>
    <edge source="DZA" target="ESP">
      <data key="d0">2830517</data>
    </edge>
    <edge source="DZA" target="TUN">
      <data key="d0">486735</data>
    </edge>
    <edge source="DZA" target="TUR">
      <data key="d0">997394</data>
    </edge>
    <edge source="DZA" target="UKR">
      <data key="d0">3161333</data>
    </edge>
    <edge source="DZA" target="URY">
      <data key="d0">5795230</data>
    </edge>
    <edge source="BRA" target="ALB">
      <data key="d0">408943</data>
    </edge>
    <edge source="BRA" target="DZA">
      <data key="d0">20812</data>
    </edge>
    <edge source="BRA" target="ARG">
      <data key="d0">13430018</data>
    </edge>
    <edge source="BRA" target="AUS">
      <data key="d0">544277</data>
    </edge>
    <edge source="BRA" target="AUT">
      <data key="d0">4240097</data>
    </edge>
    <edge source="BRA" target="BEL">
      <data key="d0">68386411</data>
    </edge>
    <edge source="BRA" target="BOL">
      <data key="d0">6427297</data>
    </edge>
    <edge source="BRA" target="CMR">
      <data key="d0">1882000</data>
    </edge>
    <edge source="BRA" target="CAN">
      <data key="d0">32454859</data>
    </edge>
    <edge source="BRA" target="LKA">
      <data key="d0">283143</data>
    </edge>
    <edge source="BRA" target="CHL">
      <data key="d0">2522896</data>
    </edge>
    <edge source="BRA" target="CHN">
      <data key="d0">130364105</data>
    </edge>
    <edge source="BRA" target="COL">
      <data key="d0">7226457</data>
    </edge>
    <edge source="BRA" target="CRI">
      <data key="d0">591072</data>
    </edge>
    <edge source="BRA" target="CZE">
      <data key="d0">322184</data>
    </edge>
    <edge source="BRA" target="ECU">
      <data key="d0">2107472</data>
    </edge>
    <edge source="BRA" target="SLV">
      <data key="d0">509570</data>
    </edge>
    <edge source="BRA" target="ETH">
      <data key="d0">15800</data>
    </edge>
    <edge source="BRA" target="FIN">
      <data key="d0">18582074</data>
    </edge>
    <edge source="BRA" target="FRA">
      <data key="d0">4209129</data>
    </edge>
    <edge source="BRA" target="DEU">
      <data key="d0">15176032</data>
    </edge>
    <edge source="BRA" target="GHA">
      <data key="d0">70374</data>
    </edge>
    <edge source="BRA" target="GRC">
      <data key="d0">34809</data>
    </edge>
    <edge source="BRA" target="GTM">
      <data key="d0">470813</data>
    </edge>
    <edge source="BRA" target="HND">
      <data key="d0">190108</data>
    </edge>
    <edge source="BRA" target="HKG">
      <data key="d0">7196009</data>
    </edge>
    <edge source="BRA" target="IDN">
      <data key="d0">13710940</data>
    </edge>
    <edge source="BRA" target="IRL">
      <data key="d0">36600</data>
    </edge>
    <edge source="BRA" target="ITA">
      <data key="d0">81400991</data>
    </edge>
    <edge source="BRA" target="JPN">
      <data key="d0">7393203</data>
    </edge>
    <edge source="BRA" target="JOR">
      <data key="d0">22194</data>
    </edge>
    <edge source="BRA" target="KOR">
      <data key="d0">1049964</data>
    </edge>
    <edge source="BRA" target="MYS">
      <data key="d0">1309280</data>
    </edge>
    <edge source="BRA" target="MEX">
      <data key="d0">6382612</data>
    </edge>
    <edge source="BRA" target="MAR">
      <data key="d0">13822</data>
    </edge>
    <edge source="BRA" target="NLD">
      <data key="d0">23012790</data>
    </edge>
    <edge source="BRA" target="NZL">
      <data key="d0">243695</data>
    </edge>
    <edge source="BRA" target="NIC">
      <data key="d0">193575</data>
    </edge>
    <edge source="BRA" target="PAK">
      <data key="d0">98412</data>
    </edge>
    <edge source="BRA" target="PAN">
      <data key="d0">29070</data>
    </edge>
    <edge source="BRA" target="PRY">
      <data key="d0">7899677</data>
    </edge>
    <edge source="BRA" target="PER">
      <data key="d0">2348376</data>
    </edge>
    <edge source="BRA" target="PHL">
      <data key="d0">132176</data>
    </edge>
    <edge source="BRA" target="POL">
      <data key="d0">3190621</data>
    </edge>
    <edge source="BRA" target="PRT">
      <data key="d0">188452</data>
    </edge>
    <edge source="BRA" target="ROU">
      <data key="d0">177937</data>
    </edge>
    <edge source="BRA" target="RUS">
      <data key="d0">253893</data>
    </edge>
    <edge source="BRA" target="SAU">
      <data key="d0">125640</data>
    </edge>
    <edge source="BRA" target="IND">
      <data key="d0">23057951</data>
    </edge>
    <edge source="BRA" target="SGP">
      <data key="d0">97002</data>
    </edge>
    <edge source="BRA" target="VNM">
      <data key="d0">3324903</data>
    </edge>
    <edge source="BRA" target="SVN">
      <data key="d0">21169</data>
    </edge>
    <edge source="BRA" target="ZAF">
      <data key="d0">6437367</data>
    </edge>
    <edge source="BRA" target="ESP">
      <data key="d0">14224541</data>
    </edge>
    <edge source="BRA" target="SWE">
      <data key="d0">258976</data>
    </edge>
    <edge source="BRA" target="CHE">
      <data key="d0">353179</data>
    </edge>
    <edge source="BRA" target="THA">
      <data key="d0">1509679</data>
    </edge>
    <edge source="BRA" target="ARE">
      <data key="d0">1877557</data>
    </edge>
    <edge source="BRA" target="TUR">
      <data key="d0">2930969</data>
    </edge>
    <edge source="BRA" target="GBR">
      <data key="d0">1611497</data>
    </edge>
    <edge source="BRA" target="USA">
      <data key="d0">86376152</data>
    </edge>
    <edge source="BRA" target="URY">
      <data key="d0">2486467</data>
    </edge>
    <edge source="HRV" target="ALB">
      <data key="d0">19474</data>
    </edge>
    <edge source="HRV" target="AUT">
      <data key="d0">4067763</data>
    </edge>
    <edge source="HRV" target="BLR">
      <data key="d0">329663</data>
    </edge>
    <edge source="HRV" target="CAN">
      <data key="d0">23314</data>
    </edge>
    <edge source="HRV" target="CHN">
      <data key="d0">6304330</data>
    </edge>
    <edge source="HRV" target="CZE">
      <data key="d0">459803</data>
    </edge>
    <edge source="HRV" target="FRA">
      <data key="d0">45558</data>
    </edge>
    <edge source="HRV" target="DEU">
      <data key="d0">2886688</data>
    </edge>
    <edge source="HRV" target="HKG">
      <data key="d0">257642</data>
    </edge>
    <edge source="HRV" target="HUN">
      <data key="d0">662044</data>
    </edge>
    <edge source="HRV" target="IDN">
      <data key="d0">130590</data>
    </edge>
    <edge source="HRV" target="ITA">
      <data key="d0">12614480</data>
    </edge>
    <edge source="HRV" target="JPN">
      <data key="d0">30091</data>
    </edge>
    <edge source="HRV" target="KOR">
      <data key="d0">13121</data>
    </edge>
    <edge source="HRV" target="NLD">
      <data key="d0">80695</data>
    </edge>
    <edge source="HRV" target="POL">
      <data key="d0">1186244</data>
    </edge>
    <edge source="HRV" target="ROU">
      <data key="d0">12275</data>
    </edge>
    <edge source="HRV" target="RUS">
      <data key="d0">66068</data>
    </edge>
    <edge source="HRV" target="SRB">
      <data key="d0">871744</data>
    </edge>
    <edge source="HRV" target="IND">
      <data key="d0">310196</data>
    </edge>
    <edge source="HRV" target="SVK">
      <data key="d0">242150</data>
    </edge>
    <edge source="HRV" target="VNM">
      <data key="d0">1099884</data>
    </edge>
    <edge source="HRV" target="SVN">
      <data key="d0">9714898</data>
    </edge>
    <edge source="HRV" target="CHE">
      <data key="d0">11024</data>
    </edge>
    <edge source="HRV" target="THA">
      <data key="d0">47759</data>
    </edge>
    <edge source="HRV" target="TUR">
      <data key="d0">14484</data>
    </edge>
    <edge source="HRV" target="MKD">
      <data key="d0">19745</data>
    </edge>
    <edge source="HRV" target="USA">
      <data key="d0">18326</data>
    </edge>
    <edge source="GHA" target="CIV">
      <data key="d0">81332</data>
    </edge>
    <edge source="GHA" target="NER">
      <data key="d0">693702</data>
    </edge>
    <edge source="GHA" target="BFA">
      <data key="d0">236481</data>
    </edge>
    <edge source="MEX" target="ARG">
      <data key="d0">1232035</data>
    </edge>
    <edge source="MEX" target="AUS">
      <data key="d0">187898</data>
    </edge>
    <edge source="MEX" target="AUT">
      <data key="d0">519163</data>
    </edge>
    <edge source="MEX" target="BEL">
      <data key="d0">3620439</data>
    </edge>
    <edge source="MEX" target="BOL">
      <data key="d0">357136</data>
    </edge>
    <edge source="MEX" target="BRA">
      <data key="d0">12347657</data>
    </edge>
    <edge source="MEX" target="BGR">
      <data key="d0">146941</data>
    </edge>
    <edge source="MEX" target="CAN">
      <data key="d0">10299762</data>
    </edge>
    <edge source="MEX" target="LKA">
      <data key="d0">17105</data>
    </edge>
    <edge source="MEX" target="CHL">
      <data key="d0">2572501</data>
    </edge>
    <edge source="MEX" target="CHN">
      <data key="d0">12683560</data>
    </edge>
    <edge source="MEX" target="COL">
      <data key="d0">3293701</data>
    </edge>
    <edge source="MEX" target="CRI">
      <data key="d0">1753166</data>
    </edge>
    <edge source="MEX" target="DNK">
      <data key="d0">271384</data>
    </edge>
    <edge source="MEX" target="ECU">
      <data key="d0">3471387</data>
    </edge>
    <edge source="MEX" target="SLV">
      <data key="d0">1352888</data>
    </edge>
    <edge source="MEX" target="FRA">
      <data key="d0">2524310</data>
    </edge>
    <edge source="MEX" target="DEU">
      <data key="d0">7965531</data>
    </edge>
    <edge source="MEX" target="GRC">
      <data key="d0">22484</data>
    </edge>
    <edge source="MEX" target="GTM">
      <data key="d0">10865926</data>
    </edge>
    <edge source="MEX" target="HND">
      <data key="d0">1624991</data>
    </edge>
    <edge source="MEX" target="HKG">
      <data key="d0">168014</data>
    </edge>
    <edge source="MEX" target="IDN">
      <data key="d0">21746</data>
    </edge>
    <edge source="MEX" target="ISR">
      <data key="d0">17904</data>
    </edge>
    <edge source="MEX" target="ITA">
      <data key="d0">20415377</data>
    </edge>
    <edge source="MEX" target="JAM">
      <data key="d0">259475</data>
    </edge>
    <edge source="MEX" target="JPN">
      <data key="d0">74981498</data>
    </edge>
    <edge source="MEX" target="JOR">
      <data key="d0">362948</data>
    </edge>
    <edge source="MEX" target="KOR">
      <data key="d0">11062919</data>
    </edge>
    <edge source="MEX" target="MYS">
      <data key="d0">776051</data>
    </edge>
    <edge source="MEX" target="NLD">
      <data key="d0">14503244</data>
    </edge>
    <edge source="MEX" target="NZL">
      <data key="d0">19097</data>
    </edge>
    <edge source="MEX" target="NIC">
      <data key="d0">413674</data>
    </edge>
    <edge source="MEX" target="NOR">
      <data key="d0">41401</data>
    </edge>
    <edge source="MEX" target="PAK">
      <data key="d0">55072</data>
    </edge>
    <edge source="MEX" target="PAN">
      <data key="d0">181780</data>
    </edge>
    <edge source="MEX" target="PRY">
      <data key="d0">40352</data>
    </edge>
    <edge source="MEX" target="PER">
      <data key="d0">2854505</data>
    </edge>
    <edge source="MEX" target="PHL">
      <data key="d0">93994</data>
    </edge>
    <edge source="MEX" target="POL">
      <data key="d0">364265</data>
    </edge>
    <edge source="MEX" target="PRT">
      <data key="d0">16000</data>
    </edge>
    <edge source="MEX" target="ROU">
      <data key="d0">144338</data>
    </edge>
    <edge source="MEX" target="RUS">
      <data key="d0">374456</data>
    </edge>
    <edge source="MEX" target="SAU">
      <data key="d0">18592</data>
    </edge>
    <edge source="MEX" target="IND">
      <data key="d0">1004800</data>
    </edge>
    <edge source="MEX" target="SGP">
      <data key="d0">34438</data>
    </edge>
    <edge source="MEX" target="VNM">
      <data key="d0">74261</data>
    </edge>
    <edge source="MEX" target="ZAF">
      <data key="d0">19827</data>
    </edge>
    <edge source="MEX" target="ESP">
      <data key="d0">1245694</data>
    </edge>
    <edge source="MEX" target="SWE">
      <data key="d0">144860</data>
    </edge>
    <edge source="MEX" target="CHE">
      <data key="d0">152308</data>
    </edge>
    <edge source="MEX" target="THA">
      <data key="d0">140409</data>
    </edge>
    <edge source="MEX" target="ARE">
      <data key="d0">22195</data>
    </edge>
    <edge source="MEX" target="TUN">
      <data key="d0">4652401</data>
    </edge>
    <edge source="MEX" target="TUR">
      <data key="d0">4856796</data>
    </edge>
    <edge source="MEX" target="UKR">
      <data key="d0">1341469</data>
    </edge>
    <edge source="MEX" target="EGY">
      <data key="d0">132167</data>
    </edge>
    <edge source="MEX" target="GBR">
      <data key="d0">4296208</data>
    </edge>
    <edge source="MEX" target="USA">
      <data key="d0">239550976</data>
    </edge>
    <edge source="MEX" target="URY">
      <data key="d0">244745</data>
    </edge>
    <edge source="NZL" target="ARG">
      <data key="d0">68677</data>
    </edge>
    <edge source="NZL" target="AUS">
      <data key="d0">7225999</data>
    </edge>
    <edge source="NZL" target="BRA">
      <data key="d0">352758</data>
    </edge>
    <edge source="NZL" target="LKA">
      <data key="d0">339325</data>
    </edge>
    <edge source="NZL" target="CHL">
      <data key="d0">895237</data>
    </edge>
    <edge source="NZL" target="CHN">
      <data key="d0">2385019</data>
    </edge>
    <edge source="NZL" target="COL">
      <data key="d0">26018</data>
    </edge>
    <edge source="NZL" target="ETH">
      <data key="d0">65054</data>
    </edge>
    <edge source="NZL" target="FRA">
      <data key="d0">127562</data>
    </edge>
    <edge source="NZL" target="DEU">
      <data key="d0">955980</data>
    </edge>
    <edge source="NZL" target="HKG">
      <data key="d0">564808</data>
    </edge>
    <edge source="NZL" target="IDN">
      <data key="d0">1492364</data>
    </edge>
    <edge source="NZL" target="ITA">
      <data key="d0">177847</data>
    </edge>
    <edge source="NZL" target="JPN">
      <data key="d0">1018317</data>
    </edge>
    <edge source="NZL" target="KOR">
      <data key="d0">1563304</data>
    </edge>
    <edge source="NZL" target="MYS">
      <data key="d0">3158475</data>
    </edge>
    <edge source="NZL" target="NLD">
      <data key="d0">25204</data>
    </edge>
    <edge source="NZL" target="PAK">
      <data key="d0">90472</data>
    </edge>
    <edge source="NZL" target="PER">
      <data key="d0">385426</data>
    </edge>
    <edge source="NZL" target="PHL">
      <data key="d0">425279</data>
    </edge>
    <edge source="NZL" target="PRT">
      <data key="d0">124302</data>
    </edge>
    <edge source="NZL" target="RUS">
      <data key="d0">35703</data>
    </edge>
    <edge source="NZL" target="SAU">
      <data key="d0">162903</data>
    </edge>
    <edge source="NZL" target="IND">
      <data key="d0">356003</data>
    </edge>
    <edge source="NZL" target="SGP">
      <data key="d0">61323</data>
    </edge>
    <edge source="NZL" target="VNM">
      <data key="d0">1199885</data>
    </edge>
    <edge source="NZL" target="SVN">
      <data key="d0">741458</data>
    </edge>
    <edge source="NZL" target="ZAF">
      <data key="d0">946614</data>
    </edge>
    <edge source="NZL" target="ESP">
      <data key="d0">12739</data>
    </edge>
    <edge source="NZL" target="THA">
      <data key="d0">1413584</data>
    </edge>
    <edge source="NZL" target="TUR">
      <data key="d0">894529</data>
    </edge>
    <edge source="NZL" target="GBR">
      <data key="d0">184055</data>
    </edge>
    <edge source="NZL" target="USA">
      <data key="d0">4079501</data>
    </edge>
    <edge source="NZL" target="URY">
      <data key="d0">83522</data>
    </edge>
    <edge source="POL" target="AZE">
      <data key="d0">42838</data>
    </edge>
    <edge source="POL" target="ARG">
      <data key="d0">16827</data>
    </edge>
    <edge source="POL" target="AUS">
      <data key="d0">26080</data>
    </edge>
    <edge source="POL" target="AUT">
      <data key="d0">933305</data>
    </edge>
    <edge source="POL" target="BEL">
      <data key="d0">2623241</data>
    </edge>
    <edge source="POL" target="BRA">
      <data key="d0">1975879</data>
    </edge>
    <edge source="POL" target="BGR">
      <data key="d0">233519</data>
    </edge>
    <edge source="POL" target="BLR">
      <data key="d0">6575322</data>
    </edge>
    <edge source="POL" target="CAN">
      <data key="d0">77099</data>
    </edge>
    <edge source="POL" target="CHL">
      <data key="d0">43040</data>
    </edge>
    <edge source="POL" target="CHN">
      <data key="d0">540017</data>
    </edge>
    <edge source="POL" target="HRV">
      <data key="d0">167267</data>
    </edge>
    <edge source="POL" target="CZE">
      <data key="d0">15348516</data>
    </edge>
    <edge source="POL" target="DNK">
      <data key="d0">1242555</data>
    </edge>
    <edge source="POL" target="ECU">
      <data key="d0">58085</data>
    </edge>
    <edge source="POL" target="EST">
      <data key="d0">319184</data>
    </edge>
    <edge source="POL" target="FIN">
      <data key="d0">423974</data>
    </edge>
    <edge source="POL" target="FRA">
      <data key="d0">1344971</data>
    </edge>
    <edge source="POL" target="DEU">
      <data key="d0">32803108</data>
    </edge>
    <edge source="POL" target="GRC">
      <data key="d0">119722</data>
    </edge>
    <edge source="POL" target="HKG">
      <data key="d0">4252888</data>
    </edge>
    <edge source="POL" target="HUN">
      <data key="d0">5280265</data>
    </edge>
    <edge source="POL" target="IRL">
      <data key="d0">115544</data>
    </edge>
    <edge source="POL" target="ISR">
      <data key="d0">1812881</data>
    </edge>
    <edge source="POL" target="ITA">
      <data key="d0">1588394</data>
    </edge>
    <edge source="POL" target="JPN">
      <data key="d0">82585</data>
    </edge>
    <edge source="POL" target="KAZ">
      <data key="d0">79904</data>
    </edge>
    <edge source="POL" target="JOR">
      <data key="d0">14746</data>
    </edge>
    <edge source="POL" target="KOR">
      <data key="d0">15942</data>
    </edge>
    <edge source="POL" target="LBN">
      <data key="d0">12372</data>
    </edge>
    <edge source="POL" target="LVA">
      <data key="d0">1037031</data>
    </edge>
    <edge source="POL" target="LTU">
      <data key="d0">5852521</data>
    </edge>
    <edge source="POL" target="MYS">
      <data key="d0">46181</data>
    </edge>
    <edge source="POL" target="MEX">
      <data key="d0">12758</data>
    </edge>
    <edge source="POL" target="MDA">
      <data key="d0">255031</data>
    </edge>
    <edge source="POL" target="MAR">
      <data key="d0">35363705</data>
    </edge>
    <edge source="POL" target="NLD">
      <data key="d0">787998</data>
    </edge>
    <edge source="POL" target="NIC">
      <data key="d0">17101</data>
    </edge>
    <edge source="POL" target="NOR">
      <data key="d0">410040</data>
    </edge>
    <edge source="POL" target="PRT">
      <data key="d0">339915</data>
    </edge>
    <edge source="POL" target="ROU">
      <data key="d0">2254643</data>
    </edge>
    <edge source="POL" target="RUS">
      <data key="d0">10209983</data>
    </edge>
    <edge source="POL" target="SAU">
      <data key="d0">13076</data>
    </edge>
    <edge source="POL" target="SRB">
      <data key="d0">443899</data>
    </edge>
    <edge source="POL" target="IND">
      <data key="d0">44109</data>
    </edge>
    <edge source="POL" target="SGP">
      <data key="d0">23721</data>
    </edge>
    <edge source="POL" target="SVK">
      <data key="d0">4836571</data>
    </edge>
    <edge source="POL" target="VNM">
      <data key="d0">10335</data>
    </edge>
    <edge source="POL" target="SVN">
      <data key="d0">638001</data>
    </edge>
    <edge source="POL" target="ZAF">
      <data key="d0">68741</data>
    </edge>
    <edge source="POL" target="ESP">
      <data key="d0">156518</data>
    </edge>
    <edge source="POL" target="SWE">
      <data key="d0">3200129</data>
    </edge>
    <edge source="POL" target="CHE">
      <data key="d0">11673662</data>
    </edge>
    <edge source="POL" target="THA">
      <data key="d0">133452</data>
    </edge>
    <edge source="POL" target="ARE">
      <data key="d0">37300</data>
    </edge>
    <edge source="POL" target="TUR">
      <data key="d0">216561</data>
    </edge>
    <edge source="POL" target="UKR">
      <data key="d0">8460001</data>
    </edge>
    <edge source="POL" target="MKD">
      <data key="d0">50322</data>
    </edge>
    <edge source="POL" target="EGY">
      <data key="d0">160874</data>
    </edge>
    <edge source="POL" target="GBR">
      <data key="d0">988743</data>
    </edge>
    <edge source="POL" target="USA">
      <data key="d0">879875</data>
    </edge>
    <edge source="PRT" target="ALB">
      <data key="d0">17485</data>
    </edge>
    <edge source="PRT" target="DZA">
      <data key="d0">3809009</data>
    </edge>
    <edge source="PRT" target="ARG">
      <data key="d0">263865</data>
    </edge>
    <edge source="PRT" target="AUS">
      <data key="d0">18999</data>
    </edge>
    <edge source="PRT" target="AUT">
      <data key="d0">34400</data>
    </edge>
    <edge source="PRT" target="ARM">
      <data key="d0">101174</data>
    </edge>
    <edge source="PRT" target="BEL">
      <data key="d0">2552695</data>
    </edge>
    <edge source="PRT" target="BRA">
      <data key="d0">632290</data>
    </edge>
    <edge source="PRT" target="BGR">
      <data key="d0">17543</data>
    </edge>
    <edge source="PRT" target="BLR">
      <data key="d0">16997</data>
    </edge>
    <edge source="PRT" target="CAN">
      <data key="d0">167893</data>
    </edge>
    <edge source="PRT" target="CHL">
      <data key="d0">30690</data>
    </edge>
    <edge source="PRT" target="CHN">
      <data key="d0">43601627</data>
    </edge>
    <edge source="PRT" target="COL">
      <data key="d0">68390</data>
    </edge>
    <edge source="PRT" target="CRI">
      <data key="d0">26850</data>
    </edge>
    <edge source="PRT" target="CZE">
      <data key="d0">85713</data>
    </edge>
    <edge source="PRT" target="DNK">
      <data key="d0">813882</data>
    </edge>
    <edge source="PRT" target="ECU">
      <data key="d0">15259</data>
    </edge>
    <edge source="PRT" target="EST">
      <data key="d0">10636</data>
    </edge>
    <edge source="PRT" target="FRA">
      <data key="d0">16178305</data>
    </edge>
    <edge source="PRT" target="DEU">
      <data key="d0">8379140</data>
    </edge>
    <edge source="PRT" target="GHA">
      <data key="d0">54323</data>
    </edge>
    <edge source="PRT" target="GRC">
      <data key="d0">204485</data>
    </edge>
    <edge source="PRT" target="HKG">
      <data key="d0">364805</data>
    </edge>
    <edge source="PRT" target="IDN">
      <data key="d0">193196</data>
    </edge>
    <edge source="PRT" target="IRL">
      <data key="d0">434412</data>
    </edge>
    <edge source="PRT" target="ISR">
      <data key="d0">3003009</data>
    </edge>
    <edge source="PRT" target="ITA">
      <data key="d0">8948499</data>
    </edge>
    <edge source="PRT" target="CIV">
      <data key="d0">19301</data>
    </edge>
    <edge source="PRT" target="JPN">
      <data key="d0">254301</data>
    </edge>
    <edge source="PRT" target="KOR">
      <data key="d0">237528</data>
    </edge>
    <edge source="PRT" target="LBN">
      <data key="d0">836101</data>
    </edge>
    <edge source="PRT" target="LTU">
      <data key="d0">15272</data>
    </edge>
    <edge source="PRT" target="MYS">
      <data key="d0">196731</data>
    </edge>
    <edge source="PRT" target="MUS">
      <data key="d0">31526</data>
    </edge>
    <edge source="PRT" target="MEX">
      <data key="d0">151117</data>
    </edge>
    <edge source="PRT" target="MDA">
      <data key="d0">17194</data>
    </edge>
    <edge source="PRT" target="MAR">
      <data key="d0">2120925</data>
    </edge>
    <edge source="PRT" target="MOZ">
      <data key="d0">711371</data>
    </edge>
    <edge source="PRT" target="OMN">
      <data key="d0">28284</data>
    </edge>
    <edge source="PRT" target="NLD">
      <data key="d0">697376</data>
    </edge>
    <edge source="PRT" target="NZL">
      <data key="d0">15811</data>
    </edge>
    <edge source="PRT" target="PAK">
      <data key="d0">14385</data>
    </edge>
    <edge source="PRT" target="PER">
      <data key="d0">982963</data>
    </edge>
    <edge source="PRT" target="POL">
      <data key="d0">678841</data>
    </edge>
    <edge source="PRT" target="RUS">
      <data key="d0">128203</data>
    </edge>
    <edge source="PRT" target="SAU">
      <data key="d0">430649</data>
    </edge>
    <edge source="PRT" target="SEN">
      <data key="d0">199327</data>
    </edge>
    <edge source="PRT" target="IND">
      <data key="d0">3288623</data>
    </edge>
    <edge source="PRT" target="SGP">
      <data key="d0">39248</data>
    </edge>
    <edge source="PRT" target="SVK">
      <data key="d0">20040</data>
    </edge>
    <edge source="PRT" target="VNM">
      <data key="d0">52919</data>
    </edge>
    <edge source="PRT" target="ZAF">
      <data key="d0">106641</data>
    </edge>
    <edge source="PRT" target="ESP">
      <data key="d0">44271189</data>
    </edge>
    <edge source="PRT" target="SWE">
      <data key="d0">618161</data>
    </edge>
    <edge source="PRT" target="CHE">
      <data key="d0">435498</data>
    </edge>
    <edge source="PRT" target="THA">
      <data key="d0">446032</data>
    </edge>
    <edge source="PRT" target="ARE">
      <data key="d0">107377</data>
    </edge>
    <edge source="PRT" target="TUN">
      <data key="d0">674646</data>
    </edge>
    <edge source="PRT" target="TUR">
      <data key="d0">1551995</data>
    </edge>
    <edge source="PRT" target="UKR">
      <data key="d0">21706</data>
    </edge>
    <edge source="PRT" target="MKD">
      <data key="d0">17264</data>
    </edge>
    <edge source="PRT" target="EGY">
      <data key="d0">2825648</data>
    </edge>
    <edge source="PRT" target="GBR">
      <data key="d0">5715637</data>
    </edge>
    <edge source="PRT" target="USA">
      <data key="d0">1188428</data>
    </edge>
    <edge source="ESP" target="ALB">
      <data key="d0">86135</data>
    </edge>
    <edge source="ESP" target="DZA">
      <data key="d0">16610147</data>
    </edge>
    <edge source="ESP" target="AZE">
      <data key="d0">298852</data>
    </edge>
    <edge source="ESP" target="ARG">
      <data key="d0">3427839</data>
    </edge>
    <edge source="ESP" target="AUS">
      <data key="d0">1099715</data>
    </edge>
    <edge source="ESP" target="AUT">
      <data key="d0">1804421</data>
    </edge>
    <edge source="ESP" target="BEL">
      <data key="d0">7212340</data>
    </edge>
    <edge source="ESP" target="BOL">
      <data key="d0">214715</data>
    </edge>
    <edge source="ESP" target="BRA">
      <data key="d0">15166443</data>
    </edge>
    <edge source="ESP" target="BGR">
      <data key="d0">1700185</data>
    </edge>
    <edge source="ESP" target="BLR">
      <data key="d0">28294</data>
    </edge>
    <edge source="ESP" target="CMR">
      <data key="d0">1221710</data>
    </edge>
    <edge source="ESP" target="CAN">
      <data key="d0">4629922</data>
    </edge>
    <edge source="ESP" target="CAF">
      <data key="d0">13140</data>
    </edge>
    <edge source="ESP" target="LKA">
      <data key="d0">267719</data>
    </edge>
    <edge source="ESP" target="CHL">
      <data key="d0">2815215</data>
    </edge>
    <edge source="ESP" target="CHN">
      <data key="d0">71487142</data>
    </edge>
    <edge source="ESP" target="COL">
      <data key="d0">15347198</data>
    </edge>
    <edge source="ESP" target="CRI">
      <data key="d0">915264</data>
    </edge>
    <edge source="ESP" target="HRV">
      <data key="d0">197772</data>
    </edge>
    <edge source="ESP" target="CZE">
      <data key="d0">2354084</data>
    </edge>
    <edge source="ESP" target="BEN">
      <data key="d0">1149762</data>
    </edge>
    <edge source="ESP" target="DNK">
      <data key="d0">1381149</data>
    </edge>
    <edge source="ESP" target="ECU">
      <data key="d0">1678135</data>
    </edge>
    <edge source="ESP" target="SLV">
      <data key="d0">71367</data>
    </edge>
    <edge source="ESP" target="EST">
      <data key="d0">1066541</data>
    </edge>
    <edge source="ESP" target="FIN">
      <data key="d0">2675355</data>
    </edge>
    <edge source="ESP" target="FRA">
      <data key="d0">127235405</data>
    </edge>
    <edge source="ESP" target="DEU">
      <data key="d0">36586700</data>
    </edge>
    <edge source="ESP" target="GHA">
      <data key="d0">3877584</data>
    </edge>
    <edge source="ESP" target="GRC">
      <data key="d0">2028130</data>
    </edge>
    <edge source="ESP" target="GTM">
      <data key="d0">307979</data>
    </edge>
    <edge source="ESP" target="HKG">
      <data key="d0">4128945</data>
    </edge>
    <edge source="ESP" target="HUN">
      <data key="d0">732717</data>
    </edge>
    <edge source="ESP" target="IDN">
      <data key="d0">1105332</data>
    </edge>
    <edge source="ESP" target="IRL">
      <data key="d0">15617911</data>
    </edge>
    <edge source="ESP" target="ISR">
      <data key="d0">4758668</data>
    </edge>
    <edge source="ESP" target="ITA">
      <data key="d0">48561157</data>
    </edge>
    <edge source="ESP" target="CIV">
      <data key="d0">3296867</data>
    </edge>
    <edge source="ESP" target="JAM">
      <data key="d0">15525</data>
    </edge>
    <edge source="ESP" target="JPN">
      <data key="d0">2066226</data>
    </edge>
    <edge source="ESP" target="KAZ">
      <data key="d0">168162</data>
    </edge>
    <edge source="ESP" target="JOR">
      <data key="d0">1482552</data>
    </edge>
    <edge source="ESP" target="KOR">
      <data key="d0">3127789</data>
    </edge>
    <edge source="ESP" target="LBN">
      <data key="d0">2469743</data>
    </edge>
    <edge source="ESP" target="LVA">
      <data key="d0">704253</data>
    </edge>
    <edge source="ESP" target="LTU">
      <data key="d0">2097616</data>
    </edge>
    <edge source="ESP" target="MDG">
      <data key="d0">11386</data>
    </edge>
    <edge source="ESP" target="MYS">
      <data key="d0">1632453</data>
    </edge>
    <edge source="ESP" target="MRT">
      <data key="d0">602679</data>
    </edge>
    <edge source="ESP" target="MUS">
      <data key="d0">51505</data>
    </edge>
    <edge source="ESP" target="MEX">
      <data key="d0">8655952</data>
    </edge>
    <edge source="ESP" target="MAR">
      <data key="d0">41415916</data>
    </edge>
    <edge source="ESP" target="OMN">
      <data key="d0">646395</data>
    </edge>
    <edge source="ESP" target="NLD">
      <data key="d0">14380225</data>
    </edge>
    <edge source="ESP" target="NZL">
      <data key="d0">40888</data>
    </edge>
    <edge source="ESP" target="NIC">
      <data key="d0">15080</data>
    </edge>
    <edge source="ESP" target="NER">
      <data key="d0">10613</data>
    </edge>
    <edge source="ESP" target="NOR">
      <data key="d0">23643698</data>
    </edge>
    <edge source="ESP" target="PAK">
      <data key="d0">440377</data>
    </edge>
    <edge source="ESP" target="PAN">
      <data key="d0">1736608</data>
    </edge>
    <edge source="ESP" target="PRY">
      <data key="d0">297527</data>
    </edge>
    <edge source="ESP" target="PER">
      <data key="d0">4481215</data>
    </edge>
    <edge source="ESP" target="PHL">
      <data key="d0">457907</data>
    </edge>
    <edge source="ESP" target="POL">
      <data key="d0">6988380</data>
    </edge>
    <edge source="ESP" target="PRT">
      <data key="d0">61154693</data>
    </edge>
    <edge source="ESP" target="ROU">
      <data key="d0">498482</data>
    </edge>
    <edge source="ESP" target="RUS">
      <data key="d0">3277108</data>
    </edge>
    <edge source="ESP" target="SAU">
      <data key="d0">19611971</data>
    </edge>
    <edge source="ESP" target="SEN">
      <data key="d0">1361925</data>
    </edge>
    <edge source="ESP" target="SRB">
      <data key="d0">189031</data>
    </edge>
    <edge source="ESP" target="IND">
      <data key="d0">15753015</data>
    </edge>
    <edge source="ESP" target="SGP">
      <data key="d0">595474</data>
    </edge>
    <edge source="ESP" target="SVK">
      <data key="d0">232026</data>
    </edge>
    <edge source="ESP" target="VNM">
      <data key="d0">3472641</data>
    </edge>
    <edge source="ESP" target="SVN">
      <data key="d0">117461</data>
    </edge>
    <edge source="ESP" target="ZAF">
      <data key="d0">3245070</data>
    </edge>
    <edge source="ESP" target="SWE">
      <data key="d0">1734917</data>
    </edge>
    <edge source="ESP" target="CHE">
      <data key="d0">3214375</data>
    </edge>
    <edge source="ESP" target="THA">
      <data key="d0">1116967</data>
    </edge>
    <edge source="ESP" target="TGO">
      <data key="d0">858531</data>
    </edge>
    <edge source="ESP" target="ARE">
      <data key="d0">12585233</data>
    </edge>
    <edge source="ESP" target="TUN">
      <data key="d0">4645365</data>
    </edge>
    <edge source="ESP" target="TUR">
      <data key="d0">16412252</data>
    </edge>
    <edge source="ESP" target="UGA">
      <data key="d0">69729</data>
    </edge>
    <edge source="ESP" target="UKR">
      <data key="d0">537077</data>
    </edge>
    <edge source="ESP" target="MKD">
      <data key="d0">51195</data>
    </edge>
    <edge source="ESP" target="EGY">
      <data key="d0">10753081</data>
    </edge>
    <edge source="ESP" target="GBR">
      <data key="d0">68958963</data>
    </edge>
    <edge source="ESP" target="TZA">
      <data key="d0">1568661</data>
    </edge>
    <edge source="ESP" target="USA">
      <data key="d0">32122791</data>
    </edge>
    <edge source="ESP" target="BFA">
      <data key="d0">595734</data>
    </edge>
    <edge source="ESP" target="URY">
      <data key="d0">1912984</data>
    </edge>
    <edge source="TUN" target="DZA">
      <data key="d0">9705200</data>
    </edge>
    <edge source="TUN" target="BEL">
      <data key="d0">26717</data>
    </edge>
    <edge source="TUN" target="BRA">
      <data key="d0">50096</data>
    </edge>
    <edge source="TUN" target="BGR">
      <data key="d0">168712</data>
    </edge>
    <edge source="TUN" target="CMR">
      <data key="d0">2011541</data>
    </edge>
    <edge source="TUN" target="CHN">
      <data key="d0">1690727</data>
    </edge>
    <edge source="TUN" target="HRV">
      <data key="d0">915309</data>
    </edge>
    <edge source="TUN" target="BEN">
      <data key="d0">868429</data>
    </edge>
    <edge source="TUN" target="DNK">
      <data key="d0">1605396</data>
    </edge>
    <edge source="TUN" target="FIN">
      <data key="d0">153087</data>
    </edge>
    <edge source="TUN" target="FRA">
      <data key="d0">512227</data>
    </edge>
    <edge source="TUN" target="GMB">
      <data key="d0">46481</data>
    </edge>
    <edge source="TUN" target="GHA">
      <data key="d0">4131405</data>
    </edge>
    <edge source="TUN" target="GRC">
      <data key="d0">1366563</data>
    </edge>
    <edge source="TUN" target="HKG">
      <data key="d0">1024431</data>
    </edge>
    <edge source="TUN" target="ITA">
      <data key="d0">9070279</data>
    </edge>
    <edge source="TUN" target="CIV">
      <data key="d0">2383170</data>
    </edge>
    <edge source="TUN" target="JOR">
      <data key="d0">55755</data>
    </edge>
    <edge source="TUN" target="LBN">
      <data key="d0">1322872</data>
    </edge>
    <edge source="TUN" target="MRT">
      <data key="d0">71108</data>
    </edge>
    <edge source="TUN" target="MAR">
      <data key="d0">46930</data>
    </edge>
    <edge source="TUN" target="NER">
      <data key="d0">1142823</data>
    </edge>
    <edge source="TUN" target="NOR">
      <data key="d0">2916837</data>
    </edge>
    <edge source="TUN" target="PRT">
      <data key="d0">1009562</data>
    </edge>
    <edge source="TUN" target="ROU">
      <data key="d0">214496</data>
    </edge>
    <edge source="TUN" target="SAU">
      <data key="d0">41009</data>
    </edge>
    <edge source="TUN" target="SEN">
      <data key="d0">2264083</data>
    </edge>
    <edge source="TUN" target="IND">
      <data key="d0">577641</data>
    </edge>
    <edge source="TUN" target="SGP">
      <data key="d0">53579</data>
    </edge>
    <edge source="TUN" target="SVN">
      <data key="d0">139050</data>
    </edge>
    <edge source="TUN" target="ESP">
      <data key="d0">493739</data>
    </edge>
    <edge source="TUN" target="TGO">
      <data key="d0">489755</data>
    </edge>
    <edge source="TUN" target="EGY">
      <data key="d0">23607</data>
    </edge>
    <edge source="TUN" target="GBR">
      <data key="d0">855781</data>
    </edge>
    <edge source="TUN" target="BFA">
      <data key="d0">1102965</data>
    </edge>
    <edge source="UKR" target="AZE">
      <data key="d0">1540165</data>
    </edge>
    <edge source="UKR" target="ARG">
      <data key="d0">12999</data>
    </edge>
    <edge source="UKR" target="AUT">
      <data key="d0">3154719</data>
    </edge>
    <edge source="UKR" target="ARM">
      <data key="d0">553612</data>
    </edge>
    <edge source="UKR" target="BEL">
      <data key="d0">17578</data>
    </edge>
    <edge source="UKR" target="BGR">
      <data key="d0">2645417</data>
    </edge>
    <edge source="UKR" target="BLR">
      <data key="d0">32666967</data>
    </edge>
    <edge source="UKR" target="CAN">
      <data key="d0">16997</data>
    </edge>
    <edge source="UKR" target="LKA">
      <data key="d0">25496</data>
    </edge>
    <edge source="UKR" target="CHN">
      <data key="d0">738684</data>
    </edge>
    <edge source="UKR" target="HRV">
      <data key="d0">10229</data>
    </edge>
    <edge source="UKR" target="CZE">
      <data key="d0">543793</data>
    </edge>
    <edge source="UKR" target="DNK">
      <data key="d0">181789</data>
    </edge>
    <edge source="UKR" target="EST">
      <data key="d0">100685</data>
    </edge>
    <edge source="UKR" target="FIN">
      <data key="d0">99828</data>
    </edge>
    <edge source="UKR" target="FRA">
      <data key="d0">1153549</data>
    </edge>
    <edge source="UKR" target="GEO">
      <data key="d0">1192811</data>
    </edge>
    <edge source="UKR" target="DEU">
      <data key="d0">3969896</data>
    </edge>
    <edge source="UKR" target="GRC">
      <data key="d0">75689</data>
    </edge>
    <edge source="UKR" target="HKG">
      <data key="d0">136522</data>
    </edge>
    <edge source="UKR" target="HUN">
      <data key="d0">2168947</data>
    </edge>
    <edge source="UKR" target="IDN">
      <data key="d0">197498</data>
    </edge>
    <edge source="UKR" target="IRL">
      <data key="d0">501669</data>
    </edge>
    <edge source="UKR" target="ISR">
      <data key="d0">758124</data>
    </edge>
    <edge source="UKR" target="ITA">
      <data key="d0">61848783</data>
    </edge>
    <edge source="UKR" target="KOR">
      <data key="d0">31336</data>
    </edge>
    <edge source="UKR" target="KGZ">
      <data key="d0">29908</data>
    </edge>
    <edge source="UKR" target="LVA">
      <data key="d0">761870</data>
    </edge>
    <edge source="UKR" target="LTU">
      <data key="d0">1561468</data>
    </edge>
    <edge source="UKR" target="MYS">
      <data key="d0">14317</data>
    </edge>
    <edge source="UKR" target="MEX">
      <data key="d0">2864465</data>
    </edge>
    <edge source="UKR" target="MDA">
      <data key="d0">4140821</data>
    </edge>
    <edge source="UKR" target="NLD">
      <data key="d0">3022848</data>
    </edge>
    <edge source="UKR" target="PAK">
      <data key="d0">57596</data>
    </edge>
    <edge source="UKR" target="POL">
      <data key="d0">21445718</data>
    </edge>
    <edge source="UKR" target="PRT">
      <data key="d0">230880</data>
    </edge>
    <edge source="UKR" target="ROU">
      <data key="d0">2286861</data>
    </edge>
    <edge source="UKR" target="RUS">
      <data key="d0">92167690</data>
    </edge>
    <edge source="UKR" target="SAU">
      <data key="d0">1008506</data>
    </edge>
    <edge source="UKR" target="SRB">
      <data key="d0">639524</data>
    </edge>
    <edge source="UKR" target="IND">
      <data key="d0">6880779</data>
    </edge>
    <edge source="UKR" target="SVK">
      <data key="d0">2274976</data>
    </edge>
    <edge source="UKR" target="VNM">
      <data key="d0">954315</data>
    </edge>
    <edge source="UKR" target="SVN">
      <data key="d0">370290</data>
    </edge>
    <edge source="UKR" target="ESP">
      <data key="d0">37732011</data>
    </edge>
    <edge source="UKR" target="SWE">
      <data key="d0">556080</data>
    </edge>
    <edge source="UKR" target="THA">
      <data key="d0">1203728</data>
    </edge>
    <edge source="UKR" target="ARE">
      <data key="d0">5331706</data>
    </edge>
    <edge source="UKR" target="TUN">
      <data key="d0">1753605</data>
    </edge>
    <edge source="UKR" target="TUR">
      <data key="d0">17152048</data>
    </edge>
    <edge source="UKR" target="MKD">
      <data key="d0">61797</data>
    </edge>
    <edge source="UKR" target="EGY">
      <data key="d0">2091547</data>
    </edge>
    <edge source="UKR" target="GBR">
      <data key="d0">52609</data>
    </edge>
    <edge source="UKR" target="USA">
      <data key="d0">20865</data>
    </edge>
    <edge source="URY" target="ARG">
      <data key="d0">153113</data>
    </edge>
    <edge source="URY" target="BRA">
      <data key="d0">588445</data>
    </edge>
    <edge source="URY" target="CHL">
      <data key="d0">68943</data>
    </edge>
    <edge source="URY" target="CHN">
      <data key="d0">97992</data>
    </edge>
    <edge source="URY" target="DEU">
      <data key="d0">31910</data>
    </edge>
    <edge source="URY" target="ITA">
      <data key="d0">10515</data>
    </edge>
    <edge source="URY" target="PRY">
      <data key="d0">449436</data>
    </edge>
    <edge source="URY" target="PRT">
      <data key="d0">21492</data>
    </edge>
    <edge source="URY" target="ESP">
      <data key="d0">216043</data>
    </edge>
    <edge source="URY" target="USA">
      <data key="d0">378554</data>
    </edge>
    <edge source="AZE" target="BLR">
      <data key="d0">567198</data>
    </edge>
    <edge source="AZE" target="CHN">
      <data key="d0">20460</data>
    </edge>
    <edge source="AZE" target="GEO">
      <data key="d0">2327382</data>
    </edge>
    <edge source="AZE" target="ITA">
      <data key="d0">504621</data>
    </edge>
    <edge source="AZE" target="KAZ">
      <data key="d0">17464</data>
    </edge>
    <edge source="AZE" target="RUS">
      <data key="d0">3505001</data>
    </edge>
    <edge source="BLR" target="AZE">
      <data key="d0">62900</data>
    </edge>
    <edge source="BLR" target="BGR">
      <data key="d0">203700</data>
    </edge>
    <edge source="BLR" target="DNK">
      <data key="d0">152400</data>
    </edge>
    <edge source="BLR" target="EST">
      <data key="d0">819500</data>
    </edge>
    <edge source="BLR" target="FIN">
      <data key="d0">142500</data>
    </edge>
    <edge source="BLR" target="DEU">
      <data key="d0">51100</data>
    </edge>
    <edge source="BLR" target="KAZ">
      <data key="d0">523300</data>
    </edge>
    <edge source="BLR" target="KGZ">
      <data key="d0">329700</data>
    </edge>
    <edge source="BLR" target="LVA">
      <data key="d0">3052400</data>
    </edge>
    <edge source="BLR" target="LTU">
      <data key="d0">9084600</data>
    </edge>
    <edge source="BLR" target="MDA">
      <data key="d0">533800</data>
    </edge>
    <edge source="BLR" target="POL">
      <data key="d0">4077200</data>
    </edge>
    <edge source="BLR" target="ROU">
      <data key="d0">95300</data>
    </edge>
    <edge source="BLR" target="RUS">
      <data key="d0">106550300</data>
    </edge>
    <edge source="BLR" target="SRB">
      <data key="d0">94400</data>
    </edge>
    <edge source="BLR" target="SVK">
      <data key="d0">42400</data>
    </edge>
    <edge source="BLR" target="SWE">
      <data key="d0">1218800</data>
    </edge>
    <edge source="BLR" target="UKR">
      <data key="d0">3394800</data>
    </edge>
    <edge source="GEO" target="AZE">
      <data key="d0">104454</data>
    </edge>
    <edge source="GEO" target="ARM">
      <data key="d0">646576</data>
    </edge>
    <edge source="GEO" target="DEU">
      <data key="d0">118046</data>
    </edge>
    <edge source="GEO" target="ITA">
      <data key="d0">13131</data>
    </edge>
    <edge source="GEO" target="POL">
      <data key="d0">213565</data>
    </edge>
    <edge source="GEO" target="RUS">
      <data key="d0">1249453</data>
    </edge>
    <edge source="GEO" target="UKR">
      <data key="d0">380678</data>
    </edge>
    <edge source="GEO" target="USA">
      <data key="d0">340577</data>
    </edge>
    <edge source="KAZ" target="AZE">
      <data key="d0">5763767</data>
    </edge>
    <edge source="KAZ" target="ARG">
      <data key="d0">1102365</data>
    </edge>
    <edge source="KAZ" target="BEL">
      <data key="d0">1321219</data>
    </edge>
    <edge source="KAZ" target="BRA">
      <data key="d0">25392952</data>
    </edge>
    <edge source="KAZ" target="BLR">
      <data key="d0">466480</data>
    </edge>
    <edge source="KAZ" target="LKA">
      <data key="d0">2818473</data>
    </edge>
    <edge source="KAZ" target="CHN">
      <data key="d0">35720119</data>
    </edge>
    <edge source="KAZ" target="BEN">
      <data key="d0">2457291</data>
    </edge>
    <edge source="KAZ" target="HKG">
      <data key="d0">13484</data>
    </edge>
    <edge source="KAZ" target="ISR">
      <data key="d0">11160089</data>
    </edge>
    <edge source="KAZ" target="KGZ">
      <data key="d0">11813644</data>
    </edge>
    <edge source="KAZ" target="LTU">
      <data key="d0">17223809</data>
    </edge>
    <edge source="KAZ" target="MAR">
      <data key="d0">23401571</data>
    </edge>
    <edge source="KAZ" target="NAM">
      <data key="d0">297495</data>
    </edge>
    <edge source="KAZ" target="POL">
      <data key="d0">16333</data>
    </edge>
    <edge source="KAZ" target="ROU">
      <data key="d0">31243</data>
    </edge>
    <edge source="KAZ" target="RUS">
      <data key="d0">108258565</data>
    </edge>
    <edge source="KAZ" target="SEN">
      <data key="d0">5633149</data>
    </edge>
    <edge source="KAZ" target="IND">
      <data key="d0">23573895</data>
    </edge>
    <edge source="KAZ" target="VNM">
      <data key="d0">909455</data>
    </edge>
    <edge source="KAZ" target="ZAF">
      <data key="d0">3001081</data>
    </edge>
    <edge source="KAZ" target="THA">
      <data key="d0">1683090</data>
    </edge>
    <edge source="KAZ" target="TUN">
      <data key="d0">5470890</data>
    </edge>
    <edge source="KAZ" target="TUR">
      <data key="d0">314340</data>
    </edge>
    <edge source="KAZ" target="UKR">
      <data key="d0">11031691</data>
    </edge>
    <edge source="KAZ" target="USA">
      <data key="d0">4959960</data>
    </edge>
    <edge source="RUS" target="ALB">
      <data key="d0">10561</data>
    </edge>
    <edge source="RUS" target="AZE">
      <data key="d0">2276554</data>
    </edge>
    <edge source="RUS" target="ARG">
      <data key="d0">954488</data>
    </edge>
    <edge source="RUS" target="AUT">
      <data key="d0">15857500</data>
    </edge>
    <edge source="RUS" target="ARM">
      <data key="d0">893460</data>
    </edge>
    <edge source="RUS" target="BEL">
      <data key="d0">160935178</data>
    </edge>
    <edge source="RUS" target="BRA">
      <data key="d0">22561756</data>
    </edge>
    <edge source="RUS" target="BGR">
      <data key="d0">15899</data>
    </edge>
    <edge source="RUS" target="BLR">
      <data key="d0">112410940</data>
    </edge>
    <edge source="RUS" target="CAN">
      <data key="d0">33562</data>
    </edge>
    <edge source="RUS" target="LKA">
      <data key="d0">10441753</data>
    </edge>
    <edge source="RUS" target="CHL">
      <data key="d0">117497</data>
    </edge>
    <edge source="RUS" target="CHN">
      <data key="d0">81820022</data>
    </edge>
    <edge source="RUS" target="CZE">
      <data key="d0">224783</data>
    </edge>
    <edge source="RUS" target="ECU">
      <data key="d0">158891</data>
    </edge>
    <edge source="RUS" target="EST">
      <data key="d0">164842</data>
    </edge>
    <edge source="RUS" target="FIN">
      <data key="d0">2107257</data>
    </edge>
    <edge source="RUS" target="FRA">
      <data key="d0">2194029</data>
    </edge>
    <edge source="RUS" target="GEO">
      <data key="d0">716825</data>
    </edge>
    <edge source="RUS" target="DEU">
      <data key="d0">8614729</data>
    </edge>
    <edge source="RUS" target="HKG">
      <data key="d0">2542272</data>
    </edge>
    <edge source="RUS" target="HUN">
      <data key="d0">162487</data>
    </edge>
    <edge source="RUS" target="IDN">
      <data key="d0">26116563</data>
    </edge>
    <edge source="RUS" target="IRL">
      <data key="d0">25774</data>
    </edge>
    <edge source="RUS" target="ISR">
      <data key="d0">7904341</data>
    </edge>
    <edge source="RUS" target="ITA">
      <data key="d0">1129659</data>
    </edge>
    <edge source="RUS" target="JPN">
      <data key="d0">2886581</data>
    </edge>
    <edge source="RUS" target="KAZ">
      <data key="d0">26598335</data>
    </edge>
    <edge source="RUS" target="KOR">
      <data key="d0">522708</data>
    </edge>
    <edge source="RUS" target="KGZ">
      <data key="d0">548325</data>
    </edge>
    <edge source="RUS" target="LBN">
      <data key="d0">1832641</data>
    </edge>
    <edge source="RUS" target="LVA">
      <data key="d0">719687</data>
    </edge>
    <edge source="RUS" target="LTU">
      <data key="d0">139564657</data>
    </edge>
    <edge source="RUS" target="MYS">
      <data key="d0">41465</data>
    </edge>
    <edge source="RUS" target="MEX">
      <data key="d0">72058</data>
    </edge>
    <edge source="RUS" target="MDA">
      <data key="d0">158169</data>
    </edge>
    <edge source="RUS" target="MAR">
      <data key="d0">59103365</data>
    </edge>
    <edge source="RUS" target="NLD">
      <data key="d0">5851950</data>
    </edge>
    <edge source="RUS" target="NOR">
      <data key="d0">62512815</data>
    </edge>
    <edge source="RUS" target="PAK">
      <data key="d0">2046303</data>
    </edge>
    <edge source="RUS" target="PAN">
      <data key="d0">573715</data>
    </edge>
    <edge source="RUS" target="PRY">
      <data key="d0">24122</data>
    </edge>
    <edge source="RUS" target="PER">
      <data key="d0">116988</data>
    </edge>
    <edge source="RUS" target="PHL">
      <data key="d0">1169379</data>
    </edge>
    <edge source="RUS" target="POL">
      <data key="d0">2566384</data>
    </edge>
    <edge source="RUS" target="ROU">
      <data key="d0">20302268</data>
    </edge>
    <edge source="RUS" target="SRB">
      <data key="d0">1356080</data>
    </edge>
    <edge source="RUS" target="IND">
      <data key="d0">90892021</data>
    </edge>
    <edge source="RUS" target="SGP">
      <data key="d0">202735</data>
    </edge>
    <edge source="RUS" target="SVK">
      <data key="d0">889429</data>
    </edge>
    <edge source="RUS" target="VNM">
      <data key="d0">14311348</data>
    </edge>
    <edge source="RUS" target="ZAF">
      <data key="d0">53448</data>
    </edge>
    <edge source="RUS" target="ESP">
      <data key="d0">360334</data>
    </edge>
    <edge source="RUS" target="SWE">
      <data key="d0">497254</data>
    </edge>
    <edge source="RUS" target="CHE">
      <data key="d0">49830</data>
    </edge>
    <edge source="RUS" target="THA">
      <data key="d0">5520120</data>
    </edge>
    <edge source="RUS" target="ARE">
      <data key="d0">22031179</data>
    </edge>
    <edge source="RUS" target="TUN">
      <data key="d0">29264080</data>
    </edge>
    <edge source="RUS" target="TUR">
      <data key="d0">169460</data>
    </edge>
    <edge source="RUS" target="UKR">
      <data key="d0">32854163</data>
    </edge>
    <edge source="RUS" target="EGY">
      <data key="d0">1056670</data>
    </edge>
    <edge source="RUS" target="GBR">
      <data key="d0">318810</data>
    </edge>
    <edge source="RUS" target="TZA">
      <data key="d0">59084</data>
    </edge>
    <edge source="RUS" target="USA">
      <data key="d0">6472209</data>
    </edge>
    <edge source="RUS" target="URY">
      <data key="d0">776414</data>
    </edge>
    <edge source="ARG" target="AUS">
      <data key="d0">212742</data>
    </edge>
    <edge source="ARG" target="BOL">
      <data key="d0">211558</data>
    </edge>
    <edge source="ARG" target="BRA">
      <data key="d0">28032854</data>
    </edge>
    <edge source="ARG" target="CAN">
      <data key="d0">195294</data>
    </edge>
    <edge source="ARG" target="CHL">
      <data key="d0">10635184</data>
    </edge>
    <edge source="ARG" target="CHN">
      <data key="d0">271929</data>
    </edge>
    <edge source="ARG" target="COL">
      <data key="d0">58910</data>
    </edge>
    <edge source="ARG" target="ECU">
      <data key="d0">324119</data>
    </edge>
    <edge source="ARG" target="FRA">
      <data key="d0">140563</data>
    </edge>
    <edge source="ARG" target="DEU">
      <data key="d0">44318</data>
    </edge>
    <edge source="ARG" target="GTM">
      <data key="d0">11614</data>
    </edge>
    <edge source="ARG" target="IDN">
      <data key="d0">588044</data>
    </edge>
    <edge source="ARG" target="ITA">
      <data key="d0">21913</data>
    </edge>
    <edge source="ARG" target="JPN">
      <data key="d0">31299</data>
    </edge>
    <edge source="ARG" target="JOR">
      <data key="d0">13095</data>
    </edge>
    <edge source="ARG" target="KOR">
      <data key="d0">52929</data>
    </edge>
    <edge source="ARG" target="LBN">
      <data key="d0">21084</data>
    </edge>
    <edge source="ARG" target="MYS">
      <data key="d0">94212</data>
    </edge>
    <edge source="ARG" target="MEX">
      <data key="d0">85840</data>
    </edge>
    <edge source="ARG" target="MOZ">
      <data key="d0">10464</data>
    </edge>
    <edge source="ARG" target="NZL">
      <data key="d0">1018981</data>
    </edge>
    <edge source="ARG" target="PAN">
      <data key="d0">41625</data>
    </edge>
    <edge source="ARG" target="PRY">
      <data key="d0">3826396</data>
    </edge>
    <edge source="ARG" target="PER">
      <data key="d0">105831</data>
    </edge>
    <edge source="ARG" target="PRT">
      <data key="d0">63989</data>
    </edge>
    <edge source="ARG" target="RUS">
      <data key="d0">120000</data>
    </edge>
    <edge source="ARG" target="IND">
      <data key="d0">474693</data>
    </edge>
    <edge source="ARG" target="ZAF">
      <data key="d0">88755</data>
    </edge>
    <edge source="ARG" target="ESP">
      <data key="d0">1682337</data>
    </edge>
    <edge source="ARG" target="THA">
      <data key="d0">183587</data>
    </edge>
    <edge source="ARG" target="EGY">
      <data key="d0">442854</data>
    </edge>
    <edge source="ARG" target="GBR">
      <data key="d0">62864</data>
    </edge>
    <edge source="ARG" target="USA">
      <data key="d0">809332</data>
    </edge>
    <edge source="ARG" target="URY">
      <data key="d0">2591837</data>
    </edge>
    <edge source="AUS" target="ARG">
      <data key="d0">17801</data>
    </edge>
    <edge source="AUS" target="BEL">
      <data key="d0">25072784</data>
    </edge>
    <edge source="AUS" target="BRA">
      <data key="d0">993664</data>
    </edge>
    <edge source="AUS" target="KHM">
      <data key="d0">175411</data>
    </edge>
    <edge source="AUS" target="CAN">
      <data key="d0">756605</data>
    </edge>
    <edge source="AUS" target="LKA">
      <data key="d0">24933</data>
    </edge>
    <edge source="AUS" target="CHL">
      <data key="d0">552003</data>
    </edge>
    <edge source="AUS" target="CHN">
      <data key="d0">194380328</data>
    </edge>
    <edge source="AUS" target="COL">
      <data key="d0">39028</data>
    </edge>
    <edge source="AUS" target="ECU">
      <data key="d0">66451</data>
    </edge>
    <edge source="AUS" target="ETH">
      <data key="d0">12350</data>
    </edge>
    <edge source="AUS" target="FIN">
      <data key="d0">21976</data>
    </edge>
    <edge source="AUS" target="FRA">
      <data key="d0">134695</data>
    </edge>
    <edge source="AUS" target="DEU">
      <data key="d0">6143622</data>
    </edge>
    <edge source="AUS" target="GHA">
      <data key="d0">12451</data>
    </edge>
    <edge source="AUS" target="GRC">
      <data key="d0">71577</data>
    </edge>
    <edge source="AUS" target="HKG">
      <data key="d0">639474</data>
    </edge>
    <edge source="AUS" target="IDN">
      <data key="d0">6114542</data>
    </edge>
    <edge source="AUS" target="IRL">
      <data key="d0">122635</data>
    </edge>
    <edge source="AUS" target="ITA">
      <data key="d0">1803699</data>
    </edge>
    <edge source="AUS" target="JPN">
      <data key="d0">8353050</data>
    </edge>
    <edge source="AUS" target="KAZ">
      <data key="d0">25571</data>
    </edge>
    <edge source="AUS" target="KOR">
      <data key="d0">5563841</data>
    </edge>
    <edge source="AUS" target="KGZ">
      <data key="d0">10003</data>
    </edge>
    <edge source="AUS" target="MYS">
      <data key="d0">72108093</data>
    </edge>
    <edge source="AUS" target="MRT">
      <data key="d0">22789</data>
    </edge>
    <edge source="AUS" target="MUS">
      <data key="d0">68363</data>
    </edge>
    <edge source="AUS" target="MEX">
      <data key="d0">484034</data>
    </edge>
    <edge source="AUS" target="MOZ">
      <data key="d0">117152</data>
    </edge>
    <edge source="AUS" target="OMN">
      <data key="d0">590532</data>
    </edge>
    <edge source="AUS" target="NLD">
      <data key="d0">8998725</data>
    </edge>
    <edge source="AUS" target="NZL">
      <data key="d0">10585568</data>
    </edge>
    <edge source="AUS" target="PAK">
      <data key="d0">248567</data>
    </edge>
    <edge source="AUS" target="PER">
      <data key="d0">277323</data>
    </edge>
    <edge source="AUS" target="PHL">
      <data key="d0">488428</data>
    </edge>
    <edge source="AUS" target="SAU">
      <data key="d0">17055946</data>
    </edge>
    <edge source="AUS" target="SEN">
      <data key="d0">14120</data>
    </edge>
    <edge source="AUS" target="IND">
      <data key="d0">1380880</data>
    </edge>
    <edge source="AUS" target="SGP">
      <data key="d0">2574487</data>
    </edge>
    <edge source="AUS" target="VNM">
      <data key="d0">2743955</data>
    </edge>
    <edge source="AUS" target="ZAF">
      <data key="d0">2574438</data>
    </edge>
    <edge source="AUS" target="ESP">
      <data key="d0">1390033</data>
    </edge>
    <edge source="AUS" target="SWE">
      <data key="d0">78668</data>
    </edge>
    <edge source="AUS" target="CHE">
      <data key="d0">461871</data>
    </edge>
    <edge source="AUS" target="THA">
      <data key="d0">1370650</data>
    </edge>
    <edge source="AUS" target="ARE">
      <data key="d0">12616202</data>
    </edge>
    <edge source="AUS" target="TUR">
      <data key="d0">51360</data>
    </edge>
    <edge source="AUS" target="UKR">
      <data key="d0">14717</data>
    </edge>
    <edge source="AUS" target="EGY">
      <data key="d0">198524</data>
    </edge>
    <edge source="AUS" target="GBR">
      <data key="d0">488413</data>
    </edge>
    <edge source="AUS" target="TZA">
      <data key="d0">11010</data>
    </edge>
    <edge source="AUS" target="USA">
      <data key="d0">29313006</data>
    </edge>
    <edge source="AUS" target="BFA">
      <data key="d0">44713</data>
    </edge>
    <edge source="BOL" target="ARG">
      <data key="d0">3626530</data>
    </edge>
    <edge source="BOL" target="AUS">
      <data key="d0">15085</data>
    </edge>
    <edge source="BOL" target="BEL">
      <data key="d0">11200</data>
    </edge>
    <edge source="BOL" target="BRA">
      <data key="d0">13663406</data>
    </edge>
    <edge source="BOL" target="CAN">
      <data key="d0">612423</data>
    </edge>
    <edge source="BOL" target="CHL">
      <data key="d0">309328</data>
    </edge>
    <edge source="BOL" target="CHN">
      <data key="d0">9662825</data>
    </edge>
    <edge source="BOL" target="COL">
      <data key="d0">1632952</data>
    </edge>
    <edge source="BOL" target="CRI">
      <data key="d0">154004</data>
    </edge>
    <edge source="BOL" target="SLV">
      <data key="d0">17100</data>
    </edge>
    <edge source="BOL" target="GRC">
      <data key="d0">98018</data>
    </edge>
    <edge source="BOL" target="GTM">
      <data key="d0">120465</data>
    </edge>
    <edge source="BOL" target="HND">
      <data key="d0">69331</data>
    </edge>
    <edge source="BOL" target="JPN">
      <data key="d0">98687</data>
    </edge>
    <edge source="BOL" target="MYS">
      <data key="d0">2469544</data>
    </edge>
    <edge source="BOL" target="NZL">
      <data key="d0">319441</data>
    </edge>
    <edge source="BOL" target="NIC">
      <data key="d0">99484</data>
    </edge>
    <edge source="BOL" target="PAN">
      <data key="d0">166808</data>
    </edge>
    <edge source="BOL" target="PRY">
      <data key="d0">2552459</data>
    </edge>
    <edge source="BOL" target="PER">
      <data key="d0">4983933</data>
    </edge>
    <edge source="BOL" target="RUS">
      <data key="d0">111295</data>
    </edge>
    <edge source="BOL" target="VNM">
      <data key="d0">30260</data>
    </edge>
    <edge source="BOL" target="USA">
      <data key="d0">1812530</data>
    </edge>
    <edge source="BOL" target="URY">
      <data key="d0">21330</data>
    </edge>
    <edge source="CAN" target="ARG">
      <data key="d0">2652667</data>
    </edge>
    <edge source="CAN" target="AUS">
      <data key="d0">49062987</data>
    </edge>
    <edge source="CAN" target="AUT">
      <data key="d0">57496</data>
    </edge>
    <edge source="CAN" target="BEL">
      <data key="d0">1513506</data>
    </edge>
    <edge source="CAN" target="BRA">
      <data key="d0">11973015</data>
    </edge>
    <edge source="CAN" target="BGR">
      <data key="d0">106331</data>
    </edge>
    <edge source="CAN" target="CHL">
      <data key="d0">14504629</data>
    </edge>
    <edge source="CAN" target="CHN">
      <data key="d0">57096344</data>
    </edge>
    <edge source="CAN" target="COL">
      <data key="d0">288147</data>
    </edge>
    <edge source="CAN" target="CRI">
      <data key="d0">652824</data>
    </edge>
    <edge source="CAN" target="CZE">
      <data key="d0">198024</data>
    </edge>
    <edge source="CAN" target="DNK">
      <data key="d0">437051</data>
    </edge>
    <edge source="CAN" target="ECU">
      <data key="d0">68482</data>
    </edge>
    <edge source="CAN" target="SLV">
      <data key="d0">43938</data>
    </edge>
    <edge source="CAN" target="EST">
      <data key="d0">16530</data>
    </edge>
    <edge source="CAN" target="FIN">
      <data key="d0">112670</data>
    </edge>
    <edge source="CAN" target="FRA">
      <data key="d0">2257469</data>
    </edge>
    <edge source="CAN" target="DEU">
      <data key="d0">5954393</data>
    </edge>
    <edge source="CAN" target="GRC">
      <data key="d0">196398</data>
    </edge>
    <edge source="CAN" target="GTM">
      <data key="d0">586999</data>
    </edge>
    <edge source="CAN" target="HKG">
      <data key="d0">226951</data>
    </edge>
    <edge source="CAN" target="IDN">
      <data key="d0">2399116</data>
    </edge>
    <edge source="CAN" target="IRL">
      <data key="d0">23663</data>
    </edge>
    <edge source="CAN" target="ISR">
      <data key="d0">8106767</data>
    </edge>
    <edge source="CAN" target="ITA">
      <data key="d0">4270712</data>
    </edge>
    <edge source="CAN" target="JAM">
      <data key="d0">88540</data>
    </edge>
    <edge source="CAN" target="JPN">
      <data key="d0">3371025</data>
    </edge>
    <edge source="CAN" target="JOR">
      <data key="d0">42646</data>
    </edge>
    <edge source="CAN" target="KOR">
      <data key="d0">2007794</data>
    </edge>
    <edge source="CAN" target="LVA">
      <data key="d0">233395</data>
    </edge>
    <edge source="CAN" target="LTU">
      <data key="d0">11551</data>
    </edge>
    <edge source="CAN" target="MYS">
      <data key="d0">128220</data>
    </edge>
    <edge source="CAN" target="MEX">
      <data key="d0">14219192</data>
    </edge>
    <edge source="CAN" target="MAR">
      <data key="d0">3173848</data>
    </edge>
    <edge source="CAN" target="NLD">
      <data key="d0">2961002</data>
    </edge>
    <edge source="CAN" target="NZL">
      <data key="d0">3286444</data>
    </edge>
    <edge source="CAN" target="NIC">
      <data key="d0">57924</data>
    </edge>
    <edge source="CAN" target="NOR">
      <data key="d0">1140027</data>
    </edge>
    <edge source="CAN" target="PAK">
      <data key="d0">25382</data>
    </edge>
    <edge source="CAN" target="PRY">
      <data key="d0">78601</data>
    </edge>
    <edge source="CAN" target="PER">
      <data key="d0">727539</data>
    </edge>
    <edge source="CAN" target="PHL">
      <data key="d0">49062</data>
    </edge>
    <edge source="CAN" target="POL">
      <data key="d0">752067</data>
    </edge>
    <edge source="CAN" target="PRT">
      <data key="d0">195426</data>
    </edge>
    <edge source="CAN" target="RUS">
      <data key="d0">509019</data>
    </edge>
    <edge source="CAN" target="SAU">
      <data key="d0">482999</data>
    </edge>
    <edge source="CAN" target="SEN">
      <data key="d0">25597</data>
    </edge>
    <edge source="CAN" target="IND">
      <data key="d0">1597640</data>
    </edge>
    <edge source="CAN" target="SGP">
      <data key="d0">157734</data>
    </edge>
    <edge source="CAN" target="VNM">
      <data key="d0">593422</data>
    </edge>
    <edge source="CAN" target="ZAF">
      <data key="d0">652553</data>
    </edge>
    <edge source="CAN" target="ESP">
      <data key="d0">1098025</data>
    </edge>
    <edge source="CAN" target="SWE">
      <data key="d0">1303220</data>
    </edge>
    <edge source="CAN" target="CHE">
      <data key="d0">400919</data>
    </edge>
    <edge source="CAN" target="THA">
      <data key="d0">684333</data>
    </edge>
    <edge source="CAN" target="ARE">
      <data key="d0">1072437</data>
    </edge>
    <edge source="CAN" target="TUN">
      <data key="d0">70188</data>
    </edge>
    <edge source="CAN" target="TUR">
      <data key="d0">991010</data>
    </edge>
    <edge source="CAN" target="EGY">
      <data key="d0">1511408</data>
    </edge>
    <edge source="CAN" target="GBR">
      <data key="d0">658586</data>
    </edge>
    <edge source="CAN" target="USA">
      <data key="d0">604632966</data>
    </edge>
    <edge source="CAN" target="URY">
      <data key="d0">144154</data>
    </edge>
    <edge source="CHL" target="ARG">
      <data key="d0">3005608</data>
    </edge>
    <edge source="CHL" target="AUS">
      <data key="d0">724607</data>
    </edge>
    <edge source="CHL" target="BEL">
      <data key="d0">6421963</data>
    </edge>
    <edge source="CHL" target="BOL">
      <data key="d0">665442</data>
    </edge>
    <edge source="CHL" target="BRA">
      <data key="d0">20622837</data>
    </edge>
    <edge source="CHL" target="CAN">
      <data key="d0">2908037</data>
    </edge>
    <edge source="CHL" target="CHN">
      <data key="d0">64031638</data>
    </edge>
    <edge source="CHL" target="COL">
      <data key="d0">1792354</data>
    </edge>
    <edge source="CHL" target="CRI">
      <data key="d0">471408</data>
    </edge>
    <edge source="CHL" target="ECU">
      <data key="d0">424113</data>
    </edge>
    <edge source="CHL" target="SLV">
      <data key="d0">42213</data>
    </edge>
    <edge source="CHL" target="DEU">
      <data key="d0">16596</data>
    </edge>
    <edge source="CHL" target="GHA">
      <data key="d0">60454</data>
    </edge>
    <edge source="CHL" target="GTM">
      <data key="d0">411920</data>
    </edge>
    <edge source="CHL" target="HND">
      <data key="d0">104734</data>
    </edge>
    <edge source="CHL" target="HKG">
      <data key="d0">17444</data>
    </edge>
    <edge source="CHL" target="HUN">
      <data key="d0">19685</data>
    </edge>
    <edge source="CHL" target="IDN">
      <data key="d0">348570</data>
    </edge>
    <edge source="CHL" target="ITA">
      <data key="d0">98114</data>
    </edge>
    <edge source="CHL" target="JPN">
      <data key="d0">5475240</data>
    </edge>
    <edge source="CHL" target="KOR">
      <data key="d0">424669</data>
    </edge>
    <edge source="CHL" target="MYS">
      <data key="d0">79911</data>
    </edge>
    <edge source="CHL" target="MEX">
      <data key="d0">5416166</data>
    </edge>
    <edge source="CHL" target="MAR">
      <data key="d0">55159</data>
    </edge>
    <edge source="CHL" target="NLD">
      <data key="d0">267375</data>
    </edge>
    <edge source="CHL" target="NIC">
      <data key="d0">256324</data>
    </edge>
    <edge source="CHL" target="PAN">
      <data key="d0">322676</data>
    </edge>
    <edge source="CHL" target="PRY">
      <data key="d0">162681</data>
    </edge>
    <edge source="CHL" target="PER">
      <data key="d0">4573502</data>
    </edge>
    <edge source="CHL" target="IND">
      <data key="d0">100210</data>
    </edge>
    <edge source="CHL" target="ZAF">
      <data key="d0">4038703</data>
    </edge>
    <edge source="CHL" target="ESP">
      <data key="d0">27715644</data>
    </edge>
    <edge source="CHL" target="SWE">
      <data key="d0">177163</data>
    </edge>
    <edge source="CHL" target="THA">
      <data key="d0">493620</data>
    </edge>
    <edge source="CHL" target="GBR">
      <data key="d0">107495</data>
    </edge>
    <edge source="CHL" target="USA">
      <data key="d0">131744142</data>
    </edge>
    <edge source="CHL" target="URY">
      <data key="d0">2889637</data>
    </edge>
    <edge source="COL" target="ARG">
      <data key="d0">65799</data>
    </edge>
    <edge source="COL" target="AUT">
      <data key="d0">69187</data>
    </edge>
    <edge source="COL" target="BEL">
      <data key="d0">48320</data>
    </edge>
    <edge source="COL" target="BOL">
      <data key="d0">41207</data>
    </edge>
    <edge source="COL" target="BRA">
      <data key="d0">213806</data>
    </edge>
    <edge source="COL" target="CHL">
      <data key="d0">419702</data>
    </edge>
    <edge source="COL" target="CHN">
      <data key="d0">286717</data>
    </edge>
    <edge source="COL" target="CRI">
      <data key="d0">1837247</data>
    </edge>
    <edge source="COL" target="ECU">
      <data key="d0">2883677</data>
    </edge>
    <edge source="COL" target="GTM">
      <data key="d0">95670</data>
    </edge>
    <edge source="COL" target="HND">
      <data key="d0">373722</data>
    </edge>
    <edge source="COL" target="HKG">
      <data key="d0">47250</data>
    </edge>
    <edge source="COL" target="CIV">
      <data key="d0">173064</data>
    </edge>
    <edge source="COL" target="JAM">
      <data key="d0">142228</data>
    </edge>
    <edge source="COL" target="LTU">
      <data key="d0">54820</data>
    </edge>
    <edge source="COL" target="MEX">
      <data key="d0">26718</data>
    </edge>
    <edge source="COL" target="NLD">
      <data key="d0">54954</data>
    </edge>
    <edge source="COL" target="NIC">
      <data key="d0">43133</data>
    </edge>
    <edge source="COL" target="PAN">
      <data key="d0">657150</data>
    </edge>
    <edge source="COL" target="PRY">
      <data key="d0">33128</data>
    </edge>
    <edge source="COL" target="PER">
      <data key="d0">1803489</data>
    </edge>
    <edge source="COL" target="POL">
      <data key="d0">23860</data>
    </edge>
    <edge source="COL" target="RUS">
      <data key="d0">75474</data>
    </edge>
    <edge source="COL" target="IND">
      <data key="d0">154679</data>
    </edge>
    <edge source="COL" target="ESP">
      <data key="d0">49525</data>
    </edge>
    <edge source="COL" target="THA">
      <data key="d0">154304</data>
    </edge>
    <edge source="COL" target="USA">
      <data key="d0">4312605</data>
    </edge>
    <edge source="ECU" target="CHL">
      <data key="d0">203309</data>
    </edge>
    <edge source="ECU" target="COL">
      <data key="d0">278351</data>
    </edge>
    <edge source="ECU" target="FRA">
      <data key="d0">55420</data>
    </edge>
    <edge source="ECU" target="HND">
      <data key="d0">27000</data>
    </edge>
    <edge source="ECU" target="KOR">
      <data key="d0">63140</data>
    </edge>
    <edge source="ECU" target="PAN">
      <data key="d0">11669</data>
    </edge>
    <edge source="ECU" target="PER">
      <data key="d0">116665</data>
    </edge>
    <edge source="ECU" target="RUS">
      <data key="d0">21306</data>
    </edge>
    <edge source="ECU" target="ESP">
      <data key="d0">28775</data>
    </edge>
    <edge source="ECU" target="USA">
      <data key="d0">34923</data>
    </edge>
    <edge source="GTM" target="CHN">
      <data key="d0">24924</data>
    </edge>
    <edge source="GTM" target="COL">
      <data key="d0">203591</data>
    </edge>
    <edge source="GTM" target="CRI">
      <data key="d0">3342818</data>
    </edge>
    <edge source="GTM" target="ECU">
      <data key="d0">291408</data>
    </edge>
    <edge source="GTM" target="SLV">
      <data key="d0">2502854</data>
    </edge>
    <edge source="GTM" target="HND">
      <data key="d0">2688999</data>
    </edge>
    <edge source="GTM" target="HKG">
      <data key="d0">88524</data>
    </edge>
    <edge source="GTM" target="JAM">
      <data key="d0">52231</data>
    </edge>
    <edge source="GTM" target="MEX">
      <data key="d0">627920</data>
    </edge>
    <edge source="GTM" target="NIC">
      <data key="d0">2709237</data>
    </edge>
    <edge source="GTM" target="PAN">
      <data key="d0">206768</data>
    </edge>
    <edge source="GTM" target="PER">
      <data key="d0">271156</data>
    </edge>
    <edge source="GTM" target="PHL">
      <data key="d0">259208</data>
    </edge>
    <edge source="GTM" target="USA">
      <data key="d0">22027</data>
    </edge>
    <edge source="IDN" target="AUS">
      <data key="d0">439285</data>
    </edge>
    <edge source="IDN" target="BRA">
      <data key="d0">106014</data>
    </edge>
    <edge source="IDN" target="KHM">
      <data key="d0">65281</data>
    </edge>
    <edge source="IDN" target="CHN">
      <data key="d0">14588390</data>
    </edge>
    <edge source="IDN" target="FIN">
      <data key="d0">18905</data>
    </edge>
    <edge source="IDN" target="FRA">
      <data key="d0">10817</data>
    </edge>
    <edge source="IDN" target="DEU">
      <data key="d0">12207</data>
    </edge>
    <edge source="IDN" target="GRC">
      <data key="d0">28259</data>
    </edge>
    <edge source="IDN" target="HKG">
      <data key="d0">17394</data>
    </edge>
    <edge source="IDN" target="ITA">
      <data key="d0">16798</data>
    </edge>
    <edge source="IDN" target="JPN">
      <data key="d0">7188395</data>
    </edge>
    <edge source="IDN" target="KOR">
      <data key="d0">1350388</data>
    </edge>
    <edge source="IDN" target="MYS">
      <data key="d0">1456796</data>
    </edge>
    <edge source="IDN" target="NZL">
      <data key="d0">981843</data>
    </edge>
    <edge source="IDN" target="PHL">
      <data key="d0">161577</data>
    </edge>
    <edge source="IDN" target="RUS">
      <data key="d0">62600</data>
    </edge>
    <edge source="IDN" target="SAU">
      <data key="d0">12680</data>
    </edge>
    <edge source="IDN" target="IND">
      <data key="d0">36774</data>
    </edge>
    <edge source="IDN" target="SGP">
      <data key="d0">53477215</data>
    </edge>
    <edge source="IDN" target="VNM">
      <data key="d0">4050964</data>
    </edge>
    <edge source="IDN" target="ESP">
      <data key="d0">52575</data>
    </edge>
    <edge source="IDN" target="THA">
      <data key="d0">460511</data>
    </edge>
    <edge source="IDN" target="TGO">
      <data key="d0">17000</data>
    </edge>
    <edge source="IDN" target="ARE">
      <data key="d0">405405</data>
    </edge>
    <edge source="IDN" target="UKR">
      <data key="d0">51500</data>
    </edge>
    <edge source="IDN" target="EGY">
      <data key="d0">16378</data>
    </edge>
    <edge source="IDN" target="GBR">
      <data key="d0">68234</data>
    </edge>
    <edge source="IDN" target="USA">
      <data key="d0">894275</data>
    </edge>
    <edge source="JPN" target="ARG">
      <data key="d0">111335</data>
    </edge>
    <edge source="JPN" target="AUS">
      <data key="d0">9362006</data>
    </edge>
    <edge source="JPN" target="AUT">
      <data key="d0">296557</data>
    </edge>
    <edge source="JPN" target="BEL">
      <data key="d0">503970</data>
    </edge>
    <edge source="JPN" target="BRA">
      <data key="d0">504826</data>
    </edge>
    <edge source="JPN" target="KHM">
      <data key="d0">1544469</data>
    </edge>
    <edge source="JPN" target="CAN">
      <data key="d0">913455</data>
    </edge>
    <edge source="JPN" target="LKA">
      <data key="d0">222708</data>
    </edge>
    <edge source="JPN" target="CHL">
      <data key="d0">116400</data>
    </edge>
    <edge source="JPN" target="CHN">
      <data key="d0">141088573</data>
    </edge>
    <edge source="JPN" target="CZE">
      <data key="d0">34595</data>
    </edge>
    <edge source="JPN" target="BEN">
      <data key="d0">198776</data>
    </edge>
    <edge source="JPN" target="DNK">
      <data key="d0">29963</data>
    </edge>
    <edge source="JPN" target="SLV">
      <data key="d0">19015</data>
    </edge>
    <edge source="JPN" target="FIN">
      <data key="d0">28812</data>
    </edge>
    <edge source="JPN" target="FRA">
      <data key="d0">3195807</data>
    </edge>
    <edge source="JPN" target="DEU">
      <data key="d0">8375559</data>
    </edge>
    <edge source="JPN" target="GHA">
      <data key="d0">287413</data>
    </edge>
    <edge source="JPN" target="HKG">
      <data key="d0">6547001</data>
    </edge>
    <edge source="JPN" target="HUN">
      <data key="d0">36538</data>
    </edge>
    <edge source="JPN" target="IDN">
      <data key="d0">16097359</data>
    </edge>
    <edge source="JPN" target="IRL">
      <data key="d0">27247</data>
    </edge>
    <edge source="JPN" target="ISR">
      <data key="d0">12928</data>
    </edge>
    <edge source="JPN" target="ITA">
      <data key="d0">3057713</data>
    </edge>
    <edge source="JPN" target="CIV">
      <data key="d0">1697977</data>
    </edge>
    <edge source="JPN" target="KOR">
      <data key="d0">68626967</data>
    </edge>
    <edge source="JPN" target="MYS">
      <data key="d0">4659576</data>
    </edge>
    <edge source="JPN" target="MEX">
      <data key="d0">601769</data>
    </edge>
    <edge source="JPN" target="OMN">
      <data key="d0">3118993</data>
    </edge>
    <edge source="JPN" target="NLD">
      <data key="d0">794136</data>
    </edge>
    <edge source="JPN" target="NZL">
      <data key="d0">222293</data>
    </edge>
    <edge source="JPN" target="PAK">
      <data key="d0">326465</data>
    </edge>
    <edge source="JPN" target="PER">
      <data key="d0">1466982</data>
    </edge>
    <edge source="JPN" target="PHL">
      <data key="d0">3859979</data>
    </edge>
    <edge source="JPN" target="POL">
      <data key="d0">1067820</data>
    </edge>
    <edge source="JPN" target="RUS">
      <data key="d0">741539</data>
    </edge>
    <edge source="JPN" target="SAU">
      <data key="d0">369632</data>
    </edge>
    <edge source="JPN" target="SRB">
      <data key="d0">45460</data>
    </edge>
    <edge source="JPN" target="IND">
      <data key="d0">10693187</data>
    </edge>
    <edge source="JPN" target="SGP">
      <data key="d0">15985306</data>
    </edge>
    <edge source="JPN" target="VNM">
      <data key="d0">9524281</data>
    </edge>
    <edge source="JPN" target="ZAF">
      <data key="d0">648491</data>
    </edge>
    <edge source="JPN" target="ESP">
      <data key="d0">347450</data>
    </edge>
    <edge source="JPN" target="SWE">
      <data key="d0">127127</data>
    </edge>
    <edge source="JPN" target="CHE">
      <data key="d0">638242</data>
    </edge>
    <edge source="JPN" target="THA">
      <data key="d0">17627058</data>
    </edge>
    <edge source="JPN" target="ARE">
      <data key="d0">21086853</data>
    </edge>
    <edge source="JPN" target="TUN">
      <data key="d0">11823</data>
    </edge>
    <edge source="JPN" target="TUR">
      <data key="d0">142477</data>
    </edge>
    <edge source="JPN" target="EGY">
      <data key="d0">199641</data>
    </edge>
    <edge source="JPN" target="GBR">
      <data key="d0">2432739</data>
    </edge>
    <edge source="JPN" target="USA">
      <data key="d0">28584260</data>
    </edge>
    <edge source="JOR" target="AUS">
      <data key="d0">7713673</data>
    </edge>
    <edge source="JOR" target="AUT">
      <data key="d0">468340</data>
    </edge>
    <edge source="JOR" target="BEL">
      <data key="d0">17975</data>
    </edge>
    <edge source="JOR" target="BGR">
      <data key="d0">8298298</data>
    </edge>
    <edge source="JOR" target="PSE">
      <data key="d0">25563332</data>
    </edge>
    <edge source="JOR" target="DEU">
      <data key="d0">11313</data>
    </edge>
    <edge source="JOR" target="IDN">
      <data key="d0">88943047</data>
    </edge>
    <edge source="JOR" target="ISR">
      <data key="d0">932965</data>
    </edge>
    <edge source="JOR" target="JPN">
      <data key="d0">7690106</data>
    </edge>
    <edge source="JOR" target="KOR">
      <data key="d0">4525618</data>
    </edge>
    <edge source="JOR" target="LBN">
      <data key="d0">10369260</data>
    </edge>
    <edge source="JOR" target="MYS">
      <data key="d0">4224543</data>
    </edge>
    <edge source="JOR" target="SAU">
      <data key="d0">1787678</data>
    </edge>
    <edge source="JOR" target="SRB">
      <data key="d0">7731599</data>
    </edge>
    <edge source="JOR" target="IND">
      <data key="d0">276391627</data>
    </edge>
    <edge source="JOR" target="ARE">
      <data key="d0">1590378</data>
    </edge>
    <edge source="JOR" target="TUR">
      <data key="d0">427397</data>
    </edge>
    <edge source="JOR" target="GBR">
      <data key="d0">28454</data>
    </edge>
    <edge source="JOR" target="USA">
      <data key="d0">142644</data>
    </edge>
    <edge source="KOR" target="DZA">
      <data key="d0">19128</data>
    </edge>
    <edge source="KOR" target="AUS">
      <data key="d0">675012</data>
    </edge>
    <edge source="KOR" target="AUT">
      <data key="d0">278905</data>
    </edge>
    <edge source="KOR" target="BEL">
      <data key="d0">36218</data>
    </edge>
    <edge source="KOR" target="BRA">
      <data key="d0">594436</data>
    </edge>
    <edge source="KOR" target="KHM">
      <data key="d0">24103</data>
    </edge>
    <edge source="KOR" target="CAN">
      <data key="d0">487129</data>
    </edge>
    <edge source="KOR" target="LKA">
      <data key="d0">673800</data>
    </edge>
    <edge source="KOR" target="CHL">
      <data key="d0">56770</data>
    </edge>
    <edge source="KOR" target="CHN">
      <data key="d0">79888677</data>
    </edge>
    <edge source="KOR" target="COL">
      <data key="d0">16968</data>
    </edge>
    <edge source="KOR" target="CRI">
      <data key="d0">62450</data>
    </edge>
    <edge source="KOR" target="CZE">
      <data key="d0">23276</data>
    </edge>
    <edge source="KOR" target="FRA">
      <data key="d0">49221</data>
    </edge>
    <edge source="KOR" target="DEU">
      <data key="d0">1371309</data>
    </edge>
    <edge source="KOR" target="GHA">
      <data key="d0">15476</data>
    </edge>
    <edge source="KOR" target="GTM">
      <data key="d0">80640</data>
    </edge>
    <edge source="KOR" target="HND">
      <data key="d0">20227</data>
    </edge>
    <edge source="KOR" target="HKG">
      <data key="d0">673740</data>
    </edge>
    <edge source="KOR" target="HUN">
      <data key="d0">1039411</data>
    </edge>
    <edge source="KOR" target="IDN">
      <data key="d0">6921403</data>
    </edge>
    <edge source="KOR" target="ISR">
      <data key="d0">35519</data>
    </edge>
    <edge source="KOR" target="ITA">
      <data key="d0">927823</data>
    </edge>
    <edge source="KOR" target="JPN">
      <data key="d0">42393238</data>
    </edge>
    <edge source="KOR" target="KAZ">
      <data key="d0">160444</data>
    </edge>
    <edge source="KOR" target="LBN">
      <data key="d0">106857</data>
    </edge>
    <edge source="KOR" target="MYS">
      <data key="d0">3161153</data>
    </edge>
    <edge source="KOR" target="MEX">
      <data key="d0">2310315</data>
    </edge>
    <edge source="KOR" target="MAR">
      <data key="d0">91568</data>
    </edge>
    <edge source="KOR" target="NLD">
      <data key="d0">99850</data>
    </edge>
    <edge source="KOR" target="NZL">
      <data key="d0">314810</data>
    </edge>
    <edge source="KOR" target="PAK">
      <data key="d0">590002</data>
    </edge>
    <edge source="KOR" target="PER">
      <data key="d0">32119</data>
    </edge>
    <edge source="KOR" target="PHL">
      <data key="d0">10039128</data>
    </edge>
    <edge source="KOR" target="RUS">
      <data key="d0">270453</data>
    </edge>
    <edge source="KOR" target="SAU">
      <data key="d0">397615</data>
    </edge>
    <edge source="KOR" target="IND">
      <data key="d0">6309428</data>
    </edge>
    <edge source="KOR" target="SGP">
      <data key="d0">1180672</data>
    </edge>
    <edge source="KOR" target="VNM">
      <data key="d0">9033577</data>
    </edge>
    <edge source="KOR" target="ZAF">
      <data key="d0">832911</data>
    </edge>
    <edge source="KOR" target="ESP">
      <data key="d0">26451</data>
    </edge>
    <edge source="KOR" target="CHE">
      <data key="d0">275388</data>
    </edge>
    <edge source="KOR" target="THA">
      <data key="d0">3394481</data>
    </edge>
    <edge source="KOR" target="ARE">
      <data key="d0">804820</data>
    </edge>
    <edge source="KOR" target="TUR">
      <data key="d0">427022</data>
    </edge>
    <edge source="KOR" target="GBR">
      <data key="d0">217061</data>
    </edge>
    <edge source="KOR" target="USA">
      <data key="d0">13511478</data>
    </edge>
    <edge source="LBN" target="BEL">
      <data key="d0">279277</data>
    </edge>
    <edge source="LBN" target="CAN">
      <data key="d0">55063</data>
    </edge>
    <edge source="LBN" target="CZE">
      <data key="d0">11936</data>
    </edge>
    <edge source="LBN" target="ITA">
      <data key="d0">287720</data>
    </edge>
    <edge source="LBN" target="SAU">
      <data key="d0">22002</data>
    </edge>
    <edge source="LBN" target="CHE">
      <data key="d0">10506</data>
    </edge>
    <edge source="LBN" target="ARE">
      <data key="d0">50153</data>
    </edge>
    <edge source="LBN" target="TUR">
      <data key="d0">14267</data>
    </edge>
    <edge source="LBN" target="EGY">
      <data key="d0">147162</data>
    </edge>
    <edge source="MYS" target="AUS">
      <data key="d0">1279319</data>
    </edge>
    <edge source="MYS" target="BEL">
      <data key="d0">104377</data>
    </edge>
    <edge source="MYS" target="KHM">
      <data key="d0">13710</data>
    </edge>
    <edge source="MYS" target="CMR">
      <data key="d0">37873</data>
    </edge>
    <edge source="MYS" target="LKA">
      <data key="d0">965180</data>
    </edge>
    <edge source="MYS" target="CHL">
      <data key="d0">182504</data>
    </edge>
    <edge source="MYS" target="CHN">
      <data key="d0">10787135</data>
    </edge>
    <edge source="MYS" target="DEU">
      <data key="d0">130425</data>
    </edge>
    <edge source="MYS" target="HKG">
      <data key="d0">33544648</data>
    </edge>
    <edge source="MYS" target="IDN">
      <data key="d0">28146573</data>
    </edge>
    <edge source="MYS" target="IRL">
      <data key="d0">33385</data>
    </edge>
    <edge source="MYS" target="ITA">
      <data key="d0">84236</data>
    </edge>
    <edge source="MYS" target="CIV">
      <data key="d0">32050</data>
    </edge>
    <edge source="MYS" target="JPN">
      <data key="d0">15336988</data>
    </edge>
    <edge source="MYS" target="KOR">
      <data key="d0">4174588</data>
    </edge>
    <edge source="MYS" target="MWI">
      <data key="d0">21278</data>
    </edge>
    <edge source="MYS" target="MUS">
      <data key="d0">66300</data>
    </edge>
    <edge source="MYS" target="MEX">
      <data key="d0">25833</data>
    </edge>
    <edge source="MYS" target="OMN">
      <data key="d0">14719</data>
    </edge>
    <edge source="MYS" target="NZL">
      <data key="d0">969110</data>
    </edge>
    <edge source="MYS" target="PAK">
      <data key="d0">307046</data>
    </edge>
    <edge source="MYS" target="PHL">
      <data key="d0">5542561</data>
    </edge>
    <edge source="MYS" target="SAU">
      <data key="d0">64968</data>
    </edge>
    <edge source="MYS" target="IND">
      <data key="d0">22053069</data>
    </edge>
    <edge source="MYS" target="SGP">
      <data key="d0">61940028</data>
    </edge>
    <edge source="MYS" target="VNM">
      <data key="d0">4451614</data>
    </edge>
    <edge source="MYS" target="ZAF">
      <data key="d0">28295</data>
    </edge>
    <edge source="MYS" target="ESP">
      <data key="d0">14007</data>
    </edge>
    <edge source="MYS" target="THA">
      <data key="d0">10488760</data>
    </edge>
    <edge source="MYS" target="ARE">
      <data key="d0">1683441</data>
    </edge>
    <edge source="MYS" target="TUR">
      <data key="d0">107244</data>
    </edge>
    <edge source="MYS" target="UGA">
      <data key="d0">23134</data>
    </edge>
    <edge source="MYS" target="GBR">
      <data key="d0">102984</data>
    </edge>
    <edge source="MYS" target="TZA">
      <data key="d0">847649</data>
    </edge>
    <edge source="MYS" target="USA">
      <data key="d0">695528</data>
    </edge>
    <edge source="MOZ" target="LKA">
      <data key="d0">18329</data>
    </edge>
    <edge source="MOZ" target="CHN">
      <data key="d0">6118098</data>
    </edge>
    <edge source="MOZ" target="DEU">
      <data key="d0">68906</data>
    </edge>
    <edge source="MOZ" target="GHA">
      <data key="d0">1034822</data>
    </edge>
    <edge source="MOZ" target="HKG">
      <data key="d0">18577</data>
    </edge>
    <edge source="MOZ" target="MWI">
      <data key="d0">520693</data>
    </edge>
    <edge source="MOZ" target="IND">
      <data key="d0">31579</data>
    </edge>
    <edge source="MOZ" target="ZAF">
      <data key="d0">188358</data>
    </edge>
    <edge source="MOZ" target="ZWE">
      <data key="d0">262124</data>
    </edge>
    <edge source="MOZ" target="ESP">
      <data key="d0">79183</data>
    </edge>
    <edge source="MOZ" target="TZA">
      <data key="d0">25623</data>
    </edge>
    <edge source="PAN" target="COL">
      <data key="d0">263438</data>
    </edge>
    <edge source="PAN" target="CRI">
      <data key="d0">616590</data>
    </edge>
    <edge source="PAN" target="ECU">
      <data key="d0">254446</data>
    </edge>
    <edge source="PAN" target="SLV">
      <data key="d0">18800</data>
    </edge>
    <edge source="PAN" target="GTM">
      <data key="d0">969934</data>
    </edge>
    <edge source="PAN" target="HND">
      <data key="d0">240234</data>
    </edge>
    <edge source="PAN" target="JAM">
      <data key="d0">18201</data>
    </edge>
    <edge source="PAN" target="NIC">
      <data key="d0">226713</data>
    </edge>
    <edge source="PAN" target="USA">
      <data key="d0">16406</data>
    </edge>
    <edge source="PRY" target="ARG">
      <data key="d0">2827500</data>
    </edge>
    <edge source="PRY" target="ITA">
      <data key="d0">56994</data>
    </edge>
    <edge source="PRY" target="NLD">
      <data key="d0">67929</data>
    </edge>
    <edge source="PRY" target="URY">
      <data key="d0">100810</data>
    </edge>
    <edge source="PER" target="ARG">
      <data key="d0">17586140</data>
    </edge>
    <edge source="PER" target="AUS">
      <data key="d0">3907735</data>
    </edge>
    <edge source="PER" target="BEL">
      <data key="d0">816556</data>
    </edge>
    <edge source="PER" target="BOL">
      <data key="d0">1255459</data>
    </edge>
    <edge source="PER" target="BRA">
      <data key="d0">78521235</data>
    </edge>
    <edge source="PER" target="CAN">
      <data key="d0">265677</data>
    </edge>
    <edge source="PER" target="CHL">
      <data key="d0">7697954</data>
    </edge>
    <edge source="PER" target="CHN">
      <data key="d0">1280827</data>
    </edge>
    <edge source="PER" target="COL">
      <data key="d0">3355797</data>
    </edge>
    <edge source="PER" target="CRI">
      <data key="d0">66962</data>
    </edge>
    <edge source="PER" target="ECU">
      <data key="d0">5366254</data>
    </edge>
    <edge source="PER" target="SLV">
      <data key="d0">179188</data>
    </edge>
    <edge source="PER" target="FRA">
      <data key="d0">190578</data>
    </edge>
    <edge source="PER" target="DEU">
      <data key="d0">1475596</data>
    </edge>
    <edge source="PER" target="GRC">
      <data key="d0">91853</data>
    </edge>
    <edge source="PER" target="HKG">
      <data key="d0">18307</data>
    </edge>
    <edge source="PER" target="IDN">
      <data key="d0">12292640</data>
    </edge>
    <edge source="PER" target="ITA">
      <data key="d0">811462</data>
    </edge>
    <edge source="PER" target="JPN">
      <data key="d0">151012</data>
    </edge>
    <edge source="PER" target="KOR">
      <data key="d0">107641</data>
    </edge>
    <edge source="PER" target="MYS">
      <data key="d0">9054799</data>
    </edge>
    <edge source="PER" target="MEX">
      <data key="d0">3466560</data>
    </edge>
    <edge source="PER" target="NLD">
      <data key="d0">3425914</data>
    </edge>
    <edge source="PER" target="NZL">
      <data key="d0">1751324</data>
    </edge>
    <edge source="PER" target="NIC">
      <data key="d0">218140</data>
    </edge>
    <edge source="PER" target="PAN">
      <data key="d0">247606</data>
    </edge>
    <edge source="PER" target="PRY">
      <data key="d0">34245</data>
    </edge>
    <edge source="PER" target="PHL">
      <data key="d0">200753</data>
    </edge>
    <edge source="PER" target="POL">
      <data key="d0">12382</data>
    </edge>
    <edge source="PER" target="PRT">
      <data key="d0">71373</data>
    </edge>
    <edge source="PER" target="RUS">
      <data key="d0">100310</data>
    </edge>
    <edge source="PER" target="SAU">
      <data key="d0">13584</data>
    </edge>
    <edge source="PER" target="IND">
      <data key="d0">66250627</data>
    </edge>
    <edge source="PER" target="VNM">
      <data key="d0">13230</data>
    </edge>
    <edge source="PER" target="ESP">
      <data key="d0">1506822</data>
    </edge>
    <edge source="PER" target="THA">
      <data key="d0">17801</data>
    </edge>
    <edge source="PER" target="TUR">
      <data key="d0">1358011</data>
    </edge>
    <edge source="PER" target="UKR">
      <data key="d0">16848</data>
    </edge>
    <edge source="PER" target="GBR">
      <data key="d0">57945</data>
    </edge>
    <edge source="PER" target="USA">
      <data key="d0">119791088</data>
    </edge>
    <edge source="ZAF" target="ARG">
      <data key="d0">60665</data>
    </edge>
    <edge source="ZAF" target="AUS">
      <data key="d0">5732757</data>
    </edge>
    <edge source="ZAF" target="AUT">
      <data key="d0">12478</data>
    </edge>
    <edge source="ZAF" target="ARM">
      <data key="d0">30151</data>
    </edge>
    <edge source="ZAF" target="BEL">
      <data key="d0">17219596</data>
    </edge>
    <edge source="ZAF" target="BWA">
      <data key="d0">7466699</data>
    </edge>
    <edge source="ZAF" target="BRA">
      <data key="d0">4421793</data>
    </edge>
    <edge source="ZAF" target="BGR">
      <data key="d0">418120</data>
    </edge>
    <edge source="ZAF" target="CMR">
      <data key="d0">740851</data>
    </edge>
    <edge source="ZAF" target="CAN">
      <data key="d0">2128780</data>
    </edge>
    <edge source="ZAF" target="CHL">
      <data key="d0">122121</data>
    </edge>
    <edge source="ZAF" target="CHN">
      <data key="d0">27057984</data>
    </edge>
    <edge source="ZAF" target="CRI">
      <data key="d0">136892</data>
    </edge>
    <edge source="ZAF" target="HRV">
      <data key="d0">2078945</data>
    </edge>
    <edge source="ZAF" target="CZE">
      <data key="d0">38392</data>
    </edge>
    <edge source="ZAF" target="BEN">
      <data key="d0">368445</data>
    </edge>
    <edge source="ZAF" target="FRA">
      <data key="d0">1329316</data>
    </edge>
    <edge source="ZAF" target="GMB">
      <data key="d0">54233</data>
    </edge>
    <edge source="ZAF" target="DEU">
      <data key="d0">4393496</data>
    </edge>
    <edge source="ZAF" target="GHA">
      <data key="d0">434472</data>
    </edge>
    <edge source="ZAF" target="GRC">
      <data key="d0">129374</data>
    </edge>
    <edge source="ZAF" target="HKG">
      <data key="d0">404466</data>
    </edge>
    <edge source="ZAF" target="IDN">
      <data key="d0">294608</data>
    </edge>
    <edge source="ZAF" target="IRL">
      <data key="d0">764151</data>
    </edge>
    <edge source="ZAF" target="ISR">
      <data key="d0">1139964</data>
    </edge>
    <edge source="ZAF" target="ITA">
      <data key="d0">16795207</data>
    </edge>
    <edge source="ZAF" target="CIV">
      <data key="d0">840094</data>
    </edge>
    <edge source="ZAF" target="JPN">
      <data key="d0">16743823</data>
    </edge>
    <edge source="ZAF" target="KOR">
      <data key="d0">2458637</data>
    </edge>
    <edge source="ZAF" target="LVA">
      <data key="d0">11110</data>
    </edge>
    <edge source="ZAF" target="LTU">
      <data key="d0">522732</data>
    </edge>
    <edge source="ZAF" target="MDG">
      <data key="d0">276052</data>
    </edge>
    <edge source="ZAF" target="MWI">
      <data key="d0">1162255</data>
    </edge>
    <edge source="ZAF" target="MYS">
      <data key="d0">1266022</data>
    </edge>
    <edge source="ZAF" target="MRT">
      <data key="d0">270468</data>
    </edge>
    <edge source="ZAF" target="MUS">
      <data key="d0">1123503</data>
    </edge>
    <edge source="ZAF" target="MAR">
      <data key="d0">71361</data>
    </edge>
    <edge source="ZAF" target="MOZ">
      <data key="d0">2938879</data>
    </edge>
    <edge source="ZAF" target="NAM">
      <data key="d0">8133253</data>
    </edge>
    <edge source="ZAF" target="NLD">
      <data key="d0">29530965</data>
    </edge>
    <edge source="ZAF" target="NZL">
      <data key="d0">408694</data>
    </edge>
    <edge source="ZAF" target="PHL">
      <data key="d0">223122</data>
    </edge>
    <edge source="ZAF" target="POL">
      <data key="d0">14885142</data>
    </edge>
    <edge source="ZAF" target="PRT">
      <data key="d0">13338</data>
    </edge>
    <edge source="ZAF" target="ROU">
      <data key="d0">1053247</data>
    </edge>
    <edge source="ZAF" target="RUS">
      <data key="d0">420450</data>
    </edge>
    <edge source="ZAF" target="SAU">
      <data key="d0">34049</data>
    </edge>
    <edge source="ZAF" target="SRB">
      <data key="d0">136903</data>
    </edge>
    <edge source="ZAF" target="IND">
      <data key="d0">8467346</data>
    </edge>
    <edge source="ZAF" target="SGP">
      <data key="d0">526370</data>
    </edge>
    <edge source="ZAF" target="VNM">
      <data key="d0">273774</data>
    </edge>
    <edge source="ZAF" target="SVN">
      <data key="d0">449438</data>
    </edge>
    <edge source="ZAF" target="ZWE">
      <data key="d0">4720277</data>
    </edge>
    <edge source="ZAF" target="ESP">
      <data key="d0">9254305</data>
    </edge>
    <edge source="ZAF" target="SWE">
      <data key="d0">795280</data>
    </edge>
    <edge source="ZAF" target="CHE">
      <data key="d0">149634</data>
    </edge>
    <edge source="ZAF" target="THA">
      <data key="d0">1458255</data>
    </edge>
    <edge source="ZAF" target="ARE">
      <data key="d0">4202393</data>
    </edge>
    <edge source="ZAF" target="TUN">
      <data key="d0">1975690</data>
    </edge>
    <edge source="ZAF" target="TUR">
      <data key="d0">1466303</data>
    </edge>
    <edge source="ZAF" target="UGA">
      <data key="d0">118748</data>
    </edge>
    <edge source="ZAF" target="UKR">
      <data key="d0">35592</data>
    </edge>
    <edge source="ZAF" target="EGY">
      <data key="d0">108231</data>
    </edge>
    <edge source="ZAF" target="GBR">
      <data key="d0">2603111</data>
    </edge>
    <edge source="ZAF" target="TZA">
      <data key="d0">336343</data>
    </edge>
    <edge source="ZAF" target="USA">
      <data key="d0">152417229</data>
    </edge>
    <edge source="ZAF" target="URY">
      <data key="d0">42616</data>
    </edge>
    <edge source="THA" target="AUS">
      <data key="d0">2532550</data>
    </edge>
    <edge source="THA" target="BEL">
      <data key="d0">84066</data>
    </edge>
    <edge source="THA" target="KHM">
      <data key="d0">9071860</data>
    </edge>
    <edge source="THA" target="LKA">
      <data key="d0">3539195</data>
    </edge>
    <edge source="THA" target="CHN">
      <data key="d0">16445077</data>
    </edge>
    <edge source="THA" target="DNK">
      <data key="d0">11417</data>
    </edge>
    <edge source="THA" target="FRA">
      <data key="d0">562989</data>
    </edge>
    <edge source="THA" target="DEU">
      <data key="d0">774343</data>
    </edge>
    <edge source="THA" target="GHA">
      <data key="d0">1274716</data>
    </edge>
    <edge source="THA" target="HKG">
      <data key="d0">213981</data>
    </edge>
    <edge source="THA" target="IDN">
      <data key="d0">52657708</data>
    </edge>
    <edge source="THA" target="ISR">
      <data key="d0">19474</data>
    </edge>
    <edge source="THA" target="ITA">
      <data key="d0">17427</data>
    </edge>
    <edge source="THA" target="CIV">
      <data key="d0">17877</data>
    </edge>
    <edge source="THA" target="JPN">
      <data key="d0">33606216</data>
    </edge>
    <edge source="THA" target="KOR">
      <data key="d0">11511652</data>
    </edge>
    <edge source="THA" target="LBN">
      <data key="d0">29752</data>
    </edge>
    <edge source="THA" target="MYS">
      <data key="d0">53777730</data>
    </edge>
    <edge source="THA" target="MUS">
      <data key="d0">26474</data>
    </edge>
    <edge source="THA" target="MOZ">
      <data key="d0">139729</data>
    </edge>
    <edge source="THA" target="NLD">
      <data key="d0">354456</data>
    </edge>
    <edge source="THA" target="NZL">
      <data key="d0">234940</data>
    </edge>
    <edge source="THA" target="PAK">
      <data key="d0">417103</data>
    </edge>
    <edge source="THA" target="PAN">
      <data key="d0">202115</data>
    </edge>
    <edge source="THA" target="PHL">
      <data key="d0">12263734</data>
    </edge>
    <edge source="THA" target="RUS">
      <data key="d0">671853</data>
    </edge>
    <edge source="THA" target="SAU">
      <data key="d0">2575511</data>
    </edge>
    <edge source="THA" target="IND">
      <data key="d0">15505836</data>
    </edge>
    <edge source="THA" target="SGP">
      <data key="d0">2340534</data>
    </edge>
    <edge source="THA" target="VNM">
      <data key="d0">44924254</data>
    </edge>
    <edge source="THA" target="ZAF">
      <data key="d0">459086</data>
    </edge>
    <edge source="THA" target="ESP">
      <data key="d0">185277</data>
    </edge>
    <edge source="THA" target="ARE">
      <data key="d0">4477362</data>
    </edge>
    <edge source="THA" target="TUR">
      <data key="d0">495327</data>
    </edge>
    <edge source="THA" target="UKR">
      <data key="d0">139061</data>
    </edge>
    <edge source="THA" target="GBR">
      <data key="d0">89052</data>
    </edge>
    <edge source="THA" target="TZA">
      <data key="d0">4264546</data>
    </edge>
    <edge source="THA" target="USA">
      <data key="d0">688660</data>
    </edge>
    <edge source="EGY" target="ALB">
      <data key="d0">66789</data>
    </edge>
    <edge source="EGY" target="DZA">
      <data key="d0">353734</data>
    </edge>
    <edge source="EGY" target="ARG">
      <data key="d0">64230</data>
    </edge>
    <edge source="EGY" target="AUS">
      <data key="d0">14818</data>
    </edge>
    <edge source="EGY" target="AUT">
      <data key="d0">63686</data>
    </edge>
    <edge source="EGY" target="BEL">
      <data key="d0">3460222</data>
    </edge>
    <edge source="EGY" target="BRA">
      <data key="d0">5302409</data>
    </edge>
    <edge source="EGY" target="BGR">
      <data key="d0">2847211</data>
    </edge>
    <edge source="EGY" target="CMR">
      <data key="d0">463010</data>
    </edge>
    <edge source="EGY" target="CHN">
      <data key="d0">12008499</data>
    </edge>
    <edge source="EGY" target="COL">
      <data key="d0">47037</data>
    </edge>
    <edge source="EGY" target="HRV">
      <data key="d0">1647439</data>
    </edge>
    <edge source="EGY" target="CZE">
      <data key="d0">62710</data>
    </edge>
    <edge source="EGY" target="BEN">
      <data key="d0">68318</data>
    </edge>
    <edge source="EGY" target="DNK">
      <data key="d0">351492</data>
    </edge>
    <edge source="EGY" target="ECU">
      <data key="d0">83312</data>
    </edge>
    <edge source="EGY" target="ETH">
      <data key="d0">160029</data>
    </edge>
    <edge source="EGY" target="FRA">
      <data key="d0">1441894</data>
    </edge>
    <edge source="EGY" target="GEO">
      <data key="d0">15889</data>
    </edge>
    <edge source="EGY" target="PSE">
      <data key="d0">483234</data>
    </edge>
    <edge source="EGY" target="DEU">
      <data key="d0">485818</data>
    </edge>
    <edge source="EGY" target="GHA">
      <data key="d0">2791035</data>
    </edge>
    <edge source="EGY" target="GRC">
      <data key="d0">2945426</data>
    </edge>
    <edge source="EGY" target="IDN">
      <data key="d0">38209500</data>
    </edge>
    <edge source="EGY" target="IRL">
      <data key="d0">493229</data>
    </edge>
    <edge source="EGY" target="ISR">
      <data key="d0">96788</data>
    </edge>
    <edge source="EGY" target="ITA">
      <data key="d0">19331062</data>
    </edge>
    <edge source="EGY" target="CIV">
      <data key="d0">620578</data>
    </edge>
    <edge source="EGY" target="JPN">
      <data key="d0">1676035</data>
    </edge>
    <edge source="EGY" target="JOR">
      <data key="d0">726930</data>
    </edge>
    <edge source="EGY" target="KOR">
      <data key="d0">336526</data>
    </edge>
    <edge source="EGY" target="LBN">
      <data key="d0">3581902</data>
    </edge>
    <edge source="EGY" target="MYS">
      <data key="d0">9618321</data>
    </edge>
    <edge source="EGY" target="MRT">
      <data key="d0">32299</data>
    </edge>
    <edge source="EGY" target="MEX">
      <data key="d0">832887</data>
    </edge>
    <edge source="EGY" target="MAR">
      <data key="d0">306261</data>
    </edge>
    <edge source="EGY" target="OMN">
      <data key="d0">116117</data>
    </edge>
    <edge source="EGY" target="NLD">
      <data key="d0">560546</data>
    </edge>
    <edge source="EGY" target="NZL">
      <data key="d0">224526</data>
    </edge>
    <edge source="EGY" target="NOR">
      <data key="d0">4517026</data>
    </edge>
    <edge source="EGY" target="PAK">
      <data key="d0">1043528</data>
    </edge>
    <edge source="EGY" target="PAN">
      <data key="d0">23896</data>
    </edge>
    <edge source="EGY" target="PER">
      <data key="d0">13112</data>
    </edge>
    <edge source="EGY" target="PHL">
      <data key="d0">51074</data>
    </edge>
    <edge source="EGY" target="POL">
      <data key="d0">383676</data>
    </edge>
    <edge source="EGY" target="PRT">
      <data key="d0">38175</data>
    </edge>
    <edge source="EGY" target="ROU">
      <data key="d0">20987068</data>
    </edge>
    <edge source="EGY" target="RUS">
      <data key="d0">198579</data>
    </edge>
    <edge source="EGY" target="SAU">
      <data key="d0">1463190</data>
    </edge>
    <edge source="EGY" target="SEN">
      <data key="d0">66778</data>
    </edge>
    <edge source="EGY" target="SRB">
      <data key="d0">141851</data>
    </edge>
    <edge source="EGY" target="IND">
      <data key="d0">60894020</data>
    </edge>
    <edge source="EGY" target="SGP">
      <data key="d0">725161</data>
    </edge>
    <edge source="EGY" target="VNM">
      <data key="d0">388288</data>
    </edge>
    <edge source="EGY" target="SVN">
      <data key="d0">658492</data>
    </edge>
    <edge source="EGY" target="ZAF">
      <data key="d0">637053</data>
    </edge>
    <edge source="EGY" target="ESP">
      <data key="d0">4418116</data>
    </edge>
    <edge source="EGY" target="SWE">
      <data key="d0">142112</data>
    </edge>
    <edge source="EGY" target="THA">
      <data key="d0">142832</data>
    </edge>
    <edge source="EGY" target="TGO">
      <data key="d0">16322</data>
    </edge>
    <edge source="EGY" target="ARE">
      <data key="d0">2684091</data>
    </edge>
    <edge source="EGY" target="TUN">
      <data key="d0">267266</data>
    </edge>
    <edge source="EGY" target="TUR">
      <data key="d0">15132906</data>
    </edge>
    <edge source="EGY" target="UGA">
      <data key="d0">74702</data>
    </edge>
    <edge source="EGY" target="UKR">
      <data key="d0">733203</data>
    </edge>
    <edge source="EGY" target="MKD">
      <data key="d0">135511</data>
    </edge>
    <edge source="EGY" target="GBR">
      <data key="d0">348505</data>
    </edge>
    <edge source="EGY" target="TZA">
      <data key="d0">1862435</data>
    </edge>
    <edge source="EGY" target="USA">
      <data key="d0">6462076</data>
    </edge>
    <edge source="GBR" target="DZA">
      <data key="d0">3914577</data>
    </edge>
    <edge source="GBR" target="AZE">
      <data key="d0">11282</data>
    </edge>
    <edge source="GBR" target="ARG">
      <data key="d0">1721707</data>
    </edge>
    <edge source="GBR" target="AUS">
      <data key="d0">3478572</data>
    </edge>
    <edge source="GBR" target="AUT">
      <data key="d0">1026369</data>
    </edge>
    <edge source="GBR" target="BEL">
      <data key="d0">22422751</data>
    </edge>
    <edge source="GBR" target="BRA">
      <data key="d0">2008804</data>
    </edge>
    <edge source="GBR" target="BGR">
      <data key="d0">2272947</data>
    </edge>
    <edge source="GBR" target="BLR">
      <data key="d0">13605</data>
    </edge>
    <edge source="GBR" target="CMR">
      <data key="d0">28721</data>
    </edge>
    <edge source="GBR" target="CAN">
      <data key="d0">2132650</data>
    </edge>
    <edge source="GBR" target="LKA">
      <data key="d0">1313300</data>
    </edge>
    <edge source="GBR" target="CHL">
      <data key="d0">277659</data>
    </edge>
    <edge source="GBR" target="CHN">
      <data key="d0">18094208</data>
    </edge>
    <edge source="GBR" target="COL">
      <data key="d0">1390467</data>
    </edge>
    <edge source="GBR" target="CRI">
      <data key="d0">71065</data>
    </edge>
    <edge source="GBR" target="HRV">
      <data key="d0">217677</data>
    </edge>
    <edge source="GBR" target="CZE">
      <data key="d0">3063809</data>
    </edge>
    <edge source="GBR" target="DNK">
      <data key="d0">5933001</data>
    </edge>
    <edge source="GBR" target="ECU">
      <data key="d0">492860</data>
    </edge>
    <edge source="GBR" target="SLV">
      <data key="d0">65274</data>
    </edge>
    <edge source="GBR" target="ETH">
      <data key="d0">141269</data>
    </edge>
    <edge source="GBR" target="EST">
      <data key="d0">193187</data>
    </edge>
    <edge source="GBR" target="FIN">
      <data key="d0">11376546</data>
    </edge>
    <edge source="GBR" target="FRA">
      <data key="d0">28514064</data>
    </edge>
    <edge source="GBR" target="GEO">
      <data key="d0">22600</data>
    </edge>
    <edge source="GBR" target="DEU">
      <data key="d0">71031845</data>
    </edge>
    <edge source="GBR" target="GHA">
      <data key="d0">339360</data>
    </edge>
    <edge source="GBR" target="GRC">
      <data key="d0">654683</data>
    </edge>
    <edge source="GBR" target="GTM">
      <data key="d0">21555</data>
    </edge>
    <edge source="GBR" target="HND">
      <data key="d0">618957</data>
    </edge>
    <edge source="GBR" target="HKG">
      <data key="d0">1370645</data>
    </edge>
    <edge source="GBR" target="HUN">
      <data key="d0">3347184</data>
    </edge>
    <edge source="GBR" target="IDN">
      <data key="d0">6429280</data>
    </edge>
    <edge source="GBR" target="IRL">
      <data key="d0">65259776</data>
    </edge>
    <edge source="GBR" target="ISR">
      <data key="d0">2228166</data>
    </edge>
    <edge source="GBR" target="ITA">
      <data key="d0">27678747</data>
    </edge>
    <edge source="GBR" target="CIV">
      <data key="d0">49945</data>
    </edge>
    <edge source="GBR" target="JAM">
      <data key="d0">26549</data>
    </edge>
    <edge source="GBR" target="JPN">
      <data key="d0">7298340</data>
    </edge>
    <edge source="GBR" target="KAZ">
      <data key="d0">18743</data>
    </edge>
    <edge source="GBR" target="JOR">
      <data key="d0">786233</data>
    </edge>
    <edge source="GBR" target="KOR">
      <data key="d0">6631363</data>
    </edge>
    <edge source="GBR" target="LBN">
      <data key="d0">361591</data>
    </edge>
    <edge source="GBR" target="LVA">
      <data key="d0">40263</data>
    </edge>
    <edge source="GBR" target="LTU">
      <data key="d0">375343</data>
    </edge>
    <edge source="GBR" target="MWI">
      <data key="d0">32565</data>
    </edge>
    <edge source="GBR" target="MYS">
      <data key="d0">2773605</data>
    </edge>
    <edge source="GBR" target="MUS">
      <data key="d0">73575</data>
    </edge>
    <edge source="GBR" target="MEX">
      <data key="d0">906086</data>
    </edge>
    <edge source="GBR" target="MAR">
      <data key="d0">4279418</data>
    </edge>
    <edge source="GBR" target="OMN">
      <data key="d0">974158</data>
    </edge>
    <edge source="GBR" target="NAM">
      <data key="d0">126686</data>
    </edge>
    <edge source="GBR" target="NLD">
      <data key="d0">22052870</data>
    </edge>
    <edge source="GBR" target="NZL">
      <data key="d0">711593</data>
    </edge>
    <edge source="GBR" target="NOR">
      <data key="d0">14476252</data>
    </edge>
    <edge source="GBR" target="PAK">
      <data key="d0">1851941</data>
    </edge>
    <edge source="GBR" target="PER">
      <data key="d0">1097777</data>
    </edge>
    <edge source="GBR" target="PHL">
      <data key="d0">1030383</data>
    </edge>
    <edge source="GBR" target="POL">
      <data key="d0">11034693</data>
    </edge>
    <edge source="GBR" target="PRT">
      <data key="d0">11991716</data>
    </edge>
    <edge source="GBR" target="ROU">
      <data key="d0">1534830</data>
    </edge>
    <edge source="GBR" target="RUS">
      <data key="d0">2314093</data>
    </edge>
    <edge source="GBR" target="SAU">
      <data key="d0">7511025</data>
    </edge>
    <edge source="GBR" target="SEN">
      <data key="d0">52709</data>
    </edge>
    <edge source="GBR" target="SRB">
      <data key="d0">673741</data>
    </edge>
    <edge source="GBR" target="IND">
      <data key="d0">10185394</data>
    </edge>
    <edge source="GBR" target="SGP">
      <data key="d0">1685569</data>
    </edge>
    <edge source="GBR" target="SVK">
      <data key="d0">586994</data>
    </edge>
    <edge source="GBR" target="VNM">
      <data key="d0">11278067</data>
    </edge>
    <edge source="GBR" target="SVN">
      <data key="d0">405911</data>
    </edge>
    <edge source="GBR" target="ZAF">
      <data key="d0">3367772</data>
    </edge>
    <edge source="GBR" target="ZWE">
      <data key="d0">123149</data>
    </edge>
    <edge source="GBR" target="ESP">
      <data key="d0">18188540</data>
    </edge>
    <edge source="GBR" target="SWE">
      <data key="d0">18523142</data>
    </edge>
    <edge source="GBR" target="CHE">
      <data key="d0">3816229</data>
    </edge>
    <edge source="GBR" target="THA">
      <data key="d0">10854935</data>
    </edge>
    <edge source="GBR" target="ARE">
      <data key="d0">6010058</data>
    </edge>
    <edge source="GBR" target="TUN">
      <data key="d0">1852941</data>
    </edge>
    <edge source="GBR" target="TUR">
      <data key="d0">14360211</data>
    </edge>
    <edge source="GBR" target="UGA">
      <data key="d0">76824</data>
    </edge>
    <edge source="GBR" target="UKR">
      <data key="d0">1291432</data>
    </edge>
    <edge source="GBR" target="EGY">
      <data key="d0">11619501</data>
    </edge>
    <edge source="GBR" target="TZA">
      <data key="d0">221377</data>
    </edge>
    <edge source="GBR" target="USA">
      <data key="d0">21300720</data>
    </edge>
    <edge source="GBR" target="URY">
      <data key="d0">28981</data>
    </edge>
    <edge source="USA" target="DZA">
      <data key="d0">224658</data>
    </edge>
    <edge source="USA" target="AZE">
      <data key="d0">1629430</data>
    </edge>
    <edge source="USA" target="ARG">
      <data key="d0">24363558</data>
    </edge>
    <edge source="USA" target="AUS">
      <data key="d0">17429058</data>
    </edge>
    <edge source="USA" target="AUT">
      <data key="d0">4335603</data>
    </edge>
    <edge source="USA" target="ARM">
      <data key="d0">13760</data>
    </edge>
    <edge source="USA" target="BEL">
      <data key="d0">62267190</data>
    </edge>
    <edge source="USA" target="BOL">
      <data key="d0">796375</data>
    </edge>
    <edge source="USA" target="BRA">
      <data key="d0">91162658</data>
    </edge>
    <edge source="USA" target="BGR">
      <data key="d0">1374602</data>
    </edge>
    <edge source="USA" target="BLR">
      <data key="d0">233280</data>
    </edge>
    <edge source="USA" target="KHM">
      <data key="d0">42620</data>
    </edge>
    <edge source="USA" target="CMR">
      <data key="d0">281396</data>
    </edge>
    <edge source="USA" target="CAN">
      <data key="d0">564207355</data>
    </edge>
    <edge source="USA" target="LKA">
      <data key="d0">1007707</data>
    </edge>
    <edge source="USA" target="CHL">
      <data key="d0">19056857</data>
    </edge>
    <edge source="USA" target="CHN">
      <data key="d0">224708659</data>
    </edge>
    <edge source="USA" target="COL">
      <data key="d0">22932113</data>
    </edge>
    <edge source="USA" target="CRI">
      <data key="d0">14013517</data>
    </edge>
    <edge source="USA" target="HRV">
      <data key="d0">240335</data>
    </edge>
    <edge source="USA" target="CZE">
      <data key="d0">473645</data>
    </edge>
    <edge source="USA" target="DNK">
      <data key="d0">2699824</data>
    </edge>
    <edge source="USA" target="ECU">
      <data key="d0">4765165</data>
    </edge>
    <edge source="USA" target="SLV">
      <data key="d0">2061350</data>
    </edge>
    <edge source="USA" target="ETH">
      <data key="d0">82993</data>
    </edge>
    <edge source="USA" target="EST">
      <data key="d0">19920</data>
    </edge>
    <edge source="USA" target="FIN">
      <data key="d0">39745701</data>
    </edge>
    <edge source="USA" target="FRA">
      <data key="d0">20221908</data>
    </edge>
    <edge source="USA" target="GEO">
      <data key="d0">104226</data>
    </edge>
    <edge source="USA" target="GMB">
      <data key="d0">40000</data>
    </edge>
    <edge source="USA" target="DEU">
      <data key="d0">75599214</data>
    </edge>
    <edge source="USA" target="GHA">
      <data key="d0">370039</data>
    </edge>
    <edge source="USA" target="GRC">
      <data key="d0">1083064</data>
    </edge>
    <edge source="USA" target="GTM">
      <data key="d0">6565710</data>
    </edge>
    <edge source="USA" target="HND">
      <data key="d0">3852729</data>
    </edge>
    <edge source="USA" target="HKG">
      <data key="d0">8701935</data>
    </edge>
    <edge source="USA" target="HUN">
      <data key="d0">335682</data>
    </edge>
    <edge source="USA" target="IDN">
      <data key="d0">27517059</data>
    </edge>
    <edge source="USA" target="IRL">
      <data key="d0">2305254</data>
    </edge>
    <edge source="USA" target="ISR">
      <data key="d0">7953770</data>
    </edge>
    <edge source="USA" target="ITA">
      <data key="d0">42871465</data>
    </edge>
    <edge source="USA" target="CIV">
      <data key="d0">985402</data>
    </edge>
    <edge source="USA" target="JAM">
      <data key="d0">3675278</data>
    </edge>
    <edge source="USA" target="JPN">
      <data key="d0">203764999</data>
    </edge>
    <edge source="USA" target="KAZ">
      <data key="d0">978149</data>
    </edge>
    <edge source="USA" target="JOR">
      <data key="d0">1928429</data>
    </edge>
    <edge source="USA" target="KOR">
      <data key="d0">68425490</data>
    </edge>
    <edge source="USA" target="LBN">
      <data key="d0">452967</data>
    </edge>
    <edge source="USA" target="LVA">
      <data key="d0">770378</data>
    </edge>
    <edge source="USA" target="LTU">
      <data key="d0">514259</data>
    </edge>
    <edge source="USA" target="MDG">
      <data key="d0">22841</data>
    </edge>
    <edge source="USA" target="MYS">
      <data key="d0">15147331</data>
    </edge>
    <edge source="USA" target="MRT">
      <data key="d0">27263</data>
    </edge>
    <edge source="USA" target="MUS">
      <data key="d0">359909</data>
    </edge>
    <edge source="USA" target="MEX">
      <data key="d0">247364603</data>
    </edge>
    <edge source="USA" target="MDA">
      <data key="d0">11720</data>
    </edge>
    <edge source="USA" target="MAR">
      <data key="d0">33515593</data>
    </edge>
    <edge source="USA" target="OMN">
      <data key="d0">473101</data>
    </edge>
    <edge source="USA" target="NAM">
      <data key="d0">2221395</data>
    </edge>
    <edge source="USA" target="NLD">
      <data key="d0">64031425</data>
    </edge>
    <edge source="USA" target="NZL">
      <data key="d0">4765115</data>
    </edge>
    <edge source="USA" target="NIC">
      <data key="d0">2501849</data>
    </edge>
    <edge source="USA" target="NOR">
      <data key="d0">6769121</data>
    </edge>
    <edge source="USA" target="PAK">
      <data key="d0">6259912</data>
    </edge>
    <edge source="USA" target="PAN">
      <data key="d0">3524593</data>
    </edge>
    <edge source="USA" target="PRY">
      <data key="d0">428265</data>
    </edge>
    <edge source="USA" target="PER">
      <data key="d0">8713293</data>
    </edge>
    <edge source="USA" target="PHL">
      <data key="d0">6521297</data>
    </edge>
    <edge source="USA" target="POL">
      <data key="d0">7599682</data>
    </edge>
    <edge source="USA" target="PRT">
      <data key="d0">591161</data>
    </edge>
    <edge source="USA" target="ROU">
      <data key="d0">346133</data>
    </edge>
    <edge source="USA" target="RUS">
      <data key="d0">4842230</data>
    </edge>
    <edge source="USA" target="SAU">
      <data key="d0">22297910</data>
    </edge>
    <edge source="USA" target="IND">
      <data key="d0">45135790</data>
    </edge>
    <edge source="USA" target="SGP">
      <data key="d0">21534979</data>
    </edge>
    <edge source="USA" target="SVK">
      <data key="d0">334299</data>
    </edge>
    <edge source="USA" target="VNM">
      <data key="d0">11319773</data>
    </edge>
    <edge source="USA" target="SVN">
      <data key="d0">171033</data>
    </edge>
    <edge source="USA" target="ZAF">
      <data key="d0">29677450</data>
    </edge>
    <edge source="USA" target="ESP">
      <data key="d0">12643087</data>
    </edge>
    <edge source="USA" target="SWE">
      <data key="d0">15989226</data>
    </edge>
    <edge source="USA" target="CHE">
      <data key="d0">7258837</data>
    </edge>
    <edge source="USA" target="THA">
      <data key="d0">26796573</data>
    </edge>
    <edge source="USA" target="TGO">
      <data key="d0">18575</data>
    </edge>
    <edge source="USA" target="ARE">
      <data key="d0">4372895</data>
    </edge>
    <edge source="USA" target="TUN">
      <data key="d0">288016</data>
    </edge>
    <edge source="USA" target="TUR">
      <data key="d0">9315728</data>
    </edge>
    <edge source="USA" target="UGA">
      <data key="d0">79116</data>
    </edge>
    <edge source="USA" target="UKR">
      <data key="d0">729169</data>
    </edge>
    <edge source="USA" target="EGY">
      <data key="d0">6647484</data>
    </edge>
    <edge source="USA" target="GBR">
      <data key="d0">53734499</data>
    </edge>
    <edge source="USA" target="TZA">
      <data key="d0">374541</data>
    </edge>
    <edge source="USA" target="URY">
      <data key="d0">2343677</data>
    </edge>
    <edge source="KHM" target="SGP">
      <data key="d0">41507</data>
    </edge>
    <edge source="KHM" target="VNM">
      <data key="d0">15348</data>
    </edge>
    <edge source="KHM" target="THA">
      <data key="d0">617273</data>
    </edge>
    <edge source="LKA" target="AUS">
      <data key="d0">264464</data>
    </edge>
    <edge source="LKA" target="BEL">
      <data key="d0">67695</data>
    </edge>
    <edge source="LKA" target="CHN">
      <data key="d0">1711441</data>
    </edge>
    <edge source="LKA" target="CZE">
      <data key="d0">390248</data>
    </edge>
    <edge source="LKA" target="DEU">
      <data key="d0">900664</data>
    </edge>
    <edge source="LKA" target="HKG">
      <data key="d0">127522</data>
    </edge>
    <edge source="LKA" target="ISR">
      <data key="d0">637880</data>
    </edge>
    <edge source="LKA" target="ITA">
      <data key="d0">602911</data>
    </edge>
    <edge source="LKA" target="JPN">
      <data key="d0">6510155</data>
    </edge>
    <edge source="LKA" target="KOR">
      <data key="d0">1491342</data>
    </edge>
    <edge source="LKA" target="MYS">
      <data key="d0">355024</data>
    </edge>
    <edge source="LKA" target="PAK">
      <data key="d0">171189</data>
    </edge>
    <edge source="LKA" target="SRB">
      <data key="d0">27107</data>
    </edge>
    <edge source="LKA" target="IND">
      <data key="d0">895296</data>
    </edge>
    <edge source="LKA" target="SGP">
      <data key="d0">3430590</data>
    </edge>
    <edge source="LKA" target="THA">
      <data key="d0">25027</data>
    </edge>
    <edge source="LKA" target="EGY">
      <data key="d0">26647</data>
    </edge>
    <edge source="LKA" target="GBR">
      <data key="d0">39470</data>
    </edge>
    <edge source="LKA" target="USA">
      <data key="d0">887136</data>
    </edge>
    <edge source="ETH" target="CHN">
      <data key="d0">368251</data>
    </edge>
    <edge source="ETH" target="HKG">
      <data key="d0">516643</data>
    </edge>
    <edge source="ETH" target="IND">
      <data key="d0">195414</data>
    </edge>
    <edge source="ETH" target="ARE">
      <data key="d0">23270</data>
    </edge>
    <edge source="FIN" target="AUS">
      <data key="d0">52091</data>
    </edge>
    <edge source="FIN" target="AUT">
      <data key="d0">233826</data>
    </edge>
    <edge source="FIN" target="BEL">
      <data key="d0">328860</data>
    </edge>
    <edge source="FIN" target="BRA">
      <data key="d0">17896</data>
    </edge>
    <edge source="FIN" target="BGR">
      <data key="d0">230609</data>
    </edge>
    <edge source="FIN" target="BLR">
      <data key="d0">117303</data>
    </edge>
    <edge source="FIN" target="CAN">
      <data key="d0">33169</data>
    </edge>
    <edge source="FIN" target="CHN">
      <data key="d0">13775451</data>
    </edge>
    <edge source="FIN" target="HRV">
      <data key="d0">49863</data>
    </edge>
    <edge source="FIN" target="CZE">
      <data key="d0">487166</data>
    </edge>
    <edge source="FIN" target="DNK">
      <data key="d0">421374</data>
    </edge>
    <edge source="FIN" target="EST">
      <data key="d0">5546170</data>
    </edge>
    <edge source="FIN" target="FRA">
      <data key="d0">498566</data>
    </edge>
    <edge source="FIN" target="DEU">
      <data key="d0">2356031</data>
    </edge>
    <edge source="FIN" target="GRC">
      <data key="d0">39037</data>
    </edge>
    <edge source="FIN" target="HKG">
      <data key="d0">99103</data>
    </edge>
    <edge source="FIN" target="HUN">
      <data key="d0">63002</data>
    </edge>
    <edge source="FIN" target="IRL">
      <data key="d0">31534</data>
    </edge>
    <edge source="FIN" target="ITA">
      <data key="d0">3510424</data>
    </edge>
    <edge source="FIN" target="JPN">
      <data key="d0">913890</data>
    </edge>
    <edge source="FIN" target="LVA">
      <data key="d0">2975436</data>
    </edge>
    <edge source="FIN" target="LTU">
      <data key="d0">1095839</data>
    </edge>
    <edge source="FIN" target="NLD">
      <data key="d0">1819198</data>
    </edge>
    <edge source="FIN" target="NOR">
      <data key="d0">22913388</data>
    </edge>
    <edge source="FIN" target="PAK">
      <data key="d0">227695</data>
    </edge>
    <edge source="FIN" target="PHL">
      <data key="d0">12302</data>
    </edge>
    <edge source="FIN" target="POL">
      <data key="d0">1705760</data>
    </edge>
    <edge source="FIN" target="PRT">
      <data key="d0">140299</data>
    </edge>
    <edge source="FIN" target="ROU">
      <data key="d0">118926</data>
    </edge>
    <edge source="FIN" target="RUS">
      <data key="d0">6359989</data>
    </edge>
    <edge source="FIN" target="IND">
      <data key="d0">226920</data>
    </edge>
    <edge source="FIN" target="SVK">
      <data key="d0">98742</data>
    </edge>
    <edge source="FIN" target="SVN">
      <data key="d0">16838</data>
    </edge>
    <edge source="FIN" target="ESP">
      <data key="d0">1064480</data>
    </edge>
    <edge source="FIN" target="SWE">
      <data key="d0">14782761</data>
    </edge>
    <edge source="FIN" target="CHE">
      <data key="d0">109553</data>
    </edge>
    <edge source="FIN" target="THA">
      <data key="d0">189762</data>
    </edge>
    <edge source="FIN" target="TUR">
      <data key="d0">57114</data>
    </edge>
    <edge source="FIN" target="UKR">
      <data key="d0">37373</data>
    </edge>
    <edge source="FIN" target="EGY">
      <data key="d0">516345</data>
    </edge>
    <edge source="FIN" target="GBR">
      <data key="d0">388944</data>
    </edge>
    <edge source="FIN" target="USA">
      <data key="d0">715025</data>
    </edge>
    <edge source="HKG" target="ARG">
      <data key="d0">42384</data>
    </edge>
    <edge source="HKG" target="BEL">
      <data key="d0">2199214</data>
    </edge>
    <edge source="HKG" target="CAN">
      <data key="d0">350268</data>
    </edge>
    <edge source="HKG" target="LKA">
      <data key="d0">10031</data>
    </edge>
    <edge source="HKG" target="CHN">
      <data key="d0">29446310</data>
    </edge>
    <edge source="HKG" target="FRA">
      <data key="d0">406767</data>
    </edge>
    <edge source="HKG" target="DEU">
      <data key="d0">663738</data>
    </edge>
    <edge source="HKG" target="IDN">
      <data key="d0">95286</data>
    </edge>
    <edge source="HKG" target="IRL">
      <data key="d0">15796809</data>
    </edge>
    <edge source="HKG" target="ITA">
      <data key="d0">108697</data>
    </edge>
    <edge source="HKG" target="JPN">
      <data key="d0">474976</data>
    </edge>
    <edge source="HKG" target="KOR">
      <data key="d0">3149298</data>
    </edge>
    <edge source="HKG" target="LTU">
      <data key="d0">2834922</data>
    </edge>
    <edge source="HKG" target="MYS">
      <data key="d0">63309</data>
    </edge>
    <edge source="HKG" target="NLD">
      <data key="d0">2397885</data>
    </edge>
    <edge source="HKG" target="PHL">
      <data key="d0">26621</data>
    </edge>
    <edge source="HKG" target="POL">
      <data key="d0">10614</data>
    </edge>
    <edge source="HKG" target="IND">
      <data key="d0">3795643</data>
    </edge>
    <edge source="HKG" target="SGP">
      <data key="d0">76670</data>
    </edge>
    <edge source="HKG" target="VNM">
      <data key="d0">60459</data>
    </edge>
    <edge source="HKG" target="ZAF">
      <data key="d0">1576769</data>
    </edge>
    <edge source="HKG" target="CHE">
      <data key="d0">1011980</data>
    </edge>
    <edge source="HKG" target="ARE">
      <data key="d0">878245</data>
    </edge>
    <edge source="HKG" target="TUR">
      <data key="d0">27519</data>
    </edge>
    <edge source="HKG" target="GBR">
      <data key="d0">11332</data>
    </edge>
    <edge source="HKG" target="USA">
      <data key="d0">2303301</data>
    </edge>
    <edge source="IRL" target="ARG">
      <data key="d0">23348</data>
    </edge>
    <edge source="IRL" target="AUS">
      <data key="d0">282319</data>
    </edge>
    <edge source="IRL" target="AUT">
      <data key="d0">9746636</data>
    </edge>
    <edge source="IRL" target="BEL">
      <data key="d0">8881015</data>
    </edge>
    <edge source="IRL" target="BRA">
      <data key="d0">3123240</data>
    </edge>
    <edge source="IRL" target="CAN">
      <data key="d0">554960</data>
    </edge>
    <edge source="IRL" target="CHL">
      <data key="d0">242826</data>
    </edge>
    <edge source="IRL" target="CHN">
      <data key="d0">2923316</data>
    </edge>
    <edge source="IRL" target="COL">
      <data key="d0">162346</data>
    </edge>
    <edge source="IRL" target="ETH">
      <data key="d0">19484</data>
    </edge>
    <edge source="IRL" target="FRA">
      <data key="d0">747064</data>
    </edge>
    <edge source="IRL" target="DEU">
      <data key="d0">11134102</data>
    </edge>
    <edge source="IRL" target="GTM">
      <data key="d0">64132</data>
    </edge>
    <edge source="IRL" target="HKG">
      <data key="d0">2517157</data>
    </edge>
    <edge source="IRL" target="IDN">
      <data key="d0">194850</data>
    </edge>
    <edge source="IRL" target="ISR">
      <data key="d0">109489</data>
    </edge>
    <edge source="IRL" target="ITA">
      <data key="d0">10391156</data>
    </edge>
    <edge source="IRL" target="JPN">
      <data key="d0">11106404</data>
    </edge>
    <edge source="IRL" target="JOR">
      <data key="d0">774106</data>
    </edge>
    <edge source="IRL" target="KOR">
      <data key="d0">1099562</data>
    </edge>
    <edge source="IRL" target="MEX">
      <data key="d0">135345</data>
    </edge>
    <edge source="IRL" target="OMN">
      <data key="d0">554742</data>
    </edge>
    <edge source="IRL" target="NLD">
      <data key="d0">43295</data>
    </edge>
    <edge source="IRL" target="NER">
      <data key="d0">11066</data>
    </edge>
    <edge source="IRL" target="NOR">
      <data key="d0">497122</data>
    </edge>
    <edge source="IRL" target="PAK">
      <data key="d0">13004</data>
    </edge>
    <edge source="IRL" target="POL">
      <data key="d0">16155</data>
    </edge>
    <edge source="IRL" target="PRT">
      <data key="d0">78142</data>
    </edge>
    <edge source="IRL" target="RUS">
      <data key="d0">311208</data>
    </edge>
    <edge source="IRL" target="SAU">
      <data key="d0">2114729</data>
    </edge>
    <edge source="IRL" target="IND">
      <data key="d0">7063396</data>
    </edge>
    <edge source="IRL" target="SGP">
      <data key="d0">138149</data>
    </edge>
    <edge source="IRL" target="VNM">
      <data key="d0">24791</data>
    </edge>
    <edge source="IRL" target="ZAF">
      <data key="d0">2421356</data>
    </edge>
    <edge source="IRL" target="ESP">
      <data key="d0">4069322</data>
    </edge>
    <edge source="IRL" target="SWE">
      <data key="d0">463322</data>
    </edge>
    <edge source="IRL" target="CHE">
      <data key="d0">160967</data>
    </edge>
    <edge source="IRL" target="THA">
      <data key="d0">360009</data>
    </edge>
    <edge source="IRL" target="ARE">
      <data key="d0">164806</data>
    </edge>
    <edge source="IRL" target="TUR">
      <data key="d0">426723</data>
    </edge>
    <edge source="IRL" target="EGY">
      <data key="d0">288694</data>
    </edge>
    <edge source="IRL" target="GBR">
      <data key="d0">26961858</data>
    </edge>
    <edge source="IRL" target="USA">
      <data key="d0">7852884</data>
    </edge>
    <edge source="KGZ" target="CHN">
      <data key="d0">625831</data>
    </edge>
    <edge source="KGZ" target="HKG">
      <data key="d0">44709</data>
    </edge>
    <edge source="KGZ" target="KAZ">
      <data key="d0">11292</data>
    </edge>
    <edge source="KGZ" target="RUS">
      <data key="d0">26824</data>
    </edge>
    <edge source="MRT" target="CHN">
      <data key="d0">17249</data>
    </edge>
    <edge source="MRT" target="SEN">
      <data key="d0">477286</data>
    </edge>
    <edge source="MRT" target="ESP">
      <data key="d0">313473</data>
    </edge>
    <edge source="MRT" target="USA">
      <data key="d0">14281</data>
    </edge>
    <edge source="MUS" target="FRA">
      <data key="d0">161512</data>
    </edge>
    <edge source="MUS" target="MDG">
      <data key="d0">10041</data>
    </edge>
    <edge source="MUS" target="IND">
      <data key="d0">55323</data>
    </edge>
    <edge source="MUS" target="ZAF">
      <data key="d0">29907</data>
    </edge>
    <edge source="MUS" target="USA">
      <data key="d0">88039</data>
    </edge>
    <edge source="OMN" target="DZA">
      <data key="d0">529593</data>
    </edge>
    <edge source="OMN" target="AUS">
      <data key="d0">840199</data>
    </edge>
    <edge source="OMN" target="BEL">
      <data key="d0">15550</data>
    </edge>
    <edge source="OMN" target="BRA">
      <data key="d0">1669636</data>
    </edge>
    <edge source="OMN" target="LKA">
      <data key="d0">214842</data>
    </edge>
    <edge source="OMN" target="CHN">
      <data key="d0">4154804</data>
    </edge>
    <edge source="OMN" target="IDN">
      <data key="d0">3183925</data>
    </edge>
    <edge source="OMN" target="JPN">
      <data key="d0">5730676</data>
    </edge>
    <edge source="OMN" target="JOR">
      <data key="d0">23644</data>
    </edge>
    <edge source="OMN" target="KOR">
      <data key="d0">86653</data>
    </edge>
    <edge source="OMN" target="MYS">
      <data key="d0">965459</data>
    </edge>
    <edge source="OMN" target="MOZ">
      <data key="d0">970749</data>
    </edge>
    <edge source="OMN" target="NAM">
      <data key="d0">73322</data>
    </edge>
    <edge source="OMN" target="PAK">
      <data key="d0">62679</data>
    </edge>
    <edge source="OMN" target="PHL">
      <data key="d0">288104</data>
    </edge>
    <edge source="OMN" target="ROU">
      <data key="d0">15020</data>
    </edge>
    <edge source="OMN" target="SAU">
      <data key="d0">285976</data>
    </edge>
    <edge source="OMN" target="IND">
      <data key="d0">31378267</data>
    </edge>
    <edge source="OMN" target="SGP">
      <data key="d0">14929</data>
    </edge>
    <edge source="OMN" target="VNM">
      <data key="d0">9358854</data>
    </edge>
    <edge source="OMN" target="ZAF">
      <data key="d0">1564405</data>
    </edge>
    <edge source="OMN" target="ARE">
      <data key="d0">45703814</data>
    </edge>
    <edge source="OMN" target="TUR">
      <data key="d0">757478</data>
    </edge>
    <edge source="OMN" target="UKR">
      <data key="d0">12141</data>
    </edge>
    <edge source="OMN" target="EGY">
      <data key="d0">12544</data>
    </edge>
    <edge source="OMN" target="GBR">
      <data key="d0">13618</data>
    </edge>
    <edge source="OMN" target="TZA">
      <data key="d0">973924</data>
    </edge>
    <edge source="OMN" target="USA">
      <data key="d0">129145</data>
    </edge>
    <edge source="NLD" target="ALB">
      <data key="d0">427350</data>
    </edge>
    <edge source="NLD" target="DZA">
      <data key="d0">1243841</data>
    </edge>
    <edge source="NLD" target="AZE">
      <data key="d0">528823</data>
    </edge>
    <edge source="NLD" target="ARG">
      <data key="d0">412854</data>
    </edge>
    <edge source="NLD" target="AUS">
      <data key="d0">2537135</data>
    </edge>
    <edge source="NLD" target="AUT">
      <data key="d0">11053791</data>
    </edge>
    <edge source="NLD" target="ARM">
      <data key="d0">12072</data>
    </edge>
    <edge source="NLD" target="BEL">
      <data key="d0">310598584</data>
    </edge>
    <edge source="NLD" target="BWA">
      <data key="d0">61304</data>
    </edge>
    <edge source="NLD" target="BRA">
      <data key="d0">1655718</data>
    </edge>
    <edge source="NLD" target="BGR">
      <data key="d0">864982</data>
    </edge>
    <edge source="NLD" target="BLR">
      <data key="d0">471933</data>
    </edge>
    <edge source="NLD" target="KHM">
      <data key="d0">1648288</data>
    </edge>
    <edge source="NLD" target="CMR">
      <data key="d0">112994</data>
    </edge>
    <edge source="NLD" target="CAN">
      <data key="d0">2019748</data>
    </edge>
    <edge source="NLD" target="LKA">
      <data key="d0">10104</data>
    </edge>
    <edge source="NLD" target="CHL">
      <data key="d0">1204911</data>
    </edge>
    <edge source="NLD" target="CHN">
      <data key="d0">5807031</data>
    </edge>
    <edge source="NLD" target="COL">
      <data key="d0">491375</data>
    </edge>
    <edge source="NLD" target="CRI">
      <data key="d0">200685</data>
    </edge>
    <edge source="NLD" target="HRV">
      <data key="d0">1993692</data>
    </edge>
    <edge source="NLD" target="CZE">
      <data key="d0">10448782</data>
    </edge>
    <edge source="NLD" target="BEN">
      <data key="d0">21012</data>
    </edge>
    <edge source="NLD" target="DNK">
      <data key="d0">15117917</data>
    </edge>
    <edge source="NLD" target="ECU">
      <data key="d0">280331</data>
    </edge>
    <edge source="NLD" target="ETH">
      <data key="d0">502863</data>
    </edge>
    <edge source="NLD" target="EST">
      <data key="d0">841959</data>
    </edge>
    <edge source="NLD" target="FIN">
      <data key="d0">13898553</data>
    </edge>
    <edge source="NLD" target="FRA">
      <data key="d0">74603099</data>
    </edge>
    <edge source="NLD" target="GEO">
      <data key="d0">51833</data>
    </edge>
    <edge source="NLD" target="DEU">
      <data key="d0">318612199</data>
    </edge>
    <edge source="NLD" target="GHA">
      <data key="d0">121717</data>
    </edge>
    <edge source="NLD" target="GRC">
      <data key="d0">2667461</data>
    </edge>
    <edge source="NLD" target="GTM">
      <data key="d0">133738</data>
    </edge>
    <edge source="NLD" target="HND">
      <data key="d0">2412693</data>
    </edge>
    <edge source="NLD" target="HKG">
      <data key="d0">944539</data>
    </edge>
    <edge source="NLD" target="HUN">
      <data key="d0">4995689</data>
    </edge>
    <edge source="NLD" target="IDN">
      <data key="d0">995403</data>
    </edge>
    <edge source="NLD" target="IRL">
      <data key="d0">10710043</data>
    </edge>
    <edge source="NLD" target="ISR">
      <data key="d0">3646026</data>
    </edge>
    <edge source="NLD" target="ITA">
      <data key="d0">29865470</data>
    </edge>
    <edge source="NLD" target="CIV">
      <data key="d0">228625</data>
    </edge>
    <edge source="NLD" target="JPN">
      <data key="d0">3180270</data>
    </edge>
    <edge source="NLD" target="KAZ">
      <data key="d0">710045</data>
    </edge>
    <edge source="NLD" target="JOR">
      <data key="d0">98362</data>
    </edge>
    <edge source="NLD" target="KOR">
      <data key="d0">4712970</data>
    </edge>
    <edge source="NLD" target="LBN">
      <data key="d0">1551706</data>
    </edge>
    <edge source="NLD" target="LVA">
      <data key="d0">448069</data>
    </edge>
    <edge source="NLD" target="LTU">
      <data key="d0">1138401</data>
    </edge>
    <edge source="NLD" target="MYS">
      <data key="d0">3494876</data>
    </edge>
    <edge source="NLD" target="MRT">
      <data key="d0">12717</data>
    </edge>
    <edge source="NLD" target="MUS">
      <data key="d0">11442</data>
    </edge>
    <edge source="NLD" target="MEX">
      <data key="d0">640213</data>
    </edge>
    <edge source="NLD" target="MDA">
      <data key="d0">23582</data>
    </edge>
    <edge source="NLD" target="MAR">
      <data key="d0">4087964</data>
    </edge>
    <edge source="NLD" target="OMN">
      <data key="d0">2028346</data>
    </edge>
    <edge source="NLD" target="NZL">
      <data key="d0">246737</data>
    </edge>
    <edge source="NLD" target="NOR">
      <data key="d0">14323383</data>
    </edge>
    <edge source="NLD" target="PAK">
      <data key="d0">81794</data>
    </edge>
    <edge source="NLD" target="PAN">
      <data key="d0">291336</data>
    </edge>
    <edge source="NLD" target="PRY">
      <data key="d0">14520</data>
    </edge>
    <edge source="NLD" target="PER">
      <data key="d0">681732</data>
    </edge>
    <edge source="NLD" target="PHL">
      <data key="d0">124333</data>
    </edge>
    <edge source="NLD" target="POL">
      <data key="d0">26661889</data>
    </edge>
    <edge source="NLD" target="PRT">
      <data key="d0">11467199</data>
    </edge>
    <edge source="NLD" target="ROU">
      <data key="d0">6040319</data>
    </edge>
    <edge source="NLD" target="RUS">
      <data key="d0">14330011</data>
    </edge>
    <edge source="NLD" target="SAU">
      <data key="d0">3024240</data>
    </edge>
    <edge source="NLD" target="SEN">
      <data key="d0">226923</data>
    </edge>
    <edge source="NLD" target="SRB">
      <data key="d0">1630209</data>
    </edge>
    <edge source="NLD" target="IND">
      <data key="d0">2334471</data>
    </edge>
    <edge source="NLD" target="SGP">
      <data key="d0">705948</data>
    </edge>
    <edge source="NLD" target="SVK">
      <data key="d0">2885787</data>
    </edge>
    <edge source="NLD" target="VNM">
      <data key="d0">5895609</data>
    </edge>
    <edge source="NLD" target="SVN">
      <data key="d0">1338240</data>
    </edge>
    <edge source="NLD" target="ZAF">
      <data key="d0">2227017</data>
    </edge>
    <edge source="NLD" target="ESP">
      <data key="d0">25826131</data>
    </edge>
    <edge source="NLD" target="SWE">
      <data key="d0">13681410</data>
    </edge>
    <edge source="NLD" target="CHE">
      <data key="d0">6831763</data>
    </edge>
    <edge source="NLD" target="THA">
      <data key="d0">2584721</data>
    </edge>
    <edge source="NLD" target="TGO">
      <data key="d0">24534</data>
    </edge>
    <edge source="NLD" target="ARE">
      <data key="d0">8622717</data>
    </edge>
    <edge source="NLD" target="TUN">
      <data key="d0">233975</data>
    </edge>
    <edge source="NLD" target="TUR">
      <data key="d0">11575637</data>
    </edge>
    <edge source="NLD" target="UGA">
      <data key="d0">17945</data>
    </edge>
    <edge source="NLD" target="UKR">
      <data key="d0">480855</data>
    </edge>
    <edge source="NLD" target="MKD">
      <data key="d0">55345</data>
    </edge>
    <edge source="NLD" target="EGY">
      <data key="d0">2000653</data>
    </edge>
    <edge source="NLD" target="GBR">
      <data key="d0">67833137</data>
    </edge>
    <edge source="NLD" target="TZA">
      <data key="d0">27644</data>
    </edge>
    <edge source="NLD" target="USA">
      <data key="d0">17207734</data>
    </edge>
    <edge source="NLD" target="BFA">
      <data key="d0">13050</data>
    </edge>
    <edge source="NLD" target="URY">
      <data key="d0">18295</data>
    </edge>
    <edge source="PAK" target="ARG">
      <data key="d0">157935</data>
    </edge>
    <edge source="PAK" target="AUS">
      <data key="d0">1096687</data>
    </edge>
    <edge source="PAK" target="BEL">
      <data key="d0">1205142</data>
    </edge>
    <edge source="PAK" target="BRA">
      <data key="d0">1531255</data>
    </edge>
    <edge source="PAK" target="BGR">
      <data key="d0">223657</data>
    </edge>
    <edge source="PAK" target="KHM">
      <data key="d0">20818</data>
    </edge>
    <edge source="PAK" target="CAN">
      <data key="d0">755639</data>
    </edge>
    <edge source="PAK" target="LKA">
      <data key="d0">169246</data>
    </edge>
    <edge source="PAK" target="CHL">
      <data key="d0">44889</data>
    </edge>
    <edge source="PAK" target="CHN">
      <data key="d0">37620895</data>
    </edge>
    <edge source="PAK" target="COL">
      <data key="d0">18010</data>
    </edge>
    <edge source="PAK" target="CRI">
      <data key="d0">11485</data>
    </edge>
    <edge source="PAK" target="HRV">
      <data key="d0">76971</data>
    </edge>
    <edge source="PAK" target="CZE">
      <data key="d0">201209</data>
    </edge>
    <edge source="PAK" target="BEN">
      <data key="d0">55721</data>
    </edge>
    <edge source="PAK" target="DNK">
      <data key="d0">36459</data>
    </edge>
    <edge source="PAK" target="EST">
      <data key="d0">28259</data>
    </edge>
    <edge source="PAK" target="FIN">
      <data key="d0">141034</data>
    </edge>
    <edge source="PAK" target="FRA">
      <data key="d0">104929</data>
    </edge>
    <edge source="PAK" target="GEO">
      <data key="d0">28145</data>
    </edge>
    <edge source="PAK" target="DEU">
      <data key="d0">2602516</data>
    </edge>
    <edge source="PAK" target="GHA">
      <data key="d0">27626</data>
    </edge>
    <edge source="PAK" target="GRC">
      <data key="d0">1359940</data>
    </edge>
    <edge source="PAK" target="HKG">
      <data key="d0">54689</data>
    </edge>
    <edge source="PAK" target="HUN">
      <data key="d0">81123</data>
    </edge>
    <edge source="PAK" target="IDN">
      <data key="d0">305672</data>
    </edge>
    <edge source="PAK" target="IRL">
      <data key="d0">176251</data>
    </edge>
    <edge source="PAK" target="ITA">
      <data key="d0">7947154</data>
    </edge>
    <edge source="PAK" target="JPN">
      <data key="d0">2007690</data>
    </edge>
    <edge source="PAK" target="JOR">
      <data key="d0">153448</data>
    </edge>
    <edge source="PAK" target="KOR">
      <data key="d0">4602432</data>
    </edge>
    <edge source="PAK" target="LBN">
      <data key="d0">152294</data>
    </edge>
    <edge source="PAK" target="LVA">
      <data key="d0">53344</data>
    </edge>
    <edge source="PAK" target="LTU">
      <data key="d0">120742</data>
    </edge>
    <edge source="PAK" target="MDG">
      <data key="d0">41896</data>
    </edge>
    <edge source="PAK" target="MYS">
      <data key="d0">2040827</data>
    </edge>
    <edge source="PAK" target="MUS">
      <data key="d0">175021</data>
    </edge>
    <edge source="PAK" target="MEX">
      <data key="d0">311333</data>
    </edge>
    <edge source="PAK" target="MOZ">
      <data key="d0">160645</data>
    </edge>
    <edge source="PAK" target="OMN">
      <data key="d0">1737664</data>
    </edge>
    <edge source="PAK" target="NLD">
      <data key="d0">6684694</data>
    </edge>
    <edge source="PAK" target="NZL">
      <data key="d0">378169</data>
    </edge>
    <edge source="PAK" target="NOR">
      <data key="d0">12727</data>
    </edge>
    <edge source="PAK" target="PHL">
      <data key="d0">33472</data>
    </edge>
    <edge source="PAK" target="POL">
      <data key="d0">675770</data>
    </edge>
    <edge source="PAK" target="PRT">
      <data key="d0">502633</data>
    </edge>
    <edge source="PAK" target="ROU">
      <data key="d0">84853</data>
    </edge>
    <edge source="PAK" target="RUS">
      <data key="d0">986680</data>
    </edge>
    <edge source="PAK" target="SAU">
      <data key="d0">1743354</data>
    </edge>
    <edge source="PAK" target="IND">
      <data key="d0">22021062</data>
    </edge>
    <edge source="PAK" target="SGP">
      <data key="d0">122307</data>
    </edge>
    <edge source="PAK" target="SVK">
      <data key="d0">23533</data>
    </edge>
    <edge source="PAK" target="VNM">
      <data key="d0">232280</data>
    </edge>
    <edge source="PAK" target="SVN">
      <data key="d0">2547807</data>
    </edge>
    <edge source="PAK" target="ZAF">
      <data key="d0">868210</data>
    </edge>
    <edge source="PAK" target="ESP">
      <data key="d0">1967266</data>
    </edge>
    <edge source="PAK" target="SWE">
      <data key="d0">150883</data>
    </edge>
    <edge source="PAK" target="CHE">
      <data key="d0">42717</data>
    </edge>
    <edge source="PAK" target="THA">
      <data key="d0">132635</data>
    </edge>
    <edge source="PAK" target="ARE">
      <data key="d0">3452133</data>
    </edge>
    <edge source="PAK" target="TUR">
      <data key="d0">2304150</data>
    </edge>
    <edge source="PAK" target="UKR">
      <data key="d0">166523</data>
    </edge>
    <edge source="PAK" target="EGY">
      <data key="d0">139944</data>
    </edge>
    <edge source="PAK" target="GBR">
      <data key="d0">2481415</data>
    </edge>
    <edge source="PAK" target="TZA">
      <data key="d0">322082</data>
    </edge>
    <edge source="PAK" target="USA">
      <data key="d0">27376470</data>
    </edge>
    <edge source="PAK" target="URY">
      <data key="d0">16730</data>
    </edge>
    <edge source="PHL" target="AUS">
      <data key="d0">109883</data>
    </edge>
    <edge source="PHL" target="BEL">
      <data key="d0">56204</data>
    </edge>
    <edge source="PHL" target="CAN">
      <data key="d0">46025</data>
    </edge>
    <edge source="PHL" target="LKA">
      <data key="d0">36280</data>
    </edge>
    <edge source="PHL" target="CHN">
      <data key="d0">7053162</data>
    </edge>
    <edge source="PHL" target="DEU">
      <data key="d0">137837</data>
    </edge>
    <edge source="PHL" target="HKG">
      <data key="d0">313833</data>
    </edge>
    <edge source="PHL" target="IDN">
      <data key="d0">296633</data>
    </edge>
    <edge source="PHL" target="JPN">
      <data key="d0">3039615</data>
    </edge>
    <edge source="PHL" target="KOR">
      <data key="d0">417912</data>
    </edge>
    <edge source="PHL" target="MYS">
      <data key="d0">1065440</data>
    </edge>
    <edge source="PHL" target="NLD">
      <data key="d0">24345</data>
    </edge>
    <edge source="PHL" target="PAK">
      <data key="d0">16720</data>
    </edge>
    <edge source="PHL" target="POL">
      <data key="d0">21780</data>
    </edge>
    <edge source="PHL" target="SGP">
      <data key="d0">168770</data>
    </edge>
    <edge source="PHL" target="VNM">
      <data key="d0">199725</data>
    </edge>
    <edge source="PHL" target="THA">
      <data key="d0">124355</data>
    </edge>
    <edge source="PHL" target="ARE">
      <data key="d0">57588</data>
    </edge>
    <edge source="PHL" target="GBR">
      <data key="d0">54729</data>
    </edge>
    <edge source="PHL" target="USA">
      <data key="d0">261900</data>
    </edge>
    <edge source="SAU" target="AUS">
      <data key="d0">90144</data>
    </edge>
    <edge source="SAU" target="BEL">
      <data key="d0">1275620</data>
    </edge>
    <edge source="SAU" target="BRA">
      <data key="d0">51472</data>
    </edge>
    <edge source="SAU" target="LKA">
      <data key="d0">143217</data>
    </edge>
    <edge source="SAU" target="CHN">
      <data key="d0">11286956</data>
    </edge>
    <edge source="SAU" target="ETH">
      <data key="d0">314971</data>
    </edge>
    <edge source="SAU" target="FRA">
      <data key="d0">97345</data>
    </edge>
    <edge source="SAU" target="DEU">
      <data key="d0">14386796</data>
    </edge>
    <edge source="SAU" target="GHA">
      <data key="d0">28270</data>
    </edge>
    <edge source="SAU" target="HKG">
      <data key="d0">63474</data>
    </edge>
    <edge source="SAU" target="IDN">
      <data key="d0">69875</data>
    </edge>
    <edge source="SAU" target="ITA">
      <data key="d0">106146</data>
    </edge>
    <edge source="SAU" target="JOR">
      <data key="d0">18217123</data>
    </edge>
    <edge source="SAU" target="KOR">
      <data key="d0">905175</data>
    </edge>
    <edge source="SAU" target="LBN">
      <data key="d0">66941</data>
    </edge>
    <edge source="SAU" target="MDG">
      <data key="d0">3673775</data>
    </edge>
    <edge source="SAU" target="MWI">
      <data key="d0">104812</data>
    </edge>
    <edge source="SAU" target="MAR">
      <data key="d0">7300077</data>
    </edge>
    <edge source="SAU" target="MOZ">
      <data key="d0">30937</data>
    </edge>
    <edge source="SAU" target="OMN">
      <data key="d0">7169395</data>
    </edge>
    <edge source="SAU" target="NLD">
      <data key="d0">611806</data>
    </edge>
    <edge source="SAU" target="NZL">
      <data key="d0">1248683</data>
    </edge>
    <edge source="SAU" target="PAK">
      <data key="d0">891307</data>
    </edge>
    <edge source="SAU" target="IND">
      <data key="d0">11067730</data>
    </edge>
    <edge source="SAU" target="VNM">
      <data key="d0">92277</data>
    </edge>
    <edge source="SAU" target="SVN">
      <data key="d0">30937</data>
    </edge>
    <edge source="SAU" target="ZAF">
      <data key="d0">4402929</data>
    </edge>
    <edge source="SAU" target="ARE">
      <data key="d0">23828731</data>
    </edge>
    <edge source="SAU" target="TUR">
      <data key="d0">1813818</data>
    </edge>
    <edge source="SAU" target="EGY">
      <data key="d0">3354003</data>
    </edge>
    <edge source="SAU" target="GBR">
      <data key="d0">615540</data>
    </edge>
    <edge source="SAU" target="TZA">
      <data key="d0">1048659</data>
    </edge>
    <edge source="SAU" target="URY">
      <data key="d0">27736</data>
    </edge>
    <edge source="SEN" target="BEL">
      <data key="d0">21701</data>
    </edge>
    <edge source="SEN" target="BRA">
      <data key="d0">20829</data>
    </edge>
    <edge source="SEN" target="CMR">
      <data key="d0">97312</data>
    </edge>
    <edge source="SEN" target="BEN">
      <data key="d0">1867030</data>
    </edge>
    <edge source="SEN" target="FRA">
      <data key="d0">2171102</data>
    </edge>
    <edge source="SEN" target="GMB">
      <data key="d0">554763</data>
    </edge>
    <edge source="SEN" target="DEU">
      <data key="d0">553498</data>
    </edge>
    <edge source="SEN" target="GHA">
      <data key="d0">128465</data>
    </edge>
    <edge source="SEN" target="CIV">
      <data key="d0">5899616</data>
    </edge>
    <edge source="SEN" target="LBN">
      <data key="d0">10820293</data>
    </edge>
    <edge source="SEN" target="MRT">
      <data key="d0">503931</data>
    </edge>
    <edge source="SEN" target="NLD">
      <data key="d0">739923</data>
    </edge>
    <edge source="SEN" target="NER">
      <data key="d0">400807</data>
    </edge>
    <edge source="SEN" target="POL">
      <data key="d0">14159542</data>
    </edge>
    <edge source="SEN" target="PRT">
      <data key="d0">69170</data>
    </edge>
    <edge source="SEN" target="ZAF">
      <data key="d0">13241</data>
    </edge>
    <edge source="SEN" target="ESP">
      <data key="d0">3623979</data>
    </edge>
    <edge source="SEN" target="CHE">
      <data key="d0">661524</data>
    </edge>
    <edge source="SEN" target="TGO">
      <data key="d0">37206</data>
    </edge>
    <edge source="SEN" target="GBR">
      <data key="d0">2314752</data>
    </edge>
    <edge source="SEN" target="BFA">
      <data key="d0">4364794</data>
    </edge>
    <edge source="SGP" target="AZE">
      <data key="d0">47843</data>
    </edge>
    <edge source="SGP" target="ARG">
      <data key="d0">81557</data>
    </edge>
    <edge source="SGP" target="AUS">
      <data key="d0">1814472</data>
    </edge>
    <edge source="SGP" target="AUT">
      <data key="d0">73699</data>
    </edge>
    <edge source="SGP" target="BEL">
      <data key="d0">1146792</data>
    </edge>
    <edge source="SGP" target="KHM">
      <data key="d0">264441</data>
    </edge>
    <edge source="SGP" target="CAN">
      <data key="d0">14568</data>
    </edge>
    <edge source="SGP" target="LKA">
      <data key="d0">187076</data>
    </edge>
    <edge source="SGP" target="CHN">
      <data key="d0">3340738</data>
    </edge>
    <edge source="SGP" target="DNK">
      <data key="d0">27871</data>
    </edge>
    <edge source="SGP" target="ECU">
      <data key="d0">38408</data>
    </edge>
    <edge source="SGP" target="FRA">
      <data key="d0">116842</data>
    </edge>
    <edge source="SGP" target="DEU">
      <data key="d0">69573</data>
    </edge>
    <edge source="SGP" target="HKG">
      <data key="d0">86063646</data>
    </edge>
    <edge source="SGP" target="IDN">
      <data key="d0">31942960</data>
    </edge>
    <edge source="SGP" target="ITA">
      <data key="d0">286145</data>
    </edge>
    <edge source="SGP" target="JPN">
      <data key="d0">388174</data>
    </edge>
    <edge source="SGP" target="KOR">
      <data key="d0">430102</data>
    </edge>
    <edge source="SGP" target="MYS">
      <data key="d0">57375494</data>
    </edge>
    <edge source="SGP" target="MUS">
      <data key="d0">44501</data>
    </edge>
    <edge source="SGP" target="NLD">
      <data key="d0">145011</data>
    </edge>
    <edge source="SGP" target="NZL">
      <data key="d0">55373</data>
    </edge>
    <edge source="SGP" target="PAK">
      <data key="d0">226226</data>
    </edge>
    <edge source="SGP" target="PAN">
      <data key="d0">21590</data>
    </edge>
    <edge source="SGP" target="PHL">
      <data key="d0">404051</data>
    </edge>
    <edge source="SGP" target="IND">
      <data key="d0">1275278</data>
    </edge>
    <edge source="SGP" target="VNM">
      <data key="d0">3229578</data>
    </edge>
    <edge source="SGP" target="ZAF">
      <data key="d0">24873</data>
    </edge>
    <edge source="SGP" target="ESP">
      <data key="d0">76545</data>
    </edge>
    <edge source="SGP" target="CHE">
      <data key="d0">403188</data>
    </edge>
    <edge source="SGP" target="THA">
      <data key="d0">6575658</data>
    </edge>
    <edge source="SGP" target="ARE">
      <data key="d0">21949473</data>
    </edge>
    <edge source="SGP" target="TUR">
      <data key="d0">27866</data>
    </edge>
    <edge source="SGP" target="GBR">
      <data key="d0">26930</data>
    </edge>
    <edge source="SGP" target="USA">
      <data key="d0">8572535</data>
    </edge>
    <edge source="VNM" target="ARG">
      <data key="d0">28805</data>
    </edge>
    <edge source="VNM" target="AUS">
      <data key="d0">2654159</data>
    </edge>
    <edge source="VNM" target="KHM">
      <data key="d0">7393648</data>
    </edge>
    <edge source="VNM" target="CMR">
      <data key="d0">29720</data>
    </edge>
    <edge source="VNM" target="CAN">
      <data key="d0">5273378</data>
    </edge>
    <edge source="VNM" target="LKA">
      <data key="d0">721014</data>
    </edge>
    <edge source="VNM" target="CHL">
      <data key="d0">469682</data>
    </edge>
    <edge source="VNM" target="CHN">
      <data key="d0">15836739</data>
    </edge>
    <edge source="VNM" target="CRI">
      <data key="d0">25360</data>
    </edge>
    <edge source="VNM" target="GHA">
      <data key="d0">810000</data>
    </edge>
    <edge source="VNM" target="GTM">
      <data key="d0">10641</data>
    </edge>
    <edge source="VNM" target="HKG">
      <data key="d0">80833</data>
    </edge>
    <edge source="VNM" target="IDN">
      <data key="d0">1239562</data>
    </edge>
    <edge source="VNM" target="ITA">
      <data key="d0">1686665</data>
    </edge>
    <edge source="VNM" target="JPN">
      <data key="d0">11302500</data>
    </edge>
    <edge source="VNM" target="KAZ">
      <data key="d0">14616</data>
    </edge>
    <edge source="VNM" target="KOR">
      <data key="d0">15456264</data>
    </edge>
    <edge source="VNM" target="LBN">
      <data key="d0">27300</data>
    </edge>
    <edge source="VNM" target="MDG">
      <data key="d0">194541</data>
    </edge>
    <edge source="VNM" target="MYS">
      <data key="d0">4036039</data>
    </edge>
    <edge source="VNM" target="MUS">
      <data key="d0">115220</data>
    </edge>
    <edge source="VNM" target="OMN">
      <data key="d0">538978</data>
    </edge>
    <edge source="VNM" target="NLD">
      <data key="d0">8648524</data>
    </edge>
    <edge source="VNM" target="NZL">
      <data key="d0">3295587</data>
    </edge>
    <edge source="VNM" target="PHL">
      <data key="d0">1996477</data>
    </edge>
    <edge source="VNM" target="POL">
      <data key="d0">16286</data>
    </edge>
    <edge source="VNM" target="RUS">
      <data key="d0">34015</data>
    </edge>
    <edge source="VNM" target="IND">
      <data key="d0">31830380</data>
    </edge>
    <edge source="VNM" target="SGP">
      <data key="d0">6984762</data>
    </edge>
    <edge source="VNM" target="SVN">
      <data key="d0">123840</data>
    </edge>
    <edge source="VNM" target="ZAF">
      <data key="d0">262134</data>
    </edge>
    <edge source="VNM" target="THA">
      <data key="d0">1784187</data>
    </edge>
    <edge source="VNM" target="ARE">
      <data key="d0">6720156</data>
    </edge>
    <edge source="VNM" target="TUN">
      <data key="d0">1281336</data>
    </edge>
    <edge source="VNM" target="GBR">
      <data key="d0">24064</data>
    </edge>
    <edge source="VNM" target="USA">
      <data key="d0">19176110</data>
    </edge>
    <edge source="SWE" target="AUS">
      <data key="d0">134247</data>
    </edge>
    <edge source="SWE" target="AUT">
      <data key="d0">55546</data>
    </edge>
    <edge source="SWE" target="BEL">
      <data key="d0">53998530</data>
    </edge>
    <edge source="SWE" target="BRA">
      <data key="d0">136118</data>
    </edge>
    <edge source="SWE" target="CAN">
      <data key="d0">49699</data>
    </edge>
    <edge source="SWE" target="CHL">
      <data key="d0">27364</data>
    </edge>
    <edge source="SWE" target="CHN">
      <data key="d0">1810577</data>
    </edge>
    <edge source="SWE" target="HRV">
      <data key="d0">30989</data>
    </edge>
    <edge source="SWE" target="CZE">
      <data key="d0">81858</data>
    </edge>
    <edge source="SWE" target="DNK">
      <data key="d0">18763789</data>
    </edge>
    <edge source="SWE" target="EST">
      <data key="d0">3425865</data>
    </edge>
    <edge source="SWE" target="FIN">
      <data key="d0">17360630</data>
    </edge>
    <edge source="SWE" target="FRA">
      <data key="d0">362279</data>
    </edge>
    <edge source="SWE" target="DEU">
      <data key="d0">4822358</data>
    </edge>
    <edge source="SWE" target="HKG">
      <data key="d0">34731</data>
    </edge>
    <edge source="SWE" target="HUN">
      <data key="d0">13214</data>
    </edge>
    <edge source="SWE" target="IDN">
      <data key="d0">14617</data>
    </edge>
    <edge source="SWE" target="IRL">
      <data key="d0">153191</data>
    </edge>
    <edge source="SWE" target="ITA">
      <data key="d0">839861</data>
    </edge>
    <edge source="SWE" target="JPN">
      <data key="d0">178216</data>
    </edge>
    <edge source="SWE" target="KOR">
      <data key="d0">318661</data>
    </edge>
    <edge source="SWE" target="LVA">
      <data key="d0">1094204</data>
    </edge>
    <edge source="SWE" target="LTU">
      <data key="d0">1398014</data>
    </edge>
    <edge source="SWE" target="MYS">
      <data key="d0">229553</data>
    </edge>
    <edge source="SWE" target="NLD">
      <data key="d0">817291</data>
    </edge>
    <edge source="SWE" target="NZL">
      <data key="d0">148630</data>
    </edge>
    <edge source="SWE" target="NOR">
      <data key="d0">21588700</data>
    </edge>
    <edge source="SWE" target="POL">
      <data key="d0">9477259</data>
    </edge>
    <edge source="SWE" target="PRT">
      <data key="d0">17658</data>
    </edge>
    <edge source="SWE" target="ROU">
      <data key="d0">38941</data>
    </edge>
    <edge source="SWE" target="RUS">
      <data key="d0">801271</data>
    </edge>
    <edge source="SWE" target="IND">
      <data key="d0">272119</data>
    </edge>
    <edge source="SWE" target="SVK">
      <data key="d0">84080</data>
    </edge>
    <edge source="SWE" target="VNM">
      <data key="d0">286619</data>
    </edge>
    <edge source="SWE" target="ZAF">
      <data key="d0">25376</data>
    </edge>
    <edge source="SWE" target="ESP">
      <data key="d0">46191</data>
    </edge>
    <edge source="SWE" target="CHE">
      <data key="d0">157284</data>
    </edge>
    <edge source="SWE" target="THA">
      <data key="d0">55663</data>
    </edge>
    <edge source="SWE" target="ARE">
      <data key="d0">12045</data>
    </edge>
    <edge source="SWE" target="TUR">
      <data key="d0">27949</data>
    </edge>
    <edge source="SWE" target="GBR">
      <data key="d0">1903895</data>
    </edge>
    <edge source="SWE" target="USA">
      <data key="d0">250485</data>
    </edge>
    <edge source="ARE" target="DZA">
      <data key="d0">291835</data>
    </edge>
    <edge source="ARE" target="AZE">
      <data key="d0">63417</data>
    </edge>
    <edge source="ARE" target="ARM">
      <data key="d0">40835</data>
    </edge>
    <edge source="ARE" target="BEL">
      <data key="d0">5462757</data>
    </edge>
    <edge source="ARE" target="BRA">
      <data key="d0">299511</data>
    </edge>
    <edge source="ARE" target="LKA">
      <data key="d0">30318</data>
    </edge>
    <edge source="ARE" target="CHN">
      <data key="d0">3470149</data>
    </edge>
    <edge source="ARE" target="DNK">
      <data key="d0">10083</data>
    </edge>
    <edge source="ARE" target="ETH">
      <data key="d0">565177</data>
    </edge>
    <edge source="ARE" target="DEU">
      <data key="d0">49753</data>
    </edge>
    <edge source="ARE" target="HKG">
      <data key="d0">4133136</data>
    </edge>
    <edge source="ARE" target="IDN">
      <data key="d0">462213</data>
    </edge>
    <edge source="ARE" target="CIV">
      <data key="d0">26554</data>
    </edge>
    <edge source="ARE" target="JAM">
      <data key="d0">53215</data>
    </edge>
    <edge source="ARE" target="KAZ">
      <data key="d0">20367</data>
    </edge>
    <edge source="ARE" target="JOR">
      <data key="d0">20979</data>
    </edge>
    <edge source="ARE" target="LBN">
      <data key="d0">18677</data>
    </edge>
    <edge source="ARE" target="MDG">
      <data key="d0">9431062</data>
    </edge>
    <edge source="ARE" target="MAR">
      <data key="d0">40397</data>
    </edge>
    <edge source="ARE" target="MOZ">
      <data key="d0">575266</data>
    </edge>
    <edge source="ARE" target="OMN">
      <data key="d0">10521916</data>
    </edge>
    <edge source="ARE" target="NLD">
      <data key="d0">27914</data>
    </edge>
    <edge source="ARE" target="NZL">
      <data key="d0">394510</data>
    </edge>
    <edge source="ARE" target="PAK">
      <data key="d0">2790706</data>
    </edge>
    <edge source="ARE" target="PHL">
      <data key="d0">12260</data>
    </edge>
    <edge source="ARE" target="ROU">
      <data key="d0">21136</data>
    </edge>
    <edge source="ARE" target="RUS">
      <data key="d0">20385</data>
    </edge>
    <edge source="ARE" target="SAU">
      <data key="d0">834551</data>
    </edge>
    <edge source="ARE" target="IND">
      <data key="d0">154142765</data>
    </edge>
    <edge source="ARE" target="SGP">
      <data key="d0">4345846</data>
    </edge>
    <edge source="ARE" target="VNM">
      <data key="d0">26271</data>
    </edge>
    <edge source="ARE" target="ZAF">
      <data key="d0">78066</data>
    </edge>
    <edge source="ARE" target="ZWE">
      <data key="d0">11374</data>
    </edge>
    <edge source="ARE" target="THA">
      <data key="d0">10080</data>
    </edge>
    <edge source="ARE" target="UGA">
      <data key="d0">11552</data>
    </edge>
    <edge source="ARE" target="UKR">
      <data key="d0">1451323</data>
    </edge>
    <edge source="ARE" target="EGY">
      <data key="d0">386781</data>
    </edge>
    <edge source="ARE" target="GBR">
      <data key="d0">142674</data>
    </edge>
    <edge source="ARE" target="TZA">
      <data key="d0">552562</data>
    </edge>
    <edge source="ARE" target="USA">
      <data key="d0">1515979</data>
    </edge>
    <edge source="TZA" target="AUS">
      <data key="d0">57410</data>
    </edge>
    <edge source="TZA" target="BEL">
      <data key="d0">10369</data>
    </edge>
    <edge source="TZA" target="BDI">
      <data key="d0">2260995</data>
    </edge>
    <edge source="TZA" target="CHN">
      <data key="d0">462592</data>
    </edge>
    <edge source="TZA" target="DEU">
      <data key="d0">17449</data>
    </edge>
    <edge source="TZA" target="HKG">
      <data key="d0">49941</data>
    </edge>
    <edge source="TZA" target="ISR">
      <data key="d0">41184</data>
    </edge>
    <edge source="TZA" target="ITA">
      <data key="d0">535058</data>
    </edge>
    <edge source="TZA" target="MWI">
      <data key="d0">875742</data>
    </edge>
    <edge source="TZA" target="IND">
      <data key="d0">173494</data>
    </edge>
    <edge source="TZA" target="ARE">
      <data key="d0">10552</data>
    </edge>
    <edge source="TZA" target="UGA">
      <data key="d0">147386</data>
    </edge>
    <edge source="TZA" target="GBR">
      <data key="d0">243846</data>
    </edge>
    <edge source="BFA" target="CIV">
      <data key="d0">353883</data>
    </edge>
    <edge source="BFA" target="NER">
      <data key="d0">15755</data>
    </edge>
    <edge source="BFA" target="TGO">
      <data key="d0">30604</data>
    </edge>
    <edge source="CZE" target="DZA">
      <data key="d0">137134</data>
    </edge>
    <edge source="CZE" target="AZE">
      <data key="d0">41183</data>
    </edge>
    <edge source="CZE" target="ARG">
      <data key="d0">94513</data>
    </edge>
    <edge source="CZE" target="AUS">
      <data key="d0">153635</data>
    </edge>
    <edge source="CZE" target="AUT">
      <data key="d0">12195323</data>
    </edge>
    <edge source="CZE" target="BEL">
      <data key="d0">8972068</data>
    </edge>
    <edge source="CZE" target="BRA">
      <data key="d0">92767</data>
    </edge>
    <edge source="CZE" target="BGR">
      <data key="d0">612870</data>
    </edge>
    <edge source="CZE" target="BLR">
      <data key="d0">121491</data>
    </edge>
    <edge source="CZE" target="KHM">
      <data key="d0">53885</data>
    </edge>
    <edge source="CZE" target="CAN">
      <data key="d0">95811</data>
    </edge>
    <edge source="CZE" target="CHN">
      <data key="d0">183248</data>
    </edge>
    <edge source="CZE" target="HRV">
      <data key="d0">1687637</data>
    </edge>
    <edge source="CZE" target="DNK">
      <data key="d0">61580</data>
    </edge>
    <edge source="CZE" target="EST">
      <data key="d0">288398</data>
    </edge>
    <edge source="CZE" target="FIN">
      <data key="d0">76318</data>
    </edge>
    <edge source="CZE" target="FRA">
      <data key="d0">6811213</data>
    </edge>
    <edge source="CZE" target="DEU">
      <data key="d0">52775729</data>
    </edge>
    <edge source="CZE" target="GHA">
      <data key="d0">11033</data>
    </edge>
    <edge source="CZE" target="GRC">
      <data key="d0">138431</data>
    </edge>
    <edge source="CZE" target="HUN">
      <data key="d0">4984840</data>
    </edge>
    <edge source="CZE" target="IDN">
      <data key="d0">92441</data>
    </edge>
    <edge source="CZE" target="ISR">
      <data key="d0">301933</data>
    </edge>
    <edge source="CZE" target="ITA">
      <data key="d0">11527629</data>
    </edge>
    <edge source="CZE" target="JPN">
      <data key="d0">31091</data>
    </edge>
    <edge source="CZE" target="KAZ">
      <data key="d0">151971</data>
    </edge>
    <edge source="CZE" target="KOR">
      <data key="d0">420375</data>
    </edge>
    <edge source="CZE" target="LBN">
      <data key="d0">26929</data>
    </edge>
    <edge source="CZE" target="LVA">
      <data key="d0">2079934</data>
    </edge>
    <edge source="CZE" target="LTU">
      <data key="d0">1174747</data>
    </edge>
    <edge source="CZE" target="MYS">
      <data key="d0">344495</data>
    </edge>
    <edge source="CZE" target="MDA">
      <data key="d0">13288</data>
    </edge>
    <edge source="CZE" target="NLD">
      <data key="d0">1122707</data>
    </edge>
    <edge source="CZE" target="NOR">
      <data key="d0">101245</data>
    </edge>
    <edge source="CZE" target="PAN">
      <data key="d0">14840</data>
    </edge>
    <edge source="CZE" target="PER">
      <data key="d0">130418</data>
    </edge>
    <edge source="CZE" target="PHL">
      <data key="d0">15063</data>
    </edge>
    <edge source="CZE" target="POL">
      <data key="d0">36248508</data>
    </edge>
    <edge source="CZE" target="PRT">
      <data key="d0">39088</data>
    </edge>
    <edge source="CZE" target="ROU">
      <data key="d0">2543701</data>
    </edge>
    <edge source="CZE" target="RUS">
      <data key="d0">2124107</data>
    </edge>
    <edge source="CZE" target="SAU">
      <data key="d0">75746</data>
    </edge>
    <edge source="CZE" target="SRB">
      <data key="d0">252092</data>
    </edge>
    <edge source="CZE" target="IND">
      <data key="d0">698019</data>
    </edge>
    <edge source="CZE" target="SGP">
      <data key="d0">269123</data>
    </edge>
    <edge source="CZE" target="SVK">
      <data key="d0">25245456</data>
    </edge>
    <edge source="CZE" target="VNM">
      <data key="d0">6147912</data>
    </edge>
    <edge source="CZE" target="SVN">
      <data key="d0">1316054</data>
    </edge>
    <edge source="CZE" target="ZAF">
      <data key="d0">35209</data>
    </edge>
    <edge source="CZE" target="ESP">
      <data key="d0">173251</data>
    </edge>
    <edge source="CZE" target="SWE">
      <data key="d0">1469069</data>
    </edge>
    <edge source="CZE" target="CHE">
      <data key="d0">1651168</data>
    </edge>
    <edge source="CZE" target="THA">
      <data key="d0">228341</data>
    </edge>
    <edge source="CZE" target="ARE">
      <data key="d0">1150126</data>
    </edge>
    <edge source="CZE" target="TUN">
      <data key="d0">11400</data>
    </edge>
    <edge source="CZE" target="TUR">
      <data key="d0">236842</data>
    </edge>
    <edge source="CZE" target="UKR">
      <data key="d0">1319710</data>
    </edge>
    <edge source="CZE" target="EGY">
      <data key="d0">47118</data>
    </edge>
    <edge source="CZE" target="GBR">
      <data key="d0">143582</data>
    </edge>
    <edge source="CZE" target="USA">
      <data key="d0">430850</data>
    </edge>
    <edge source="CZE" target="BFA">
      <data key="d0">13811</data>
    </edge>
    <edge source="DNK" target="AUS">
      <data key="d0">14656</data>
    </edge>
    <edge source="DNK" target="AUT">
      <data key="d0">57685</data>
    </edge>
    <edge source="DNK" target="BEL">
      <data key="d0">393140</data>
    </edge>
    <edge source="DNK" target="BGR">
      <data key="d0">47290</data>
    </edge>
    <edge source="DNK" target="CAN">
      <data key="d0">153142</data>
    </edge>
    <edge source="DNK" target="CHN">
      <data key="d0">56852</data>
    </edge>
    <edge source="DNK" target="CZE">
      <data key="d0">11685</data>
    </edge>
    <edge source="DNK" target="EST">
      <data key="d0">63200</data>
    </edge>
    <edge source="DNK" target="FIN">
      <data key="d0">2984326</data>
    </edge>
    <edge source="DNK" target="FRA">
      <data key="d0">151941</data>
    </edge>
    <edge source="DNK" target="DEU">
      <data key="d0">25940462</data>
    </edge>
    <edge source="DNK" target="HKG">
      <data key="d0">30605</data>
    </edge>
    <edge source="DNK" target="HUN">
      <data key="d0">35375</data>
    </edge>
    <edge source="DNK" target="IDN">
      <data key="d0">16449</data>
    </edge>
    <edge source="DNK" target="IRL">
      <data key="d0">13471</data>
    </edge>
    <edge source="DNK" target="ITA">
      <data key="d0">101813</data>
    </edge>
    <edge source="DNK" target="JPN">
      <data key="d0">109509</data>
    </edge>
    <edge source="DNK" target="KOR">
      <data key="d0">186408</data>
    </edge>
    <edge source="DNK" target="LVA">
      <data key="d0">3873628</data>
    </edge>
    <edge source="DNK" target="LTU">
      <data key="d0">240763</data>
    </edge>
    <edge source="DNK" target="MYS">
      <data key="d0">79380</data>
    </edge>
    <edge source="DNK" target="NLD">
      <data key="d0">3197599</data>
    </edge>
    <edge source="DNK" target="NZL">
      <data key="d0">10341</data>
    </edge>
    <edge source="DNK" target="NOR">
      <data key="d0">5659113</data>
    </edge>
    <edge source="DNK" target="POL">
      <data key="d0">698733</data>
    </edge>
    <edge source="DNK" target="PRT">
      <data key="d0">557089</data>
    </edge>
    <edge source="DNK" target="RUS">
      <data key="d0">342713</data>
    </edge>
    <edge source="DNK" target="IND">
      <data key="d0">31038</data>
    </edge>
    <edge source="DNK" target="SVN">
      <data key="d0">13616</data>
    </edge>
    <edge source="DNK" target="ZAF">
      <data key="d0">10764</data>
    </edge>
    <edge source="DNK" target="ESP">
      <data key="d0">223814</data>
    </edge>
    <edge source="DNK" target="SWE">
      <data key="d0">32184697</data>
    </edge>
    <edge source="DNK" target="CHE">
      <data key="d0">94126</data>
    </edge>
    <edge source="DNK" target="THA">
      <data key="d0">106173</data>
    </edge>
    <edge source="DNK" target="ARE">
      <data key="d0">37749</data>
    </edge>
    <edge source="DNK" target="TUR">
      <data key="d0">12219</data>
    </edge>
    <edge source="DNK" target="UKR">
      <data key="d0">101205</data>
    </edge>
    <edge source="DNK" target="MKD">
      <data key="d0">31285</data>
    </edge>
    <edge source="DNK" target="GBR">
      <data key="d0">7677182</data>
    </edge>
    <edge source="DNK" target="USA">
      <data key="d0">165738</data>
    </edge>
    <edge source="EST" target="BLR">
      <data key="d0">55078</data>
    </edge>
    <edge source="EST" target="FIN">
      <data key="d0">1665758</data>
    </edge>
    <edge source="EST" target="DEU">
      <data key="d0">4882325</data>
    </edge>
    <edge source="EST" target="LVA">
      <data key="d0">1405393</data>
    </edge>
    <edge source="EST" target="LTU">
      <data key="d0">1150753</data>
    </edge>
    <edge source="EST" target="NLD">
      <data key="d0">11748</data>
    </edge>
    <edge source="EST" target="NOR">
      <data key="d0">18841</data>
    </edge>
    <edge source="EST" target="POL">
      <data key="d0">226739</data>
    </edge>
    <edge source="EST" target="RUS">
      <data key="d0">1291712</data>
    </edge>
    <edge source="EST" target="IND">
      <data key="d0">31465</data>
    </edge>
    <edge source="EST" target="SWE">
      <data key="d0">1717352</data>
    </edge>
    <edge source="EST" target="UKR">
      <data key="d0">18029</data>
    </edge>
    <edge source="EST" target="GBR">
      <data key="d0">10115</data>
    </edge>
    <edge source="HUN" target="ALB">
      <data key="d0">90476</data>
    </edge>
    <edge source="HUN" target="AUT">
      <data key="d0">13284377</data>
    </edge>
    <edge source="HUN" target="BEL">
      <data key="d0">67500</data>
    </edge>
    <edge source="HUN" target="BGR">
      <data key="d0">195961</data>
    </edge>
    <edge source="HUN" target="CHN">
      <data key="d0">25169</data>
    </edge>
    <edge source="HUN" target="HRV">
      <data key="d0">1883696</data>
    </edge>
    <edge source="HUN" target="CZE">
      <data key="d0">1407046</data>
    </edge>
    <edge source="HUN" target="DNK">
      <data key="d0">24182</data>
    </edge>
    <edge source="HUN" target="FRA">
      <data key="d0">289136</data>
    </edge>
    <edge source="HUN" target="DEU">
      <data key="d0">3713124</data>
    </edge>
    <edge source="HUN" target="GRC">
      <data key="d0">30429</data>
    </edge>
    <edge source="HUN" target="ISR">
      <data key="d0">56954</data>
    </edge>
    <edge source="HUN" target="ITA">
      <data key="d0">2122357</data>
    </edge>
    <edge source="HUN" target="JPN">
      <data key="d0">1106027</data>
    </edge>
    <edge source="HUN" target="KOR">
      <data key="d0">148800</data>
    </edge>
    <edge source="HUN" target="LVA">
      <data key="d0">18358</data>
    </edge>
    <edge source="HUN" target="MDA">
      <data key="d0">73664</data>
    </edge>
    <edge source="HUN" target="NLD">
      <data key="d0">61796</data>
    </edge>
    <edge source="HUN" target="POL">
      <data key="d0">2137096</data>
    </edge>
    <edge source="HUN" target="ROU">
      <data key="d0">3725843</data>
    </edge>
    <edge source="HUN" target="RUS">
      <data key="d0">17787</data>
    </edge>
    <edge source="HUN" target="SRB">
      <data key="d0">563117</data>
    </edge>
    <edge source="HUN" target="IND">
      <data key="d0">14139</data>
    </edge>
    <edge source="HUN" target="SVK">
      <data key="d0">5103472</data>
    </edge>
    <edge source="HUN" target="SVN">
      <data key="d0">3189849</data>
    </edge>
    <edge source="HUN" target="ESP">
      <data key="d0">27971</data>
    </edge>
    <edge source="HUN" target="SWE">
      <data key="d0">25014</data>
    </edge>
    <edge source="HUN" target="CHE">
      <data key="d0">407616</data>
    </edge>
    <edge source="HUN" target="ARE">
      <data key="d0">116550</data>
    </edge>
    <edge source="HUN" target="TUN">
      <data key="d0">284963</data>
    </edge>
    <edge source="HUN" target="TUR">
      <data key="d0">167229</data>
    </edge>
    <edge source="HUN" target="UKR">
      <data key="d0">252585</data>
    </edge>
    <edge source="HUN" target="MKD">
      <data key="d0">11220</data>
    </edge>
    <edge source="HUN" target="GBR">
      <data key="d0">286048</data>
    </edge>
    <edge source="HUN" target="USA">
      <data key="d0">531137</data>
    </edge>
    <edge source="ISR" target="ARG">
      <data key="d0">273000</data>
    </edge>
    <edge source="ISR" target="AUS">
      <data key="d0">1012000</data>
    </edge>
    <edge source="ISR" target="BEL">
      <data key="d0">599000</data>
    </edge>
    <edge source="ISR" target="BWA">
      <data key="d0">23000</data>
    </edge>
    <edge source="ISR" target="BRA">
      <data key="d0">3010000</data>
    </edge>
    <edge source="ISR" target="BGR">
      <data key="d0">589000</data>
    </edge>
    <edge source="ISR" target="CMR">
      <data key="d0">166000</data>
    </edge>
    <edge source="ISR" target="CAN">
      <data key="d0">653000</data>
    </edge>
    <edge source="ISR" target="CHL">
      <data key="d0">38000</data>
    </edge>
    <edge source="ISR" target="CHN">
      <data key="d0">4347000</data>
    </edge>
    <edge source="ISR" target="COL">
      <data key="d0">80000</data>
    </edge>
    <edge source="ISR" target="CZE">
      <data key="d0">1373000</data>
    </edge>
    <edge source="ISR" target="DNK">
      <data key="d0">925000</data>
    </edge>
    <edge source="ISR" target="ETH">
      <data key="d0">10000</data>
    </edge>
    <edge source="ISR" target="EST">
      <data key="d0">14000</data>
    </edge>
    <edge source="ISR" target="FRA">
      <data key="d0">8385000</data>
    </edge>
    <edge source="ISR" target="GEO">
      <data key="d0">63000</data>
    </edge>
    <edge source="ISR" target="DEU">
      <data key="d0">12310000</data>
    </edge>
    <edge source="ISR" target="GHA">
      <data key="d0">404000</data>
    </edge>
    <edge source="ISR" target="GRC">
      <data key="d0">131000</data>
    </edge>
    <edge source="ISR" target="HKG">
      <data key="d0">147000</data>
    </edge>
    <edge source="ISR" target="HUN">
      <data key="d0">32000</data>
    </edge>
    <edge source="ISR" target="IRL">
      <data key="d0">209000</data>
    </edge>
    <edge source="ISR" target="ITA">
      <data key="d0">3751000</data>
    </edge>
    <edge source="ISR" target="CIV">
      <data key="d0">2369000</data>
    </edge>
    <edge source="ISR" target="JPN">
      <data key="d0">3481000</data>
    </edge>
    <edge source="ISR" target="JOR">
      <data key="d0">124000</data>
    </edge>
    <edge source="ISR" target="KOR">
      <data key="d0">8189000</data>
    </edge>
    <edge source="ISR" target="LTU">
      <data key="d0">18000</data>
    </edge>
    <edge source="ISR" target="MUS">
      <data key="d0">15000</data>
    </edge>
    <edge source="ISR" target="MEX">
      <data key="d0">70000</data>
    </edge>
    <edge source="ISR" target="NLD">
      <data key="d0">28033000</data>
    </edge>
    <edge source="ISR" target="NZL">
      <data key="d0">32000</data>
    </edge>
    <edge source="ISR" target="PHL">
      <data key="d0">90000</data>
    </edge>
    <edge source="ISR" target="POL">
      <data key="d0">13377000</data>
    </edge>
    <edge source="ISR" target="PRT">
      <data key="d0">5128000</data>
    </edge>
    <edge source="ISR" target="RUS">
      <data key="d0">4951000</data>
    </edge>
    <edge source="ISR" target="SRB">
      <data key="d0">278000</data>
    </edge>
    <edge source="ISR" target="IND">
      <data key="d0">18223000</data>
    </edge>
    <edge source="ISR" target="SGP">
      <data key="d0">972000</data>
    </edge>
    <edge source="ISR" target="VNM">
      <data key="d0">161000</data>
    </edge>
    <edge source="ISR" target="SVN">
      <data key="d0">43000</data>
    </edge>
    <edge source="ISR" target="ZAF">
      <data key="d0">177000</data>
    </edge>
    <edge source="ISR" target="ESP">
      <data key="d0">5809000</data>
    </edge>
    <edge source="ISR" target="SWE">
      <data key="d0">85000</data>
    </edge>
    <edge source="ISR" target="CHE">
      <data key="d0">60000</data>
    </edge>
    <edge source="ISR" target="THA">
      <data key="d0">1035000</data>
    </edge>
    <edge source="ISR" target="TUR">
      <data key="d0">30626000</data>
    </edge>
    <edge source="ISR" target="EGY">
      <data key="d0">33000</data>
    </edge>
    <edge source="ISR" target="GBR">
      <data key="d0">6455000</data>
    </edge>
    <edge source="ISR" target="USA">
      <data key="d0">18421000</data>
    </edge>
    <edge source="LVA" target="BEL">
      <data key="d0">31598</data>
    </edge>
    <edge source="LVA" target="BLR">
      <data key="d0">72146</data>
    </edge>
    <edge source="LVA" target="CZE">
      <data key="d0">37159</data>
    </edge>
    <edge source="LVA" target="EST">
      <data key="d0">5896093</data>
    </edge>
    <edge source="LVA" target="FIN">
      <data key="d0">135769</data>
    </edge>
    <edge source="LVA" target="GEO">
      <data key="d0">74624</data>
    </edge>
    <edge source="LVA" target="DEU">
      <data key="d0">18108</data>
    </edge>
    <edge source="LVA" target="HKG">
      <data key="d0">28285</data>
    </edge>
    <edge source="LVA" target="LTU">
      <data key="d0">6668192</data>
    </edge>
    <edge source="LVA" target="NLD">
      <data key="d0">19358</data>
    </edge>
    <edge source="LVA" target="POL">
      <data key="d0">11288</data>
    </edge>
    <edge source="LVA" target="RUS">
      <data key="d0">22636</data>
    </edge>
    <edge source="LVA" target="SRB">
      <data key="d0">52327</data>
    </edge>
    <edge source="LVA" target="SWE">
      <data key="d0">48477</data>
    </edge>
    <edge source="LVA" target="ARE">
      <data key="d0">10552</data>
    </edge>
    <edge source="LVA" target="TUR">
      <data key="d0">18144</data>
    </edge>
    <edge source="LVA" target="UKR">
      <data key="d0">17352</data>
    </edge>
    <edge source="LTU" target="ARG">
      <data key="d0">1046362</data>
    </edge>
    <edge source="LTU" target="BGR">
      <data key="d0">25078</data>
    </edge>
    <edge source="LTU" target="BLR">
      <data key="d0">920329</data>
    </edge>
    <edge source="LTU" target="CHN">
      <data key="d0">319731</data>
    </edge>
    <edge source="LTU" target="EST">
      <data key="d0">1953010</data>
    </edge>
    <edge source="LTU" target="FRA">
      <data key="d0">611423</data>
    </edge>
    <edge source="LTU" target="DEU">
      <data key="d0">40342</data>
    </edge>
    <edge source="LTU" target="HKG">
      <data key="d0">1188230</data>
    </edge>
    <edge source="LTU" target="IDN">
      <data key="d0">108283</data>
    </edge>
    <edge source="LTU" target="JPN">
      <data key="d0">19069</data>
    </edge>
    <edge source="LTU" target="KAZ">
      <data key="d0">245537</data>
    </edge>
    <edge source="LTU" target="LVA">
      <data key="d0">4580562</data>
    </edge>
    <edge source="LTU" target="MDA">
      <data key="d0">10338</data>
    </edge>
    <edge source="LTU" target="NLD">
      <data key="d0">17517</data>
    </edge>
    <edge source="LTU" target="NOR">
      <data key="d0">1073751</data>
    </edge>
    <edge source="LTU" target="POL">
      <data key="d0">174531</data>
    </edge>
    <edge source="LTU" target="RUS">
      <data key="d0">1985312</data>
    </edge>
    <edge source="LTU" target="IND">
      <data key="d0">15148</data>
    </edge>
    <edge source="LTU" target="VNM">
      <data key="d0">229769</data>
    </edge>
    <edge source="LTU" target="ESP">
      <data key="d0">90029</data>
    </edge>
    <edge source="LTU" target="SWE">
      <data key="d0">22946</data>
    </edge>
    <edge source="LTU" target="ARE">
      <data key="d0">24837</data>
    </edge>
    <edge source="LTU" target="UKR">
      <data key="d0">17102</data>
    </edge>
    <edge source="LTU" target="GBR">
      <data key="d0">24491</data>
    </edge>
    <edge source="LTU" target="USA">
      <data key="d0">84733</data>
    </edge>
    <edge source="MDA" target="BLR">
      <data key="d0">2200891</data>
    </edge>
    <edge source="MDA" target="GEO">
      <data key="d0">13442</data>
    </edge>
    <edge source="MDA" target="ROU">
      <data key="d0">4864363</data>
    </edge>
    <edge source="MDA" target="RUS">
      <data key="d0">41756</data>
    </edge>
    <edge source="MDA" target="UKR">
      <data key="d0">405239</data>
    </edge>
    <edge source="MAR" target="DZA">
      <data key="d0">7185697</data>
    </edge>
    <edge source="MAR" target="ARG">
      <data key="d0">7743334</data>
    </edge>
    <edge source="MAR" target="AUS">
      <data key="d0">41522706</data>
    </edge>
    <edge source="MAR" target="AUT">
      <data key="d0">9547122</data>
    </edge>
    <edge source="MAR" target="BEL">
      <data key="d0">8570663</data>
    </edge>
    <edge source="MAR" target="BRA">
      <data key="d0">40237025</data>
    </edge>
    <edge source="MAR" target="BGR">
      <data key="d0">33047311</data>
    </edge>
    <edge source="MAR" target="CMR">
      <data key="d0">247609</data>
    </edge>
    <edge source="MAR" target="CAN">
      <data key="d0">66029489</data>
    </edge>
    <edge source="MAR" target="CHN">
      <data key="d0">7944808</data>
    </edge>
    <edge source="MAR" target="COL">
      <data key="d0">6575730</data>
    </edge>
    <edge source="MAR" target="CZE">
      <data key="d0">10724</data>
    </edge>
    <edge source="MAR" target="BEN">
      <data key="d0">117848</data>
    </edge>
    <edge source="MAR" target="DNK">
      <data key="d0">946335</data>
    </edge>
    <edge source="MAR" target="FIN">
      <data key="d0">950502</data>
    </edge>
    <edge source="MAR" target="FRA">
      <data key="d0">5001773</data>
    </edge>
    <edge source="MAR" target="GMB">
      <data key="d0">537862</data>
    </edge>
    <edge source="MAR" target="DEU">
      <data key="d0">366744</data>
    </edge>
    <edge source="MAR" target="GHA">
      <data key="d0">316338</data>
    </edge>
    <edge source="MAR" target="GRC">
      <data key="d0">9790650</data>
    </edge>
    <edge source="MAR" target="HKG">
      <data key="d0">34077</data>
    </edge>
    <edge source="MAR" target="IDN">
      <data key="d0">24164133</data>
    </edge>
    <edge source="MAR" target="IRL">
      <data key="d0">154490</data>
    </edge>
    <edge source="MAR" target="ITA">
      <data key="d0">10515338</data>
    </edge>
    <edge source="MAR" target="CIV">
      <data key="d0">1093309</data>
    </edge>
    <edge source="MAR" target="JPN">
      <data key="d0">2400584</data>
    </edge>
    <edge source="MAR" target="KOR">
      <data key="d0">16010628</data>
    </edge>
    <edge source="MAR" target="LBN">
      <data key="d0">2431473</data>
    </edge>
    <edge source="MAR" target="LVA">
      <data key="d0">4361789</data>
    </edge>
    <edge source="MAR" target="LTU">
      <data key="d0">7207566</data>
    </edge>
    <edge source="MAR" target="MRT">
      <data key="d0">615833</data>
    </edge>
    <edge source="MAR" target="MEX">
      <data key="d0">50225612</data>
    </edge>
    <edge source="MAR" target="OMN">
      <data key="d0">3682577</data>
    </edge>
    <edge source="MAR" target="NLD">
      <data key="d0">7806169</data>
    </edge>
    <edge source="MAR" target="NZL">
      <data key="d0">49667687</data>
    </edge>
    <edge source="MAR" target="NOR">
      <data key="d0">41862134</data>
    </edge>
    <edge source="MAR" target="PAK">
      <data key="d0">34370733</data>
    </edge>
    <edge source="MAR" target="PER">
      <data key="d0">15966362</data>
    </edge>
    <edge source="MAR" target="POL">
      <data key="d0">48327704</data>
    </edge>
    <edge source="MAR" target="PRT">
      <data key="d0">1982036</data>
    </edge>
    <edge source="MAR" target="ROU">
      <data key="d0">10364099</data>
    </edge>
    <edge source="MAR" target="SAU">
      <data key="d0">2156103</data>
    </edge>
    <edge source="MAR" target="SEN">
      <data key="d0">689369</data>
    </edge>
    <edge source="MAR" target="IND">
      <data key="d0">122284112</data>
    </edge>
    <edge source="MAR" target="SGP">
      <data key="d0">37514</data>
    </edge>
    <edge source="MAR" target="SVN">
      <data key="d0">1254045</data>
    </edge>
    <edge source="MAR" target="ZAF">
      <data key="d0">259355</data>
    </edge>
    <edge source="MAR" target="ESP">
      <data key="d0">20978695</data>
    </edge>
    <edge source="MAR" target="SWE">
      <data key="d0">261512</data>
    </edge>
    <edge source="MAR" target="CHE">
      <data key="d0">100915</data>
    </edge>
    <edge source="MAR" target="THA">
      <data key="d0">166305</data>
    </edge>
    <edge source="MAR" target="TGO">
      <data key="d0">369062</data>
    </edge>
    <edge source="MAR" target="ARE">
      <data key="d0">223777</data>
    </edge>
    <edge source="MAR" target="TUN">
      <data key="d0">5201131</data>
    </edge>
    <edge source="MAR" target="TUR">
      <data key="d0">56940483</data>
    </edge>
    <edge source="MAR" target="UKR">
      <data key="d0">2039551</data>
    </edge>
    <edge source="MAR" target="EGY">
      <data key="d0">2232624</data>
    </edge>
    <edge source="MAR" target="GBR">
      <data key="d0">2191771</data>
    </edge>
    <edge source="MAR" target="USA">
      <data key="d0">51836584</data>
    </edge>
    <edge source="NOR" target="DZA">
      <data key="d0">63484</data>
    </edge>
    <edge source="NOR" target="ARG">
      <data key="d0">215626</data>
    </edge>
    <edge source="NOR" target="AUS">
      <data key="d0">138913</data>
    </edge>
    <edge source="NOR" target="AUT">
      <data key="d0">21436</data>
    </edge>
    <edge source="NOR" target="BEL">
      <data key="d0">8131211</data>
    </edge>
    <edge source="NOR" target="BRA">
      <data key="d0">212515</data>
    </edge>
    <edge source="NOR" target="BLR">
      <data key="d0">22780</data>
    </edge>
    <edge source="NOR" target="CAN">
      <data key="d0">1234820</data>
    </edge>
    <edge source="NOR" target="LKA">
      <data key="d0">463360</data>
    </edge>
    <edge source="NOR" target="CHL">
      <data key="d0">137644</data>
    </edge>
    <edge source="NOR" target="CHN">
      <data key="d0">46102603</data>
    </edge>
    <edge source="NOR" target="COL">
      <data key="d0">385614</data>
    </edge>
    <edge source="NOR" target="CZE">
      <data key="d0">203754</data>
    </edge>
    <edge source="NOR" target="DNK">
      <data key="d0">40015136</data>
    </edge>
    <edge source="NOR" target="EST">
      <data key="d0">5316770</data>
    </edge>
    <edge source="NOR" target="FIN">
      <data key="d0">2933537</data>
    </edge>
    <edge source="NOR" target="FRA">
      <data key="d0">14697309</data>
    </edge>
    <edge source="NOR" target="DEU">
      <data key="d0">61063338</data>
    </edge>
    <edge source="NOR" target="GRC">
      <data key="d0">132094</data>
    </edge>
    <edge source="NOR" target="IDN">
      <data key="d0">73895</data>
    </edge>
    <edge source="NOR" target="IRL">
      <data key="d0">354716</data>
    </edge>
    <edge source="NOR" target="ISR">
      <data key="d0">77455</data>
    </edge>
    <edge source="NOR" target="ITA">
      <data key="d0">19775063</data>
    </edge>
    <edge source="NOR" target="JPN">
      <data key="d0">210531</data>
    </edge>
    <edge source="NOR" target="JOR">
      <data key="d0">206207</data>
    </edge>
    <edge source="NOR" target="KOR">
      <data key="d0">350609</data>
    </edge>
    <edge source="NOR" target="LVA">
      <data key="d0">4089700</data>
    </edge>
    <edge source="NOR" target="LTU">
      <data key="d0">916343</data>
    </edge>
    <edge source="NOR" target="MYS">
      <data key="d0">38118</data>
    </edge>
    <edge source="NOR" target="MEX">
      <data key="d0">264981</data>
    </edge>
    <edge source="NOR" target="NLD">
      <data key="d0">53241815</data>
    </edge>
    <edge source="NOR" target="NZL">
      <data key="d0">257150</data>
    </edge>
    <edge source="NOR" target="PAK">
      <data key="d0">727584</data>
    </edge>
    <edge source="NOR" target="PER">
      <data key="d0">43778</data>
    </edge>
    <edge source="NOR" target="POL">
      <data key="d0">17079994</data>
    </edge>
    <edge source="NOR" target="PRT">
      <data key="d0">1222425</data>
    </edge>
    <edge source="NOR" target="RUS">
      <data key="d0">4417868</data>
    </edge>
    <edge source="NOR" target="SAU">
      <data key="d0">408032</data>
    </edge>
    <edge source="NOR" target="IND">
      <data key="d0">23824776</data>
    </edge>
    <edge source="NOR" target="VNM">
      <data key="d0">4282598</data>
    </edge>
    <edge source="NOR" target="SVN">
      <data key="d0">24507</data>
    </edge>
    <edge source="NOR" target="ESP">
      <data key="d0">13324314</data>
    </edge>
    <edge source="NOR" target="SWE">
      <data key="d0">14454164</data>
    </edge>
    <edge source="NOR" target="CHE">
      <data key="d0">1559533</data>
    </edge>
    <edge source="NOR" target="THA">
      <data key="d0">945746</data>
    </edge>
    <edge source="NOR" target="ARE">
      <data key="d0">3641771</data>
    </edge>
    <edge source="NOR" target="TUR">
      <data key="d0">827353</data>
    </edge>
    <edge source="NOR" target="EGY">
      <data key="d0">332184</data>
    </edge>
    <edge source="NOR" target="GBR">
      <data key="d0">34208595</data>
    </edge>
    <edge source="NOR" target="USA">
      <data key="d0">6405101</data>
    </edge>
    <edge source="ROU" target="AUT">
      <data key="d0">114566</data>
    </edge>
    <edge source="ROU" target="BEL">
      <data key="d0">18213</data>
    </edge>
    <edge source="ROU" target="BGR">
      <data key="d0">2450197</data>
    </edge>
    <edge source="ROU" target="CHN">
      <data key="d0">51866</data>
    </edge>
    <edge source="ROU" target="HRV">
      <data key="d0">61254</data>
    </edge>
    <edge source="ROU" target="CZE">
      <data key="d0">79459</data>
    </edge>
    <edge source="ROU" target="DNK">
      <data key="d0">25436</data>
    </edge>
    <edge source="ROU" target="FRA">
      <data key="d0">110159</data>
    </edge>
    <edge source="ROU" target="DEU">
      <data key="d0">514565</data>
    </edge>
    <edge source="ROU" target="GRC">
      <data key="d0">121606</data>
    </edge>
    <edge source="ROU" target="HUN">
      <data key="d0">18276252</data>
    </edge>
    <edge source="ROU" target="ISR">
      <data key="d0">103239</data>
    </edge>
    <edge source="ROU" target="ITA">
      <data key="d0">670528</data>
    </edge>
    <edge source="ROU" target="LBN">
      <data key="d0">55814</data>
    </edge>
    <edge source="ROU" target="MDA">
      <data key="d0">2507848</data>
    </edge>
    <edge source="ROU" target="MAR">
      <data key="d0">847014</data>
    </edge>
    <edge source="ROU" target="NLD">
      <data key="d0">858763</data>
    </edge>
    <edge source="ROU" target="POL">
      <data key="d0">29277</data>
    </edge>
    <edge source="ROU" target="SAU">
      <data key="d0">29586</data>
    </edge>
    <edge source="ROU" target="SRB">
      <data key="d0">972489</data>
    </edge>
    <edge source="ROU" target="SVK">
      <data key="d0">4359688</data>
    </edge>
    <edge source="ROU" target="ZAF">
      <data key="d0">74423</data>
    </edge>
    <edge source="ROU" target="ESP">
      <data key="d0">85755</data>
    </edge>
    <edge source="ROU" target="SWE">
      <data key="d0">26088</data>
    </edge>
    <edge source="ROU" target="TUR">
      <data key="d0">228418</data>
    </edge>
    <edge source="ROU" target="UKR">
      <data key="d0">2292533</data>
    </edge>
    <edge source="ROU" target="MKD">
      <data key="d0">14507</data>
    </edge>
    <edge source="ROU" target="EGY">
      <data key="d0">2763506</data>
    </edge>
    <edge source="ROU" target="GBR">
      <data key="d0">247448</data>
    </edge>
    <edge source="SVK" target="ALB">
      <data key="d0">50144</data>
    </edge>
    <edge source="SVK" target="AUT">
      <data key="d0">5477605</data>
    </edge>
    <edge source="SVK" target="BEL">
      <data key="d0">1159064</data>
    </edge>
    <edge source="SVK" target="BRA">
      <data key="d0">229152</data>
    </edge>
    <edge source="SVK" target="BGR">
      <data key="d0">615706</data>
    </edge>
    <edge source="SVK" target="BLR">
      <data key="d0">1358267</data>
    </edge>
    <edge source="SVK" target="CHN">
      <data key="d0">35961</data>
    </edge>
    <edge source="SVK" target="HRV">
      <data key="d0">953513</data>
    </edge>
    <edge source="SVK" target="CZE">
      <data key="d0">26631263</data>
    </edge>
    <edge source="SVK" target="EST">
      <data key="d0">41721</data>
    </edge>
    <edge source="SVK" target="FRA">
      <data key="d0">977393</data>
    </edge>
    <edge source="SVK" target="DEU">
      <data key="d0">11332192</data>
    </edge>
    <edge source="SVK" target="GRC">
      <data key="d0">282387</data>
    </edge>
    <edge source="SVK" target="HKG">
      <data key="d0">110814</data>
    </edge>
    <edge source="SVK" target="HUN">
      <data key="d0">6706769</data>
    </edge>
    <edge source="SVK" target="IRL">
      <data key="d0">109962</data>
    </edge>
    <edge source="SVK" target="ISR">
      <data key="d0">89077</data>
    </edge>
    <edge source="SVK" target="ITA">
      <data key="d0">1571933</data>
    </edge>
    <edge source="SVK" target="KAZ">
      <data key="d0">208286</data>
    </edge>
    <edge source="SVK" target="LVA">
      <data key="d0">21693</data>
    </edge>
    <edge source="SVK" target="LTU">
      <data key="d0">264206</data>
    </edge>
    <edge source="SVK" target="MYS">
      <data key="d0">45166</data>
    </edge>
    <edge source="SVK" target="MEX">
      <data key="d0">117399</data>
    </edge>
    <edge source="SVK" target="MDA">
      <data key="d0">508957</data>
    </edge>
    <edge source="SVK" target="NLD">
      <data key="d0">2834596</data>
    </edge>
    <edge source="SVK" target="NER">
      <data key="d0">67116</data>
    </edge>
    <edge source="SVK" target="NOR">
      <data key="d0">42695</data>
    </edge>
    <edge source="SVK" target="PRY">
      <data key="d0">11504</data>
    </edge>
    <edge source="SVK" target="POL">
      <data key="d0">20769790</data>
    </edge>
    <edge source="SVK" target="PRT">
      <data key="d0">141513</data>
    </edge>
    <edge source="SVK" target="ROU">
      <data key="d0">1211882</data>
    </edge>
    <edge source="SVK" target="RUS">
      <data key="d0">6337847</data>
    </edge>
    <edge source="SVK" target="SAU">
      <data key="d0">253729</data>
    </edge>
    <edge source="SVK" target="SRB">
      <data key="d0">352632</data>
    </edge>
    <edge source="SVK" target="IND">
      <data key="d0">1537519</data>
    </edge>
    <edge source="SVK" target="VNM">
      <data key="d0">91279</data>
    </edge>
    <edge source="SVK" target="SVN">
      <data key="d0">954985</data>
    </edge>
    <edge source="SVK" target="ZAF">
      <data key="d0">81636</data>
    </edge>
    <edge source="SVK" target="ESP">
      <data key="d0">678321</data>
    </edge>
    <edge source="SVK" target="SWE">
      <data key="d0">70944</data>
    </edge>
    <edge source="SVK" target="CHE">
      <data key="d0">770188</data>
    </edge>
    <edge source="SVK" target="TUN">
      <data key="d0">13408</data>
    </edge>
    <edge source="SVK" target="TUR">
      <data key="d0">729018</data>
    </edge>
    <edge source="SVK" target="UKR">
      <data key="d0">22636002</data>
    </edge>
    <edge source="SVK" target="MKD">
      <data key="d0">26708</data>
    </edge>
    <edge source="SVK" target="EGY">
      <data key="d0">274061</data>
    </edge>
    <edge source="SVK" target="GBR">
      <data key="d0">898532</data>
    </edge>
    <edge source="SVK" target="USA">
      <data key="d0">1003616</data>
    </edge>
    <edge source="SVN" target="AUT">
      <data key="d0">40901261</data>
    </edge>
    <edge source="SVN" target="BEL">
      <data key="d0">26468</data>
    </edge>
    <edge source="SVN" target="BGR">
      <data key="d0">12223</data>
    </edge>
    <edge source="SVN" target="CHN">
      <data key="d0">641421</data>
    </edge>
    <edge source="SVN" target="HRV">
      <data key="d0">4725930</data>
    </edge>
    <edge source="SVN" target="CZE">
      <data key="d0">1360186</data>
    </edge>
    <edge source="SVN" target="EST">
      <data key="d0">18039</data>
    </edge>
    <edge source="SVN" target="FIN">
      <data key="d0">12193</data>
    </edge>
    <edge source="SVN" target="DEU">
      <data key="d0">21514984</data>
    </edge>
    <edge source="SVN" target="HKG">
      <data key="d0">33903</data>
    </edge>
    <edge source="SVN" target="HUN">
      <data key="d0">679842</data>
    </edge>
    <edge source="SVN" target="ISR">
      <data key="d0">22907</data>
    </edge>
    <edge source="SVN" target="ITA">
      <data key="d0">8594651</data>
    </edge>
    <edge source="SVN" target="KAZ">
      <data key="d0">34199</data>
    </edge>
    <edge source="SVN" target="PAK">
      <data key="d0">13368</data>
    </edge>
    <edge source="SVN" target="POL">
      <data key="d0">734667</data>
    </edge>
    <edge source="SVN" target="ROU">
      <data key="d0">80626</data>
    </edge>
    <edge source="SVN" target="RUS">
      <data key="d0">576903</data>
    </edge>
    <edge source="SVN" target="SAU">
      <data key="d0">57328</data>
    </edge>
    <edge source="SVN" target="SRB">
      <data key="d0">1194545</data>
    </edge>
    <edge source="SVN" target="IND">
      <data key="d0">547494</data>
    </edge>
    <edge source="SVN" target="SVK">
      <data key="d0">87101</data>
    </edge>
    <edge source="SVN" target="ZAF">
      <data key="d0">10516</data>
    </edge>
    <edge source="SVN" target="ESP">
      <data key="d0">69267</data>
    </edge>
    <edge source="SVN" target="SWE">
      <data key="d0">10501</data>
    </edge>
    <edge source="SVN" target="CHE">
      <data key="d0">94128</data>
    </edge>
    <edge source="SVN" target="ARE">
      <data key="d0">32109</data>
    </edge>
    <edge source="SVN" target="TUR">
      <data key="d0">50019</data>
    </edge>
    <edge source="SVN" target="UKR">
      <data key="d0">124050</data>
    </edge>
    <edge source="SVN" target="MKD">
      <data key="d0">50574</data>
    </edge>
    <edge source="SVN" target="USA">
      <data key="d0">80080</data>
    </edge>
    <edge source="ARM" target="BEL">
      <data key="d0">26293</data>
    </edge>
    <edge source="ARM" target="BLR">
      <data key="d0">583287</data>
    </edge>
    <edge source="ARM" target="HRV">
      <data key="d0">14270</data>
    </edge>
    <edge source="ARM" target="CZE">
      <data key="d0">34932</data>
    </edge>
    <edge source="ARM" target="GEO">
      <data key="d0">76895</data>
    </edge>
    <edge source="ARM" target="DEU">
      <data key="d0">280877</data>
    </edge>
    <edge source="ARM" target="ISR">
      <data key="d0">127660</data>
    </edge>
    <edge source="ARM" target="ITA">
      <data key="d0">42457</data>
    </edge>
    <edge source="ARM" target="KAZ">
      <data key="d0">86230</data>
    </edge>
    <edge source="ARM" target="RUS">
      <data key="d0">3395601</data>
    </edge>
    <edge source="ARM" target="SVK">
      <data key="d0">160118</data>
    </edge>
    <edge source="ARM" target="CHE">
      <data key="d0">14810</data>
    </edge>
    <edge source="ARM" target="UKR">
      <data key="d0">272556</data>
    </edge>
    <edge source="BWA" target="BEL">
      <data key="d0">7455444</data>
    </edge>
    <edge source="BWA" target="CAN">
      <data key="d0">1472544</data>
    </edge>
    <edge source="BWA" target="ISR">
      <data key="d0">1407380</data>
    </edge>
    <edge source="BWA" target="MWI">
      <data key="d0">36640</data>
    </edge>
    <edge source="BWA" target="NAM">
      <data key="d0">2689640</data>
    </edge>
    <edge source="BWA" target="IND">
      <data key="d0">1495226</data>
    </edge>
    <edge source="BWA" target="ZAF">
      <data key="d0">8762782</data>
    </edge>
    <edge source="BWA" target="ZWE">
      <data key="d0">9255830</data>
    </edge>
    <edge source="BWA" target="ARE">
      <data key="d0">2465553</data>
    </edge>
    <edge source="BWA" target="TZA">
      <data key="d0">843234</data>
    </edge>
    <edge source="BWA" target="USA">
      <data key="d0">7186928</data>
    </edge>
    <edge source="CAF" target="BEL">
      <data key="d0">1701991</data>
    </edge>
    <edge source="CAF" target="CHN">
      <data key="d0">45063</data>
    </edge>
    <edge source="CAF" target="FRA">
      <data key="d0">45012</data>
    </edge>
    <edge source="CAF" target="HKG">
      <data key="d0">54269</data>
    </edge>
    <edge source="CAF" target="ARE">
      <data key="d0">84454</data>
    </edge>
    <edge source="BEN" target="TGO">
      <data key="d0">1724594</data>
    </edge>
    <edge source="CIV" target="CAN">
      <data key="d0">53173</data>
    </edge>
    <edge source="CIV" target="GHA">
      <data key="d0">79358</data>
    </edge>
    <edge source="CIV" target="JPN">
      <data key="d0">53264</data>
    </edge>
    <edge source="CIV" target="MAR">
      <data key="d0">114092</data>
    </edge>
    <edge source="CIV" target="NLD">
      <data key="d0">298346</data>
    </edge>
    <edge source="CIV" target="NER">
      <data key="d0">15013</data>
    </edge>
    <edge source="CIV" target="RUS">
      <data key="d0">41761</data>
    </edge>
    <edge source="CIV" target="SEN">
      <data key="d0">393735</data>
    </edge>
    <edge source="CIV" target="SGP">
      <data key="d0">75220</data>
    </edge>
    <edge source="CIV" target="ZAF">
      <data key="d0">18771</data>
    </edge>
    <edge source="CIV" target="TUR">
      <data key="d0">13724</data>
    </edge>
    <edge source="CIV" target="USA">
      <data key="d0">26041</data>
    </edge>
    <edge source="CIV" target="BFA">
      <data key="d0">425747</data>
    </edge>
    <edge source="MDG" target="BEL">
      <data key="d0">459139</data>
    </edge>
    <edge source="MDG" target="CHN">
      <data key="d0">4425454</data>
    </edge>
    <edge source="MDG" target="EST">
      <data key="d0">405508</data>
    </edge>
    <edge source="MDG" target="FRA">
      <data key="d0">395583</data>
    </edge>
    <edge source="MDG" target="DEU">
      <data key="d0">1435648</data>
    </edge>
    <edge source="MDG" target="HKG">
      <data key="d0">97299</data>
    </edge>
    <edge source="MDG" target="IDN">
      <data key="d0">182189</data>
    </edge>
    <edge source="MDG" target="ITA">
      <data key="d0">1321558</data>
    </edge>
    <edge source="MDG" target="JPN">
      <data key="d0">496621</data>
    </edge>
    <edge source="MDG" target="KOR">
      <data key="d0">96688</data>
    </edge>
    <edge source="MDG" target="MUS">
      <data key="d0">66045</data>
    </edge>
    <edge source="MDG" target="NLD">
      <data key="d0">296950</data>
    </edge>
    <edge source="MDG" target="RUS">
      <data key="d0">99682</data>
    </edge>
    <edge source="MDG" target="IND">
      <data key="d0">3062176</data>
    </edge>
    <edge source="MDG" target="SVN">
      <data key="d0">81553</data>
    </edge>
    <edge source="MDG" target="ZAF">
      <data key="d0">12984</data>
    </edge>
    <edge source="MDG" target="THA">
      <data key="d0">493100</data>
    </edge>
    <edge source="MDG" target="USA">
      <data key="d0">2433288</data>
    </edge>
    <edge source="TGO" target="AUS">
      <data key="d0">6193517</data>
    </edge>
    <edge source="TGO" target="CAN">
      <data key="d0">17919196</data>
    </edge>
    <edge source="TGO" target="GHA">
      <data key="d0">2653133</data>
    </edge>
    <edge source="TGO" target="KOR">
      <data key="d0">4168969</data>
    </edge>
    <edge source="TGO" target="POL">
      <data key="d0">3282879</data>
    </edge>
    <edge source="TGO" target="IND">
      <data key="d0">49615505</data>
    </edge>
    <edge source="TGO" target="ESP">
      <data key="d0">34804</data>
    </edge>
    <edge source="UGA" target="AUS">
      <data key="d0">82830</data>
    </edge>
    <edge source="UGA" target="BEL">
      <data key="d0">37606</data>
    </edge>
    <edge source="UGA" target="BDI">
      <data key="d0">58747</data>
    </edge>
    <edge source="UGA" target="CHN">
      <data key="d0">23237</data>
    </edge>
    <edge source="UGA" target="JPN">
      <data key="d0">90484</data>
    </edge>
    <edge source="UGA" target="SAU">
      <data key="d0">26056</data>
    </edge>
    <edge source="UGA" target="SVN">
      <data key="d0">116891</data>
    </edge>
    <edge source="UGA" target="ESP">
      <data key="d0">409760</data>
    </edge>
    <edge source="UGA" target="GBR">
      <data key="d0">79278</data>
    </edge>
    <edge source="CRI" target="AUS">
      <data key="d0">18809</data>
    </edge>
    <edge source="CRI" target="CHN">
      <data key="d0">40950</data>
    </edge>
    <edge source="CRI" target="COL">
      <data key="d0">3996089</data>
    </edge>
    <edge source="CRI" target="SLV">
      <data key="d0">41045</data>
    </edge>
    <edge source="CRI" target="DEU">
      <data key="d0">30900</data>
    </edge>
    <edge source="CRI" target="GTM">
      <data key="d0">113002</data>
    </edge>
    <edge source="CRI" target="HND">
      <data key="d0">98377</data>
    </edge>
    <edge source="CRI" target="NIC">
      <data key="d0">1043845</data>
    </edge>
    <edge source="CRI" target="PAN">
      <data key="d0">415729</data>
    </edge>
    <edge source="CRI" target="PER">
      <data key="d0">50960</data>
    </edge>
    <edge source="CRI" target="ESP">
      <data key="d0">27116</data>
    </edge>
    <edge source="SLV" target="CHN">
      <data key="d0">97364</data>
    </edge>
    <edge source="SLV" target="COL">
      <data key="d0">329442</data>
    </edge>
    <edge source="SLV" target="CRI">
      <data key="d0">87653</data>
    </edge>
    <edge source="SLV" target="ECU">
      <data key="d0">18325</data>
    </edge>
    <edge source="SLV" target="GTM">
      <data key="d0">380364</data>
    </edge>
    <edge source="SLV" target="HND">
      <data key="d0">104831</data>
    </edge>
    <edge source="SLV" target="NIC">
      <data key="d0">124145</data>
    </edge>
    <edge source="SLV" target="PAN">
      <data key="d0">72899</data>
    </edge>
    <edge source="SLV" target="USA">
      <data key="d0">675039</data>
    </edge>
    <edge source="HND" target="CHN">
      <data key="d0">41094</data>
    </edge>
    <edge source="HND" target="SLV">
      <data key="d0">32928</data>
    </edge>
    <edge source="HND" target="NIC">
      <data key="d0">48402</data>
    </edge>
    <edge source="HND" target="USA">
      <data key="d0">9879325</data>
    </edge>
    <edge source="NIC" target="CAN">
      <data key="d0">11947</data>
    </edge>
    <edge source="NIC" target="CRI">
      <data key="d0">1010203</data>
    </edge>
    <edge source="NIC" target="SLV">
      <data key="d0">252542</data>
    </edge>
    <edge source="NIC" target="GTM">
      <data key="d0">467218</data>
    </edge>
    <edge source="NIC" target="HND">
      <data key="d0">370009</data>
    </edge>
    <edge source="NIC" target="PAN">
      <data key="d0">652994</data>
    </edge>
    <edge source="MWI" target="CHN">
      <data key="d0">117224</data>
    </edge>
    <edge source="MWI" target="MOZ">
      <data key="d0">8740751</data>
    </edge>
    <edge source="MWI" target="ZAF">
      <data key="d0">15256</data>
    </edge>
    <edge source="NAM" target="BEL">
      <data key="d0">298546</data>
    </edge>
    <edge source="NAM" target="BWA">
      <data key="d0">144199</data>
    </edge>
    <edge source="NAM" target="BRA">
      <data key="d0">20825</data>
    </edge>
    <edge source="NAM" target="CHN">
      <data key="d0">16220928</data>
    </edge>
    <edge source="NAM" target="FRA">
      <data key="d0">124516</data>
    </edge>
    <edge source="NAM" target="DEU">
      <data key="d0">359233</data>
    </edge>
    <edge source="NAM" target="GHA">
      <data key="d0">275438</data>
    </edge>
    <edge source="NAM" target="IDN">
      <data key="d0">217296</data>
    </edge>
    <edge source="NAM" target="ISR">
      <data key="d0">17498</data>
    </edge>
    <edge source="NAM" target="ITA">
      <data key="d0">4812582</data>
    </edge>
    <edge source="NAM" target="JPN">
      <data key="d0">78551</data>
    </edge>
    <edge source="NAM" target="LBN">
      <data key="d0">24728</data>
    </edge>
    <edge source="NAM" target="MYS">
      <data key="d0">42330</data>
    </edge>
    <edge source="NAM" target="MUS">
      <data key="d0">35547</data>
    </edge>
    <edge source="NAM" target="PAN">
      <data key="d0">198698</data>
    </edge>
    <edge source="NAM" target="PRT">
      <data key="d0">88096</data>
    </edge>
    <edge source="NAM" target="ROU">
      <data key="d0">22362</data>
    </edge>
    <edge source="NAM" target="IND">
      <data key="d0">124965</data>
    </edge>
    <edge source="NAM" target="ZAF">
      <data key="d0">12344394</data>
    </edge>
    <edge source="NAM" target="ZWE">
      <data key="d0">108974</data>
    </edge>
    <edge source="NAM" target="ESP">
      <data key="d0">435603</data>
    </edge>
    <edge source="NAM" target="CHE">
      <data key="d0">40921</data>
    </edge>
    <edge source="NAM" target="ARE">
      <data key="d0">60893</data>
    </edge>
    <edge source="NAM" target="TUR">
      <data key="d0">245824</data>
    </edge>
    <edge source="NAM" target="EGY">
      <data key="d0">30878</data>
    </edge>
    <edge source="NAM" target="USA">
      <data key="d0">636573</data>
    </edge>
    <edge source="ZWE" target="BEL">
      <data key="d0">37582669</data>
    </edge>
    <edge source="ZWE" target="BWA">
      <data key="d0">549755</data>
    </edge>
    <edge source="ZWE" target="CHN">
      <data key="d0">861639</data>
    </edge>
    <edge source="ZWE" target="ISR">
      <data key="d0">600224</data>
    </edge>
    <edge source="ZWE" target="JPN">
      <data key="d0">20265</data>
    </edge>
    <edge source="ZWE" target="MWI">
      <data key="d0">190443</data>
    </edge>
    <edge source="ZWE" target="MOZ">
      <data key="d0">32848207</data>
    </edge>
    <edge source="ZWE" target="ZAF">
      <data key="d0">16571097</data>
    </edge>
    <edge source="ZWE" target="CHE">
      <data key="d0">525000</data>
    </edge>
    <edge source="ZWE" target="ARE">
      <data key="d0">70621073</data>
    </edge>
    <edge source="JAM" target="USA">
      <data key="d0">3351171</data>
    </edge>
    <edge source="PSE" target="ISR">
      <data key="d0">11750947</data>
    </edge>
    <edge source="PSE" target="JOR">
      <data key="d0">550384</data>
    </edge>
  </graph>
</graphml>
