# Supplementary material for: Core-periphery structure in sectoral international trade networks: A new approach to an old theory
Source: PLoS One. 2020 Apr 2;15(4):e0229547. doi: 10.1371/journal.pone.0229547 (PMC7117750; doi:10.1371/journal.pone.0229547)
Supplement: S8 File — (ZIP) [file pone.0229547.s008.zip › S8_File/Networks 2016/28-METALLIFEROUS ORE,SCRAP.graphml]

<?xml version='1.0' encoding='utf-8'?>
<graphml xmlns="http://graphml.graphdrawing.org/xmlns" xmlns:xsi="http://www.w3.org/2001/XMLSchema-instance" xsi:schemaLocation="http://graphml.graphdrawing.org/xmlns http://graphml.graphdrawing.org/xmlns/1.0/graphml.xsd">
  <key attr.name="weight" attr.type="long" for="edge" id="d0" />
  <graph edgedefault="directed">
    <node id="ALB" />
    <node id="BEL" />
    <node id="BGR" />
    <node id="CHN" />
    <node id="DEU" />
    <node id="GRC" />
    <node id="HKG" />
    <node id="ITA" />
    <node id="JOR" />
    <node id="SRB" />
    <node id="CHE" />
    <node id="ARE" />
    <node id="TUR" />
    <node id="MKD" />
    <node id="GBR" />
    <node id="DZA" />
    <node id="AZE" />
    <node id="EST" />
    <node id="GEO" />
    <node id="RUS" />
    <node id="ARG" />
    <node id="AUS" />
    <node id="CAN" />
    <node id="CHL" />
    <node id="FIN" />
    <node id="JPN" />
    <node id="KOR" />
    <node id="PER" />
    <node id="IND" />
    <node id="ESP" />
    <node id="SWE" />
    <node id="USA" />
    <node id="AUT" />
    <node id="BRA" />
    <node id="LKA" />
    <node id="CZE" />
    <node id="FRA" />
    <node id="HUN" />
    <node id="IDN" />
    <node id="ISR" />
    <node id="MYS" />
    <node id="MEX" />
    <node id="MOZ" />
    <node id="OMN" />
    <node id="NLD" />
    <node id="NZL" />
    <node id="NOR" />
    <node id="PAK" />
    <node id="PAN" />
    <node id="PHL" />
    <node id="POL" />
    <node id="PRT" />
    <node id="SAU" />
    <node id="SGP" />
    <node id="VNM" />
    <node id="ZAF" />
    <node id="THA" />
    <node id="UKR" />
    <node id="EGY" />
    <node id="HRV" />
    <node id="DNK" />
    <node id="IRL" />
    <node id="ROU" />
    <node id="SVK" />
    <node id="SVN" />
    <node id="ARM" />
    <node id="BLR" />
    <node id="CMR" />
    <node id="CRI" />
    <node id="LVA" />
    <node id="SEN" />
    <node id="BOL" />
    <node id="ECU" />
    <node id="PRY" />
    <node id="BWA" />
    <node id="COL" />
    <node id="GHA" />
    <node id="URY" />
    <node id="NAM" />
    <node id="BDI" />
    <node id="UGA" />
    <node id="LTU" />
    <node id="KHM" />
    <node id="CIV" />
    <node id="MDG" />
    <node id="NIC" />
    <node id="CAF" />
    <node id="ETH" />
    <node id="KAZ" />
    <node id="TZA" />
    <node id="HND" />
    <node id="GTM" />
    <node id="BEN" />
    <node id="MAR" />
    <node id="SLV" />
    <node id="MRT" />
    <node id="MUS" />
    <node id="TUN" />
    <node id="GMB" />
    <node id="PSE" />
    <node id="LBN" />
    <node id="NER" />
    <node id="TGO" />
    <node id="BFA" />
    <node id="JAM" />
    <node id="KGZ" />
    <node id="MDA" />
    <node id="MWI" />
    <node id="ZWE" />
    <edge source="ALB" target="BEL">
      <data key="d0">408968</data>
    </edge>
    <edge source="ALB" target="BGR">
      <data key="d0">3758758</data>
    </edge>
    <edge source="ALB" target="CHN">
      <data key="d0">56862956</data>
    </edge>
    <edge source="ALB" target="DEU">
      <data key="d0">149289</data>
    </edge>
    <edge source="ALB" target="GRC">
      <data key="d0">10090038</data>
    </edge>
    <edge source="ALB" target="HKG">
      <data key="d0">6448432</data>
    </edge>
    <edge source="ALB" target="ITA">
      <data key="d0">7584442</data>
    </edge>
    <edge source="ALB" target="JOR">
      <data key="d0">159192</data>
    </edge>
    <edge source="ALB" target="SRB">
      <data key="d0">2134826</data>
    </edge>
    <edge source="ALB" target="CHE">
      <data key="d0">10468382</data>
    </edge>
    <edge source="ALB" target="ARE">
      <data key="d0">4296966</data>
    </edge>
    <edge source="ALB" target="TUR">
      <data key="d0">9527596</data>
    </edge>
    <edge source="ALB" target="MKD">
      <data key="d0">5132237</data>
    </edge>
    <edge source="ALB" target="GBR">
      <data key="d0">1287449</data>
    </edge>
    <edge source="BEL" target="ALB">
      <data key="d0">1935572</data>
    </edge>
    <edge source="BEL" target="DZA">
      <data key="d0">457532</data>
    </edge>
    <edge source="BEL" target="ARG">
      <data key="d0">31211</data>
    </edge>
    <edge source="BEL" target="AUS">
      <data key="d0">9025031</data>
    </edge>
    <edge source="BEL" target="AUT">
      <data key="d0">6469599</data>
    </edge>
    <edge source="BEL" target="BRA">
      <data key="d0">1132412</data>
    </edge>
    <edge source="BEL" target="BLR">
      <data key="d0">100176</data>
    </edge>
    <edge source="BEL" target="CMR">
      <data key="d0">159339</data>
    </edge>
    <edge source="BEL" target="CAN">
      <data key="d0">35872591</data>
    </edge>
    <edge source="BEL" target="LKA">
      <data key="d0">195248</data>
    </edge>
    <edge source="BEL" target="CHN">
      <data key="d0">194327748</data>
    </edge>
    <edge source="BEL" target="CRI">
      <data key="d0">13869</data>
    </edge>
    <edge source="BEL" target="CZE">
      <data key="d0">5465541</data>
    </edge>
    <edge source="BEL" target="DNK">
      <data key="d0">93236</data>
    </edge>
    <edge source="BEL" target="FIN">
      <data key="d0">48341</data>
    </edge>
    <edge source="BEL" target="FRA">
      <data key="d0">374265638</data>
    </edge>
    <edge source="BEL" target="DEU">
      <data key="d0">623338042</data>
    </edge>
    <edge source="BEL" target="GRC">
      <data key="d0">58632</data>
    </edge>
    <edge source="BEL" target="HKG">
      <data key="d0">28546481</data>
    </edge>
    <edge source="BEL" target="HUN">
      <data key="d0">851613</data>
    </edge>
    <edge source="BEL" target="IDN">
      <data key="d0">476340</data>
    </edge>
    <edge source="BEL" target="IRL">
      <data key="d0">28537</data>
    </edge>
    <edge source="BEL" target="ISR">
      <data key="d0">63803</data>
    </edge>
    <edge source="BEL" target="ITA">
      <data key="d0">34161177</data>
    </edge>
    <edge source="BEL" target="JPN">
      <data key="d0">2339200</data>
    </edge>
    <edge source="BEL" target="KOR">
      <data key="d0">50992432</data>
    </edge>
    <edge source="BEL" target="LVA">
      <data key="d0">36551</data>
    </edge>
    <edge source="BEL" target="MYS">
      <data key="d0">396380</data>
    </edge>
    <edge source="BEL" target="MEX">
      <data key="d0">7159887</data>
    </edge>
    <edge source="BEL" target="NLD">
      <data key="d0">604520509</data>
    </edge>
    <edge source="BEL" target="NOR">
      <data key="d0">14354469</data>
    </edge>
    <edge source="BEL" target="PAK">
      <data key="d0">23756770</data>
    </edge>
    <edge source="BEL" target="PER">
      <data key="d0">48777</data>
    </edge>
    <edge source="BEL" target="PHL">
      <data key="d0">65613</data>
    </edge>
    <edge source="BEL" target="POL">
      <data key="d0">21140704</data>
    </edge>
    <edge source="BEL" target="PRT">
      <data key="d0">2015433</data>
    </edge>
    <edge source="BEL" target="ROU">
      <data key="d0">245850</data>
    </edge>
    <edge source="BEL" target="RUS">
      <data key="d0">113428</data>
    </edge>
    <edge source="BEL" target="SAU">
      <data key="d0">31085</data>
    </edge>
    <edge source="BEL" target="SEN">
      <data key="d0">17003</data>
    </edge>
    <edge source="BEL" target="IND">
      <data key="d0">60228822</data>
    </edge>
    <edge source="BEL" target="SGP">
      <data key="d0">107824606</data>
    </edge>
    <edge source="BEL" target="SVK">
      <data key="d0">838256</data>
    </edge>
    <edge source="BEL" target="VNM">
      <data key="d0">2488287</data>
    </edge>
    <edge source="BEL" target="SVN">
      <data key="d0">1940782</data>
    </edge>
    <edge source="BEL" target="ESP">
      <data key="d0">67952685</data>
    </edge>
    <edge source="BEL" target="SWE">
      <data key="d0">3184224</data>
    </edge>
    <edge source="BEL" target="CHE">
      <data key="d0">875618</data>
    </edge>
    <edge source="BEL" target="THA">
      <data key="d0">4088192</data>
    </edge>
    <edge source="BEL" target="ARE">
      <data key="d0">848647</data>
    </edge>
    <edge source="BEL" target="TUR">
      <data key="d0">345988212</data>
    </edge>
    <edge source="BEL" target="UKR">
      <data key="d0">66335</data>
    </edge>
    <edge source="BEL" target="EGY">
      <data key="d0">56932892</data>
    </edge>
    <edge source="BEL" target="GBR">
      <data key="d0">15774165</data>
    </edge>
    <edge source="BEL" target="USA">
      <data key="d0">24221554</data>
    </edge>
    <edge source="BGR" target="ALB">
      <data key="d0">12029</data>
    </edge>
    <edge source="BGR" target="AUT">
      <data key="d0">1473168</data>
    </edge>
    <edge source="BGR" target="BEL">
      <data key="d0">2281810</data>
    </edge>
    <edge source="BGR" target="CHN">
      <data key="d0">144242534</data>
    </edge>
    <edge source="BGR" target="CZE">
      <data key="d0">1437128</data>
    </edge>
    <edge source="BGR" target="FRA">
      <data key="d0">69342</data>
    </edge>
    <edge source="BGR" target="DEU">
      <data key="d0">293649836</data>
    </edge>
    <edge source="BGR" target="GRC">
      <data key="d0">15494432</data>
    </edge>
    <edge source="BGR" target="HUN">
      <data key="d0">1921210</data>
    </edge>
    <edge source="BGR" target="ITA">
      <data key="d0">15848343</data>
    </edge>
    <edge source="BGR" target="JPN">
      <data key="d0">274903</data>
    </edge>
    <edge source="BGR" target="KOR">
      <data key="d0">203792</data>
    </edge>
    <edge source="BGR" target="NAM">
      <data key="d0">53161582</data>
    </edge>
    <edge source="BGR" target="NLD">
      <data key="d0">1439708</data>
    </edge>
    <edge source="BGR" target="PAK">
      <data key="d0">633641</data>
    </edge>
    <edge source="BGR" target="PHL">
      <data key="d0">63648</data>
    </edge>
    <edge source="BGR" target="POL">
      <data key="d0">2774207</data>
    </edge>
    <edge source="BGR" target="ROU">
      <data key="d0">27096909</data>
    </edge>
    <edge source="BGR" target="RUS">
      <data key="d0">1122609</data>
    </edge>
    <edge source="BGR" target="SRB">
      <data key="d0">2179037</data>
    </edge>
    <edge source="BGR" target="IND">
      <data key="d0">6464031</data>
    </edge>
    <edge source="BGR" target="SVK">
      <data key="d0">4287496</data>
    </edge>
    <edge source="BGR" target="SVN">
      <data key="d0">154956</data>
    </edge>
    <edge source="BGR" target="ESP">
      <data key="d0">35527648</data>
    </edge>
    <edge source="BGR" target="SWE">
      <data key="d0">2136781</data>
    </edge>
    <edge source="BGR" target="TUR">
      <data key="d0">48504762</data>
    </edge>
    <edge source="BGR" target="MKD">
      <data key="d0">6186507</data>
    </edge>
    <edge source="BGR" target="GBR">
      <data key="d0">3659411</data>
    </edge>
    <edge source="BGR" target="USA">
      <data key="d0">449616</data>
    </edge>
    <edge source="CHN" target="ALB">
      <data key="d0">178410</data>
    </edge>
    <edge source="CHN" target="ARG">
      <data key="d0">562364</data>
    </edge>
    <edge source="CHN" target="AUS">
      <data key="d0">6737039</data>
    </edge>
    <edge source="CHN" target="BEL">
      <data key="d0">18511841</data>
    </edge>
    <edge source="CHN" target="BRA">
      <data key="d0">966376</data>
    </edge>
    <edge source="CHN" target="CAN">
      <data key="d0">593134</data>
    </edge>
    <edge source="CHN" target="COL">
      <data key="d0">375708</data>
    </edge>
    <edge source="CHN" target="CRI">
      <data key="d0">181516</data>
    </edge>
    <edge source="CHN" target="ETH">
      <data key="d0">27515</data>
    </edge>
    <edge source="CHN" target="FRA">
      <data key="d0">325679</data>
    </edge>
    <edge source="CHN" target="DEU">
      <data key="d0">787133</data>
    </edge>
    <edge source="CHN" target="GHA">
      <data key="d0">40293</data>
    </edge>
    <edge source="CHN" target="HKG">
      <data key="d0">637653</data>
    </edge>
    <edge source="CHN" target="HUN">
      <data key="d0">271150</data>
    </edge>
    <edge source="CHN" target="IDN">
      <data key="d0">4048005</data>
    </edge>
    <edge source="CHN" target="ITA">
      <data key="d0">620101</data>
    </edge>
    <edge source="CHN" target="JPN">
      <data key="d0">58344637</data>
    </edge>
    <edge source="CHN" target="KAZ">
      <data key="d0">42404</data>
    </edge>
    <edge source="CHN" target="KOR">
      <data key="d0">30829421</data>
    </edge>
    <edge source="CHN" target="MYS">
      <data key="d0">1417426</data>
    </edge>
    <edge source="CHN" target="MEX">
      <data key="d0">71032</data>
    </edge>
    <edge source="CHN" target="NLD">
      <data key="d0">9491017</data>
    </edge>
    <edge source="CHN" target="PAK">
      <data key="d0">297966</data>
    </edge>
    <edge source="CHN" target="PER">
      <data key="d0">272856</data>
    </edge>
    <edge source="CHN" target="PHL">
      <data key="d0">337497</data>
    </edge>
    <edge source="CHN" target="POL">
      <data key="d0">42091</data>
    </edge>
    <edge source="CHN" target="PRT">
      <data key="d0">241434</data>
    </edge>
    <edge source="CHN" target="RUS">
      <data key="d0">3498366</data>
    </edge>
    <edge source="CHN" target="SAU">
      <data key="d0">283055</data>
    </edge>
    <edge source="CHN" target="IND">
      <data key="d0">8297622</data>
    </edge>
    <edge source="CHN" target="SGP">
      <data key="d0">804488</data>
    </edge>
    <edge source="CHN" target="VNM">
      <data key="d0">6056340</data>
    </edge>
    <edge source="CHN" target="SVN">
      <data key="d0">16105</data>
    </edge>
    <edge source="CHN" target="ZAF">
      <data key="d0">387553</data>
    </edge>
    <edge source="CHN" target="ESP">
      <data key="d0">335734</data>
    </edge>
    <edge source="CHN" target="SWE">
      <data key="d0">86359</data>
    </edge>
    <edge source="CHN" target="THA">
      <data key="d0">14072751</data>
    </edge>
    <edge source="CHN" target="ARE">
      <data key="d0">4353340</data>
    </edge>
    <edge source="CHN" target="TUR">
      <data key="d0">940631</data>
    </edge>
    <edge source="CHN" target="GBR">
      <data key="d0">1554748</data>
    </edge>
    <edge source="CHN" target="TZA">
      <data key="d0">353588</data>
    </edge>
    <edge source="CHN" target="USA">
      <data key="d0">44368460</data>
    </edge>
    <edge source="DEU" target="ARG">
      <data key="d0">1228060</data>
    </edge>
    <edge source="DEU" target="AUS">
      <data key="d0">955889</data>
    </edge>
    <edge source="DEU" target="AUT">
      <data key="d0">562107319</data>
    </edge>
    <edge source="DEU" target="BEL">
      <data key="d0">1244161739</data>
    </edge>
    <edge source="DEU" target="BRA">
      <data key="d0">7144778</data>
    </edge>
    <edge source="DEU" target="BGR">
      <data key="d0">17942809</data>
    </edge>
    <edge source="DEU" target="BLR">
      <data key="d0">609527</data>
    </edge>
    <edge source="DEU" target="CAN">
      <data key="d0">40215476</data>
    </edge>
    <edge source="DEU" target="LKA">
      <data key="d0">13485</data>
    </edge>
    <edge source="DEU" target="CHL">
      <data key="d0">193380</data>
    </edge>
    <edge source="DEU" target="CHN">
      <data key="d0">471285889</data>
    </edge>
    <edge source="DEU" target="COL">
      <data key="d0">1038673</data>
    </edge>
    <edge source="DEU" target="HRV">
      <data key="d0">1224626</data>
    </edge>
    <edge source="DEU" target="CZE">
      <data key="d0">90540786</data>
    </edge>
    <edge source="DEU" target="DNK">
      <data key="d0">15322431</data>
    </edge>
    <edge source="DEU" target="ECU">
      <data key="d0">104648</data>
    </edge>
    <edge source="DEU" target="EST">
      <data key="d0">240922</data>
    </edge>
    <edge source="DEU" target="FIN">
      <data key="d0">119623525</data>
    </edge>
    <edge source="DEU" target="FRA">
      <data key="d0">359448540</data>
    </edge>
    <edge source="DEU" target="GRC">
      <data key="d0">289993</data>
    </edge>
    <edge source="DEU" target="HKG">
      <data key="d0">11155645</data>
    </edge>
    <edge source="DEU" target="HUN">
      <data key="d0">42650870</data>
    </edge>
    <edge source="DEU" target="IDN">
      <data key="d0">2108711</data>
    </edge>
    <edge source="DEU" target="IRL">
      <data key="d0">833723</data>
    </edge>
    <edge source="DEU" target="ISR">
      <data key="d0">221581</data>
    </edge>
    <edge source="DEU" target="ITA">
      <data key="d0">792293942</data>
    </edge>
    <edge source="DEU" target="JPN">
      <data key="d0">20543937</data>
    </edge>
    <edge source="DEU" target="KAZ">
      <data key="d0">11775</data>
    </edge>
    <edge source="DEU" target="JOR">
      <data key="d0">16681</data>
    </edge>
    <edge source="DEU" target="KOR">
      <data key="d0">14489937</data>
    </edge>
    <edge source="DEU" target="LVA">
      <data key="d0">3311753</data>
    </edge>
    <edge source="DEU" target="LTU">
      <data key="d0">365737</data>
    </edge>
    <edge source="DEU" target="MYS">
      <data key="d0">2859023</data>
    </edge>
    <edge source="DEU" target="MEX">
      <data key="d0">3537292</data>
    </edge>
    <edge source="DEU" target="MAR">
      <data key="d0">4210689</data>
    </edge>
    <edge source="DEU" target="NLD">
      <data key="d0">923092973</data>
    </edge>
    <edge source="DEU" target="NZL">
      <data key="d0">15858</data>
    </edge>
    <edge source="DEU" target="NOR">
      <data key="d0">37225643</data>
    </edge>
    <edge source="DEU" target="PAK">
      <data key="d0">28268851</data>
    </edge>
    <edge source="DEU" target="PER">
      <data key="d0">79024</data>
    </edge>
    <edge source="DEU" target="PHL">
      <data key="d0">566330</data>
    </edge>
    <edge source="DEU" target="POL">
      <data key="d0">346939147</data>
    </edge>
    <edge source="DEU" target="PRT">
      <data key="d0">23073498</data>
    </edge>
    <edge source="DEU" target="ROU">
      <data key="d0">16186166</data>
    </edge>
    <edge source="DEU" target="RUS">
      <data key="d0">24745248</data>
    </edge>
    <edge source="DEU" target="SAU">
      <data key="d0">92066</data>
    </edge>
    <edge source="DEU" target="SRB">
      <data key="d0">125712</data>
    </edge>
    <edge source="DEU" target="IND">
      <data key="d0">136595670</data>
    </edge>
    <edge source="DEU" target="SGP">
      <data key="d0">1437542</data>
    </edge>
    <edge source="DEU" target="SVK">
      <data key="d0">9296378</data>
    </edge>
    <edge source="DEU" target="VNM">
      <data key="d0">2929753</data>
    </edge>
    <edge source="DEU" target="SVN">
      <data key="d0">155353211</data>
    </edge>
    <edge source="DEU" target="ZAF">
      <data key="d0">3754703</data>
    </edge>
    <edge source="DEU" target="ESP">
      <data key="d0">87520679</data>
    </edge>
    <edge source="DEU" target="SWE">
      <data key="d0">232036042</data>
    </edge>
    <edge source="DEU" target="CHE">
      <data key="d0">125920990</data>
    </edge>
    <edge source="DEU" target="THA">
      <data key="d0">2747145</data>
    </edge>
    <edge source="DEU" target="ARE">
      <data key="d0">869678</data>
    </edge>
    <edge source="DEU" target="TUN">
      <data key="d0">211500</data>
    </edge>
    <edge source="DEU" target="TUR">
      <data key="d0">98495091</data>
    </edge>
    <edge source="DEU" target="UKR">
      <data key="d0">1739079</data>
    </edge>
    <edge source="DEU" target="MKD">
      <data key="d0">7711200</data>
    </edge>
    <edge source="DEU" target="EGY">
      <data key="d0">978766</data>
    </edge>
    <edge source="DEU" target="GBR">
      <data key="d0">296227854</data>
    </edge>
    <edge source="DEU" target="USA">
      <data key="d0">345572281</data>
    </edge>
    <edge source="DEU" target="URY">
      <data key="d0">155871</data>
    </edge>
    <edge source="GRC" target="ALB">
      <data key="d0">68662</data>
    </edge>
    <edge source="GRC" target="AUT">
      <data key="d0">903785</data>
    </edge>
    <edge source="GRC" target="BEL">
      <data key="d0">4084100</data>
    </edge>
    <edge source="GRC" target="BGR">
      <data key="d0">29588395</data>
    </edge>
    <edge source="GRC" target="CAN">
      <data key="d0">918642</data>
    </edge>
    <edge source="GRC" target="CHN">
      <data key="d0">14113791</data>
    </edge>
    <edge source="GRC" target="HRV">
      <data key="d0">1860904</data>
    </edge>
    <edge source="GRC" target="CZE">
      <data key="d0">304810</data>
    </edge>
    <edge source="GRC" target="FRA">
      <data key="d0">16835779</data>
    </edge>
    <edge source="GRC" target="GEO">
      <data key="d0">2213649</data>
    </edge>
    <edge source="GRC" target="DEU">
      <data key="d0">4334415</data>
    </edge>
    <edge source="GRC" target="HKG">
      <data key="d0">614827</data>
    </edge>
    <edge source="GRC" target="HUN">
      <data key="d0">137909</data>
    </edge>
    <edge source="GRC" target="IDN">
      <data key="d0">233614</data>
    </edge>
    <edge source="GRC" target="IRL">
      <data key="d0">846252</data>
    </edge>
    <edge source="GRC" target="ITA">
      <data key="d0">30177205</data>
    </edge>
    <edge source="GRC" target="KOR">
      <data key="d0">1202994</data>
    </edge>
    <edge source="GRC" target="MYS">
      <data key="d0">161990</data>
    </edge>
    <edge source="GRC" target="MEX">
      <data key="d0">52814</data>
    </edge>
    <edge source="GRC" target="MAR">
      <data key="d0">492094</data>
    </edge>
    <edge source="GRC" target="NLD">
      <data key="d0">1416574</data>
    </edge>
    <edge source="GRC" target="PAK">
      <data key="d0">1172609</data>
    </edge>
    <edge source="GRC" target="PRT">
      <data key="d0">140790</data>
    </edge>
    <edge source="GRC" target="ROU">
      <data key="d0">1866740</data>
    </edge>
    <edge source="GRC" target="RUS">
      <data key="d0">361151</data>
    </edge>
    <edge source="GRC" target="IND">
      <data key="d0">12218315</data>
    </edge>
    <edge source="GRC" target="SGP">
      <data key="d0">27877</data>
    </edge>
    <edge source="GRC" target="SVK">
      <data key="d0">7861360</data>
    </edge>
    <edge source="GRC" target="VNM">
      <data key="d0">24899</data>
    </edge>
    <edge source="GRC" target="SVN">
      <data key="d0">15272071</data>
    </edge>
    <edge source="GRC" target="ESP">
      <data key="d0">5192559</data>
    </edge>
    <edge source="GRC" target="THA">
      <data key="d0">608872</data>
    </edge>
    <edge source="GRC" target="ARE">
      <data key="d0">195051</data>
    </edge>
    <edge source="GRC" target="TUN">
      <data key="d0">122986</data>
    </edge>
    <edge source="GRC" target="TUR">
      <data key="d0">73550</data>
    </edge>
    <edge source="GRC" target="UKR">
      <data key="d0">554106</data>
    </edge>
    <edge source="GRC" target="EGY">
      <data key="d0">22244</data>
    </edge>
    <edge source="GRC" target="GBR">
      <data key="d0">2926636</data>
    </edge>
    <edge source="GRC" target="USA">
      <data key="d0">747238</data>
    </edge>
    <edge source="HKG" target="AUS">
      <data key="d0">74307</data>
    </edge>
    <edge source="HKG" target="BEL">
      <data key="d0">1365303</data>
    </edge>
    <edge source="HKG" target="KHM">
      <data key="d0">1350751</data>
    </edge>
    <edge source="HKG" target="CHN">
      <data key="d0">305941491</data>
    </edge>
    <edge source="HKG" target="ECU">
      <data key="d0">205715</data>
    </edge>
    <edge source="HKG" target="DEU">
      <data key="d0">1944250</data>
    </edge>
    <edge source="HKG" target="GHA">
      <data key="d0">30918</data>
    </edge>
    <edge source="HKG" target="IDN">
      <data key="d0">42331013</data>
    </edge>
    <edge source="HKG" target="ITA">
      <data key="d0">1182673</data>
    </edge>
    <edge source="HKG" target="JPN">
      <data key="d0">71611755</data>
    </edge>
    <edge source="HKG" target="KOR">
      <data key="d0">79877265</data>
    </edge>
    <edge source="HKG" target="MYS">
      <data key="d0">4638452</data>
    </edge>
    <edge source="HKG" target="MEX">
      <data key="d0">10181</data>
    </edge>
    <edge source="HKG" target="NLD">
      <data key="d0">283169</data>
    </edge>
    <edge source="HKG" target="PAK">
      <data key="d0">5222143</data>
    </edge>
    <edge source="HKG" target="PHL">
      <data key="d0">292106</data>
    </edge>
    <edge source="HKG" target="RUS">
      <data key="d0">1215109</data>
    </edge>
    <edge source="HKG" target="IND">
      <data key="d0">28430993</data>
    </edge>
    <edge source="HKG" target="SGP">
      <data key="d0">6196403</data>
    </edge>
    <edge source="HKG" target="VNM">
      <data key="d0">117405075</data>
    </edge>
    <edge source="HKG" target="ESP">
      <data key="d0">21101</data>
    </edge>
    <edge source="HKG" target="CHE">
      <data key="d0">10157204</data>
    </edge>
    <edge source="HKG" target="THA">
      <data key="d0">27632412</data>
    </edge>
    <edge source="HKG" target="ARE">
      <data key="d0">52071</data>
    </edge>
    <edge source="HKG" target="EGY">
      <data key="d0">16103</data>
    </edge>
    <edge source="HKG" target="GBR">
      <data key="d0">1356619</data>
    </edge>
    <edge source="HKG" target="USA">
      <data key="d0">432241</data>
    </edge>
    <edge source="ITA" target="ALB">
      <data key="d0">3370889</data>
    </edge>
    <edge source="ITA" target="DZA">
      <data key="d0">39224</data>
    </edge>
    <edge source="ITA" target="AUS">
      <data key="d0">26292</data>
    </edge>
    <edge source="ITA" target="AUT">
      <data key="d0">123111361</data>
    </edge>
    <edge source="ITA" target="BEL">
      <data key="d0">91963422</data>
    </edge>
    <edge source="ITA" target="BRA">
      <data key="d0">19077</data>
    </edge>
    <edge source="ITA" target="BGR">
      <data key="d0">14411124</data>
    </edge>
    <edge source="ITA" target="CAN">
      <data key="d0">197728</data>
    </edge>
    <edge source="ITA" target="LKA">
      <data key="d0">180282</data>
    </edge>
    <edge source="ITA" target="CHL">
      <data key="d0">38692</data>
    </edge>
    <edge source="ITA" target="CHN">
      <data key="d0">158941241</data>
    </edge>
    <edge source="ITA" target="CRI">
      <data key="d0">30793</data>
    </edge>
    <edge source="ITA" target="HRV">
      <data key="d0">597001</data>
    </edge>
    <edge source="ITA" target="CZE">
      <data key="d0">6256768</data>
    </edge>
    <edge source="ITA" target="DNK">
      <data key="d0">136253</data>
    </edge>
    <edge source="ITA" target="FIN">
      <data key="d0">182210</data>
    </edge>
    <edge source="ITA" target="FRA">
      <data key="d0">81547512</data>
    </edge>
    <edge source="ITA" target="GEO">
      <data key="d0">48539</data>
    </edge>
    <edge source="ITA" target="DEU">
      <data key="d0">213575006</data>
    </edge>
    <edge source="ITA" target="GRC">
      <data key="d0">12408090</data>
    </edge>
    <edge source="ITA" target="HKG">
      <data key="d0">9706481</data>
    </edge>
    <edge source="ITA" target="HUN">
      <data key="d0">6004262</data>
    </edge>
    <edge source="ITA" target="IDN">
      <data key="d0">2017465</data>
    </edge>
    <edge source="ITA" target="ISR">
      <data key="d0">54239</data>
    </edge>
    <edge source="ITA" target="JPN">
      <data key="d0">5976153</data>
    </edge>
    <edge source="ITA" target="JOR">
      <data key="d0">41223</data>
    </edge>
    <edge source="ITA" target="KOR">
      <data key="d0">4526215</data>
    </edge>
    <edge source="ITA" target="LVA">
      <data key="d0">12483</data>
    </edge>
    <edge source="ITA" target="MYS">
      <data key="d0">627863</data>
    </edge>
    <edge source="ITA" target="MEX">
      <data key="d0">326450</data>
    </edge>
    <edge source="ITA" target="MAR">
      <data key="d0">121856</data>
    </edge>
    <edge source="ITA" target="MOZ">
      <data key="d0">19291</data>
    </edge>
    <edge source="ITA" target="NLD">
      <data key="d0">29476805</data>
    </edge>
    <edge source="ITA" target="NOR">
      <data key="d0">2214271</data>
    </edge>
    <edge source="ITA" target="PAK">
      <data key="d0">9858965</data>
    </edge>
    <edge source="ITA" target="POL">
      <data key="d0">79064863</data>
    </edge>
    <edge source="ITA" target="PRT">
      <data key="d0">1600307</data>
    </edge>
    <edge source="ITA" target="ROU">
      <data key="d0">17466029</data>
    </edge>
    <edge source="ITA" target="RUS">
      <data key="d0">1167323</data>
    </edge>
    <edge source="ITA" target="SAU">
      <data key="d0">68258</data>
    </edge>
    <edge source="ITA" target="SRB">
      <data key="d0">843980</data>
    </edge>
    <edge source="ITA" target="IND">
      <data key="d0">28709220</data>
    </edge>
    <edge source="ITA" target="SGP">
      <data key="d0">258234</data>
    </edge>
    <edge source="ITA" target="SVK">
      <data key="d0">7631838</data>
    </edge>
    <edge source="ITA" target="VNM">
      <data key="d0">274111</data>
    </edge>
    <edge source="ITA" target="SVN">
      <data key="d0">17495254</data>
    </edge>
    <edge source="ITA" target="ZAF">
      <data key="d0">113891</data>
    </edge>
    <edge source="ITA" target="ESP">
      <data key="d0">107921785</data>
    </edge>
    <edge source="ITA" target="SWE">
      <data key="d0">17411377</data>
    </edge>
    <edge source="ITA" target="CHE">
      <data key="d0">15309342</data>
    </edge>
    <edge source="ITA" target="THA">
      <data key="d0">680258</data>
    </edge>
    <edge source="ITA" target="ARE">
      <data key="d0">561074</data>
    </edge>
    <edge source="ITA" target="TUN">
      <data key="d0">212426</data>
    </edge>
    <edge source="ITA" target="TUR">
      <data key="d0">24391874</data>
    </edge>
    <edge source="ITA" target="UKR">
      <data key="d0">43262</data>
    </edge>
    <edge source="ITA" target="EGY">
      <data key="d0">4537151</data>
    </edge>
    <edge source="ITA" target="GBR">
      <data key="d0">6502228</data>
    </edge>
    <edge source="ITA" target="USA">
      <data key="d0">49906787</data>
    </edge>
    <edge source="JOR" target="BEL">
      <data key="d0">437580</data>
    </edge>
    <edge source="JOR" target="BRA">
      <data key="d0">117710</data>
    </edge>
    <edge source="JOR" target="BGR">
      <data key="d0">1769161</data>
    </edge>
    <edge source="JOR" target="CHN">
      <data key="d0">380127</data>
    </edge>
    <edge source="JOR" target="FRA">
      <data key="d0">24128</data>
    </edge>
    <edge source="JOR" target="PSE">
      <data key="d0">38380</data>
    </edge>
    <edge source="JOR" target="DEU">
      <data key="d0">1371176</data>
    </edge>
    <edge source="JOR" target="GRC">
      <data key="d0">4909588</data>
    </edge>
    <edge source="JOR" target="IDN">
      <data key="d0">429682</data>
    </edge>
    <edge source="JOR" target="ISR">
      <data key="d0">25373</data>
    </edge>
    <edge source="JOR" target="ITA">
      <data key="d0">310245</data>
    </edge>
    <edge source="JOR" target="JPN">
      <data key="d0">6140339</data>
    </edge>
    <edge source="JOR" target="KOR">
      <data key="d0">5602960</data>
    </edge>
    <edge source="JOR" target="MYS">
      <data key="d0">88445</data>
    </edge>
    <edge source="JOR" target="NLD">
      <data key="d0">1254537</data>
    </edge>
    <edge source="JOR" target="PAK">
      <data key="d0">34108</data>
    </edge>
    <edge source="JOR" target="SAU">
      <data key="d0">5736321</data>
    </edge>
    <edge source="JOR" target="IND">
      <data key="d0">14145586</data>
    </edge>
    <edge source="JOR" target="SGP">
      <data key="d0">226642</data>
    </edge>
    <edge source="JOR" target="VNM">
      <data key="d0">122438</data>
    </edge>
    <edge source="JOR" target="SWE">
      <data key="d0">28893</data>
    </edge>
    <edge source="JOR" target="CHE">
      <data key="d0">29485</data>
    </edge>
    <edge source="JOR" target="THA">
      <data key="d0">447148</data>
    </edge>
    <edge source="JOR" target="ARE">
      <data key="d0">4711224</data>
    </edge>
    <edge source="JOR" target="GBR">
      <data key="d0">12696</data>
    </edge>
    <edge source="JOR" target="USA">
      <data key="d0">712495</data>
    </edge>
    <edge source="SRB" target="ALB">
      <data key="d0">839692</data>
    </edge>
    <edge source="SRB" target="AUT">
      <data key="d0">1807622</data>
    </edge>
    <edge source="SRB" target="BEL">
      <data key="d0">107610</data>
    </edge>
    <edge source="SRB" target="BGR">
      <data key="d0">41814940</data>
    </edge>
    <edge source="SRB" target="CHN">
      <data key="d0">21493</data>
    </edge>
    <edge source="SRB" target="DEU">
      <data key="d0">12389261</data>
    </edge>
    <edge source="SRB" target="GRC">
      <data key="d0">5501744</data>
    </edge>
    <edge source="SRB" target="HUN">
      <data key="d0">590447</data>
    </edge>
    <edge source="SRB" target="ITA">
      <data key="d0">6928277</data>
    </edge>
    <edge source="SRB" target="NLD">
      <data key="d0">1279593</data>
    </edge>
    <edge source="SRB" target="POL">
      <data key="d0">5411565</data>
    </edge>
    <edge source="SRB" target="ROU">
      <data key="d0">6677347</data>
    </edge>
    <edge source="SRB" target="SVK">
      <data key="d0">4786898</data>
    </edge>
    <edge source="SRB" target="SVN">
      <data key="d0">11202349</data>
    </edge>
    <edge source="SRB" target="CHE">
      <data key="d0">165391</data>
    </edge>
    <edge source="SRB" target="TUR">
      <data key="d0">5769448</data>
    </edge>
    <edge source="SRB" target="MKD">
      <data key="d0">8510380</data>
    </edge>
    <edge source="SRB" target="GBR">
      <data key="d0">9291053</data>
    </edge>
    <edge source="CHE" target="ALB">
      <data key="d0">17852</data>
    </edge>
    <edge source="CHE" target="AUT">
      <data key="d0">76319427</data>
    </edge>
    <edge source="CHE" target="BEL">
      <data key="d0">19861177</data>
    </edge>
    <edge source="CHE" target="BRA">
      <data key="d0">16049</data>
    </edge>
    <edge source="CHE" target="CAN">
      <data key="d0">296505</data>
    </edge>
    <edge source="CHE" target="CHN">
      <data key="d0">5176871</data>
    </edge>
    <edge source="CHE" target="CZE">
      <data key="d0">5022289</data>
    </edge>
    <edge source="CHE" target="DNK">
      <data key="d0">15803</data>
    </edge>
    <edge source="CHE" target="FRA">
      <data key="d0">54246276</data>
    </edge>
    <edge source="CHE" target="DEU">
      <data key="d0">412392034</data>
    </edge>
    <edge source="CHE" target="HKG">
      <data key="d0">1664281</data>
    </edge>
    <edge source="CHE" target="HUN">
      <data key="d0">126238</data>
    </edge>
    <edge source="CHE" target="IRL">
      <data key="d0">10519</data>
    </edge>
    <edge source="CHE" target="ISR">
      <data key="d0">59452</data>
    </edge>
    <edge source="CHE" target="ITA">
      <data key="d0">250855141</data>
    </edge>
    <edge source="CHE" target="JPN">
      <data key="d0">308405</data>
    </edge>
    <edge source="CHE" target="MYS">
      <data key="d0">51370</data>
    </edge>
    <edge source="CHE" target="NLD">
      <data key="d0">18019067</data>
    </edge>
    <edge source="CHE" target="PAK">
      <data key="d0">1578877</data>
    </edge>
    <edge source="CHE" target="POL">
      <data key="d0">3181107</data>
    </edge>
    <edge source="CHE" target="IND">
      <data key="d0">13505746</data>
    </edge>
    <edge source="CHE" target="SGP">
      <data key="d0">93171</data>
    </edge>
    <edge source="CHE" target="SVK">
      <data key="d0">43866</data>
    </edge>
    <edge source="CHE" target="SVN">
      <data key="d0">3920643</data>
    </edge>
    <edge source="CHE" target="ESP">
      <data key="d0">1166229</data>
    </edge>
    <edge source="CHE" target="SWE">
      <data key="d0">2894417</data>
    </edge>
    <edge source="CHE" target="THA">
      <data key="d0">494333</data>
    </edge>
    <edge source="CHE" target="ARE">
      <data key="d0">643541</data>
    </edge>
    <edge source="CHE" target="GBR">
      <data key="d0">21644887</data>
    </edge>
    <edge source="CHE" target="USA">
      <data key="d0">867077</data>
    </edge>
    <edge source="ARE" target="DZA">
      <data key="d0">128942</data>
    </edge>
    <edge source="ARE" target="BEL">
      <data key="d0">11780428</data>
    </edge>
    <edge source="ARE" target="BRA">
      <data key="d0">189779</data>
    </edge>
    <edge source="ARE" target="BGR">
      <data key="d0">225287</data>
    </edge>
    <edge source="ARE" target="LKA">
      <data key="d0">487368</data>
    </edge>
    <edge source="ARE" target="CHN">
      <data key="d0">61907646</data>
    </edge>
    <edge source="ARE" target="COL">
      <data key="d0">147348</data>
    </edge>
    <edge source="ARE" target="CZE">
      <data key="d0">122279</data>
    </edge>
    <edge source="ARE" target="ECU">
      <data key="d0">48377</data>
    </edge>
    <edge source="ARE" target="ETH">
      <data key="d0">47111</data>
    </edge>
    <edge source="ARE" target="FRA">
      <data key="d0">124302</data>
    </edge>
    <edge source="ARE" target="DEU">
      <data key="d0">5957841</data>
    </edge>
    <edge source="ARE" target="GRC">
      <data key="d0">1234450</data>
    </edge>
    <edge source="ARE" target="HKG">
      <data key="d0">1635132</data>
    </edge>
    <edge source="ARE" target="IDN">
      <data key="d0">3325441</data>
    </edge>
    <edge source="ARE" target="ITA">
      <data key="d0">7791223</data>
    </edge>
    <edge source="ARE" target="JPN">
      <data key="d0">19361499</data>
    </edge>
    <edge source="ARE" target="KAZ">
      <data key="d0">886312</data>
    </edge>
    <edge source="ARE" target="KOR">
      <data key="d0">44885111</data>
    </edge>
    <edge source="ARE" target="MYS">
      <data key="d0">2531865</data>
    </edge>
    <edge source="ARE" target="MAR">
      <data key="d0">35285</data>
    </edge>
    <edge source="ARE" target="OMN">
      <data key="d0">9241886</data>
    </edge>
    <edge source="ARE" target="NLD">
      <data key="d0">2440492</data>
    </edge>
    <edge source="ARE" target="PAK">
      <data key="d0">168074627</data>
    </edge>
    <edge source="ARE" target="PER">
      <data key="d0">1098699</data>
    </edge>
    <edge source="ARE" target="PRT">
      <data key="d0">28207</data>
    </edge>
    <edge source="ARE" target="SAU">
      <data key="d0">1327695</data>
    </edge>
    <edge source="ARE" target="SEN">
      <data key="d0">53062</data>
    </edge>
    <edge source="ARE" target="IND">
      <data key="d0">329974051</data>
    </edge>
    <edge source="ARE" target="SGP">
      <data key="d0">368681</data>
    </edge>
    <edge source="ARE" target="VNM">
      <data key="d0">2414377</data>
    </edge>
    <edge source="ARE" target="ZAF">
      <data key="d0">704989</data>
    </edge>
    <edge source="ARE" target="ESP">
      <data key="d0">11009635</data>
    </edge>
    <edge source="ARE" target="THA">
      <data key="d0">7023582</data>
    </edge>
    <edge source="ARE" target="TUR">
      <data key="d0">760990</data>
    </edge>
    <edge source="ARE" target="UGA">
      <data key="d0">462370</data>
    </edge>
    <edge source="ARE" target="EGY">
      <data key="d0">553003</data>
    </edge>
    <edge source="ARE" target="GBR">
      <data key="d0">3148982</data>
    </edge>
    <edge source="ARE" target="TZA">
      <data key="d0">604427</data>
    </edge>
    <edge source="ARE" target="USA">
      <data key="d0">7671084</data>
    </edge>
    <edge source="TUR" target="DZA">
      <data key="d0">70797</data>
    </edge>
    <edge source="TUR" target="AUS">
      <data key="d0">22390657</data>
    </edge>
    <edge source="TUR" target="AUT">
      <data key="d0">4906380</data>
    </edge>
    <edge source="TUR" target="BEL">
      <data key="d0">113669743</data>
    </edge>
    <edge source="TUR" target="BRA">
      <data key="d0">50835</data>
    </edge>
    <edge source="TUR" target="BGR">
      <data key="d0">86380290</data>
    </edge>
    <edge source="TUR" target="CAN">
      <data key="d0">4137782</data>
    </edge>
    <edge source="TUR" target="CHN">
      <data key="d0">504638757</data>
    </edge>
    <edge source="TUR" target="HRV">
      <data key="d0">1164806</data>
    </edge>
    <edge source="TUR" target="CZE">
      <data key="d0">2668575</data>
    </edge>
    <edge source="TUR" target="FIN">
      <data key="d0">12402175</data>
    </edge>
    <edge source="TUR" target="FRA">
      <data key="d0">1908088</data>
    </edge>
    <edge source="TUR" target="GEO">
      <data key="d0">100601</data>
    </edge>
    <edge source="TUR" target="DEU">
      <data key="d0">32108642</data>
    </edge>
    <edge source="TUR" target="GHA">
      <data key="d0">13690</data>
    </edge>
    <edge source="TUR" target="GRC">
      <data key="d0">2298912</data>
    </edge>
    <edge source="TUR" target="HKG">
      <data key="d0">839708</data>
    </edge>
    <edge source="TUR" target="ISR">
      <data key="d0">2807809</data>
    </edge>
    <edge source="TUR" target="ITA">
      <data key="d0">20793382</data>
    </edge>
    <edge source="TUR" target="JPN">
      <data key="d0">9817830</data>
    </edge>
    <edge source="TUR" target="KOR">
      <data key="d0">46218281</data>
    </edge>
    <edge source="TUR" target="LVA">
      <data key="d0">84823</data>
    </edge>
    <edge source="TUR" target="MYS">
      <data key="d0">82050</data>
    </edge>
    <edge source="TUR" target="MEX">
      <data key="d0">5796391</data>
    </edge>
    <edge source="TUR" target="MDA">
      <data key="d0">22955</data>
    </edge>
    <edge source="TUR" target="NAM">
      <data key="d0">1625325</data>
    </edge>
    <edge source="TUR" target="NLD">
      <data key="d0">57695097</data>
    </edge>
    <edge source="TUR" target="PAK">
      <data key="d0">484246</data>
    </edge>
    <edge source="TUR" target="POL">
      <data key="d0">4637675</data>
    </edge>
    <edge source="TUR" target="ROU">
      <data key="d0">1785898</data>
    </edge>
    <edge source="TUR" target="RUS">
      <data key="d0">268723</data>
    </edge>
    <edge source="TUR" target="SAU">
      <data key="d0">76631</data>
    </edge>
    <edge source="TUR" target="SRB">
      <data key="d0">266219</data>
    </edge>
    <edge source="TUR" target="IND">
      <data key="d0">43016686</data>
    </edge>
    <edge source="TUR" target="SGP">
      <data key="d0">343217</data>
    </edge>
    <edge source="TUR" target="SVK">
      <data key="d0">1104294</data>
    </edge>
    <edge source="TUR" target="SVN">
      <data key="d0">990340</data>
    </edge>
    <edge source="TUR" target="ESP">
      <data key="d0">41111936</data>
    </edge>
    <edge source="TUR" target="SWE">
      <data key="d0">52579484</data>
    </edge>
    <edge source="TUR" target="CHE">
      <data key="d0">626562</data>
    </edge>
    <edge source="TUR" target="THA">
      <data key="d0">2925578</data>
    </edge>
    <edge source="TUR" target="ARE">
      <data key="d0">115478</data>
    </edge>
    <edge source="TUR" target="UKR">
      <data key="d0">8455301</data>
    </edge>
    <edge source="TUR" target="MKD">
      <data key="d0">1112448</data>
    </edge>
    <edge source="TUR" target="EGY">
      <data key="d0">77342</data>
    </edge>
    <edge source="TUR" target="GBR">
      <data key="d0">10239668</data>
    </edge>
    <edge source="TUR" target="USA">
      <data key="d0">14260898</data>
    </edge>
    <edge source="MKD" target="ALB">
      <data key="d0">3563177</data>
    </edge>
    <edge source="MKD" target="AUT">
      <data key="d0">723420</data>
    </edge>
    <edge source="MKD" target="BGR">
      <data key="d0">118183531</data>
    </edge>
    <edge source="MKD" target="DEU">
      <data key="d0">459134</data>
    </edge>
    <edge source="MKD" target="GRC">
      <data key="d0">8270682</data>
    </edge>
    <edge source="MKD" target="ITA">
      <data key="d0">1227912</data>
    </edge>
    <edge source="MKD" target="OMN">
      <data key="d0">149872</data>
    </edge>
    <edge source="MKD" target="POL">
      <data key="d0">198112</data>
    </edge>
    <edge source="MKD" target="ROU">
      <data key="d0">1620118</data>
    </edge>
    <edge source="MKD" target="SRB">
      <data key="d0">1158988</data>
    </edge>
    <edge source="MKD" target="SVN">
      <data key="d0">1046903</data>
    </edge>
    <edge source="MKD" target="TUR">
      <data key="d0">140549</data>
    </edge>
    <edge source="MKD" target="GBR">
      <data key="d0">15281736</data>
    </edge>
    <edge source="MKD" target="USA">
      <data key="d0">146513</data>
    </edge>
    <edge source="GBR" target="AZE">
      <data key="d0">14310</data>
    </edge>
    <edge source="GBR" target="AUS">
      <data key="d0">9633789</data>
    </edge>
    <edge source="GBR" target="AUT">
      <data key="d0">25561106</data>
    </edge>
    <edge source="GBR" target="BEL">
      <data key="d0">123110456</data>
    </edge>
    <edge source="GBR" target="BRA">
      <data key="d0">316080</data>
    </edge>
    <edge source="GBR" target="BGR">
      <data key="d0">196302</data>
    </edge>
    <edge source="GBR" target="KHM">
      <data key="d0">33606</data>
    </edge>
    <edge source="GBR" target="CAN">
      <data key="d0">156294008</data>
    </edge>
    <edge source="GBR" target="LKA">
      <data key="d0">408355</data>
    </edge>
    <edge source="GBR" target="CHL">
      <data key="d0">136020</data>
    </edge>
    <edge source="GBR" target="CHN">
      <data key="d0">792274458</data>
    </edge>
    <edge source="GBR" target="CRI">
      <data key="d0">87823</data>
    </edge>
    <edge source="GBR" target="HRV">
      <data key="d0">18254</data>
    </edge>
    <edge source="GBR" target="CZE">
      <data key="d0">2391982</data>
    </edge>
    <edge source="GBR" target="DNK">
      <data key="d0">85077</data>
    </edge>
    <edge source="GBR" target="ETH">
      <data key="d0">10163</data>
    </edge>
    <edge source="GBR" target="FIN">
      <data key="d0">5568142</data>
    </edge>
    <edge source="GBR" target="FRA">
      <data key="d0">65109548</data>
    </edge>
    <edge source="GBR" target="DEU">
      <data key="d0">350919612</data>
    </edge>
    <edge source="GBR" target="GHA">
      <data key="d0">57208</data>
    </edge>
    <edge source="GBR" target="GRC">
      <data key="d0">13749150</data>
    </edge>
    <edge source="GBR" target="HKG">
      <data key="d0">40744642</data>
    </edge>
    <edge source="GBR" target="HUN">
      <data key="d0">979828</data>
    </edge>
    <edge source="GBR" target="IDN">
      <data key="d0">50764977</data>
    </edge>
    <edge source="GBR" target="IRL">
      <data key="d0">29692416</data>
    </edge>
    <edge source="GBR" target="ISR">
      <data key="d0">170618</data>
    </edge>
    <edge source="GBR" target="ITA">
      <data key="d0">152160285</data>
    </edge>
    <edge source="GBR" target="JPN">
      <data key="d0">24242834</data>
    </edge>
    <edge source="GBR" target="KAZ">
      <data key="d0">60316</data>
    </edge>
    <edge source="GBR" target="JOR">
      <data key="d0">153973</data>
    </edge>
    <edge source="GBR" target="KOR">
      <data key="d0">62337914</data>
    </edge>
    <edge source="GBR" target="LTU">
      <data key="d0">523966</data>
    </edge>
    <edge source="GBR" target="MYS">
      <data key="d0">10099859</data>
    </edge>
    <edge source="GBR" target="MUS">
      <data key="d0">16716</data>
    </edge>
    <edge source="GBR" target="MEX">
      <data key="d0">1790197</data>
    </edge>
    <edge source="GBR" target="MAR">
      <data key="d0">8345400</data>
    </edge>
    <edge source="GBR" target="OMN">
      <data key="d0">2348144</data>
    </edge>
    <edge source="GBR" target="NAM">
      <data key="d0">293587</data>
    </edge>
    <edge source="GBR" target="NLD">
      <data key="d0">53562469</data>
    </edge>
    <edge source="GBR" target="NZL">
      <data key="d0">1427573</data>
    </edge>
    <edge source="GBR" target="NOR">
      <data key="d0">13192675</data>
    </edge>
    <edge source="GBR" target="PAK">
      <data key="d0">222334092</data>
    </edge>
    <edge source="GBR" target="PHL">
      <data key="d0">40236</data>
    </edge>
    <edge source="GBR" target="POL">
      <data key="d0">28903527</data>
    </edge>
    <edge source="GBR" target="PRT">
      <data key="d0">89241962</data>
    </edge>
    <edge source="GBR" target="ROU">
      <data key="d0">550888</data>
    </edge>
    <edge source="GBR" target="RUS">
      <data key="d0">46049</data>
    </edge>
    <edge source="GBR" target="SAU">
      <data key="d0">63713</data>
    </edge>
    <edge source="GBR" target="SRB">
      <data key="d0">41086</data>
    </edge>
    <edge source="GBR" target="IND">
      <data key="d0">521825969</data>
    </edge>
    <edge source="GBR" target="SGP">
      <data key="d0">660975</data>
    </edge>
    <edge source="GBR" target="SVK">
      <data key="d0">84282</data>
    </edge>
    <edge source="GBR" target="VNM">
      <data key="d0">15373023</data>
    </edge>
    <edge source="GBR" target="SVN">
      <data key="d0">462232</data>
    </edge>
    <edge source="GBR" target="ZAF">
      <data key="d0">998734</data>
    </edge>
    <edge source="GBR" target="ESP">
      <data key="d0">258366918</data>
    </edge>
    <edge source="GBR" target="SWE">
      <data key="d0">12006125</data>
    </edge>
    <edge source="GBR" target="CHE">
      <data key="d0">28494555</data>
    </edge>
    <edge source="GBR" target="THA">
      <data key="d0">12153170</data>
    </edge>
    <edge source="GBR" target="ARE">
      <data key="d0">2650178</data>
    </edge>
    <edge source="GBR" target="TUN">
      <data key="d0">222486</data>
    </edge>
    <edge source="GBR" target="TUR">
      <data key="d0">520742625</data>
    </edge>
    <edge source="GBR" target="UKR">
      <data key="d0">15832</data>
    </edge>
    <edge source="GBR" target="MKD">
      <data key="d0">770262</data>
    </edge>
    <edge source="GBR" target="EGY">
      <data key="d0">133914743</data>
    </edge>
    <edge source="GBR" target="USA">
      <data key="d0">394855846</data>
    </edge>
    <edge source="DZA" target="BEL">
      <data key="d0">1186072</data>
    </edge>
    <edge source="DZA" target="TUR">
      <data key="d0">523192</data>
    </edge>
    <edge source="AZE" target="EST">
      <data key="d0">12000</data>
    </edge>
    <edge source="AZE" target="GEO">
      <data key="d0">15464035</data>
    </edge>
    <edge source="AZE" target="RUS">
      <data key="d0">10000</data>
    </edge>
    <edge source="AZE" target="TUR">
      <data key="d0">123968</data>
    </edge>
    <edge source="EST" target="AUT">
      <data key="d0">83210</data>
    </edge>
    <edge source="EST" target="BEL">
      <data key="d0">199561</data>
    </edge>
    <edge source="EST" target="CHN">
      <data key="d0">4175539</data>
    </edge>
    <edge source="EST" target="DNK">
      <data key="d0">34832</data>
    </edge>
    <edge source="EST" target="FIN">
      <data key="d0">3362094</data>
    </edge>
    <edge source="EST" target="FRA">
      <data key="d0">24130</data>
    </edge>
    <edge source="EST" target="DEU">
      <data key="d0">15990255</data>
    </edge>
    <edge source="EST" target="HUN">
      <data key="d0">439459</data>
    </edge>
    <edge source="EST" target="IDN">
      <data key="d0">81414</data>
    </edge>
    <edge source="EST" target="ITA">
      <data key="d0">144247</data>
    </edge>
    <edge source="EST" target="KOR">
      <data key="d0">90494</data>
    </edge>
    <edge source="EST" target="LVA">
      <data key="d0">14906082</data>
    </edge>
    <edge source="EST" target="LTU">
      <data key="d0">1314021</data>
    </edge>
    <edge source="EST" target="MAR">
      <data key="d0">2223912</data>
    </edge>
    <edge source="EST" target="NLD">
      <data key="d0">465385</data>
    </edge>
    <edge source="EST" target="NOR">
      <data key="d0">1709968</data>
    </edge>
    <edge source="EST" target="PAK">
      <data key="d0">1072312</data>
    </edge>
    <edge source="EST" target="POL">
      <data key="d0">14865310</data>
    </edge>
    <edge source="EST" target="RUS">
      <data key="d0">295168</data>
    </edge>
    <edge source="EST" target="IND">
      <data key="d0">2651290</data>
    </edge>
    <edge source="EST" target="SVK">
      <data key="d0">1563425</data>
    </edge>
    <edge source="EST" target="ESP">
      <data key="d0">3553844</data>
    </edge>
    <edge source="EST" target="SWE">
      <data key="d0">1976929</data>
    </edge>
    <edge source="EST" target="TUR">
      <data key="d0">71369590</data>
    </edge>
    <edge source="EST" target="UKR">
      <data key="d0">14143</data>
    </edge>
    <edge source="EST" target="GBR">
      <data key="d0">2798369</data>
    </edge>
    <edge source="GEO" target="ARM">
      <data key="d0">42010</data>
    </edge>
    <edge source="GEO" target="BGR">
      <data key="d0">141587227</data>
    </edge>
    <edge source="GEO" target="CHN">
      <data key="d0">151831689</data>
    </edge>
    <edge source="GEO" target="CZE">
      <data key="d0">1164458</data>
    </edge>
    <edge source="GEO" target="DEU">
      <data key="d0">429240</data>
    </edge>
    <edge source="GEO" target="HKG">
      <data key="d0">61300</data>
    </edge>
    <edge source="GEO" target="ITA">
      <data key="d0">729832</data>
    </edge>
    <edge source="GEO" target="JPN">
      <data key="d0">140580</data>
    </edge>
    <edge source="GEO" target="KOR">
      <data key="d0">13842118</data>
    </edge>
    <edge source="GEO" target="LTU">
      <data key="d0">2292054</data>
    </edge>
    <edge source="GEO" target="NLD">
      <data key="d0">908127</data>
    </edge>
    <edge source="GEO" target="ROU">
      <data key="d0">10292480</data>
    </edge>
    <edge source="GEO" target="RUS">
      <data key="d0">971884</data>
    </edge>
    <edge source="GEO" target="IND">
      <data key="d0">3877501</data>
    </edge>
    <edge source="GEO" target="ESP">
      <data key="d0">21853148</data>
    </edge>
    <edge source="GEO" target="CHE">
      <data key="d0">6048668</data>
    </edge>
    <edge source="GEO" target="ARE">
      <data key="d0">228904</data>
    </edge>
    <edge source="GEO" target="GBR">
      <data key="d0">701194</data>
    </edge>
    <edge source="GEO" target="USA">
      <data key="d0">1112767</data>
    </edge>
    <edge source="RUS" target="AUT">
      <data key="d0">2928452</data>
    </edge>
    <edge source="RUS" target="ARM">
      <data key="d0">386319</data>
    </edge>
    <edge source="RUS" target="BEL">
      <data key="d0">48902229</data>
    </edge>
    <edge source="RUS" target="BGR">
      <data key="d0">1514721</data>
    </edge>
    <edge source="RUS" target="BLR">
      <data key="d0">258072281</data>
    </edge>
    <edge source="RUS" target="CAN">
      <data key="d0">1133537</data>
    </edge>
    <edge source="RUS" target="CHN">
      <data key="d0">757440068</data>
    </edge>
    <edge source="RUS" target="CZE">
      <data key="d0">33980257</data>
    </edge>
    <edge source="RUS" target="EST">
      <data key="d0">8067684</data>
    </edge>
    <edge source="RUS" target="FIN">
      <data key="d0">305518306</data>
    </edge>
    <edge source="RUS" target="FRA">
      <data key="d0">12028261</data>
    </edge>
    <edge source="RUS" target="GEO">
      <data key="d0">98600</data>
    </edge>
    <edge source="RUS" target="DEU">
      <data key="d0">79740138</data>
    </edge>
    <edge source="RUS" target="GRC">
      <data key="d0">6967796</data>
    </edge>
    <edge source="RUS" target="HUN">
      <data key="d0">18790534</data>
    </edge>
    <edge source="RUS" target="ITA">
      <data key="d0">1900531</data>
    </edge>
    <edge source="RUS" target="JPN">
      <data key="d0">130163943</data>
    </edge>
    <edge source="RUS" target="KAZ">
      <data key="d0">343113134</data>
    </edge>
    <edge source="RUS" target="KOR">
      <data key="d0">273260497</data>
    </edge>
    <edge source="RUS" target="KGZ">
      <data key="d0">34175</data>
    </edge>
    <edge source="RUS" target="LVA">
      <data key="d0">7969419</data>
    </edge>
    <edge source="RUS" target="LTU">
      <data key="d0">6514022</data>
    </edge>
    <edge source="RUS" target="MYS">
      <data key="d0">519343</data>
    </edge>
    <edge source="RUS" target="MAR">
      <data key="d0">2868480</data>
    </edge>
    <edge source="RUS" target="NLD">
      <data key="d0">90774352</data>
    </edge>
    <edge source="RUS" target="NOR">
      <data key="d0">2806719</data>
    </edge>
    <edge source="RUS" target="PAK">
      <data key="d0">5284789</data>
    </edge>
    <edge source="RUS" target="POL">
      <data key="d0">56075188</data>
    </edge>
    <edge source="RUS" target="PRT">
      <data key="d0">9150011</data>
    </edge>
    <edge source="RUS" target="ROU">
      <data key="d0">8797983</data>
    </edge>
    <edge source="RUS" target="SRB">
      <data key="d0">6584622</data>
    </edge>
    <edge source="RUS" target="IND">
      <data key="d0">2554362</data>
    </edge>
    <edge source="RUS" target="SGP">
      <data key="d0">7522784</data>
    </edge>
    <edge source="RUS" target="SVK">
      <data key="d0">93140520</data>
    </edge>
    <edge source="RUS" target="VNM">
      <data key="d0">12546185</data>
    </edge>
    <edge source="RUS" target="ZAF">
      <data key="d0">933240</data>
    </edge>
    <edge source="RUS" target="ESP">
      <data key="d0">69607685</data>
    </edge>
    <edge source="RUS" target="SWE">
      <data key="d0">263143</data>
    </edge>
    <edge source="RUS" target="CHE">
      <data key="d0">2069987</data>
    </edge>
    <edge source="RUS" target="THA">
      <data key="d0">1758691</data>
    </edge>
    <edge source="RUS" target="ARE">
      <data key="d0">5479485</data>
    </edge>
    <edge source="RUS" target="TUR">
      <data key="d0">551322373</data>
    </edge>
    <edge source="RUS" target="UKR">
      <data key="d0">58054258</data>
    </edge>
    <edge source="RUS" target="GBR">
      <data key="d0">45979090</data>
    </edge>
    <edge source="RUS" target="USA">
      <data key="d0">1701520</data>
    </edge>
    <edge source="ARG" target="AUS">
      <data key="d0">3907009</data>
    </edge>
    <edge source="ARG" target="BEL">
      <data key="d0">127148059</data>
    </edge>
    <edge source="ARG" target="BGR">
      <data key="d0">23762059</data>
    </edge>
    <edge source="ARG" target="CAN">
      <data key="d0">17299384</data>
    </edge>
    <edge source="ARG" target="CHL">
      <data key="d0">11252271</data>
    </edge>
    <edge source="ARG" target="CHN">
      <data key="d0">67720</data>
    </edge>
    <edge source="ARG" target="FIN">
      <data key="d0">134009271</data>
    </edge>
    <edge source="ARG" target="DEU">
      <data key="d0">177096791</data>
    </edge>
    <edge source="ARG" target="JPN">
      <data key="d0">172837685</data>
    </edge>
    <edge source="ARG" target="KOR">
      <data key="d0">94911408</data>
    </edge>
    <edge source="ARG" target="PER">
      <data key="d0">36745232</data>
    </edge>
    <edge source="ARG" target="IND">
      <data key="d0">42789935</data>
    </edge>
    <edge source="ARG" target="ESP">
      <data key="d0">121704221</data>
    </edge>
    <edge source="ARG" target="SWE">
      <data key="d0">19715749</data>
    </edge>
    <edge source="ARG" target="TUR">
      <data key="d0">182732</data>
    </edge>
    <edge source="ARG" target="GBR">
      <data key="d0">997109</data>
    </edge>
    <edge source="ARG" target="USA">
      <data key="d0">3773157</data>
    </edge>
    <edge source="AUS" target="AUT">
      <data key="d0">363349</data>
    </edge>
    <edge source="AUS" target="BEL">
      <data key="d0">57448645</data>
    </edge>
    <edge source="AUS" target="BRA">
      <data key="d0">6865387</data>
    </edge>
    <edge source="AUS" target="BGR">
      <data key="d0">56350389</data>
    </edge>
    <edge source="AUS" target="CAN">
      <data key="d0">488955303</data>
    </edge>
    <edge source="AUS" target="LKA">
      <data key="d0">287482</data>
    </edge>
    <edge source="AUS" target="CHN">
      <data key="d0">35495528844</data>
    </edge>
    <edge source="AUS" target="CZE">
      <data key="d0">197219</data>
    </edge>
    <edge source="AUS" target="FIN">
      <data key="d0">20112079</data>
    </edge>
    <edge source="AUS" target="FRA">
      <data key="d0">93150</data>
    </edge>
    <edge source="AUS" target="GEO">
      <data key="d0">29071</data>
    </edge>
    <edge source="AUS" target="DEU">
      <data key="d0">245073003</data>
    </edge>
    <edge source="AUS" target="GRC">
      <data key="d0">108082</data>
    </edge>
    <edge source="AUS" target="HKG">
      <data key="d0">20967783</data>
    </edge>
    <edge source="AUS" target="HUN">
      <data key="d0">18051</data>
    </edge>
    <edge source="AUS" target="IDN">
      <data key="d0">210931791</data>
    </edge>
    <edge source="AUS" target="ISR">
      <data key="d0">18333</data>
    </edge>
    <edge source="AUS" target="ITA">
      <data key="d0">163417</data>
    </edge>
    <edge source="AUS" target="JPN">
      <data key="d0">5010550950</data>
    </edge>
    <edge source="AUS" target="JOR">
      <data key="d0">25363</data>
    </edge>
    <edge source="AUS" target="KOR">
      <data key="d0">3741548747</data>
    </edge>
    <edge source="AUS" target="MYS">
      <data key="d0">133278761</data>
    </edge>
    <edge source="AUS" target="MEX">
      <data key="d0">10756219</data>
    </edge>
    <edge source="AUS" target="MOZ">
      <data key="d0">255933565</data>
    </edge>
    <edge source="AUS" target="OMN">
      <data key="d0">65026</data>
    </edge>
    <edge source="AUS" target="NLD">
      <data key="d0">10627022</data>
    </edge>
    <edge source="AUS" target="NZL">
      <data key="d0">161006715</data>
    </edge>
    <edge source="AUS" target="NOR">
      <data key="d0">1570017</data>
    </edge>
    <edge source="AUS" target="PAK">
      <data key="d0">30101261</data>
    </edge>
    <edge source="AUS" target="PAN">
      <data key="d0">233293</data>
    </edge>
    <edge source="AUS" target="PHL">
      <data key="d0">544536709</data>
    </edge>
    <edge source="AUS" target="POL">
      <data key="d0">54489730</data>
    </edge>
    <edge source="AUS" target="PRT">
      <data key="d0">30931</data>
    </edge>
    <edge source="AUS" target="RUS">
      <data key="d0">46161</data>
    </edge>
    <edge source="AUS" target="SAU">
      <data key="d0">17245305</data>
    </edge>
    <edge source="AUS" target="IND">
      <data key="d0">680354799</data>
    </edge>
    <edge source="AUS" target="SGP">
      <data key="d0">33687997</data>
    </edge>
    <edge source="AUS" target="VNM">
      <data key="d0">110047979</data>
    </edge>
    <edge source="AUS" target="ZAF">
      <data key="d0">278305722</data>
    </edge>
    <edge source="AUS" target="ESP">
      <data key="d0">71837513</data>
    </edge>
    <edge source="AUS" target="SWE">
      <data key="d0">18301</data>
    </edge>
    <edge source="AUS" target="THA">
      <data key="d0">89443806</data>
    </edge>
    <edge source="AUS" target="ARE">
      <data key="d0">2739350</data>
    </edge>
    <edge source="AUS" target="TUR">
      <data key="d0">136661</data>
    </edge>
    <edge source="AUS" target="UKR">
      <data key="d0">4964281</data>
    </edge>
    <edge source="AUS" target="EGY">
      <data key="d0">64152</data>
    </edge>
    <edge source="AUS" target="GBR">
      <data key="d0">21671115</data>
    </edge>
    <edge source="AUS" target="USA">
      <data key="d0">39309539</data>
    </edge>
    <edge source="CAN" target="ARG">
      <data key="d0">16637937</data>
    </edge>
    <edge source="CAN" target="AUS">
      <data key="d0">3022875</data>
    </edge>
    <edge source="CAN" target="AUT">
      <data key="d0">696740</data>
    </edge>
    <edge source="CAN" target="BEL">
      <data key="d0">332928913</data>
    </edge>
    <edge source="CAN" target="BRA">
      <data key="d0">1859620</data>
    </edge>
    <edge source="CAN" target="BGR">
      <data key="d0">98509025</data>
    </edge>
    <edge source="CAN" target="CHL">
      <data key="d0">500140</data>
    </edge>
    <edge source="CAN" target="CHN">
      <data key="d0">1472255504</data>
    </edge>
    <edge source="CAN" target="ECU">
      <data key="d0">144543</data>
    </edge>
    <edge source="CAN" target="FIN">
      <data key="d0">83781162</data>
    </edge>
    <edge source="CAN" target="FRA">
      <data key="d0">396879510</data>
    </edge>
    <edge source="CAN" target="DEU">
      <data key="d0">309464612</data>
    </edge>
    <edge source="CAN" target="GRC">
      <data key="d0">69884</data>
    </edge>
    <edge source="CAN" target="HKG">
      <data key="d0">15963982</data>
    </edge>
    <edge source="CAN" target="IDN">
      <data key="d0">37589906</data>
    </edge>
    <edge source="CAN" target="ITA">
      <data key="d0">124585097</data>
    </edge>
    <edge source="CAN" target="JPN">
      <data key="d0">1193979588</data>
    </edge>
    <edge source="CAN" target="KOR">
      <data key="d0">759228723</data>
    </edge>
    <edge source="CAN" target="MDG">
      <data key="d0">25787</data>
    </edge>
    <edge source="CAN" target="MYS">
      <data key="d0">5290035</data>
    </edge>
    <edge source="CAN" target="MEX">
      <data key="d0">47340914</data>
    </edge>
    <edge source="CAN" target="NAM">
      <data key="d0">19531</data>
    </edge>
    <edge source="CAN" target="NLD">
      <data key="d0">287583732</data>
    </edge>
    <edge source="CAN" target="NIC">
      <data key="d0">15467</data>
    </edge>
    <edge source="CAN" target="NOR">
      <data key="d0">753462931</data>
    </edge>
    <edge source="CAN" target="PAK">
      <data key="d0">11509572</data>
    </edge>
    <edge source="CAN" target="PER">
      <data key="d0">147723</data>
    </edge>
    <edge source="CAN" target="PHL">
      <data key="d0">67689753</data>
    </edge>
    <edge source="CAN" target="POL">
      <data key="d0">12127231</data>
    </edge>
    <edge source="CAN" target="RUS">
      <data key="d0">393411</data>
    </edge>
    <edge source="CAN" target="SAU">
      <data key="d0">33339741</data>
    </edge>
    <edge source="CAN" target="SEN">
      <data key="d0">24466</data>
    </edge>
    <edge source="CAN" target="SRB">
      <data key="d0">2116460</data>
    </edge>
    <edge source="CAN" target="IND">
      <data key="d0">262990314</data>
    </edge>
    <edge source="CAN" target="SGP">
      <data key="d0">121972</data>
    </edge>
    <edge source="CAN" target="SVK">
      <data key="d0">101606</data>
    </edge>
    <edge source="CAN" target="VNM">
      <data key="d0">4594305</data>
    </edge>
    <edge source="CAN" target="SVN">
      <data key="d0">29933295</data>
    </edge>
    <edge source="CAN" target="ZAF">
      <data key="d0">16792323</data>
    </edge>
    <edge source="CAN" target="ESP">
      <data key="d0">335279038</data>
    </edge>
    <edge source="CAN" target="SWE">
      <data key="d0">59910973</data>
    </edge>
    <edge source="CAN" target="CHE">
      <data key="d0">536066</data>
    </edge>
    <edge source="CAN" target="THA">
      <data key="d0">1402424</data>
    </edge>
    <edge source="CAN" target="ARE">
      <data key="d0">48550360</data>
    </edge>
    <edge source="CAN" target="TUR">
      <data key="d0">132058850</data>
    </edge>
    <edge source="CAN" target="UKR">
      <data key="d0">27731</data>
    </edge>
    <edge source="CAN" target="EGY">
      <data key="d0">18705086</data>
    </edge>
    <edge source="CAN" target="GBR">
      <data key="d0">759297541</data>
    </edge>
    <edge source="CAN" target="USA">
      <data key="d0">1970833893</data>
    </edge>
    <edge source="CHL" target="ARG">
      <data key="d0">3030959</data>
    </edge>
    <edge source="CHL" target="AUS">
      <data key="d0">14331407</data>
    </edge>
    <edge source="CHL" target="BEL">
      <data key="d0">99677601</data>
    </edge>
    <edge source="CHL" target="BOL">
      <data key="d0">66008</data>
    </edge>
    <edge source="CHL" target="BRA">
      <data key="d0">483699660</data>
    </edge>
    <edge source="CHL" target="BGR">
      <data key="d0">241859151</data>
    </edge>
    <edge source="CHL" target="CAN">
      <data key="d0">1678789</data>
    </edge>
    <edge source="CHL" target="CHN">
      <data key="d0">6633337167</data>
    </edge>
    <edge source="CHL" target="ECU">
      <data key="d0">5986007</data>
    </edge>
    <edge source="CHL" target="EST">
      <data key="d0">9624086</data>
    </edge>
    <edge source="CHL" target="FIN">
      <data key="d0">79009165</data>
    </edge>
    <edge source="CHL" target="FRA">
      <data key="d0">155807</data>
    </edge>
    <edge source="CHL" target="GEO">
      <data key="d0">16637858</data>
    </edge>
    <edge source="CHL" target="DEU">
      <data key="d0">270667326</data>
    </edge>
    <edge source="CHL" target="GRC">
      <data key="d0">2119726</data>
    </edge>
    <edge source="CHL" target="HKG">
      <data key="d0">93705</data>
    </edge>
    <edge source="CHL" target="IDN">
      <data key="d0">3227818</data>
    </edge>
    <edge source="CHL" target="ITA">
      <data key="d0">13911245</data>
    </edge>
    <edge source="CHL" target="JPN">
      <data key="d0">3072702351</data>
    </edge>
    <edge source="CHL" target="KOR">
      <data key="d0">1230453334</data>
    </edge>
    <edge source="CHL" target="MYS">
      <data key="d0">61647482</data>
    </edge>
    <edge source="CHL" target="MEX">
      <data key="d0">38796046</data>
    </edge>
    <edge source="CHL" target="OMN">
      <data key="d0">54668173</data>
    </edge>
    <edge source="CHL" target="NAM">
      <data key="d0">47103615</data>
    </edge>
    <edge source="CHL" target="NLD">
      <data key="d0">155384803</data>
    </edge>
    <edge source="CHL" target="NOR">
      <data key="d0">38015</data>
    </edge>
    <edge source="CHL" target="PAK">
      <data key="d0">24379</data>
    </edge>
    <edge source="CHL" target="PAN">
      <data key="d0">225818</data>
    </edge>
    <edge source="CHL" target="PRY">
      <data key="d0">36668</data>
    </edge>
    <edge source="CHL" target="PER">
      <data key="d0">72586652</data>
    </edge>
    <edge source="CHL" target="PHL">
      <data key="d0">23737651</data>
    </edge>
    <edge source="CHL" target="POL">
      <data key="d0">14455958</data>
    </edge>
    <edge source="CHL" target="ROU">
      <data key="d0">12462045</data>
    </edge>
    <edge source="CHL" target="SAU">
      <data key="d0">19634</data>
    </edge>
    <edge source="CHL" target="IND">
      <data key="d0">1246723176</data>
    </edge>
    <edge source="CHL" target="SGP">
      <data key="d0">151383</data>
    </edge>
    <edge source="CHL" target="VNM">
      <data key="d0">4277345</data>
    </edge>
    <edge source="CHL" target="ZAF">
      <data key="d0">1927749</data>
    </edge>
    <edge source="CHL" target="ESP">
      <data key="d0">760763446</data>
    </edge>
    <edge source="CHL" target="SWE">
      <data key="d0">64557801</data>
    </edge>
    <edge source="CHL" target="THA">
      <data key="d0">37125255</data>
    </edge>
    <edge source="CHL" target="ARE">
      <data key="d0">20395</data>
    </edge>
    <edge source="CHL" target="TUR">
      <data key="d0">39297</data>
    </edge>
    <edge source="CHL" target="UKR">
      <data key="d0">133204</data>
    </edge>
    <edge source="CHL" target="GBR">
      <data key="d0">10537703</data>
    </edge>
    <edge source="CHL" target="USA">
      <data key="d0">101124292</data>
    </edge>
    <edge source="FIN" target="AUS">
      <data key="d0">893980</data>
    </edge>
    <edge source="FIN" target="AUT">
      <data key="d0">27892</data>
    </edge>
    <edge source="FIN" target="BEL">
      <data key="d0">34793235</data>
    </edge>
    <edge source="FIN" target="CAN">
      <data key="d0">52256107</data>
    </edge>
    <edge source="FIN" target="CHN">
      <data key="d0">153596919</data>
    </edge>
    <edge source="FIN" target="CZE">
      <data key="d0">1709431</data>
    </edge>
    <edge source="FIN" target="DNK">
      <data key="d0">2643114</data>
    </edge>
    <edge source="FIN" target="EST">
      <data key="d0">9263931</data>
    </edge>
    <edge source="FIN" target="FRA">
      <data key="d0">14993268</data>
    </edge>
    <edge source="FIN" target="DEU">
      <data key="d0">40149867</data>
    </edge>
    <edge source="FIN" target="HKG">
      <data key="d0">4712162</data>
    </edge>
    <edge source="FIN" target="ITA">
      <data key="d0">1364995</data>
    </edge>
    <edge source="FIN" target="JPN">
      <data key="d0">48452118</data>
    </edge>
    <edge source="FIN" target="KOR">
      <data key="d0">140898</data>
    </edge>
    <edge source="FIN" target="LVA">
      <data key="d0">1271877</data>
    </edge>
    <edge source="FIN" target="LTU">
      <data key="d0">1704524</data>
    </edge>
    <edge source="FIN" target="MAR">
      <data key="d0">902381</data>
    </edge>
    <edge source="FIN" target="NLD">
      <data key="d0">10540572</data>
    </edge>
    <edge source="FIN" target="NOR">
      <data key="d0">53519594</data>
    </edge>
    <edge source="FIN" target="PAK">
      <data key="d0">10058723</data>
    </edge>
    <edge source="FIN" target="PHL">
      <data key="d0">116279</data>
    </edge>
    <edge source="FIN" target="POL">
      <data key="d0">7803287</data>
    </edge>
    <edge source="FIN" target="RUS">
      <data key="d0">60207768</data>
    </edge>
    <edge source="FIN" target="IND">
      <data key="d0">16615976</data>
    </edge>
    <edge source="FIN" target="SGP">
      <data key="d0">54806</data>
    </edge>
    <edge source="FIN" target="VNM">
      <data key="d0">1415294</data>
    </edge>
    <edge source="FIN" target="ESP">
      <data key="d0">917248</data>
    </edge>
    <edge source="FIN" target="SWE">
      <data key="d0">107626198</data>
    </edge>
    <edge source="FIN" target="ARE">
      <data key="d0">268494</data>
    </edge>
    <edge source="FIN" target="TUR">
      <data key="d0">5507443</data>
    </edge>
    <edge source="FIN" target="EGY">
      <data key="d0">18157</data>
    </edge>
    <edge source="FIN" target="GBR">
      <data key="d0">20806627</data>
    </edge>
    <edge source="FIN" target="USA">
      <data key="d0">2876303</data>
    </edge>
    <edge source="JPN" target="AUS">
      <data key="d0">671870</data>
    </edge>
    <edge source="JPN" target="AUT">
      <data key="d0">87376</data>
    </edge>
    <edge source="JPN" target="BEL">
      <data key="d0">20277413</data>
    </edge>
    <edge source="JPN" target="BRA">
      <data key="d0">169411</data>
    </edge>
    <edge source="JPN" target="KHM">
      <data key="d0">83527</data>
    </edge>
    <edge source="JPN" target="CMR">
      <data key="d0">81906</data>
    </edge>
    <edge source="JPN" target="CAN">
      <data key="d0">1323262</data>
    </edge>
    <edge source="JPN" target="LKA">
      <data key="d0">11197</data>
    </edge>
    <edge source="JPN" target="CHN">
      <data key="d0">1528120912</data>
    </edge>
    <edge source="JPN" target="CZE">
      <data key="d0">42680</data>
    </edge>
    <edge source="JPN" target="FRA">
      <data key="d0">131667</data>
    </edge>
    <edge source="JPN" target="DEU">
      <data key="d0">38151958</data>
    </edge>
    <edge source="JPN" target="GRC">
      <data key="d0">33683</data>
    </edge>
    <edge source="JPN" target="HKG">
      <data key="d0">14657826</data>
    </edge>
    <edge source="JPN" target="HUN">
      <data key="d0">187744</data>
    </edge>
    <edge source="JPN" target="IDN">
      <data key="d0">32409433</data>
    </edge>
    <edge source="JPN" target="ITA">
      <data key="d0">2412859</data>
    </edge>
    <edge source="JPN" target="KOR">
      <data key="d0">946669174</data>
    </edge>
    <edge source="JPN" target="MYS">
      <data key="d0">10659891</data>
    </edge>
    <edge source="JPN" target="MEX">
      <data key="d0">161078</data>
    </edge>
    <edge source="JPN" target="NLD">
      <data key="d0">167514</data>
    </edge>
    <edge source="JPN" target="NOR">
      <data key="d0">260341</data>
    </edge>
    <edge source="JPN" target="PAK">
      <data key="d0">2094599</data>
    </edge>
    <edge source="JPN" target="PAN">
      <data key="d0">13407</data>
    </edge>
    <edge source="JPN" target="PHL">
      <data key="d0">1487010</data>
    </edge>
    <edge source="JPN" target="POL">
      <data key="d0">596972</data>
    </edge>
    <edge source="JPN" target="PRT">
      <data key="d0">44061</data>
    </edge>
    <edge source="JPN" target="ROU">
      <data key="d0">41437</data>
    </edge>
    <edge source="JPN" target="RUS">
      <data key="d0">2473043</data>
    </edge>
    <edge source="JPN" target="SAU">
      <data key="d0">426916</data>
    </edge>
    <edge source="JPN" target="IND">
      <data key="d0">18537004</data>
    </edge>
    <edge source="JPN" target="SGP">
      <data key="d0">1363667</data>
    </edge>
    <edge source="JPN" target="VNM">
      <data key="d0">384819204</data>
    </edge>
    <edge source="JPN" target="ZAF">
      <data key="d0">107514</data>
    </edge>
    <edge source="JPN" target="ESP">
      <data key="d0">259991</data>
    </edge>
    <edge source="JPN" target="SWE">
      <data key="d0">51925</data>
    </edge>
    <edge source="JPN" target="CHE">
      <data key="d0">1385131</data>
    </edge>
    <edge source="JPN" target="THA">
      <data key="d0">27071330</data>
    </edge>
    <edge source="JPN" target="ARE">
      <data key="d0">2763670</data>
    </edge>
    <edge source="JPN" target="TUR">
      <data key="d0">30433</data>
    </edge>
    <edge source="JPN" target="EGY">
      <data key="d0">38775</data>
    </edge>
    <edge source="JPN" target="GBR">
      <data key="d0">60930590</data>
    </edge>
    <edge source="JPN" target="USA">
      <data key="d0">142297719</data>
    </edge>
    <edge source="KOR" target="AUS">
      <data key="d0">13495364</data>
    </edge>
    <edge source="KOR" target="BEL">
      <data key="d0">1876918</data>
    </edge>
    <edge source="KOR" target="BRA">
      <data key="d0">63361</data>
    </edge>
    <edge source="KOR" target="CAN">
      <data key="d0">1113262</data>
    </edge>
    <edge source="KOR" target="CHL">
      <data key="d0">15526</data>
    </edge>
    <edge source="KOR" target="CHN">
      <data key="d0">225319483</data>
    </edge>
    <edge source="KOR" target="BEN">
      <data key="d0">92992</data>
    </edge>
    <edge source="KOR" target="FRA">
      <data key="d0">5332498</data>
    </edge>
    <edge source="KOR" target="DEU">
      <data key="d0">40832408</data>
    </edge>
    <edge source="KOR" target="HKG">
      <data key="d0">1940233</data>
    </edge>
    <edge source="KOR" target="IDN">
      <data key="d0">4495144</data>
    </edge>
    <edge source="KOR" target="ISR">
      <data key="d0">210174</data>
    </edge>
    <edge source="KOR" target="ITA">
      <data key="d0">4082905</data>
    </edge>
    <edge source="KOR" target="JPN">
      <data key="d0">221138958</data>
    </edge>
    <edge source="KOR" target="MYS">
      <data key="d0">992464</data>
    </edge>
    <edge source="KOR" target="MEX">
      <data key="d0">74174</data>
    </edge>
    <edge source="KOR" target="NLD">
      <data key="d0">1742235</data>
    </edge>
    <edge source="KOR" target="PAK">
      <data key="d0">3421664</data>
    </edge>
    <edge source="KOR" target="PHL">
      <data key="d0">114080</data>
    </edge>
    <edge source="KOR" target="POL">
      <data key="d0">615715</data>
    </edge>
    <edge source="KOR" target="IND">
      <data key="d0">73794376</data>
    </edge>
    <edge source="KOR" target="SGP">
      <data key="d0">41520235</data>
    </edge>
    <edge source="KOR" target="VNM">
      <data key="d0">31469220</data>
    </edge>
    <edge source="KOR" target="ZAF">
      <data key="d0">29237</data>
    </edge>
    <edge source="KOR" target="ESP">
      <data key="d0">55586</data>
    </edge>
    <edge source="KOR" target="THA">
      <data key="d0">8480483</data>
    </edge>
    <edge source="KOR" target="ARE">
      <data key="d0">658772</data>
    </edge>
    <edge source="KOR" target="TUR">
      <data key="d0">61569</data>
    </edge>
    <edge source="KOR" target="GBR">
      <data key="d0">3100044</data>
    </edge>
    <edge source="KOR" target="USA">
      <data key="d0">10050147</data>
    </edge>
    <edge source="PER" target="AUS">
      <data key="d0">181594068</data>
    </edge>
    <edge source="PER" target="BEL">
      <data key="d0">267412305</data>
    </edge>
    <edge source="PER" target="BRA">
      <data key="d0">442809283</data>
    </edge>
    <edge source="PER" target="BGR">
      <data key="d0">164034446</data>
    </edge>
    <edge source="PER" target="CAN">
      <data key="d0">340200394</data>
    </edge>
    <edge source="PER" target="CHL">
      <data key="d0">296862972</data>
    </edge>
    <edge source="PER" target="CHN">
      <data key="d0">6599552785</data>
    </edge>
    <edge source="PER" target="COL">
      <data key="d0">49059</data>
    </edge>
    <edge source="PER" target="ECU">
      <data key="d0">2324346</data>
    </edge>
    <edge source="PER" target="FIN">
      <data key="d0">67327100</data>
    </edge>
    <edge source="PER" target="GEO">
      <data key="d0">11313497</data>
    </edge>
    <edge source="PER" target="DEU">
      <data key="d0">372147330</data>
    </edge>
    <edge source="PER" target="HKG">
      <data key="d0">3173674</data>
    </edge>
    <edge source="PER" target="ITA">
      <data key="d0">37329417</data>
    </edge>
    <edge source="PER" target="JPN">
      <data key="d0">953820242</data>
    </edge>
    <edge source="PER" target="KOR">
      <data key="d0">1058755121</data>
    </edge>
    <edge source="PER" target="MYS">
      <data key="d0">81140659</data>
    </edge>
    <edge source="PER" target="MEX">
      <data key="d0">40706605</data>
    </edge>
    <edge source="PER" target="OMN">
      <data key="d0">11136532</data>
    </edge>
    <edge source="PER" target="NAM">
      <data key="d0">51548313</data>
    </edge>
    <edge source="PER" target="NLD">
      <data key="d0">40945474</data>
    </edge>
    <edge source="PER" target="PAN">
      <data key="d0">4920555</data>
    </edge>
    <edge source="PER" target="PHL">
      <data key="d0">156724241</data>
    </edge>
    <edge source="PER" target="RUS">
      <data key="d0">29753171</data>
    </edge>
    <edge source="PER" target="IND">
      <data key="d0">383085021</data>
    </edge>
    <edge source="PER" target="SGP">
      <data key="d0">742256</data>
    </edge>
    <edge source="PER" target="VNM">
      <data key="d0">24229538</data>
    </edge>
    <edge source="PER" target="ESP">
      <data key="d0">380903495</data>
    </edge>
    <edge source="PER" target="THA">
      <data key="d0">11821676</data>
    </edge>
    <edge source="PER" target="GBR">
      <data key="d0">272130</data>
    </edge>
    <edge source="PER" target="USA">
      <data key="d0">133479578</data>
    </edge>
    <edge source="IND" target="AUS">
      <data key="d0">34535</data>
    </edge>
    <edge source="IND" target="AUT">
      <data key="d0">439834</data>
    </edge>
    <edge source="IND" target="BEL">
      <data key="d0">19403055</data>
    </edge>
    <edge source="IND" target="BRA">
      <data key="d0">340168</data>
    </edge>
    <edge source="IND" target="BGR">
      <data key="d0">113785</data>
    </edge>
    <edge source="IND" target="CMR">
      <data key="d0">54728</data>
    </edge>
    <edge source="IND" target="CAN">
      <data key="d0">1010490</data>
    </edge>
    <edge source="IND" target="LKA">
      <data key="d0">206685</data>
    </edge>
    <edge source="IND" target="CHN">
      <data key="d0">1243593564</data>
    </edge>
    <edge source="IND" target="HRV">
      <data key="d0">37619</data>
    </edge>
    <edge source="IND" target="ETH">
      <data key="d0">88154</data>
    </edge>
    <edge source="IND" target="EST">
      <data key="d0">816038</data>
    </edge>
    <edge source="IND" target="FIN">
      <data key="d0">22889</data>
    </edge>
    <edge source="IND" target="FRA">
      <data key="d0">3248302</data>
    </edge>
    <edge source="IND" target="DEU">
      <data key="d0">3959642</data>
    </edge>
    <edge source="IND" target="GRC">
      <data key="d0">67548</data>
    </edge>
    <edge source="IND" target="HKG">
      <data key="d0">566226</data>
    </edge>
    <edge source="IND" target="IDN">
      <data key="d0">16137519</data>
    </edge>
    <edge source="IND" target="ISR">
      <data key="d0">1095695</data>
    </edge>
    <edge source="IND" target="ITA">
      <data key="d0">12435354</data>
    </edge>
    <edge source="IND" target="JAM">
      <data key="d0">30392</data>
    </edge>
    <edge source="IND" target="JPN">
      <data key="d0">69730261</data>
    </edge>
    <edge source="IND" target="KOR">
      <data key="d0">58815392</data>
    </edge>
    <edge source="IND" target="LVA">
      <data key="d0">106285</data>
    </edge>
    <edge source="IND" target="MYS">
      <data key="d0">33020935</data>
    </edge>
    <edge source="IND" target="MEX">
      <data key="d0">310014</data>
    </edge>
    <edge source="IND" target="OMN">
      <data key="d0">27871654</data>
    </edge>
    <edge source="IND" target="NLD">
      <data key="d0">14889843</data>
    </edge>
    <edge source="IND" target="PAK">
      <data key="d0">435214</data>
    </edge>
    <edge source="IND" target="PHL">
      <data key="d0">13011019</data>
    </edge>
    <edge source="IND" target="PRT">
      <data key="d0">304149</data>
    </edge>
    <edge source="IND" target="SAU">
      <data key="d0">2188037</data>
    </edge>
    <edge source="IND" target="SEN">
      <data key="d0">13316</data>
    </edge>
    <edge source="IND" target="SGP">
      <data key="d0">213048</data>
    </edge>
    <edge source="IND" target="VNM">
      <data key="d0">695429</data>
    </edge>
    <edge source="IND" target="SVN">
      <data key="d0">1326754</data>
    </edge>
    <edge source="IND" target="ZAF">
      <data key="d0">710457</data>
    </edge>
    <edge source="IND" target="ESP">
      <data key="d0">510133</data>
    </edge>
    <edge source="IND" target="SWE">
      <data key="d0">3282033</data>
    </edge>
    <edge source="IND" target="CHE">
      <data key="d0">13838</data>
    </edge>
    <edge source="IND" target="THA">
      <data key="d0">3124660</data>
    </edge>
    <edge source="IND" target="ARE">
      <data key="d0">400180364</data>
    </edge>
    <edge source="IND" target="TUR">
      <data key="d0">465333</data>
    </edge>
    <edge source="IND" target="EGY">
      <data key="d0">67154326</data>
    </edge>
    <edge source="IND" target="GBR">
      <data key="d0">5772157</data>
    </edge>
    <edge source="IND" target="TZA">
      <data key="d0">38911</data>
    </edge>
    <edge source="IND" target="USA">
      <data key="d0">5805825</data>
    </edge>
    <edge source="ESP" target="DZA">
      <data key="d0">1218961</data>
    </edge>
    <edge source="ESP" target="ARG">
      <data key="d0">787415</data>
    </edge>
    <edge source="ESP" target="AUS">
      <data key="d0">20245</data>
    </edge>
    <edge source="ESP" target="AUT">
      <data key="d0">16606300</data>
    </edge>
    <edge source="ESP" target="BEL">
      <data key="d0">118511567</data>
    </edge>
    <edge source="ESP" target="BRA">
      <data key="d0">723641</data>
    </edge>
    <edge source="ESP" target="BGR">
      <data key="d0">610515135</data>
    </edge>
    <edge source="ESP" target="CAN">
      <data key="d0">13128034</data>
    </edge>
    <edge source="ESP" target="LKA">
      <data key="d0">412124</data>
    </edge>
    <edge source="ESP" target="CHL">
      <data key="d0">408106</data>
    </edge>
    <edge source="ESP" target="CHN">
      <data key="d0">759732401</data>
    </edge>
    <edge source="ESP" target="COL">
      <data key="d0">180414</data>
    </edge>
    <edge source="ESP" target="CZE">
      <data key="d0">41129</data>
    </edge>
    <edge source="ESP" target="DNK">
      <data key="d0">424584</data>
    </edge>
    <edge source="ESP" target="ECU">
      <data key="d0">221181</data>
    </edge>
    <edge source="ESP" target="FIN">
      <data key="d0">30688389</data>
    </edge>
    <edge source="ESP" target="FRA">
      <data key="d0">71300179</data>
    </edge>
    <edge source="ESP" target="DEU">
      <data key="d0">145032386</data>
    </edge>
    <edge source="ESP" target="GRC">
      <data key="d0">8875366</data>
    </edge>
    <edge source="ESP" target="GTM">
      <data key="d0">166752</data>
    </edge>
    <edge source="ESP" target="HKG">
      <data key="d0">12782224</data>
    </edge>
    <edge source="ESP" target="HUN">
      <data key="d0">241085</data>
    </edge>
    <edge source="ESP" target="IDN">
      <data key="d0">110868</data>
    </edge>
    <edge source="ESP" target="ITA">
      <data key="d0">115345570</data>
    </edge>
    <edge source="ESP" target="JPN">
      <data key="d0">166167234</data>
    </edge>
    <edge source="ESP" target="JOR">
      <data key="d0">34591</data>
    </edge>
    <edge source="ESP" target="KOR">
      <data key="d0">163896215</data>
    </edge>
    <edge source="ESP" target="LVA">
      <data key="d0">11181</data>
    </edge>
    <edge source="ESP" target="MYS">
      <data key="d0">509200</data>
    </edge>
    <edge source="ESP" target="MRT">
      <data key="d0">25790</data>
    </edge>
    <edge source="ESP" target="MEX">
      <data key="d0">3806641</data>
    </edge>
    <edge source="ESP" target="MAR">
      <data key="d0">2632011</data>
    </edge>
    <edge source="ESP" target="OMN">
      <data key="d0">63380</data>
    </edge>
    <edge source="ESP" target="NLD">
      <data key="d0">94094677</data>
    </edge>
    <edge source="ESP" target="NOR">
      <data key="d0">114310902</data>
    </edge>
    <edge source="ESP" target="PAK">
      <data key="d0">8588415</data>
    </edge>
    <edge source="ESP" target="PER">
      <data key="d0">294485</data>
    </edge>
    <edge source="ESP" target="PHL">
      <data key="d0">133717</data>
    </edge>
    <edge source="ESP" target="POL">
      <data key="d0">2169461</data>
    </edge>
    <edge source="ESP" target="PRT">
      <data key="d0">97295877</data>
    </edge>
    <edge source="ESP" target="ROU">
      <data key="d0">12968</data>
    </edge>
    <edge source="ESP" target="RUS">
      <data key="d0">7347355</data>
    </edge>
    <edge source="ESP" target="SAU">
      <data key="d0">721206</data>
    </edge>
    <edge source="ESP" target="SEN">
      <data key="d0">46335</data>
    </edge>
    <edge source="ESP" target="SRB">
      <data key="d0">80810</data>
    </edge>
    <edge source="ESP" target="IND">
      <data key="d0">21010104</data>
    </edge>
    <edge source="ESP" target="SGP">
      <data key="d0">94552</data>
    </edge>
    <edge source="ESP" target="SVK">
      <data key="d0">556710</data>
    </edge>
    <edge source="ESP" target="VNM">
      <data key="d0">209572</data>
    </edge>
    <edge source="ESP" target="SVN">
      <data key="d0">442757</data>
    </edge>
    <edge source="ESP" target="ZAF">
      <data key="d0">114336</data>
    </edge>
    <edge source="ESP" target="SWE">
      <data key="d0">1440347</data>
    </edge>
    <edge source="ESP" target="CHE">
      <data key="d0">3900457</data>
    </edge>
    <edge source="ESP" target="THA">
      <data key="d0">69212</data>
    </edge>
    <edge source="ESP" target="ARE">
      <data key="d0">1203674</data>
    </edge>
    <edge source="ESP" target="TUN">
      <data key="d0">200549</data>
    </edge>
    <edge source="ESP" target="TUR">
      <data key="d0">5297532</data>
    </edge>
    <edge source="ESP" target="EGY">
      <data key="d0">1381837</data>
    </edge>
    <edge source="ESP" target="GBR">
      <data key="d0">28424719</data>
    </edge>
    <edge source="ESP" target="USA">
      <data key="d0">20737817</data>
    </edge>
    <edge source="SWE" target="AUS">
      <data key="d0">423439</data>
    </edge>
    <edge source="SWE" target="AUT">
      <data key="d0">14625761</data>
    </edge>
    <edge source="SWE" target="BEL">
      <data key="d0">214459754</data>
    </edge>
    <edge source="SWE" target="CAN">
      <data key="d0">3248233</data>
    </edge>
    <edge source="SWE" target="CHN">
      <data key="d0">105230735</data>
    </edge>
    <edge source="SWE" target="CZE">
      <data key="d0">281240</data>
    </edge>
    <edge source="SWE" target="DNK">
      <data key="d0">39443868</data>
    </edge>
    <edge source="SWE" target="EST">
      <data key="d0">10958066</data>
    </edge>
    <edge source="SWE" target="FIN">
      <data key="d0">355919801</data>
    </edge>
    <edge source="SWE" target="FRA">
      <data key="d0">20875719</data>
    </edge>
    <edge source="SWE" target="DEU">
      <data key="d0">613900758</data>
    </edge>
    <edge source="SWE" target="GTM">
      <data key="d0">62212</data>
    </edge>
    <edge source="SWE" target="HKG">
      <data key="d0">2738610</data>
    </edge>
    <edge source="SWE" target="IDN">
      <data key="d0">419930</data>
    </edge>
    <edge source="SWE" target="IRL">
      <data key="d0">1736554</data>
    </edge>
    <edge source="SWE" target="ISR">
      <data key="d0">11343</data>
    </edge>
    <edge source="SWE" target="ITA">
      <data key="d0">12673337</data>
    </edge>
    <edge source="SWE" target="CIV">
      <data key="d0">29235</data>
    </edge>
    <edge source="SWE" target="JPN">
      <data key="d0">397829</data>
    </edge>
    <edge source="SWE" target="KOR">
      <data key="d0">11469092</data>
    </edge>
    <edge source="SWE" target="LVA">
      <data key="d0">3304949</data>
    </edge>
    <edge source="SWE" target="LTU">
      <data key="d0">172837</data>
    </edge>
    <edge source="SWE" target="MEX">
      <data key="d0">1612013</data>
    </edge>
    <edge source="SWE" target="MAR">
      <data key="d0">4776401</data>
    </edge>
    <edge source="SWE" target="NLD">
      <data key="d0">189186518</data>
    </edge>
    <edge source="SWE" target="NOR">
      <data key="d0">141860098</data>
    </edge>
    <edge source="SWE" target="PAK">
      <data key="d0">18522776</data>
    </edge>
    <edge source="SWE" target="PHL">
      <data key="d0">673456</data>
    </edge>
    <edge source="SWE" target="POL">
      <data key="d0">10021262</data>
    </edge>
    <edge source="SWE" target="PRT">
      <data key="d0">5312452</data>
    </edge>
    <edge source="SWE" target="ROU">
      <data key="d0">460158</data>
    </edge>
    <edge source="SWE" target="RUS">
      <data key="d0">493368</data>
    </edge>
    <edge source="SWE" target="SAU">
      <data key="d0">232146996</data>
    </edge>
    <edge source="SWE" target="IND">
      <data key="d0">31648085</data>
    </edge>
    <edge source="SWE" target="VNM">
      <data key="d0">1129053</data>
    </edge>
    <edge source="SWE" target="ESP">
      <data key="d0">16254965</data>
    </edge>
    <edge source="SWE" target="CHE">
      <data key="d0">68293</data>
    </edge>
    <edge source="SWE" target="ARE">
      <data key="d0">90623450</data>
    </edge>
    <edge source="SWE" target="TUR">
      <data key="d0">168928241</data>
    </edge>
    <edge source="SWE" target="EGY">
      <data key="d0">63837717</data>
    </edge>
    <edge source="SWE" target="GBR">
      <data key="d0">237082201</data>
    </edge>
    <edge source="SWE" target="USA">
      <data key="d0">95523924</data>
    </edge>
    <edge source="USA" target="ARG">
      <data key="d0">2927083</data>
    </edge>
    <edge source="USA" target="AUS">
      <data key="d0">83736595</data>
    </edge>
    <edge source="USA" target="AUT">
      <data key="d0">24586132</data>
    </edge>
    <edge source="USA" target="BEL">
      <data key="d0">318997980</data>
    </edge>
    <edge source="USA" target="BOL">
      <data key="d0">49200</data>
    </edge>
    <edge source="USA" target="BRA">
      <data key="d0">12165316</data>
    </edge>
    <edge source="USA" target="BGR">
      <data key="d0">1516898</data>
    </edge>
    <edge source="USA" target="CAN">
      <data key="d0">2307162037</data>
    </edge>
    <edge source="USA" target="CHL">
      <data key="d0">1864119</data>
    </edge>
    <edge source="USA" target="CHN">
      <data key="d0">3980919495</data>
    </edge>
    <edge source="USA" target="COL">
      <data key="d0">1096715</data>
    </edge>
    <edge source="USA" target="CRI">
      <data key="d0">1568758</data>
    </edge>
    <edge source="USA" target="HRV">
      <data key="d0">24360</data>
    </edge>
    <edge source="USA" target="CZE">
      <data key="d0">613066</data>
    </edge>
    <edge source="USA" target="DNK">
      <data key="d0">210902</data>
    </edge>
    <edge source="USA" target="ECU">
      <data key="d0">24271411</data>
    </edge>
    <edge source="USA" target="SLV">
      <data key="d0">439332</data>
    </edge>
    <edge source="USA" target="FIN">
      <data key="d0">46940477</data>
    </edge>
    <edge source="USA" target="FRA">
      <data key="d0">23570701</data>
    </edge>
    <edge source="USA" target="DEU">
      <data key="d0">529526724</data>
    </edge>
    <edge source="USA" target="GHA">
      <data key="d0">77966</data>
    </edge>
    <edge source="USA" target="GRC">
      <data key="d0">43687912</data>
    </edge>
    <edge source="USA" target="GTM">
      <data key="d0">356753</data>
    </edge>
    <edge source="USA" target="HND">
      <data key="d0">163914</data>
    </edge>
    <edge source="USA" target="HKG">
      <data key="d0">140924761</data>
    </edge>
    <edge source="USA" target="HUN">
      <data key="d0">389406</data>
    </edge>
    <edge source="USA" target="IDN">
      <data key="d0">51450650</data>
    </edge>
    <edge source="USA" target="IRL">
      <data key="d0">1498903</data>
    </edge>
    <edge source="USA" target="ISR">
      <data key="d0">3103710</data>
    </edge>
    <edge source="USA" target="ITA">
      <data key="d0">566824768</data>
    </edge>
    <edge source="USA" target="JAM">
      <data key="d0">37138</data>
    </edge>
    <edge source="USA" target="JPN">
      <data key="d0">839256851</data>
    </edge>
    <edge source="USA" target="KAZ">
      <data key="d0">1045702</data>
    </edge>
    <edge source="USA" target="JOR">
      <data key="d0">147927</data>
    </edge>
    <edge source="USA" target="KOR">
      <data key="d0">910564012</data>
    </edge>
    <edge source="USA" target="LVA">
      <data key="d0">9918411</data>
    </edge>
    <edge source="USA" target="LTU">
      <data key="d0">19187</data>
    </edge>
    <edge source="USA" target="MYS">
      <data key="d0">88654823</data>
    </edge>
    <edge source="USA" target="MEX">
      <data key="d0">2397448628</data>
    </edge>
    <edge source="USA" target="MAR">
      <data key="d0">111050</data>
    </edge>
    <edge source="USA" target="MOZ">
      <data key="d0">19365</data>
    </edge>
    <edge source="USA" target="OMN">
      <data key="d0">249733</data>
    </edge>
    <edge source="USA" target="NLD">
      <data key="d0">300320985</data>
    </edge>
    <edge source="USA" target="NZL">
      <data key="d0">221169</data>
    </edge>
    <edge source="USA" target="NIC">
      <data key="d0">45913</data>
    </edge>
    <edge source="USA" target="NOR">
      <data key="d0">384706</data>
    </edge>
    <edge source="USA" target="PAK">
      <data key="d0">192939420</data>
    </edge>
    <edge source="USA" target="PAN">
      <data key="d0">364543</data>
    </edge>
    <edge source="USA" target="PRY">
      <data key="d0">54606</data>
    </edge>
    <edge source="USA" target="PER">
      <data key="d0">87969214</data>
    </edge>
    <edge source="USA" target="PHL">
      <data key="d0">21054847</data>
    </edge>
    <edge source="USA" target="POL">
      <data key="d0">1987328</data>
    </edge>
    <edge source="USA" target="PRT">
      <data key="d0">367501</data>
    </edge>
    <edge source="USA" target="ROU">
      <data key="d0">25208</data>
    </edge>
    <edge source="USA" target="RUS">
      <data key="d0">22054258</data>
    </edge>
    <edge source="USA" target="SAU">
      <data key="d0">12447960</data>
    </edge>
    <edge source="USA" target="IND">
      <data key="d0">515883852</data>
    </edge>
    <edge source="USA" target="SGP">
      <data key="d0">2563848</data>
    </edge>
    <edge source="USA" target="SVK">
      <data key="d0">35281883</data>
    </edge>
    <edge source="USA" target="VNM">
      <data key="d0">93904683</data>
    </edge>
    <edge source="USA" target="ZAF">
      <data key="d0">18221138</data>
    </edge>
    <edge source="USA" target="ESP">
      <data key="d0">151535445</data>
    </edge>
    <edge source="USA" target="SWE">
      <data key="d0">102147349</data>
    </edge>
    <edge source="USA" target="CHE">
      <data key="d0">136724014</data>
    </edge>
    <edge source="USA" target="THA">
      <data key="d0">116391335</data>
    </edge>
    <edge source="USA" target="ARE">
      <data key="d0">75747553</data>
    </edge>
    <edge source="USA" target="TUR">
      <data key="d0">693335333</data>
    </edge>
    <edge source="USA" target="UKR">
      <data key="d0">339840</data>
    </edge>
    <edge source="USA" target="EGY">
      <data key="d0">45577497</data>
    </edge>
    <edge source="USA" target="GBR">
      <data key="d0">491159394</data>
    </edge>
    <edge source="USA" target="URY">
      <data key="d0">38667</data>
    </edge>
    <edge source="AUT" target="BEL">
      <data key="d0">9903864</data>
    </edge>
    <edge source="AUT" target="BRA">
      <data key="d0">16957</data>
    </edge>
    <edge source="AUT" target="BGR">
      <data key="d0">73650</data>
    </edge>
    <edge source="AUT" target="CHN">
      <data key="d0">7437596</data>
    </edge>
    <edge source="AUT" target="HRV">
      <data key="d0">266059</data>
    </edge>
    <edge source="AUT" target="CZE">
      <data key="d0">14700172</data>
    </edge>
    <edge source="AUT" target="DNK">
      <data key="d0">187499</data>
    </edge>
    <edge source="AUT" target="EST">
      <data key="d0">296414</data>
    </edge>
    <edge source="AUT" target="FIN">
      <data key="d0">2159999</data>
    </edge>
    <edge source="AUT" target="FRA">
      <data key="d0">15151805</data>
    </edge>
    <edge source="AUT" target="DEU">
      <data key="d0">305238898</data>
    </edge>
    <edge source="AUT" target="HKG">
      <data key="d0">985198</data>
    </edge>
    <edge source="AUT" target="HUN">
      <data key="d0">7778329</data>
    </edge>
    <edge source="AUT" target="IDN">
      <data key="d0">11977</data>
    </edge>
    <edge source="AUT" target="IRL">
      <data key="d0">170418</data>
    </edge>
    <edge source="AUT" target="ITA">
      <data key="d0">170726432</data>
    </edge>
    <edge source="AUT" target="MYS">
      <data key="d0">11732</data>
    </edge>
    <edge source="AUT" target="NLD">
      <data key="d0">16812156</data>
    </edge>
    <edge source="AUT" target="NOR">
      <data key="d0">333551</data>
    </edge>
    <edge source="AUT" target="PAK">
      <data key="d0">1778248</data>
    </edge>
    <edge source="AUT" target="POL">
      <data key="d0">24222682</data>
    </edge>
    <edge source="AUT" target="ROU">
      <data key="d0">36758749</data>
    </edge>
    <edge source="AUT" target="SRB">
      <data key="d0">131920</data>
    </edge>
    <edge source="AUT" target="IND">
      <data key="d0">9743526</data>
    </edge>
    <edge source="AUT" target="SVK">
      <data key="d0">29195277</data>
    </edge>
    <edge source="AUT" target="VNM">
      <data key="d0">16278</data>
    </edge>
    <edge source="AUT" target="SVN">
      <data key="d0">36528492</data>
    </edge>
    <edge source="AUT" target="ESP">
      <data key="d0">3167350</data>
    </edge>
    <edge source="AUT" target="SWE">
      <data key="d0">11523805</data>
    </edge>
    <edge source="AUT" target="CHE">
      <data key="d0">15638699</data>
    </edge>
    <edge source="AUT" target="THA">
      <data key="d0">33486</data>
    </edge>
    <edge source="AUT" target="TUR">
      <data key="d0">2469269</data>
    </edge>
    <edge source="AUT" target="GBR">
      <data key="d0">1663293</data>
    </edge>
    <edge source="AUT" target="USA">
      <data key="d0">2524660</data>
    </edge>
    <edge source="BRA" target="ARG">
      <data key="d0">431190653</data>
    </edge>
    <edge source="BRA" target="AUS">
      <data key="d0">4606019</data>
    </edge>
    <edge source="BRA" target="AUT">
      <data key="d0">256479</data>
    </edge>
    <edge source="BRA" target="BEL">
      <data key="d0">203559380</data>
    </edge>
    <edge source="BRA" target="BOL">
      <data key="d0">164554</data>
    </edge>
    <edge source="BRA" target="BGR">
      <data key="d0">75427067</data>
    </edge>
    <edge source="BRA" target="CMR">
      <data key="d0">14338889</data>
    </edge>
    <edge source="BRA" target="CAN">
      <data key="d0">822224912</data>
    </edge>
    <edge source="BRA" target="CHL">
      <data key="d0">106608</data>
    </edge>
    <edge source="BRA" target="CHN">
      <data key="d0">7775891985</data>
    </edge>
    <edge source="BRA" target="COL">
      <data key="d0">2169675</data>
    </edge>
    <edge source="BRA" target="CZE">
      <data key="d0">16292</data>
    </edge>
    <edge source="BRA" target="ECU">
      <data key="d0">161633</data>
    </edge>
    <edge source="BRA" target="EST">
      <data key="d0">1533785</data>
    </edge>
    <edge source="BRA" target="FIN">
      <data key="d0">72807808</data>
    </edge>
    <edge source="BRA" target="FRA">
      <data key="d0">293976714</data>
    </edge>
    <edge source="BRA" target="GEO">
      <data key="d0">38395655</data>
    </edge>
    <edge source="BRA" target="DEU">
      <data key="d0">569388775</data>
    </edge>
    <edge source="BRA" target="GHA">
      <data key="d0">25482478</data>
    </edge>
    <edge source="BRA" target="GRC">
      <data key="d0">11215855</data>
    </edge>
    <edge source="BRA" target="HKG">
      <data key="d0">4914889</data>
    </edge>
    <edge source="BRA" target="HUN">
      <data key="d0">15960</data>
    </edge>
    <edge source="BRA" target="IDN">
      <data key="d0">55373207</data>
    </edge>
    <edge source="BRA" target="IRL">
      <data key="d0">32412397</data>
    </edge>
    <edge source="BRA" target="ITA">
      <data key="d0">273553292</data>
    </edge>
    <edge source="BRA" target="JPN">
      <data key="d0">1101309510</data>
    </edge>
    <edge source="BRA" target="KOR">
      <data key="d0">538488164</data>
    </edge>
    <edge source="BRA" target="LVA">
      <data key="d0">11871284</data>
    </edge>
    <edge source="BRA" target="MYS">
      <data key="d0">726323833</data>
    </edge>
    <edge source="BRA" target="MEX">
      <data key="d0">146065443</data>
    </edge>
    <edge source="BRA" target="OMN">
      <data key="d0">285298444</data>
    </edge>
    <edge source="BRA" target="NLD">
      <data key="d0">848001657</data>
    </edge>
    <edge source="BRA" target="NOR">
      <data key="d0">526107956</data>
    </edge>
    <edge source="BRA" target="PAK">
      <data key="d0">21769617</data>
    </edge>
    <edge source="BRA" target="PAN">
      <data key="d0">302272</data>
    </edge>
    <edge source="BRA" target="PRY">
      <data key="d0">3399548</data>
    </edge>
    <edge source="BRA" target="PER">
      <data key="d0">1283962</data>
    </edge>
    <edge source="BRA" target="PHL">
      <data key="d0">215194649</data>
    </edge>
    <edge source="BRA" target="POL">
      <data key="d0">241098865</data>
    </edge>
    <edge source="BRA" target="PRT">
      <data key="d0">803641</data>
    </edge>
    <edge source="BRA" target="ROU">
      <data key="d0">28004126</data>
    </edge>
    <edge source="BRA" target="RUS">
      <data key="d0">81066604</data>
    </edge>
    <edge source="BRA" target="SAU">
      <data key="d0">21457568</data>
    </edge>
    <edge source="BRA" target="IND">
      <data key="d0">389240238</data>
    </edge>
    <edge source="BRA" target="SGP">
      <data key="d0">1368323</data>
    </edge>
    <edge source="BRA" target="SVK">
      <data key="d0">84700</data>
    </edge>
    <edge source="BRA" target="VNM">
      <data key="d0">12230689</data>
    </edge>
    <edge source="BRA" target="SVN">
      <data key="d0">29300973</data>
    </edge>
    <edge source="BRA" target="ZAF">
      <data key="d0">59410911</data>
    </edge>
    <edge source="BRA" target="ESP">
      <data key="d0">233413176</data>
    </edge>
    <edge source="BRA" target="SWE">
      <data key="d0">208012301</data>
    </edge>
    <edge source="BRA" target="THA">
      <data key="d0">10392637</data>
    </edge>
    <edge source="BRA" target="ARE">
      <data key="d0">271619659</data>
    </edge>
    <edge source="BRA" target="TUR">
      <data key="d0">168403290</data>
    </edge>
    <edge source="BRA" target="UKR">
      <data key="d0">872763</data>
    </edge>
    <edge source="BRA" target="EGY">
      <data key="d0">212799633</data>
    </edge>
    <edge source="BRA" target="GBR">
      <data key="d0">127013681</data>
    </edge>
    <edge source="BRA" target="USA">
      <data key="d0">361454839</data>
    </edge>
    <edge source="BRA" target="URY">
      <data key="d0">1007050</data>
    </edge>
    <edge source="LKA" target="CHN">
      <data key="d0">7466473</data>
    </edge>
    <edge source="LKA" target="DEU">
      <data key="d0">337592</data>
    </edge>
    <edge source="LKA" target="HKG">
      <data key="d0">1323731</data>
    </edge>
    <edge source="LKA" target="ITA">
      <data key="d0">124947</data>
    </edge>
    <edge source="LKA" target="KOR">
      <data key="d0">251242</data>
    </edge>
    <edge source="LKA" target="MYS">
      <data key="d0">11752</data>
    </edge>
    <edge source="LKA" target="PAK">
      <data key="d0">136638</data>
    </edge>
    <edge source="LKA" target="SAU">
      <data key="d0">229164</data>
    </edge>
    <edge source="LKA" target="IND">
      <data key="d0">3915991</data>
    </edge>
    <edge source="LKA" target="GBR">
      <data key="d0">285757</data>
    </edge>
    <edge source="CZE" target="AUT">
      <data key="d0">77692881</data>
    </edge>
    <edge source="CZE" target="BEL">
      <data key="d0">11426916</data>
    </edge>
    <edge source="CZE" target="BGR">
      <data key="d0">2067267</data>
    </edge>
    <edge source="CZE" target="CHN">
      <data key="d0">13576533</data>
    </edge>
    <edge source="CZE" target="HRV">
      <data key="d0">150183</data>
    </edge>
    <edge source="CZE" target="DNK">
      <data key="d0">451735</data>
    </edge>
    <edge source="CZE" target="FIN">
      <data key="d0">4359490</data>
    </edge>
    <edge source="CZE" target="FRA">
      <data key="d0">2351160</data>
    </edge>
    <edge source="CZE" target="DEU">
      <data key="d0">291727361</data>
    </edge>
    <edge source="CZE" target="HKG">
      <data key="d0">151128</data>
    </edge>
    <edge source="CZE" target="HUN">
      <data key="d0">3922033</data>
    </edge>
    <edge source="CZE" target="ITA">
      <data key="d0">67608316</data>
    </edge>
    <edge source="CZE" target="JPN">
      <data key="d0">84860190</data>
    </edge>
    <edge source="CZE" target="KOR">
      <data key="d0">196570</data>
    </edge>
    <edge source="CZE" target="LVA">
      <data key="d0">193236</data>
    </edge>
    <edge source="CZE" target="LTU">
      <data key="d0">805675</data>
    </edge>
    <edge source="CZE" target="NLD">
      <data key="d0">8227453</data>
    </edge>
    <edge source="CZE" target="PAK">
      <data key="d0">1284072</data>
    </edge>
    <edge source="CZE" target="POL">
      <data key="d0">145555522</data>
    </edge>
    <edge source="CZE" target="ROU">
      <data key="d0">1263135</data>
    </edge>
    <edge source="CZE" target="RUS">
      <data key="d0">737130</data>
    </edge>
    <edge source="CZE" target="SRB">
      <data key="d0">3433937</data>
    </edge>
    <edge source="CZE" target="IND">
      <data key="d0">4894670</data>
    </edge>
    <edge source="CZE" target="SVK">
      <data key="d0">50938261</data>
    </edge>
    <edge source="CZE" target="VNM">
      <data key="d0">13764</data>
    </edge>
    <edge source="CZE" target="SVN">
      <data key="d0">18896598</data>
    </edge>
    <edge source="CZE" target="ESP">
      <data key="d0">163479</data>
    </edge>
    <edge source="CZE" target="SWE">
      <data key="d0">22976059</data>
    </edge>
    <edge source="CZE" target="CHE">
      <data key="d0">3144226</data>
    </edge>
    <edge source="CZE" target="GBR">
      <data key="d0">5370487</data>
    </edge>
    <edge source="CZE" target="USA">
      <data key="d0">356025</data>
    </edge>
    <edge source="FRA" target="DZA">
      <data key="d0">38398</data>
    </edge>
    <edge source="FRA" target="ARG">
      <data key="d0">374944</data>
    </edge>
    <edge source="FRA" target="AUS">
      <data key="d0">1385724</data>
    </edge>
    <edge source="FRA" target="AUT">
      <data key="d0">46421892</data>
    </edge>
    <edge source="FRA" target="BEL">
      <data key="d0">758578724</data>
    </edge>
    <edge source="FRA" target="BRA">
      <data key="d0">2212486</data>
    </edge>
    <edge source="FRA" target="BGR">
      <data key="d0">1204354</data>
    </edge>
    <edge source="FRA" target="BLR">
      <data key="d0">75821</data>
    </edge>
    <edge source="FRA" target="CMR">
      <data key="d0">49860</data>
    </edge>
    <edge source="FRA" target="CAN">
      <data key="d0">2791988</data>
    </edge>
    <edge source="FRA" target="LKA">
      <data key="d0">67679</data>
    </edge>
    <edge source="FRA" target="CHL">
      <data key="d0">67625</data>
    </edge>
    <edge source="FRA" target="CHN">
      <data key="d0">188617536</data>
    </edge>
    <edge source="FRA" target="COL">
      <data key="d0">330726</data>
    </edge>
    <edge source="FRA" target="CRI">
      <data key="d0">18701</data>
    </edge>
    <edge source="FRA" target="HRV">
      <data key="d0">25503</data>
    </edge>
    <edge source="FRA" target="CZE">
      <data key="d0">5708981</data>
    </edge>
    <edge source="FRA" target="DNK">
      <data key="d0">450432</data>
    </edge>
    <edge source="FRA" target="ECU">
      <data key="d0">19733</data>
    </edge>
    <edge source="FRA" target="FIN">
      <data key="d0">7150410</data>
    </edge>
    <edge source="FRA" target="DEU">
      <data key="d0">456506114</data>
    </edge>
    <edge source="FRA" target="GRC">
      <data key="d0">638033</data>
    </edge>
    <edge source="FRA" target="GTM">
      <data key="d0">13889</data>
    </edge>
    <edge source="FRA" target="HKG">
      <data key="d0">18647976</data>
    </edge>
    <edge source="FRA" target="HUN">
      <data key="d0">9858133</data>
    </edge>
    <edge source="FRA" target="IDN">
      <data key="d0">4285339</data>
    </edge>
    <edge source="FRA" target="IRL">
      <data key="d0">218871</data>
    </edge>
    <edge source="FRA" target="ISR">
      <data key="d0">200692</data>
    </edge>
    <edge source="FRA" target="ITA">
      <data key="d0">436478898</data>
    </edge>
    <edge source="FRA" target="CIV">
      <data key="d0">23152</data>
    </edge>
    <edge source="FRA" target="JPN">
      <data key="d0">20801078</data>
    </edge>
    <edge source="FRA" target="KAZ">
      <data key="d0">14742</data>
    </edge>
    <edge source="FRA" target="JOR">
      <data key="d0">33857</data>
    </edge>
    <edge source="FRA" target="KOR">
      <data key="d0">13218096</data>
    </edge>
    <edge source="FRA" target="LVA">
      <data key="d0">34344</data>
    </edge>
    <edge source="FRA" target="LTU">
      <data key="d0">3101676</data>
    </edge>
    <edge source="FRA" target="MYS">
      <data key="d0">3837737</data>
    </edge>
    <edge source="FRA" target="MRT">
      <data key="d0">25330</data>
    </edge>
    <edge source="FRA" target="MUS">
      <data key="d0">56116</data>
    </edge>
    <edge source="FRA" target="MEX">
      <data key="d0">1272360</data>
    </edge>
    <edge source="FRA" target="MAR">
      <data key="d0">2909442</data>
    </edge>
    <edge source="FRA" target="OMN">
      <data key="d0">201013</data>
    </edge>
    <edge source="FRA" target="NLD">
      <data key="d0">155476319</data>
    </edge>
    <edge source="FRA" target="NZL">
      <data key="d0">82293</data>
    </edge>
    <edge source="FRA" target="NOR">
      <data key="d0">7818338</data>
    </edge>
    <edge source="FRA" target="PAK">
      <data key="d0">19629546</data>
    </edge>
    <edge source="FRA" target="PER">
      <data key="d0">10618</data>
    </edge>
    <edge source="FRA" target="PHL">
      <data key="d0">277276</data>
    </edge>
    <edge source="FRA" target="POL">
      <data key="d0">16660621</data>
    </edge>
    <edge source="FRA" target="PRT">
      <data key="d0">21379180</data>
    </edge>
    <edge source="FRA" target="ROU">
      <data key="d0">201838</data>
    </edge>
    <edge source="FRA" target="RUS">
      <data key="d0">1393688</data>
    </edge>
    <edge source="FRA" target="SAU">
      <data key="d0">8166133</data>
    </edge>
    <edge source="FRA" target="SRB">
      <data key="d0">35001</data>
    </edge>
    <edge source="FRA" target="IND">
      <data key="d0">21151162</data>
    </edge>
    <edge source="FRA" target="SGP">
      <data key="d0">677874</data>
    </edge>
    <edge source="FRA" target="SVK">
      <data key="d0">5932873</data>
    </edge>
    <edge source="FRA" target="VNM">
      <data key="d0">3005176</data>
    </edge>
    <edge source="FRA" target="SVN">
      <data key="d0">497494</data>
    </edge>
    <edge source="FRA" target="ZAF">
      <data key="d0">2306004</data>
    </edge>
    <edge source="FRA" target="ESP">
      <data key="d0">526116372</data>
    </edge>
    <edge source="FRA" target="SWE">
      <data key="d0">12143022</data>
    </edge>
    <edge source="FRA" target="CHE">
      <data key="d0">83686053</data>
    </edge>
    <edge source="FRA" target="THA">
      <data key="d0">6051328</data>
    </edge>
    <edge source="FRA" target="ARE">
      <data key="d0">3748220</data>
    </edge>
    <edge source="FRA" target="TUN">
      <data key="d0">473986</data>
    </edge>
    <edge source="FRA" target="TUR">
      <data key="d0">125565595</data>
    </edge>
    <edge source="FRA" target="UKR">
      <data key="d0">28859</data>
    </edge>
    <edge source="FRA" target="EGY">
      <data key="d0">5504902</data>
    </edge>
    <edge source="FRA" target="GBR">
      <data key="d0">35887649</data>
    </edge>
    <edge source="FRA" target="TZA">
      <data key="d0">102040</data>
    </edge>
    <edge source="FRA" target="USA">
      <data key="d0">68831403</data>
    </edge>
    <edge source="FRA" target="URY">
      <data key="d0">10096</data>
    </edge>
    <edge source="HUN" target="AUT">
      <data key="d0">36649265</data>
    </edge>
    <edge source="HUN" target="BEL">
      <data key="d0">5078522</data>
    </edge>
    <edge source="HUN" target="BGR">
      <data key="d0">6393182</data>
    </edge>
    <edge source="HUN" target="CHN">
      <data key="d0">6916827</data>
    </edge>
    <edge source="HUN" target="HRV">
      <data key="d0">368529</data>
    </edge>
    <edge source="HUN" target="CZE">
      <data key="d0">15439839</data>
    </edge>
    <edge source="HUN" target="DNK">
      <data key="d0">46901</data>
    </edge>
    <edge source="HUN" target="EST">
      <data key="d0">38117</data>
    </edge>
    <edge source="HUN" target="FIN">
      <data key="d0">22319</data>
    </edge>
    <edge source="HUN" target="FRA">
      <data key="d0">4312162</data>
    </edge>
    <edge source="HUN" target="DEU">
      <data key="d0">55708470</data>
    </edge>
    <edge source="HUN" target="GRC">
      <data key="d0">46119</data>
    </edge>
    <edge source="HUN" target="HKG">
      <data key="d0">2401668</data>
    </edge>
    <edge source="HUN" target="IDN">
      <data key="d0">62854</data>
    </edge>
    <edge source="HUN" target="IRL">
      <data key="d0">15132</data>
    </edge>
    <edge source="HUN" target="ISR">
      <data key="d0">13841</data>
    </edge>
    <edge source="HUN" target="ITA">
      <data key="d0">136719555</data>
    </edge>
    <edge source="HUN" target="JPN">
      <data key="d0">76581</data>
    </edge>
    <edge source="HUN" target="LVA">
      <data key="d0">45550</data>
    </edge>
    <edge source="HUN" target="LTU">
      <data key="d0">30499</data>
    </edge>
    <edge source="HUN" target="MYS">
      <data key="d0">229716</data>
    </edge>
    <edge source="HUN" target="MAR">
      <data key="d0">19838</data>
    </edge>
    <edge source="HUN" target="NLD">
      <data key="d0">8187383</data>
    </edge>
    <edge source="HUN" target="PAK">
      <data key="d0">83537</data>
    </edge>
    <edge source="HUN" target="POL">
      <data key="d0">22628672</data>
    </edge>
    <edge source="HUN" target="PRT">
      <data key="d0">217192</data>
    </edge>
    <edge source="HUN" target="ROU">
      <data key="d0">65680567</data>
    </edge>
    <edge source="HUN" target="RUS">
      <data key="d0">23605</data>
    </edge>
    <edge source="HUN" target="SRB">
      <data key="d0">7368101</data>
    </edge>
    <edge source="HUN" target="IND">
      <data key="d0">2685142</data>
    </edge>
    <edge source="HUN" target="SVK">
      <data key="d0">38172085</data>
    </edge>
    <edge source="HUN" target="SVN">
      <data key="d0">27922014</data>
    </edge>
    <edge source="HUN" target="ESP">
      <data key="d0">1119761</data>
    </edge>
    <edge source="HUN" target="SWE">
      <data key="d0">2388159</data>
    </edge>
    <edge source="HUN" target="CHE">
      <data key="d0">164226</data>
    </edge>
    <edge source="HUN" target="TUR">
      <data key="d0">10684223</data>
    </edge>
    <edge source="HUN" target="UKR">
      <data key="d0">63799</data>
    </edge>
    <edge source="HUN" target="GBR">
      <data key="d0">14432212</data>
    </edge>
    <edge source="HUN" target="USA">
      <data key="d0">408885</data>
    </edge>
    <edge source="IDN" target="BEL">
      <data key="d0">142448</data>
    </edge>
    <edge source="IDN" target="CHN">
      <data key="d0">800537380</data>
    </edge>
    <edge source="IDN" target="HKG">
      <data key="d0">2670332</data>
    </edge>
    <edge source="IDN" target="JPN">
      <data key="d0">2643423127</data>
    </edge>
    <edge source="IDN" target="KOR">
      <data key="d0">464054245</data>
    </edge>
    <edge source="IDN" target="MYS">
      <data key="d0">7500068</data>
    </edge>
    <edge source="IDN" target="NLD">
      <data key="d0">3044613</data>
    </edge>
    <edge source="IDN" target="PAK">
      <data key="d0">12315</data>
    </edge>
    <edge source="IDN" target="PHL">
      <data key="d0">657410100</data>
    </edge>
    <edge source="IDN" target="RUS">
      <data key="d0">46000</data>
    </edge>
    <edge source="IDN" target="IND">
      <data key="d0">550990278</data>
    </edge>
    <edge source="IDN" target="SGP">
      <data key="d0">19484922</data>
    </edge>
    <edge source="IDN" target="VNM">
      <data key="d0">1359782</data>
    </edge>
    <edge source="IDN" target="ZAF">
      <data key="d0">78478</data>
    </edge>
    <edge source="IDN" target="ESP">
      <data key="d0">54736062</data>
    </edge>
    <edge source="IDN" target="THA">
      <data key="d0">5699406</data>
    </edge>
    <edge source="IDN" target="GBR">
      <data key="d0">79062</data>
    </edge>
    <edge source="IDN" target="USA">
      <data key="d0">113684</data>
    </edge>
    <edge source="ISR" target="BEL">
      <data key="d0">6703000</data>
    </edge>
    <edge source="ISR" target="BGR">
      <data key="d0">3125000</data>
    </edge>
    <edge source="ISR" target="LKA">
      <data key="d0">103000</data>
    </edge>
    <edge source="ISR" target="CHN">
      <data key="d0">13386000</data>
    </edge>
    <edge source="ISR" target="FRA">
      <data key="d0">3758000</data>
    </edge>
    <edge source="ISR" target="DEU">
      <data key="d0">4274000</data>
    </edge>
    <edge source="ISR" target="GRC">
      <data key="d0">26770000</data>
    </edge>
    <edge source="ISR" target="HKG">
      <data key="d0">920000</data>
    </edge>
    <edge source="ISR" target="HUN">
      <data key="d0">1721000</data>
    </edge>
    <edge source="ISR" target="IDN">
      <data key="d0">74000</data>
    </edge>
    <edge source="ISR" target="ITA">
      <data key="d0">7097000</data>
    </edge>
    <edge source="ISR" target="JPN">
      <data key="d0">3702000</data>
    </edge>
    <edge source="ISR" target="KOR">
      <data key="d0">41677000</data>
    </edge>
    <edge source="ISR" target="LTU">
      <data key="d0">15000</data>
    </edge>
    <edge source="ISR" target="NLD">
      <data key="d0">8316000</data>
    </edge>
    <edge source="ISR" target="POL">
      <data key="d0">144000</data>
    </edge>
    <edge source="ISR" target="ROU">
      <data key="d0">157000</data>
    </edge>
    <edge source="ISR" target="RUS">
      <data key="d0">62000</data>
    </edge>
    <edge source="ISR" target="IND">
      <data key="d0">22982000</data>
    </edge>
    <edge source="ISR" target="SGP">
      <data key="d0">831000</data>
    </edge>
    <edge source="ISR" target="VNM">
      <data key="d0">20000</data>
    </edge>
    <edge source="ISR" target="SVN">
      <data key="d0">1504000</data>
    </edge>
    <edge source="ISR" target="ESP">
      <data key="d0">3276000</data>
    </edge>
    <edge source="ISR" target="CHE">
      <data key="d0">528000</data>
    </edge>
    <edge source="ISR" target="THA">
      <data key="d0">323000</data>
    </edge>
    <edge source="ISR" target="TUR">
      <data key="d0">22413000</data>
    </edge>
    <edge source="ISR" target="GBR">
      <data key="d0">9354000</data>
    </edge>
    <edge source="ISR" target="USA">
      <data key="d0">1414000</data>
    </edge>
    <edge source="MYS" target="AUS">
      <data key="d0">25850265</data>
    </edge>
    <edge source="MYS" target="BEL">
      <data key="d0">1310040</data>
    </edge>
    <edge source="MYS" target="LKA">
      <data key="d0">639703</data>
    </edge>
    <edge source="MYS" target="CHN">
      <data key="d0">1173851308</data>
    </edge>
    <edge source="MYS" target="DEU">
      <data key="d0">10989694</data>
    </edge>
    <edge source="MYS" target="HKG">
      <data key="d0">5740561</data>
    </edge>
    <edge source="MYS" target="IDN">
      <data key="d0">31944018</data>
    </edge>
    <edge source="MYS" target="JPN">
      <data key="d0">97889094</data>
    </edge>
    <edge source="MYS" target="KOR">
      <data key="d0">2765058</data>
    </edge>
    <edge source="MYS" target="NLD">
      <data key="d0">1089652</data>
    </edge>
    <edge source="MYS" target="PAK">
      <data key="d0">1730113</data>
    </edge>
    <edge source="MYS" target="PHL">
      <data key="d0">55391</data>
    </edge>
    <edge source="MYS" target="SAU">
      <data key="d0">751144</data>
    </edge>
    <edge source="MYS" target="IND">
      <data key="d0">52304331</data>
    </edge>
    <edge source="MYS" target="SGP">
      <data key="d0">6315011</data>
    </edge>
    <edge source="MYS" target="VNM">
      <data key="d0">34465987</data>
    </edge>
    <edge source="MYS" target="ZAF">
      <data key="d0">4559276</data>
    </edge>
    <edge source="MYS" target="CHE">
      <data key="d0">1952088</data>
    </edge>
    <edge source="MYS" target="THA">
      <data key="d0">7296561</data>
    </edge>
    <edge source="MYS" target="ARE">
      <data key="d0">10248442</data>
    </edge>
    <edge source="MYS" target="USA">
      <data key="d0">3303682</data>
    </edge>
    <edge source="MEX" target="ARG">
      <data key="d0">63245</data>
    </edge>
    <edge source="MEX" target="AUS">
      <data key="d0">152487363</data>
    </edge>
    <edge source="MEX" target="AUT">
      <data key="d0">5148520</data>
    </edge>
    <edge source="MEX" target="BEL">
      <data key="d0">292483449</data>
    </edge>
    <edge source="MEX" target="BRA">
      <data key="d0">33508745</data>
    </edge>
    <edge source="MEX" target="BGR">
      <data key="d0">32523910</data>
    </edge>
    <edge source="MEX" target="CAN">
      <data key="d0">291021169</data>
    </edge>
    <edge source="MEX" target="CHL">
      <data key="d0">5662933</data>
    </edge>
    <edge source="MEX" target="CHN">
      <data key="d0">1615550901</data>
    </edge>
    <edge source="MEX" target="COL">
      <data key="d0">403816</data>
    </edge>
    <edge source="MEX" target="CRI">
      <data key="d0">519799</data>
    </edge>
    <edge source="MEX" target="ECU">
      <data key="d0">15022</data>
    </edge>
    <edge source="MEX" target="DEU">
      <data key="d0">178836857</data>
    </edge>
    <edge source="MEX" target="GRC">
      <data key="d0">537712</data>
    </edge>
    <edge source="MEX" target="GTM">
      <data key="d0">1573619</data>
    </edge>
    <edge source="MEX" target="HKG">
      <data key="d0">22219279</data>
    </edge>
    <edge source="MEX" target="IDN">
      <data key="d0">1536659</data>
    </edge>
    <edge source="MEX" target="ITA">
      <data key="d0">135890521</data>
    </edge>
    <edge source="MEX" target="JPN">
      <data key="d0">300975498</data>
    </edge>
    <edge source="MEX" target="KOR">
      <data key="d0">817434068</data>
    </edge>
    <edge source="MEX" target="MYS">
      <data key="d0">368917</data>
    </edge>
    <edge source="MEX" target="NLD">
      <data key="d0">79450919</data>
    </edge>
    <edge source="MEX" target="NOR">
      <data key="d0">23900</data>
    </edge>
    <edge source="MEX" target="PAK">
      <data key="d0">153598</data>
    </edge>
    <edge source="MEX" target="PAN">
      <data key="d0">1453285</data>
    </edge>
    <edge source="MEX" target="PRY">
      <data key="d0">15021</data>
    </edge>
    <edge source="MEX" target="PER">
      <data key="d0">27837759</data>
    </edge>
    <edge source="MEX" target="PHL">
      <data key="d0">20498585</data>
    </edge>
    <edge source="MEX" target="POL">
      <data key="d0">4399757</data>
    </edge>
    <edge source="MEX" target="SAU">
      <data key="d0">38594</data>
    </edge>
    <edge source="MEX" target="IND">
      <data key="d0">13356433</data>
    </edge>
    <edge source="MEX" target="SGP">
      <data key="d0">22420469</data>
    </edge>
    <edge source="MEX" target="VNM">
      <data key="d0">2766510</data>
    </edge>
    <edge source="MEX" target="SVN">
      <data key="d0">217649</data>
    </edge>
    <edge source="MEX" target="ESP">
      <data key="d0">89815499</data>
    </edge>
    <edge source="MEX" target="CHE">
      <data key="d0">51152498</data>
    </edge>
    <edge source="MEX" target="THA">
      <data key="d0">434363</data>
    </edge>
    <edge source="MEX" target="ARE">
      <data key="d0">299270</data>
    </edge>
    <edge source="MEX" target="EGY">
      <data key="d0">91707</data>
    </edge>
    <edge source="MEX" target="GBR">
      <data key="d0">7740878</data>
    </edge>
    <edge source="MEX" target="USA">
      <data key="d0">548098079</data>
    </edge>
    <edge source="MEX" target="URY">
      <data key="d0">22082</data>
    </edge>
    <edge source="MOZ" target="BGR">
      <data key="d0">89887</data>
    </edge>
    <edge source="MOZ" target="CHN">
      <data key="d0">57727080</data>
    </edge>
    <edge source="MOZ" target="FIN">
      <data key="d0">21304967</data>
    </edge>
    <edge source="MOZ" target="FRA">
      <data key="d0">5885184</data>
    </edge>
    <edge source="MOZ" target="HKG">
      <data key="d0">1873235</data>
    </edge>
    <edge source="MOZ" target="ITA">
      <data key="d0">12647028</data>
    </edge>
    <edge source="MOZ" target="JPN">
      <data key="d0">9771677</data>
    </edge>
    <edge source="MOZ" target="KOR">
      <data key="d0">53928</data>
    </edge>
    <edge source="MOZ" target="MYS">
      <data key="d0">4186946</data>
    </edge>
    <edge source="MOZ" target="MEX">
      <data key="d0">3775443</data>
    </edge>
    <edge source="MOZ" target="NLD">
      <data key="d0">3759373</data>
    </edge>
    <edge source="MOZ" target="IND">
      <data key="d0">9212797</data>
    </edge>
    <edge source="MOZ" target="SGP">
      <data key="d0">195177</data>
    </edge>
    <edge source="MOZ" target="SVK">
      <data key="d0">1449524</data>
    </edge>
    <edge source="MOZ" target="VNM">
      <data key="d0">138729</data>
    </edge>
    <edge source="MOZ" target="ZAF">
      <data key="d0">1008722</data>
    </edge>
    <edge source="MOZ" target="ZWE">
      <data key="d0">220420</data>
    </edge>
    <edge source="MOZ" target="ESP">
      <data key="d0">30735947</data>
    </edge>
    <edge source="MOZ" target="SWE">
      <data key="d0">81520</data>
    </edge>
    <edge source="MOZ" target="CHE">
      <data key="d0">27184</data>
    </edge>
    <edge source="MOZ" target="ARE">
      <data key="d0">159771</data>
    </edge>
    <edge source="MOZ" target="TUR">
      <data key="d0">57443</data>
    </edge>
    <edge source="MOZ" target="USA">
      <data key="d0">29869232</data>
    </edge>
    <edge source="OMN" target="BRA">
      <data key="d0">56567</data>
    </edge>
    <edge source="OMN" target="LKA">
      <data key="d0">392333</data>
    </edge>
    <edge source="OMN" target="CHN">
      <data key="d0">27236600</data>
    </edge>
    <edge source="OMN" target="DEU">
      <data key="d0">216160</data>
    </edge>
    <edge source="OMN" target="ITA">
      <data key="d0">131548</data>
    </edge>
    <edge source="OMN" target="JPN">
      <data key="d0">340447</data>
    </edge>
    <edge source="OMN" target="KOR">
      <data key="d0">9049692</data>
    </edge>
    <edge source="OMN" target="PAK">
      <data key="d0">991074</data>
    </edge>
    <edge source="OMN" target="POL">
      <data key="d0">28167</data>
    </edge>
    <edge source="OMN" target="SAU">
      <data key="d0">36530863</data>
    </edge>
    <edge source="OMN" target="IND">
      <data key="d0">15779735</data>
    </edge>
    <edge source="OMN" target="ZAF">
      <data key="d0">23735</data>
    </edge>
    <edge source="OMN" target="ARE">
      <data key="d0">40247120</data>
    </edge>
    <edge source="OMN" target="EGY">
      <data key="d0">14596103</data>
    </edge>
    <edge source="NLD" target="ALB">
      <data key="d0">18204</data>
    </edge>
    <edge source="NLD" target="DZA">
      <data key="d0">106341</data>
    </edge>
    <edge source="NLD" target="ARG">
      <data key="d0">533345</data>
    </edge>
    <edge source="NLD" target="AUS">
      <data key="d0">819911</data>
    </edge>
    <edge source="NLD" target="AUT">
      <data key="d0">23532740</data>
    </edge>
    <edge source="NLD" target="BEL">
      <data key="d0">506296526</data>
    </edge>
    <edge source="NLD" target="BRA">
      <data key="d0">127970</data>
    </edge>
    <edge source="NLD" target="BGR">
      <data key="d0">12264047</data>
    </edge>
    <edge source="NLD" target="BLR">
      <data key="d0">476633</data>
    </edge>
    <edge source="NLD" target="CAN">
      <data key="d0">860278</data>
    </edge>
    <edge source="NLD" target="CHN">
      <data key="d0">466216946</data>
    </edge>
    <edge source="NLD" target="CRI">
      <data key="d0">41799</data>
    </edge>
    <edge source="NLD" target="HRV">
      <data key="d0">723081</data>
    </edge>
    <edge source="NLD" target="CZE">
      <data key="d0">10221297</data>
    </edge>
    <edge source="NLD" target="DNK">
      <data key="d0">3542138</data>
    </edge>
    <edge source="NLD" target="ECU">
      <data key="d0">23646</data>
    </edge>
    <edge source="NLD" target="EST">
      <data key="d0">879523</data>
    </edge>
    <edge source="NLD" target="FIN">
      <data key="d0">513915605</data>
    </edge>
    <edge source="NLD" target="FRA">
      <data key="d0">71496196</data>
    </edge>
    <edge source="NLD" target="DEU">
      <data key="d0">847448222</data>
    </edge>
    <edge source="NLD" target="GRC">
      <data key="d0">12673986</data>
    </edge>
    <edge source="NLD" target="HKG">
      <data key="d0">2696534</data>
    </edge>
    <edge source="NLD" target="HUN">
      <data key="d0">3673611</data>
    </edge>
    <edge source="NLD" target="IDN">
      <data key="d0">1782970</data>
    </edge>
    <edge source="NLD" target="IRL">
      <data key="d0">1704244</data>
    </edge>
    <edge source="NLD" target="ISR">
      <data key="d0">140593</data>
    </edge>
    <edge source="NLD" target="ITA">
      <data key="d0">36440153</data>
    </edge>
    <edge source="NLD" target="JPN">
      <data key="d0">23573780</data>
    </edge>
    <edge source="NLD" target="KOR">
      <data key="d0">15500888</data>
    </edge>
    <edge source="NLD" target="LVA">
      <data key="d0">525322</data>
    </edge>
    <edge source="NLD" target="LTU">
      <data key="d0">565253</data>
    </edge>
    <edge source="NLD" target="MYS">
      <data key="d0">83910</data>
    </edge>
    <edge source="NLD" target="MEX">
      <data key="d0">2746135</data>
    </edge>
    <edge source="NLD" target="MAR">
      <data key="d0">28284157</data>
    </edge>
    <edge source="NLD" target="OMN">
      <data key="d0">14401</data>
    </edge>
    <edge source="NLD" target="NZL">
      <data key="d0">324264</data>
    </edge>
    <edge source="NLD" target="NOR">
      <data key="d0">12592878</data>
    </edge>
    <edge source="NLD" target="PAK">
      <data key="d0">21160136</data>
    </edge>
    <edge source="NLD" target="PER">
      <data key="d0">86353</data>
    </edge>
    <edge source="NLD" target="PHL">
      <data key="d0">110996</data>
    </edge>
    <edge source="NLD" target="POL">
      <data key="d0">66779740</data>
    </edge>
    <edge source="NLD" target="PRT">
      <data key="d0">40822433</data>
    </edge>
    <edge source="NLD" target="ROU">
      <data key="d0">3462581</data>
    </edge>
    <edge source="NLD" target="RUS">
      <data key="d0">8641353</data>
    </edge>
    <edge source="NLD" target="SAU">
      <data key="d0">331213</data>
    </edge>
    <edge source="NLD" target="SRB">
      <data key="d0">45127</data>
    </edge>
    <edge source="NLD" target="IND">
      <data key="d0">177230442</data>
    </edge>
    <edge source="NLD" target="SGP">
      <data key="d0">3023501</data>
    </edge>
    <edge source="NLD" target="SVK">
      <data key="d0">1109798</data>
    </edge>
    <edge source="NLD" target="VNM">
      <data key="d0">235898</data>
    </edge>
    <edge source="NLD" target="SVN">
      <data key="d0">4394949</data>
    </edge>
    <edge source="NLD" target="ZAF">
      <data key="d0">381730</data>
    </edge>
    <edge source="NLD" target="ZWE">
      <data key="d0">19076</data>
    </edge>
    <edge source="NLD" target="ESP">
      <data key="d0">332262634</data>
    </edge>
    <edge source="NLD" target="SWE">
      <data key="d0">98939563</data>
    </edge>
    <edge source="NLD" target="CHE">
      <data key="d0">561740</data>
    </edge>
    <edge source="NLD" target="THA">
      <data key="d0">4054129</data>
    </edge>
    <edge source="NLD" target="ARE">
      <data key="d0">995027</data>
    </edge>
    <edge source="NLD" target="TUN">
      <data key="d0">23048</data>
    </edge>
    <edge source="NLD" target="TUR">
      <data key="d0">475100065</data>
    </edge>
    <edge source="NLD" target="UKR">
      <data key="d0">3373467</data>
    </edge>
    <edge source="NLD" target="MKD">
      <data key="d0">11357</data>
    </edge>
    <edge source="NLD" target="EGY">
      <data key="d0">152866</data>
    </edge>
    <edge source="NLD" target="GBR">
      <data key="d0">134636841</data>
    </edge>
    <edge source="NLD" target="USA">
      <data key="d0">46133926</data>
    </edge>
    <edge source="NZL" target="ARG">
      <data key="d0">35170</data>
    </edge>
    <edge source="NZL" target="AUS">
      <data key="d0">19066931</data>
    </edge>
    <edge source="NZL" target="BEL">
      <data key="d0">917095</data>
    </edge>
    <edge source="NZL" target="BRA">
      <data key="d0">87889</data>
    </edge>
    <edge source="NZL" target="BGR">
      <data key="d0">104125</data>
    </edge>
    <edge source="NZL" target="KHM">
      <data key="d0">10662</data>
    </edge>
    <edge source="NZL" target="CAN">
      <data key="d0">168715</data>
    </edge>
    <edge source="NZL" target="CHN">
      <data key="d0">31974805</data>
    </edge>
    <edge source="NZL" target="FIN">
      <data key="d0">10787</data>
    </edge>
    <edge source="NZL" target="DEU">
      <data key="d0">40966</data>
    </edge>
    <edge source="NZL" target="GHA">
      <data key="d0">14510</data>
    </edge>
    <edge source="NZL" target="GRC">
      <data key="d0">217205</data>
    </edge>
    <edge source="NZL" target="HKG">
      <data key="d0">4083886</data>
    </edge>
    <edge source="NZL" target="IDN">
      <data key="d0">13549143</data>
    </edge>
    <edge source="NZL" target="ITA">
      <data key="d0">62401</data>
    </edge>
    <edge source="NZL" target="JPN">
      <data key="d0">4898616</data>
    </edge>
    <edge source="NZL" target="JOR">
      <data key="d0">34596</data>
    </edge>
    <edge source="NZL" target="KOR">
      <data key="d0">18661297</data>
    </edge>
    <edge source="NZL" target="MYS">
      <data key="d0">3693805</data>
    </edge>
    <edge source="NZL" target="MEX">
      <data key="d0">68354</data>
    </edge>
    <edge source="NZL" target="NLD">
      <data key="d0">920118</data>
    </edge>
    <edge source="NZL" target="PAK">
      <data key="d0">5939414</data>
    </edge>
    <edge source="NZL" target="PER">
      <data key="d0">18557</data>
    </edge>
    <edge source="NZL" target="PHL">
      <data key="d0">10741</data>
    </edge>
    <edge source="NZL" target="POL">
      <data key="d0">298146</data>
    </edge>
    <edge source="NZL" target="RUS">
      <data key="d0">31216</data>
    </edge>
    <edge source="NZL" target="SAU">
      <data key="d0">380020</data>
    </edge>
    <edge source="NZL" target="IND">
      <data key="d0">39463058</data>
    </edge>
    <edge source="NZL" target="SGP">
      <data key="d0">1527814</data>
    </edge>
    <edge source="NZL" target="VNM">
      <data key="d0">10952571</data>
    </edge>
    <edge source="NZL" target="ZAF">
      <data key="d0">61678</data>
    </edge>
    <edge source="NZL" target="ESP">
      <data key="d0">783226</data>
    </edge>
    <edge source="NZL" target="THA">
      <data key="d0">26318709</data>
    </edge>
    <edge source="NZL" target="ARE">
      <data key="d0">1496939</data>
    </edge>
    <edge source="NZL" target="TUR">
      <data key="d0">64734</data>
    </edge>
    <edge source="NZL" target="GBR">
      <data key="d0">404638</data>
    </edge>
    <edge source="NZL" target="USA">
      <data key="d0">3384101</data>
    </edge>
    <edge source="NZL" target="BFA">
      <data key="d0">78732</data>
    </edge>
    <edge source="NOR" target="AUS">
      <data key="d0">129806</data>
    </edge>
    <edge source="NOR" target="AUT">
      <data key="d0">254420</data>
    </edge>
    <edge source="NOR" target="BEL">
      <data key="d0">22660682</data>
    </edge>
    <edge source="NOR" target="BRA">
      <data key="d0">2596000</data>
    </edge>
    <edge source="NOR" target="CHN">
      <data key="d0">41120665</data>
    </edge>
    <edge source="NOR" target="DNK">
      <data key="d0">10191253</data>
    </edge>
    <edge source="NOR" target="EST">
      <data key="d0">50904</data>
    </edge>
    <edge source="NOR" target="FIN">
      <data key="d0">5577704</data>
    </edge>
    <edge source="NOR" target="FRA">
      <data key="d0">3414112</data>
    </edge>
    <edge source="NOR" target="DEU">
      <data key="d0">112778902</data>
    </edge>
    <edge source="NOR" target="HKG">
      <data key="d0">7410479</data>
    </edge>
    <edge source="NOR" target="ITA">
      <data key="d0">17914</data>
    </edge>
    <edge source="NOR" target="LTU">
      <data key="d0">21618</data>
    </edge>
    <edge source="NOR" target="MAR">
      <data key="d0">2286653</data>
    </edge>
    <edge source="NOR" target="NLD">
      <data key="d0">50530007</data>
    </edge>
    <edge source="NOR" target="PAK">
      <data key="d0">1482274</data>
    </edge>
    <edge source="NOR" target="POL">
      <data key="d0">3824537</data>
    </edge>
    <edge source="NOR" target="PRT">
      <data key="d0">10528820</data>
    </edge>
    <edge source="NOR" target="IND">
      <data key="d0">7565306</data>
    </edge>
    <edge source="NOR" target="VNM">
      <data key="d0">252279</data>
    </edge>
    <edge source="NOR" target="SVN">
      <data key="d0">25465</data>
    </edge>
    <edge source="NOR" target="ZAF">
      <data key="d0">10294</data>
    </edge>
    <edge source="NOR" target="ESP">
      <data key="d0">9408352</data>
    </edge>
    <edge source="NOR" target="SWE">
      <data key="d0">53126008</data>
    </edge>
    <edge source="NOR" target="CHE">
      <data key="d0">486717</data>
    </edge>
    <edge source="NOR" target="THA">
      <data key="d0">2021221</data>
    </edge>
    <edge source="NOR" target="ARE">
      <data key="d0">90430</data>
    </edge>
    <edge source="NOR" target="TUR">
      <data key="d0">1221325</data>
    </edge>
    <edge source="NOR" target="GBR">
      <data key="d0">52500389</data>
    </edge>
    <edge source="NOR" target="USA">
      <data key="d0">14888672</data>
    </edge>
    <edge source="PAK" target="AUS">
      <data key="d0">30650</data>
    </edge>
    <edge source="PAK" target="BEL">
      <data key="d0">4078531</data>
    </edge>
    <edge source="PAK" target="BRA">
      <data key="d0">67479</data>
    </edge>
    <edge source="PAK" target="BGR">
      <data key="d0">32317</data>
    </edge>
    <edge source="PAK" target="CHN">
      <data key="d0">84657625</data>
    </edge>
    <edge source="PAK" target="DEU">
      <data key="d0">268706</data>
    </edge>
    <edge source="PAK" target="IDN">
      <data key="d0">2533429</data>
    </edge>
    <edge source="PAK" target="ITA">
      <data key="d0">488377</data>
    </edge>
    <edge source="PAK" target="JPN">
      <data key="d0">14920271</data>
    </edge>
    <edge source="PAK" target="KOR">
      <data key="d0">4057998</data>
    </edge>
    <edge source="PAK" target="MYS">
      <data key="d0">98894</data>
    </edge>
    <edge source="PAK" target="OMN">
      <data key="d0">32065</data>
    </edge>
    <edge source="PAK" target="NLD">
      <data key="d0">3453463</data>
    </edge>
    <edge source="PAK" target="POL">
      <data key="d0">396598</data>
    </edge>
    <edge source="PAK" target="RUS">
      <data key="d0">162094</data>
    </edge>
    <edge source="PAK" target="IND">
      <data key="d0">18337044</data>
    </edge>
    <edge source="PAK" target="SGP">
      <data key="d0">218783</data>
    </edge>
    <edge source="PAK" target="SVN">
      <data key="d0">160037</data>
    </edge>
    <edge source="PAK" target="ESP">
      <data key="d0">527784</data>
    </edge>
    <edge source="PAK" target="THA">
      <data key="d0">11124</data>
    </edge>
    <edge source="PAK" target="ARE">
      <data key="d0">792573</data>
    </edge>
    <edge source="PAK" target="GBR">
      <data key="d0">322077</data>
    </edge>
    <edge source="PAK" target="USA">
      <data key="d0">656238</data>
    </edge>
    <edge source="PAN" target="AUS">
      <data key="d0">32000</data>
    </edge>
    <edge source="PAN" target="BEL">
      <data key="d0">1455654</data>
    </edge>
    <edge source="PAN" target="BRA">
      <data key="d0">2581390</data>
    </edge>
    <edge source="PAN" target="CAN">
      <data key="d0">65887</data>
    </edge>
    <edge source="PAN" target="CHN">
      <data key="d0">11635413</data>
    </edge>
    <edge source="PAN" target="COL">
      <data key="d0">151388</data>
    </edge>
    <edge source="PAN" target="CRI">
      <data key="d0">54318</data>
    </edge>
    <edge source="PAN" target="ECU">
      <data key="d0">931701</data>
    </edge>
    <edge source="PAN" target="GEO">
      <data key="d0">39147</data>
    </edge>
    <edge source="PAN" target="DEU">
      <data key="d0">132827</data>
    </edge>
    <edge source="PAN" target="GRC">
      <data key="d0">69600</data>
    </edge>
    <edge source="PAN" target="GTM">
      <data key="d0">94813</data>
    </edge>
    <edge source="PAN" target="HKG">
      <data key="d0">186473</data>
    </edge>
    <edge source="PAN" target="IDN">
      <data key="d0">41800</data>
    </edge>
    <edge source="PAN" target="ITA">
      <data key="d0">2653233</data>
    </edge>
    <edge source="PAN" target="JPN">
      <data key="d0">9668035</data>
    </edge>
    <edge source="PAN" target="KOR">
      <data key="d0">5801992</data>
    </edge>
    <edge source="PAN" target="MYS">
      <data key="d0">72720</data>
    </edge>
    <edge source="PAN" target="MEX">
      <data key="d0">384459</data>
    </edge>
    <edge source="PAN" target="NLD">
      <data key="d0">33150</data>
    </edge>
    <edge source="PAN" target="PAK">
      <data key="d0">41234</data>
    </edge>
    <edge source="PAN" target="IND">
      <data key="d0">993480</data>
    </edge>
    <edge source="PAN" target="VNM">
      <data key="d0">11963853</data>
    </edge>
    <edge source="PAN" target="ESP">
      <data key="d0">151303</data>
    </edge>
    <edge source="PAN" target="SWE">
      <data key="d0">38311</data>
    </edge>
    <edge source="PAN" target="THA">
      <data key="d0">6674630</data>
    </edge>
    <edge source="PAN" target="ARE">
      <data key="d0">21250</data>
    </edge>
    <edge source="PAN" target="USA">
      <data key="d0">10243027</data>
    </edge>
    <edge source="PHL" target="AUS">
      <data key="d0">1956109</data>
    </edge>
    <edge source="PHL" target="BEL">
      <data key="d0">73474</data>
    </edge>
    <edge source="PHL" target="CHL">
      <data key="d0">27000</data>
    </edge>
    <edge source="PHL" target="CHN">
      <data key="d0">581815780</data>
    </edge>
    <edge source="PHL" target="DEU">
      <data key="d0">56360</data>
    </edge>
    <edge source="PHL" target="HKG">
      <data key="d0">76327808</data>
    </edge>
    <edge source="PHL" target="IDN">
      <data key="d0">4037364</data>
    </edge>
    <edge source="PHL" target="JPN">
      <data key="d0">753423700</data>
    </edge>
    <edge source="PHL" target="KOR">
      <data key="d0">133371840</data>
    </edge>
    <edge source="PHL" target="MYS">
      <data key="d0">2392312</data>
    </edge>
    <edge source="PHL" target="PAK">
      <data key="d0">1787807</data>
    </edge>
    <edge source="PHL" target="SAU">
      <data key="d0">108843</data>
    </edge>
    <edge source="PHL" target="IND">
      <data key="d0">17725909</data>
    </edge>
    <edge source="PHL" target="SGP">
      <data key="d0">2028072</data>
    </edge>
    <edge source="PHL" target="VNM">
      <data key="d0">9257346</data>
    </edge>
    <edge source="PHL" target="THA">
      <data key="d0">3923629</data>
    </edge>
    <edge source="PHL" target="ARE">
      <data key="d0">23336</data>
    </edge>
    <edge source="PHL" target="TUR">
      <data key="d0">18838</data>
    </edge>
    <edge source="PHL" target="USA">
      <data key="d0">18846041</data>
    </edge>
    <edge source="POL" target="AZE">
      <data key="d0">19263</data>
    </edge>
    <edge source="POL" target="AUT">
      <data key="d0">44703976</data>
    </edge>
    <edge source="POL" target="BEL">
      <data key="d0">22111127</data>
    </edge>
    <edge source="POL" target="BGR">
      <data key="d0">17505673</data>
    </edge>
    <edge source="POL" target="BLR">
      <data key="d0">185146</data>
    </edge>
    <edge source="POL" target="CHL">
      <data key="d0">47694</data>
    </edge>
    <edge source="POL" target="CHN">
      <data key="d0">67038758</data>
    </edge>
    <edge source="POL" target="CZE">
      <data key="d0">72566326</data>
    </edge>
    <edge source="POL" target="DNK">
      <data key="d0">116521</data>
    </edge>
    <edge source="POL" target="FIN">
      <data key="d0">114965311</data>
    </edge>
    <edge source="POL" target="FRA">
      <data key="d0">16446278</data>
    </edge>
    <edge source="POL" target="DEU">
      <data key="d0">400746041</data>
    </edge>
    <edge source="POL" target="GRC">
      <data key="d0">1461599</data>
    </edge>
    <edge source="POL" target="HKG">
      <data key="d0">507560</data>
    </edge>
    <edge source="POL" target="HUN">
      <data key="d0">1600885</data>
    </edge>
    <edge source="POL" target="IDN">
      <data key="d0">590051</data>
    </edge>
    <edge source="POL" target="IRL">
      <data key="d0">110923</data>
    </edge>
    <edge source="POL" target="ITA">
      <data key="d0">50809363</data>
    </edge>
    <edge source="POL" target="JPN">
      <data key="d0">8966730</data>
    </edge>
    <edge source="POL" target="KOR">
      <data key="d0">4745321</data>
    </edge>
    <edge source="POL" target="LVA">
      <data key="d0">8663875</data>
    </edge>
    <edge source="POL" target="LTU">
      <data key="d0">2289116</data>
    </edge>
    <edge source="POL" target="MYS">
      <data key="d0">37584</data>
    </edge>
    <edge source="POL" target="NLD">
      <data key="d0">15342066</data>
    </edge>
    <edge source="POL" target="PAK">
      <data key="d0">17908880</data>
    </edge>
    <edge source="POL" target="PRT">
      <data key="d0">982848</data>
    </edge>
    <edge source="POL" target="ROU">
      <data key="d0">6771552</data>
    </edge>
    <edge source="POL" target="RUS">
      <data key="d0">54762</data>
    </edge>
    <edge source="POL" target="SRB">
      <data key="d0">217181</data>
    </edge>
    <edge source="POL" target="IND">
      <data key="d0">33908473</data>
    </edge>
    <edge source="POL" target="SVK">
      <data key="d0">42233002</data>
    </edge>
    <edge source="POL" target="VNM">
      <data key="d0">1101450</data>
    </edge>
    <edge source="POL" target="SVN">
      <data key="d0">8783104</data>
    </edge>
    <edge source="POL" target="ESP">
      <data key="d0">42490806</data>
    </edge>
    <edge source="POL" target="SWE">
      <data key="d0">6727115</data>
    </edge>
    <edge source="POL" target="CHE">
      <data key="d0">327718</data>
    </edge>
    <edge source="POL" target="THA">
      <data key="d0">167495</data>
    </edge>
    <edge source="POL" target="TUR">
      <data key="d0">53473</data>
    </edge>
    <edge source="POL" target="UKR">
      <data key="d0">965729</data>
    </edge>
    <edge source="POL" target="EGY">
      <data key="d0">19758</data>
    </edge>
    <edge source="POL" target="GBR">
      <data key="d0">16261526</data>
    </edge>
    <edge source="POL" target="USA">
      <data key="d0">7667839</data>
    </edge>
    <edge source="PRT" target="AUT">
      <data key="d0">1022263</data>
    </edge>
    <edge source="PRT" target="BEL">
      <data key="d0">40981630</data>
    </edge>
    <edge source="PRT" target="BGR">
      <data key="d0">18034674</data>
    </edge>
    <edge source="PRT" target="CHN">
      <data key="d0">96789697</data>
    </edge>
    <edge source="PRT" target="EST">
      <data key="d0">130182</data>
    </edge>
    <edge source="PRT" target="FIN">
      <data key="d0">122865557</data>
    </edge>
    <edge source="PRT" target="FRA">
      <data key="d0">27121447</data>
    </edge>
    <edge source="PRT" target="DEU">
      <data key="d0">23725996</data>
    </edge>
    <edge source="PRT" target="GRC">
      <data key="d0">455887</data>
    </edge>
    <edge source="PRT" target="HKG">
      <data key="d0">53156</data>
    </edge>
    <edge source="PRT" target="IDN">
      <data key="d0">56756</data>
    </edge>
    <edge source="PRT" target="ITA">
      <data key="d0">11025831</data>
    </edge>
    <edge source="PRT" target="JPN">
      <data key="d0">700283</data>
    </edge>
    <edge source="PRT" target="KOR">
      <data key="d0">17906</data>
    </edge>
    <edge source="PRT" target="MYS">
      <data key="d0">235159</data>
    </edge>
    <edge source="PRT" target="NLD">
      <data key="d0">7838607</data>
    </edge>
    <edge source="PRT" target="NOR">
      <data key="d0">23174819</data>
    </edge>
    <edge source="PRT" target="PAK">
      <data key="d0">603589</data>
    </edge>
    <edge source="PRT" target="POL">
      <data key="d0">615896</data>
    </edge>
    <edge source="PRT" target="IND">
      <data key="d0">4819283</data>
    </edge>
    <edge source="PRT" target="SVK">
      <data key="d0">433151</data>
    </edge>
    <edge source="PRT" target="SVN">
      <data key="d0">28047</data>
    </edge>
    <edge source="PRT" target="ESP">
      <data key="d0">241738933</data>
    </edge>
    <edge source="PRT" target="SWE">
      <data key="d0">19104211</data>
    </edge>
    <edge source="PRT" target="THA">
      <data key="d0">894936</data>
    </edge>
    <edge source="PRT" target="ARE">
      <data key="d0">151018</data>
    </edge>
    <edge source="PRT" target="TUR">
      <data key="d0">3491688</data>
    </edge>
    <edge source="PRT" target="GBR">
      <data key="d0">3236896</data>
    </edge>
    <edge source="PRT" target="USA">
      <data key="d0">11119355</data>
    </edge>
    <edge source="SAU" target="AUS">
      <data key="d0">379778</data>
    </edge>
    <edge source="SAU" target="AUT">
      <data key="d0">325639</data>
    </edge>
    <edge source="SAU" target="BEL">
      <data key="d0">25166758</data>
    </edge>
    <edge source="SAU" target="BRA">
      <data key="d0">1672734</data>
    </edge>
    <edge source="SAU" target="BGR">
      <data key="d0">1466309</data>
    </edge>
    <edge source="SAU" target="CAN">
      <data key="d0">33204791</data>
    </edge>
    <edge source="SAU" target="LKA">
      <data key="d0">233894</data>
    </edge>
    <edge source="SAU" target="CHN">
      <data key="d0">73755800</data>
    </edge>
    <edge source="SAU" target="DEU">
      <data key="d0">9330721</data>
    </edge>
    <edge source="SAU" target="GRC">
      <data key="d0">13196253</data>
    </edge>
    <edge source="SAU" target="HKG">
      <data key="d0">5207559</data>
    </edge>
    <edge source="SAU" target="IDN">
      <data key="d0">1631129</data>
    </edge>
    <edge source="SAU" target="ITA">
      <data key="d0">7125923</data>
    </edge>
    <edge source="SAU" target="JPN">
      <data key="d0">90922664</data>
    </edge>
    <edge source="SAU" target="JOR">
      <data key="d0">38938</data>
    </edge>
    <edge source="SAU" target="KOR">
      <data key="d0">108641594</data>
    </edge>
    <edge source="SAU" target="MYS">
      <data key="d0">8109508</data>
    </edge>
    <edge source="SAU" target="MAR">
      <data key="d0">85343</data>
    </edge>
    <edge source="SAU" target="NLD">
      <data key="d0">18034168</data>
    </edge>
    <edge source="SAU" target="NZL">
      <data key="d0">2813404</data>
    </edge>
    <edge source="SAU" target="PAK">
      <data key="d0">5953782</data>
    </edge>
    <edge source="SAU" target="PER">
      <data key="d0">6065529</data>
    </edge>
    <edge source="SAU" target="PHL">
      <data key="d0">85343</data>
    </edge>
    <edge source="SAU" target="IND">
      <data key="d0">395489413</data>
    </edge>
    <edge source="SAU" target="SGP">
      <data key="d0">14426534</data>
    </edge>
    <edge source="SAU" target="VNM">
      <data key="d0">275233</data>
    </edge>
    <edge source="SAU" target="ZAF">
      <data key="d0">153351</data>
    </edge>
    <edge source="SAU" target="ESP">
      <data key="d0">17114857</data>
    </edge>
    <edge source="SAU" target="SWE">
      <data key="d0">1187076</data>
    </edge>
    <edge source="SAU" target="CHE">
      <data key="d0">1110266</data>
    </edge>
    <edge source="SAU" target="THA">
      <data key="d0">693149</data>
    </edge>
    <edge source="SAU" target="ARE">
      <data key="d0">4221840</data>
    </edge>
    <edge source="SAU" target="TUN">
      <data key="d0">31470</data>
    </edge>
    <edge source="SAU" target="TUR">
      <data key="d0">220826</data>
    </edge>
    <edge source="SAU" target="EGY">
      <data key="d0">2317878</data>
    </edge>
    <edge source="SAU" target="GBR">
      <data key="d0">670480</data>
    </edge>
    <edge source="SAU" target="USA">
      <data key="d0">5953249</data>
    </edge>
    <edge source="SGP" target="AUS">
      <data key="d0">1952838</data>
    </edge>
    <edge source="SGP" target="BEL">
      <data key="d0">4250031</data>
    </edge>
    <edge source="SGP" target="CAN">
      <data key="d0">570087</data>
    </edge>
    <edge source="SGP" target="LKA">
      <data key="d0">296847</data>
    </edge>
    <edge source="SGP" target="CHN">
      <data key="d0">102244534</data>
    </edge>
    <edge source="SGP" target="FRA">
      <data key="d0">34052</data>
    </edge>
    <edge source="SGP" target="DEU">
      <data key="d0">22323750</data>
    </edge>
    <edge source="SGP" target="HKG">
      <data key="d0">73842547</data>
    </edge>
    <edge source="SGP" target="IDN">
      <data key="d0">34985436</data>
    </edge>
    <edge source="SGP" target="ITA">
      <data key="d0">210263</data>
    </edge>
    <edge source="SGP" target="JPN">
      <data key="d0">95055411</data>
    </edge>
    <edge source="SGP" target="KOR">
      <data key="d0">35213856</data>
    </edge>
    <edge source="SGP" target="MYS">
      <data key="d0">56288110</data>
    </edge>
    <edge source="SGP" target="OMN">
      <data key="d0">1138261</data>
    </edge>
    <edge source="SGP" target="NLD">
      <data key="d0">13752888</data>
    </edge>
    <edge source="SGP" target="NZL">
      <data key="d0">10499</data>
    </edge>
    <edge source="SGP" target="PAK">
      <data key="d0">9029818</data>
    </edge>
    <edge source="SGP" target="PHL">
      <data key="d0">429997</data>
    </edge>
    <edge source="SGP" target="POL">
      <data key="d0">1153792</data>
    </edge>
    <edge source="SGP" target="RUS">
      <data key="d0">262963</data>
    </edge>
    <edge source="SGP" target="IND">
      <data key="d0">144431566</data>
    </edge>
    <edge source="SGP" target="VNM">
      <data key="d0">39568495</data>
    </edge>
    <edge source="SGP" target="ESP">
      <data key="d0">293178</data>
    </edge>
    <edge source="SGP" target="CHE">
      <data key="d0">4206863</data>
    </edge>
    <edge source="SGP" target="THA">
      <data key="d0">16514697</data>
    </edge>
    <edge source="SGP" target="ARE">
      <data key="d0">1299477</data>
    </edge>
    <edge source="SGP" target="EGY">
      <data key="d0">293240</data>
    </edge>
    <edge source="SGP" target="GBR">
      <data key="d0">2175896</data>
    </edge>
    <edge source="SGP" target="TZA">
      <data key="d0">13751</data>
    </edge>
    <edge source="SGP" target="USA">
      <data key="d0">68345989</data>
    </edge>
    <edge source="VNM" target="AUT">
      <data key="d0">2277318</data>
    </edge>
    <edge source="VNM" target="BEL">
      <data key="d0">394926</data>
    </edge>
    <edge source="VNM" target="CHN">
      <data key="d0">161562627</data>
    </edge>
    <edge source="VNM" target="FRA">
      <data key="d0">835546</data>
    </edge>
    <edge source="VNM" target="DEU">
      <data key="d0">137292</data>
    </edge>
    <edge source="VNM" target="HKG">
      <data key="d0">4200367</data>
    </edge>
    <edge source="VNM" target="IDN">
      <data key="d0">413342</data>
    </edge>
    <edge source="VNM" target="JPN">
      <data key="d0">14683341</data>
    </edge>
    <edge source="VNM" target="KOR">
      <data key="d0">77829506</data>
    </edge>
    <edge source="VNM" target="LVA">
      <data key="d0">11100</data>
    </edge>
    <edge source="VNM" target="MYS">
      <data key="d0">145437</data>
    </edge>
    <edge source="VNM" target="PAK">
      <data key="d0">245103</data>
    </edge>
    <edge source="VNM" target="PHL">
      <data key="d0">70066</data>
    </edge>
    <edge source="VNM" target="POL">
      <data key="d0">140000</data>
    </edge>
    <edge source="VNM" target="RUS">
      <data key="d0">63900</data>
    </edge>
    <edge source="VNM" target="IND">
      <data key="d0">52647356</data>
    </edge>
    <edge source="VNM" target="SGP">
      <data key="d0">8100736</data>
    </edge>
    <edge source="VNM" target="ZWE">
      <data key="d0">394640</data>
    </edge>
    <edge source="VNM" target="CHE">
      <data key="d0">53556</data>
    </edge>
    <edge source="VNM" target="THA">
      <data key="d0">1286786</data>
    </edge>
    <edge source="VNM" target="ARE">
      <data key="d0">5668934</data>
    </edge>
    <edge source="VNM" target="TUR">
      <data key="d0">5456000</data>
    </edge>
    <edge source="VNM" target="USA">
      <data key="d0">756514</data>
    </edge>
    <edge source="ZAF" target="DZA">
      <data key="d0">2742861</data>
    </edge>
    <edge source="ZAF" target="ARG">
      <data key="d0">7007394</data>
    </edge>
    <edge source="ZAF" target="AUS">
      <data key="d0">23497406</data>
    </edge>
    <edge source="ZAF" target="AUT">
      <data key="d0">65926</data>
    </edge>
    <edge source="ZAF" target="BEL">
      <data key="d0">105111480</data>
    </edge>
    <edge source="ZAF" target="BWA">
      <data key="d0">78829456</data>
    </edge>
    <edge source="ZAF" target="BRA">
      <data key="d0">24096915</data>
    </edge>
    <edge source="ZAF" target="CAN">
      <data key="d0">15324668</data>
    </edge>
    <edge source="ZAF" target="LKA">
      <data key="d0">4235722</data>
    </edge>
    <edge source="ZAF" target="CHL">
      <data key="d0">2203608</data>
    </edge>
    <edge source="ZAF" target="CHN">
      <data key="d0">4004247878</data>
    </edge>
    <edge source="ZAF" target="CZE">
      <data key="d0">340760</data>
    </edge>
    <edge source="ZAF" target="EST">
      <data key="d0">10962</data>
    </edge>
    <edge source="ZAF" target="FIN">
      <data key="d0">368714</data>
    </edge>
    <edge source="ZAF" target="FRA">
      <data key="d0">11850751</data>
    </edge>
    <edge source="ZAF" target="GEO">
      <data key="d0">2912662</data>
    </edge>
    <edge source="ZAF" target="DEU">
      <data key="d0">338692293</data>
    </edge>
    <edge source="ZAF" target="GHA">
      <data key="d0">28294</data>
    </edge>
    <edge source="ZAF" target="GRC">
      <data key="d0">1578023</data>
    </edge>
    <edge source="ZAF" target="HKG">
      <data key="d0">197006565</data>
    </edge>
    <edge source="ZAF" target="IDN">
      <data key="d0">22051831</data>
    </edge>
    <edge source="ZAF" target="ISR">
      <data key="d0">112829</data>
    </edge>
    <edge source="ZAF" target="ITA">
      <data key="d0">122614664</data>
    </edge>
    <edge source="ZAF" target="JPN">
      <data key="d0">404075248</data>
    </edge>
    <edge source="ZAF" target="KOR">
      <data key="d0">381332689</data>
    </edge>
    <edge source="ZAF" target="MDG">
      <data key="d0">14955</data>
    </edge>
    <edge source="ZAF" target="MWI">
      <data key="d0">272025</data>
    </edge>
    <edge source="ZAF" target="MYS">
      <data key="d0">37795908</data>
    </edge>
    <edge source="ZAF" target="MUS">
      <data key="d0">3201362</data>
    </edge>
    <edge source="ZAF" target="MEX">
      <data key="d0">36372283</data>
    </edge>
    <edge source="ZAF" target="MAR">
      <data key="d0">88122</data>
    </edge>
    <edge source="ZAF" target="MOZ">
      <data key="d0">289806861</data>
    </edge>
    <edge source="ZAF" target="OMN">
      <data key="d0">3226283</data>
    </edge>
    <edge source="ZAF" target="NAM">
      <data key="d0">387359</data>
    </edge>
    <edge source="ZAF" target="NLD">
      <data key="d0">358782082</data>
    </edge>
    <edge source="ZAF" target="NZL">
      <data key="d0">102681</data>
    </edge>
    <edge source="ZAF" target="NOR">
      <data key="d0">61205349</data>
    </edge>
    <edge source="ZAF" target="PAK">
      <data key="d0">42058243</data>
    </edge>
    <edge source="ZAF" target="PER">
      <data key="d0">858201</data>
    </edge>
    <edge source="ZAF" target="PHL">
      <data key="d0">432768</data>
    </edge>
    <edge source="ZAF" target="POL">
      <data key="d0">6426720</data>
    </edge>
    <edge source="ZAF" target="PRT">
      <data key="d0">53601</data>
    </edge>
    <edge source="ZAF" target="RUS">
      <data key="d0">49732401</data>
    </edge>
    <edge source="ZAF" target="SAU">
      <data key="d0">7765829</data>
    </edge>
    <edge source="ZAF" target="IND">
      <data key="d0">570266570</data>
    </edge>
    <edge source="ZAF" target="SGP">
      <data key="d0">24189565</data>
    </edge>
    <edge source="ZAF" target="VNM">
      <data key="d0">30518030</data>
    </edge>
    <edge source="ZAF" target="SVN">
      <data key="d0">45613731</data>
    </edge>
    <edge source="ZAF" target="ZWE">
      <data key="d0">79649</data>
    </edge>
    <edge source="ZAF" target="ESP">
      <data key="d0">86870463</data>
    </edge>
    <edge source="ZAF" target="SWE">
      <data key="d0">321902</data>
    </edge>
    <edge source="ZAF" target="CHE">
      <data key="d0">65715416</data>
    </edge>
    <edge source="ZAF" target="THA">
      <data key="d0">12152014</data>
    </edge>
    <edge source="ZAF" target="ARE">
      <data key="d0">16250419</data>
    </edge>
    <edge source="ZAF" target="TUN">
      <data key="d0">67841</data>
    </edge>
    <edge source="ZAF" target="TUR">
      <data key="d0">43257923</data>
    </edge>
    <edge source="ZAF" target="UGA">
      <data key="d0">461995</data>
    </edge>
    <edge source="ZAF" target="UKR">
      <data key="d0">49531517</data>
    </edge>
    <edge source="ZAF" target="EGY">
      <data key="d0">22508889</data>
    </edge>
    <edge source="ZAF" target="GBR">
      <data key="d0">29126933</data>
    </edge>
    <edge source="ZAF" target="USA">
      <data key="d0">192193351</data>
    </edge>
    <edge source="THA" target="AUT">
      <data key="d0">6243067</data>
    </edge>
    <edge source="THA" target="BEL">
      <data key="d0">7144684</data>
    </edge>
    <edge source="THA" target="BRA">
      <data key="d0">119672</data>
    </edge>
    <edge source="THA" target="LKA">
      <data key="d0">21963</data>
    </edge>
    <edge source="THA" target="CHN">
      <data key="d0">49997189</data>
    </edge>
    <edge source="THA" target="COL">
      <data key="d0">47765</data>
    </edge>
    <edge source="THA" target="FRA">
      <data key="d0">21706</data>
    </edge>
    <edge source="THA" target="DEU">
      <data key="d0">6599217</data>
    </edge>
    <edge source="THA" target="GRC">
      <data key="d0">8521481</data>
    </edge>
    <edge source="THA" target="HKG">
      <data key="d0">9190587</data>
    </edge>
    <edge source="THA" target="IDN">
      <data key="d0">24362583</data>
    </edge>
    <edge source="THA" target="ITA">
      <data key="d0">733695</data>
    </edge>
    <edge source="THA" target="JPN">
      <data key="d0">189555249</data>
    </edge>
    <edge source="THA" target="KOR">
      <data key="d0">127393302</data>
    </edge>
    <edge source="THA" target="MDG">
      <data key="d0">24872</data>
    </edge>
    <edge source="THA" target="MYS">
      <data key="d0">6353966</data>
    </edge>
    <edge source="THA" target="MEX">
      <data key="d0">47285</data>
    </edge>
    <edge source="THA" target="NLD">
      <data key="d0">3189648</data>
    </edge>
    <edge source="THA" target="PAK">
      <data key="d0">1493327</data>
    </edge>
    <edge source="THA" target="PHL">
      <data key="d0">1284144</data>
    </edge>
    <edge source="THA" target="POL">
      <data key="d0">77880</data>
    </edge>
    <edge source="THA" target="RUS">
      <data key="d0">222364</data>
    </edge>
    <edge source="THA" target="SAU">
      <data key="d0">1003894</data>
    </edge>
    <edge source="THA" target="IND">
      <data key="d0">121718599</data>
    </edge>
    <edge source="THA" target="SGP">
      <data key="d0">5755309</data>
    </edge>
    <edge source="THA" target="VNM">
      <data key="d0">5848215</data>
    </edge>
    <edge source="THA" target="ZAF">
      <data key="d0">2202334</data>
    </edge>
    <edge source="THA" target="ESP">
      <data key="d0">764802</data>
    </edge>
    <edge source="THA" target="SWE">
      <data key="d0">35590</data>
    </edge>
    <edge source="THA" target="ARE">
      <data key="d0">638842</data>
    </edge>
    <edge source="THA" target="TUN">
      <data key="d0">94082</data>
    </edge>
    <edge source="THA" target="TUR">
      <data key="d0">1243621</data>
    </edge>
    <edge source="THA" target="UKR">
      <data key="d0">110139</data>
    </edge>
    <edge source="THA" target="GBR">
      <data key="d0">1157055</data>
    </edge>
    <edge source="THA" target="USA">
      <data key="d0">11206105</data>
    </edge>
    <edge source="UKR" target="DZA">
      <data key="d0">55284</data>
    </edge>
    <edge source="UKR" target="AUT">
      <data key="d0">179619603</data>
    </edge>
    <edge source="UKR" target="BEL">
      <data key="d0">24086</data>
    </edge>
    <edge source="UKR" target="BRA">
      <data key="d0">348000</data>
    </edge>
    <edge source="UKR" target="BGR">
      <data key="d0">94225</data>
    </edge>
    <edge source="UKR" target="BLR">
      <data key="d0">4272026</data>
    </edge>
    <edge source="UKR" target="CAN">
      <data key="d0">51549</data>
    </edge>
    <edge source="UKR" target="CHN">
      <data key="d0">636052707</data>
    </edge>
    <edge source="UKR" target="CZE">
      <data key="d0">205490853</data>
    </edge>
    <edge source="UKR" target="EST">
      <data key="d0">96389</data>
    </edge>
    <edge source="UKR" target="FRA">
      <data key="d0">1216208</data>
    </edge>
    <edge source="UKR" target="DEU">
      <data key="d0">108210648</data>
    </edge>
    <edge source="UKR" target="HKG">
      <data key="d0">1013520</data>
    </edge>
    <edge source="UKR" target="HUN">
      <data key="d0">24172242</data>
    </edge>
    <edge source="UKR" target="IDN">
      <data key="d0">1052898</data>
    </edge>
    <edge source="UKR" target="ISR">
      <data key="d0">15599</data>
    </edge>
    <edge source="UKR" target="ITA">
      <data key="d0">8920992</data>
    </edge>
    <edge source="UKR" target="JPN">
      <data key="d0">78730073</data>
    </edge>
    <edge source="UKR" target="KOR">
      <data key="d0">46013476</data>
    </edge>
    <edge source="UKR" target="LTU">
      <data key="d0">240485</data>
    </edge>
    <edge source="UKR" target="MYS">
      <data key="d0">353079</data>
    </edge>
    <edge source="UKR" target="MEX">
      <data key="d0">1119581</data>
    </edge>
    <edge source="UKR" target="MDA">
      <data key="d0">172598</data>
    </edge>
    <edge source="UKR" target="MAR">
      <data key="d0">31680</data>
    </edge>
    <edge source="UKR" target="NLD">
      <data key="d0">511226</data>
    </edge>
    <edge source="UKR" target="PHL">
      <data key="d0">145199</data>
    </edge>
    <edge source="UKR" target="POL">
      <data key="d0">194241501</data>
    </edge>
    <edge source="UKR" target="PRT">
      <data key="d0">296229</data>
    </edge>
    <edge source="UKR" target="ROU">
      <data key="d0">80159827</data>
    </edge>
    <edge source="UKR" target="RUS">
      <data key="d0">410004064</data>
    </edge>
    <edge source="UKR" target="SRB">
      <data key="d0">97597838</data>
    </edge>
    <edge source="UKR" target="IND">
      <data key="d0">2264539</data>
    </edge>
    <edge source="UKR" target="SVK">
      <data key="d0">161219755</data>
    </edge>
    <edge source="UKR" target="VNM">
      <data key="d0">5528192</data>
    </edge>
    <edge source="UKR" target="SVN">
      <data key="d0">274381</data>
    </edge>
    <edge source="UKR" target="ESP">
      <data key="d0">3273252</data>
    </edge>
    <edge source="UKR" target="SWE">
      <data key="d0">315558</data>
    </edge>
    <edge source="UKR" target="CHE">
      <data key="d0">5607893</data>
    </edge>
    <edge source="UKR" target="THA">
      <data key="d0">740599</data>
    </edge>
    <edge source="UKR" target="ARE">
      <data key="d0">173320</data>
    </edge>
    <edge source="UKR" target="TUR">
      <data key="d0">98912987</data>
    </edge>
    <edge source="UKR" target="EGY">
      <data key="d0">838139</data>
    </edge>
    <edge source="UKR" target="GBR">
      <data key="d0">1578523</data>
    </edge>
    <edge source="UKR" target="USA">
      <data key="d0">15423985</data>
    </edge>
    <edge source="EGY" target="BEL">
      <data key="d0">52997</data>
    </edge>
    <edge source="EGY" target="CHN">
      <data key="d0">1734055</data>
    </edge>
    <edge source="EGY" target="FRA">
      <data key="d0">32228</data>
    </edge>
    <edge source="EGY" target="DEU">
      <data key="d0">119594</data>
    </edge>
    <edge source="EGY" target="IRL">
      <data key="d0">20430</data>
    </edge>
    <edge source="EGY" target="ITA">
      <data key="d0">327871</data>
    </edge>
    <edge source="EGY" target="JPN">
      <data key="d0">18766</data>
    </edge>
    <edge source="EGY" target="JOR">
      <data key="d0">411890</data>
    </edge>
    <edge source="EGY" target="KOR">
      <data key="d0">226697</data>
    </edge>
    <edge source="EGY" target="NLD">
      <data key="d0">7425559</data>
    </edge>
    <edge source="EGY" target="PAK">
      <data key="d0">136751</data>
    </edge>
    <edge source="EGY" target="IND">
      <data key="d0">5046847</data>
    </edge>
    <edge source="EGY" target="SVN">
      <data key="d0">14268</data>
    </edge>
    <edge source="EGY" target="ESP">
      <data key="d0">64997</data>
    </edge>
    <edge source="EGY" target="SWE">
      <data key="d0">47405</data>
    </edge>
    <edge source="EGY" target="ARE">
      <data key="d0">118305</data>
    </edge>
    <edge source="EGY" target="TUR">
      <data key="d0">34858</data>
    </edge>
    <edge source="EGY" target="GBR">
      <data key="d0">1483288</data>
    </edge>
    <edge source="HRV" target="AUT">
      <data key="d0">4842058</data>
    </edge>
    <edge source="HRV" target="BEL">
      <data key="d0">342398</data>
    </edge>
    <edge source="HRV" target="BGR">
      <data key="d0">1753070</data>
    </edge>
    <edge source="HRV" target="CZE">
      <data key="d0">1578679</data>
    </edge>
    <edge source="HRV" target="FRA">
      <data key="d0">213063</data>
    </edge>
    <edge source="HRV" target="DEU">
      <data key="d0">32931445</data>
    </edge>
    <edge source="HRV" target="GRC">
      <data key="d0">1335519</data>
    </edge>
    <edge source="HRV" target="HUN">
      <data key="d0">692062</data>
    </edge>
    <edge source="HRV" target="ITA">
      <data key="d0">37262439</data>
    </edge>
    <edge source="HRV" target="NLD">
      <data key="d0">1760710</data>
    </edge>
    <edge source="HRV" target="POL">
      <data key="d0">1635434</data>
    </edge>
    <edge source="HRV" target="PRT">
      <data key="d0">420376</data>
    </edge>
    <edge source="HRV" target="ROU">
      <data key="d0">133002</data>
    </edge>
    <edge source="HRV" target="SRB">
      <data key="d0">550480</data>
    </edge>
    <edge source="HRV" target="SVK">
      <data key="d0">30069</data>
    </edge>
    <edge source="HRV" target="SVN">
      <data key="d0">51400808</data>
    </edge>
    <edge source="HRV" target="ESP">
      <data key="d0">27672</data>
    </edge>
    <edge source="HRV" target="TUR">
      <data key="d0">15620318</data>
    </edge>
    <edge source="HRV" target="MKD">
      <data key="d0">171695</data>
    </edge>
    <edge source="HRV" target="GBR">
      <data key="d0">477931</data>
    </edge>
    <edge source="DNK" target="AUS">
      <data key="d0">365674</data>
    </edge>
    <edge source="DNK" target="AUT">
      <data key="d0">653957</data>
    </edge>
    <edge source="DNK" target="BEL">
      <data key="d0">8704693</data>
    </edge>
    <edge source="DNK" target="BGR">
      <data key="d0">10076</data>
    </edge>
    <edge source="DNK" target="CHN">
      <data key="d0">30321738</data>
    </edge>
    <edge source="DNK" target="CZE">
      <data key="d0">2303524</data>
    </edge>
    <edge source="DNK" target="ECU">
      <data key="d0">35369</data>
    </edge>
    <edge source="DNK" target="EST">
      <data key="d0">4092837</data>
    </edge>
    <edge source="DNK" target="FIN">
      <data key="d0">856313</data>
    </edge>
    <edge source="DNK" target="FRA">
      <data key="d0">3849054</data>
    </edge>
    <edge source="DNK" target="DEU">
      <data key="d0">175195921</data>
    </edge>
    <edge source="DNK" target="HKG">
      <data key="d0">2950406</data>
    </edge>
    <edge source="DNK" target="HUN">
      <data key="d0">87202</data>
    </edge>
    <edge source="DNK" target="IRL">
      <data key="d0">18798</data>
    </edge>
    <edge source="DNK" target="ITA">
      <data key="d0">1286724</data>
    </edge>
    <edge source="DNK" target="KOR">
      <data key="d0">77853</data>
    </edge>
    <edge source="DNK" target="LVA">
      <data key="d0">5036570</data>
    </edge>
    <edge source="DNK" target="LTU">
      <data key="d0">1590584</data>
    </edge>
    <edge source="DNK" target="MAR">
      <data key="d0">424998</data>
    </edge>
    <edge source="DNK" target="NLD">
      <data key="d0">24907642</data>
    </edge>
    <edge source="DNK" target="NOR">
      <data key="d0">18379249</data>
    </edge>
    <edge source="DNK" target="PAK">
      <data key="d0">1189094</data>
    </edge>
    <edge source="DNK" target="POL">
      <data key="d0">6022026</data>
    </edge>
    <edge source="DNK" target="PRT">
      <data key="d0">10307151</data>
    </edge>
    <edge source="DNK" target="ROU">
      <data key="d0">96817</data>
    </edge>
    <edge source="DNK" target="RUS">
      <data key="d0">12877</data>
    </edge>
    <edge source="DNK" target="SRB">
      <data key="d0">39031</data>
    </edge>
    <edge source="DNK" target="IND">
      <data key="d0">15341194</data>
    </edge>
    <edge source="DNK" target="SVK">
      <data key="d0">52983</data>
    </edge>
    <edge source="DNK" target="VNM">
      <data key="d0">16924</data>
    </edge>
    <edge source="DNK" target="ESP">
      <data key="d0">23051425</data>
    </edge>
    <edge source="DNK" target="SWE">
      <data key="d0">143336760</data>
    </edge>
    <edge source="DNK" target="ARE">
      <data key="d0">243946</data>
    </edge>
    <edge source="DNK" target="TUR">
      <data key="d0">123832060</data>
    </edge>
    <edge source="DNK" target="UKR">
      <data key="d0">10222</data>
    </edge>
    <edge source="DNK" target="GBR">
      <data key="d0">4758336</data>
    </edge>
    <edge source="DNK" target="USA">
      <data key="d0">52039</data>
    </edge>
    <edge source="IRL" target="AUT">
      <data key="d0">64890</data>
    </edge>
    <edge source="IRL" target="BEL">
      <data key="d0">37185499</data>
    </edge>
    <edge source="IRL" target="CHN">
      <data key="d0">614373</data>
    </edge>
    <edge source="IRL" target="FIN">
      <data key="d0">93837444</data>
    </edge>
    <edge source="IRL" target="FRA">
      <data key="d0">185478484</data>
    </edge>
    <edge source="IRL" target="DEU">
      <data key="d0">18072930</data>
    </edge>
    <edge source="IRL" target="HKG">
      <data key="d0">196964</data>
    </edge>
    <edge source="IRL" target="ISR">
      <data key="d0">30713</data>
    </edge>
    <edge source="IRL" target="KOR">
      <data key="d0">49115</data>
    </edge>
    <edge source="IRL" target="MYS">
      <data key="d0">512502</data>
    </edge>
    <edge source="IRL" target="NLD">
      <data key="d0">79035383</data>
    </edge>
    <edge source="IRL" target="NOR">
      <data key="d0">92936355</data>
    </edge>
    <edge source="IRL" target="PAK">
      <data key="d0">187145</data>
    </edge>
    <edge source="IRL" target="POL">
      <data key="d0">3042789</data>
    </edge>
    <edge source="IRL" target="PRT">
      <data key="d0">16500688</data>
    </edge>
    <edge source="IRL" target="RUS">
      <data key="d0">45124483</data>
    </edge>
    <edge source="IRL" target="IND">
      <data key="d0">3281896</data>
    </edge>
    <edge source="IRL" target="VNM">
      <data key="d0">64074</data>
    </edge>
    <edge source="IRL" target="SVN">
      <data key="d0">31539702</data>
    </edge>
    <edge source="IRL" target="ESP">
      <data key="d0">25172187</data>
    </edge>
    <edge source="IRL" target="SWE">
      <data key="d0">48702819</data>
    </edge>
    <edge source="IRL" target="CHE">
      <data key="d0">13440</data>
    </edge>
    <edge source="IRL" target="THA">
      <data key="d0">439358</data>
    </edge>
    <edge source="IRL" target="ARE">
      <data key="d0">121712</data>
    </edge>
    <edge source="IRL" target="TUR">
      <data key="d0">15707</data>
    </edge>
    <edge source="IRL" target="GBR">
      <data key="d0">116875856</data>
    </edge>
    <edge source="IRL" target="USA">
      <data key="d0">15254912</data>
    </edge>
    <edge source="ROU" target="AUT">
      <data key="d0">22784428</data>
    </edge>
    <edge source="ROU" target="BEL">
      <data key="d0">6095535</data>
    </edge>
    <edge source="ROU" target="BGR">
      <data key="d0">73207557</data>
    </edge>
    <edge source="ROU" target="CHN">
      <data key="d0">55295958</data>
    </edge>
    <edge source="ROU" target="CZE">
      <data key="d0">683359</data>
    </edge>
    <edge source="ROU" target="DNK">
      <data key="d0">386604</data>
    </edge>
    <edge source="ROU" target="FRA">
      <data key="d0">5663338</data>
    </edge>
    <edge source="ROU" target="DEU">
      <data key="d0">23635832</data>
    </edge>
    <edge source="ROU" target="GRC">
      <data key="d0">46309645</data>
    </edge>
    <edge source="ROU" target="HKG">
      <data key="d0">205627</data>
    </edge>
    <edge source="ROU" target="HUN">
      <data key="d0">3126321</data>
    </edge>
    <edge source="ROU" target="IRL">
      <data key="d0">96442</data>
    </edge>
    <edge source="ROU" target="ISR">
      <data key="d0">218492</data>
    </edge>
    <edge source="ROU" target="ITA">
      <data key="d0">5837776</data>
    </edge>
    <edge source="ROU" target="KOR">
      <data key="d0">1108829</data>
    </edge>
    <edge source="ROU" target="MDA">
      <data key="d0">1620255</data>
    </edge>
    <edge source="ROU" target="NLD">
      <data key="d0">4186921</data>
    </edge>
    <edge source="ROU" target="PAK">
      <data key="d0">109814</data>
    </edge>
    <edge source="ROU" target="POL">
      <data key="d0">14620763</data>
    </edge>
    <edge source="ROU" target="SRB">
      <data key="d0">76803</data>
    </edge>
    <edge source="ROU" target="IND">
      <data key="d0">557219</data>
    </edge>
    <edge source="ROU" target="SGP">
      <data key="d0">32771</data>
    </edge>
    <edge source="ROU" target="SVK">
      <data key="d0">2380722</data>
    </edge>
    <edge source="ROU" target="SVN">
      <data key="d0">2898064</data>
    </edge>
    <edge source="ROU" target="ESP">
      <data key="d0">1795652</data>
    </edge>
    <edge source="ROU" target="TUR">
      <data key="d0">85946897</data>
    </edge>
    <edge source="ROU" target="UKR">
      <data key="d0">49665</data>
    </edge>
    <edge source="ROU" target="MKD">
      <data key="d0">17854</data>
    </edge>
    <edge source="ROU" target="GBR">
      <data key="d0">3007683</data>
    </edge>
    <edge source="ROU" target="USA">
      <data key="d0">35830</data>
    </edge>
    <edge source="SVK" target="AUT">
      <data key="d0">30018889</data>
    </edge>
    <edge source="SVK" target="BEL">
      <data key="d0">19486659</data>
    </edge>
    <edge source="SVK" target="BGR">
      <data key="d0">10938</data>
    </edge>
    <edge source="SVK" target="CHN">
      <data key="d0">2643944</data>
    </edge>
    <edge source="SVK" target="HRV">
      <data key="d0">307760</data>
    </edge>
    <edge source="SVK" target="CZE">
      <data key="d0">58214322</data>
    </edge>
    <edge source="SVK" target="FRA">
      <data key="d0">7487235</data>
    </edge>
    <edge source="SVK" target="DEU">
      <data key="d0">43514184</data>
    </edge>
    <edge source="SVK" target="HUN">
      <data key="d0">26695376</data>
    </edge>
    <edge source="SVK" target="ITA">
      <data key="d0">30215594</data>
    </edge>
    <edge source="SVK" target="LVA">
      <data key="d0">655472</data>
    </edge>
    <edge source="SVK" target="LTU">
      <data key="d0">780266</data>
    </edge>
    <edge source="SVK" target="NLD">
      <data key="d0">1498898</data>
    </edge>
    <edge source="SVK" target="POL">
      <data key="d0">55316586</data>
    </edge>
    <edge source="SVK" target="ROU">
      <data key="d0">1488537</data>
    </edge>
    <edge source="SVK" target="SRB">
      <data key="d0">2011248</data>
    </edge>
    <edge source="SVK" target="IND">
      <data key="d0">1565471</data>
    </edge>
    <edge source="SVK" target="SVN">
      <data key="d0">16845080</data>
    </edge>
    <edge source="SVK" target="ESP">
      <data key="d0">4313050</data>
    </edge>
    <edge source="SVK" target="CHE">
      <data key="d0">698853</data>
    </edge>
    <edge source="SVK" target="TUR">
      <data key="d0">197666</data>
    </edge>
    <edge source="SVK" target="UKR">
      <data key="d0">11586</data>
    </edge>
    <edge source="SVK" target="MKD">
      <data key="d0">20245</data>
    </edge>
    <edge source="SVK" target="GBR">
      <data key="d0">8316355</data>
    </edge>
    <edge source="SVN" target="AUT">
      <data key="d0">23542241</data>
    </edge>
    <edge source="SVN" target="BEL">
      <data key="d0">1899096</data>
    </edge>
    <edge source="SVN" target="BGR">
      <data key="d0">1011954</data>
    </edge>
    <edge source="SVN" target="CHN">
      <data key="d0">1209863</data>
    </edge>
    <edge source="SVN" target="HRV">
      <data key="d0">4328241</data>
    </edge>
    <edge source="SVN" target="CZE">
      <data key="d0">2093393</data>
    </edge>
    <edge source="SVN" target="FRA">
      <data key="d0">3832118</data>
    </edge>
    <edge source="SVN" target="DEU">
      <data key="d0">39523217</data>
    </edge>
    <edge source="SVN" target="HKG">
      <data key="d0">67754</data>
    </edge>
    <edge source="SVN" target="HUN">
      <data key="d0">6662851</data>
    </edge>
    <edge source="SVN" target="IRL">
      <data key="d0">14805</data>
    </edge>
    <edge source="SVN" target="ITA">
      <data key="d0">119552096</data>
    </edge>
    <edge source="SVN" target="JPN">
      <data key="d0">338886</data>
    </edge>
    <edge source="SVN" target="KAZ">
      <data key="d0">30834</data>
    </edge>
    <edge source="SVN" target="NLD">
      <data key="d0">3121389</data>
    </edge>
    <edge source="SVN" target="PAK">
      <data key="d0">46042</data>
    </edge>
    <edge source="SVN" target="POL">
      <data key="d0">18480637</data>
    </edge>
    <edge source="SVN" target="ROU">
      <data key="d0">202966</data>
    </edge>
    <edge source="SVN" target="RUS">
      <data key="d0">521419</data>
    </edge>
    <edge source="SVN" target="SRB">
      <data key="d0">9721892</data>
    </edge>
    <edge source="SVN" target="IND">
      <data key="d0">1176868</data>
    </edge>
    <edge source="SVN" target="SVK">
      <data key="d0">27976979</data>
    </edge>
    <edge source="SVN" target="ZAF">
      <data key="d0">597951</data>
    </edge>
    <edge source="SVN" target="ESP">
      <data key="d0">694154</data>
    </edge>
    <edge source="SVN" target="SWE">
      <data key="d0">66172</data>
    </edge>
    <edge source="SVN" target="TUR">
      <data key="d0">2509078</data>
    </edge>
    <edge source="SVN" target="UKR">
      <data key="d0">158657</data>
    </edge>
    <edge source="SVN" target="MKD">
      <data key="d0">91980</data>
    </edge>
    <edge source="SVN" target="EGY">
      <data key="d0">35640</data>
    </edge>
    <edge source="SVN" target="GBR">
      <data key="d0">759847</data>
    </edge>
    <edge source="SVN" target="USA">
      <data key="d0">2116001</data>
    </edge>
    <edge source="ARM" target="BEL">
      <data key="d0">11072318</data>
    </edge>
    <edge source="ARM" target="BGR">
      <data key="d0">163039382</data>
    </edge>
    <edge source="ARM" target="CHN">
      <data key="d0">99047016</data>
    </edge>
    <edge source="ARM" target="GEO">
      <data key="d0">92713352</data>
    </edge>
    <edge source="ARM" target="DEU">
      <data key="d0">99158</data>
    </edge>
    <edge source="ARM" target="NLD">
      <data key="d0">938480</data>
    </edge>
    <edge source="ARM" target="ROU">
      <data key="d0">22572614</data>
    </edge>
    <edge source="ARM" target="IND">
      <data key="d0">1100023</data>
    </edge>
    <edge source="ARM" target="SGP">
      <data key="d0">104456</data>
    </edge>
    <edge source="ARM" target="CHE">
      <data key="d0">23539754</data>
    </edge>
    <edge source="ARM" target="ARE">
      <data key="d0">401989</data>
    </edge>
    <edge source="ARM" target="GBR">
      <data key="d0">146763</data>
    </edge>
    <edge source="ARM" target="USA">
      <data key="d0">1325327</data>
    </edge>
    <edge source="BLR" target="EST">
      <data key="d0">92800</data>
    </edge>
    <edge source="BLR" target="DEU">
      <data key="d0">2355000</data>
    </edge>
    <edge source="BLR" target="LVA">
      <data key="d0">1286200</data>
    </edge>
    <edge source="BLR" target="LTU">
      <data key="d0">2054100</data>
    </edge>
    <edge source="BLR" target="NLD">
      <data key="d0">78000</data>
    </edge>
    <edge source="BLR" target="POL">
      <data key="d0">722100</data>
    </edge>
    <edge source="BLR" target="RUS">
      <data key="d0">4208800</data>
    </edge>
    <edge source="BLR" target="UKR">
      <data key="d0">620600</data>
    </edge>
    <edge source="CMR" target="FRA">
      <data key="d0">28012053</data>
    </edge>
    <edge source="CMR" target="CIV">
      <data key="d0">659109</data>
    </edge>
    <edge source="CMR" target="IND">
      <data key="d0">25066</data>
    </edge>
    <edge source="CMR" target="ESP">
      <data key="d0">24103</data>
    </edge>
    <edge source="CRI" target="AUS">
      <data key="d0">10888</data>
    </edge>
    <edge source="CRI" target="BEL">
      <data key="d0">223890</data>
    </edge>
    <edge source="CRI" target="BRA">
      <data key="d0">1556927</data>
    </edge>
    <edge source="CRI" target="CAN">
      <data key="d0">319391</data>
    </edge>
    <edge source="CRI" target="CHL">
      <data key="d0">1487461</data>
    </edge>
    <edge source="CRI" target="CHN">
      <data key="d0">5961805</data>
    </edge>
    <edge source="CRI" target="COL">
      <data key="d0">20784</data>
    </edge>
    <edge source="CRI" target="ECU">
      <data key="d0">4600926</data>
    </edge>
    <edge source="CRI" target="DEU">
      <data key="d0">193486</data>
    </edge>
    <edge source="CRI" target="GTM">
      <data key="d0">1228333</data>
    </edge>
    <edge source="CRI" target="HKG">
      <data key="d0">787818</data>
    </edge>
    <edge source="CRI" target="ITA">
      <data key="d0">53087</data>
    </edge>
    <edge source="CRI" target="JPN">
      <data key="d0">1225094</data>
    </edge>
    <edge source="CRI" target="KOR">
      <data key="d0">8626705</data>
    </edge>
    <edge source="CRI" target="MYS">
      <data key="d0">48862</data>
    </edge>
    <edge source="CRI" target="MEX">
      <data key="d0">120407</data>
    </edge>
    <edge source="CRI" target="NLD">
      <data key="d0">619299</data>
    </edge>
    <edge source="CRI" target="PAK">
      <data key="d0">59078</data>
    </edge>
    <edge source="CRI" target="IND">
      <data key="d0">121854</data>
    </edge>
    <edge source="CRI" target="VNM">
      <data key="d0">465985</data>
    </edge>
    <edge source="CRI" target="ESP">
      <data key="d0">253486</data>
    </edge>
    <edge source="CRI" target="THA">
      <data key="d0">467225</data>
    </edge>
    <edge source="CRI" target="ARE">
      <data key="d0">23834</data>
    </edge>
    <edge source="CRI" target="USA">
      <data key="d0">8685168</data>
    </edge>
    <edge source="LVA" target="AUT">
      <data key="d0">2093642</data>
    </edge>
    <edge source="LVA" target="BEL">
      <data key="d0">259711</data>
    </edge>
    <edge source="LVA" target="CHN">
      <data key="d0">9306164</data>
    </edge>
    <edge source="LVA" target="CZE">
      <data key="d0">1124028</data>
    </edge>
    <edge source="LVA" target="EST">
      <data key="d0">4976341</data>
    </edge>
    <edge source="LVA" target="FIN">
      <data key="d0">1806725</data>
    </edge>
    <edge source="LVA" target="FRA">
      <data key="d0">32290</data>
    </edge>
    <edge source="LVA" target="DEU">
      <data key="d0">6417571</data>
    </edge>
    <edge source="LVA" target="HKG">
      <data key="d0">527075</data>
    </edge>
    <edge source="LVA" target="HUN">
      <data key="d0">100986</data>
    </edge>
    <edge source="LVA" target="ITA">
      <data key="d0">510276</data>
    </edge>
    <edge source="LVA" target="KOR">
      <data key="d0">86870</data>
    </edge>
    <edge source="LVA" target="LTU">
      <data key="d0">8653257</data>
    </edge>
    <edge source="LVA" target="NLD">
      <data key="d0">196732</data>
    </edge>
    <edge source="LVA" target="NOR">
      <data key="d0">489361</data>
    </edge>
    <edge source="LVA" target="PAK">
      <data key="d0">4471948</data>
    </edge>
    <edge source="LVA" target="POL">
      <data key="d0">11577260</data>
    </edge>
    <edge source="LVA" target="RUS">
      <data key="d0">7587160</data>
    </edge>
    <edge source="LVA" target="IND">
      <data key="d0">5318937</data>
    </edge>
    <edge source="LVA" target="SGP">
      <data key="d0">42307</data>
    </edge>
    <edge source="LVA" target="SVK">
      <data key="d0">784556</data>
    </edge>
    <edge source="LVA" target="VNM">
      <data key="d0">174496</data>
    </edge>
    <edge source="LVA" target="SVN">
      <data key="d0">546039</data>
    </edge>
    <edge source="LVA" target="SWE">
      <data key="d0">27714</data>
    </edge>
    <edge source="LVA" target="CHE">
      <data key="d0">418857</data>
    </edge>
    <edge source="LVA" target="TUR">
      <data key="d0">60490573</data>
    </edge>
    <edge source="LVA" target="GBR">
      <data key="d0">75315</data>
    </edge>
    <edge source="SEN" target="ARG">
      <data key="d0">95651</data>
    </edge>
    <edge source="SEN" target="AUS">
      <data key="d0">384407</data>
    </edge>
    <edge source="SEN" target="BEL">
      <data key="d0">421199</data>
    </edge>
    <edge source="SEN" target="BRA">
      <data key="d0">5198481</data>
    </edge>
    <edge source="SEN" target="CHN">
      <data key="d0">23025931</data>
    </edge>
    <edge source="SEN" target="FRA">
      <data key="d0">110067</data>
    </edge>
    <edge source="SEN" target="DEU">
      <data key="d0">370221</data>
    </edge>
    <edge source="SEN" target="HKG">
      <data key="d0">90446</data>
    </edge>
    <edge source="SEN" target="IDN">
      <data key="d0">19062</data>
    </edge>
    <edge source="SEN" target="ITA">
      <data key="d0">3732617</data>
    </edge>
    <edge source="SEN" target="JPN">
      <data key="d0">1869354</data>
    </edge>
    <edge source="SEN" target="KOR">
      <data key="d0">2057503</data>
    </edge>
    <edge source="SEN" target="MYS">
      <data key="d0">10058</data>
    </edge>
    <edge source="SEN" target="MEX">
      <data key="d0">7710791</data>
    </edge>
    <edge source="SEN" target="NLD">
      <data key="d0">2218462</data>
    </edge>
    <edge source="SEN" target="NOR">
      <data key="d0">13767621</data>
    </edge>
    <edge source="SEN" target="PAK">
      <data key="d0">24057</data>
    </edge>
    <edge source="SEN" target="POL">
      <data key="d0">14173</data>
    </edge>
    <edge source="SEN" target="PRT">
      <data key="d0">29235</data>
    </edge>
    <edge source="SEN" target="IND">
      <data key="d0">3280102</data>
    </edge>
    <edge source="SEN" target="ZAF">
      <data key="d0">1098284</data>
    </edge>
    <edge source="SEN" target="ESP">
      <data key="d0">12613240</data>
    </edge>
    <edge source="SEN" target="THA">
      <data key="d0">16055</data>
    </edge>
    <edge source="SEN" target="ARE">
      <data key="d0">6222300</data>
    </edge>
    <edge source="SEN" target="TUR">
      <data key="d0">1476288</data>
    </edge>
    <edge source="SEN" target="UKR">
      <data key="d0">108673</data>
    </edge>
    <edge source="SEN" target="GBR">
      <data key="d0">39233</data>
    </edge>
    <edge source="SEN" target="USA">
      <data key="d0">20551843</data>
    </edge>
    <edge source="BOL" target="ARG">
      <data key="d0">467421</data>
    </edge>
    <edge source="BOL" target="AUS">
      <data key="d0">129454414</data>
    </edge>
    <edge source="BOL" target="AUT">
      <data key="d0">2811689</data>
    </edge>
    <edge source="BOL" target="BEL">
      <data key="d0">320135542</data>
    </edge>
    <edge source="BOL" target="BRA">
      <data key="d0">2264463</data>
    </edge>
    <edge source="BOL" target="CAN">
      <data key="d0">86150773</data>
    </edge>
    <edge source="BOL" target="CHL">
      <data key="d0">4623311</data>
    </edge>
    <edge source="BOL" target="CHN">
      <data key="d0">380227753</data>
    </edge>
    <edge source="BOL" target="ECU">
      <data key="d0">18925</data>
    </edge>
    <edge source="BOL" target="FIN">
      <data key="d0">26290153</data>
    </edge>
    <edge source="BOL" target="DEU">
      <data key="d0">2799398</data>
    </edge>
    <edge source="BOL" target="ITA">
      <data key="d0">677830</data>
    </edge>
    <edge source="BOL" target="JPN">
      <data key="d0">399836448</data>
    </edge>
    <edge source="BOL" target="KOR">
      <data key="d0">385031933</data>
    </edge>
    <edge source="BOL" target="MYS">
      <data key="d0">12977380</data>
    </edge>
    <edge source="BOL" target="MEX">
      <data key="d0">1021688</data>
    </edge>
    <edge source="BOL" target="NLD">
      <data key="d0">821649</data>
    </edge>
    <edge source="BOL" target="PRY">
      <data key="d0">24000</data>
    </edge>
    <edge source="BOL" target="PER">
      <data key="d0">19800502</data>
    </edge>
    <edge source="BOL" target="VNM">
      <data key="d0">26020</data>
    </edge>
    <edge source="BOL" target="ESP">
      <data key="d0">62621117</data>
    </edge>
    <edge source="BOL" target="CHE">
      <data key="d0">3292995</data>
    </edge>
    <edge source="BOL" target="THA">
      <data key="d0">206979</data>
    </edge>
    <edge source="BOL" target="GBR">
      <data key="d0">8239939</data>
    </edge>
    <edge source="BOL" target="USA">
      <data key="d0">12780694</data>
    </edge>
    <edge source="ECU" target="BEL">
      <data key="d0">2983506</data>
    </edge>
    <edge source="ECU" target="BRA">
      <data key="d0">188630</data>
    </edge>
    <edge source="ECU" target="CHN">
      <data key="d0">79774258</data>
    </edge>
    <edge source="ECU" target="DEU">
      <data key="d0">852695</data>
    </edge>
    <edge source="ECU" target="GRC">
      <data key="d0">195452</data>
    </edge>
    <edge source="ECU" target="HKG">
      <data key="d0">89775</data>
    </edge>
    <edge source="ECU" target="ITA">
      <data key="d0">273652</data>
    </edge>
    <edge source="ECU" target="JPN">
      <data key="d0">654977</data>
    </edge>
    <edge source="ECU" target="KOR">
      <data key="d0">15536389</data>
    </edge>
    <edge source="ECU" target="MYS">
      <data key="d0">1109011</data>
    </edge>
    <edge source="ECU" target="MEX">
      <data key="d0">2045719</data>
    </edge>
    <edge source="ECU" target="NLD">
      <data key="d0">1709790</data>
    </edge>
    <edge source="ECU" target="PAK">
      <data key="d0">76656</data>
    </edge>
    <edge source="ECU" target="PAN">
      <data key="d0">501776</data>
    </edge>
    <edge source="ECU" target="PER">
      <data key="d0">2875970</data>
    </edge>
    <edge source="ECU" target="IND">
      <data key="d0">1279569</data>
    </edge>
    <edge source="ECU" target="VNM">
      <data key="d0">57661</data>
    </edge>
    <edge source="ECU" target="ESP">
      <data key="d0">2505468</data>
    </edge>
    <edge source="ECU" target="SWE">
      <data key="d0">17000</data>
    </edge>
    <edge source="ECU" target="THA">
      <data key="d0">100952</data>
    </edge>
    <edge source="ECU" target="ARE">
      <data key="d0">1052066</data>
    </edge>
    <edge source="ECU" target="USA">
      <data key="d0">1780433</data>
    </edge>
    <edge source="PRY" target="ARG">
      <data key="d0">723725</data>
    </edge>
    <edge source="PRY" target="BEL">
      <data key="d0">1244109</data>
    </edge>
    <edge source="PRY" target="BRA">
      <data key="d0">10694487</data>
    </edge>
    <edge source="PRY" target="CHN">
      <data key="d0">5014633</data>
    </edge>
    <edge source="PRY" target="DEU">
      <data key="d0">108544</data>
    </edge>
    <edge source="PRY" target="ITA">
      <data key="d0">327090</data>
    </edge>
    <edge source="PRY" target="JPN">
      <data key="d0">176531</data>
    </edge>
    <edge source="PRY" target="KOR">
      <data key="d0">2098157</data>
    </edge>
    <edge source="PRY" target="MEX">
      <data key="d0">135759</data>
    </edge>
    <edge source="PRY" target="NLD">
      <data key="d0">2216630</data>
    </edge>
    <edge source="PRY" target="IND">
      <data key="d0">5771350</data>
    </edge>
    <edge source="PRY" target="VNM">
      <data key="d0">140940</data>
    </edge>
    <edge source="PRY" target="ESP">
      <data key="d0">2415792</data>
    </edge>
    <edge source="PRY" target="THA">
      <data key="d0">143086</data>
    </edge>
    <edge source="PRY" target="USA">
      <data key="d0">4577223</data>
    </edge>
    <edge source="BWA" target="FIN">
      <data key="d0">29428055</data>
    </edge>
    <edge source="BWA" target="NOR">
      <data key="d0">144378898</data>
    </edge>
    <edge source="BWA" target="IND">
      <data key="d0">1145476</data>
    </edge>
    <edge source="BWA" target="ZAF">
      <data key="d0">66913373</data>
    </edge>
    <edge source="BWA" target="CHE">
      <data key="d0">135743</data>
    </edge>
    <edge source="BWA" target="GBR">
      <data key="d0">50279</data>
    </edge>
    <edge source="COL" target="BEL">
      <data key="d0">5225878</data>
    </edge>
    <edge source="COL" target="BRA">
      <data key="d0">13310413</data>
    </edge>
    <edge source="COL" target="CAN">
      <data key="d0">178290</data>
    </edge>
    <edge source="COL" target="CHN">
      <data key="d0">100162033</data>
    </edge>
    <edge source="COL" target="HRV">
      <data key="d0">59164</data>
    </edge>
    <edge source="COL" target="ECU">
      <data key="d0">104973</data>
    </edge>
    <edge source="COL" target="DEU">
      <data key="d0">5377310</data>
    </edge>
    <edge source="COL" target="GRC">
      <data key="d0">551437</data>
    </edge>
    <edge source="COL" target="HND">
      <data key="d0">74583</data>
    </edge>
    <edge source="COL" target="HKG">
      <data key="d0">946767</data>
    </edge>
    <edge source="COL" target="JPN">
      <data key="d0">3421905</data>
    </edge>
    <edge source="COL" target="KOR">
      <data key="d0">68643161</data>
    </edge>
    <edge source="COL" target="MYS">
      <data key="d0">4390574</data>
    </edge>
    <edge source="COL" target="MEX">
      <data key="d0">3762788</data>
    </edge>
    <edge source="COL" target="NLD">
      <data key="d0">6159263</data>
    </edge>
    <edge source="COL" target="PAK">
      <data key="d0">202764</data>
    </edge>
    <edge source="COL" target="PAN">
      <data key="d0">1474117</data>
    </edge>
    <edge source="COL" target="PER">
      <data key="d0">19220</data>
    </edge>
    <edge source="COL" target="IND">
      <data key="d0">2207488</data>
    </edge>
    <edge source="COL" target="SVN">
      <data key="d0">26463</data>
    </edge>
    <edge source="COL" target="ESP">
      <data key="d0">33797736</data>
    </edge>
    <edge source="COL" target="THA">
      <data key="d0">1803203</data>
    </edge>
    <edge source="COL" target="GBR">
      <data key="d0">56628</data>
    </edge>
    <edge source="COL" target="USA">
      <data key="d0">6925681</data>
    </edge>
    <edge source="COL" target="URY">
      <data key="d0">114595</data>
    </edge>
    <edge source="GHA" target="BEL">
      <data key="d0">24240</data>
    </edge>
    <edge source="GHA" target="CHN">
      <data key="d0">114664836</data>
    </edge>
    <edge source="GHA" target="DEU">
      <data key="d0">60343</data>
    </edge>
    <edge source="GHA" target="KOR">
      <data key="d0">2168273</data>
    </edge>
    <edge source="GHA" target="LBN">
      <data key="d0">771436</data>
    </edge>
    <edge source="GHA" target="NLD">
      <data key="d0">16370</data>
    </edge>
    <edge source="GHA" target="NER">
      <data key="d0">84974</data>
    </edge>
    <edge source="GHA" target="IND">
      <data key="d0">984202</data>
    </edge>
    <edge source="GHA" target="SWE">
      <data key="d0">2650664</data>
    </edge>
    <edge source="GHA" target="TGO">
      <data key="d0">48144</data>
    </edge>
    <edge source="GHA" target="ARE">
      <data key="d0">2589873</data>
    </edge>
    <edge source="GHA" target="UKR">
      <data key="d0">20539466</data>
    </edge>
    <edge source="GHA" target="BFA">
      <data key="d0">1203064</data>
    </edge>
    <edge source="URY" target="BEL">
      <data key="d0">650224</data>
    </edge>
    <edge source="URY" target="BRA">
      <data key="d0">1254810</data>
    </edge>
    <edge source="URY" target="CHN">
      <data key="d0">3625181</data>
    </edge>
    <edge source="URY" target="DEU">
      <data key="d0">234452</data>
    </edge>
    <edge source="URY" target="IDN">
      <data key="d0">1894347</data>
    </edge>
    <edge source="URY" target="ITA">
      <data key="d0">239485</data>
    </edge>
    <edge source="URY" target="KOR">
      <data key="d0">255573</data>
    </edge>
    <edge source="URY" target="NLD">
      <data key="d0">1042480</data>
    </edge>
    <edge source="URY" target="IND">
      <data key="d0">695197</data>
    </edge>
    <edge source="URY" target="SGP">
      <data key="d0">21993</data>
    </edge>
    <edge source="URY" target="ESP">
      <data key="d0">2051828</data>
    </edge>
    <edge source="URY" target="THA">
      <data key="d0">13450</data>
    </edge>
    <edge source="URY" target="USA">
      <data key="d0">101667</data>
    </edge>
    <edge source="NAM" target="AUS">
      <data key="d0">141862</data>
    </edge>
    <edge source="NAM" target="CAN">
      <data key="d0">45367942</data>
    </edge>
    <edge source="NAM" target="CHN">
      <data key="d0">76599788</data>
    </edge>
    <edge source="NAM" target="FRA">
      <data key="d0">96682459</data>
    </edge>
    <edge source="NAM" target="DEU">
      <data key="d0">5970334</data>
    </edge>
    <edge source="NAM" target="HKG">
      <data key="d0">286192</data>
    </edge>
    <edge source="NAM" target="ITA">
      <data key="d0">17732943</data>
    </edge>
    <edge source="NAM" target="PAK">
      <data key="d0">13753</data>
    </edge>
    <edge source="NAM" target="IND">
      <data key="d0">44384</data>
    </edge>
    <edge source="NAM" target="SGP">
      <data key="d0">600657</data>
    </edge>
    <edge source="NAM" target="ZAF">
      <data key="d0">8256402</data>
    </edge>
    <edge source="NAM" target="ESP">
      <data key="d0">243570</data>
    </edge>
    <edge source="NAM" target="CHE">
      <data key="d0">549955020</data>
    </edge>
    <edge source="NAM" target="ARE">
      <data key="d0">5875987</data>
    </edge>
    <edge source="NAM" target="USA">
      <data key="d0">49217520</data>
    </edge>
    <edge source="BDI" target="BEL">
      <data key="d0">733459</data>
    </edge>
    <edge source="BDI" target="CHN">
      <data key="d0">1002496</data>
    </edge>
    <edge source="BDI" target="SGP">
      <data key="d0">164135</data>
    </edge>
    <edge source="BDI" target="ARE">
      <data key="d0">206055</data>
    </edge>
    <edge source="BDI" target="UGA">
      <data key="d0">562669</data>
    </edge>
    <edge source="BDI" target="USA">
      <data key="d0">1363252</data>
    </edge>
    <edge source="UGA" target="CHN">
      <data key="d0">221028</data>
    </edge>
    <edge source="UGA" target="ISR">
      <data key="d0">29858</data>
    </edge>
    <edge source="UGA" target="NLD">
      <data key="d0">321508</data>
    </edge>
    <edge source="UGA" target="IND">
      <data key="d0">221201</data>
    </edge>
    <edge source="UGA" target="THA">
      <data key="d0">422460</data>
    </edge>
    <edge source="UGA" target="GBR">
      <data key="d0">209103</data>
    </edge>
    <edge source="LTU" target="AUS">
      <data key="d0">29132</data>
    </edge>
    <edge source="LTU" target="AUT">
      <data key="d0">206539</data>
    </edge>
    <edge source="LTU" target="BEL">
      <data key="d0">6836587</data>
    </edge>
    <edge source="LTU" target="BLR">
      <data key="d0">3650704</data>
    </edge>
    <edge source="LTU" target="CHN">
      <data key="d0">5542245</data>
    </edge>
    <edge source="LTU" target="CZE">
      <data key="d0">10893940</data>
    </edge>
    <edge source="LTU" target="EST">
      <data key="d0">307390</data>
    </edge>
    <edge source="LTU" target="FIN">
      <data key="d0">4104968</data>
    </edge>
    <edge source="LTU" target="FRA">
      <data key="d0">136646</data>
    </edge>
    <edge source="LTU" target="DEU">
      <data key="d0">29499260</data>
    </edge>
    <edge source="LTU" target="HKG">
      <data key="d0">226540</data>
    </edge>
    <edge source="LTU" target="HUN">
      <data key="d0">109933</data>
    </edge>
    <edge source="LTU" target="ITA">
      <data key="d0">15921819</data>
    </edge>
    <edge source="LTU" target="JPN">
      <data key="d0">614340</data>
    </edge>
    <edge source="LTU" target="KAZ">
      <data key="d0">10463</data>
    </edge>
    <edge source="LTU" target="KOR">
      <data key="d0">3078589</data>
    </edge>
    <edge source="LTU" target="LVA">
      <data key="d0">14183964</data>
    </edge>
    <edge source="LTU" target="MDA">
      <data key="d0">286550</data>
    </edge>
    <edge source="LTU" target="NLD">
      <data key="d0">5304568</data>
    </edge>
    <edge source="LTU" target="PAK">
      <data key="d0">2995586</data>
    </edge>
    <edge source="LTU" target="POL">
      <data key="d0">37738136</data>
    </edge>
    <edge source="LTU" target="RUS">
      <data key="d0">221419</data>
    </edge>
    <edge source="LTU" target="SRB">
      <data key="d0">593884</data>
    </edge>
    <edge source="LTU" target="IND">
      <data key="d0">1021858</data>
    </edge>
    <edge source="LTU" target="SGP">
      <data key="d0">4432191</data>
    </edge>
    <edge source="LTU" target="SVK">
      <data key="d0">617926</data>
    </edge>
    <edge source="LTU" target="VNM">
      <data key="d0">46635</data>
    </edge>
    <edge source="LTU" target="SVN">
      <data key="d0">157393</data>
    </edge>
    <edge source="LTU" target="SWE">
      <data key="d0">861549</data>
    </edge>
    <edge source="LTU" target="TUR">
      <data key="d0">99397392</data>
    </edge>
    <edge source="LTU" target="GBR">
      <data key="d0">8517082</data>
    </edge>
    <edge source="KHM" target="KOR">
      <data key="d0">8879341</data>
    </edge>
    <edge source="KHM" target="THA">
      <data key="d0">58713</data>
    </edge>
    <edge source="CIV" target="BEL">
      <data key="d0">240255</data>
    </edge>
    <edge source="CIV" target="BGR">
      <data key="d0">95328</data>
    </edge>
    <edge source="CIV" target="CHN">
      <data key="d0">9608423</data>
    </edge>
    <edge source="CIV" target="FRA">
      <data key="d0">182760</data>
    </edge>
    <edge source="CIV" target="DEU">
      <data key="d0">178464</data>
    </edge>
    <edge source="CIV" target="GRC">
      <data key="d0">12327</data>
    </edge>
    <edge source="CIV" target="ITA">
      <data key="d0">306139</data>
    </edge>
    <edge source="CIV" target="JPN">
      <data key="d0">12768</data>
    </edge>
    <edge source="CIV" target="KOR">
      <data key="d0">580821</data>
    </edge>
    <edge source="CIV" target="NLD">
      <data key="d0">60729</data>
    </edge>
    <edge source="CIV" target="IND">
      <data key="d0">3454415</data>
    </edge>
    <edge source="CIV" target="ESP">
      <data key="d0">608447</data>
    </edge>
    <edge source="CIV" target="CHE">
      <data key="d0">50078</data>
    </edge>
    <edge source="CIV" target="ARE">
      <data key="d0">177208</data>
    </edge>
    <edge source="MDG" target="CAN">
      <data key="d0">19871839</data>
    </edge>
    <edge source="MDG" target="CHN">
      <data key="d0">16581900</data>
    </edge>
    <edge source="MDG" target="ITA">
      <data key="d0">1568397</data>
    </edge>
    <edge source="MDG" target="OMN">
      <data key="d0">103850</data>
    </edge>
    <edge source="MDG" target="PAK">
      <data key="d0">22926</data>
    </edge>
    <edge source="MDG" target="IND">
      <data key="d0">735537</data>
    </edge>
    <edge source="MDG" target="ESP">
      <data key="d0">640823</data>
    </edge>
    <edge source="MDG" target="CHE">
      <data key="d0">3442095</data>
    </edge>
    <edge source="MDG" target="USA">
      <data key="d0">22037679</data>
    </edge>
    <edge source="NIC" target="BRA">
      <data key="d0">1924518</data>
    </edge>
    <edge source="NIC" target="CHN">
      <data key="d0">3022107</data>
    </edge>
    <edge source="NIC" target="CRI">
      <data key="d0">85359</data>
    </edge>
    <edge source="NIC" target="ECU">
      <data key="d0">1698720</data>
    </edge>
    <edge source="NIC" target="SLV">
      <data key="d0">22512</data>
    </edge>
    <edge source="NIC" target="GTM">
      <data key="d0">906190</data>
    </edge>
    <edge source="NIC" target="HND">
      <data key="d0">933606</data>
    </edge>
    <edge source="NIC" target="HKG">
      <data key="d0">81278</data>
    </edge>
    <edge source="NIC" target="ITA">
      <data key="d0">44464</data>
    </edge>
    <edge source="NIC" target="JPN">
      <data key="d0">570009</data>
    </edge>
    <edge source="NIC" target="KOR">
      <data key="d0">3725131</data>
    </edge>
    <edge source="NIC" target="MYS">
      <data key="d0">176820</data>
    </edge>
    <edge source="NIC" target="MEX">
      <data key="d0">1517191</data>
    </edge>
    <edge source="NIC" target="IND">
      <data key="d0">295201</data>
    </edge>
    <edge source="NIC" target="ARE">
      <data key="d0">266162</data>
    </edge>
    <edge source="NIC" target="USA">
      <data key="d0">699560</data>
    </edge>
    <edge source="CAF" target="CMR">
      <data key="d0">10688</data>
    </edge>
    <edge source="ETH" target="CHN">
      <data key="d0">7498084</data>
    </edge>
    <edge source="ETH" target="HKG">
      <data key="d0">230820</data>
    </edge>
    <edge source="ETH" target="JPN">
      <data key="d0">30454</data>
    </edge>
    <edge source="ETH" target="IND">
      <data key="d0">146037</data>
    </edge>
    <edge source="KAZ" target="AZE">
      <data key="d0">740736</data>
    </edge>
    <edge source="KAZ" target="BEL">
      <data key="d0">1819999</data>
    </edge>
    <edge source="KAZ" target="BGR">
      <data key="d0">7958631</data>
    </edge>
    <edge source="KAZ" target="CHN">
      <data key="d0">446653762</data>
    </edge>
    <edge source="KAZ" target="GEO">
      <data key="d0">445190</data>
    </edge>
    <edge source="KAZ" target="DEU">
      <data key="d0">2187766</data>
    </edge>
    <edge source="KAZ" target="ITA">
      <data key="d0">1187935</data>
    </edge>
    <edge source="KAZ" target="JPN">
      <data key="d0">17158</data>
    </edge>
    <edge source="KAZ" target="KGZ">
      <data key="d0">320026</data>
    </edge>
    <edge source="KAZ" target="LVA">
      <data key="d0">187638</data>
    </edge>
    <edge source="KAZ" target="LTU">
      <data key="d0">1383707</data>
    </edge>
    <edge source="KAZ" target="NLD">
      <data key="d0">963075</data>
    </edge>
    <edge source="KAZ" target="PAK">
      <data key="d0">317733</data>
    </edge>
    <edge source="KAZ" target="POL">
      <data key="d0">26066</data>
    </edge>
    <edge source="KAZ" target="RUS">
      <data key="d0">1096045748</data>
    </edge>
    <edge source="KAZ" target="IND">
      <data key="d0">2396843</data>
    </edge>
    <edge source="KAZ" target="ARE">
      <data key="d0">445177</data>
    </edge>
    <edge source="KAZ" target="TUR">
      <data key="d0">748624</data>
    </edge>
    <edge source="KAZ" target="UKR">
      <data key="d0">136456</data>
    </edge>
    <edge source="KAZ" target="GBR">
      <data key="d0">696399</data>
    </edge>
    <edge source="TZA" target="BEL">
      <data key="d0">112626</data>
    </edge>
    <edge source="TZA" target="BGR">
      <data key="d0">119954</data>
    </edge>
    <edge source="TZA" target="CHN">
      <data key="d0">177021574</data>
    </edge>
    <edge source="TZA" target="DEU">
      <data key="d0">63840281</data>
    </edge>
    <edge source="TZA" target="ITA">
      <data key="d0">145696</data>
    </edge>
    <edge source="TZA" target="JPN">
      <data key="d0">75691433</data>
    </edge>
    <edge source="TZA" target="KOR">
      <data key="d0">193539</data>
    </edge>
    <edge source="TZA" target="POL">
      <data key="d0">14799</data>
    </edge>
    <edge source="TZA" target="IND">
      <data key="d0">4715253</data>
    </edge>
    <edge source="TZA" target="ZAF">
      <data key="d0">725604</data>
    </edge>
    <edge source="TZA" target="ESP">
      <data key="d0">77371</data>
    </edge>
    <edge source="TZA" target="CHE">
      <data key="d0">6137881</data>
    </edge>
    <edge source="TZA" target="THA">
      <data key="d0">16141</data>
    </edge>
    <edge source="TZA" target="ARE">
      <data key="d0">1713533</data>
    </edge>
    <edge source="TZA" target="UGA">
      <data key="d0">133666</data>
    </edge>
    <edge source="HND" target="BEL">
      <data key="d0">10579385</data>
    </edge>
    <edge source="HND" target="CHN">
      <data key="d0">114142</data>
    </edge>
    <edge source="HND" target="SLV">
      <data key="d0">30296</data>
    </edge>
    <edge source="HND" target="GTM">
      <data key="d0">921661</data>
    </edge>
    <edge source="HND" target="KOR">
      <data key="d0">7014636</data>
    </edge>
    <edge source="HND" target="MEX">
      <data key="d0">14490494</data>
    </edge>
    <edge source="HND" target="ESP">
      <data key="d0">136120</data>
    </edge>
    <edge source="HND" target="GBR">
      <data key="d0">13509</data>
    </edge>
    <edge source="HND" target="USA">
      <data key="d0">1591416</data>
    </edge>
    <edge source="GTM" target="BEL">
      <data key="d0">70297825</data>
    </edge>
    <edge source="GTM" target="BRA">
      <data key="d0">7466582</data>
    </edge>
    <edge source="GTM" target="BGR">
      <data key="d0">357723</data>
    </edge>
    <edge source="GTM" target="CAN">
      <data key="d0">125328844</data>
    </edge>
    <edge source="GTM" target="CHN">
      <data key="d0">7602229</data>
    </edge>
    <edge source="GTM" target="ECU">
      <data key="d0">321496</data>
    </edge>
    <edge source="GTM" target="SLV">
      <data key="d0">78743</data>
    </edge>
    <edge source="GTM" target="DEU">
      <data key="d0">1487489</data>
    </edge>
    <edge source="GTM" target="GRC">
      <data key="d0">9681777</data>
    </edge>
    <edge source="GTM" target="HND">
      <data key="d0">963668</data>
    </edge>
    <edge source="GTM" target="ITA">
      <data key="d0">30390095</data>
    </edge>
    <edge source="GTM" target="JPN">
      <data key="d0">6706024</data>
    </edge>
    <edge source="GTM" target="KAZ">
      <data key="d0">40012127</data>
    </edge>
    <edge source="GTM" target="KOR">
      <data key="d0">78956027</data>
    </edge>
    <edge source="GTM" target="MYS">
      <data key="d0">29109</data>
    </edge>
    <edge source="GTM" target="MEX">
      <data key="d0">447268</data>
    </edge>
    <edge source="GTM" target="NLD">
      <data key="d0">129528</data>
    </edge>
    <edge source="GTM" target="PAK">
      <data key="d0">24496</data>
    </edge>
    <edge source="GTM" target="PAN">
      <data key="d0">58743</data>
    </edge>
    <edge source="GTM" target="PER">
      <data key="d0">191969</data>
    </edge>
    <edge source="GTM" target="IND">
      <data key="d0">261043</data>
    </edge>
    <edge source="GTM" target="ESP">
      <data key="d0">12360868</data>
    </edge>
    <edge source="GTM" target="CHE">
      <data key="d0">598000</data>
    </edge>
    <edge source="GTM" target="TUR">
      <data key="d0">34836</data>
    </edge>
    <edge source="GTM" target="UKR">
      <data key="d0">36013161</data>
    </edge>
    <edge source="GTM" target="USA">
      <data key="d0">238258241</data>
    </edge>
    <edge source="BEN" target="CHN">
      <data key="d0">2133065</data>
    </edge>
    <edge source="BEN" target="DEU">
      <data key="d0">79605</data>
    </edge>
    <edge source="BEN" target="ITA">
      <data key="d0">26221</data>
    </edge>
    <edge source="BEN" target="KOR">
      <data key="d0">257824</data>
    </edge>
    <edge source="BEN" target="NLD">
      <data key="d0">10319</data>
    </edge>
    <edge source="BEN" target="IND">
      <data key="d0">2882940</data>
    </edge>
    <edge source="BEN" target="VNM">
      <data key="d0">151830</data>
    </edge>
    <edge source="BEN" target="THA">
      <data key="d0">177629</data>
    </edge>
    <edge source="BEN" target="ARE">
      <data key="d0">52104</data>
    </edge>
    <edge source="MAR" target="BEL">
      <data key="d0">5358600</data>
    </edge>
    <edge source="MAR" target="BGR">
      <data key="d0">7023947</data>
    </edge>
    <edge source="MAR" target="CAN">
      <data key="d0">8454806</data>
    </edge>
    <edge source="MAR" target="LKA">
      <data key="d0">58338</data>
    </edge>
    <edge source="MAR" target="CHN">
      <data key="d0">142303255</data>
    </edge>
    <edge source="MAR" target="CZE">
      <data key="d0">19539</data>
    </edge>
    <edge source="MAR" target="FRA">
      <data key="d0">7327817</data>
    </edge>
    <edge source="MAR" target="GEO">
      <data key="d0">1907419</data>
    </edge>
    <edge source="MAR" target="DEU">
      <data key="d0">41761370</data>
    </edge>
    <edge source="MAR" target="GRC">
      <data key="d0">799138</data>
    </edge>
    <edge source="MAR" target="HKG">
      <data key="d0">180239</data>
    </edge>
    <edge source="MAR" target="IDN">
      <data key="d0">343264</data>
    </edge>
    <edge source="MAR" target="ITA">
      <data key="d0">10066856</data>
    </edge>
    <edge source="MAR" target="JPN">
      <data key="d0">164595</data>
    </edge>
    <edge source="MAR" target="JOR">
      <data key="d0">291727</data>
    </edge>
    <edge source="MAR" target="KOR">
      <data key="d0">44708710</data>
    </edge>
    <edge source="MAR" target="LTU">
      <data key="d0">12620</data>
    </edge>
    <edge source="MAR" target="MYS">
      <data key="d0">1978518</data>
    </edge>
    <edge source="MAR" target="NAM">
      <data key="d0">8592393</data>
    </edge>
    <edge source="MAR" target="NLD">
      <data key="d0">12071179</data>
    </edge>
    <edge source="MAR" target="NOR">
      <data key="d0">1101455</data>
    </edge>
    <edge source="MAR" target="PAK">
      <data key="d0">823679</data>
    </edge>
    <edge source="MAR" target="POL">
      <data key="d0">14010942</data>
    </edge>
    <edge source="MAR" target="PRT">
      <data key="d0">79380</data>
    </edge>
    <edge source="MAR" target="ROU">
      <data key="d0">18036079</data>
    </edge>
    <edge source="MAR" target="RUS">
      <data key="d0">510394</data>
    </edge>
    <edge source="MAR" target="SAU">
      <data key="d0">586330</data>
    </edge>
    <edge source="MAR" target="IND">
      <data key="d0">13289837</data>
    </edge>
    <edge source="MAR" target="ZAF">
      <data key="d0">260641</data>
    </edge>
    <edge source="MAR" target="ESP">
      <data key="d0">43926367</data>
    </edge>
    <edge source="MAR" target="CHE">
      <data key="d0">38971</data>
    </edge>
    <edge source="MAR" target="THA">
      <data key="d0">48476</data>
    </edge>
    <edge source="MAR" target="ARE">
      <data key="d0">1630052</data>
    </edge>
    <edge source="MAR" target="TUN">
      <data key="d0">291263</data>
    </edge>
    <edge source="MAR" target="TUR">
      <data key="d0">1250328</data>
    </edge>
    <edge source="MAR" target="EGY">
      <data key="d0">80476</data>
    </edge>
    <edge source="MAR" target="GBR">
      <data key="d0">3126615</data>
    </edge>
    <edge source="MAR" target="USA">
      <data key="d0">821205</data>
    </edge>
    <edge source="SLV" target="BEL">
      <data key="d0">23831</data>
    </edge>
    <edge source="SLV" target="BRA">
      <data key="d0">1613348</data>
    </edge>
    <edge source="SLV" target="CAN">
      <data key="d0">99398</data>
    </edge>
    <edge source="SLV" target="CHN">
      <data key="d0">420610</data>
    </edge>
    <edge source="SLV" target="ECU">
      <data key="d0">1819811</data>
    </edge>
    <edge source="SLV" target="GTM">
      <data key="d0">667670</data>
    </edge>
    <edge source="SLV" target="HND">
      <data key="d0">3427375</data>
    </edge>
    <edge source="SLV" target="ITA">
      <data key="d0">54019</data>
    </edge>
    <edge source="SLV" target="KOR">
      <data key="d0">3898068</data>
    </edge>
    <edge source="SLV" target="MYS">
      <data key="d0">80670</data>
    </edge>
    <edge source="SLV" target="MEX">
      <data key="d0">123042</data>
    </edge>
    <edge source="SLV" target="NIC">
      <data key="d0">15120</data>
    </edge>
    <edge source="SLV" target="PAK">
      <data key="d0">34022</data>
    </edge>
    <edge source="SLV" target="IND">
      <data key="d0">992069</data>
    </edge>
    <edge source="SLV" target="VNM">
      <data key="d0">60888</data>
    </edge>
    <edge source="SLV" target="ESP">
      <data key="d0">299426</data>
    </edge>
    <edge source="SLV" target="USA">
      <data key="d0">5833837</data>
    </edge>
    <edge source="MRT" target="CHN">
      <data key="d0">565614357</data>
    </edge>
    <edge source="MRT" target="FRA">
      <data key="d0">13213353</data>
    </edge>
    <edge source="MRT" target="DEU">
      <data key="d0">41564733</data>
    </edge>
    <edge source="MRT" target="ITA">
      <data key="d0">45192455</data>
    </edge>
    <edge source="MRT" target="JPN">
      <data key="d0">16147282</data>
    </edge>
    <edge source="MRT" target="NLD">
      <data key="d0">1607085</data>
    </edge>
    <edge source="MRT" target="IND">
      <data key="d0">1176119</data>
    </edge>
    <edge source="MRT" target="SWE">
      <data key="d0">3037358</data>
    </edge>
    <edge source="MUS" target="FRA">
      <data key="d0">3355544</data>
    </edge>
    <edge source="MUS" target="MDG">
      <data key="d0">329524</data>
    </edge>
    <edge source="MUS" target="MYS">
      <data key="d0">35624</data>
    </edge>
    <edge source="MUS" target="PAK">
      <data key="d0">376710</data>
    </edge>
    <edge source="MUS" target="IND">
      <data key="d0">2892987</data>
    </edge>
    <edge source="MUS" target="SGP">
      <data key="d0">277847</data>
    </edge>
    <edge source="MUS" target="VNM">
      <data key="d0">225166</data>
    </edge>
    <edge source="MUS" target="THA">
      <data key="d0">68495</data>
    </edge>
    <edge source="MUS" target="ARE">
      <data key="d0">310556</data>
    </edge>
    <edge source="TUN" target="DZA">
      <data key="d0">63510</data>
    </edge>
    <edge source="TUN" target="AUT">
      <data key="d0">19416</data>
    </edge>
    <edge source="TUN" target="BEL">
      <data key="d0">5126901</data>
    </edge>
    <edge source="TUN" target="BRA">
      <data key="d0">45161</data>
    </edge>
    <edge source="TUN" target="BGR">
      <data key="d0">413467</data>
    </edge>
    <edge source="TUN" target="CZE">
      <data key="d0">132797</data>
    </edge>
    <edge source="TUN" target="ETH">
      <data key="d0">18162</data>
    </edge>
    <edge source="TUN" target="FRA">
      <data key="d0">6223982</data>
    </edge>
    <edge source="TUN" target="DEU">
      <data key="d0">4823205</data>
    </edge>
    <edge source="TUN" target="GRC">
      <data key="d0">1679566</data>
    </edge>
    <edge source="TUN" target="HKG">
      <data key="d0">8782582</data>
    </edge>
    <edge source="TUN" target="ITA">
      <data key="d0">2067556</data>
    </edge>
    <edge source="TUN" target="JOR">
      <data key="d0">2137671</data>
    </edge>
    <edge source="TUN" target="KOR">
      <data key="d0">930968</data>
    </edge>
    <edge source="TUN" target="NLD">
      <data key="d0">1598140</data>
    </edge>
    <edge source="TUN" target="IND">
      <data key="d0">158047</data>
    </edge>
    <edge source="TUN" target="SGP">
      <data key="d0">164703</data>
    </edge>
    <edge source="TUN" target="SVN">
      <data key="d0">262082</data>
    </edge>
    <edge source="TUN" target="ESP">
      <data key="d0">11684320</data>
    </edge>
    <edge source="TUN" target="SWE">
      <data key="d0">387662</data>
    </edge>
    <edge source="TUN" target="CHE">
      <data key="d0">14351</data>
    </edge>
    <edge source="TUN" target="ARE">
      <data key="d0">1432743</data>
    </edge>
    <edge source="TUN" target="EGY">
      <data key="d0">42923</data>
    </edge>
    <edge source="TUN" target="GBR">
      <data key="d0">507181</data>
    </edge>
    <edge source="TUN" target="USA">
      <data key="d0">1936300</data>
    </edge>
    <edge source="GMB" target="PAK">
      <data key="d0">17556</data>
    </edge>
    <edge source="GMB" target="IND">
      <data key="d0">35887</data>
    </edge>
    <edge source="PSE" target="ISR">
      <data key="d0">25525446</data>
    </edge>
    <edge source="PSE" target="JOR">
      <data key="d0">4796463</data>
    </edge>
    <edge source="PSE" target="SAU">
      <data key="d0">21137</data>
    </edge>
    <edge source="PSE" target="ESP">
      <data key="d0">38414</data>
    </edge>
    <edge source="LBN" target="BEL">
      <data key="d0">844770</data>
    </edge>
    <edge source="LBN" target="BGR">
      <data key="d0">5068475</data>
    </edge>
    <edge source="LBN" target="CHN">
      <data key="d0">2135473</data>
    </edge>
    <edge source="LBN" target="FRA">
      <data key="d0">3576975</data>
    </edge>
    <edge source="LBN" target="DEU">
      <data key="d0">1367814</data>
    </edge>
    <edge source="LBN" target="GRC">
      <data key="d0">11406317</data>
    </edge>
    <edge source="LBN" target="ITA">
      <data key="d0">3843822</data>
    </edge>
    <edge source="LBN" target="JPN">
      <data key="d0">10296801</data>
    </edge>
    <edge source="LBN" target="KOR">
      <data key="d0">38537192</data>
    </edge>
    <edge source="LBN" target="NLD">
      <data key="d0">1861217</data>
    </edge>
    <edge source="LBN" target="ROU">
      <data key="d0">167857</data>
    </edge>
    <edge source="LBN" target="IND">
      <data key="d0">9518104</data>
    </edge>
    <edge source="LBN" target="ESP">
      <data key="d0">177747</data>
    </edge>
    <edge source="LBN" target="THA">
      <data key="d0">37275</data>
    </edge>
    <edge source="LBN" target="ARE">
      <data key="d0">211306</data>
    </edge>
    <edge source="LBN" target="TUR">
      <data key="d0">45472158</data>
    </edge>
    <edge source="LBN" target="GBR">
      <data key="d0">42640</data>
    </edge>
    <edge source="LBN" target="USA">
      <data key="d0">102814</data>
    </edge>
    <edge source="NER" target="FRA">
      <data key="d0">279388600</data>
    </edge>
    <edge source="NER" target="USA">
      <data key="d0">19547373</data>
    </edge>
    <edge source="NER" target="BFA">
      <data key="d0">67424</data>
    </edge>
    <edge source="TGO" target="IND">
      <data key="d0">91668</data>
    </edge>
    <edge source="BFA" target="AUS">
      <data key="d0">31928</data>
    </edge>
    <edge source="BFA" target="CAN">
      <data key="d0">23885</data>
    </edge>
    <edge source="BFA" target="FRA">
      <data key="d0">17078</data>
    </edge>
    <edge source="BFA" target="GHA">
      <data key="d0">23779</data>
    </edge>
    <edge source="BFA" target="TGO">
      <data key="d0">42040</data>
    </edge>
    <edge source="JAM" target="CMR">
      <data key="d0">22541744</data>
    </edge>
    <edge source="JAM" target="CAN">
      <data key="d0">118094776</data>
    </edge>
    <edge source="JAM" target="CHN">
      <data key="d0">27057479</data>
    </edge>
    <edge source="JAM" target="CRI">
      <data key="d0">211274</data>
    </edge>
    <edge source="JAM" target="GEO">
      <data key="d0">22917451</data>
    </edge>
    <edge source="JAM" target="IDN">
      <data key="d0">48749</data>
    </edge>
    <edge source="JAM" target="ISR">
      <data key="d0">75937</data>
    </edge>
    <edge source="JAM" target="KOR">
      <data key="d0">513174</data>
    </edge>
    <edge source="JAM" target="LVA">
      <data key="d0">7932481</data>
    </edge>
    <edge source="JAM" target="NLD">
      <data key="d0">112823317</data>
    </edge>
    <edge source="JAM" target="RUS">
      <data key="d0">70567156</data>
    </edge>
    <edge source="JAM" target="IND">
      <data key="d0">73232</data>
    </edge>
    <edge source="JAM" target="VNM">
      <data key="d0">134810</data>
    </edge>
    <edge source="JAM" target="SWE">
      <data key="d0">7716258</data>
    </edge>
    <edge source="JAM" target="ARE">
      <data key="d0">272839</data>
    </edge>
    <edge source="JAM" target="USA">
      <data key="d0">132054075</data>
    </edge>
    <edge source="KGZ" target="CHN">
      <data key="d0">42727205</data>
    </edge>
    <edge source="KGZ" target="EST">
      <data key="d0">90754</data>
    </edge>
    <edge source="KGZ" target="DEU">
      <data key="d0">874232</data>
    </edge>
    <edge source="KGZ" target="KAZ">
      <data key="d0">25387240</data>
    </edge>
    <edge source="KGZ" target="LVA">
      <data key="d0">1459368</data>
    </edge>
    <edge source="KGZ" target="LTU">
      <data key="d0">6389397</data>
    </edge>
    <edge source="KGZ" target="NLD">
      <data key="d0">808889</data>
    </edge>
    <edge source="KGZ" target="POL">
      <data key="d0">150130</data>
    </edge>
    <edge source="KGZ" target="RUS">
      <data key="d0">1900392</data>
    </edge>
    <edge source="KGZ" target="TUR">
      <data key="d0">351586</data>
    </edge>
    <edge source="MDA" target="AUT">
      <data key="d0">1639012</data>
    </edge>
    <edge source="MDA" target="CZE">
      <data key="d0">19751</data>
    </edge>
    <edge source="MDA" target="DEU">
      <data key="d0">6450164</data>
    </edge>
    <edge source="MDA" target="NLD">
      <data key="d0">230473</data>
    </edge>
    <edge source="MDA" target="ROU">
      <data key="d0">978756</data>
    </edge>
    <edge source="MDA" target="TUR">
      <data key="d0">1302587</data>
    </edge>
    <edge source="MDA" target="UKR">
      <data key="d0">97133</data>
    </edge>
    <edge source="MWI" target="IND">
      <data key="d0">25644</data>
    </edge>
    <edge source="MWI" target="ZAF">
      <data key="d0">326216</data>
    </edge>
    <edge source="MWI" target="TZA">
      <data key="d0">633334</data>
    </edge>
    <edge source="ZWE" target="HKG">
      <data key="d0">147262</data>
    </edge>
    <edge source="ZWE" target="MOZ">
      <data key="d0">10453799</data>
    </edge>
    <edge source="ZWE" target="ZAF">
      <data key="d0">343486393</data>
    </edge>
  </graph>
</graphml>
