# Supplementary material for: Core-periphery structure in sectoral international trade networks: A new approach to an old theory
Source: PLoS One. 2020 Apr 2;15(4):e0229547. doi: 10.1371/journal.pone.0229547 (PMC7117750; doi:10.1371/journal.pone.0229547)
Supplement: S8 File — (ZIP) [file pone.0229547.s008.zip › S8_File/Networks 2016/29-CRUDE ANIMAL,VEG.MATERL..graphml]

<?xml version='1.0' encoding='utf-8'?>
<graphml xmlns="http://graphml.graphdrawing.org/xmlns" xmlns:xsi="http://www.w3.org/2001/XMLSchema-instance" xsi:schemaLocation="http://graphml.graphdrawing.org/xmlns http://graphml.graphdrawing.org/xmlns/1.0/graphml.xsd">
  <key attr.name="weight" attr.type="long" for="edge" id="d0" />
  <graph edgedefault="directed">
    <node id="ALB" />
    <node id="AUT" />
    <node id="BGR" />
    <node id="CAN" />
    <node id="LKA" />
    <node id="CHN" />
    <node id="HRV" />
    <node id="CZE" />
    <node id="FRA" />
    <node id="DEU" />
    <node id="GRC" />
    <node id="HUN" />
    <node id="ITA" />
    <node id="LVA" />
    <node id="NLD" />
    <node id="POL" />
    <node id="ROU" />
    <node id="SRB" />
    <node id="SVK" />
    <node id="ESP" />
    <node id="CHE" />
    <node id="TUR" />
    <node id="MKD" />
    <node id="EGY" />
    <node id="GBR" />
    <node id="USA" />
    <node id="DZA" />
    <node id="AZE" />
    <node id="GEO" />
    <node id="HKG" />
    <node id="JPN" />
    <node id="PAK" />
    <node id="RUS" />
    <node id="IND" />
    <node id="VNM" />
    <node id="THA" />
    <node id="ARG" />
    <node id="AUS" />
    <node id="BEL" />
    <node id="BOL" />
    <node id="BRA" />
    <node id="BLR" />
    <node id="CHL" />
    <node id="COL" />
    <node id="CRI" />
    <node id="DNK" />
    <node id="ECU" />
    <node id="GHA" />
    <node id="HND" />
    <node id="IRL" />
    <node id="CIV" />
    <node id="KAZ" />
    <node id="LBN" />
    <node id="MEX" />
    <node id="MAR" />
    <node id="NZL" />
    <node id="PRY" />
    <node id="PER" />
    <node id="PRT" />
    <node id="SGP" />
    <node id="ZAF" />
    <node id="TUN" />
    <node id="URY" />
    <node id="SLV" />
    <node id="ETH" />
    <node id="IDN" />
    <node id="ISR" />
    <node id="KOR" />
    <node id="MYS" />
    <node id="MUS" />
    <node id="OMN" />
    <node id="NOR" />
    <node id="PAN" />
    <node id="PHL" />
    <node id="SAU" />
    <node id="ZWE" />
    <node id="SWE" />
    <node id="ARE" />
    <node id="UGA" />
    <node id="EST" />
    <node id="FIN" />
    <node id="JOR" />
    <node id="LTU" />
    <node id="MDA" />
    <node id="NIC" />
    <node id="SVN" />
    <node id="UKR" />
    <node id="ARM" />
    <node id="CMR" />
    <node id="KGZ" />
    <node id="MWI" />
    <node id="NER" />
    <node id="SEN" />
    <node id="TGO" />
    <node id="BFA" />
    <node id="BWA" />
    <node id="NAM" />
    <node id="BEN" />
    <node id="GMB" />
    <node id="GTM" />
    <node id="MOZ" />
    <node id="TZA" />
    <node id="BDI" />
    <node id="KHM" />
    <node id="JAM" />
    <node id="CAF" />
    <node id="PSE" />
    <node id="MDG" />
    <node id="MRT" />
    <edge source="ALB" target="AUT">
      <data key="d0">821910</data>
    </edge>
    <edge source="ALB" target="BGR">
      <data key="d0">614570</data>
    </edge>
    <edge source="ALB" target="CAN">
      <data key="d0">155044</data>
    </edge>
    <edge source="ALB" target="LKA">
      <data key="d0">33135</data>
    </edge>
    <edge source="ALB" target="CHN">
      <data key="d0">96437</data>
    </edge>
    <edge source="ALB" target="HRV">
      <data key="d0">474187</data>
    </edge>
    <edge source="ALB" target="CZE">
      <data key="d0">500523</data>
    </edge>
    <edge source="ALB" target="FRA">
      <data key="d0">1653566</data>
    </edge>
    <edge source="ALB" target="DEU">
      <data key="d0">8137061</data>
    </edge>
    <edge source="ALB" target="GRC">
      <data key="d0">927621</data>
    </edge>
    <edge source="ALB" target="HUN">
      <data key="d0">509616</data>
    </edge>
    <edge source="ALB" target="ITA">
      <data key="d0">3460378</data>
    </edge>
    <edge source="ALB" target="LVA">
      <data key="d0">210833</data>
    </edge>
    <edge source="ALB" target="NLD">
      <data key="d0">353503</data>
    </edge>
    <edge source="ALB" target="POL">
      <data key="d0">1438225</data>
    </edge>
    <edge source="ALB" target="ROU">
      <data key="d0">101530</data>
    </edge>
    <edge source="ALB" target="SRB">
      <data key="d0">505957</data>
    </edge>
    <edge source="ALB" target="SVK">
      <data key="d0">127638</data>
    </edge>
    <edge source="ALB" target="ESP">
      <data key="d0">571548</data>
    </edge>
    <edge source="ALB" target="CHE">
      <data key="d0">172930</data>
    </edge>
    <edge source="ALB" target="TUR">
      <data key="d0">2659002</data>
    </edge>
    <edge source="ALB" target="MKD">
      <data key="d0">965373</data>
    </edge>
    <edge source="ALB" target="EGY">
      <data key="d0">1060615</data>
    </edge>
    <edge source="ALB" target="GBR">
      <data key="d0">36586</data>
    </edge>
    <edge source="ALB" target="USA">
      <data key="d0">8217252</data>
    </edge>
    <edge source="AUT" target="ALB">
      <data key="d0">200460</data>
    </edge>
    <edge source="AUT" target="DZA">
      <data key="d0">37290</data>
    </edge>
    <edge source="AUT" target="AUS">
      <data key="d0">702583</data>
    </edge>
    <edge source="AUT" target="BEL">
      <data key="d0">2620038</data>
    </edge>
    <edge source="AUT" target="BRA">
      <data key="d0">15039</data>
    </edge>
    <edge source="AUT" target="BGR">
      <data key="d0">913272</data>
    </edge>
    <edge source="AUT" target="CAN">
      <data key="d0">23307</data>
    </edge>
    <edge source="AUT" target="CHN">
      <data key="d0">539351</data>
    </edge>
    <edge source="AUT" target="COL">
      <data key="d0">49766</data>
    </edge>
    <edge source="AUT" target="CRI">
      <data key="d0">49590</data>
    </edge>
    <edge source="AUT" target="HRV">
      <data key="d0">1000546</data>
    </edge>
    <edge source="AUT" target="CZE">
      <data key="d0">6260027</data>
    </edge>
    <edge source="AUT" target="DNK">
      <data key="d0">135779</data>
    </edge>
    <edge source="AUT" target="EST">
      <data key="d0">10639</data>
    </edge>
    <edge source="AUT" target="FIN">
      <data key="d0">29345</data>
    </edge>
    <edge source="AUT" target="FRA">
      <data key="d0">4628689</data>
    </edge>
    <edge source="AUT" target="GEO">
      <data key="d0">13051</data>
    </edge>
    <edge source="AUT" target="DEU">
      <data key="d0">48975530</data>
    </edge>
    <edge source="AUT" target="GRC">
      <data key="d0">123812</data>
    </edge>
    <edge source="AUT" target="HKG">
      <data key="d0">386610</data>
    </edge>
    <edge source="AUT" target="HUN">
      <data key="d0">12445933</data>
    </edge>
    <edge source="AUT" target="IDN">
      <data key="d0">503010</data>
    </edge>
    <edge source="AUT" target="IRL">
      <data key="d0">33203</data>
    </edge>
    <edge source="AUT" target="ISR">
      <data key="d0">93234</data>
    </edge>
    <edge source="AUT" target="ITA">
      <data key="d0">12689612</data>
    </edge>
    <edge source="AUT" target="JPN">
      <data key="d0">558740</data>
    </edge>
    <edge source="AUT" target="KAZ">
      <data key="d0">37979</data>
    </edge>
    <edge source="AUT" target="JOR">
      <data key="d0">16642</data>
    </edge>
    <edge source="AUT" target="KOR">
      <data key="d0">710055</data>
    </edge>
    <edge source="AUT" target="LVA">
      <data key="d0">20273</data>
    </edge>
    <edge source="AUT" target="LTU">
      <data key="d0">18324</data>
    </edge>
    <edge source="AUT" target="MYS">
      <data key="d0">25701</data>
    </edge>
    <edge source="AUT" target="MEX">
      <data key="d0">16739</data>
    </edge>
    <edge source="AUT" target="MDA">
      <data key="d0">115641</data>
    </edge>
    <edge source="AUT" target="MAR">
      <data key="d0">65027</data>
    </edge>
    <edge source="AUT" target="NLD">
      <data key="d0">3331318</data>
    </edge>
    <edge source="AUT" target="NIC">
      <data key="d0">12761</data>
    </edge>
    <edge source="AUT" target="NOR">
      <data key="d0">72906</data>
    </edge>
    <edge source="AUT" target="PAN">
      <data key="d0">42164</data>
    </edge>
    <edge source="AUT" target="PRY">
      <data key="d0">16297</data>
    </edge>
    <edge source="AUT" target="PHL">
      <data key="d0">42757</data>
    </edge>
    <edge source="AUT" target="POL">
      <data key="d0">1373074</data>
    </edge>
    <edge source="AUT" target="PRT">
      <data key="d0">30481</data>
    </edge>
    <edge source="AUT" target="ROU">
      <data key="d0">2502394</data>
    </edge>
    <edge source="AUT" target="RUS">
      <data key="d0">749724</data>
    </edge>
    <edge source="AUT" target="SAU">
      <data key="d0">21229</data>
    </edge>
    <edge source="AUT" target="SRB">
      <data key="d0">1016262</data>
    </edge>
    <edge source="AUT" target="IND">
      <data key="d0">180397</data>
    </edge>
    <edge source="AUT" target="SGP">
      <data key="d0">10831</data>
    </edge>
    <edge source="AUT" target="SVK">
      <data key="d0">5051837</data>
    </edge>
    <edge source="AUT" target="SVN">
      <data key="d0">7600239</data>
    </edge>
    <edge source="AUT" target="ZAF">
      <data key="d0">50434</data>
    </edge>
    <edge source="AUT" target="ESP">
      <data key="d0">1821273</data>
    </edge>
    <edge source="AUT" target="SWE">
      <data key="d0">695320</data>
    </edge>
    <edge source="AUT" target="CHE">
      <data key="d0">9229646</data>
    </edge>
    <edge source="AUT" target="ARE">
      <data key="d0">21611</data>
    </edge>
    <edge source="AUT" target="TUN">
      <data key="d0">52344</data>
    </edge>
    <edge source="AUT" target="TUR">
      <data key="d0">515392</data>
    </edge>
    <edge source="AUT" target="UKR">
      <data key="d0">96552</data>
    </edge>
    <edge source="AUT" target="MKD">
      <data key="d0">78769</data>
    </edge>
    <edge source="AUT" target="GBR">
      <data key="d0">523838</data>
    </edge>
    <edge source="AUT" target="USA">
      <data key="d0">592541</data>
    </edge>
    <edge source="BGR" target="ALB">
      <data key="d0">111210</data>
    </edge>
    <edge source="BGR" target="AZE">
      <data key="d0">502461</data>
    </edge>
    <edge source="BGR" target="ARG">
      <data key="d0">271443</data>
    </edge>
    <edge source="BGR" target="AUS">
      <data key="d0">51882</data>
    </edge>
    <edge source="BGR" target="AUT">
      <data key="d0">240695</data>
    </edge>
    <edge source="BGR" target="ARM">
      <data key="d0">106335</data>
    </edge>
    <edge source="BGR" target="BEL">
      <data key="d0">208684</data>
    </edge>
    <edge source="BGR" target="BRA">
      <data key="d0">154240</data>
    </edge>
    <edge source="BGR" target="CAN">
      <data key="d0">634087</data>
    </edge>
    <edge source="BGR" target="CHN">
      <data key="d0">186554</data>
    </edge>
    <edge source="BGR" target="HRV">
      <data key="d0">623200</data>
    </edge>
    <edge source="BGR" target="CZE">
      <data key="d0">1352644</data>
    </edge>
    <edge source="BGR" target="FIN">
      <data key="d0">36341</data>
    </edge>
    <edge source="BGR" target="FRA">
      <data key="d0">2808471</data>
    </edge>
    <edge source="BGR" target="GEO">
      <data key="d0">120282</data>
    </edge>
    <edge source="BGR" target="DEU">
      <data key="d0">13879275</data>
    </edge>
    <edge source="BGR" target="GRC">
      <data key="d0">3834598</data>
    </edge>
    <edge source="BGR" target="HKG">
      <data key="d0">51022</data>
    </edge>
    <edge source="BGR" target="HUN">
      <data key="d0">228135</data>
    </edge>
    <edge source="BGR" target="IDN">
      <data key="d0">37168</data>
    </edge>
    <edge source="BGR" target="IRL">
      <data key="d0">18819</data>
    </edge>
    <edge source="BGR" target="ISR">
      <data key="d0">118874</data>
    </edge>
    <edge source="BGR" target="ITA">
      <data key="d0">1753980</data>
    </edge>
    <edge source="BGR" target="JPN">
      <data key="d0">1748400</data>
    </edge>
    <edge source="BGR" target="JOR">
      <data key="d0">39310</data>
    </edge>
    <edge source="BGR" target="KOR">
      <data key="d0">248339</data>
    </edge>
    <edge source="BGR" target="LVA">
      <data key="d0">112096</data>
    </edge>
    <edge source="BGR" target="LTU">
      <data key="d0">25198</data>
    </edge>
    <edge source="BGR" target="MEX">
      <data key="d0">329319</data>
    </edge>
    <edge source="BGR" target="MDA">
      <data key="d0">12536</data>
    </edge>
    <edge source="BGR" target="NLD">
      <data key="d0">2185900</data>
    </edge>
    <edge source="BGR" target="NZL">
      <data key="d0">11656</data>
    </edge>
    <edge source="BGR" target="POL">
      <data key="d0">2167138</data>
    </edge>
    <edge source="BGR" target="PRT">
      <data key="d0">96976</data>
    </edge>
    <edge source="BGR" target="ROU">
      <data key="d0">3977518</data>
    </edge>
    <edge source="BGR" target="RUS">
      <data key="d0">40509</data>
    </edge>
    <edge source="BGR" target="SAU">
      <data key="d0">53257</data>
    </edge>
    <edge source="BGR" target="SRB">
      <data key="d0">449099</data>
    </edge>
    <edge source="BGR" target="IND">
      <data key="d0">36185</data>
    </edge>
    <edge source="BGR" target="SGP">
      <data key="d0">10260</data>
    </edge>
    <edge source="BGR" target="SVK">
      <data key="d0">40874</data>
    </edge>
    <edge source="BGR" target="VNM">
      <data key="d0">48528</data>
    </edge>
    <edge source="BGR" target="SVN">
      <data key="d0">137620</data>
    </edge>
    <edge source="BGR" target="ESP">
      <data key="d0">3712895</data>
    </edge>
    <edge source="BGR" target="SWE">
      <data key="d0">11255</data>
    </edge>
    <edge source="BGR" target="CHE">
      <data key="d0">221733</data>
    </edge>
    <edge source="BGR" target="ARE">
      <data key="d0">239824</data>
    </edge>
    <edge source="BGR" target="TUR">
      <data key="d0">2192685</data>
    </edge>
    <edge source="BGR" target="MKD">
      <data key="d0">560617</data>
    </edge>
    <edge source="BGR" target="GBR">
      <data key="d0">1742705</data>
    </edge>
    <edge source="BGR" target="USA">
      <data key="d0">3092417</data>
    </edge>
    <edge source="CAN" target="ARG">
      <data key="d0">4909240</data>
    </edge>
    <edge source="CAN" target="AUS">
      <data key="d0">3146854</data>
    </edge>
    <edge source="CAN" target="AUT">
      <data key="d0">522324</data>
    </edge>
    <edge source="CAN" target="BEL">
      <data key="d0">431727</data>
    </edge>
    <edge source="CAN" target="BOL">
      <data key="d0">53968</data>
    </edge>
    <edge source="CAN" target="BWA">
      <data key="d0">22564</data>
    </edge>
    <edge source="CAN" target="BRA">
      <data key="d0">5393820</data>
    </edge>
    <edge source="CAN" target="BGR">
      <data key="d0">105132</data>
    </edge>
    <edge source="CAN" target="BLR">
      <data key="d0">437188</data>
    </edge>
    <edge source="CAN" target="CHL">
      <data key="d0">508832</data>
    </edge>
    <edge source="CAN" target="CHN">
      <data key="d0">51711351</data>
    </edge>
    <edge source="CAN" target="COL">
      <data key="d0">1546237</data>
    </edge>
    <edge source="CAN" target="CRI">
      <data key="d0">1501520</data>
    </edge>
    <edge source="CAN" target="CZE">
      <data key="d0">1957562</data>
    </edge>
    <edge source="CAN" target="DNK">
      <data key="d0">2557652</data>
    </edge>
    <edge source="CAN" target="ECU">
      <data key="d0">731004</data>
    </edge>
    <edge source="CAN" target="SLV">
      <data key="d0">352426</data>
    </edge>
    <edge source="CAN" target="FIN">
      <data key="d0">1611518</data>
    </edge>
    <edge source="CAN" target="FRA">
      <data key="d0">5953600</data>
    </edge>
    <edge source="CAN" target="GEO">
      <data key="d0">19211</data>
    </edge>
    <edge source="CAN" target="DEU">
      <data key="d0">14970780</data>
    </edge>
    <edge source="CAN" target="GRC">
      <data key="d0">30101</data>
    </edge>
    <edge source="CAN" target="GTM">
      <data key="d0">594647</data>
    </edge>
    <edge source="CAN" target="HND">
      <data key="d0">533997</data>
    </edge>
    <edge source="CAN" target="HKG">
      <data key="d0">180032092</data>
    </edge>
    <edge source="CAN" target="HUN">
      <data key="d0">787060</data>
    </edge>
    <edge source="CAN" target="IDN">
      <data key="d0">992167</data>
    </edge>
    <edge source="CAN" target="IRL">
      <data key="d0">12720</data>
    </edge>
    <edge source="CAN" target="ISR">
      <data key="d0">595254</data>
    </edge>
    <edge source="CAN" target="ITA">
      <data key="d0">5057968</data>
    </edge>
    <edge source="CAN" target="JAM">
      <data key="d0">165051</data>
    </edge>
    <edge source="CAN" target="JPN">
      <data key="d0">7292097</data>
    </edge>
    <edge source="CAN" target="KAZ">
      <data key="d0">183271</data>
    </edge>
    <edge source="CAN" target="JOR">
      <data key="d0">93744</data>
    </edge>
    <edge source="CAN" target="KOR">
      <data key="d0">2750410</data>
    </edge>
    <edge source="CAN" target="LBN">
      <data key="d0">133908</data>
    </edge>
    <edge source="CAN" target="LVA">
      <data key="d0">22642</data>
    </edge>
    <edge source="CAN" target="LTU">
      <data key="d0">214890</data>
    </edge>
    <edge source="CAN" target="MYS">
      <data key="d0">760486</data>
    </edge>
    <edge source="CAN" target="MUS">
      <data key="d0">79415</data>
    </edge>
    <edge source="CAN" target="MEX">
      <data key="d0">19491305</data>
    </edge>
    <edge source="CAN" target="MAR">
      <data key="d0">262528</data>
    </edge>
    <edge source="CAN" target="OMN">
      <data key="d0">66948</data>
    </edge>
    <edge source="CAN" target="NLD">
      <data key="d0">25958695</data>
    </edge>
    <edge source="CAN" target="NZL">
      <data key="d0">1068252</data>
    </edge>
    <edge source="CAN" target="NIC">
      <data key="d0">28878</data>
    </edge>
    <edge source="CAN" target="NOR">
      <data key="d0">97050</data>
    </edge>
    <edge source="CAN" target="PAK">
      <data key="d0">570547</data>
    </edge>
    <edge source="CAN" target="PAN">
      <data key="d0">1363250</data>
    </edge>
    <edge source="CAN" target="PRY">
      <data key="d0">166912</data>
    </edge>
    <edge source="CAN" target="PER">
      <data key="d0">3477535</data>
    </edge>
    <edge source="CAN" target="PHL">
      <data key="d0">2892758</data>
    </edge>
    <edge source="CAN" target="POL">
      <data key="d0">2598330</data>
    </edge>
    <edge source="CAN" target="PRT">
      <data key="d0">343888</data>
    </edge>
    <edge source="CAN" target="ROU">
      <data key="d0">196859</data>
    </edge>
    <edge source="CAN" target="RUS">
      <data key="d0">3846041</data>
    </edge>
    <edge source="CAN" target="SAU">
      <data key="d0">1084901</data>
    </edge>
    <edge source="CAN" target="SRB">
      <data key="d0">79167</data>
    </edge>
    <edge source="CAN" target="IND">
      <data key="d0">726208</data>
    </edge>
    <edge source="CAN" target="SGP">
      <data key="d0">1671618</data>
    </edge>
    <edge source="CAN" target="SVK">
      <data key="d0">222921</data>
    </edge>
    <edge source="CAN" target="VNM">
      <data key="d0">2490177</data>
    </edge>
    <edge source="CAN" target="SVN">
      <data key="d0">25550</data>
    </edge>
    <edge source="CAN" target="ZAF">
      <data key="d0">469728</data>
    </edge>
    <edge source="CAN" target="ZWE">
      <data key="d0">62446</data>
    </edge>
    <edge source="CAN" target="ESP">
      <data key="d0">2366546</data>
    </edge>
    <edge source="CAN" target="SWE">
      <data key="d0">934456</data>
    </edge>
    <edge source="CAN" target="CHE">
      <data key="d0">1454497</data>
    </edge>
    <edge source="CAN" target="THA">
      <data key="d0">4368387</data>
    </edge>
    <edge source="CAN" target="ARE">
      <data key="d0">513346</data>
    </edge>
    <edge source="CAN" target="TUN">
      <data key="d0">30580</data>
    </edge>
    <edge source="CAN" target="TUR">
      <data key="d0">2856103</data>
    </edge>
    <edge source="CAN" target="UGA">
      <data key="d0">31626</data>
    </edge>
    <edge source="CAN" target="UKR">
      <data key="d0">1443248</data>
    </edge>
    <edge source="CAN" target="EGY">
      <data key="d0">331796</data>
    </edge>
    <edge source="CAN" target="GBR">
      <data key="d0">7061198</data>
    </edge>
    <edge source="CAN" target="USA">
      <data key="d0">644237861</data>
    </edge>
    <edge source="CAN" target="URY">
      <data key="d0">1459548</data>
    </edge>
    <edge source="LKA" target="AZE">
      <data key="d0">46021</data>
    </edge>
    <edge source="LKA" target="AUS">
      <data key="d0">909861</data>
    </edge>
    <edge source="LKA" target="AUT">
      <data key="d0">22796</data>
    </edge>
    <edge source="LKA" target="BEL">
      <data key="d0">319633</data>
    </edge>
    <edge source="LKA" target="CAN">
      <data key="d0">1375391</data>
    </edge>
    <edge source="LKA" target="CHL">
      <data key="d0">80908</data>
    </edge>
    <edge source="LKA" target="CHN">
      <data key="d0">648738</data>
    </edge>
    <edge source="LKA" target="COL">
      <data key="d0">186465</data>
    </edge>
    <edge source="LKA" target="HRV">
      <data key="d0">15606</data>
    </edge>
    <edge source="LKA" target="CZE">
      <data key="d0">105379</data>
    </edge>
    <edge source="LKA" target="DNK">
      <data key="d0">241232</data>
    </edge>
    <edge source="LKA" target="ETH">
      <data key="d0">29114</data>
    </edge>
    <edge source="LKA" target="FRA">
      <data key="d0">1148264</data>
    </edge>
    <edge source="LKA" target="DEU">
      <data key="d0">552284</data>
    </edge>
    <edge source="LKA" target="GRC">
      <data key="d0">18163</data>
    </edge>
    <edge source="LKA" target="HKG">
      <data key="d0">57476</data>
    </edge>
    <edge source="LKA" target="IDN">
      <data key="d0">450881</data>
    </edge>
    <edge source="LKA" target="IRL">
      <data key="d0">10113</data>
    </edge>
    <edge source="LKA" target="ISR">
      <data key="d0">73973</data>
    </edge>
    <edge source="LKA" target="ITA">
      <data key="d0">287243</data>
    </edge>
    <edge source="LKA" target="JPN">
      <data key="d0">4649850</data>
    </edge>
    <edge source="LKA" target="KAZ">
      <data key="d0">11083</data>
    </edge>
    <edge source="LKA" target="JOR">
      <data key="d0">37564</data>
    </edge>
    <edge source="LKA" target="KOR">
      <data key="d0">596641</data>
    </edge>
    <edge source="LKA" target="LBN">
      <data key="d0">143802</data>
    </edge>
    <edge source="LKA" target="LTU">
      <data key="d0">70519</data>
    </edge>
    <edge source="LKA" target="MYS">
      <data key="d0">231321</data>
    </edge>
    <edge source="LKA" target="MUS">
      <data key="d0">32002</data>
    </edge>
    <edge source="LKA" target="MEX">
      <data key="d0">308304</data>
    </edge>
    <edge source="LKA" target="MDA">
      <data key="d0">13984</data>
    </edge>
    <edge source="LKA" target="OMN">
      <data key="d0">39686</data>
    </edge>
    <edge source="LKA" target="NLD">
      <data key="d0">8687537</data>
    </edge>
    <edge source="LKA" target="NZL">
      <data key="d0">57744</data>
    </edge>
    <edge source="LKA" target="NOR">
      <data key="d0">17624</data>
    </edge>
    <edge source="LKA" target="PAK">
      <data key="d0">8819440</data>
    </edge>
    <edge source="LKA" target="PER">
      <data key="d0">23677</data>
    </edge>
    <edge source="LKA" target="PHL">
      <data key="d0">139564</data>
    </edge>
    <edge source="LKA" target="POL">
      <data key="d0">59854</data>
    </edge>
    <edge source="LKA" target="PRT">
      <data key="d0">32515</data>
    </edge>
    <edge source="LKA" target="RUS">
      <data key="d0">48505</data>
    </edge>
    <edge source="LKA" target="SAU">
      <data key="d0">1525323</data>
    </edge>
    <edge source="LKA" target="IND">
      <data key="d0">2238729</data>
    </edge>
    <edge source="LKA" target="SGP">
      <data key="d0">210161</data>
    </edge>
    <edge source="LKA" target="VNM">
      <data key="d0">221241</data>
    </edge>
    <edge source="LKA" target="ZAF">
      <data key="d0">53762</data>
    </edge>
    <edge source="LKA" target="SWE">
      <data key="d0">74322</data>
    </edge>
    <edge source="LKA" target="CHE">
      <data key="d0">44778</data>
    </edge>
    <edge source="LKA" target="THA">
      <data key="d0">46807</data>
    </edge>
    <edge source="LKA" target="ARE">
      <data key="d0">1362701</data>
    </edge>
    <edge source="LKA" target="TUR">
      <data key="d0">556673</data>
    </edge>
    <edge source="LKA" target="UKR">
      <data key="d0">292868</data>
    </edge>
    <edge source="LKA" target="GBR">
      <data key="d0">1156104</data>
    </edge>
    <edge source="LKA" target="USA">
      <data key="d0">1842744</data>
    </edge>
    <edge source="CHN" target="ALB">
      <data key="d0">253786</data>
    </edge>
    <edge source="CHN" target="DZA">
      <data key="d0">929383</data>
    </edge>
    <edge source="CHN" target="AZE">
      <data key="d0">368435</data>
    </edge>
    <edge source="CHN" target="ARG">
      <data key="d0">4886766</data>
    </edge>
    <edge source="CHN" target="AUS">
      <data key="d0">38912911</data>
    </edge>
    <edge source="CHN" target="AUT">
      <data key="d0">14834456</data>
    </edge>
    <edge source="CHN" target="BEL">
      <data key="d0">23453803</data>
    </edge>
    <edge source="CHN" target="BOL">
      <data key="d0">55100</data>
    </edge>
    <edge source="CHN" target="BRA">
      <data key="d0">74596034</data>
    </edge>
    <edge source="CHN" target="BGR">
      <data key="d0">1915614</data>
    </edge>
    <edge source="CHN" target="BLR">
      <data key="d0">436830</data>
    </edge>
    <edge source="CHN" target="KHM">
      <data key="d0">2588030</data>
    </edge>
    <edge source="CHN" target="CMR">
      <data key="d0">73937</data>
    </edge>
    <edge source="CHN" target="CAN">
      <data key="d0">42796025</data>
    </edge>
    <edge source="CHN" target="LKA">
      <data key="d0">2331133</data>
    </edge>
    <edge source="CHN" target="CHL">
      <data key="d0">11186817</data>
    </edge>
    <edge source="CHN" target="COL">
      <data key="d0">3634065</data>
    </edge>
    <edge source="CHN" target="CRI">
      <data key="d0">785459</data>
    </edge>
    <edge source="CHN" target="HRV">
      <data key="d0">1598423</data>
    </edge>
    <edge source="CHN" target="CZE">
      <data key="d0">13538314</data>
    </edge>
    <edge source="CHN" target="DNK">
      <data key="d0">21599439</data>
    </edge>
    <edge source="CHN" target="ECU">
      <data key="d0">2249906</data>
    </edge>
    <edge source="CHN" target="ETH">
      <data key="d0">127785</data>
    </edge>
    <edge source="CHN" target="EST">
      <data key="d0">547239</data>
    </edge>
    <edge source="CHN" target="FIN">
      <data key="d0">723270</data>
    </edge>
    <edge source="CHN" target="FRA">
      <data key="d0">48099558</data>
    </edge>
    <edge source="CHN" target="GEO">
      <data key="d0">94567</data>
    </edge>
    <edge source="CHN" target="PSE">
      <data key="d0">11277</data>
    </edge>
    <edge source="CHN" target="DEU">
      <data key="d0">387509483</data>
    </edge>
    <edge source="CHN" target="GHA">
      <data key="d0">442703</data>
    </edge>
    <edge source="CHN" target="GRC">
      <data key="d0">1887062</data>
    </edge>
    <edge source="CHN" target="GTM">
      <data key="d0">371420</data>
    </edge>
    <edge source="CHN" target="HND">
      <data key="d0">16025</data>
    </edge>
    <edge source="CHN" target="HKG">
      <data key="d0">480356618</data>
    </edge>
    <edge source="CHN" target="HUN">
      <data key="d0">2749931</data>
    </edge>
    <edge source="CHN" target="IDN">
      <data key="d0">60406616</data>
    </edge>
    <edge source="CHN" target="IRL">
      <data key="d0">7634794</data>
    </edge>
    <edge source="CHN" target="ISR">
      <data key="d0">6840168</data>
    </edge>
    <edge source="CHN" target="ITA">
      <data key="d0">89573190</data>
    </edge>
    <edge source="CHN" target="CIV">
      <data key="d0">54812</data>
    </edge>
    <edge source="CHN" target="JAM">
      <data key="d0">89454</data>
    </edge>
    <edge source="CHN" target="JPN">
      <data key="d0">718932873</data>
    </edge>
    <edge source="CHN" target="KAZ">
      <data key="d0">1587632</data>
    </edge>
    <edge source="CHN" target="JOR">
      <data key="d0">2532513</data>
    </edge>
    <edge source="CHN" target="KOR">
      <data key="d0">301229285</data>
    </edge>
    <edge source="CHN" target="KGZ">
      <data key="d0">316628</data>
    </edge>
    <edge source="CHN" target="LBN">
      <data key="d0">822984</data>
    </edge>
    <edge source="CHN" target="LVA">
      <data key="d0">2103315</data>
    </edge>
    <edge source="CHN" target="LTU">
      <data key="d0">3182465</data>
    </edge>
    <edge source="CHN" target="MDG">
      <data key="d0">36104</data>
    </edge>
    <edge source="CHN" target="MYS">
      <data key="d0">76626177</data>
    </edge>
    <edge source="CHN" target="MUS">
      <data key="d0">878946</data>
    </edge>
    <edge source="CHN" target="MEX">
      <data key="d0">51783194</data>
    </edge>
    <edge source="CHN" target="MDA">
      <data key="d0">50387</data>
    </edge>
    <edge source="CHN" target="MAR">
      <data key="d0">10854621</data>
    </edge>
    <edge source="CHN" target="MOZ">
      <data key="d0">20327</data>
    </edge>
    <edge source="CHN" target="OMN">
      <data key="d0">125924</data>
    </edge>
    <edge source="CHN" target="NAM">
      <data key="d0">81997</data>
    </edge>
    <edge source="CHN" target="NLD">
      <data key="d0">203098327</data>
    </edge>
    <edge source="CHN" target="NZL">
      <data key="d0">9167363</data>
    </edge>
    <edge source="CHN" target="NIC">
      <data key="d0">49267</data>
    </edge>
    <edge source="CHN" target="NOR">
      <data key="d0">7644869</data>
    </edge>
    <edge source="CHN" target="PAK">
      <data key="d0">21340544</data>
    </edge>
    <edge source="CHN" target="PAN">
      <data key="d0">228489</data>
    </edge>
    <edge source="CHN" target="PRY">
      <data key="d0">37681</data>
    </edge>
    <edge source="CHN" target="PER">
      <data key="d0">14744615</data>
    </edge>
    <edge source="CHN" target="PHL">
      <data key="d0">25305982</data>
    </edge>
    <edge source="CHN" target="POL">
      <data key="d0">52959661</data>
    </edge>
    <edge source="CHN" target="PRT">
      <data key="d0">7992346</data>
    </edge>
    <edge source="CHN" target="ROU">
      <data key="d0">19629941</data>
    </edge>
    <edge source="CHN" target="RUS">
      <data key="d0">55268782</data>
    </edge>
    <edge source="CHN" target="SAU">
      <data key="d0">3538511</data>
    </edge>
    <edge source="CHN" target="SEN">
      <data key="d0">23937</data>
    </edge>
    <edge source="CHN" target="SRB">
      <data key="d0">291636</data>
    </edge>
    <edge source="CHN" target="IND">
      <data key="d0">54319342</data>
    </edge>
    <edge source="CHN" target="SGP">
      <data key="d0">40420248</data>
    </edge>
    <edge source="CHN" target="SVK">
      <data key="d0">1331884</data>
    </edge>
    <edge source="CHN" target="VNM">
      <data key="d0">205956248</data>
    </edge>
    <edge source="CHN" target="SVN">
      <data key="d0">1912694</data>
    </edge>
    <edge source="CHN" target="ZAF">
      <data key="d0">43138153</data>
    </edge>
    <edge source="CHN" target="ZWE">
      <data key="d0">80746</data>
    </edge>
    <edge source="CHN" target="ESP">
      <data key="d0">111628645</data>
    </edge>
    <edge source="CHN" target="SWE">
      <data key="d0">1470769</data>
    </edge>
    <edge source="CHN" target="CHE">
      <data key="d0">8475551</data>
    </edge>
    <edge source="CHN" target="THA">
      <data key="d0">277177804</data>
    </edge>
    <edge source="CHN" target="TGO">
      <data key="d0">294462</data>
    </edge>
    <edge source="CHN" target="ARE">
      <data key="d0">7154801</data>
    </edge>
    <edge source="CHN" target="TUN">
      <data key="d0">721148</data>
    </edge>
    <edge source="CHN" target="TUR">
      <data key="d0">22389292</data>
    </edge>
    <edge source="CHN" target="UGA">
      <data key="d0">180704</data>
    </edge>
    <edge source="CHN" target="UKR">
      <data key="d0">12009286</data>
    </edge>
    <edge source="CHN" target="MKD">
      <data key="d0">66366</data>
    </edge>
    <edge source="CHN" target="EGY">
      <data key="d0">12019535</data>
    </edge>
    <edge source="CHN" target="GBR">
      <data key="d0">55110802</data>
    </edge>
    <edge source="CHN" target="TZA">
      <data key="d0">998136</data>
    </edge>
    <edge source="CHN" target="USA">
      <data key="d0">602009964</data>
    </edge>
    <edge source="CHN" target="URY">
      <data key="d0">927017</data>
    </edge>
    <edge source="HRV" target="ALB">
      <data key="d0">100674</data>
    </edge>
    <edge source="HRV" target="AZE">
      <data key="d0">164227</data>
    </edge>
    <edge source="HRV" target="AUS">
      <data key="d0">26118</data>
    </edge>
    <edge source="HRV" target="AUT">
      <data key="d0">696732</data>
    </edge>
    <edge source="HRV" target="BEL">
      <data key="d0">159122</data>
    </edge>
    <edge source="HRV" target="BGR">
      <data key="d0">78090</data>
    </edge>
    <edge source="HRV" target="CHN">
      <data key="d0">21942</data>
    </edge>
    <edge source="HRV" target="CZE">
      <data key="d0">2197340</data>
    </edge>
    <edge source="HRV" target="DNK">
      <data key="d0">11378</data>
    </edge>
    <edge source="HRV" target="FRA">
      <data key="d0">486113</data>
    </edge>
    <edge source="HRV" target="DEU">
      <data key="d0">7866973</data>
    </edge>
    <edge source="HRV" target="GRC">
      <data key="d0">400297</data>
    </edge>
    <edge source="HRV" target="HKG">
      <data key="d0">33124</data>
    </edge>
    <edge source="HRV" target="HUN">
      <data key="d0">613695</data>
    </edge>
    <edge source="HRV" target="ISR">
      <data key="d0">32210</data>
    </edge>
    <edge source="HRV" target="ITA">
      <data key="d0">4686229</data>
    </edge>
    <edge source="HRV" target="KOR">
      <data key="d0">11109</data>
    </edge>
    <edge source="HRV" target="NLD">
      <data key="d0">549115</data>
    </edge>
    <edge source="HRV" target="POL">
      <data key="d0">243738</data>
    </edge>
    <edge source="HRV" target="ROU">
      <data key="d0">257121</data>
    </edge>
    <edge source="HRV" target="RUS">
      <data key="d0">261635</data>
    </edge>
    <edge source="HRV" target="SRB">
      <data key="d0">2231130</data>
    </edge>
    <edge source="HRV" target="IND">
      <data key="d0">516284</data>
    </edge>
    <edge source="HRV" target="SVK">
      <data key="d0">310724</data>
    </edge>
    <edge source="HRV" target="SVN">
      <data key="d0">2658876</data>
    </edge>
    <edge source="HRV" target="ZAF">
      <data key="d0">16894</data>
    </edge>
    <edge source="HRV" target="ESP">
      <data key="d0">76993</data>
    </edge>
    <edge source="HRV" target="SWE">
      <data key="d0">35629</data>
    </edge>
    <edge source="HRV" target="CHE">
      <data key="d0">330589</data>
    </edge>
    <edge source="HRV" target="TUR">
      <data key="d0">141283</data>
    </edge>
    <edge source="HRV" target="UKR">
      <data key="d0">22872</data>
    </edge>
    <edge source="HRV" target="MKD">
      <data key="d0">988353</data>
    </edge>
    <edge source="HRV" target="GBR">
      <data key="d0">147782</data>
    </edge>
    <edge source="HRV" target="USA">
      <data key="d0">883389</data>
    </edge>
    <edge source="CZE" target="ALB">
      <data key="d0">48467</data>
    </edge>
    <edge source="CZE" target="AZE">
      <data key="d0">11753</data>
    </edge>
    <edge source="CZE" target="AUS">
      <data key="d0">171116</data>
    </edge>
    <edge source="CZE" target="AUT">
      <data key="d0">4721220</data>
    </edge>
    <edge source="CZE" target="BEL">
      <data key="d0">1079342</data>
    </edge>
    <edge source="CZE" target="BGR">
      <data key="d0">686229</data>
    </edge>
    <edge source="CZE" target="BLR">
      <data key="d0">99051</data>
    </edge>
    <edge source="CZE" target="CAN">
      <data key="d0">167024</data>
    </edge>
    <edge source="CZE" target="CHL">
      <data key="d0">63782</data>
    </edge>
    <edge source="CZE" target="CHN">
      <data key="d0">7619750</data>
    </edge>
    <edge source="CZE" target="COL">
      <data key="d0">217605</data>
    </edge>
    <edge source="CZE" target="HRV">
      <data key="d0">526708</data>
    </edge>
    <edge source="CZE" target="DNK">
      <data key="d0">4247435</data>
    </edge>
    <edge source="CZE" target="EST">
      <data key="d0">13453</data>
    </edge>
    <edge source="CZE" target="FIN">
      <data key="d0">525405</data>
    </edge>
    <edge source="CZE" target="FRA">
      <data key="d0">10039766</data>
    </edge>
    <edge source="CZE" target="GEO">
      <data key="d0">12459</data>
    </edge>
    <edge source="CZE" target="DEU">
      <data key="d0">38276030</data>
    </edge>
    <edge source="CZE" target="GRC">
      <data key="d0">101176</data>
    </edge>
    <edge source="CZE" target="HKG">
      <data key="d0">859055</data>
    </edge>
    <edge source="CZE" target="HUN">
      <data key="d0">3190686</data>
    </edge>
    <edge source="CZE" target="IRL">
      <data key="d0">58922</data>
    </edge>
    <edge source="CZE" target="ISR">
      <data key="d0">59349</data>
    </edge>
    <edge source="CZE" target="ITA">
      <data key="d0">10642487</data>
    </edge>
    <edge source="CZE" target="JPN">
      <data key="d0">62054</data>
    </edge>
    <edge source="CZE" target="KAZ">
      <data key="d0">89071</data>
    </edge>
    <edge source="CZE" target="KOR">
      <data key="d0">475870</data>
    </edge>
    <edge source="CZE" target="KGZ">
      <data key="d0">42938</data>
    </edge>
    <edge source="CZE" target="LBN">
      <data key="d0">20785</data>
    </edge>
    <edge source="CZE" target="LVA">
      <data key="d0">229351</data>
    </edge>
    <edge source="CZE" target="LTU">
      <data key="d0">1033219</data>
    </edge>
    <edge source="CZE" target="MUS">
      <data key="d0">19521</data>
    </edge>
    <edge source="CZE" target="MEX">
      <data key="d0">867941</data>
    </edge>
    <edge source="CZE" target="MDA">
      <data key="d0">70018</data>
    </edge>
    <edge source="CZE" target="NLD">
      <data key="d0">4920299</data>
    </edge>
    <edge source="CZE" target="NOR">
      <data key="d0">1785682</data>
    </edge>
    <edge source="CZE" target="PAK">
      <data key="d0">117670</data>
    </edge>
    <edge source="CZE" target="POL">
      <data key="d0">14686765</data>
    </edge>
    <edge source="CZE" target="PRT">
      <data key="d0">217181</data>
    </edge>
    <edge source="CZE" target="ROU">
      <data key="d0">2653441</data>
    </edge>
    <edge source="CZE" target="RUS">
      <data key="d0">4568089</data>
    </edge>
    <edge source="CZE" target="SAU">
      <data key="d0">2701224</data>
    </edge>
    <edge source="CZE" target="SRB">
      <data key="d0">165546</data>
    </edge>
    <edge source="CZE" target="IND">
      <data key="d0">1383844</data>
    </edge>
    <edge source="CZE" target="SVK">
      <data key="d0">28558114</data>
    </edge>
    <edge source="CZE" target="VNM">
      <data key="d0">682185</data>
    </edge>
    <edge source="CZE" target="SVN">
      <data key="d0">181514</data>
    </edge>
    <edge source="CZE" target="ZAF">
      <data key="d0">727573</data>
    </edge>
    <edge source="CZE" target="ESP">
      <data key="d0">705229</data>
    </edge>
    <edge source="CZE" target="SWE">
      <data key="d0">1563977</data>
    </edge>
    <edge source="CZE" target="CHE">
      <data key="d0">2421900</data>
    </edge>
    <edge source="CZE" target="THA">
      <data key="d0">538986</data>
    </edge>
    <edge source="CZE" target="ARE">
      <data key="d0">399338</data>
    </edge>
    <edge source="CZE" target="TUR">
      <data key="d0">881418</data>
    </edge>
    <edge source="CZE" target="UGA">
      <data key="d0">140510</data>
    </edge>
    <edge source="CZE" target="UKR">
      <data key="d0">2530966</data>
    </edge>
    <edge source="CZE" target="MKD">
      <data key="d0">233366</data>
    </edge>
    <edge source="CZE" target="EGY">
      <data key="d0">2075026</data>
    </edge>
    <edge source="CZE" target="GBR">
      <data key="d0">6012658</data>
    </edge>
    <edge source="CZE" target="USA">
      <data key="d0">6165415</data>
    </edge>
    <edge source="FRA" target="ALB">
      <data key="d0">494169</data>
    </edge>
    <edge source="FRA" target="DZA">
      <data key="d0">19930859</data>
    </edge>
    <edge source="FRA" target="AZE">
      <data key="d0">2718691</data>
    </edge>
    <edge source="FRA" target="ARG">
      <data key="d0">8468958</data>
    </edge>
    <edge source="FRA" target="AUS">
      <data key="d0">10187377</data>
    </edge>
    <edge source="FRA" target="AUT">
      <data key="d0">9161976</data>
    </edge>
    <edge source="FRA" target="ARM">
      <data key="d0">216135</data>
    </edge>
    <edge source="FRA" target="BEL">
      <data key="d0">60798210</data>
    </edge>
    <edge source="FRA" target="BOL">
      <data key="d0">222263</data>
    </edge>
    <edge source="FRA" target="BRA">
      <data key="d0">17980109</data>
    </edge>
    <edge source="FRA" target="BGR">
      <data key="d0">2610503</data>
    </edge>
    <edge source="FRA" target="BDI">
      <data key="d0">41766</data>
    </edge>
    <edge source="FRA" target="BLR">
      <data key="d0">1275272</data>
    </edge>
    <edge source="FRA" target="KHM">
      <data key="d0">24017</data>
    </edge>
    <edge source="FRA" target="CMR">
      <data key="d0">1926337</data>
    </edge>
    <edge source="FRA" target="CAN">
      <data key="d0">3362150</data>
    </edge>
    <edge source="FRA" target="CAF">
      <data key="d0">138995</data>
    </edge>
    <edge source="FRA" target="LKA">
      <data key="d0">330532</data>
    </edge>
    <edge source="FRA" target="CHL">
      <data key="d0">3053100</data>
    </edge>
    <edge source="FRA" target="CHN">
      <data key="d0">27312492</data>
    </edge>
    <edge source="FRA" target="COL">
      <data key="d0">1575848</data>
    </edge>
    <edge source="FRA" target="CRI">
      <data key="d0">288024</data>
    </edge>
    <edge source="FRA" target="HRV">
      <data key="d0">1414992</data>
    </edge>
    <edge source="FRA" target="CZE">
      <data key="d0">3531964</data>
    </edge>
    <edge source="FRA" target="BEN">
      <data key="d0">863876</data>
    </edge>
    <edge source="FRA" target="DNK">
      <data key="d0">27503947</data>
    </edge>
    <edge source="FRA" target="ECU">
      <data key="d0">2107320</data>
    </edge>
    <edge source="FRA" target="EST">
      <data key="d0">257318</data>
    </edge>
    <edge source="FRA" target="FIN">
      <data key="d0">2004825</data>
    </edge>
    <edge source="FRA" target="GEO">
      <data key="d0">219043</data>
    </edge>
    <edge source="FRA" target="DEU">
      <data key="d0">116859253</data>
    </edge>
    <edge source="FRA" target="GHA">
      <data key="d0">1290719</data>
    </edge>
    <edge source="FRA" target="GRC">
      <data key="d0">5104403</data>
    </edge>
    <edge source="FRA" target="GTM">
      <data key="d0">313439</data>
    </edge>
    <edge source="FRA" target="HKG">
      <data key="d0">9416612</data>
    </edge>
    <edge source="FRA" target="HUN">
      <data key="d0">10961581</data>
    </edge>
    <edge source="FRA" target="IDN">
      <data key="d0">4123131</data>
    </edge>
    <edge source="FRA" target="IRL">
      <data key="d0">9646012</data>
    </edge>
    <edge source="FRA" target="ISR">
      <data key="d0">5443986</data>
    </edge>
    <edge source="FRA" target="ITA">
      <data key="d0">141208421</data>
    </edge>
    <edge source="FRA" target="CIV">
      <data key="d0">3768566</data>
    </edge>
    <edge source="FRA" target="JPN">
      <data key="d0">16529872</data>
    </edge>
    <edge source="FRA" target="KAZ">
      <data key="d0">2310114</data>
    </edge>
    <edge source="FRA" target="JOR">
      <data key="d0">2084004</data>
    </edge>
    <edge source="FRA" target="KOR">
      <data key="d0">9497876</data>
    </edge>
    <edge source="FRA" target="KGZ">
      <data key="d0">300571</data>
    </edge>
    <edge source="FRA" target="LBN">
      <data key="d0">1609289</data>
    </edge>
    <edge source="FRA" target="LVA">
      <data key="d0">355588</data>
    </edge>
    <edge source="FRA" target="LTU">
      <data key="d0">1479138</data>
    </edge>
    <edge source="FRA" target="MDG">
      <data key="d0">1085571</data>
    </edge>
    <edge source="FRA" target="MYS">
      <data key="d0">1051881</data>
    </edge>
    <edge source="FRA" target="MRT">
      <data key="d0">134459</data>
    </edge>
    <edge source="FRA" target="MUS">
      <data key="d0">647711</data>
    </edge>
    <edge source="FRA" target="MEX">
      <data key="d0">12131383</data>
    </edge>
    <edge source="FRA" target="MDA">
      <data key="d0">1282166</data>
    </edge>
    <edge source="FRA" target="MAR">
      <data key="d0">53833898</data>
    </edge>
    <edge source="FRA" target="MOZ">
      <data key="d0">140472</data>
    </edge>
    <edge source="FRA" target="OMN">
      <data key="d0">320459</data>
    </edge>
    <edge source="FRA" target="NLD">
      <data key="d0">131687229</data>
    </edge>
    <edge source="FRA" target="NZL">
      <data key="d0">5553345</data>
    </edge>
    <edge source="FRA" target="NER">
      <data key="d0">840425</data>
    </edge>
    <edge source="FRA" target="NOR">
      <data key="d0">4828652</data>
    </edge>
    <edge source="FRA" target="PAK">
      <data key="d0">2296430</data>
    </edge>
    <edge source="FRA" target="PAN">
      <data key="d0">295862</data>
    </edge>
    <edge source="FRA" target="PER">
      <data key="d0">594482</data>
    </edge>
    <edge source="FRA" target="PHL">
      <data key="d0">2523881</data>
    </edge>
    <edge source="FRA" target="POL">
      <data key="d0">30674204</data>
    </edge>
    <edge source="FRA" target="PRT">
      <data key="d0">15645846</data>
    </edge>
    <edge source="FRA" target="ROU">
      <data key="d0">8623455</data>
    </edge>
    <edge source="FRA" target="RUS">
      <data key="d0">29964361</data>
    </edge>
    <edge source="FRA" target="SAU">
      <data key="d0">4060815</data>
    </edge>
    <edge source="FRA" target="SEN">
      <data key="d0">5459664</data>
    </edge>
    <edge source="FRA" target="SRB">
      <data key="d0">1384886</data>
    </edge>
    <edge source="FRA" target="IND">
      <data key="d0">7475720</data>
    </edge>
    <edge source="FRA" target="SGP">
      <data key="d0">4118981</data>
    </edge>
    <edge source="FRA" target="SVK">
      <data key="d0">1470642</data>
    </edge>
    <edge source="FRA" target="VNM">
      <data key="d0">9334730</data>
    </edge>
    <edge source="FRA" target="SVN">
      <data key="d0">1551184</data>
    </edge>
    <edge source="FRA" target="ZAF">
      <data key="d0">7972903</data>
    </edge>
    <edge source="FRA" target="ZWE">
      <data key="d0">50842</data>
    </edge>
    <edge source="FRA" target="ESP">
      <data key="d0">157274693</data>
    </edge>
    <edge source="FRA" target="SWE">
      <data key="d0">5257283</data>
    </edge>
    <edge source="FRA" target="CHE">
      <data key="d0">38397540</data>
    </edge>
    <edge source="FRA" target="THA">
      <data key="d0">3930269</data>
    </edge>
    <edge source="FRA" target="TGO">
      <data key="d0">655685</data>
    </edge>
    <edge source="FRA" target="ARE">
      <data key="d0">2440433</data>
    </edge>
    <edge source="FRA" target="TUN">
      <data key="d0">6383090</data>
    </edge>
    <edge source="FRA" target="TUR">
      <data key="d0">19510097</data>
    </edge>
    <edge source="FRA" target="UKR">
      <data key="d0">4812313</data>
    </edge>
    <edge source="FRA" target="MKD">
      <data key="d0">319401</data>
    </edge>
    <edge source="FRA" target="EGY">
      <data key="d0">15727995</data>
    </edge>
    <edge source="FRA" target="GBR">
      <data key="d0">57574020</data>
    </edge>
    <edge source="FRA" target="USA">
      <data key="d0">93469011</data>
    </edge>
    <edge source="FRA" target="BFA">
      <data key="d0">3025698</data>
    </edge>
    <edge source="FRA" target="URY">
      <data key="d0">982094</data>
    </edge>
    <edge source="DEU" target="ALB">
      <data key="d0">371778</data>
    </edge>
    <edge source="DEU" target="DZA">
      <data key="d0">2810170</data>
    </edge>
    <edge source="DEU" target="AZE">
      <data key="d0">439018</data>
    </edge>
    <edge source="DEU" target="ARG">
      <data key="d0">4123116</data>
    </edge>
    <edge source="DEU" target="AUS">
      <data key="d0">8178658</data>
    </edge>
    <edge source="DEU" target="AUT">
      <data key="d0">205943118</data>
    </edge>
    <edge source="DEU" target="ARM">
      <data key="d0">377217</data>
    </edge>
    <edge source="DEU" target="BEL">
      <data key="d0">66793916</data>
    </edge>
    <edge source="DEU" target="BOL">
      <data key="d0">355570</data>
    </edge>
    <edge source="DEU" target="BRA">
      <data key="d0">33323278</data>
    </edge>
    <edge source="DEU" target="BGR">
      <data key="d0">15194472</data>
    </edge>
    <edge source="DEU" target="BDI">
      <data key="d0">662968</data>
    </edge>
    <edge source="DEU" target="BLR">
      <data key="d0">10623654</data>
    </edge>
    <edge source="DEU" target="KHM">
      <data key="d0">631768</data>
    </edge>
    <edge source="DEU" target="CMR">
      <data key="d0">1512513</data>
    </edge>
    <edge source="DEU" target="CAN">
      <data key="d0">7589898</data>
    </edge>
    <edge source="DEU" target="CAF">
      <data key="d0">66546</data>
    </edge>
    <edge source="DEU" target="LKA">
      <data key="d0">2610985</data>
    </edge>
    <edge source="DEU" target="CHL">
      <data key="d0">14369755</data>
    </edge>
    <edge source="DEU" target="CHN">
      <data key="d0">88541817</data>
    </edge>
    <edge source="DEU" target="COL">
      <data key="d0">1759096</data>
    </edge>
    <edge source="DEU" target="CRI">
      <data key="d0">431179</data>
    </edge>
    <edge source="DEU" target="HRV">
      <data key="d0">9460656</data>
    </edge>
    <edge source="DEU" target="CZE">
      <data key="d0">66438045</data>
    </edge>
    <edge source="DEU" target="BEN">
      <data key="d0">156790</data>
    </edge>
    <edge source="DEU" target="DNK">
      <data key="d0">90087780</data>
    </edge>
    <edge source="DEU" target="ECU">
      <data key="d0">509650</data>
    </edge>
    <edge source="DEU" target="SLV">
      <data key="d0">247863</data>
    </edge>
    <edge source="DEU" target="ETH">
      <data key="d0">2869469</data>
    </edge>
    <edge source="DEU" target="EST">
      <data key="d0">5408518</data>
    </edge>
    <edge source="DEU" target="FIN">
      <data key="d0">20306921</data>
    </edge>
    <edge source="DEU" target="FRA">
      <data key="d0">312297122</data>
    </edge>
    <edge source="DEU" target="GEO">
      <data key="d0">1184989</data>
    </edge>
    <edge source="DEU" target="GMB">
      <data key="d0">18372</data>
    </edge>
    <edge source="DEU" target="PSE">
      <data key="d0">87713</data>
    </edge>
    <edge source="DEU" target="GHA">
      <data key="d0">693297</data>
    </edge>
    <edge source="DEU" target="GRC">
      <data key="d0">10433875</data>
    </edge>
    <edge source="DEU" target="GTM">
      <data key="d0">892456</data>
    </edge>
    <edge source="DEU" target="HND">
      <data key="d0">2035068</data>
    </edge>
    <edge source="DEU" target="HKG">
      <data key="d0">52956526</data>
    </edge>
    <edge source="DEU" target="HUN">
      <data key="d0">43343483</data>
    </edge>
    <edge source="DEU" target="IDN">
      <data key="d0">5137890</data>
    </edge>
    <edge source="DEU" target="IRL">
      <data key="d0">10893823</data>
    </edge>
    <edge source="DEU" target="ISR">
      <data key="d0">4210152</data>
    </edge>
    <edge source="DEU" target="ITA">
      <data key="d0">100759386</data>
    </edge>
    <edge source="DEU" target="CIV">
      <data key="d0">297698</data>
    </edge>
    <edge source="DEU" target="JAM">
      <data key="d0">216749</data>
    </edge>
    <edge source="DEU" target="JPN">
      <data key="d0">20523061</data>
    </edge>
    <edge source="DEU" target="KAZ">
      <data key="d0">3184386</data>
    </edge>
    <edge source="DEU" target="JOR">
      <data key="d0">907001</data>
    </edge>
    <edge source="DEU" target="KOR">
      <data key="d0">13588647</data>
    </edge>
    <edge source="DEU" target="KGZ">
      <data key="d0">527141</data>
    </edge>
    <edge source="DEU" target="LBN">
      <data key="d0">1315751</data>
    </edge>
    <edge source="DEU" target="LVA">
      <data key="d0">11753519</data>
    </edge>
    <edge source="DEU" target="LTU">
      <data key="d0">15114565</data>
    </edge>
    <edge source="DEU" target="MDG">
      <data key="d0">323525</data>
    </edge>
    <edge source="DEU" target="MYS">
      <data key="d0">1782768</data>
    </edge>
    <edge source="DEU" target="MUS">
      <data key="d0">300664</data>
    </edge>
    <edge source="DEU" target="MEX">
      <data key="d0">12392560</data>
    </edge>
    <edge source="DEU" target="MDA">
      <data key="d0">2179697</data>
    </edge>
    <edge source="DEU" target="MAR">
      <data key="d0">5964531</data>
    </edge>
    <edge source="DEU" target="OMN">
      <data key="d0">76377</data>
    </edge>
    <edge source="DEU" target="NAM">
      <data key="d0">661362</data>
    </edge>
    <edge source="DEU" target="NLD">
      <data key="d0">427327312</data>
    </edge>
    <edge source="DEU" target="NZL">
      <data key="d0">1807577</data>
    </edge>
    <edge source="DEU" target="NIC">
      <data key="d0">54188</data>
    </edge>
    <edge source="DEU" target="NOR">
      <data key="d0">27725409</data>
    </edge>
    <edge source="DEU" target="PAK">
      <data key="d0">3195627</data>
    </edge>
    <edge source="DEU" target="PAN">
      <data key="d0">133037</data>
    </edge>
    <edge source="DEU" target="PRY">
      <data key="d0">109392</data>
    </edge>
    <edge source="DEU" target="PER">
      <data key="d0">358665</data>
    </edge>
    <edge source="DEU" target="PHL">
      <data key="d0">10792746</data>
    </edge>
    <edge source="DEU" target="POL">
      <data key="d0">181603119</data>
    </edge>
    <edge source="DEU" target="PRT">
      <data key="d0">13281017</data>
    </edge>
    <edge source="DEU" target="ROU">
      <data key="d0">22981685</data>
    </edge>
    <edge source="DEU" target="RUS">
      <data key="d0">84655170</data>
    </edge>
    <edge source="DEU" target="SAU">
      <data key="d0">1581095</data>
    </edge>
    <edge source="DEU" target="SEN">
      <data key="d0">102838</data>
    </edge>
    <edge source="DEU" target="SRB">
      <data key="d0">7629505</data>
    </edge>
    <edge source="DEU" target="IND">
      <data key="d0">5493225</data>
    </edge>
    <edge source="DEU" target="SGP">
      <data key="d0">3467001</data>
    </edge>
    <edge source="DEU" target="SVK">
      <data key="d0">22528535</data>
    </edge>
    <edge source="DEU" target="VNM">
      <data key="d0">8300889</data>
    </edge>
    <edge source="DEU" target="SVN">
      <data key="d0">10823421</data>
    </edge>
    <edge source="DEU" target="ZAF">
      <data key="d0">13070009</data>
    </edge>
    <edge source="DEU" target="ZWE">
      <data key="d0">14883</data>
    </edge>
    <edge source="DEU" target="ESP">
      <data key="d0">63326240</data>
    </edge>
    <edge source="DEU" target="SWE">
      <data key="d0">59945946</data>
    </edge>
    <edge source="DEU" target="CHE">
      <data key="d0">185757745</data>
    </edge>
    <edge source="DEU" target="THA">
      <data key="d0">8759833</data>
    </edge>
    <edge source="DEU" target="ARE">
      <data key="d0">1729295</data>
    </edge>
    <edge source="DEU" target="TUN">
      <data key="d0">985640</data>
    </edge>
    <edge source="DEU" target="TUR">
      <data key="d0">20449769</data>
    </edge>
    <edge source="DEU" target="UGA">
      <data key="d0">38519</data>
    </edge>
    <edge source="DEU" target="UKR">
      <data key="d0">25004984</data>
    </edge>
    <edge source="DEU" target="MKD">
      <data key="d0">1750392</data>
    </edge>
    <edge source="DEU" target="EGY">
      <data key="d0">16340309</data>
    </edge>
    <edge source="DEU" target="GBR">
      <data key="d0">158285496</data>
    </edge>
    <edge source="DEU" target="TZA">
      <data key="d0">73977</data>
    </edge>
    <edge source="DEU" target="USA">
      <data key="d0">85937205</data>
    </edge>
    <edge source="DEU" target="BFA">
      <data key="d0">990583</data>
    </edge>
    <edge source="DEU" target="URY">
      <data key="d0">892945</data>
    </edge>
    <edge source="GRC" target="ALB">
      <data key="d0">1043012</data>
    </edge>
    <edge source="GRC" target="DZA">
      <data key="d0">176394</data>
    </edge>
    <edge source="GRC" target="ARG">
      <data key="d0">16600</data>
    </edge>
    <edge source="GRC" target="AUS">
      <data key="d0">340723</data>
    </edge>
    <edge source="GRC" target="AUT">
      <data key="d0">48813</data>
    </edge>
    <edge source="GRC" target="BEL">
      <data key="d0">215690</data>
    </edge>
    <edge source="GRC" target="BGR">
      <data key="d0">2350583</data>
    </edge>
    <edge source="GRC" target="CAN">
      <data key="d0">277096</data>
    </edge>
    <edge source="GRC" target="CHN">
      <data key="d0">865921</data>
    </edge>
    <edge source="GRC" target="HRV">
      <data key="d0">234640</data>
    </edge>
    <edge source="GRC" target="CZE">
      <data key="d0">93675</data>
    </edge>
    <edge source="GRC" target="FRA">
      <data key="d0">1743948</data>
    </edge>
    <edge source="GRC" target="GEO">
      <data key="d0">103791</data>
    </edge>
    <edge source="GRC" target="DEU">
      <data key="d0">2116932</data>
    </edge>
    <edge source="GRC" target="HKG">
      <data key="d0">437036</data>
    </edge>
    <edge source="GRC" target="HUN">
      <data key="d0">77442</data>
    </edge>
    <edge source="GRC" target="ISR">
      <data key="d0">595274</data>
    </edge>
    <edge source="GRC" target="ITA">
      <data key="d0">3207154</data>
    </edge>
    <edge source="GRC" target="JPN">
      <data key="d0">253466</data>
    </edge>
    <edge source="GRC" target="JOR">
      <data key="d0">483529</data>
    </edge>
    <edge source="GRC" target="KOR">
      <data key="d0">86068</data>
    </edge>
    <edge source="GRC" target="LBN">
      <data key="d0">665172</data>
    </edge>
    <edge source="GRC" target="MRT">
      <data key="d0">959748</data>
    </edge>
    <edge source="GRC" target="MUS">
      <data key="d0">47976</data>
    </edge>
    <edge source="GRC" target="MDA">
      <data key="d0">378644</data>
    </edge>
    <edge source="GRC" target="MAR">
      <data key="d0">95589</data>
    </edge>
    <edge source="GRC" target="NLD">
      <data key="d0">2467551</data>
    </edge>
    <edge source="GRC" target="NOR">
      <data key="d0">916625</data>
    </edge>
    <edge source="GRC" target="POL">
      <data key="d0">148265</data>
    </edge>
    <edge source="GRC" target="PRT">
      <data key="d0">37762</data>
    </edge>
    <edge source="GRC" target="ROU">
      <data key="d0">2310115</data>
    </edge>
    <edge source="GRC" target="RUS">
      <data key="d0">233296</data>
    </edge>
    <edge source="GRC" target="SAU">
      <data key="d0">1054693</data>
    </edge>
    <edge source="GRC" target="SRB">
      <data key="d0">663757</data>
    </edge>
    <edge source="GRC" target="SGP">
      <data key="d0">20421</data>
    </edge>
    <edge source="GRC" target="SVK">
      <data key="d0">109438</data>
    </edge>
    <edge source="GRC" target="SVN">
      <data key="d0">32986</data>
    </edge>
    <edge source="GRC" target="ZAF">
      <data key="d0">14519</data>
    </edge>
    <edge source="GRC" target="ESP">
      <data key="d0">966640</data>
    </edge>
    <edge source="GRC" target="SWE">
      <data key="d0">19091</data>
    </edge>
    <edge source="GRC" target="CHE">
      <data key="d0">162596</data>
    </edge>
    <edge source="GRC" target="THA">
      <data key="d0">181304</data>
    </edge>
    <edge source="GRC" target="ARE">
      <data key="d0">1769768</data>
    </edge>
    <edge source="GRC" target="TUN">
      <data key="d0">328227</data>
    </edge>
    <edge source="GRC" target="TUR">
      <data key="d0">2107190</data>
    </edge>
    <edge source="GRC" target="MKD">
      <data key="d0">754930</data>
    </edge>
    <edge source="GRC" target="EGY">
      <data key="d0">1184807</data>
    </edge>
    <edge source="GRC" target="GBR">
      <data key="d0">467248</data>
    </edge>
    <edge source="GRC" target="USA">
      <data key="d0">2551522</data>
    </edge>
    <edge source="HUN" target="DZA">
      <data key="d0">60106</data>
    </edge>
    <edge source="HUN" target="AZE">
      <data key="d0">139555</data>
    </edge>
    <edge source="HUN" target="ARG">
      <data key="d0">33015</data>
    </edge>
    <edge source="HUN" target="AUS">
      <data key="d0">816935</data>
    </edge>
    <edge source="HUN" target="AUT">
      <data key="d0">8565614</data>
    </edge>
    <edge source="HUN" target="ARM">
      <data key="d0">109416</data>
    </edge>
    <edge source="HUN" target="BEL">
      <data key="d0">1308864</data>
    </edge>
    <edge source="HUN" target="BGR">
      <data key="d0">794514</data>
    </edge>
    <edge source="HUN" target="BLR">
      <data key="d0">10910</data>
    </edge>
    <edge source="HUN" target="CAN">
      <data key="d0">260502</data>
    </edge>
    <edge source="HUN" target="CHN">
      <data key="d0">4632549</data>
    </edge>
    <edge source="HUN" target="HRV">
      <data key="d0">2079099</data>
    </edge>
    <edge source="HUN" target="CZE">
      <data key="d0">5084564</data>
    </edge>
    <edge source="HUN" target="DNK">
      <data key="d0">3334945</data>
    </edge>
    <edge source="HUN" target="ETH">
      <data key="d0">20800</data>
    </edge>
    <edge source="HUN" target="FIN">
      <data key="d0">204316</data>
    </edge>
    <edge source="HUN" target="FRA">
      <data key="d0">2989954</data>
    </edge>
    <edge source="HUN" target="GEO">
      <data key="d0">103256</data>
    </edge>
    <edge source="HUN" target="DEU">
      <data key="d0">29253607</data>
    </edge>
    <edge source="HUN" target="GRC">
      <data key="d0">337412</data>
    </edge>
    <edge source="HUN" target="HKG">
      <data key="d0">2269871</data>
    </edge>
    <edge source="HUN" target="IDN">
      <data key="d0">1465681</data>
    </edge>
    <edge source="HUN" target="ISR">
      <data key="d0">144846</data>
    </edge>
    <edge source="HUN" target="ITA">
      <data key="d0">7557980</data>
    </edge>
    <edge source="HUN" target="CIV">
      <data key="d0">10514</data>
    </edge>
    <edge source="HUN" target="JPN">
      <data key="d0">9786099</data>
    </edge>
    <edge source="HUN" target="JOR">
      <data key="d0">84334</data>
    </edge>
    <edge source="HUN" target="KOR">
      <data key="d0">553730</data>
    </edge>
    <edge source="HUN" target="LBN">
      <data key="d0">90338</data>
    </edge>
    <edge source="HUN" target="LVA">
      <data key="d0">80053</data>
    </edge>
    <edge source="HUN" target="LTU">
      <data key="d0">27285</data>
    </edge>
    <edge source="HUN" target="MYS">
      <data key="d0">172968</data>
    </edge>
    <edge source="HUN" target="MEX">
      <data key="d0">11860</data>
    </edge>
    <edge source="HUN" target="MDA">
      <data key="d0">232305</data>
    </edge>
    <edge source="HUN" target="MAR">
      <data key="d0">126020</data>
    </edge>
    <edge source="HUN" target="NAM">
      <data key="d0">13290</data>
    </edge>
    <edge source="HUN" target="NLD">
      <data key="d0">6085717</data>
    </edge>
    <edge source="HUN" target="NZL">
      <data key="d0">58040</data>
    </edge>
    <edge source="HUN" target="NOR">
      <data key="d0">107164</data>
    </edge>
    <edge source="HUN" target="PAK">
      <data key="d0">28853</data>
    </edge>
    <edge source="HUN" target="POL">
      <data key="d0">3916962</data>
    </edge>
    <edge source="HUN" target="PRT">
      <data key="d0">49398</data>
    </edge>
    <edge source="HUN" target="ROU">
      <data key="d0">16681361</data>
    </edge>
    <edge source="HUN" target="RUS">
      <data key="d0">771785</data>
    </edge>
    <edge source="HUN" target="SAU">
      <data key="d0">33709</data>
    </edge>
    <edge source="HUN" target="SRB">
      <data key="d0">3158276</data>
    </edge>
    <edge source="HUN" target="SVK">
      <data key="d0">5241654</data>
    </edge>
    <edge source="HUN" target="VNM">
      <data key="d0">2831372</data>
    </edge>
    <edge source="HUN" target="SVN">
      <data key="d0">696567</data>
    </edge>
    <edge source="HUN" target="ZAF">
      <data key="d0">99518</data>
    </edge>
    <edge source="HUN" target="ESP">
      <data key="d0">2508552</data>
    </edge>
    <edge source="HUN" target="SWE">
      <data key="d0">179361</data>
    </edge>
    <edge source="HUN" target="CHE">
      <data key="d0">2234114</data>
    </edge>
    <edge source="HUN" target="TUR">
      <data key="d0">3411708</data>
    </edge>
    <edge source="HUN" target="UKR">
      <data key="d0">360462</data>
    </edge>
    <edge source="HUN" target="MKD">
      <data key="d0">239958</data>
    </edge>
    <edge source="HUN" target="EGY">
      <data key="d0">409227</data>
    </edge>
    <edge source="HUN" target="GBR">
      <data key="d0">1917764</data>
    </edge>
    <edge source="HUN" target="USA">
      <data key="d0">5848664</data>
    </edge>
    <edge source="ITA" target="ALB">
      <data key="d0">5929349</data>
    </edge>
    <edge source="ITA" target="DZA">
      <data key="d0">9038257</data>
    </edge>
    <edge source="ITA" target="AZE">
      <data key="d0">2233291</data>
    </edge>
    <edge source="ITA" target="ARG">
      <data key="d0">10442413</data>
    </edge>
    <edge source="ITA" target="AUS">
      <data key="d0">6568257</data>
    </edge>
    <edge source="ITA" target="AUT">
      <data key="d0">38217199</data>
    </edge>
    <edge source="ITA" target="ARM">
      <data key="d0">5089923</data>
    </edge>
    <edge source="ITA" target="BEL">
      <data key="d0">43319452</data>
    </edge>
    <edge source="ITA" target="BOL">
      <data key="d0">56434</data>
    </edge>
    <edge source="ITA" target="BRA">
      <data key="d0">7518435</data>
    </edge>
    <edge source="ITA" target="BGR">
      <data key="d0">11583802</data>
    </edge>
    <edge source="ITA" target="BLR">
      <data key="d0">38473</data>
    </edge>
    <edge source="ITA" target="CMR">
      <data key="d0">139014</data>
    </edge>
    <edge source="ITA" target="CAN">
      <data key="d0">3607867</data>
    </edge>
    <edge source="ITA" target="CAF">
      <data key="d0">38067</data>
    </edge>
    <edge source="ITA" target="LKA">
      <data key="d0">124205</data>
    </edge>
    <edge source="ITA" target="CHL">
      <data key="d0">1409204</data>
    </edge>
    <edge source="ITA" target="CHN">
      <data key="d0">10842847</data>
    </edge>
    <edge source="ITA" target="COL">
      <data key="d0">1748362</data>
    </edge>
    <edge source="ITA" target="CRI">
      <data key="d0">527992</data>
    </edge>
    <edge source="ITA" target="HRV">
      <data key="d0">10225413</data>
    </edge>
    <edge source="ITA" target="CZE">
      <data key="d0">16407868</data>
    </edge>
    <edge source="ITA" target="BEN">
      <data key="d0">32268</data>
    </edge>
    <edge source="ITA" target="DNK">
      <data key="d0">14895267</data>
    </edge>
    <edge source="ITA" target="ECU">
      <data key="d0">915003</data>
    </edge>
    <edge source="ITA" target="SLV">
      <data key="d0">61908</data>
    </edge>
    <edge source="ITA" target="ETH">
      <data key="d0">723982</data>
    </edge>
    <edge source="ITA" target="EST">
      <data key="d0">1160029</data>
    </edge>
    <edge source="ITA" target="FIN">
      <data key="d0">1043404</data>
    </edge>
    <edge source="ITA" target="FRA">
      <data key="d0">248609590</data>
    </edge>
    <edge source="ITA" target="GEO">
      <data key="d0">4579306</data>
    </edge>
    <edge source="ITA" target="DEU">
      <data key="d0">217229909</data>
    </edge>
    <edge source="ITA" target="GHA">
      <data key="d0">844936</data>
    </edge>
    <edge source="ITA" target="GRC">
      <data key="d0">20833411</data>
    </edge>
    <edge source="ITA" target="GTM">
      <data key="d0">56500</data>
    </edge>
    <edge source="ITA" target="HND">
      <data key="d0">12899</data>
    </edge>
    <edge source="ITA" target="HKG">
      <data key="d0">3846297</data>
    </edge>
    <edge source="ITA" target="HUN">
      <data key="d0">21933849</data>
    </edge>
    <edge source="ITA" target="IDN">
      <data key="d0">3168035</data>
    </edge>
    <edge source="ITA" target="IRL">
      <data key="d0">4250987</data>
    </edge>
    <edge source="ITA" target="ISR">
      <data key="d0">2532405</data>
    </edge>
    <edge source="ITA" target="CIV">
      <data key="d0">287647</data>
    </edge>
    <edge source="ITA" target="JPN">
      <data key="d0">30823282</data>
    </edge>
    <edge source="ITA" target="KAZ">
      <data key="d0">617694</data>
    </edge>
    <edge source="ITA" target="JOR">
      <data key="d0">3489619</data>
    </edge>
    <edge source="ITA" target="KOR">
      <data key="d0">7767848</data>
    </edge>
    <edge source="ITA" target="KGZ">
      <data key="d0">42691</data>
    </edge>
    <edge source="ITA" target="LBN">
      <data key="d0">7374166</data>
    </edge>
    <edge source="ITA" target="LVA">
      <data key="d0">3641106</data>
    </edge>
    <edge source="ITA" target="LTU">
      <data key="d0">3206914</data>
    </edge>
    <edge source="ITA" target="MDG">
      <data key="d0">174034</data>
    </edge>
    <edge source="ITA" target="MYS">
      <data key="d0">576394</data>
    </edge>
    <edge source="ITA" target="MUS">
      <data key="d0">52671</data>
    </edge>
    <edge source="ITA" target="MEX">
      <data key="d0">3715706</data>
    </edge>
    <edge source="ITA" target="MDA">
      <data key="d0">3925806</data>
    </edge>
    <edge source="ITA" target="MAR">
      <data key="d0">4152730</data>
    </edge>
    <edge source="ITA" target="OMN">
      <data key="d0">303343</data>
    </edge>
    <edge source="ITA" target="NAM">
      <data key="d0">56991</data>
    </edge>
    <edge source="ITA" target="NLD">
      <data key="d0">145726137</data>
    </edge>
    <edge source="ITA" target="NZL">
      <data key="d0">2381549</data>
    </edge>
    <edge source="ITA" target="NER">
      <data key="d0">103923</data>
    </edge>
    <edge source="ITA" target="NOR">
      <data key="d0">2047355</data>
    </edge>
    <edge source="ITA" target="PAK">
      <data key="d0">803864</data>
    </edge>
    <edge source="ITA" target="PAN">
      <data key="d0">134964</data>
    </edge>
    <edge source="ITA" target="PRY">
      <data key="d0">145249</data>
    </edge>
    <edge source="ITA" target="PER">
      <data key="d0">258902</data>
    </edge>
    <edge source="ITA" target="PHL">
      <data key="d0">563367</data>
    </edge>
    <edge source="ITA" target="POL">
      <data key="d0">24481831</data>
    </edge>
    <edge source="ITA" target="PRT">
      <data key="d0">16142912</data>
    </edge>
    <edge source="ITA" target="ROU">
      <data key="d0">37478812</data>
    </edge>
    <edge source="ITA" target="RUS">
      <data key="d0">27169577</data>
    </edge>
    <edge source="ITA" target="SAU">
      <data key="d0">1027491</data>
    </edge>
    <edge source="ITA" target="SEN">
      <data key="d0">307554</data>
    </edge>
    <edge source="ITA" target="SRB">
      <data key="d0">7842566</data>
    </edge>
    <edge source="ITA" target="IND">
      <data key="d0">8484932</data>
    </edge>
    <edge source="ITA" target="SGP">
      <data key="d0">346928</data>
    </edge>
    <edge source="ITA" target="SVK">
      <data key="d0">6456907</data>
    </edge>
    <edge source="ITA" target="VNM">
      <data key="d0">4096584</data>
    </edge>
    <edge source="ITA" target="SVN">
      <data key="d0">13254595</data>
    </edge>
    <edge source="ITA" target="ZAF">
      <data key="d0">1754381</data>
    </edge>
    <edge source="ITA" target="ZWE">
      <data key="d0">43735</data>
    </edge>
    <edge source="ITA" target="ESP">
      <data key="d0">69836008</data>
    </edge>
    <edge source="ITA" target="SWE">
      <data key="d0">3501698</data>
    </edge>
    <edge source="ITA" target="CHE">
      <data key="d0">58577159</data>
    </edge>
    <edge source="ITA" target="THA">
      <data key="d0">2306397</data>
    </edge>
    <edge source="ITA" target="ARE">
      <data key="d0">2365987</data>
    </edge>
    <edge source="ITA" target="TUN">
      <data key="d0">4170876</data>
    </edge>
    <edge source="ITA" target="TUR">
      <data key="d0">34926219</data>
    </edge>
    <edge source="ITA" target="UGA">
      <data key="d0">170785</data>
    </edge>
    <edge source="ITA" target="UKR">
      <data key="d0">3391221</data>
    </edge>
    <edge source="ITA" target="MKD">
      <data key="d0">1508821</data>
    </edge>
    <edge source="ITA" target="EGY">
      <data key="d0">2588964</data>
    </edge>
    <edge source="ITA" target="GBR">
      <data key="d0">58411026</data>
    </edge>
    <edge source="ITA" target="TZA">
      <data key="d0">113460</data>
    </edge>
    <edge source="ITA" target="USA">
      <data key="d0">46810019</data>
    </edge>
    <edge source="ITA" target="BFA">
      <data key="d0">56027</data>
    </edge>
    <edge source="ITA" target="URY">
      <data key="d0">1114537</data>
    </edge>
    <edge source="LVA" target="AZE">
      <data key="d0">16020</data>
    </edge>
    <edge source="LVA" target="AUT">
      <data key="d0">48218</data>
    </edge>
    <edge source="LVA" target="BGR">
      <data key="d0">21145</data>
    </edge>
    <edge source="LVA" target="BLR">
      <data key="d0">975351</data>
    </edge>
    <edge source="LVA" target="CHN">
      <data key="d0">353365</data>
    </edge>
    <edge source="LVA" target="CZE">
      <data key="d0">187758</data>
    </edge>
    <edge source="LVA" target="DNK">
      <data key="d0">518121</data>
    </edge>
    <edge source="LVA" target="EST">
      <data key="d0">3253132</data>
    </edge>
    <edge source="LVA" target="FIN">
      <data key="d0">559910</data>
    </edge>
    <edge source="LVA" target="FRA">
      <data key="d0">167848</data>
    </edge>
    <edge source="LVA" target="DEU">
      <data key="d0">1477132</data>
    </edge>
    <edge source="LVA" target="HUN">
      <data key="d0">103226</data>
    </edge>
    <edge source="LVA" target="ITA">
      <data key="d0">1110612</data>
    </edge>
    <edge source="LVA" target="KAZ">
      <data key="d0">863073</data>
    </edge>
    <edge source="LVA" target="LTU">
      <data key="d0">2495259</data>
    </edge>
    <edge source="LVA" target="NLD">
      <data key="d0">1958364</data>
    </edge>
    <edge source="LVA" target="NOR">
      <data key="d0">16397</data>
    </edge>
    <edge source="LVA" target="POL">
      <data key="d0">233034</data>
    </edge>
    <edge source="LVA" target="RUS">
      <data key="d0">21477029</data>
    </edge>
    <edge source="LVA" target="ESP">
      <data key="d0">83804</data>
    </edge>
    <edge source="LVA" target="SWE">
      <data key="d0">2545684</data>
    </edge>
    <edge source="LVA" target="UKR">
      <data key="d0">106007</data>
    </edge>
    <edge source="LVA" target="GBR">
      <data key="d0">37450</data>
    </edge>
    <edge source="NLD" target="ALB">
      <data key="d0">2742547</data>
    </edge>
    <edge source="NLD" target="DZA">
      <data key="d0">23071667</data>
    </edge>
    <edge source="NLD" target="AZE">
      <data key="d0">9711956</data>
    </edge>
    <edge source="NLD" target="ARG">
      <data key="d0">9221926</data>
    </edge>
    <edge source="NLD" target="AUS">
      <data key="d0">51294910</data>
    </edge>
    <edge source="NLD" target="AUT">
      <data key="d0">229363712</data>
    </edge>
    <edge source="NLD" target="ARM">
      <data key="d0">2130367</data>
    </edge>
    <edge source="NLD" target="BEL">
      <data key="d0">705262484</data>
    </edge>
    <edge source="NLD" target="BOL">
      <data key="d0">1706169</data>
    </edge>
    <edge source="NLD" target="BRA">
      <data key="d0">42267021</data>
    </edge>
    <edge source="NLD" target="BGR">
      <data key="d0">21967500</data>
    </edge>
    <edge source="NLD" target="BDI">
      <data key="d0">76983</data>
    </edge>
    <edge source="NLD" target="BLR">
      <data key="d0">18342142</data>
    </edge>
    <edge source="NLD" target="KHM">
      <data key="d0">53320</data>
    </edge>
    <edge source="NLD" target="CMR">
      <data key="d0">193954</data>
    </edge>
    <edge source="NLD" target="CAN">
      <data key="d0">87359578</data>
    </edge>
    <edge source="NLD" target="CAF">
      <data key="d0">23744</data>
    </edge>
    <edge source="NLD" target="LKA">
      <data key="d0">262182</data>
    </edge>
    <edge source="NLD" target="CHL">
      <data key="d0">15808288</data>
    </edge>
    <edge source="NLD" target="CHN">
      <data key="d0">235723655</data>
    </edge>
    <edge source="NLD" target="COL">
      <data key="d0">16876783</data>
    </edge>
    <edge source="NLD" target="CRI">
      <data key="d0">14326738</data>
    </edge>
    <edge source="NLD" target="HRV">
      <data key="d0">18257727</data>
    </edge>
    <edge source="NLD" target="CZE">
      <data key="d0">164397254</data>
    </edge>
    <edge source="NLD" target="BEN">
      <data key="d0">377271</data>
    </edge>
    <edge source="NLD" target="DNK">
      <data key="d0">253797734</data>
    </edge>
    <edge source="NLD" target="ECU">
      <data key="d0">9320125</data>
    </edge>
    <edge source="NLD" target="SLV">
      <data key="d0">211498</data>
    </edge>
    <edge source="NLD" target="ETH">
      <data key="d0">3636721</data>
    </edge>
    <edge source="NLD" target="EST">
      <data key="d0">29148438</data>
    </edge>
    <edge source="NLD" target="FIN">
      <data key="d0">136005538</data>
    </edge>
    <edge source="NLD" target="FRA">
      <data key="d0">1199719338</data>
    </edge>
    <edge source="NLD" target="GEO">
      <data key="d0">3016428</data>
    </edge>
    <edge source="NLD" target="PSE">
      <data key="d0">375282</data>
    </edge>
    <edge source="NLD" target="DEU">
      <data key="d0">3149205948</data>
    </edge>
    <edge source="NLD" target="GHA">
      <data key="d0">1836188</data>
    </edge>
    <edge source="NLD" target="GRC">
      <data key="d0">51578328</data>
    </edge>
    <edge source="NLD" target="GTM">
      <data key="d0">16009259</data>
    </edge>
    <edge source="NLD" target="HND">
      <data key="d0">5104208</data>
    </edge>
    <edge source="NLD" target="HKG">
      <data key="d0">52081403</data>
    </edge>
    <edge source="NLD" target="HUN">
      <data key="d0">82159166</data>
    </edge>
    <edge source="NLD" target="IDN">
      <data key="d0">3779950</data>
    </edge>
    <edge source="NLD" target="IRL">
      <data key="d0">104694033</data>
    </edge>
    <edge source="NLD" target="ISR">
      <data key="d0">25943410</data>
    </edge>
    <edge source="NLD" target="ITA">
      <data key="d0">568136312</data>
    </edge>
    <edge source="NLD" target="CIV">
      <data key="d0">431191</data>
    </edge>
    <edge source="NLD" target="JAM">
      <data key="d0">56042</data>
    </edge>
    <edge source="NLD" target="JPN">
      <data key="d0">75975575</data>
    </edge>
    <edge source="NLD" target="KAZ">
      <data key="d0">23405455</data>
    </edge>
    <edge source="NLD" target="JOR">
      <data key="d0">13371620</data>
    </edge>
    <edge source="NLD" target="KOR">
      <data key="d0">19889671</data>
    </edge>
    <edge source="NLD" target="KGZ">
      <data key="d0">934271</data>
    </edge>
    <edge source="NLD" target="LBN">
      <data key="d0">12320103</data>
    </edge>
    <edge source="NLD" target="LVA">
      <data key="d0">73066724</data>
    </edge>
    <edge source="NLD" target="LTU">
      <data key="d0">46948833</data>
    </edge>
    <edge source="NLD" target="MDG">
      <data key="d0">127913</data>
    </edge>
    <edge source="NLD" target="MYS">
      <data key="d0">6700360</data>
    </edge>
    <edge source="NLD" target="MRT">
      <data key="d0">18377</data>
    </edge>
    <edge source="NLD" target="MUS">
      <data key="d0">271594</data>
    </edge>
    <edge source="NLD" target="MEX">
      <data key="d0">93236665</data>
    </edge>
    <edge source="NLD" target="MDA">
      <data key="d0">6813457</data>
    </edge>
    <edge source="NLD" target="MAR">
      <data key="d0">28784431</data>
    </edge>
    <edge source="NLD" target="MOZ">
      <data key="d0">171317</data>
    </edge>
    <edge source="NLD" target="OMN">
      <data key="d0">3768393</data>
    </edge>
    <edge source="NLD" target="NAM">
      <data key="d0">16420</data>
    </edge>
    <edge source="NLD" target="NZL">
      <data key="d0">16508744</data>
    </edge>
    <edge source="NLD" target="NIC">
      <data key="d0">305998</data>
    </edge>
    <edge source="NLD" target="NER">
      <data key="d0">183698</data>
    </edge>
    <edge source="NLD" target="NOR">
      <data key="d0">116586307</data>
    </edge>
    <edge source="NLD" target="PAK">
      <data key="d0">4539343</data>
    </edge>
    <edge source="NLD" target="PAN">
      <data key="d0">927958</data>
    </edge>
    <edge source="NLD" target="PRY">
      <data key="d0">178635</data>
    </edge>
    <edge source="NLD" target="PER">
      <data key="d0">3401522</data>
    </edge>
    <edge source="NLD" target="PHL">
      <data key="d0">3764989</data>
    </edge>
    <edge source="NLD" target="POL">
      <data key="d0">386182520</data>
    </edge>
    <edge source="NLD" target="PRT">
      <data key="d0">73767595</data>
    </edge>
    <edge source="NLD" target="ROU">
      <data key="d0">99303724</data>
    </edge>
    <edge source="NLD" target="RUS">
      <data key="d0">251492414</data>
    </edge>
    <edge source="NLD" target="SAU">
      <data key="d0">28613368</data>
    </edge>
    <edge source="NLD" target="SEN">
      <data key="d0">2082674</data>
    </edge>
    <edge source="NLD" target="SRB">
      <data key="d0">16669818</data>
    </edge>
    <edge source="NLD" target="IND">
      <data key="d0">23285160</data>
    </edge>
    <edge source="NLD" target="SGP">
      <data key="d0">9415847</data>
    </edge>
    <edge source="NLD" target="SVK">
      <data key="d0">58580120</data>
    </edge>
    <edge source="NLD" target="VNM">
      <data key="d0">71176841</data>
    </edge>
    <edge source="NLD" target="SVN">
      <data key="d0">30332297</data>
    </edge>
    <edge source="NLD" target="ZAF">
      <data key="d0">22337093</data>
    </edge>
    <edge source="NLD" target="ZWE">
      <data key="d0">282438</data>
    </edge>
    <edge source="NLD" target="ESP">
      <data key="d0">343177871</data>
    </edge>
    <edge source="NLD" target="SWE">
      <data key="d0">284137124</data>
    </edge>
    <edge source="NLD" target="CHE">
      <data key="d0">342935152</data>
    </edge>
    <edge source="NLD" target="THA">
      <data key="d0">8049457</data>
    </edge>
    <edge source="NLD" target="TGO">
      <data key="d0">925506</data>
    </edge>
    <edge source="NLD" target="ARE">
      <data key="d0">24477087</data>
    </edge>
    <edge source="NLD" target="TUN">
      <data key="d0">4687597</data>
    </edge>
    <edge source="NLD" target="TUR">
      <data key="d0">109372672</data>
    </edge>
    <edge source="NLD" target="UGA">
      <data key="d0">750735</data>
    </edge>
    <edge source="NLD" target="UKR">
      <data key="d0">50404446</data>
    </edge>
    <edge source="NLD" target="MKD">
      <data key="d0">5868002</data>
    </edge>
    <edge source="NLD" target="EGY">
      <data key="d0">31618912</data>
    </edge>
    <edge source="NLD" target="GBR">
      <data key="d0">1320579183</data>
    </edge>
    <edge source="NLD" target="TZA">
      <data key="d0">1535493</data>
    </edge>
    <edge source="NLD" target="USA">
      <data key="d0">413960920</data>
    </edge>
    <edge source="NLD" target="BFA">
      <data key="d0">1299318</data>
    </edge>
    <edge source="NLD" target="URY">
      <data key="d0">4768863</data>
    </edge>
    <edge source="POL" target="ALB">
      <data key="d0">298074</data>
    </edge>
    <edge source="POL" target="AZE">
      <data key="d0">111057</data>
    </edge>
    <edge source="POL" target="AUS">
      <data key="d0">111769</data>
    </edge>
    <edge source="POL" target="AUT">
      <data key="d0">5812417</data>
    </edge>
    <edge source="POL" target="ARM">
      <data key="d0">96880</data>
    </edge>
    <edge source="POL" target="BEL">
      <data key="d0">3059832</data>
    </edge>
    <edge source="POL" target="BRA">
      <data key="d0">272081</data>
    </edge>
    <edge source="POL" target="BGR">
      <data key="d0">1749933</data>
    </edge>
    <edge source="POL" target="BLR">
      <data key="d0">11520503</data>
    </edge>
    <edge source="POL" target="CAN">
      <data key="d0">460785</data>
    </edge>
    <edge source="POL" target="CHL">
      <data key="d0">18533</data>
    </edge>
    <edge source="POL" target="CHN">
      <data key="d0">4253612</data>
    </edge>
    <edge source="POL" target="CRI">
      <data key="d0">91069</data>
    </edge>
    <edge source="POL" target="HRV">
      <data key="d0">322685</data>
    </edge>
    <edge source="POL" target="CZE">
      <data key="d0">9422143</data>
    </edge>
    <edge source="POL" target="DNK">
      <data key="d0">28803738</data>
    </edge>
    <edge source="POL" target="EST">
      <data key="d0">592874</data>
    </edge>
    <edge source="POL" target="FIN">
      <data key="d0">764358</data>
    </edge>
    <edge source="POL" target="FRA">
      <data key="d0">25409955</data>
    </edge>
    <edge source="POL" target="GEO">
      <data key="d0">408890</data>
    </edge>
    <edge source="POL" target="DEU">
      <data key="d0">153772800</data>
    </edge>
    <edge source="POL" target="GRC">
      <data key="d0">3924614</data>
    </edge>
    <edge source="POL" target="HKG">
      <data key="d0">29745796</data>
    </edge>
    <edge source="POL" target="HUN">
      <data key="d0">6346248</data>
    </edge>
    <edge source="POL" target="IDN">
      <data key="d0">270091</data>
    </edge>
    <edge source="POL" target="IRL">
      <data key="d0">340680</data>
    </edge>
    <edge source="POL" target="ISR">
      <data key="d0">321024</data>
    </edge>
    <edge source="POL" target="ITA">
      <data key="d0">21565635</data>
    </edge>
    <edge source="POL" target="CIV">
      <data key="d0">90135</data>
    </edge>
    <edge source="POL" target="JAM">
      <data key="d0">21931</data>
    </edge>
    <edge source="POL" target="JPN">
      <data key="d0">10814929</data>
    </edge>
    <edge source="POL" target="KAZ">
      <data key="d0">1870696</data>
    </edge>
    <edge source="POL" target="KOR">
      <data key="d0">237132</data>
    </edge>
    <edge source="POL" target="KGZ">
      <data key="d0">139844</data>
    </edge>
    <edge source="POL" target="LVA">
      <data key="d0">10152853</data>
    </edge>
    <edge source="POL" target="LTU">
      <data key="d0">8823344</data>
    </edge>
    <edge source="POL" target="MYS">
      <data key="d0">32446</data>
    </edge>
    <edge source="POL" target="MUS">
      <data key="d0">25461</data>
    </edge>
    <edge source="POL" target="MEX">
      <data key="d0">77767</data>
    </edge>
    <edge source="POL" target="MDA">
      <data key="d0">795634</data>
    </edge>
    <edge source="POL" target="MAR">
      <data key="d0">675465</data>
    </edge>
    <edge source="POL" target="NLD">
      <data key="d0">33117605</data>
    </edge>
    <edge source="POL" target="NZL">
      <data key="d0">950562</data>
    </edge>
    <edge source="POL" target="NOR">
      <data key="d0">1411882</data>
    </edge>
    <edge source="POL" target="PHL">
      <data key="d0">254536</data>
    </edge>
    <edge source="POL" target="PRT">
      <data key="d0">3539558</data>
    </edge>
    <edge source="POL" target="ROU">
      <data key="d0">6706810</data>
    </edge>
    <edge source="POL" target="RUS">
      <data key="d0">41743647</data>
    </edge>
    <edge source="POL" target="SRB">
      <data key="d0">1965280</data>
    </edge>
    <edge source="POL" target="IND">
      <data key="d0">185776</data>
    </edge>
    <edge source="POL" target="SGP">
      <data key="d0">185527</data>
    </edge>
    <edge source="POL" target="SVK">
      <data key="d0">4453407</data>
    </edge>
    <edge source="POL" target="VNM">
      <data key="d0">4761534</data>
    </edge>
    <edge source="POL" target="SVN">
      <data key="d0">373713</data>
    </edge>
    <edge source="POL" target="ZAF">
      <data key="d0">161704</data>
    </edge>
    <edge source="POL" target="ESP">
      <data key="d0">9384688</data>
    </edge>
    <edge source="POL" target="SWE">
      <data key="d0">1512978</data>
    </edge>
    <edge source="POL" target="CHE">
      <data key="d0">11262430</data>
    </edge>
    <edge source="POL" target="THA">
      <data key="d0">824709</data>
    </edge>
    <edge source="POL" target="TGO">
      <data key="d0">45958</data>
    </edge>
    <edge source="POL" target="ARE">
      <data key="d0">97626</data>
    </edge>
    <edge source="POL" target="TUN">
      <data key="d0">186153</data>
    </edge>
    <edge source="POL" target="TUR">
      <data key="d0">2355464</data>
    </edge>
    <edge source="POL" target="UKR">
      <data key="d0">7093773</data>
    </edge>
    <edge source="POL" target="MKD">
      <data key="d0">144654</data>
    </edge>
    <edge source="POL" target="EGY">
      <data key="d0">274765</data>
    </edge>
    <edge source="POL" target="GBR">
      <data key="d0">15028414</data>
    </edge>
    <edge source="POL" target="USA">
      <data key="d0">8888520</data>
    </edge>
    <edge source="ROU" target="ALB">
      <data key="d0">132397</data>
    </edge>
    <edge source="ROU" target="AUS">
      <data key="d0">18660</data>
    </edge>
    <edge source="ROU" target="AUT">
      <data key="d0">765455</data>
    </edge>
    <edge source="ROU" target="BEL">
      <data key="d0">27093</data>
    </edge>
    <edge source="ROU" target="BGR">
      <data key="d0">1324446</data>
    </edge>
    <edge source="ROU" target="BLR">
      <data key="d0">48926</data>
    </edge>
    <edge source="ROU" target="CAN">
      <data key="d0">29947</data>
    </edge>
    <edge source="ROU" target="CHN">
      <data key="d0">13981</data>
    </edge>
    <edge source="ROU" target="HRV">
      <data key="d0">46872</data>
    </edge>
    <edge source="ROU" target="CZE">
      <data key="d0">530367</data>
    </edge>
    <edge source="ROU" target="DNK">
      <data key="d0">773875</data>
    </edge>
    <edge source="ROU" target="EST">
      <data key="d0">83477</data>
    </edge>
    <edge source="ROU" target="FRA">
      <data key="d0">5615415</data>
    </edge>
    <edge source="ROU" target="DEU">
      <data key="d0">11494858</data>
    </edge>
    <edge source="ROU" target="GRC">
      <data key="d0">928518</data>
    </edge>
    <edge source="ROU" target="HKG">
      <data key="d0">185951</data>
    </edge>
    <edge source="ROU" target="HUN">
      <data key="d0">3828943</data>
    </edge>
    <edge source="ROU" target="IRL">
      <data key="d0">1075326</data>
    </edge>
    <edge source="ROU" target="ISR">
      <data key="d0">32815</data>
    </edge>
    <edge source="ROU" target="ITA">
      <data key="d0">3944915</data>
    </edge>
    <edge source="ROU" target="LBN">
      <data key="d0">54732</data>
    </edge>
    <edge source="ROU" target="LVA">
      <data key="d0">10896</data>
    </edge>
    <edge source="ROU" target="MDA">
      <data key="d0">1666364</data>
    </edge>
    <edge source="ROU" target="MAR">
      <data key="d0">14786</data>
    </edge>
    <edge source="ROU" target="NLD">
      <data key="d0">1377089</data>
    </edge>
    <edge source="ROU" target="PAK">
      <data key="d0">61561</data>
    </edge>
    <edge source="ROU" target="POL">
      <data key="d0">1397072</data>
    </edge>
    <edge source="ROU" target="PRT">
      <data key="d0">89217</data>
    </edge>
    <edge source="ROU" target="RUS">
      <data key="d0">236723</data>
    </edge>
    <edge source="ROU" target="SRB">
      <data key="d0">199202</data>
    </edge>
    <edge source="ROU" target="SVK">
      <data key="d0">273746</data>
    </edge>
    <edge source="ROU" target="VNM">
      <data key="d0">295053</data>
    </edge>
    <edge source="ROU" target="SVN">
      <data key="d0">64207</data>
    </edge>
    <edge source="ROU" target="ZAF">
      <data key="d0">211347</data>
    </edge>
    <edge source="ROU" target="ESP">
      <data key="d0">363469</data>
    </edge>
    <edge source="ROU" target="SWE">
      <data key="d0">26907</data>
    </edge>
    <edge source="ROU" target="CHE">
      <data key="d0">85853</data>
    </edge>
    <edge source="ROU" target="ARE">
      <data key="d0">10473</data>
    </edge>
    <edge source="ROU" target="TUR">
      <data key="d0">255619</data>
    </edge>
    <edge source="ROU" target="UKR">
      <data key="d0">301978</data>
    </edge>
    <edge source="ROU" target="MKD">
      <data key="d0">67429</data>
    </edge>
    <edge source="ROU" target="EGY">
      <data key="d0">20985</data>
    </edge>
    <edge source="ROU" target="GBR">
      <data key="d0">522972</data>
    </edge>
    <edge source="ROU" target="USA">
      <data key="d0">21696</data>
    </edge>
    <edge source="SRB" target="ALB">
      <data key="d0">220301</data>
    </edge>
    <edge source="SRB" target="AUT">
      <data key="d0">753357</data>
    </edge>
    <edge source="SRB" target="BEL">
      <data key="d0">120350</data>
    </edge>
    <edge source="SRB" target="BGR">
      <data key="d0">849730</data>
    </edge>
    <edge source="SRB" target="BLR">
      <data key="d0">492624</data>
    </edge>
    <edge source="SRB" target="HRV">
      <data key="d0">1163198</data>
    </edge>
    <edge source="SRB" target="CZE">
      <data key="d0">86537</data>
    </edge>
    <edge source="SRB" target="DNK">
      <data key="d0">101267</data>
    </edge>
    <edge source="SRB" target="FRA">
      <data key="d0">442898</data>
    </edge>
    <edge source="SRB" target="GEO">
      <data key="d0">155778</data>
    </edge>
    <edge source="SRB" target="DEU">
      <data key="d0">3927771</data>
    </edge>
    <edge source="SRB" target="GRC">
      <data key="d0">87722</data>
    </edge>
    <edge source="SRB" target="HKG">
      <data key="d0">36128</data>
    </edge>
    <edge source="SRB" target="HUN">
      <data key="d0">2026374</data>
    </edge>
    <edge source="SRB" target="ITA">
      <data key="d0">1416557</data>
    </edge>
    <edge source="SRB" target="KAZ">
      <data key="d0">1048976</data>
    </edge>
    <edge source="SRB" target="KGZ">
      <data key="d0">115779</data>
    </edge>
    <edge source="SRB" target="LTU">
      <data key="d0">10448</data>
    </edge>
    <edge source="SRB" target="MDA">
      <data key="d0">38577</data>
    </edge>
    <edge source="SRB" target="MAR">
      <data key="d0">54056</data>
    </edge>
    <edge source="SRB" target="NLD">
      <data key="d0">2074518</data>
    </edge>
    <edge source="SRB" target="POL">
      <data key="d0">693551</data>
    </edge>
    <edge source="SRB" target="ROU">
      <data key="d0">138671</data>
    </edge>
    <edge source="SRB" target="RUS">
      <data key="d0">7558749</data>
    </edge>
    <edge source="SRB" target="SVK">
      <data key="d0">16199</data>
    </edge>
    <edge source="SRB" target="SVN">
      <data key="d0">330352</data>
    </edge>
    <edge source="SRB" target="ESP">
      <data key="d0">80576</data>
    </edge>
    <edge source="SRB" target="SWE">
      <data key="d0">10552</data>
    </edge>
    <edge source="SRB" target="CHE">
      <data key="d0">655769</data>
    </edge>
    <edge source="SRB" target="TUR">
      <data key="d0">883742</data>
    </edge>
    <edge source="SRB" target="UKR">
      <data key="d0">639424</data>
    </edge>
    <edge source="SRB" target="MKD">
      <data key="d0">2787237</data>
    </edge>
    <edge source="SRB" target="EGY">
      <data key="d0">38999</data>
    </edge>
    <edge source="SRB" target="GBR">
      <data key="d0">48117</data>
    </edge>
    <edge source="SRB" target="USA">
      <data key="d0">80691</data>
    </edge>
    <edge source="SVK" target="AUS">
      <data key="d0">28939</data>
    </edge>
    <edge source="SVK" target="AUT">
      <data key="d0">828329</data>
    </edge>
    <edge source="SVK" target="BEL">
      <data key="d0">10925200</data>
    </edge>
    <edge source="SVK" target="BLR">
      <data key="d0">123676</data>
    </edge>
    <edge source="SVK" target="CZE">
      <data key="d0">12197269</data>
    </edge>
    <edge source="SVK" target="DNK">
      <data key="d0">269384</data>
    </edge>
    <edge source="SVK" target="FRA">
      <data key="d0">833455</data>
    </edge>
    <edge source="SVK" target="DEU">
      <data key="d0">2376713</data>
    </edge>
    <edge source="SVK" target="HKG">
      <data key="d0">1033685</data>
    </edge>
    <edge source="SVK" target="HUN">
      <data key="d0">2038492</data>
    </edge>
    <edge source="SVK" target="ITA">
      <data key="d0">395871</data>
    </edge>
    <edge source="SVK" target="KAZ">
      <data key="d0">47283</data>
    </edge>
    <edge source="SVK" target="NLD">
      <data key="d0">521561</data>
    </edge>
    <edge source="SVK" target="POL">
      <data key="d0">448415</data>
    </edge>
    <edge source="SVK" target="ROU">
      <data key="d0">42460</data>
    </edge>
    <edge source="SVK" target="SRB">
      <data key="d0">78641</data>
    </edge>
    <edge source="SVK" target="SVN">
      <data key="d0">300278</data>
    </edge>
    <edge source="SVK" target="ESP">
      <data key="d0">23114</data>
    </edge>
    <edge source="SVK" target="CHE">
      <data key="d0">37650</data>
    </edge>
    <edge source="SVK" target="TUR">
      <data key="d0">153378</data>
    </edge>
    <edge source="SVK" target="GBR">
      <data key="d0">712728</data>
    </edge>
    <edge source="SVK" target="USA">
      <data key="d0">316293</data>
    </edge>
    <edge source="ESP" target="ALB">
      <data key="d0">203541</data>
    </edge>
    <edge source="ESP" target="DZA">
      <data key="d0">11088007</data>
    </edge>
    <edge source="ESP" target="AZE">
      <data key="d0">358601</data>
    </edge>
    <edge source="ESP" target="ARG">
      <data key="d0">6712907</data>
    </edge>
    <edge source="ESP" target="AUS">
      <data key="d0">6145219</data>
    </edge>
    <edge source="ESP" target="AUT">
      <data key="d0">5048600</data>
    </edge>
    <edge source="ESP" target="ARM">
      <data key="d0">83470</data>
    </edge>
    <edge source="ESP" target="BEL">
      <data key="d0">18242398</data>
    </edge>
    <edge source="ESP" target="BOL">
      <data key="d0">87363</data>
    </edge>
    <edge source="ESP" target="BRA">
      <data key="d0">8396370</data>
    </edge>
    <edge source="ESP" target="BGR">
      <data key="d0">1247598</data>
    </edge>
    <edge source="ESP" target="BLR">
      <data key="d0">204924</data>
    </edge>
    <edge source="ESP" target="CMR">
      <data key="d0">163346</data>
    </edge>
    <edge source="ESP" target="CAN">
      <data key="d0">3704001</data>
    </edge>
    <edge source="ESP" target="CHL">
      <data key="d0">4485096</data>
    </edge>
    <edge source="ESP" target="CHN">
      <data key="d0">76259268</data>
    </edge>
    <edge source="ESP" target="COL">
      <data key="d0">4222629</data>
    </edge>
    <edge source="ESP" target="CRI">
      <data key="d0">1249439</data>
    </edge>
    <edge source="ESP" target="HRV">
      <data key="d0">1562629</data>
    </edge>
    <edge source="ESP" target="CZE">
      <data key="d0">1811585</data>
    </edge>
    <edge source="ESP" target="BEN">
      <data key="d0">16435</data>
    </edge>
    <edge source="ESP" target="DNK">
      <data key="d0">24613102</data>
    </edge>
    <edge source="ESP" target="ECU">
      <data key="d0">759362</data>
    </edge>
    <edge source="ESP" target="SLV">
      <data key="d0">95102</data>
    </edge>
    <edge source="ESP" target="ETH">
      <data key="d0">327421</data>
    </edge>
    <edge source="ESP" target="EST">
      <data key="d0">360668</data>
    </edge>
    <edge source="ESP" target="FIN">
      <data key="d0">2078200</data>
    </edge>
    <edge source="ESP" target="FRA">
      <data key="d0">200872615</data>
    </edge>
    <edge source="ESP" target="GEO">
      <data key="d0">436015</data>
    </edge>
    <edge source="ESP" target="DEU">
      <data key="d0">129733580</data>
    </edge>
    <edge source="ESP" target="GHA">
      <data key="d0">333392</data>
    </edge>
    <edge source="ESP" target="GRC">
      <data key="d0">4656163</data>
    </edge>
    <edge source="ESP" target="GTM">
      <data key="d0">470717</data>
    </edge>
    <edge source="ESP" target="HND">
      <data key="d0">203757</data>
    </edge>
    <edge source="ESP" target="HKG">
      <data key="d0">28645663</data>
    </edge>
    <edge source="ESP" target="HUN">
      <data key="d0">1906000</data>
    </edge>
    <edge source="ESP" target="IDN">
      <data key="d0">2781019</data>
    </edge>
    <edge source="ESP" target="IRL">
      <data key="d0">1464217</data>
    </edge>
    <edge source="ESP" target="ISR">
      <data key="d0">3889487</data>
    </edge>
    <edge source="ESP" target="ITA">
      <data key="d0">62221537</data>
    </edge>
    <edge source="ESP" target="CIV">
      <data key="d0">464854</data>
    </edge>
    <edge source="ESP" target="JAM">
      <data key="d0">53325</data>
    </edge>
    <edge source="ESP" target="JPN">
      <data key="d0">21975541</data>
    </edge>
    <edge source="ESP" target="KAZ">
      <data key="d0">176419</data>
    </edge>
    <edge source="ESP" target="JOR">
      <data key="d0">2812051</data>
    </edge>
    <edge source="ESP" target="KOR">
      <data key="d0">7973079</data>
    </edge>
    <edge source="ESP" target="LBN">
      <data key="d0">1813843</data>
    </edge>
    <edge source="ESP" target="LVA">
      <data key="d0">375181</data>
    </edge>
    <edge source="ESP" target="LTU">
      <data key="d0">1635269</data>
    </edge>
    <edge source="ESP" target="MDG">
      <data key="d0">11778</data>
    </edge>
    <edge source="ESP" target="MYS">
      <data key="d0">2902241</data>
    </edge>
    <edge source="ESP" target="MEX">
      <data key="d0">20198205</data>
    </edge>
    <edge source="ESP" target="MDA">
      <data key="d0">212035</data>
    </edge>
    <edge source="ESP" target="MAR">
      <data key="d0">57998241</data>
    </edge>
    <edge source="ESP" target="OMN">
      <data key="d0">75491</data>
    </edge>
    <edge source="ESP" target="NLD">
      <data key="d0">84651234</data>
    </edge>
    <edge source="ESP" target="NZL">
      <data key="d0">1105908</data>
    </edge>
    <edge source="ESP" target="NER">
      <data key="d0">169378</data>
    </edge>
    <edge source="ESP" target="NOR">
      <data key="d0">1314451</data>
    </edge>
    <edge source="ESP" target="PAK">
      <data key="d0">1901246</data>
    </edge>
    <edge source="ESP" target="PAN">
      <data key="d0">217650</data>
    </edge>
    <edge source="ESP" target="PER">
      <data key="d0">3257869</data>
    </edge>
    <edge source="ESP" target="PHL">
      <data key="d0">1537035</data>
    </edge>
    <edge source="ESP" target="POL">
      <data key="d0">18823926</data>
    </edge>
    <edge source="ESP" target="PRT">
      <data key="d0">84617034</data>
    </edge>
    <edge source="ESP" target="ROU">
      <data key="d0">4244530</data>
    </edge>
    <edge source="ESP" target="RUS">
      <data key="d0">3695281</data>
    </edge>
    <edge source="ESP" target="SAU">
      <data key="d0">5342068</data>
    </edge>
    <edge source="ESP" target="SEN">
      <data key="d0">326941</data>
    </edge>
    <edge source="ESP" target="SRB">
      <data key="d0">2281081</data>
    </edge>
    <edge source="ESP" target="IND">
      <data key="d0">4250634</data>
    </edge>
    <edge source="ESP" target="SGP">
      <data key="d0">1370906</data>
    </edge>
    <edge source="ESP" target="SVK">
      <data key="d0">1428446</data>
    </edge>
    <edge source="ESP" target="VNM">
      <data key="d0">1853502</data>
    </edge>
    <edge source="ESP" target="SVN">
      <data key="d0">1632801</data>
    </edge>
    <edge source="ESP" target="ZAF">
      <data key="d0">2967651</data>
    </edge>
    <edge source="ESP" target="ZWE">
      <data key="d0">21482</data>
    </edge>
    <edge source="ESP" target="SWE">
      <data key="d0">1893171</data>
    </edge>
    <edge source="ESP" target="CHE">
      <data key="d0">12226660</data>
    </edge>
    <edge source="ESP" target="THA">
      <data key="d0">2163726</data>
    </edge>
    <edge source="ESP" target="ARE">
      <data key="d0">3535935</data>
    </edge>
    <edge source="ESP" target="TUN">
      <data key="d0">4757390</data>
    </edge>
    <edge source="ESP" target="TUR">
      <data key="d0">11179529</data>
    </edge>
    <edge source="ESP" target="UKR">
      <data key="d0">1687688</data>
    </edge>
    <edge source="ESP" target="MKD">
      <data key="d0">113389</data>
    </edge>
    <edge source="ESP" target="EGY">
      <data key="d0">6820237</data>
    </edge>
    <edge source="ESP" target="GBR">
      <data key="d0">57396229</data>
    </edge>
    <edge source="ESP" target="TZA">
      <data key="d0">29715</data>
    </edge>
    <edge source="ESP" target="USA">
      <data key="d0">73508087</data>
    </edge>
    <edge source="ESP" target="URY">
      <data key="d0">518197</data>
    </edge>
    <edge source="CHE" target="DZA">
      <data key="d0">40566</data>
    </edge>
    <edge source="CHE" target="ARG">
      <data key="d0">404951</data>
    </edge>
    <edge source="CHE" target="AUS">
      <data key="d0">950820</data>
    </edge>
    <edge source="CHE" target="AUT">
      <data key="d0">11521396</data>
    </edge>
    <edge source="CHE" target="BEL">
      <data key="d0">1006038</data>
    </edge>
    <edge source="CHE" target="BOL">
      <data key="d0">38813</data>
    </edge>
    <edge source="CHE" target="BRA">
      <data key="d0">328341</data>
    </edge>
    <edge source="CHE" target="BGR">
      <data key="d0">1572166</data>
    </edge>
    <edge source="CHE" target="CAN">
      <data key="d0">605976</data>
    </edge>
    <edge source="CHE" target="LKA">
      <data key="d0">184808</data>
    </edge>
    <edge source="CHE" target="CHL">
      <data key="d0">271577</data>
    </edge>
    <edge source="CHE" target="CHN">
      <data key="d0">196243</data>
    </edge>
    <edge source="CHE" target="COL">
      <data key="d0">145933</data>
    </edge>
    <edge source="CHE" target="CRI">
      <data key="d0">10900</data>
    </edge>
    <edge source="CHE" target="HRV">
      <data key="d0">1207769</data>
    </edge>
    <edge source="CHE" target="CZE">
      <data key="d0">144496</data>
    </edge>
    <edge source="CHE" target="DNK">
      <data key="d0">968493</data>
    </edge>
    <edge source="CHE" target="ECU">
      <data key="d0">21884</data>
    </edge>
    <edge source="CHE" target="EST">
      <data key="d0">11495</data>
    </edge>
    <edge source="CHE" target="FIN">
      <data key="d0">1830433</data>
    </edge>
    <edge source="CHE" target="FRA">
      <data key="d0">22617811</data>
    </edge>
    <edge source="CHE" target="GEO">
      <data key="d0">35965</data>
    </edge>
    <edge source="CHE" target="DEU">
      <data key="d0">48487291</data>
    </edge>
    <edge source="CHE" target="GHA">
      <data key="d0">11890</data>
    </edge>
    <edge source="CHE" target="GRC">
      <data key="d0">189728</data>
    </edge>
    <edge source="CHE" target="GTM">
      <data key="d0">32738</data>
    </edge>
    <edge source="CHE" target="HND">
      <data key="d0">24139</data>
    </edge>
    <edge source="CHE" target="HKG">
      <data key="d0">273266</data>
    </edge>
    <edge source="CHE" target="HUN">
      <data key="d0">574776</data>
    </edge>
    <edge source="CHE" target="IDN">
      <data key="d0">869709</data>
    </edge>
    <edge source="CHE" target="IRL">
      <data key="d0">203039</data>
    </edge>
    <edge source="CHE" target="ISR">
      <data key="d0">315118</data>
    </edge>
    <edge source="CHE" target="ITA">
      <data key="d0">4060387</data>
    </edge>
    <edge source="CHE" target="CIV">
      <data key="d0">13420</data>
    </edge>
    <edge source="CHE" target="JPN">
      <data key="d0">2565034</data>
    </edge>
    <edge source="CHE" target="JOR">
      <data key="d0">92176</data>
    </edge>
    <edge source="CHE" target="KOR">
      <data key="d0">4098746</data>
    </edge>
    <edge source="CHE" target="LTU">
      <data key="d0">111918</data>
    </edge>
    <edge source="CHE" target="MYS">
      <data key="d0">165101</data>
    </edge>
    <edge source="CHE" target="MUS">
      <data key="d0">64975</data>
    </edge>
    <edge source="CHE" target="MEX">
      <data key="d0">344913</data>
    </edge>
    <edge source="CHE" target="MAR">
      <data key="d0">47272</data>
    </edge>
    <edge source="CHE" target="OMN">
      <data key="d0">21311</data>
    </edge>
    <edge source="CHE" target="NLD">
      <data key="d0">5016898</data>
    </edge>
    <edge source="CHE" target="NZL">
      <data key="d0">43628</data>
    </edge>
    <edge source="CHE" target="NOR">
      <data key="d0">284117</data>
    </edge>
    <edge source="CHE" target="PER">
      <data key="d0">99474</data>
    </edge>
    <edge source="CHE" target="PHL">
      <data key="d0">36083</data>
    </edge>
    <edge source="CHE" target="POL">
      <data key="d0">3730445</data>
    </edge>
    <edge source="CHE" target="PRT">
      <data key="d0">107722</data>
    </edge>
    <edge source="CHE" target="ROU">
      <data key="d0">957108</data>
    </edge>
    <edge source="CHE" target="RUS">
      <data key="d0">771578</data>
    </edge>
    <edge source="CHE" target="SAU">
      <data key="d0">874671</data>
    </edge>
    <edge source="CHE" target="SEN">
      <data key="d0">25729</data>
    </edge>
    <edge source="CHE" target="SRB">
      <data key="d0">320272</data>
    </edge>
    <edge source="CHE" target="IND">
      <data key="d0">203915</data>
    </edge>
    <edge source="CHE" target="SGP">
      <data key="d0">2511251</data>
    </edge>
    <edge source="CHE" target="SVK">
      <data key="d0">18452</data>
    </edge>
    <edge source="CHE" target="VNM">
      <data key="d0">104859</data>
    </edge>
    <edge source="CHE" target="SVN">
      <data key="d0">456012</data>
    </edge>
    <edge source="CHE" target="ZAF">
      <data key="d0">558538</data>
    </edge>
    <edge source="CHE" target="ZWE">
      <data key="d0">15991</data>
    </edge>
    <edge source="CHE" target="ESP">
      <data key="d0">1988871</data>
    </edge>
    <edge source="CHE" target="SWE">
      <data key="d0">341265</data>
    </edge>
    <edge source="CHE" target="THA">
      <data key="d0">211147</data>
    </edge>
    <edge source="CHE" target="ARE">
      <data key="d0">128960</data>
    </edge>
    <edge source="CHE" target="TUN">
      <data key="d0">41972</data>
    </edge>
    <edge source="CHE" target="TUR">
      <data key="d0">1256976</data>
    </edge>
    <edge source="CHE" target="UKR">
      <data key="d0">186434</data>
    </edge>
    <edge source="CHE" target="MKD">
      <data key="d0">21042</data>
    </edge>
    <edge source="CHE" target="EGY">
      <data key="d0">1194237</data>
    </edge>
    <edge source="CHE" target="GBR">
      <data key="d0">3821768</data>
    </edge>
    <edge source="CHE" target="USA">
      <data key="d0">17516986</data>
    </edge>
    <edge source="CHE" target="URY">
      <data key="d0">161828</data>
    </edge>
    <edge source="TUR" target="ALB">
      <data key="d0">164391</data>
    </edge>
    <edge source="TUR" target="DZA">
      <data key="d0">508911</data>
    </edge>
    <edge source="TUR" target="AZE">
      <data key="d0">3427337</data>
    </edge>
    <edge source="TUR" target="ARG">
      <data key="d0">116800</data>
    </edge>
    <edge source="TUR" target="AUS">
      <data key="d0">337431</data>
    </edge>
    <edge source="TUR" target="AUT">
      <data key="d0">2301029</data>
    </edge>
    <edge source="TUR" target="BEL">
      <data key="d0">2195955</data>
    </edge>
    <edge source="TUR" target="BRA">
      <data key="d0">405769</data>
    </edge>
    <edge source="TUR" target="BGR">
      <data key="d0">2603105</data>
    </edge>
    <edge source="TUR" target="BLR">
      <data key="d0">20435</data>
    </edge>
    <edge source="TUR" target="CAN">
      <data key="d0">370027</data>
    </edge>
    <edge source="TUR" target="CHL">
      <data key="d0">215530</data>
    </edge>
    <edge source="TUR" target="CHN">
      <data key="d0">553280</data>
    </edge>
    <edge source="TUR" target="COL">
      <data key="d0">31500</data>
    </edge>
    <edge source="TUR" target="HRV">
      <data key="d0">16619</data>
    </edge>
    <edge source="TUR" target="CZE">
      <data key="d0">175107</data>
    </edge>
    <edge source="TUR" target="BEN">
      <data key="d0">211951</data>
    </edge>
    <edge source="TUR" target="DNK">
      <data key="d0">4827792</data>
    </edge>
    <edge source="TUR" target="ETH">
      <data key="d0">16786</data>
    </edge>
    <edge source="TUR" target="FRA">
      <data key="d0">10391657</data>
    </edge>
    <edge source="TUR" target="GEO">
      <data key="d0">1831476</data>
    </edge>
    <edge source="TUR" target="DEU">
      <data key="d0">33120254</data>
    </edge>
    <edge source="TUR" target="GHA">
      <data key="d0">308912</data>
    </edge>
    <edge source="TUR" target="GRC">
      <data key="d0">1194015</data>
    </edge>
    <edge source="TUR" target="GTM">
      <data key="d0">36825</data>
    </edge>
    <edge source="TUR" target="HND">
      <data key="d0">13550</data>
    </edge>
    <edge source="TUR" target="HKG">
      <data key="d0">576957</data>
    </edge>
    <edge source="TUR" target="HUN">
      <data key="d0">632154</data>
    </edge>
    <edge source="TUR" target="IDN">
      <data key="d0">730921</data>
    </edge>
    <edge source="TUR" target="IRL">
      <data key="d0">232040</data>
    </edge>
    <edge source="TUR" target="ISR">
      <data key="d0">1393521</data>
    </edge>
    <edge source="TUR" target="ITA">
      <data key="d0">4144221</data>
    </edge>
    <edge source="TUR" target="JPN">
      <data key="d0">1856767</data>
    </edge>
    <edge source="TUR" target="KAZ">
      <data key="d0">7882209</data>
    </edge>
    <edge source="TUR" target="JOR">
      <data key="d0">221026</data>
    </edge>
    <edge source="TUR" target="KOR">
      <data key="d0">1715096</data>
    </edge>
    <edge source="TUR" target="LBN">
      <data key="d0">340894</data>
    </edge>
    <edge source="TUR" target="LVA">
      <data key="d0">46466</data>
    </edge>
    <edge source="TUR" target="LTU">
      <data key="d0">204177</data>
    </edge>
    <edge source="TUR" target="MYS">
      <data key="d0">817849</data>
    </edge>
    <edge source="TUR" target="MEX">
      <data key="d0">478253</data>
    </edge>
    <edge source="TUR" target="MDA">
      <data key="d0">127118</data>
    </edge>
    <edge source="TUR" target="MAR">
      <data key="d0">772270</data>
    </edge>
    <edge source="TUR" target="MOZ">
      <data key="d0">33500</data>
    </edge>
    <edge source="TUR" target="OMN">
      <data key="d0">380479</data>
    </edge>
    <edge source="TUR" target="NLD">
      <data key="d0">26294769</data>
    </edge>
    <edge source="TUR" target="NIC">
      <data key="d0">13950</data>
    </edge>
    <edge source="TUR" target="NOR">
      <data key="d0">19092</data>
    </edge>
    <edge source="TUR" target="PAK">
      <data key="d0">1349953</data>
    </edge>
    <edge source="TUR" target="PHL">
      <data key="d0">618132</data>
    </edge>
    <edge source="TUR" target="POL">
      <data key="d0">2179625</data>
    </edge>
    <edge source="TUR" target="PRT">
      <data key="d0">968164</data>
    </edge>
    <edge source="TUR" target="ROU">
      <data key="d0">2347174</data>
    </edge>
    <edge source="TUR" target="RUS">
      <data key="d0">608149</data>
    </edge>
    <edge source="TUR" target="SAU">
      <data key="d0">827998</data>
    </edge>
    <edge source="TUR" target="SRB">
      <data key="d0">510814</data>
    </edge>
    <edge source="TUR" target="IND">
      <data key="d0">910682</data>
    </edge>
    <edge source="TUR" target="SVK">
      <data key="d0">1237246</data>
    </edge>
    <edge source="TUR" target="VNM">
      <data key="d0">8869864</data>
    </edge>
    <edge source="TUR" target="ZAF">
      <data key="d0">129699</data>
    </edge>
    <edge source="TUR" target="ESP">
      <data key="d0">1304670</data>
    </edge>
    <edge source="TUR" target="SWE">
      <data key="d0">95110</data>
    </edge>
    <edge source="TUR" target="CHE">
      <data key="d0">856723</data>
    </edge>
    <edge source="TUR" target="THA">
      <data key="d0">27029</data>
    </edge>
    <edge source="TUR" target="ARE">
      <data key="d0">354876</data>
    </edge>
    <edge source="TUR" target="TUN">
      <data key="d0">294845</data>
    </edge>
    <edge source="TUR" target="UGA">
      <data key="d0">19936</data>
    </edge>
    <edge source="TUR" target="UKR">
      <data key="d0">783422</data>
    </edge>
    <edge source="TUR" target="MKD">
      <data key="d0">368280</data>
    </edge>
    <edge source="TUR" target="EGY">
      <data key="d0">293014</data>
    </edge>
    <edge source="TUR" target="GBR">
      <data key="d0">12298605</data>
    </edge>
    <edge source="TUR" target="TZA">
      <data key="d0">20319</data>
    </edge>
    <edge source="TUR" target="USA">
      <data key="d0">2060116</data>
    </edge>
    <edge source="MKD" target="ALB">
      <data key="d0">57432</data>
    </edge>
    <edge source="MKD" target="AUS">
      <data key="d0">20349</data>
    </edge>
    <edge source="MKD" target="AUT">
      <data key="d0">94755</data>
    </edge>
    <edge source="MKD" target="BEL">
      <data key="d0">113161</data>
    </edge>
    <edge source="MKD" target="BGR">
      <data key="d0">377660</data>
    </edge>
    <edge source="MKD" target="CAN">
      <data key="d0">16959</data>
    </edge>
    <edge source="MKD" target="HRV">
      <data key="d0">108370</data>
    </edge>
    <edge source="MKD" target="FRA">
      <data key="d0">87675</data>
    </edge>
    <edge source="MKD" target="GEO">
      <data key="d0">11773</data>
    </edge>
    <edge source="MKD" target="DEU">
      <data key="d0">6385970</data>
    </edge>
    <edge source="MKD" target="ITA">
      <data key="d0">113537</data>
    </edge>
    <edge source="MKD" target="LVA">
      <data key="d0">27523</data>
    </edge>
    <edge source="MKD" target="NLD">
      <data key="d0">3909845</data>
    </edge>
    <edge source="MKD" target="POL">
      <data key="d0">1185960</data>
    </edge>
    <edge source="MKD" target="ROU">
      <data key="d0">1015607</data>
    </edge>
    <edge source="MKD" target="SRB">
      <data key="d0">414727</data>
    </edge>
    <edge source="MKD" target="SVN">
      <data key="d0">313728</data>
    </edge>
    <edge source="MKD" target="ESP">
      <data key="d0">62184</data>
    </edge>
    <edge source="MKD" target="CHE">
      <data key="d0">53641</data>
    </edge>
    <edge source="MKD" target="TUR">
      <data key="d0">345467</data>
    </edge>
    <edge source="MKD" target="USA">
      <data key="d0">136989</data>
    </edge>
    <edge source="EGY" target="ALB">
      <data key="d0">49744</data>
    </edge>
    <edge source="EGY" target="DZA">
      <data key="d0">9738933</data>
    </edge>
    <edge source="EGY" target="ARG">
      <data key="d0">789452</data>
    </edge>
    <edge source="EGY" target="AUS">
      <data key="d0">1887244</data>
    </edge>
    <edge source="EGY" target="AUT">
      <data key="d0">756915</data>
    </edge>
    <edge source="EGY" target="BEL">
      <data key="d0">4820200</data>
    </edge>
    <edge source="EGY" target="BRA">
      <data key="d0">2052424</data>
    </edge>
    <edge source="EGY" target="BGR">
      <data key="d0">299306</data>
    </edge>
    <edge source="EGY" target="BDI">
      <data key="d0">484394</data>
    </edge>
    <edge source="EGY" target="BLR">
      <data key="d0">29335</data>
    </edge>
    <edge source="EGY" target="CMR">
      <data key="d0">2106833</data>
    </edge>
    <edge source="EGY" target="CAN">
      <data key="d0">1908777</data>
    </edge>
    <edge source="EGY" target="LKA">
      <data key="d0">3213481</data>
    </edge>
    <edge source="EGY" target="CHL">
      <data key="d0">240696</data>
    </edge>
    <edge source="EGY" target="CHN">
      <data key="d0">818213</data>
    </edge>
    <edge source="EGY" target="COL">
      <data key="d0">211833</data>
    </edge>
    <edge source="EGY" target="CRI">
      <data key="d0">87658</data>
    </edge>
    <edge source="EGY" target="HRV">
      <data key="d0">282572</data>
    </edge>
    <edge source="EGY" target="CZE">
      <data key="d0">372715</data>
    </edge>
    <edge source="EGY" target="BEN">
      <data key="d0">331342</data>
    </edge>
    <edge source="EGY" target="DNK">
      <data key="d0">13944</data>
    </edge>
    <edge source="EGY" target="ETH">
      <data key="d0">6642614</data>
    </edge>
    <edge source="EGY" target="FIN">
      <data key="d0">34784</data>
    </edge>
    <edge source="EGY" target="FRA">
      <data key="d0">4503569</data>
    </edge>
    <edge source="EGY" target="GEO">
      <data key="d0">112135</data>
    </edge>
    <edge source="EGY" target="GMB">
      <data key="d0">64563</data>
    </edge>
    <edge source="EGY" target="PSE">
      <data key="d0">383711</data>
    </edge>
    <edge source="EGY" target="DEU">
      <data key="d0">43984814</data>
    </edge>
    <edge source="EGY" target="GHA">
      <data key="d0">1539931</data>
    </edge>
    <edge source="EGY" target="GRC">
      <data key="d0">688702</data>
    </edge>
    <edge source="EGY" target="GTM">
      <data key="d0">178583</data>
    </edge>
    <edge source="EGY" target="HKG">
      <data key="d0">33059</data>
    </edge>
    <edge source="EGY" target="HUN">
      <data key="d0">258582</data>
    </edge>
    <edge source="EGY" target="IDN">
      <data key="d0">194921</data>
    </edge>
    <edge source="EGY" target="IRL">
      <data key="d0">121144</data>
    </edge>
    <edge source="EGY" target="ISR">
      <data key="d0">1176671</data>
    </edge>
    <edge source="EGY" target="ITA">
      <data key="d0">10699454</data>
    </edge>
    <edge source="EGY" target="CIV">
      <data key="d0">4016928</data>
    </edge>
    <edge source="EGY" target="JAM">
      <data key="d0">14973</data>
    </edge>
    <edge source="EGY" target="JPN">
      <data key="d0">900921</data>
    </edge>
    <edge source="EGY" target="KAZ">
      <data key="d0">59862</data>
    </edge>
    <edge source="EGY" target="JOR">
      <data key="d0">2497799</data>
    </edge>
    <edge source="EGY" target="KOR">
      <data key="d0">239050</data>
    </edge>
    <edge source="EGY" target="LBN">
      <data key="d0">1803121</data>
    </edge>
    <edge source="EGY" target="LVA">
      <data key="d0">1727432</data>
    </edge>
    <edge source="EGY" target="LTU">
      <data key="d0">234503</data>
    </edge>
    <edge source="EGY" target="MYS">
      <data key="d0">292135</data>
    </edge>
    <edge source="EGY" target="MRT">
      <data key="d0">20029</data>
    </edge>
    <edge source="EGY" target="MUS">
      <data key="d0">82706</data>
    </edge>
    <edge source="EGY" target="MEX">
      <data key="d0">411971</data>
    </edge>
    <edge source="EGY" target="MDA">
      <data key="d0">15956</data>
    </edge>
    <edge source="EGY" target="MAR">
      <data key="d0">877386</data>
    </edge>
    <edge source="EGY" target="OMN">
      <data key="d0">160028</data>
    </edge>
    <edge source="EGY" target="NLD">
      <data key="d0">7691132</data>
    </edge>
    <edge source="EGY" target="NZL">
      <data key="d0">40378</data>
    </edge>
    <edge source="EGY" target="NER">
      <data key="d0">296749</data>
    </edge>
    <edge source="EGY" target="PAK">
      <data key="d0">13230693</data>
    </edge>
    <edge source="EGY" target="PRY">
      <data key="d0">42467</data>
    </edge>
    <edge source="EGY" target="PER">
      <data key="d0">18983</data>
    </edge>
    <edge source="EGY" target="POL">
      <data key="d0">5590568</data>
    </edge>
    <edge source="EGY" target="PRT">
      <data key="d0">151908</data>
    </edge>
    <edge source="EGY" target="ROU">
      <data key="d0">765249</data>
    </edge>
    <edge source="EGY" target="RUS">
      <data key="d0">6962445</data>
    </edge>
    <edge source="EGY" target="SAU">
      <data key="d0">24388549</data>
    </edge>
    <edge source="EGY" target="SEN">
      <data key="d0">2756215</data>
    </edge>
    <edge source="EGY" target="SRB">
      <data key="d0">250325</data>
    </edge>
    <edge source="EGY" target="IND">
      <data key="d0">13449037</data>
    </edge>
    <edge source="EGY" target="SGP">
      <data key="d0">46846</data>
    </edge>
    <edge source="EGY" target="VNM">
      <data key="d0">207621</data>
    </edge>
    <edge source="EGY" target="SVN">
      <data key="d0">1265702</data>
    </edge>
    <edge source="EGY" target="ZAF">
      <data key="d0">1018467</data>
    </edge>
    <edge source="EGY" target="ESP">
      <data key="d0">6192564</data>
    </edge>
    <edge source="EGY" target="SWE">
      <data key="d0">214666</data>
    </edge>
    <edge source="EGY" target="CHE">
      <data key="d0">708084</data>
    </edge>
    <edge source="EGY" target="THA">
      <data key="d0">74875</data>
    </edge>
    <edge source="EGY" target="TGO">
      <data key="d0">1064630</data>
    </edge>
    <edge source="EGY" target="ARE">
      <data key="d0">7978028</data>
    </edge>
    <edge source="EGY" target="TUN">
      <data key="d0">1473529</data>
    </edge>
    <edge source="EGY" target="TUR">
      <data key="d0">2563180</data>
    </edge>
    <edge source="EGY" target="UKR">
      <data key="d0">1726501</data>
    </edge>
    <edge source="EGY" target="MKD">
      <data key="d0">119255</data>
    </edge>
    <edge source="EGY" target="GBR">
      <data key="d0">24994597</data>
    </edge>
    <edge source="EGY" target="TZA">
      <data key="d0">12425</data>
    </edge>
    <edge source="EGY" target="USA">
      <data key="d0">41622086</data>
    </edge>
    <edge source="EGY" target="BFA">
      <data key="d0">3271871</data>
    </edge>
    <edge source="EGY" target="URY">
      <data key="d0">205617</data>
    </edge>
    <edge source="GBR" target="ALB">
      <data key="d0">10137</data>
    </edge>
    <edge source="GBR" target="DZA">
      <data key="d0">66301</data>
    </edge>
    <edge source="GBR" target="ARG">
      <data key="d0">945586</data>
    </edge>
    <edge source="GBR" target="AUS">
      <data key="d0">5163115</data>
    </edge>
    <edge source="GBR" target="AUT">
      <data key="d0">3035099</data>
    </edge>
    <edge source="GBR" target="BEL">
      <data key="d0">62017843</data>
    </edge>
    <edge source="GBR" target="BRA">
      <data key="d0">6036287</data>
    </edge>
    <edge source="GBR" target="BGR">
      <data key="d0">8704657</data>
    </edge>
    <edge source="GBR" target="BLR">
      <data key="d0">227168</data>
    </edge>
    <edge source="GBR" target="KHM">
      <data key="d0">26871</data>
    </edge>
    <edge source="GBR" target="CMR">
      <data key="d0">611498</data>
    </edge>
    <edge source="GBR" target="CAN">
      <data key="d0">4192121</data>
    </edge>
    <edge source="GBR" target="LKA">
      <data key="d0">230978</data>
    </edge>
    <edge source="GBR" target="CHL">
      <data key="d0">513958</data>
    </edge>
    <edge source="GBR" target="CHN">
      <data key="d0">2571012</data>
    </edge>
    <edge source="GBR" target="COL">
      <data key="d0">48549</data>
    </edge>
    <edge source="GBR" target="CRI">
      <data key="d0">12951</data>
    </edge>
    <edge source="GBR" target="HRV">
      <data key="d0">302478</data>
    </edge>
    <edge source="GBR" target="CZE">
      <data key="d0">2318719</data>
    </edge>
    <edge source="GBR" target="DNK">
      <data key="d0">23483576</data>
    </edge>
    <edge source="GBR" target="SLV">
      <data key="d0">367049</data>
    </edge>
    <edge source="GBR" target="ETH">
      <data key="d0">698698</data>
    </edge>
    <edge source="GBR" target="EST">
      <data key="d0">767267</data>
    </edge>
    <edge source="GBR" target="FIN">
      <data key="d0">3246938</data>
    </edge>
    <edge source="GBR" target="FRA">
      <data key="d0">34954033</data>
    </edge>
    <edge source="GBR" target="DEU">
      <data key="d0">41186216</data>
    </edge>
    <edge source="GBR" target="GHA">
      <data key="d0">765874</data>
    </edge>
    <edge source="GBR" target="GRC">
      <data key="d0">1605537</data>
    </edge>
    <edge source="GBR" target="GTM">
      <data key="d0">34548</data>
    </edge>
    <edge source="GBR" target="HKG">
      <data key="d0">1345080</data>
    </edge>
    <edge source="GBR" target="HUN">
      <data key="d0">2941329</data>
    </edge>
    <edge source="GBR" target="IDN">
      <data key="d0">647369</data>
    </edge>
    <edge source="GBR" target="IRL">
      <data key="d0">82358083</data>
    </edge>
    <edge source="GBR" target="ISR">
      <data key="d0">1473180</data>
    </edge>
    <edge source="GBR" target="ITA">
      <data key="d0">17548959</data>
    </edge>
    <edge source="GBR" target="CIV">
      <data key="d0">138342</data>
    </edge>
    <edge source="GBR" target="JAM">
      <data key="d0">70776</data>
    </edge>
    <edge source="GBR" target="JPN">
      <data key="d0">2191856</data>
    </edge>
    <edge source="GBR" target="KAZ">
      <data key="d0">55325</data>
    </edge>
    <edge source="GBR" target="JOR">
      <data key="d0">63651</data>
    </edge>
    <edge source="GBR" target="KOR">
      <data key="d0">1290615</data>
    </edge>
    <edge source="GBR" target="LBN">
      <data key="d0">45728</data>
    </edge>
    <edge source="GBR" target="LVA">
      <data key="d0">170378</data>
    </edge>
    <edge source="GBR" target="LTU">
      <data key="d0">884455</data>
    </edge>
    <edge source="GBR" target="MYS">
      <data key="d0">383826</data>
    </edge>
    <edge source="GBR" target="MUS">
      <data key="d0">134976</data>
    </edge>
    <edge source="GBR" target="MEX">
      <data key="d0">413189</data>
    </edge>
    <edge source="GBR" target="MDA">
      <data key="d0">96641</data>
    </edge>
    <edge source="GBR" target="MAR">
      <data key="d0">1345274</data>
    </edge>
    <edge source="GBR" target="MOZ">
      <data key="d0">103216</data>
    </edge>
    <edge source="GBR" target="OMN">
      <data key="d0">24879</data>
    </edge>
    <edge source="GBR" target="NLD">
      <data key="d0">57111525</data>
    </edge>
    <edge source="GBR" target="NZL">
      <data key="d0">1837558</data>
    </edge>
    <edge source="GBR" target="NER">
      <data key="d0">63996</data>
    </edge>
    <edge source="GBR" target="NOR">
      <data key="d0">2395759</data>
    </edge>
    <edge source="GBR" target="PAK">
      <data key="d0">495727</data>
    </edge>
    <edge source="GBR" target="PER">
      <data key="d0">322478</data>
    </edge>
    <edge source="GBR" target="PHL">
      <data key="d0">332147</data>
    </edge>
    <edge source="GBR" target="POL">
      <data key="d0">11709238</data>
    </edge>
    <edge source="GBR" target="PRT">
      <data key="d0">3904217</data>
    </edge>
    <edge source="GBR" target="ROU">
      <data key="d0">961306</data>
    </edge>
    <edge source="GBR" target="RUS">
      <data key="d0">2563534</data>
    </edge>
    <edge source="GBR" target="SAU">
      <data key="d0">758651</data>
    </edge>
    <edge source="GBR" target="SEN">
      <data key="d0">250542</data>
    </edge>
    <edge source="GBR" target="SRB">
      <data key="d0">744867</data>
    </edge>
    <edge source="GBR" target="IND">
      <data key="d0">1133015</data>
    </edge>
    <edge source="GBR" target="SGP">
      <data key="d0">1421796</data>
    </edge>
    <edge source="GBR" target="SVK">
      <data key="d0">257040</data>
    </edge>
    <edge source="GBR" target="VNM">
      <data key="d0">1567797</data>
    </edge>
    <edge source="GBR" target="SVN">
      <data key="d0">204039</data>
    </edge>
    <edge source="GBR" target="ZAF">
      <data key="d0">1811106</data>
    </edge>
    <edge source="GBR" target="ZWE">
      <data key="d0">115662</data>
    </edge>
    <edge source="GBR" target="ESP">
      <data key="d0">12942540</data>
    </edge>
    <edge source="GBR" target="SWE">
      <data key="d0">3213401</data>
    </edge>
    <edge source="GBR" target="CHE">
      <data key="d0">3804662</data>
    </edge>
    <edge source="GBR" target="THA">
      <data key="d0">5883575</data>
    </edge>
    <edge source="GBR" target="ARE">
      <data key="d0">1615251</data>
    </edge>
    <edge source="GBR" target="TUN">
      <data key="d0">32163</data>
    </edge>
    <edge source="GBR" target="TUR">
      <data key="d0">1749329</data>
    </edge>
    <edge source="GBR" target="UGA">
      <data key="d0">195069</data>
    </edge>
    <edge source="GBR" target="UKR">
      <data key="d0">1175288</data>
    </edge>
    <edge source="GBR" target="MKD">
      <data key="d0">87276</data>
    </edge>
    <edge source="GBR" target="EGY">
      <data key="d0">1439258</data>
    </edge>
    <edge source="GBR" target="TZA">
      <data key="d0">638105</data>
    </edge>
    <edge source="GBR" target="USA">
      <data key="d0">24318247</data>
    </edge>
    <edge source="GBR" target="URY">
      <data key="d0">1227685</data>
    </edge>
    <edge source="USA" target="ALB">
      <data key="d0">489636</data>
    </edge>
    <edge source="USA" target="DZA">
      <data key="d0">6939586</data>
    </edge>
    <edge source="USA" target="AZE">
      <data key="d0">86961</data>
    </edge>
    <edge source="USA" target="ARG">
      <data key="d0">38522175</data>
    </edge>
    <edge source="USA" target="AUS">
      <data key="d0">69529601</data>
    </edge>
    <edge source="USA" target="AUT">
      <data key="d0">1038241</data>
    </edge>
    <edge source="USA" target="ARM">
      <data key="d0">210444</data>
    </edge>
    <edge source="USA" target="BEL">
      <data key="d0">47201500</data>
    </edge>
    <edge source="USA" target="BOL">
      <data key="d0">3168632</data>
    </edge>
    <edge source="USA" target="BWA">
      <data key="d0">19288</data>
    </edge>
    <edge source="USA" target="BRA">
      <data key="d0">68022123</data>
    </edge>
    <edge source="USA" target="BGR">
      <data key="d0">1253186</data>
    </edge>
    <edge source="USA" target="BDI">
      <data key="d0">10542</data>
    </edge>
    <edge source="USA" target="KHM">
      <data key="d0">1890345</data>
    </edge>
    <edge source="USA" target="CMR">
      <data key="d0">50778</data>
    </edge>
    <edge source="USA" target="CAN">
      <data key="d0">525860860</data>
    </edge>
    <edge source="USA" target="CAF">
      <data key="d0">15431</data>
    </edge>
    <edge source="USA" target="LKA">
      <data key="d0">1092606</data>
    </edge>
    <edge source="USA" target="CHL">
      <data key="d0">27623869</data>
    </edge>
    <edge source="USA" target="CHN">
      <data key="d0">414589888</data>
    </edge>
    <edge source="USA" target="COL">
      <data key="d0">28454107</data>
    </edge>
    <edge source="USA" target="CRI">
      <data key="d0">6230956</data>
    </edge>
    <edge source="USA" target="HRV">
      <data key="d0">322997</data>
    </edge>
    <edge source="USA" target="CZE">
      <data key="d0">1662744</data>
    </edge>
    <edge source="USA" target="DNK">
      <data key="d0">16027631</data>
    </edge>
    <edge source="USA" target="ECU">
      <data key="d0">19966823</data>
    </edge>
    <edge source="USA" target="SLV">
      <data key="d0">1971698</data>
    </edge>
    <edge source="USA" target="ETH">
      <data key="d0">235382</data>
    </edge>
    <edge source="USA" target="EST">
      <data key="d0">557634</data>
    </edge>
    <edge source="USA" target="FIN">
      <data key="d0">1640027</data>
    </edge>
    <edge source="USA" target="FRA">
      <data key="d0">62604111</data>
    </edge>
    <edge source="USA" target="GEO">
      <data key="d0">129313</data>
    </edge>
    <edge source="USA" target="PSE">
      <data key="d0">21215</data>
    </edge>
    <edge source="USA" target="DEU">
      <data key="d0">73122346</data>
    </edge>
    <edge source="USA" target="GHA">
      <data key="d0">141778</data>
    </edge>
    <edge source="USA" target="GRC">
      <data key="d0">3772410</data>
    </edge>
    <edge source="USA" target="GTM">
      <data key="d0">11855824</data>
    </edge>
    <edge source="USA" target="HND">
      <data key="d0">8835332</data>
    </edge>
    <edge source="USA" target="HKG">
      <data key="d0">84682182</data>
    </edge>
    <edge source="USA" target="HUN">
      <data key="d0">4432673</data>
    </edge>
    <edge source="USA" target="IDN">
      <data key="d0">37647964</data>
    </edge>
    <edge source="USA" target="IRL">
      <data key="d0">15636854</data>
    </edge>
    <edge source="USA" target="ISR">
      <data key="d0">6801367</data>
    </edge>
    <edge source="USA" target="ITA">
      <data key="d0">52880918</data>
    </edge>
    <edge source="USA" target="CIV">
      <data key="d0">25592</data>
    </edge>
    <edge source="USA" target="JAM">
      <data key="d0">3819880</data>
    </edge>
    <edge source="USA" target="JPN">
      <data key="d0">111783625</data>
    </edge>
    <edge source="USA" target="KAZ">
      <data key="d0">450805</data>
    </edge>
    <edge source="USA" target="JOR">
      <data key="d0">6649182</data>
    </edge>
    <edge source="USA" target="KOR">
      <data key="d0">87693898</data>
    </edge>
    <edge source="USA" target="KGZ">
      <data key="d0">21821</data>
    </edge>
    <edge source="USA" target="LBN">
      <data key="d0">4978104</data>
    </edge>
    <edge source="USA" target="LVA">
      <data key="d0">489402</data>
    </edge>
    <edge source="USA" target="LTU">
      <data key="d0">1685115</data>
    </edge>
    <edge source="USA" target="MDG">
      <data key="d0">10090</data>
    </edge>
    <edge source="USA" target="MYS">
      <data key="d0">7730938</data>
    </edge>
    <edge source="USA" target="MUS">
      <data key="d0">33698</data>
    </edge>
    <edge source="USA" target="MEX">
      <data key="d0">617183638</data>
    </edge>
    <edge source="USA" target="MDA">
      <data key="d0">120268</data>
    </edge>
    <edge source="USA" target="MAR">
      <data key="d0">3497294</data>
    </edge>
    <edge source="USA" target="MOZ">
      <data key="d0">59466</data>
    </edge>
    <edge source="USA" target="OMN">
      <data key="d0">1891060</data>
    </edge>
    <edge source="USA" target="NLD">
      <data key="d0">222030443</data>
    </edge>
    <edge source="USA" target="NZL">
      <data key="d0">16178781</data>
    </edge>
    <edge source="USA" target="NIC">
      <data key="d0">2244769</data>
    </edge>
    <edge source="USA" target="NOR">
      <data key="d0">1098010</data>
    </edge>
    <edge source="USA" target="PAK">
      <data key="d0">9699945</data>
    </edge>
    <edge source="USA" target="PAN">
      <data key="d0">4842355</data>
    </edge>
    <edge source="USA" target="PRY">
      <data key="d0">3377490</data>
    </edge>
    <edge source="USA" target="PER">
      <data key="d0">33422621</data>
    </edge>
    <edge source="USA" target="PHL">
      <data key="d0">14067633</data>
    </edge>
    <edge source="USA" target="POL">
      <data key="d0">4355203</data>
    </edge>
    <edge source="USA" target="PRT">
      <data key="d0">7056188</data>
    </edge>
    <edge source="USA" target="ROU">
      <data key="d0">974981</data>
    </edge>
    <edge source="USA" target="RUS">
      <data key="d0">9400694</data>
    </edge>
    <edge source="USA" target="SAU">
      <data key="d0">70165902</data>
    </edge>
    <edge source="USA" target="SEN">
      <data key="d0">78208</data>
    </edge>
    <edge source="USA" target="SRB">
      <data key="d0">363872</data>
    </edge>
    <edge source="USA" target="IND">
      <data key="d0">45623771</data>
    </edge>
    <edge source="USA" target="SGP">
      <data key="d0">11233160</data>
    </edge>
    <edge source="USA" target="SVK">
      <data key="d0">199029</data>
    </edge>
    <edge source="USA" target="VNM">
      <data key="d0">29916946</data>
    </edge>
    <edge source="USA" target="SVN">
      <data key="d0">115140</data>
    </edge>
    <edge source="USA" target="ZAF">
      <data key="d0">15098885</data>
    </edge>
    <edge source="USA" target="ZWE">
      <data key="d0">149137</data>
    </edge>
    <edge source="USA" target="ESP">
      <data key="d0">44349728</data>
    </edge>
    <edge source="USA" target="SWE">
      <data key="d0">1376103</data>
    </edge>
    <edge source="USA" target="CHE">
      <data key="d0">7907050</data>
    </edge>
    <edge source="USA" target="THA">
      <data key="d0">19781576</data>
    </edge>
    <edge source="USA" target="ARE">
      <data key="d0">11257241</data>
    </edge>
    <edge source="USA" target="TUN">
      <data key="d0">3020154</data>
    </edge>
    <edge source="USA" target="TUR">
      <data key="d0">20358864</data>
    </edge>
    <edge source="USA" target="UGA">
      <data key="d0">172855</data>
    </edge>
    <edge source="USA" target="UKR">
      <data key="d0">5074973</data>
    </edge>
    <edge source="USA" target="MKD">
      <data key="d0">44688</data>
    </edge>
    <edge source="USA" target="EGY">
      <data key="d0">16804380</data>
    </edge>
    <edge source="USA" target="GBR">
      <data key="d0">68544250</data>
    </edge>
    <edge source="USA" target="TZA">
      <data key="d0">110560</data>
    </edge>
    <edge source="USA" target="URY">
      <data key="d0">8512899</data>
    </edge>
    <edge source="DZA" target="FRA">
      <data key="d0">14874</data>
    </edge>
    <edge source="DZA" target="ITA">
      <data key="d0">60653</data>
    </edge>
    <edge source="DZA" target="ESP">
      <data key="d0">162313</data>
    </edge>
    <edge source="AZE" target="BGR">
      <data key="d0">22019</data>
    </edge>
    <edge source="AZE" target="CHN">
      <data key="d0">437200</data>
    </edge>
    <edge source="AZE" target="GEO">
      <data key="d0">113383</data>
    </edge>
    <edge source="AZE" target="HKG">
      <data key="d0">12200</data>
    </edge>
    <edge source="AZE" target="JPN">
      <data key="d0">980687</data>
    </edge>
    <edge source="AZE" target="PAK">
      <data key="d0">29869</data>
    </edge>
    <edge source="AZE" target="POL">
      <data key="d0">39382</data>
    </edge>
    <edge source="AZE" target="RUS">
      <data key="d0">409966</data>
    </edge>
    <edge source="AZE" target="IND">
      <data key="d0">21725</data>
    </edge>
    <edge source="AZE" target="VNM">
      <data key="d0">180610</data>
    </edge>
    <edge source="AZE" target="THA">
      <data key="d0">45266</data>
    </edge>
    <edge source="AZE" target="TUR">
      <data key="d0">958437</data>
    </edge>
    <edge source="AZE" target="EGY">
      <data key="d0">12325</data>
    </edge>
    <edge source="GEO" target="AZE">
      <data key="d0">122750</data>
    </edge>
    <edge source="GEO" target="AUT">
      <data key="d0">42953</data>
    </edge>
    <edge source="GEO" target="ARM">
      <data key="d0">265089</data>
    </edge>
    <edge source="GEO" target="BGR">
      <data key="d0">16370</data>
    </edge>
    <edge source="GEO" target="CHN">
      <data key="d0">42874</data>
    </edge>
    <edge source="GEO" target="CZE">
      <data key="d0">10743</data>
    </edge>
    <edge source="GEO" target="DNK">
      <data key="d0">433632</data>
    </edge>
    <edge source="GEO" target="EST">
      <data key="d0">13156</data>
    </edge>
    <edge source="GEO" target="FRA">
      <data key="d0">382118</data>
    </edge>
    <edge source="GEO" target="DEU">
      <data key="d0">1490302</data>
    </edge>
    <edge source="GEO" target="NLD">
      <data key="d0">321311</data>
    </edge>
    <edge source="GEO" target="PAK">
      <data key="d0">31480</data>
    </edge>
    <edge source="GEO" target="RUS">
      <data key="d0">352096</data>
    </edge>
    <edge source="GEO" target="VNM">
      <data key="d0">11535</data>
    </edge>
    <edge source="GEO" target="ESP">
      <data key="d0">21248</data>
    </edge>
    <edge source="GEO" target="TUR">
      <data key="d0">379939</data>
    </edge>
    <edge source="GEO" target="UKR">
      <data key="d0">411564</data>
    </edge>
    <edge source="GEO" target="USA">
      <data key="d0">383617</data>
    </edge>
    <edge source="HKG" target="ARG">
      <data key="d0">19120</data>
    </edge>
    <edge source="HKG" target="AUS">
      <data key="d0">2137117</data>
    </edge>
    <edge source="HKG" target="AUT">
      <data key="d0">44333</data>
    </edge>
    <edge source="HKG" target="BRA">
      <data key="d0">184890</data>
    </edge>
    <edge source="HKG" target="CAN">
      <data key="d0">11102545</data>
    </edge>
    <edge source="HKG" target="LKA">
      <data key="d0">943313</data>
    </edge>
    <edge source="HKG" target="CHL">
      <data key="d0">24958</data>
    </edge>
    <edge source="HKG" target="CHN">
      <data key="d0">82185131</data>
    </edge>
    <edge source="HKG" target="DNK">
      <data key="d0">26153</data>
    </edge>
    <edge source="HKG" target="EST">
      <data key="d0">16782</data>
    </edge>
    <edge source="HKG" target="FIN">
      <data key="d0">331625</data>
    </edge>
    <edge source="HKG" target="FRA">
      <data key="d0">257234</data>
    </edge>
    <edge source="HKG" target="DEU">
      <data key="d0">114281</data>
    </edge>
    <edge source="HKG" target="GTM">
      <data key="d0">35360</data>
    </edge>
    <edge source="HKG" target="IDN">
      <data key="d0">1020308</data>
    </edge>
    <edge source="HKG" target="ISR">
      <data key="d0">23103</data>
    </edge>
    <edge source="HKG" target="ITA">
      <data key="d0">219296</data>
    </edge>
    <edge source="HKG" target="JPN">
      <data key="d0">13558670</data>
    </edge>
    <edge source="HKG" target="KOR">
      <data key="d0">17736963</data>
    </edge>
    <edge source="HKG" target="LBN">
      <data key="d0">16630</data>
    </edge>
    <edge source="HKG" target="MYS">
      <data key="d0">4994920</data>
    </edge>
    <edge source="HKG" target="MUS">
      <data key="d0">29503</data>
    </edge>
    <edge source="HKG" target="NLD">
      <data key="d0">324837</data>
    </edge>
    <edge source="HKG" target="NZL">
      <data key="d0">272245</data>
    </edge>
    <edge source="HKG" target="PAK">
      <data key="d0">95588</data>
    </edge>
    <edge source="HKG" target="PAN">
      <data key="d0">27525</data>
    </edge>
    <edge source="HKG" target="PER">
      <data key="d0">150257</data>
    </edge>
    <edge source="HKG" target="PHL">
      <data key="d0">1030421</data>
    </edge>
    <edge source="HKG" target="RUS">
      <data key="d0">53266</data>
    </edge>
    <edge source="HKG" target="IND">
      <data key="d0">8414574</data>
    </edge>
    <edge source="HKG" target="SGP">
      <data key="d0">12065795</data>
    </edge>
    <edge source="HKG" target="VNM">
      <data key="d0">37043785</data>
    </edge>
    <edge source="HKG" target="SVN">
      <data key="d0">11555</data>
    </edge>
    <edge source="HKG" target="ZAF">
      <data key="d0">88538</data>
    </edge>
    <edge source="HKG" target="ESP">
      <data key="d0">128108</data>
    </edge>
    <edge source="HKG" target="SWE">
      <data key="d0">32849</data>
    </edge>
    <edge source="HKG" target="THA">
      <data key="d0">1083297</data>
    </edge>
    <edge source="HKG" target="ARE">
      <data key="d0">163336</data>
    </edge>
    <edge source="HKG" target="TUR">
      <data key="d0">19504</data>
    </edge>
    <edge source="HKG" target="UGA">
      <data key="d0">11457</data>
    </edge>
    <edge source="HKG" target="GBR">
      <data key="d0">523614</data>
    </edge>
    <edge source="HKG" target="USA">
      <data key="d0">25777429</data>
    </edge>
    <edge source="JPN" target="DZA">
      <data key="d0">36584</data>
    </edge>
    <edge source="JPN" target="ARG">
      <data key="d0">901641</data>
    </edge>
    <edge source="JPN" target="AUS">
      <data key="d0">2995309</data>
    </edge>
    <edge source="JPN" target="AUT">
      <data key="d0">22284</data>
    </edge>
    <edge source="JPN" target="BEL">
      <data key="d0">211050</data>
    </edge>
    <edge source="JPN" target="BOL">
      <data key="d0">18214</data>
    </edge>
    <edge source="JPN" target="BRA">
      <data key="d0">7394839</data>
    </edge>
    <edge source="JPN" target="BGR">
      <data key="d0">22330</data>
    </edge>
    <edge source="JPN" target="KHM">
      <data key="d0">19503</data>
    </edge>
    <edge source="JPN" target="CAN">
      <data key="d0">1069827</data>
    </edge>
    <edge source="JPN" target="LKA">
      <data key="d0">930002</data>
    </edge>
    <edge source="JPN" target="CHL">
      <data key="d0">1223888</data>
    </edge>
    <edge source="JPN" target="CHN">
      <data key="d0">81526844</data>
    </edge>
    <edge source="JPN" target="COL">
      <data key="d0">1242783</data>
    </edge>
    <edge source="JPN" target="CZE">
      <data key="d0">162597</data>
    </edge>
    <edge source="JPN" target="DNK">
      <data key="d0">8840035</data>
    </edge>
    <edge source="JPN" target="ECU">
      <data key="d0">14632</data>
    </edge>
    <edge source="JPN" target="FIN">
      <data key="d0">16952</data>
    </edge>
    <edge source="JPN" target="FRA">
      <data key="d0">3263091</data>
    </edge>
    <edge source="JPN" target="DEU">
      <data key="d0">2080252</data>
    </edge>
    <edge source="JPN" target="GHA">
      <data key="d0">59807</data>
    </edge>
    <edge source="JPN" target="GRC">
      <data key="d0">671254</data>
    </edge>
    <edge source="JPN" target="HND">
      <data key="d0">43831</data>
    </edge>
    <edge source="JPN" target="HKG">
      <data key="d0">48155659</data>
    </edge>
    <edge source="JPN" target="HUN">
      <data key="d0">16446</data>
    </edge>
    <edge source="JPN" target="IDN">
      <data key="d0">4771593</data>
    </edge>
    <edge source="JPN" target="ISR">
      <data key="d0">98665</data>
    </edge>
    <edge source="JPN" target="ITA">
      <data key="d0">5114264</data>
    </edge>
    <edge source="JPN" target="JOR">
      <data key="d0">118435</data>
    </edge>
    <edge source="JPN" target="KOR">
      <data key="d0">17244387</data>
    </edge>
    <edge source="JPN" target="LBN">
      <data key="d0">98076</data>
    </edge>
    <edge source="JPN" target="MYS">
      <data key="d0">1350233</data>
    </edge>
    <edge source="JPN" target="MUS">
      <data key="d0">82624</data>
    </edge>
    <edge source="JPN" target="MEX">
      <data key="d0">915121</data>
    </edge>
    <edge source="JPN" target="MAR">
      <data key="d0">89659</data>
    </edge>
    <edge source="JPN" target="OMN">
      <data key="d0">115046</data>
    </edge>
    <edge source="JPN" target="NLD">
      <data key="d0">8262547</data>
    </edge>
    <edge source="JPN" target="NZL">
      <data key="d0">634697</data>
    </edge>
    <edge source="JPN" target="NOR">
      <data key="d0">201446</data>
    </edge>
    <edge source="JPN" target="PAK">
      <data key="d0">619863</data>
    </edge>
    <edge source="JPN" target="PER">
      <data key="d0">1698198</data>
    </edge>
    <edge source="JPN" target="PHL">
      <data key="d0">2968670</data>
    </edge>
    <edge source="JPN" target="POL">
      <data key="d0">106059</data>
    </edge>
    <edge source="JPN" target="PRT">
      <data key="d0">202938</data>
    </edge>
    <edge source="JPN" target="RUS">
      <data key="d0">321787</data>
    </edge>
    <edge source="JPN" target="SAU">
      <data key="d0">27523</data>
    </edge>
    <edge source="JPN" target="IND">
      <data key="d0">1004035</data>
    </edge>
    <edge source="JPN" target="SGP">
      <data key="d0">2563688</data>
    </edge>
    <edge source="JPN" target="VNM">
      <data key="d0">22642868</data>
    </edge>
    <edge source="JPN" target="SVN">
      <data key="d0">27256</data>
    </edge>
    <edge source="JPN" target="ZAF">
      <data key="d0">590977</data>
    </edge>
    <edge source="JPN" target="ESP">
      <data key="d0">1479156</data>
    </edge>
    <edge source="JPN" target="SWE">
      <data key="d0">299466</data>
    </edge>
    <edge source="JPN" target="CHE">
      <data key="d0">3469555</data>
    </edge>
    <edge source="JPN" target="THA">
      <data key="d0">4897016</data>
    </edge>
    <edge source="JPN" target="ARE">
      <data key="d0">386741</data>
    </edge>
    <edge source="JPN" target="TUN">
      <data key="d0">60856</data>
    </edge>
    <edge source="JPN" target="TUR">
      <data key="d0">622994</data>
    </edge>
    <edge source="JPN" target="UKR">
      <data key="d0">33766</data>
    </edge>
    <edge source="JPN" target="EGY">
      <data key="d0">1072939</data>
    </edge>
    <edge source="JPN" target="GBR">
      <data key="d0">1011678</data>
    </edge>
    <edge source="JPN" target="USA">
      <data key="d0">22896101</data>
    </edge>
    <edge source="JPN" target="BFA">
      <data key="d0">88398</data>
    </edge>
    <edge source="JPN" target="URY">
      <data key="d0">53536</data>
    </edge>
    <edge source="PAK" target="ALB">
      <data key="d0">509543</data>
    </edge>
    <edge source="PAK" target="DZA">
      <data key="d0">666294</data>
    </edge>
    <edge source="PAK" target="AUS">
      <data key="d0">225770</data>
    </edge>
    <edge source="PAK" target="AUT">
      <data key="d0">22579</data>
    </edge>
    <edge source="PAK" target="BEL">
      <data key="d0">409866</data>
    </edge>
    <edge source="PAK" target="BRA">
      <data key="d0">190366</data>
    </edge>
    <edge source="PAK" target="BGR">
      <data key="d0">83581</data>
    </edge>
    <edge source="PAK" target="CAN">
      <data key="d0">631110</data>
    </edge>
    <edge source="PAK" target="LKA">
      <data key="d0">1252042</data>
    </edge>
    <edge source="PAK" target="CHL">
      <data key="d0">163100</data>
    </edge>
    <edge source="PAK" target="CHN">
      <data key="d0">6631236</data>
    </edge>
    <edge source="PAK" target="CZE">
      <data key="d0">763570</data>
    </edge>
    <edge source="PAK" target="DNK">
      <data key="d0">939038</data>
    </edge>
    <edge source="PAK" target="FIN">
      <data key="d0">359975</data>
    </edge>
    <edge source="PAK" target="FRA">
      <data key="d0">1274322</data>
    </edge>
    <edge source="PAK" target="DEU">
      <data key="d0">5477239</data>
    </edge>
    <edge source="PAK" target="GHA">
      <data key="d0">13290</data>
    </edge>
    <edge source="PAK" target="HKG">
      <data key="d0">483727</data>
    </edge>
    <edge source="PAK" target="IDN">
      <data key="d0">491454</data>
    </edge>
    <edge source="PAK" target="ITA">
      <data key="d0">5648439</data>
    </edge>
    <edge source="PAK" target="JPN">
      <data key="d0">5296088</data>
    </edge>
    <edge source="PAK" target="KAZ">
      <data key="d0">31436</data>
    </edge>
    <edge source="PAK" target="JOR">
      <data key="d0">120593</data>
    </edge>
    <edge source="PAK" target="KOR">
      <data key="d0">625700</data>
    </edge>
    <edge source="PAK" target="LBN">
      <data key="d0">43052</data>
    </edge>
    <edge source="PAK" target="LTU">
      <data key="d0">99718</data>
    </edge>
    <edge source="PAK" target="MYS">
      <data key="d0">642647</data>
    </edge>
    <edge source="PAK" target="MEX">
      <data key="d0">136228</data>
    </edge>
    <edge source="PAK" target="MAR">
      <data key="d0">492628</data>
    </edge>
    <edge source="PAK" target="OMN">
      <data key="d0">76891</data>
    </edge>
    <edge source="PAK" target="NLD">
      <data key="d0">970325</data>
    </edge>
    <edge source="PAK" target="PHL">
      <data key="d0">28970</data>
    </edge>
    <edge source="PAK" target="POL">
      <data key="d0">1528165</data>
    </edge>
    <edge source="PAK" target="PRT">
      <data key="d0">1253917</data>
    </edge>
    <edge source="PAK" target="ROU">
      <data key="d0">2688301</data>
    </edge>
    <edge source="PAK" target="SAU">
      <data key="d0">1432716</data>
    </edge>
    <edge source="PAK" target="IND">
      <data key="d0">3826111</data>
    </edge>
    <edge source="PAK" target="SGP">
      <data key="d0">1215520</data>
    </edge>
    <edge source="PAK" target="SVK">
      <data key="d0">24837</data>
    </edge>
    <edge source="PAK" target="VNM">
      <data key="d0">1842601</data>
    </edge>
    <edge source="PAK" target="SVN">
      <data key="d0">39919</data>
    </edge>
    <edge source="PAK" target="ZAF">
      <data key="d0">570502</data>
    </edge>
    <edge source="PAK" target="ESP">
      <data key="d0">2682959</data>
    </edge>
    <edge source="PAK" target="SWE">
      <data key="d0">161172</data>
    </edge>
    <edge source="PAK" target="CHE">
      <data key="d0">70747</data>
    </edge>
    <edge source="PAK" target="THA">
      <data key="d0">2202718</data>
    </edge>
    <edge source="PAK" target="ARE">
      <data key="d0">4445208</data>
    </edge>
    <edge source="PAK" target="TUN">
      <data key="d0">104624</data>
    </edge>
    <edge source="PAK" target="TUR">
      <data key="d0">306777</data>
    </edge>
    <edge source="PAK" target="EGY">
      <data key="d0">1617846</data>
    </edge>
    <edge source="PAK" target="GBR">
      <data key="d0">554078</data>
    </edge>
    <edge source="PAK" target="TZA">
      <data key="d0">22259</data>
    </edge>
    <edge source="PAK" target="USA">
      <data key="d0">6343634</data>
    </edge>
    <edge source="PAK" target="URY">
      <data key="d0">11697</data>
    </edge>
    <edge source="RUS" target="DZA">
      <data key="d0">51049</data>
    </edge>
    <edge source="RUS" target="AZE">
      <data key="d0">167777</data>
    </edge>
    <edge source="RUS" target="AUS">
      <data key="d0">47857</data>
    </edge>
    <edge source="RUS" target="AUT">
      <data key="d0">15213</data>
    </edge>
    <edge source="RUS" target="ARM">
      <data key="d0">259845</data>
    </edge>
    <edge source="RUS" target="BEL">
      <data key="d0">241706</data>
    </edge>
    <edge source="RUS" target="BGR">
      <data key="d0">46447</data>
    </edge>
    <edge source="RUS" target="BLR">
      <data key="d0">8484979</data>
    </edge>
    <edge source="RUS" target="CAN">
      <data key="d0">11716</data>
    </edge>
    <edge source="RUS" target="CHL">
      <data key="d0">17731</data>
    </edge>
    <edge source="RUS" target="CHN">
      <data key="d0">13456509</data>
    </edge>
    <edge source="RUS" target="CZE">
      <data key="d0">175435</data>
    </edge>
    <edge source="RUS" target="DNK">
      <data key="d0">89889</data>
    </edge>
    <edge source="RUS" target="ECU">
      <data key="d0">97139</data>
    </edge>
    <edge source="RUS" target="EST">
      <data key="d0">109958</data>
    </edge>
    <edge source="RUS" target="FIN">
      <data key="d0">134004</data>
    </edge>
    <edge source="RUS" target="FRA">
      <data key="d0">292839</data>
    </edge>
    <edge source="RUS" target="GEO">
      <data key="d0">125121</data>
    </edge>
    <edge source="RUS" target="DEU">
      <data key="d0">8897437</data>
    </edge>
    <edge source="RUS" target="GRC">
      <data key="d0">1395142</data>
    </edge>
    <edge source="RUS" target="HKG">
      <data key="d0">27704538</data>
    </edge>
    <edge source="RUS" target="HUN">
      <data key="d0">151893</data>
    </edge>
    <edge source="RUS" target="ISR">
      <data key="d0">273448</data>
    </edge>
    <edge source="RUS" target="ITA">
      <data key="d0">1074880</data>
    </edge>
    <edge source="RUS" target="CIV">
      <data key="d0">68808</data>
    </edge>
    <edge source="RUS" target="JPN">
      <data key="d0">1627028</data>
    </edge>
    <edge source="RUS" target="KAZ">
      <data key="d0">5843086</data>
    </edge>
    <edge source="RUS" target="JOR">
      <data key="d0">10654</data>
    </edge>
    <edge source="RUS" target="KOR">
      <data key="d0">4887857</data>
    </edge>
    <edge source="RUS" target="KGZ">
      <data key="d0">68021</data>
    </edge>
    <edge source="RUS" target="LVA">
      <data key="d0">4879031</data>
    </edge>
    <edge source="RUS" target="LTU">
      <data key="d0">297659</data>
    </edge>
    <edge source="RUS" target="MDG">
      <data key="d0">98649</data>
    </edge>
    <edge source="RUS" target="MDA">
      <data key="d0">49676</data>
    </edge>
    <edge source="RUS" target="NLD">
      <data key="d0">235618</data>
    </edge>
    <edge source="RUS" target="NOR">
      <data key="d0">81475</data>
    </edge>
    <edge source="RUS" target="POL">
      <data key="d0">5127209</data>
    </edge>
    <edge source="RUS" target="ROU">
      <data key="d0">64028</data>
    </edge>
    <edge source="RUS" target="SAU">
      <data key="d0">12500</data>
    </edge>
    <edge source="RUS" target="IND">
      <data key="d0">27212</data>
    </edge>
    <edge source="RUS" target="VNM">
      <data key="d0">2616811</data>
    </edge>
    <edge source="RUS" target="SVN">
      <data key="d0">839801</data>
    </edge>
    <edge source="RUS" target="ESP">
      <data key="d0">1760819</data>
    </edge>
    <edge source="RUS" target="SWE">
      <data key="d0">28935</data>
    </edge>
    <edge source="RUS" target="THA">
      <data key="d0">5712795</data>
    </edge>
    <edge source="RUS" target="TUR">
      <data key="d0">1126613</data>
    </edge>
    <edge source="RUS" target="UKR">
      <data key="d0">4374683</data>
    </edge>
    <edge source="RUS" target="EGY">
      <data key="d0">57628</data>
    </edge>
    <edge source="RUS" target="GBR">
      <data key="d0">86875</data>
    </edge>
    <edge source="RUS" target="USA">
      <data key="d0">2192086</data>
    </edge>
    <edge source="IND" target="ALB">
      <data key="d0">653161</data>
    </edge>
    <edge source="IND" target="DZA">
      <data key="d0">1112362</data>
    </edge>
    <edge source="IND" target="AZE">
      <data key="d0">33395</data>
    </edge>
    <edge source="IND" target="ARG">
      <data key="d0">7821459</data>
    </edge>
    <edge source="IND" target="AUS">
      <data key="d0">20724429</data>
    </edge>
    <edge source="IND" target="AUT">
      <data key="d0">4142221</data>
    </edge>
    <edge source="IND" target="ARM">
      <data key="d0">16815</data>
    </edge>
    <edge source="IND" target="BEL">
      <data key="d0">15870625</data>
    </edge>
    <edge source="IND" target="BOL">
      <data key="d0">152795</data>
    </edge>
    <edge source="IND" target="BRA">
      <data key="d0">10084723</data>
    </edge>
    <edge source="IND" target="BGR">
      <data key="d0">392037</data>
    </edge>
    <edge source="IND" target="BLR">
      <data key="d0">89191</data>
    </edge>
    <edge source="IND" target="KHM">
      <data key="d0">29088</data>
    </edge>
    <edge source="IND" target="CMR">
      <data key="d0">13175</data>
    </edge>
    <edge source="IND" target="CAN">
      <data key="d0">22134188</data>
    </edge>
    <edge source="IND" target="LKA">
      <data key="d0">12365784</data>
    </edge>
    <edge source="IND" target="CHL">
      <data key="d0">2080820</data>
    </edge>
    <edge source="IND" target="CHN">
      <data key="d0">103763470</data>
    </edge>
    <edge source="IND" target="COL">
      <data key="d0">1101502</data>
    </edge>
    <edge source="IND" target="CRI">
      <data key="d0">492520</data>
    </edge>
    <edge source="IND" target="HRV">
      <data key="d0">224553</data>
    </edge>
    <edge source="IND" target="CZE">
      <data key="d0">1519933</data>
    </edge>
    <edge source="IND" target="DNK">
      <data key="d0">7694641</data>
    </edge>
    <edge source="IND" target="ECU">
      <data key="d0">284093</data>
    </edge>
    <edge source="IND" target="SLV">
      <data key="d0">15835</data>
    </edge>
    <edge source="IND" target="ETH">
      <data key="d0">59309</data>
    </edge>
    <edge source="IND" target="EST">
      <data key="d0">262562</data>
    </edge>
    <edge source="IND" target="FIN">
      <data key="d0">386535</data>
    </edge>
    <edge source="IND" target="FRA">
      <data key="d0">23688960</data>
    </edge>
    <edge source="IND" target="GEO">
      <data key="d0">491640</data>
    </edge>
    <edge source="IND" target="GMB">
      <data key="d0">12280</data>
    </edge>
    <edge source="IND" target="DEU">
      <data key="d0">88418567</data>
    </edge>
    <edge source="IND" target="GHA">
      <data key="d0">196727</data>
    </edge>
    <edge source="IND" target="GRC">
      <data key="d0">3492224</data>
    </edge>
    <edge source="IND" target="GTM">
      <data key="d0">1071109</data>
    </edge>
    <edge source="IND" target="HND">
      <data key="d0">31190</data>
    </edge>
    <edge source="IND" target="HKG">
      <data key="d0">4310958</data>
    </edge>
    <edge source="IND" target="HUN">
      <data key="d0">944775</data>
    </edge>
    <edge source="IND" target="IDN">
      <data key="d0">9434169</data>
    </edge>
    <edge source="IND" target="IRL">
      <data key="d0">2864972</data>
    </edge>
    <edge source="IND" target="ISR">
      <data key="d0">2191321</data>
    </edge>
    <edge source="IND" target="ITA">
      <data key="d0">33797686</data>
    </edge>
    <edge source="IND" target="CIV">
      <data key="d0">19734</data>
    </edge>
    <edge source="IND" target="JAM">
      <data key="d0">63312</data>
    </edge>
    <edge source="IND" target="JPN">
      <data key="d0">58043447</data>
    </edge>
    <edge source="IND" target="KAZ">
      <data key="d0">152501</data>
    </edge>
    <edge source="IND" target="JOR">
      <data key="d0">600898</data>
    </edge>
    <edge source="IND" target="KOR">
      <data key="d0">27345698</data>
    </edge>
    <edge source="IND" target="LBN">
      <data key="d0">967903</data>
    </edge>
    <edge source="IND" target="LVA">
      <data key="d0">760836</data>
    </edge>
    <edge source="IND" target="LTU">
      <data key="d0">2175246</data>
    </edge>
    <edge source="IND" target="MDG">
      <data key="d0">474256</data>
    </edge>
    <edge source="IND" target="MWI">
      <data key="d0">15192</data>
    </edge>
    <edge source="IND" target="MYS">
      <data key="d0">13940934</data>
    </edge>
    <edge source="IND" target="MRT">
      <data key="d0">55770</data>
    </edge>
    <edge source="IND" target="MUS">
      <data key="d0">1105016</data>
    </edge>
    <edge source="IND" target="MEX">
      <data key="d0">13036720</data>
    </edge>
    <edge source="IND" target="MAR">
      <data key="d0">1909016</data>
    </edge>
    <edge source="IND" target="MOZ">
      <data key="d0">85160</data>
    </edge>
    <edge source="IND" target="OMN">
      <data key="d0">3797185</data>
    </edge>
    <edge source="IND" target="NAM">
      <data key="d0">10845</data>
    </edge>
    <edge source="IND" target="NLD">
      <data key="d0">30600333</data>
    </edge>
    <edge source="IND" target="NZL">
      <data key="d0">3410080</data>
    </edge>
    <edge source="IND" target="NIC">
      <data key="d0">26321</data>
    </edge>
    <edge source="IND" target="NER">
      <data key="d0">11831</data>
    </edge>
    <edge source="IND" target="NOR">
      <data key="d0">24423799</data>
    </edge>
    <edge source="IND" target="PAK">
      <data key="d0">10787989</data>
    </edge>
    <edge source="IND" target="PAN">
      <data key="d0">82767</data>
    </edge>
    <edge source="IND" target="PRY">
      <data key="d0">13959</data>
    </edge>
    <edge source="IND" target="PER">
      <data key="d0">332658</data>
    </edge>
    <edge source="IND" target="PHL">
      <data key="d0">3448384</data>
    </edge>
    <edge source="IND" target="POL">
      <data key="d0">5592281</data>
    </edge>
    <edge source="IND" target="PRT">
      <data key="d0">610595</data>
    </edge>
    <edge source="IND" target="ROU">
      <data key="d0">703047</data>
    </edge>
    <edge source="IND" target="RUS">
      <data key="d0">31117541</data>
    </edge>
    <edge source="IND" target="SAU">
      <data key="d0">14389192</data>
    </edge>
    <edge source="IND" target="SEN">
      <data key="d0">171579</data>
    </edge>
    <edge source="IND" target="SRB">
      <data key="d0">53772</data>
    </edge>
    <edge source="IND" target="SGP">
      <data key="d0">6893945</data>
    </edge>
    <edge source="IND" target="SVK">
      <data key="d0">118967</data>
    </edge>
    <edge source="IND" target="VNM">
      <data key="d0">17385959</data>
    </edge>
    <edge source="IND" target="SVN">
      <data key="d0">601387</data>
    </edge>
    <edge source="IND" target="ZAF">
      <data key="d0">5419983</data>
    </edge>
    <edge source="IND" target="ZWE">
      <data key="d0">49893</data>
    </edge>
    <edge source="IND" target="ESP">
      <data key="d0">13026806</data>
    </edge>
    <edge source="IND" target="SWE">
      <data key="d0">1213399</data>
    </edge>
    <edge source="IND" target="CHE">
      <data key="d0">3758095</data>
    </edge>
    <edge source="IND" target="THA">
      <data key="d0">10654869</data>
    </edge>
    <edge source="IND" target="ARE">
      <data key="d0">20005510</data>
    </edge>
    <edge source="IND" target="TUN">
      <data key="d0">251593</data>
    </edge>
    <edge source="IND" target="TUR">
      <data key="d0">5171853</data>
    </edge>
    <edge source="IND" target="UGA">
      <data key="d0">447155</data>
    </edge>
    <edge source="IND" target="UKR">
      <data key="d0">598711</data>
    </edge>
    <edge source="IND" target="MKD">
      <data key="d0">59760</data>
    </edge>
    <edge source="IND" target="EGY">
      <data key="d0">4886433</data>
    </edge>
    <edge source="IND" target="GBR">
      <data key="d0">40929579</data>
    </edge>
    <edge source="IND" target="TZA">
      <data key="d0">1414631</data>
    </edge>
    <edge source="IND" target="USA">
      <data key="d0">510470851</data>
    </edge>
    <edge source="IND" target="BFA">
      <data key="d0">31277</data>
    </edge>
    <edge source="IND" target="URY">
      <data key="d0">181300</data>
    </edge>
    <edge source="VNM" target="AUS">
      <data key="d0">3108520</data>
    </edge>
    <edge source="VNM" target="BEL">
      <data key="d0">938481</data>
    </edge>
    <edge source="VNM" target="BRA">
      <data key="d0">74733</data>
    </edge>
    <edge source="VNM" target="BGR">
      <data key="d0">45879</data>
    </edge>
    <edge source="VNM" target="KHM">
      <data key="d0">648769</data>
    </edge>
    <edge source="VNM" target="CAN">
      <data key="d0">1236107</data>
    </edge>
    <edge source="VNM" target="LKA">
      <data key="d0">1168211</data>
    </edge>
    <edge source="VNM" target="CHN">
      <data key="d0">42189263</data>
    </edge>
    <edge source="VNM" target="CRI">
      <data key="d0">36925</data>
    </edge>
    <edge source="VNM" target="CZE">
      <data key="d0">55720</data>
    </edge>
    <edge source="VNM" target="DNK">
      <data key="d0">361708</data>
    </edge>
    <edge source="VNM" target="EST">
      <data key="d0">21332</data>
    </edge>
    <edge source="VNM" target="FRA">
      <data key="d0">1671619</data>
    </edge>
    <edge source="VNM" target="DEU">
      <data key="d0">472719</data>
    </edge>
    <edge source="VNM" target="GRC">
      <data key="d0">275829</data>
    </edge>
    <edge source="VNM" target="HKG">
      <data key="d0">416440</data>
    </edge>
    <edge source="VNM" target="HUN">
      <data key="d0">61562</data>
    </edge>
    <edge source="VNM" target="IDN">
      <data key="d0">994347</data>
    </edge>
    <edge source="VNM" target="IRL">
      <data key="d0">19676</data>
    </edge>
    <edge source="VNM" target="ISR">
      <data key="d0">88036</data>
    </edge>
    <edge source="VNM" target="ITA">
      <data key="d0">3827472</data>
    </edge>
    <edge source="VNM" target="CIV">
      <data key="d0">28622</data>
    </edge>
    <edge source="VNM" target="JAM">
      <data key="d0">22400</data>
    </edge>
    <edge source="VNM" target="JPN">
      <data key="d0">42552988</data>
    </edge>
    <edge source="VNM" target="KOR">
      <data key="d0">28529983</data>
    </edge>
    <edge source="VNM" target="LBN">
      <data key="d0">14105</data>
    </edge>
    <edge source="VNM" target="LTU">
      <data key="d0">12868</data>
    </edge>
    <edge source="VNM" target="MYS">
      <data key="d0">593747</data>
    </edge>
    <edge source="VNM" target="MEX">
      <data key="d0">142212</data>
    </edge>
    <edge source="VNM" target="OMN">
      <data key="d0">124879</data>
    </edge>
    <edge source="VNM" target="NLD">
      <data key="d0">7001810</data>
    </edge>
    <edge source="VNM" target="NZL">
      <data key="d0">232445</data>
    </edge>
    <edge source="VNM" target="PAK">
      <data key="d0">95970</data>
    </edge>
    <edge source="VNM" target="PHL">
      <data key="d0">60670</data>
    </edge>
    <edge source="VNM" target="POL">
      <data key="d0">56246</data>
    </edge>
    <edge source="VNM" target="PRT">
      <data key="d0">146262</data>
    </edge>
    <edge source="VNM" target="RUS">
      <data key="d0">665149</data>
    </edge>
    <edge source="VNM" target="SAU">
      <data key="d0">27251</data>
    </edge>
    <edge source="VNM" target="SEN">
      <data key="d0">95236</data>
    </edge>
    <edge source="VNM" target="IND">
      <data key="d0">12312921</data>
    </edge>
    <edge source="VNM" target="SGP">
      <data key="d0">1177300</data>
    </edge>
    <edge source="VNM" target="SVN">
      <data key="d0">148418</data>
    </edge>
    <edge source="VNM" target="ZAF">
      <data key="d0">159896</data>
    </edge>
    <edge source="VNM" target="ESP">
      <data key="d0">427625</data>
    </edge>
    <edge source="VNM" target="SWE">
      <data key="d0">22725</data>
    </edge>
    <edge source="VNM" target="CHE">
      <data key="d0">11892</data>
    </edge>
    <edge source="VNM" target="THA">
      <data key="d0">2472875</data>
    </edge>
    <edge source="VNM" target="ARE">
      <data key="d0">461414</data>
    </edge>
    <edge source="VNM" target="TUN">
      <data key="d0">18964</data>
    </edge>
    <edge source="VNM" target="TUR">
      <data key="d0">176243</data>
    </edge>
    <edge source="VNM" target="UKR">
      <data key="d0">92400</data>
    </edge>
    <edge source="VNM" target="EGY">
      <data key="d0">26815</data>
    </edge>
    <edge source="VNM" target="GBR">
      <data key="d0">128489</data>
    </edge>
    <edge source="VNM" target="TZA">
      <data key="d0">42141</data>
    </edge>
    <edge source="VNM" target="USA">
      <data key="d0">4162984</data>
    </edge>
    <edge source="VNM" target="BFA">
      <data key="d0">61021</data>
    </edge>
    <edge source="THA" target="DZA">
      <data key="d0">11608</data>
    </edge>
    <edge source="THA" target="AUS">
      <data key="d0">3528871</data>
    </edge>
    <edge source="THA" target="AUT">
      <data key="d0">17354</data>
    </edge>
    <edge source="THA" target="BEL">
      <data key="d0">882914</data>
    </edge>
    <edge source="THA" target="BRA">
      <data key="d0">2916420</data>
    </edge>
    <edge source="THA" target="KHM">
      <data key="d0">2143282</data>
    </edge>
    <edge source="THA" target="CAN">
      <data key="d0">1365878</data>
    </edge>
    <edge source="THA" target="LKA">
      <data key="d0">5451118</data>
    </edge>
    <edge source="THA" target="CHN">
      <data key="d0">20482448</data>
    </edge>
    <edge source="THA" target="COL">
      <data key="d0">304785</data>
    </edge>
    <edge source="THA" target="CRI">
      <data key="d0">184469</data>
    </edge>
    <edge source="THA" target="CZE">
      <data key="d0">123930</data>
    </edge>
    <edge source="THA" target="BEN">
      <data key="d0">57401</data>
    </edge>
    <edge source="THA" target="DNK">
      <data key="d0">1176481</data>
    </edge>
    <edge source="THA" target="ECU">
      <data key="d0">56197</data>
    </edge>
    <edge source="THA" target="ETH">
      <data key="d0">34104</data>
    </edge>
    <edge source="THA" target="EST">
      <data key="d0">17532</data>
    </edge>
    <edge source="THA" target="FRA">
      <data key="d0">2647909</data>
    </edge>
    <edge source="THA" target="DEU">
      <data key="d0">6541009</data>
    </edge>
    <edge source="THA" target="GHA">
      <data key="d0">51222</data>
    </edge>
    <edge source="THA" target="GRC">
      <data key="d0">460145</data>
    </edge>
    <edge source="THA" target="GTM">
      <data key="d0">82431</data>
    </edge>
    <edge source="THA" target="HND">
      <data key="d0">187379</data>
    </edge>
    <edge source="THA" target="HKG">
      <data key="d0">6018636</data>
    </edge>
    <edge source="THA" target="HUN">
      <data key="d0">77665</data>
    </edge>
    <edge source="THA" target="IDN">
      <data key="d0">3731421</data>
    </edge>
    <edge source="THA" target="ISR">
      <data key="d0">2289999</data>
    </edge>
    <edge source="THA" target="ITA">
      <data key="d0">7402172</data>
    </edge>
    <edge source="THA" target="CIV">
      <data key="d0">16769</data>
    </edge>
    <edge source="THA" target="JAM">
      <data key="d0">45959</data>
    </edge>
    <edge source="THA" target="JPN">
      <data key="d0">50336028</data>
    </edge>
    <edge source="THA" target="JOR">
      <data key="d0">254215</data>
    </edge>
    <edge source="THA" target="KOR">
      <data key="d0">6650098</data>
    </edge>
    <edge source="THA" target="LBN">
      <data key="d0">435247</data>
    </edge>
    <edge source="THA" target="LTU">
      <data key="d0">10449</data>
    </edge>
    <edge source="THA" target="MDG">
      <data key="d0">73651</data>
    </edge>
    <edge source="THA" target="MYS">
      <data key="d0">3117545</data>
    </edge>
    <edge source="THA" target="MUS">
      <data key="d0">300151</data>
    </edge>
    <edge source="THA" target="MEX">
      <data key="d0">838468</data>
    </edge>
    <edge source="THA" target="MAR">
      <data key="d0">175386</data>
    </edge>
    <edge source="THA" target="MOZ">
      <data key="d0">20596</data>
    </edge>
    <edge source="THA" target="OMN">
      <data key="d0">729341</data>
    </edge>
    <edge source="THA" target="NLD">
      <data key="d0">23308398</data>
    </edge>
    <edge source="THA" target="NZL">
      <data key="d0">115591</data>
    </edge>
    <edge source="THA" target="NOR">
      <data key="d0">111308</data>
    </edge>
    <edge source="THA" target="PAK">
      <data key="d0">6568714</data>
    </edge>
    <edge source="THA" target="PAN">
      <data key="d0">67907</data>
    </edge>
    <edge source="THA" target="PER">
      <data key="d0">103242</data>
    </edge>
    <edge source="THA" target="PHL">
      <data key="d0">4561370</data>
    </edge>
    <edge source="THA" target="POL">
      <data key="d0">207685</data>
    </edge>
    <edge source="THA" target="PRT">
      <data key="d0">28745</data>
    </edge>
    <edge source="THA" target="ROU">
      <data key="d0">253515</data>
    </edge>
    <edge source="THA" target="RUS">
      <data key="d0">959464</data>
    </edge>
    <edge source="THA" target="SAU">
      <data key="d0">2392652</data>
    </edge>
    <edge source="THA" target="IND">
      <data key="d0">17398244</data>
    </edge>
    <edge source="THA" target="SGP">
      <data key="d0">5048161</data>
    </edge>
    <edge source="THA" target="VNM">
      <data key="d0">27258873</data>
    </edge>
    <edge source="THA" target="SVN">
      <data key="d0">16104</data>
    </edge>
    <edge source="THA" target="ZAF">
      <data key="d0">276016</data>
    </edge>
    <edge source="THA" target="ZWE">
      <data key="d0">13977</data>
    </edge>
    <edge source="THA" target="ESP">
      <data key="d0">1588416</data>
    </edge>
    <edge source="THA" target="SWE">
      <data key="d0">158758</data>
    </edge>
    <edge source="THA" target="CHE">
      <data key="d0">134540</data>
    </edge>
    <edge source="THA" target="ARE">
      <data key="d0">4435801</data>
    </edge>
    <edge source="THA" target="TUR">
      <data key="d0">616004</data>
    </edge>
    <edge source="THA" target="EGY">
      <data key="d0">337929</data>
    </edge>
    <edge source="THA" target="GBR">
      <data key="d0">882809</data>
    </edge>
    <edge source="THA" target="TZA">
      <data key="d0">60412</data>
    </edge>
    <edge source="THA" target="USA">
      <data key="d0">42490405</data>
    </edge>
    <edge source="ARG" target="DZA">
      <data key="d0">283798</data>
    </edge>
    <edge source="ARG" target="AUS">
      <data key="d0">708353</data>
    </edge>
    <edge source="ARG" target="AUT">
      <data key="d0">373331</data>
    </edge>
    <edge source="ARG" target="BEL">
      <data key="d0">391546</data>
    </edge>
    <edge source="ARG" target="BOL">
      <data key="d0">344618</data>
    </edge>
    <edge source="ARG" target="BRA">
      <data key="d0">14615351</data>
    </edge>
    <edge source="ARG" target="BLR">
      <data key="d0">646464</data>
    </edge>
    <edge source="ARG" target="CAN">
      <data key="d0">511586</data>
    </edge>
    <edge source="ARG" target="CHL">
      <data key="d0">4496020</data>
    </edge>
    <edge source="ARG" target="CHN">
      <data key="d0">3625786</data>
    </edge>
    <edge source="ARG" target="COL">
      <data key="d0">218120</data>
    </edge>
    <edge source="ARG" target="CRI">
      <data key="d0">56729</data>
    </edge>
    <edge source="ARG" target="DNK">
      <data key="d0">26069</data>
    </edge>
    <edge source="ARG" target="ECU">
      <data key="d0">209657</data>
    </edge>
    <edge source="ARG" target="FRA">
      <data key="d0">1689871</data>
    </edge>
    <edge source="ARG" target="DEU">
      <data key="d0">3947740</data>
    </edge>
    <edge source="ARG" target="GHA">
      <data key="d0">3907854</data>
    </edge>
    <edge source="ARG" target="GRC">
      <data key="d0">46702</data>
    </edge>
    <edge source="ARG" target="HND">
      <data key="d0">11699</data>
    </edge>
    <edge source="ARG" target="HKG">
      <data key="d0">1615785</data>
    </edge>
    <edge source="ARG" target="HUN">
      <data key="d0">38754</data>
    </edge>
    <edge source="ARG" target="IRL">
      <data key="d0">14400</data>
    </edge>
    <edge source="ARG" target="ITA">
      <data key="d0">6397390</data>
    </edge>
    <edge source="ARG" target="CIV">
      <data key="d0">494665</data>
    </edge>
    <edge source="ARG" target="JPN">
      <data key="d0">1027098</data>
    </edge>
    <edge source="ARG" target="KAZ">
      <data key="d0">727519</data>
    </edge>
    <edge source="ARG" target="LBN">
      <data key="d0">112247</data>
    </edge>
    <edge source="ARG" target="MEX">
      <data key="d0">93277</data>
    </edge>
    <edge source="ARG" target="MAR">
      <data key="d0">388520</data>
    </edge>
    <edge source="ARG" target="NLD">
      <data key="d0">5503114</data>
    </edge>
    <edge source="ARG" target="NZL">
      <data key="d0">784629</data>
    </edge>
    <edge source="ARG" target="PRY">
      <data key="d0">5234580</data>
    </edge>
    <edge source="ARG" target="PER">
      <data key="d0">648203</data>
    </edge>
    <edge source="ARG" target="POL">
      <data key="d0">299857</data>
    </edge>
    <edge source="ARG" target="PRT">
      <data key="d0">689829</data>
    </edge>
    <edge source="ARG" target="ROU">
      <data key="d0">176509</data>
    </edge>
    <edge source="ARG" target="RUS">
      <data key="d0">1885679</data>
    </edge>
    <edge source="ARG" target="IND">
      <data key="d0">121810</data>
    </edge>
    <edge source="ARG" target="SGP">
      <data key="d0">154008</data>
    </edge>
    <edge source="ARG" target="VNM">
      <data key="d0">6411208</data>
    </edge>
    <edge source="ARG" target="ZAF">
      <data key="d0">2020645</data>
    </edge>
    <edge source="ARG" target="ESP">
      <data key="d0">1664164</data>
    </edge>
    <edge source="ARG" target="CHE">
      <data key="d0">21757</data>
    </edge>
    <edge source="ARG" target="THA">
      <data key="d0">678036</data>
    </edge>
    <edge source="ARG" target="TUN">
      <data key="d0">13600</data>
    </edge>
    <edge source="ARG" target="EGY">
      <data key="d0">952621</data>
    </edge>
    <edge source="ARG" target="GBR">
      <data key="d0">224346</data>
    </edge>
    <edge source="ARG" target="USA">
      <data key="d0">11417910</data>
    </edge>
    <edge source="ARG" target="URY">
      <data key="d0">10385030</data>
    </edge>
    <edge source="AUS" target="ARG">
      <data key="d0">9802569</data>
    </edge>
    <edge source="AUS" target="AUT">
      <data key="d0">69211</data>
    </edge>
    <edge source="AUS" target="BEL">
      <data key="d0">1252081</data>
    </edge>
    <edge source="AUS" target="BOL">
      <data key="d0">195602</data>
    </edge>
    <edge source="AUS" target="BRA">
      <data key="d0">1278756</data>
    </edge>
    <edge source="AUS" target="CAN">
      <data key="d0">3512324</data>
    </edge>
    <edge source="AUS" target="LKA">
      <data key="d0">86548</data>
    </edge>
    <edge source="AUS" target="CHL">
      <data key="d0">611182</data>
    </edge>
    <edge source="AUS" target="CHN">
      <data key="d0">62953712</data>
    </edge>
    <edge source="AUS" target="CRI">
      <data key="d0">175980</data>
    </edge>
    <edge source="AUS" target="CZE">
      <data key="d0">34422</data>
    </edge>
    <edge source="AUS" target="DNK">
      <data key="d0">208941</data>
    </edge>
    <edge source="AUS" target="SLV">
      <data key="d0">15322</data>
    </edge>
    <edge source="AUS" target="ETH">
      <data key="d0">23905</data>
    </edge>
    <edge source="AUS" target="FRA">
      <data key="d0">5056110</data>
    </edge>
    <edge source="AUS" target="DEU">
      <data key="d0">4609378</data>
    </edge>
    <edge source="AUS" target="GHA">
      <data key="d0">177246</data>
    </edge>
    <edge source="AUS" target="GRC">
      <data key="d0">867851</data>
    </edge>
    <edge source="AUS" target="HND">
      <data key="d0">14668</data>
    </edge>
    <edge source="AUS" target="HKG">
      <data key="d0">46890881</data>
    </edge>
    <edge source="AUS" target="HUN">
      <data key="d0">24617</data>
    </edge>
    <edge source="AUS" target="IDN">
      <data key="d0">4403447</data>
    </edge>
    <edge source="AUS" target="IRL">
      <data key="d0">74015</data>
    </edge>
    <edge source="AUS" target="ISR">
      <data key="d0">81656</data>
    </edge>
    <edge source="AUS" target="ITA">
      <data key="d0">2706484</data>
    </edge>
    <edge source="AUS" target="JPN">
      <data key="d0">20807286</data>
    </edge>
    <edge source="AUS" target="KOR">
      <data key="d0">11327457</data>
    </edge>
    <edge source="AUS" target="LBN">
      <data key="d0">445926</data>
    </edge>
    <edge source="AUS" target="MYS">
      <data key="d0">5146245</data>
    </edge>
    <edge source="AUS" target="MUS">
      <data key="d0">23924</data>
    </edge>
    <edge source="AUS" target="MEX">
      <data key="d0">1346288</data>
    </edge>
    <edge source="AUS" target="MAR">
      <data key="d0">740293</data>
    </edge>
    <edge source="AUS" target="OMN">
      <data key="d0">409871</data>
    </edge>
    <edge source="AUS" target="NLD">
      <data key="d0">24865648</data>
    </edge>
    <edge source="AUS" target="NZL">
      <data key="d0">6781018</data>
    </edge>
    <edge source="AUS" target="NOR">
      <data key="d0">1029084</data>
    </edge>
    <edge source="AUS" target="PAK">
      <data key="d0">1188855</data>
    </edge>
    <edge source="AUS" target="PAN">
      <data key="d0">12103</data>
    </edge>
    <edge source="AUS" target="PRY">
      <data key="d0">60766</data>
    </edge>
    <edge source="AUS" target="PER">
      <data key="d0">167437</data>
    </edge>
    <edge source="AUS" target="PHL">
      <data key="d0">605294</data>
    </edge>
    <edge source="AUS" target="POL">
      <data key="d0">97709</data>
    </edge>
    <edge source="AUS" target="PRT">
      <data key="d0">677262</data>
    </edge>
    <edge source="AUS" target="ROU">
      <data key="d0">73741</data>
    </edge>
    <edge source="AUS" target="RUS">
      <data key="d0">67859</data>
    </edge>
    <edge source="AUS" target="SAU">
      <data key="d0">34891710</data>
    </edge>
    <edge source="AUS" target="IND">
      <data key="d0">7047607</data>
    </edge>
    <edge source="AUS" target="SGP">
      <data key="d0">1308720</data>
    </edge>
    <edge source="AUS" target="VNM">
      <data key="d0">2056599</data>
    </edge>
    <edge source="AUS" target="ZAF">
      <data key="d0">5702940</data>
    </edge>
    <edge source="AUS" target="ZWE">
      <data key="d0">199613</data>
    </edge>
    <edge source="AUS" target="ESP">
      <data key="d0">725995</data>
    </edge>
    <edge source="AUS" target="SWE">
      <data key="d0">62877</data>
    </edge>
    <edge source="AUS" target="CHE">
      <data key="d0">4151786</data>
    </edge>
    <edge source="AUS" target="THA">
      <data key="d0">5486782</data>
    </edge>
    <edge source="AUS" target="ARE">
      <data key="d0">1267721</data>
    </edge>
    <edge source="AUS" target="TUR">
      <data key="d0">412010</data>
    </edge>
    <edge source="AUS" target="UGA">
      <data key="d0">86740</data>
    </edge>
    <edge source="AUS" target="EGY">
      <data key="d0">4091451</data>
    </edge>
    <edge source="AUS" target="GBR">
      <data key="d0">1948963</data>
    </edge>
    <edge source="AUS" target="USA">
      <data key="d0">50341446</data>
    </edge>
    <edge source="AUS" target="URY">
      <data key="d0">1310243</data>
    </edge>
    <edge source="BEL" target="ALB">
      <data key="d0">98709</data>
    </edge>
    <edge source="BEL" target="DZA">
      <data key="d0">1053498</data>
    </edge>
    <edge source="BEL" target="AZE">
      <data key="d0">154621</data>
    </edge>
    <edge source="BEL" target="ARG">
      <data key="d0">246840</data>
    </edge>
    <edge source="BEL" target="AUS">
      <data key="d0">307690</data>
    </edge>
    <edge source="BEL" target="AUT">
      <data key="d0">3775318</data>
    </edge>
    <edge source="BEL" target="ARM">
      <data key="d0">10303</data>
    </edge>
    <edge source="BEL" target="BRA">
      <data key="d0">235894</data>
    </edge>
    <edge source="BEL" target="BGR">
      <data key="d0">552404</data>
    </edge>
    <edge source="BEL" target="BLR">
      <data key="d0">1403819</data>
    </edge>
    <edge source="BEL" target="CMR">
      <data key="d0">1030160</data>
    </edge>
    <edge source="BEL" target="CAN">
      <data key="d0">181751</data>
    </edge>
    <edge source="BEL" target="LKA">
      <data key="d0">76975</data>
    </edge>
    <edge source="BEL" target="CHL">
      <data key="d0">3095802</data>
    </edge>
    <edge source="BEL" target="CHN">
      <data key="d0">8656135</data>
    </edge>
    <edge source="BEL" target="COL">
      <data key="d0">129626</data>
    </edge>
    <edge source="BEL" target="CRI">
      <data key="d0">141162</data>
    </edge>
    <edge source="BEL" target="HRV">
      <data key="d0">1118916</data>
    </edge>
    <edge source="BEL" target="CZE">
      <data key="d0">4246744</data>
    </edge>
    <edge source="BEL" target="DNK">
      <data key="d0">10332061</data>
    </edge>
    <edge source="BEL" target="ECU">
      <data key="d0">2373445</data>
    </edge>
    <edge source="BEL" target="ETH">
      <data key="d0">317029</data>
    </edge>
    <edge source="BEL" target="EST">
      <data key="d0">260331</data>
    </edge>
    <edge source="BEL" target="FIN">
      <data key="d0">1350859</data>
    </edge>
    <edge source="BEL" target="FRA">
      <data key="d0">364923425</data>
    </edge>
    <edge source="BEL" target="GEO">
      <data key="d0">108641</data>
    </edge>
    <edge source="BEL" target="DEU">
      <data key="d0">79224767</data>
    </edge>
    <edge source="BEL" target="GHA">
      <data key="d0">199050</data>
    </edge>
    <edge source="BEL" target="GRC">
      <data key="d0">9484597</data>
    </edge>
    <edge source="BEL" target="HND">
      <data key="d0">133489</data>
    </edge>
    <edge source="BEL" target="HKG">
      <data key="d0">3002130</data>
    </edge>
    <edge source="BEL" target="HUN">
      <data key="d0">1608922</data>
    </edge>
    <edge source="BEL" target="IDN">
      <data key="d0">71903</data>
    </edge>
    <edge source="BEL" target="IRL">
      <data key="d0">2932686</data>
    </edge>
    <edge source="BEL" target="ISR">
      <data key="d0">1687736</data>
    </edge>
    <edge source="BEL" target="ITA">
      <data key="d0">24042871</data>
    </edge>
    <edge source="BEL" target="CIV">
      <data key="d0">1546511</data>
    </edge>
    <edge source="BEL" target="JPN">
      <data key="d0">145690</data>
    </edge>
    <edge source="BEL" target="KAZ">
      <data key="d0">866114</data>
    </edge>
    <edge source="BEL" target="JOR">
      <data key="d0">290570</data>
    </edge>
    <edge source="BEL" target="KOR">
      <data key="d0">384453</data>
    </edge>
    <edge source="BEL" target="KGZ">
      <data key="d0">152574</data>
    </edge>
    <edge source="BEL" target="LBN">
      <data key="d0">1753126</data>
    </edge>
    <edge source="BEL" target="LVA">
      <data key="d0">1477199</data>
    </edge>
    <edge source="BEL" target="LTU">
      <data key="d0">948833</data>
    </edge>
    <edge source="BEL" target="MWI">
      <data key="d0">11033</data>
    </edge>
    <edge source="BEL" target="MYS">
      <data key="d0">207724</data>
    </edge>
    <edge source="BEL" target="MUS">
      <data key="d0">123059</data>
    </edge>
    <edge source="BEL" target="MEX">
      <data key="d0">255547</data>
    </edge>
    <edge source="BEL" target="MDA">
      <data key="d0">372557</data>
    </edge>
    <edge source="BEL" target="MAR">
      <data key="d0">6704894</data>
    </edge>
    <edge source="BEL" target="OMN">
      <data key="d0">2026333</data>
    </edge>
    <edge source="BEL" target="NLD">
      <data key="d0">227926658</data>
    </edge>
    <edge source="BEL" target="NZL">
      <data key="d0">512437</data>
    </edge>
    <edge source="BEL" target="NER">
      <data key="d0">15144</data>
    </edge>
    <edge source="BEL" target="NOR">
      <data key="d0">2717306</data>
    </edge>
    <edge source="BEL" target="PAK">
      <data key="d0">28720</data>
    </edge>
    <edge source="BEL" target="PAN">
      <data key="d0">375540</data>
    </edge>
    <edge source="BEL" target="PER">
      <data key="d0">28152</data>
    </edge>
    <edge source="BEL" target="PHL">
      <data key="d0">711981</data>
    </edge>
    <edge source="BEL" target="POL">
      <data key="d0">14958692</data>
    </edge>
    <edge source="BEL" target="PRT">
      <data key="d0">4325427</data>
    </edge>
    <edge source="BEL" target="ROU">
      <data key="d0">5246875</data>
    </edge>
    <edge source="BEL" target="RUS">
      <data key="d0">24416060</data>
    </edge>
    <edge source="BEL" target="SAU">
      <data key="d0">1030159</data>
    </edge>
    <edge source="BEL" target="SEN">
      <data key="d0">16542</data>
    </edge>
    <edge source="BEL" target="SRB">
      <data key="d0">2132707</data>
    </edge>
    <edge source="BEL" target="IND">
      <data key="d0">1019442</data>
    </edge>
    <edge source="BEL" target="SGP">
      <data key="d0">152962</data>
    </edge>
    <edge source="BEL" target="SVK">
      <data key="d0">2006322</data>
    </edge>
    <edge source="BEL" target="VNM">
      <data key="d0">211656</data>
    </edge>
    <edge source="BEL" target="SVN">
      <data key="d0">574901</data>
    </edge>
    <edge source="BEL" target="ZAF">
      <data key="d0">526493</data>
    </edge>
    <edge source="BEL" target="ESP">
      <data key="d0">18813954</data>
    </edge>
    <edge source="BEL" target="SWE">
      <data key="d0">3203742</data>
    </edge>
    <edge source="BEL" target="CHE">
      <data key="d0">15606157</data>
    </edge>
    <edge source="BEL" target="THA">
      <data key="d0">374915</data>
    </edge>
    <edge source="BEL" target="TGO">
      <data key="d0">373565</data>
    </edge>
    <edge source="BEL" target="ARE">
      <data key="d0">798612</data>
    </edge>
    <edge source="BEL" target="TUN">
      <data key="d0">173407</data>
    </edge>
    <edge source="BEL" target="TUR">
      <data key="d0">3794935</data>
    </edge>
    <edge source="BEL" target="UKR">
      <data key="d0">1231805</data>
    </edge>
    <edge source="BEL" target="MKD">
      <data key="d0">46357</data>
    </edge>
    <edge source="BEL" target="EGY">
      <data key="d0">350732</data>
    </edge>
    <edge source="BEL" target="GBR">
      <data key="d0">109112874</data>
    </edge>
    <edge source="BEL" target="USA">
      <data key="d0">2651012</data>
    </edge>
    <edge source="BEL" target="BFA">
      <data key="d0">49358</data>
    </edge>
    <edge source="BEL" target="URY">
      <data key="d0">47210</data>
    </edge>
    <edge source="BOL" target="ARG">
      <data key="d0">127087</data>
    </edge>
    <edge source="BOL" target="BRA">
      <data key="d0">3979649</data>
    </edge>
    <edge source="BOL" target="CHL">
      <data key="d0">387151</data>
    </edge>
    <edge source="BOL" target="COL">
      <data key="d0">275306</data>
    </edge>
    <edge source="BOL" target="FRA">
      <data key="d0">130348</data>
    </edge>
    <edge source="BOL" target="ITA">
      <data key="d0">21671</data>
    </edge>
    <edge source="BOL" target="PRY">
      <data key="d0">41760</data>
    </edge>
    <edge source="BOL" target="PER">
      <data key="d0">20000</data>
    </edge>
    <edge source="BOL" target="USA">
      <data key="d0">423929</data>
    </edge>
    <edge source="BOL" target="URY">
      <data key="d0">316350</data>
    </edge>
    <edge source="BRA" target="ALB">
      <data key="d0">369713</data>
    </edge>
    <edge source="BRA" target="ARG">
      <data key="d0">14344884</data>
    </edge>
    <edge source="BRA" target="AUS">
      <data key="d0">1221723</data>
    </edge>
    <edge source="BRA" target="AUT">
      <data key="d0">620362</data>
    </edge>
    <edge source="BRA" target="ARM">
      <data key="d0">129917</data>
    </edge>
    <edge source="BRA" target="BEL">
      <data key="d0">1521389</data>
    </edge>
    <edge source="BRA" target="BOL">
      <data key="d0">5851007</data>
    </edge>
    <edge source="BRA" target="BGR">
      <data key="d0">122973</data>
    </edge>
    <edge source="BRA" target="CMR">
      <data key="d0">14941</data>
    </edge>
    <edge source="BRA" target="CAN">
      <data key="d0">3894859</data>
    </edge>
    <edge source="BRA" target="LKA">
      <data key="d0">322621</data>
    </edge>
    <edge source="BRA" target="CHL">
      <data key="d0">4468156</data>
    </edge>
    <edge source="BRA" target="CHN">
      <data key="d0">19816464</data>
    </edge>
    <edge source="BRA" target="COL">
      <data key="d0">15496960</data>
    </edge>
    <edge source="BRA" target="CRI">
      <data key="d0">1789782</data>
    </edge>
    <edge source="BRA" target="CZE">
      <data key="d0">126563</data>
    </edge>
    <edge source="BRA" target="BEN">
      <data key="d0">1574493</data>
    </edge>
    <edge source="BRA" target="DNK">
      <data key="d0">965145</data>
    </edge>
    <edge source="BRA" target="ECU">
      <data key="d0">3387113</data>
    </edge>
    <edge source="BRA" target="ETH">
      <data key="d0">107939</data>
    </edge>
    <edge source="BRA" target="EST">
      <data key="d0">110338</data>
    </edge>
    <edge source="BRA" target="FRA">
      <data key="d0">7499472</data>
    </edge>
    <edge source="BRA" target="GEO">
      <data key="d0">127808</data>
    </edge>
    <edge source="BRA" target="GMB">
      <data key="d0">16953</data>
    </edge>
    <edge source="BRA" target="DEU">
      <data key="d0">29553960</data>
    </edge>
    <edge source="BRA" target="GHA">
      <data key="d0">1119492</data>
    </edge>
    <edge source="BRA" target="GTM">
      <data key="d0">1896868</data>
    </edge>
    <edge source="BRA" target="HND">
      <data key="d0">1972637</data>
    </edge>
    <edge source="BRA" target="HKG">
      <data key="d0">223503027</data>
    </edge>
    <edge source="BRA" target="HUN">
      <data key="d0">56358</data>
    </edge>
    <edge source="BRA" target="IDN">
      <data key="d0">438549</data>
    </edge>
    <edge source="BRA" target="IRL">
      <data key="d0">166935</data>
    </edge>
    <edge source="BRA" target="ISR">
      <data key="d0">1565422</data>
    </edge>
    <edge source="BRA" target="ITA">
      <data key="d0">12731313</data>
    </edge>
    <edge source="BRA" target="CIV">
      <data key="d0">619153</data>
    </edge>
    <edge source="BRA" target="JPN">
      <data key="d0">15028158</data>
    </edge>
    <edge source="BRA" target="JOR">
      <data key="d0">56363</data>
    </edge>
    <edge source="BRA" target="KOR">
      <data key="d0">2327791</data>
    </edge>
    <edge source="BRA" target="KGZ">
      <data key="d0">24804</data>
    </edge>
    <edge source="BRA" target="LBN">
      <data key="d0">225459</data>
    </edge>
    <edge source="BRA" target="LVA">
      <data key="d0">284697</data>
    </edge>
    <edge source="BRA" target="LTU">
      <data key="d0">1518305</data>
    </edge>
    <edge source="BRA" target="MWI">
      <data key="d0">15138</data>
    </edge>
    <edge source="BRA" target="MYS">
      <data key="d0">973377</data>
    </edge>
    <edge source="BRA" target="MEX">
      <data key="d0">6548286</data>
    </edge>
    <edge source="BRA" target="MDA">
      <data key="d0">71795</data>
    </edge>
    <edge source="BRA" target="MOZ">
      <data key="d0">691678</data>
    </edge>
    <edge source="BRA" target="OMN">
      <data key="d0">210351</data>
    </edge>
    <edge source="BRA" target="NLD">
      <data key="d0">10875104</data>
    </edge>
    <edge source="BRA" target="NZL">
      <data key="d0">8858982</data>
    </edge>
    <edge source="BRA" target="NIC">
      <data key="d0">3858485</data>
    </edge>
    <edge source="BRA" target="NER">
      <data key="d0">39088</data>
    </edge>
    <edge source="BRA" target="PAK">
      <data key="d0">997172</data>
    </edge>
    <edge source="BRA" target="PAN">
      <data key="d0">2618268</data>
    </edge>
    <edge source="BRA" target="PRY">
      <data key="d0">15587729</data>
    </edge>
    <edge source="BRA" target="PER">
      <data key="d0">3958170</data>
    </edge>
    <edge source="BRA" target="PHL">
      <data key="d0">406929</data>
    </edge>
    <edge source="BRA" target="POL">
      <data key="d0">979463</data>
    </edge>
    <edge source="BRA" target="PRT">
      <data key="d0">21790955</data>
    </edge>
    <edge source="BRA" target="ROU">
      <data key="d0">395256</data>
    </edge>
    <edge source="BRA" target="RUS">
      <data key="d0">16533120</data>
    </edge>
    <edge source="BRA" target="SAU">
      <data key="d0">317345</data>
    </edge>
    <edge source="BRA" target="SEN">
      <data key="d0">26608</data>
    </edge>
    <edge source="BRA" target="SRB">
      <data key="d0">208790</data>
    </edge>
    <edge source="BRA" target="IND">
      <data key="d0">8851256</data>
    </edge>
    <edge source="BRA" target="SGP">
      <data key="d0">1122768</data>
    </edge>
    <edge source="BRA" target="SVK">
      <data key="d0">58426</data>
    </edge>
    <edge source="BRA" target="VNM">
      <data key="d0">13883470</data>
    </edge>
    <edge source="BRA" target="ZAF">
      <data key="d0">5425194</data>
    </edge>
    <edge source="BRA" target="ESP">
      <data key="d0">11466898</data>
    </edge>
    <edge source="BRA" target="SWE">
      <data key="d0">33844</data>
    </edge>
    <edge source="BRA" target="CHE">
      <data key="d0">2285184</data>
    </edge>
    <edge source="BRA" target="THA">
      <data key="d0">15541879</data>
    </edge>
    <edge source="BRA" target="TGO">
      <data key="d0">33881</data>
    </edge>
    <edge source="BRA" target="ARE">
      <data key="d0">919799</data>
    </edge>
    <edge source="BRA" target="TUR">
      <data key="d0">1236271</data>
    </edge>
    <edge source="BRA" target="UGA">
      <data key="d0">326566</data>
    </edge>
    <edge source="BRA" target="UKR">
      <data key="d0">6908539</data>
    </edge>
    <edge source="BRA" target="EGY">
      <data key="d0">3199020</data>
    </edge>
    <edge source="BRA" target="GBR">
      <data key="d0">2624825</data>
    </edge>
    <edge source="BRA" target="TZA">
      <data key="d0">28035</data>
    </edge>
    <edge source="BRA" target="USA">
      <data key="d0">66818725</data>
    </edge>
    <edge source="BRA" target="URY">
      <data key="d0">1927699</data>
    </edge>
    <edge source="BLR" target="CHN">
      <data key="d0">15000</data>
    </edge>
    <edge source="BLR" target="CZE">
      <data key="d0">15900</data>
    </edge>
    <edge source="BLR" target="EST">
      <data key="d0">58700</data>
    </edge>
    <edge source="BLR" target="FRA">
      <data key="d0">264900</data>
    </edge>
    <edge source="BLR" target="GEO">
      <data key="d0">26000</data>
    </edge>
    <edge source="BLR" target="DEU">
      <data key="d0">306600</data>
    </edge>
    <edge source="BLR" target="HKG">
      <data key="d0">174300</data>
    </edge>
    <edge source="BLR" target="IDN">
      <data key="d0">34100</data>
    </edge>
    <edge source="BLR" target="KAZ">
      <data key="d0">207500</data>
    </edge>
    <edge source="BLR" target="KOR">
      <data key="d0">20700</data>
    </edge>
    <edge source="BLR" target="LVA">
      <data key="d0">399900</data>
    </edge>
    <edge source="BLR" target="LTU">
      <data key="d0">293900</data>
    </edge>
    <edge source="BLR" target="NLD">
      <data key="d0">934700</data>
    </edge>
    <edge source="BLR" target="POL">
      <data key="d0">2187200</data>
    </edge>
    <edge source="BLR" target="RUS">
      <data key="d0">24548200</data>
    </edge>
    <edge source="BLR" target="SRB">
      <data key="d0">157400</data>
    </edge>
    <edge source="BLR" target="VNM">
      <data key="d0">660700</data>
    </edge>
    <edge source="BLR" target="ESP">
      <data key="d0">55000</data>
    </edge>
    <edge source="BLR" target="SWE">
      <data key="d0">392100</data>
    </edge>
    <edge source="BLR" target="UKR">
      <data key="d0">244700</data>
    </edge>
    <edge source="BLR" target="GBR">
      <data key="d0">11100</data>
    </edge>
    <edge source="BLR" target="USA">
      <data key="d0">17100</data>
    </edge>
    <edge source="CHL" target="DZA">
      <data key="d0">625394</data>
    </edge>
    <edge source="CHL" target="ARG">
      <data key="d0">6920343</data>
    </edge>
    <edge source="CHL" target="AUS">
      <data key="d0">2155976</data>
    </edge>
    <edge source="CHL" target="AUT">
      <data key="d0">70079</data>
    </edge>
    <edge source="CHL" target="BEL">
      <data key="d0">1122092</data>
    </edge>
    <edge source="CHL" target="BOL">
      <data key="d0">567404</data>
    </edge>
    <edge source="CHL" target="BRA">
      <data key="d0">26200919</data>
    </edge>
    <edge source="CHL" target="CAN">
      <data key="d0">4573992</data>
    </edge>
    <edge source="CHL" target="CHN">
      <data key="d0">86626453</data>
    </edge>
    <edge source="CHL" target="COL">
      <data key="d0">5416793</data>
    </edge>
    <edge source="CHL" target="CRI">
      <data key="d0">1346570</data>
    </edge>
    <edge source="CHL" target="CZE">
      <data key="d0">114969</data>
    </edge>
    <edge source="CHL" target="DNK">
      <data key="d0">21155761</data>
    </edge>
    <edge source="CHL" target="ECU">
      <data key="d0">5103871</data>
    </edge>
    <edge source="CHL" target="SLV">
      <data key="d0">134411</data>
    </edge>
    <edge source="CHL" target="EST">
      <data key="d0">549820</data>
    </edge>
    <edge source="CHL" target="FIN">
      <data key="d0">110000</data>
    </edge>
    <edge source="CHL" target="FRA">
      <data key="d0">20431948</data>
    </edge>
    <edge source="CHL" target="DEU">
      <data key="d0">19442393</data>
    </edge>
    <edge source="CHL" target="GRC">
      <data key="d0">91300</data>
    </edge>
    <edge source="CHL" target="GTM">
      <data key="d0">928275</data>
    </edge>
    <edge source="CHL" target="HND">
      <data key="d0">36212</data>
    </edge>
    <edge source="CHL" target="HKG">
      <data key="d0">1197783</data>
    </edge>
    <edge source="CHL" target="IDN">
      <data key="d0">569669</data>
    </edge>
    <edge source="CHL" target="IRL">
      <data key="d0">99721</data>
    </edge>
    <edge source="CHL" target="ISR">
      <data key="d0">4709763</data>
    </edge>
    <edge source="CHL" target="ITA">
      <data key="d0">2008841</data>
    </edge>
    <edge source="CHL" target="CIV">
      <data key="d0">22704</data>
    </edge>
    <edge source="CHL" target="JPN">
      <data key="d0">69285113</data>
    </edge>
    <edge source="CHL" target="JOR">
      <data key="d0">409478</data>
    </edge>
    <edge source="CHL" target="KOR">
      <data key="d0">4760531</data>
    </edge>
    <edge source="CHL" target="LVA">
      <data key="d0">27349</data>
    </edge>
    <edge source="CHL" target="LTU">
      <data key="d0">64980</data>
    </edge>
    <edge source="CHL" target="MYS">
      <data key="d0">925403</data>
    </edge>
    <edge source="CHL" target="MEX">
      <data key="d0">19799055</data>
    </edge>
    <edge source="CHL" target="NLD">
      <data key="d0">44565497</data>
    </edge>
    <edge source="CHL" target="NZL">
      <data key="d0">247271</data>
    </edge>
    <edge source="CHL" target="NIC">
      <data key="d0">22011</data>
    </edge>
    <edge source="CHL" target="NOR">
      <data key="d0">3412834</data>
    </edge>
    <edge source="CHL" target="PAN">
      <data key="d0">248105</data>
    </edge>
    <edge source="CHL" target="PRY">
      <data key="d0">2039384</data>
    </edge>
    <edge source="CHL" target="PER">
      <data key="d0">14824513</data>
    </edge>
    <edge source="CHL" target="PHL">
      <data key="d0">734590</data>
    </edge>
    <edge source="CHL" target="POL">
      <data key="d0">276917</data>
    </edge>
    <edge source="CHL" target="PRT">
      <data key="d0">92396</data>
    </edge>
    <edge source="CHL" target="RUS">
      <data key="d0">3143848</data>
    </edge>
    <edge source="CHL" target="SAU">
      <data key="d0">22410</data>
    </edge>
    <edge source="CHL" target="IND">
      <data key="d0">4108927</data>
    </edge>
    <edge source="CHL" target="SGP">
      <data key="d0">376691</data>
    </edge>
    <edge source="CHL" target="VNM">
      <data key="d0">2796341</data>
    </edge>
    <edge source="CHL" target="SVN">
      <data key="d0">10088</data>
    </edge>
    <edge source="CHL" target="ZAF">
      <data key="d0">89807</data>
    </edge>
    <edge source="CHL" target="ESP">
      <data key="d0">14041844</data>
    </edge>
    <edge source="CHL" target="SWE">
      <data key="d0">2713165</data>
    </edge>
    <edge source="CHL" target="CHE">
      <data key="d0">421430</data>
    </edge>
    <edge source="CHL" target="THA">
      <data key="d0">4920961</data>
    </edge>
    <edge source="CHL" target="ARE">
      <data key="d0">31990</data>
    </edge>
    <edge source="CHL" target="TUN">
      <data key="d0">72944</data>
    </edge>
    <edge source="CHL" target="TUR">
      <data key="d0">1110396</data>
    </edge>
    <edge source="CHL" target="EGY">
      <data key="d0">145523</data>
    </edge>
    <edge source="CHL" target="GBR">
      <data key="d0">2278334</data>
    </edge>
    <edge source="CHL" target="USA">
      <data key="d0">91161800</data>
    </edge>
    <edge source="CHL" target="URY">
      <data key="d0">1121934</data>
    </edge>
    <edge source="COL" target="AZE">
      <data key="d0">25719</data>
    </edge>
    <edge source="COL" target="ARG">
      <data key="d0">881783</data>
    </edge>
    <edge source="COL" target="AUS">
      <data key="d0">5750458</data>
    </edge>
    <edge source="COL" target="AUT">
      <data key="d0">479328</data>
    </edge>
    <edge source="COL" target="BEL">
      <data key="d0">256150</data>
    </edge>
    <edge source="COL" target="BOL">
      <data key="d0">15236</data>
    </edge>
    <edge source="COL" target="BRA">
      <data key="d0">6671905</data>
    </edge>
    <edge source="COL" target="BGR">
      <data key="d0">49610</data>
    </edge>
    <edge source="COL" target="BLR">
      <data key="d0">394958</data>
    </edge>
    <edge source="COL" target="CAN">
      <data key="d0">42546415</data>
    </edge>
    <edge source="COL" target="CHL">
      <data key="d0">9034595</data>
    </edge>
    <edge source="COL" target="CHN">
      <data key="d0">916290</data>
    </edge>
    <edge source="COL" target="CRI">
      <data key="d0">239294</data>
    </edge>
    <edge source="COL" target="HRV">
      <data key="d0">46739</data>
    </edge>
    <edge source="COL" target="CZE">
      <data key="d0">3970020</data>
    </edge>
    <edge source="COL" target="ECU">
      <data key="d0">3298264</data>
    </edge>
    <edge source="COL" target="SLV">
      <data key="d0">53754</data>
    </edge>
    <edge source="COL" target="ETH">
      <data key="d0">35393</data>
    </edge>
    <edge source="COL" target="FIN">
      <data key="d0">1528108</data>
    </edge>
    <edge source="COL" target="FRA">
      <data key="d0">2756437</data>
    </edge>
    <edge source="COL" target="DEU">
      <data key="d0">3300747</data>
    </edge>
    <edge source="COL" target="GRC">
      <data key="d0">33060</data>
    </edge>
    <edge source="COL" target="GTM">
      <data key="d0">78019</data>
    </edge>
    <edge source="COL" target="HKG">
      <data key="d0">2269470</data>
    </edge>
    <edge source="COL" target="HUN">
      <data key="d0">436230</data>
    </edge>
    <edge source="COL" target="ISR">
      <data key="d0">235310</data>
    </edge>
    <edge source="COL" target="ITA">
      <data key="d0">3645204</data>
    </edge>
    <edge source="COL" target="CIV">
      <data key="d0">64769</data>
    </edge>
    <edge source="COL" target="JAM">
      <data key="d0">483919</data>
    </edge>
    <edge source="COL" target="JPN">
      <data key="d0">49653308</data>
    </edge>
    <edge source="COL" target="KAZ">
      <data key="d0">671334</data>
    </edge>
    <edge source="COL" target="KOR">
      <data key="d0">2898307</data>
    </edge>
    <edge source="COL" target="LVA">
      <data key="d0">723378</data>
    </edge>
    <edge source="COL" target="LTU">
      <data key="d0">344204</data>
    </edge>
    <edge source="COL" target="MYS">
      <data key="d0">112768</data>
    </edge>
    <edge source="COL" target="MEX">
      <data key="d0">413334</data>
    </edge>
    <edge source="COL" target="MAR">
      <data key="d0">20933</data>
    </edge>
    <edge source="COL" target="OMN">
      <data key="d0">30887</data>
    </edge>
    <edge source="COL" target="NLD">
      <data key="d0">27357590</data>
    </edge>
    <edge source="COL" target="NZL">
      <data key="d0">4573540</data>
    </edge>
    <edge source="COL" target="NOR">
      <data key="d0">329268</data>
    </edge>
    <edge source="COL" target="PAN">
      <data key="d0">7453391</data>
    </edge>
    <edge source="COL" target="PRY">
      <data key="d0">51070</data>
    </edge>
    <edge source="COL" target="PER">
      <data key="d0">265303</data>
    </edge>
    <edge source="COL" target="PHL">
      <data key="d0">31754</data>
    </edge>
    <edge source="COL" target="POL">
      <data key="d0">7852450</data>
    </edge>
    <edge source="COL" target="PRT">
      <data key="d0">372136</data>
    </edge>
    <edge source="COL" target="ROU">
      <data key="d0">628997</data>
    </edge>
    <edge source="COL" target="RUS">
      <data key="d0">28411563</data>
    </edge>
    <edge source="COL" target="SAU">
      <data key="d0">487070</data>
    </edge>
    <edge source="COL" target="IND">
      <data key="d0">134692</data>
    </edge>
    <edge source="COL" target="SGP">
      <data key="d0">180000</data>
    </edge>
    <edge source="COL" target="SVK">
      <data key="d0">624177</data>
    </edge>
    <edge source="COL" target="VNM">
      <data key="d0">89287</data>
    </edge>
    <edge source="COL" target="SVN">
      <data key="d0">39503</data>
    </edge>
    <edge source="COL" target="ZAF">
      <data key="d0">33412</data>
    </edge>
    <edge source="COL" target="ESP">
      <data key="d0">21034752</data>
    </edge>
    <edge source="COL" target="SWE">
      <data key="d0">787346</data>
    </edge>
    <edge source="COL" target="CHE">
      <data key="d0">1566058</data>
    </edge>
    <edge source="COL" target="THA">
      <data key="d0">26788</data>
    </edge>
    <edge source="COL" target="ARE">
      <data key="d0">1535437</data>
    </edge>
    <edge source="COL" target="UKR">
      <data key="d0">2269057</data>
    </edge>
    <edge source="COL" target="GBR">
      <data key="d0">49691562</data>
    </edge>
    <edge source="COL" target="USA">
      <data key="d0">1068460620</data>
    </edge>
    <edge source="COL" target="URY">
      <data key="d0">505138</data>
    </edge>
    <edge source="CRI" target="AUS">
      <data key="d0">286569</data>
    </edge>
    <edge source="CRI" target="BEL">
      <data key="d0">12188612</data>
    </edge>
    <edge source="CRI" target="BRA">
      <data key="d0">122178</data>
    </edge>
    <edge source="CRI" target="CAN">
      <data key="d0">3267043</data>
    </edge>
    <edge source="CRI" target="CHL">
      <data key="d0">396006</data>
    </edge>
    <edge source="CRI" target="CHN">
      <data key="d0">2956073</data>
    </edge>
    <edge source="CRI" target="COL">
      <data key="d0">1205869</data>
    </edge>
    <edge source="CRI" target="DNK">
      <data key="d0">261633</data>
    </edge>
    <edge source="CRI" target="ECU">
      <data key="d0">144275</data>
    </edge>
    <edge source="CRI" target="SLV">
      <data key="d0">213940</data>
    </edge>
    <edge source="CRI" target="FRA">
      <data key="d0">333145</data>
    </edge>
    <edge source="CRI" target="DEU">
      <data key="d0">3002038</data>
    </edge>
    <edge source="CRI" target="GHA">
      <data key="d0">13800</data>
    </edge>
    <edge source="CRI" target="GTM">
      <data key="d0">913723</data>
    </edge>
    <edge source="CRI" target="HND">
      <data key="d0">777432</data>
    </edge>
    <edge source="CRI" target="HKG">
      <data key="d0">229207</data>
    </edge>
    <edge source="CRI" target="ISR">
      <data key="d0">98001</data>
    </edge>
    <edge source="CRI" target="ITA">
      <data key="d0">360066</data>
    </edge>
    <edge source="CRI" target="CIV">
      <data key="d0">60050</data>
    </edge>
    <edge source="CRI" target="JAM">
      <data key="d0">178314</data>
    </edge>
    <edge source="CRI" target="JPN">
      <data key="d0">1187525</data>
    </edge>
    <edge source="CRI" target="KOR">
      <data key="d0">1432389</data>
    </edge>
    <edge source="CRI" target="LBN">
      <data key="d0">29849</data>
    </edge>
    <edge source="CRI" target="MEX">
      <data key="d0">523113</data>
    </edge>
    <edge source="CRI" target="NLD">
      <data key="d0">38406807</data>
    </edge>
    <edge source="CRI" target="NZL">
      <data key="d0">40290</data>
    </edge>
    <edge source="CRI" target="NIC">
      <data key="d0">1497472</data>
    </edge>
    <edge source="CRI" target="PAN">
      <data key="d0">2056104</data>
    </edge>
    <edge source="CRI" target="PER">
      <data key="d0">81531</data>
    </edge>
    <edge source="CRI" target="PHL">
      <data key="d0">15750</data>
    </edge>
    <edge source="CRI" target="POL">
      <data key="d0">111227</data>
    </edge>
    <edge source="CRI" target="PRT">
      <data key="d0">22033</data>
    </edge>
    <edge source="CRI" target="RUS">
      <data key="d0">20655</data>
    </edge>
    <edge source="CRI" target="SAU">
      <data key="d0">356260</data>
    </edge>
    <edge source="CRI" target="IND">
      <data key="d0">204600</data>
    </edge>
    <edge source="CRI" target="SVK">
      <data key="d0">177450</data>
    </edge>
    <edge source="CRI" target="ZAF">
      <data key="d0">27760</data>
    </edge>
    <edge source="CRI" target="ESP">
      <data key="d0">968732</data>
    </edge>
    <edge source="CRI" target="SWE">
      <data key="d0">33198</data>
    </edge>
    <edge source="CRI" target="CHE">
      <data key="d0">42148</data>
    </edge>
    <edge source="CRI" target="THA">
      <data key="d0">208500</data>
    </edge>
    <edge source="CRI" target="TGO">
      <data key="d0">11450</data>
    </edge>
    <edge source="CRI" target="ARE">
      <data key="d0">80002</data>
    </edge>
    <edge source="CRI" target="TUR">
      <data key="d0">93532</data>
    </edge>
    <edge source="CRI" target="EGY">
      <data key="d0">52903</data>
    </edge>
    <edge source="CRI" target="GBR">
      <data key="d0">2148580</data>
    </edge>
    <edge source="CRI" target="TZA">
      <data key="d0">45337</data>
    </edge>
    <edge source="CRI" target="USA">
      <data key="d0">81181117</data>
    </edge>
    <edge source="DNK" target="ALB">
      <data key="d0">105181</data>
    </edge>
    <edge source="DNK" target="DZA">
      <data key="d0">86013</data>
    </edge>
    <edge source="DNK" target="AZE">
      <data key="d0">73957</data>
    </edge>
    <edge source="DNK" target="ARG">
      <data key="d0">1056859</data>
    </edge>
    <edge source="DNK" target="AUS">
      <data key="d0">534152</data>
    </edge>
    <edge source="DNK" target="AUT">
      <data key="d0">16191802</data>
    </edge>
    <edge source="DNK" target="ARM">
      <data key="d0">104415</data>
    </edge>
    <edge source="DNK" target="BEL">
      <data key="d0">10431740</data>
    </edge>
    <edge source="DNK" target="BRA">
      <data key="d0">355538</data>
    </edge>
    <edge source="DNK" target="BGR">
      <data key="d0">785499</data>
    </edge>
    <edge source="DNK" target="BLR">
      <data key="d0">543260</data>
    </edge>
    <edge source="DNK" target="CMR">
      <data key="d0">95102</data>
    </edge>
    <edge source="DNK" target="CAN">
      <data key="d0">2085563</data>
    </edge>
    <edge source="DNK" target="CAF">
      <data key="d0">13984</data>
    </edge>
    <edge source="DNK" target="LKA">
      <data key="d0">67986</data>
    </edge>
    <edge source="DNK" target="CHL">
      <data key="d0">576418</data>
    </edge>
    <edge source="DNK" target="CHN">
      <data key="d0">43529474</data>
    </edge>
    <edge source="DNK" target="COL">
      <data key="d0">211489</data>
    </edge>
    <edge source="DNK" target="CRI">
      <data key="d0">13456</data>
    </edge>
    <edge source="DNK" target="HRV">
      <data key="d0">1141490</data>
    </edge>
    <edge source="DNK" target="CZE">
      <data key="d0">10598159</data>
    </edge>
    <edge source="DNK" target="ECU">
      <data key="d0">36680</data>
    </edge>
    <edge source="DNK" target="ETH">
      <data key="d0">116049</data>
    </edge>
    <edge source="DNK" target="EST">
      <data key="d0">2095141</data>
    </edge>
    <edge source="DNK" target="FIN">
      <data key="d0">23068762</data>
    </edge>
    <edge source="DNK" target="FRA">
      <data key="d0">50163766</data>
    </edge>
    <edge source="DNK" target="GEO">
      <data key="d0">88536</data>
    </edge>
    <edge source="DNK" target="DEU">
      <data key="d0">231533950</data>
    </edge>
    <edge source="DNK" target="GHA">
      <data key="d0">30811</data>
    </edge>
    <edge source="DNK" target="GRC">
      <data key="d0">1004792</data>
    </edge>
    <edge source="DNK" target="HKG">
      <data key="d0">5556747</data>
    </edge>
    <edge source="DNK" target="HUN">
      <data key="d0">14436764</data>
    </edge>
    <edge source="DNK" target="IDN">
      <data key="d0">210754</data>
    </edge>
    <edge source="DNK" target="IRL">
      <data key="d0">3604542</data>
    </edge>
    <edge source="DNK" target="ISR">
      <data key="d0">196467</data>
    </edge>
    <edge source="DNK" target="ITA">
      <data key="d0">30069834</data>
    </edge>
    <edge source="DNK" target="JAM">
      <data key="d0">17024</data>
    </edge>
    <edge source="DNK" target="JPN">
      <data key="d0">6426291</data>
    </edge>
    <edge source="DNK" target="KAZ">
      <data key="d0">589190</data>
    </edge>
    <edge source="DNK" target="JOR">
      <data key="d0">822734</data>
    </edge>
    <edge source="DNK" target="KOR">
      <data key="d0">720008</data>
    </edge>
    <edge source="DNK" target="LBN">
      <data key="d0">632577</data>
    </edge>
    <edge source="DNK" target="LVA">
      <data key="d0">1782895</data>
    </edge>
    <edge source="DNK" target="LTU">
      <data key="d0">6292141</data>
    </edge>
    <edge source="DNK" target="MWI">
      <data key="d0">25148</data>
    </edge>
    <edge source="DNK" target="MYS">
      <data key="d0">66080</data>
    </edge>
    <edge source="DNK" target="MEX">
      <data key="d0">244467</data>
    </edge>
    <edge source="DNK" target="MDA">
      <data key="d0">399285</data>
    </edge>
    <edge source="DNK" target="MAR">
      <data key="d0">2861635</data>
    </edge>
    <edge source="DNK" target="OMN">
      <data key="d0">64618</data>
    </edge>
    <edge source="DNK" target="NLD">
      <data key="d0">119300613</data>
    </edge>
    <edge source="DNK" target="NZL">
      <data key="d0">131537</data>
    </edge>
    <edge source="DNK" target="NOR">
      <data key="d0">55434864</data>
    </edge>
    <edge source="DNK" target="PAK">
      <data key="d0">105469</data>
    </edge>
    <edge source="DNK" target="PER">
      <data key="d0">475729</data>
    </edge>
    <edge source="DNK" target="PHL">
      <data key="d0">1043570</data>
    </edge>
    <edge source="DNK" target="POL">
      <data key="d0">26194068</data>
    </edge>
    <edge source="DNK" target="PRT">
      <data key="d0">10980441</data>
    </edge>
    <edge source="DNK" target="ROU">
      <data key="d0">5055355</data>
    </edge>
    <edge source="DNK" target="RUS">
      <data key="d0">14004964</data>
    </edge>
    <edge source="DNK" target="SAU">
      <data key="d0">2243194</data>
    </edge>
    <edge source="DNK" target="SEN">
      <data key="d0">215310</data>
    </edge>
    <edge source="DNK" target="SRB">
      <data key="d0">574815</data>
    </edge>
    <edge source="DNK" target="IND">
      <data key="d0">283166</data>
    </edge>
    <edge source="DNK" target="SGP">
      <data key="d0">16768</data>
    </edge>
    <edge source="DNK" target="SVK">
      <data key="d0">4081332</data>
    </edge>
    <edge source="DNK" target="VNM">
      <data key="d0">645753</data>
    </edge>
    <edge source="DNK" target="SVN">
      <data key="d0">1311172</data>
    </edge>
    <edge source="DNK" target="ZAF">
      <data key="d0">1632796</data>
    </edge>
    <edge source="DNK" target="ZWE">
      <data key="d0">151304</data>
    </edge>
    <edge source="DNK" target="ESP">
      <data key="d0">2693936</data>
    </edge>
    <edge source="DNK" target="SWE">
      <data key="d0">100509538</data>
    </edge>
    <edge source="DNK" target="CHE">
      <data key="d0">22760724</data>
    </edge>
    <edge source="DNK" target="THA">
      <data key="d0">83844</data>
    </edge>
    <edge source="DNK" target="ARE">
      <data key="d0">407181</data>
    </edge>
    <edge source="DNK" target="TUN">
      <data key="d0">48743</data>
    </edge>
    <edge source="DNK" target="TUR">
      <data key="d0">7049616</data>
    </edge>
    <edge source="DNK" target="UGA">
      <data key="d0">43138</data>
    </edge>
    <edge source="DNK" target="UKR">
      <data key="d0">621769</data>
    </edge>
    <edge source="DNK" target="MKD">
      <data key="d0">28198</data>
    </edge>
    <edge source="DNK" target="EGY">
      <data key="d0">867689</data>
    </edge>
    <edge source="DNK" target="GBR">
      <data key="d0">60848129</data>
    </edge>
    <edge source="DNK" target="TZA">
      <data key="d0">487947</data>
    </edge>
    <edge source="DNK" target="USA">
      <data key="d0">16675091</data>
    </edge>
    <edge source="DNK" target="URY">
      <data key="d0">157974</data>
    </edge>
    <edge source="ECU" target="AZE">
      <data key="d0">3177895</data>
    </edge>
    <edge source="ECU" target="ARG">
      <data key="d0">2236947</data>
    </edge>
    <edge source="ECU" target="AUS">
      <data key="d0">4589768</data>
    </edge>
    <edge source="ECU" target="AUT">
      <data key="d0">616863</data>
    </edge>
    <edge source="ECU" target="ARM">
      <data key="d0">103747</data>
    </edge>
    <edge source="ECU" target="BEL">
      <data key="d0">209281</data>
    </edge>
    <edge source="ECU" target="BOL">
      <data key="d0">26794</data>
    </edge>
    <edge source="ECU" target="BRA">
      <data key="d0">2376384</data>
    </edge>
    <edge source="ECU" target="BGR">
      <data key="d0">743448</data>
    </edge>
    <edge source="ECU" target="BLR">
      <data key="d0">2465285</data>
    </edge>
    <edge source="ECU" target="CAN">
      <data key="d0">20043289</data>
    </edge>
    <edge source="ECU" target="CHL">
      <data key="d0">13685229</data>
    </edge>
    <edge source="ECU" target="CHN">
      <data key="d0">8091943</data>
    </edge>
    <edge source="ECU" target="COL">
      <data key="d0">4727428</data>
    </edge>
    <edge source="ECU" target="CRI">
      <data key="d0">351902</data>
    </edge>
    <edge source="ECU" target="HRV">
      <data key="d0">2601508</data>
    </edge>
    <edge source="ECU" target="CZE">
      <data key="d0">3908186</data>
    </edge>
    <edge source="ECU" target="SLV">
      <data key="d0">1782772</data>
    </edge>
    <edge source="ECU" target="ETH">
      <data key="d0">53637</data>
    </edge>
    <edge source="ECU" target="EST">
      <data key="d0">393270</data>
    </edge>
    <edge source="ECU" target="FIN">
      <data key="d0">313718</data>
    </edge>
    <edge source="ECU" target="FRA">
      <data key="d0">8149764</data>
    </edge>
    <edge source="ECU" target="GEO">
      <data key="d0">1829450</data>
    </edge>
    <edge source="ECU" target="DEU">
      <data key="d0">11292396</data>
    </edge>
    <edge source="ECU" target="GRC">
      <data key="d0">359145</data>
    </edge>
    <edge source="ECU" target="GTM">
      <data key="d0">90488</data>
    </edge>
    <edge source="ECU" target="HND">
      <data key="d0">260219</data>
    </edge>
    <edge source="ECU" target="HKG">
      <data key="d0">805668</data>
    </edge>
    <edge source="ECU" target="HUN">
      <data key="d0">439982</data>
    </edge>
    <edge source="ECU" target="IDN">
      <data key="d0">986679</data>
    </edge>
    <edge source="ECU" target="ISR">
      <data key="d0">11323</data>
    </edge>
    <edge source="ECU" target="ITA">
      <data key="d0">30766719</data>
    </edge>
    <edge source="ECU" target="JAM">
      <data key="d0">58093</data>
    </edge>
    <edge source="ECU" target="JPN">
      <data key="d0">12199907</data>
    </edge>
    <edge source="ECU" target="KAZ">
      <data key="d0">11857859</data>
    </edge>
    <edge source="ECU" target="JOR">
      <data key="d0">37781</data>
    </edge>
    <edge source="ECU" target="KOR">
      <data key="d0">346502</data>
    </edge>
    <edge source="ECU" target="KGZ">
      <data key="d0">316890</data>
    </edge>
    <edge source="ECU" target="LBN">
      <data key="d0">74379</data>
    </edge>
    <edge source="ECU" target="LVA">
      <data key="d0">4189925</data>
    </edge>
    <edge source="ECU" target="LTU">
      <data key="d0">4119364</data>
    </edge>
    <edge source="ECU" target="MDG">
      <data key="d0">348000</data>
    </edge>
    <edge source="ECU" target="MYS">
      <data key="d0">112260</data>
    </edge>
    <edge source="ECU" target="MEX">
      <data key="d0">88594</data>
    </edge>
    <edge source="ECU" target="MDA">
      <data key="d0">801718</data>
    </edge>
    <edge source="ECU" target="MAR">
      <data key="d0">16542</data>
    </edge>
    <edge source="ECU" target="OMN">
      <data key="d0">56609</data>
    </edge>
    <edge source="ECU" target="NLD">
      <data key="d0">64989503</data>
    </edge>
    <edge source="ECU" target="NIC">
      <data key="d0">1222530</data>
    </edge>
    <edge source="ECU" target="NOR">
      <data key="d0">17955</data>
    </edge>
    <edge source="ECU" target="PAN">
      <data key="d0">989479</data>
    </edge>
    <edge source="ECU" target="PRY">
      <data key="d0">1162251</data>
    </edge>
    <edge source="ECU" target="PER">
      <data key="d0">2385047</data>
    </edge>
    <edge source="ECU" target="PHL">
      <data key="d0">1286183</data>
    </edge>
    <edge source="ECU" target="POL">
      <data key="d0">1312889</data>
    </edge>
    <edge source="ECU" target="PRT">
      <data key="d0">4017330</data>
    </edge>
    <edge source="ECU" target="ROU">
      <data key="d0">3276046</data>
    </edge>
    <edge source="ECU" target="RUS">
      <data key="d0">114249747</data>
    </edge>
    <edge source="ECU" target="SAU">
      <data key="d0">1429262</data>
    </edge>
    <edge source="ECU" target="SRB">
      <data key="d0">356588</data>
    </edge>
    <edge source="ECU" target="SGP">
      <data key="d0">574268</data>
    </edge>
    <edge source="ECU" target="SVK">
      <data key="d0">253562</data>
    </edge>
    <edge source="ECU" target="VNM">
      <data key="d0">291082</data>
    </edge>
    <edge source="ECU" target="SVN">
      <data key="d0">160134</data>
    </edge>
    <edge source="ECU" target="ZAF">
      <data key="d0">15712</data>
    </edge>
    <edge source="ECU" target="ESP">
      <data key="d0">20157736</data>
    </edge>
    <edge source="ECU" target="SWE">
      <data key="d0">325835</data>
    </edge>
    <edge source="ECU" target="CHE">
      <data key="d0">9221744</data>
    </edge>
    <edge source="ECU" target="THA">
      <data key="d0">52403</data>
    </edge>
    <edge source="ECU" target="ARE">
      <data key="d0">2503743</data>
    </edge>
    <edge source="ECU" target="TUR">
      <data key="d0">172308</data>
    </edge>
    <edge source="ECU" target="UKR">
      <data key="d0">12164035</data>
    </edge>
    <edge source="ECU" target="MKD">
      <data key="d0">146900</data>
    </edge>
    <edge source="ECU" target="GBR">
      <data key="d0">3892402</data>
    </edge>
    <edge source="ECU" target="USA">
      <data key="d0">386952301</data>
    </edge>
    <edge source="ECU" target="URY">
      <data key="d0">1775914</data>
    </edge>
    <edge source="GHA" target="CHN">
      <data key="d0">1341692</data>
    </edge>
    <edge source="GHA" target="FRA">
      <data key="d0">65378</data>
    </edge>
    <edge source="GHA" target="ITA">
      <data key="d0">1232143</data>
    </edge>
    <edge source="GHA" target="LBN">
      <data key="d0">24030</data>
    </edge>
    <edge source="GHA" target="NLD">
      <data key="d0">17862</data>
    </edge>
    <edge source="GHA" target="PER">
      <data key="d0">38688</data>
    </edge>
    <edge source="GHA" target="IND">
      <data key="d0">914076</data>
    </edge>
    <edge source="GHA" target="ESP">
      <data key="d0">607834</data>
    </edge>
    <edge source="GHA" target="ARE">
      <data key="d0">48596</data>
    </edge>
    <edge source="GHA" target="USA">
      <data key="d0">276981</data>
    </edge>
    <edge source="GHA" target="BFA">
      <data key="d0">68025</data>
    </edge>
    <edge source="HND" target="AUS">
      <data key="d0">10200</data>
    </edge>
    <edge source="HND" target="BEL">
      <data key="d0">681003</data>
    </edge>
    <edge source="HND" target="CHL">
      <data key="d0">319562</data>
    </edge>
    <edge source="HND" target="CHN">
      <data key="d0">321087</data>
    </edge>
    <edge source="HND" target="COL">
      <data key="d0">80847</data>
    </edge>
    <edge source="HND" target="CRI">
      <data key="d0">128714</data>
    </edge>
    <edge source="HND" target="ECU">
      <data key="d0">671957</data>
    </edge>
    <edge source="HND" target="SLV">
      <data key="d0">97755</data>
    </edge>
    <edge source="HND" target="FRA">
      <data key="d0">292691</data>
    </edge>
    <edge source="HND" target="DEU">
      <data key="d0">296104</data>
    </edge>
    <edge source="HND" target="GTM">
      <data key="d0">1466994</data>
    </edge>
    <edge source="HND" target="ISR">
      <data key="d0">1364648</data>
    </edge>
    <edge source="HND" target="ITA">
      <data key="d0">163940</data>
    </edge>
    <edge source="HND" target="JAM">
      <data key="d0">28600</data>
    </edge>
    <edge source="HND" target="JPN">
      <data key="d0">118762</data>
    </edge>
    <edge source="HND" target="MEX">
      <data key="d0">73818</data>
    </edge>
    <edge source="HND" target="NLD">
      <data key="d0">5677305</data>
    </edge>
    <edge source="HND" target="NIC">
      <data key="d0">99243</data>
    </edge>
    <edge source="HND" target="PER">
      <data key="d0">612310</data>
    </edge>
    <edge source="HND" target="PHL">
      <data key="d0">73583</data>
    </edge>
    <edge source="HND" target="PRT">
      <data key="d0">23863</data>
    </edge>
    <edge source="HND" target="IND">
      <data key="d0">56653</data>
    </edge>
    <edge source="HND" target="SVK">
      <data key="d0">317110</data>
    </edge>
    <edge source="HND" target="VNM">
      <data key="d0">16152</data>
    </edge>
    <edge source="HND" target="ESP">
      <data key="d0">401825</data>
    </edge>
    <edge source="HND" target="CHE">
      <data key="d0">13928</data>
    </edge>
    <edge source="HND" target="THA">
      <data key="d0">247524</data>
    </edge>
    <edge source="HND" target="GBR">
      <data key="d0">152463</data>
    </edge>
    <edge source="HND" target="TZA">
      <data key="d0">32686</data>
    </edge>
    <edge source="HND" target="USA">
      <data key="d0">2109933</data>
    </edge>
    <edge source="IRL" target="AZE">
      <data key="d0">11930</data>
    </edge>
    <edge source="IRL" target="ARG">
      <data key="d0">178803</data>
    </edge>
    <edge source="IRL" target="AUS">
      <data key="d0">3422859</data>
    </edge>
    <edge source="IRL" target="AUT">
      <data key="d0">1195460</data>
    </edge>
    <edge source="IRL" target="BEL">
      <data key="d0">872886</data>
    </edge>
    <edge source="IRL" target="BOL">
      <data key="d0">51065</data>
    </edge>
    <edge source="IRL" target="BGR">
      <data key="d0">85392</data>
    </edge>
    <edge source="IRL" target="BLR">
      <data key="d0">80480</data>
    </edge>
    <edge source="IRL" target="KHM">
      <data key="d0">121386</data>
    </edge>
    <edge source="IRL" target="CAN">
      <data key="d0">437345</data>
    </edge>
    <edge source="IRL" target="LKA">
      <data key="d0">16599</data>
    </edge>
    <edge source="IRL" target="CHL">
      <data key="d0">437365</data>
    </edge>
    <edge source="IRL" target="CHN">
      <data key="d0">2570655</data>
    </edge>
    <edge source="IRL" target="COL">
      <data key="d0">54771</data>
    </edge>
    <edge source="IRL" target="CRI">
      <data key="d0">63586</data>
    </edge>
    <edge source="IRL" target="HRV">
      <data key="d0">22880</data>
    </edge>
    <edge source="IRL" target="CZE">
      <data key="d0">51892</data>
    </edge>
    <edge source="IRL" target="DNK">
      <data key="d0">2193808</data>
    </edge>
    <edge source="IRL" target="ETH">
      <data key="d0">26862</data>
    </edge>
    <edge source="IRL" target="FIN">
      <data key="d0">247710</data>
    </edge>
    <edge source="IRL" target="FRA">
      <data key="d0">17455243</data>
    </edge>
    <edge source="IRL" target="DEU">
      <data key="d0">27324542</data>
    </edge>
    <edge source="IRL" target="GRC">
      <data key="d0">151631</data>
    </edge>
    <edge source="IRL" target="HKG">
      <data key="d0">258110</data>
    </edge>
    <edge source="IRL" target="HUN">
      <data key="d0">29044</data>
    </edge>
    <edge source="IRL" target="IDN">
      <data key="d0">15664</data>
    </edge>
    <edge source="IRL" target="ISR">
      <data key="d0">102474</data>
    </edge>
    <edge source="IRL" target="ITA">
      <data key="d0">1925444</data>
    </edge>
    <edge source="IRL" target="JPN">
      <data key="d0">1679544</data>
    </edge>
    <edge source="IRL" target="KAZ">
      <data key="d0">11244</data>
    </edge>
    <edge source="IRL" target="JOR">
      <data key="d0">88047</data>
    </edge>
    <edge source="IRL" target="KOR">
      <data key="d0">192934</data>
    </edge>
    <edge source="IRL" target="LBN">
      <data key="d0">122831</data>
    </edge>
    <edge source="IRL" target="MYS">
      <data key="d0">50160</data>
    </edge>
    <edge source="IRL" target="MEX">
      <data key="d0">628291</data>
    </edge>
    <edge source="IRL" target="NAM">
      <data key="d0">52386</data>
    </edge>
    <edge source="IRL" target="NLD">
      <data key="d0">8415399</data>
    </edge>
    <edge source="IRL" target="NZL">
      <data key="d0">74707</data>
    </edge>
    <edge source="IRL" target="NOR">
      <data key="d0">143355</data>
    </edge>
    <edge source="IRL" target="PAK">
      <data key="d0">34950</data>
    </edge>
    <edge source="IRL" target="PAN">
      <data key="d0">38772</data>
    </edge>
    <edge source="IRL" target="PHL">
      <data key="d0">34838</data>
    </edge>
    <edge source="IRL" target="POL">
      <data key="d0">3038980</data>
    </edge>
    <edge source="IRL" target="PRT">
      <data key="d0">255553</data>
    </edge>
    <edge source="IRL" target="ROU">
      <data key="d0">2130250</data>
    </edge>
    <edge source="IRL" target="RUS">
      <data key="d0">602776</data>
    </edge>
    <edge source="IRL" target="SAU">
      <data key="d0">241925</data>
    </edge>
    <edge source="IRL" target="SRB">
      <data key="d0">82612</data>
    </edge>
    <edge source="IRL" target="IND">
      <data key="d0">1171823</data>
    </edge>
    <edge source="IRL" target="SGP">
      <data key="d0">63571</data>
    </edge>
    <edge source="IRL" target="VNM">
      <data key="d0">2263140</data>
    </edge>
    <edge source="IRL" target="ZAF">
      <data key="d0">1922128</data>
    </edge>
    <edge source="IRL" target="ESP">
      <data key="d0">4780829</data>
    </edge>
    <edge source="IRL" target="SWE">
      <data key="d0">138085</data>
    </edge>
    <edge source="IRL" target="CHE">
      <data key="d0">217186</data>
    </edge>
    <edge source="IRL" target="THA">
      <data key="d0">99783</data>
    </edge>
    <edge source="IRL" target="ARE">
      <data key="d0">43095</data>
    </edge>
    <edge source="IRL" target="TUN">
      <data key="d0">55966</data>
    </edge>
    <edge source="IRL" target="TUR">
      <data key="d0">538165</data>
    </edge>
    <edge source="IRL" target="EGY">
      <data key="d0">277596</data>
    </edge>
    <edge source="IRL" target="GBR">
      <data key="d0">32038183</data>
    </edge>
    <edge source="IRL" target="TZA">
      <data key="d0">10405</data>
    </edge>
    <edge source="IRL" target="USA">
      <data key="d0">11121953</data>
    </edge>
    <edge source="IRL" target="BFA">
      <data key="d0">27334</data>
    </edge>
    <edge source="IRL" target="URY">
      <data key="d0">73972</data>
    </edge>
    <edge source="CIV" target="BEL">
      <data key="d0">927279</data>
    </edge>
    <edge source="CIV" target="BRA">
      <data key="d0">99964</data>
    </edge>
    <edge source="CIV" target="BDI">
      <data key="d0">106615</data>
    </edge>
    <edge source="CIV" target="CMR">
      <data key="d0">411883</data>
    </edge>
    <edge source="CIV" target="CHN">
      <data key="d0">258324</data>
    </edge>
    <edge source="CIV" target="FRA">
      <data key="d0">541752</data>
    </edge>
    <edge source="CIV" target="DEU">
      <data key="d0">44677</data>
    </edge>
    <edge source="CIV" target="GHA">
      <data key="d0">129083</data>
    </edge>
    <edge source="CIV" target="NLD">
      <data key="d0">158477</data>
    </edge>
    <edge source="CIV" target="PER">
      <data key="d0">1494900</data>
    </edge>
    <edge source="CIV" target="SEN">
      <data key="d0">14859</data>
    </edge>
    <edge source="CIV" target="IND">
      <data key="d0">15845</data>
    </edge>
    <edge source="CIV" target="ESP">
      <data key="d0">671287</data>
    </edge>
    <edge source="CIV" target="GBR">
      <data key="d0">861369</data>
    </edge>
    <edge source="CIV" target="USA">
      <data key="d0">413625</data>
    </edge>
    <edge source="CIV" target="BFA">
      <data key="d0">24273</data>
    </edge>
    <edge source="KAZ" target="AZE">
      <data key="d0">16166</data>
    </edge>
    <edge source="KAZ" target="BLR">
      <data key="d0">877774</data>
    </edge>
    <edge source="KAZ" target="CHN">
      <data key="d0">8819053</data>
    </edge>
    <edge source="KAZ" target="FRA">
      <data key="d0">274229</data>
    </edge>
    <edge source="KAZ" target="DEU">
      <data key="d0">568436</data>
    </edge>
    <edge source="KAZ" target="HKG">
      <data key="d0">17505</data>
    </edge>
    <edge source="KAZ" target="KOR">
      <data key="d0">660266</data>
    </edge>
    <edge source="KAZ" target="KGZ">
      <data key="d0">59512</data>
    </edge>
    <edge source="KAZ" target="LBN">
      <data key="d0">35994</data>
    </edge>
    <edge source="KAZ" target="POL">
      <data key="d0">23234</data>
    </edge>
    <edge source="KAZ" target="RUS">
      <data key="d0">7135145</data>
    </edge>
    <edge source="KAZ" target="IND">
      <data key="d0">213382</data>
    </edge>
    <edge source="KAZ" target="VNM">
      <data key="d0">45328</data>
    </edge>
    <edge source="KAZ" target="TUR">
      <data key="d0">1240219</data>
    </edge>
    <edge source="KAZ" target="UKR">
      <data key="d0">33530</data>
    </edge>
    <edge source="KAZ" target="EGY">
      <data key="d0">16660</data>
    </edge>
    <edge source="KAZ" target="USA">
      <data key="d0">232500</data>
    </edge>
    <edge source="LBN" target="DZA">
      <data key="d0">27445</data>
    </edge>
    <edge source="LBN" target="AUT">
      <data key="d0">203715</data>
    </edge>
    <edge source="LBN" target="ARM">
      <data key="d0">12142</data>
    </edge>
    <edge source="LBN" target="BEL">
      <data key="d0">16840</data>
    </edge>
    <edge source="LBN" target="BRA">
      <data key="d0">15859</data>
    </edge>
    <edge source="LBN" target="CAN">
      <data key="d0">29937</data>
    </edge>
    <edge source="LBN" target="DNK">
      <data key="d0">10847</data>
    </edge>
    <edge source="LBN" target="FRA">
      <data key="d0">45643</data>
    </edge>
    <edge source="LBN" target="GEO">
      <data key="d0">58371</data>
    </edge>
    <edge source="LBN" target="DEU">
      <data key="d0">2568628</data>
    </edge>
    <edge source="LBN" target="ITA">
      <data key="d0">156098</data>
    </edge>
    <edge source="LBN" target="JOR">
      <data key="d0">248400</data>
    </edge>
    <edge source="LBN" target="NLD">
      <data key="d0">253946</data>
    </edge>
    <edge source="LBN" target="POL">
      <data key="d0">173692</data>
    </edge>
    <edge source="LBN" target="SAU">
      <data key="d0">100910</data>
    </edge>
    <edge source="LBN" target="ESP">
      <data key="d0">163408</data>
    </edge>
    <edge source="LBN" target="SWE">
      <data key="d0">117609</data>
    </edge>
    <edge source="LBN" target="ARE">
      <data key="d0">298622</data>
    </edge>
    <edge source="LBN" target="TUN">
      <data key="d0">56255</data>
    </edge>
    <edge source="LBN" target="TUR">
      <data key="d0">62865</data>
    </edge>
    <edge source="LBN" target="EGY">
      <data key="d0">831652</data>
    </edge>
    <edge source="LBN" target="GBR">
      <data key="d0">43683</data>
    </edge>
    <edge source="LBN" target="USA">
      <data key="d0">30567</data>
    </edge>
    <edge source="MEX" target="ARG">
      <data key="d0">2203276</data>
    </edge>
    <edge source="MEX" target="AUS">
      <data key="d0">1286502</data>
    </edge>
    <edge source="MEX" target="AUT">
      <data key="d0">34675</data>
    </edge>
    <edge source="MEX" target="BEL">
      <data key="d0">1044483</data>
    </edge>
    <edge source="MEX" target="BOL">
      <data key="d0">52619</data>
    </edge>
    <edge source="MEX" target="BRA">
      <data key="d0">6382665</data>
    </edge>
    <edge source="MEX" target="CAN">
      <data key="d0">8668814</data>
    </edge>
    <edge source="MEX" target="LKA">
      <data key="d0">588870</data>
    </edge>
    <edge source="MEX" target="CHL">
      <data key="d0">2994379</data>
    </edge>
    <edge source="MEX" target="CHN">
      <data key="d0">8889270</data>
    </edge>
    <edge source="MEX" target="COL">
      <data key="d0">4155248</data>
    </edge>
    <edge source="MEX" target="CRI">
      <data key="d0">677451</data>
    </edge>
    <edge source="MEX" target="CZE">
      <data key="d0">13262598</data>
    </edge>
    <edge source="MEX" target="DNK">
      <data key="d0">3939280</data>
    </edge>
    <edge source="MEX" target="ECU">
      <data key="d0">423593</data>
    </edge>
    <edge source="MEX" target="SLV">
      <data key="d0">337787</data>
    </edge>
    <edge source="MEX" target="FRA">
      <data key="d0">2797653</data>
    </edge>
    <edge source="MEX" target="DEU">
      <data key="d0">5471452</data>
    </edge>
    <edge source="MEX" target="GRC">
      <data key="d0">336463</data>
    </edge>
    <edge source="MEX" target="GTM">
      <data key="d0">2237326</data>
    </edge>
    <edge source="MEX" target="HND">
      <data key="d0">88366</data>
    </edge>
    <edge source="MEX" target="HKG">
      <data key="d0">5294248</data>
    </edge>
    <edge source="MEX" target="IRL">
      <data key="d0">23050</data>
    </edge>
    <edge source="MEX" target="ISR">
      <data key="d0">78326</data>
    </edge>
    <edge source="MEX" target="ITA">
      <data key="d0">3218574</data>
    </edge>
    <edge source="MEX" target="JPN">
      <data key="d0">19985922</data>
    </edge>
    <edge source="MEX" target="KOR">
      <data key="d0">3928358</data>
    </edge>
    <edge source="MEX" target="MYS">
      <data key="d0">777483</data>
    </edge>
    <edge source="MEX" target="MAR">
      <data key="d0">988069</data>
    </edge>
    <edge source="MEX" target="NLD">
      <data key="d0">17366414</data>
    </edge>
    <edge source="MEX" target="NZL">
      <data key="d0">1760115</data>
    </edge>
    <edge source="MEX" target="NIC">
      <data key="d0">227561</data>
    </edge>
    <edge source="MEX" target="PAK">
      <data key="d0">137346</data>
    </edge>
    <edge source="MEX" target="PAN">
      <data key="d0">305943</data>
    </edge>
    <edge source="MEX" target="PRY">
      <data key="d0">25764</data>
    </edge>
    <edge source="MEX" target="PER">
      <data key="d0">5312510</data>
    </edge>
    <edge source="MEX" target="PHL">
      <data key="d0">610187</data>
    </edge>
    <edge source="MEX" target="POL">
      <data key="d0">358211</data>
    </edge>
    <edge source="MEX" target="PRT">
      <data key="d0">19755</data>
    </edge>
    <edge source="MEX" target="ROU">
      <data key="d0">40666</data>
    </edge>
    <edge source="MEX" target="RUS">
      <data key="d0">17141</data>
    </edge>
    <edge source="MEX" target="IND">
      <data key="d0">1532262</data>
    </edge>
    <edge source="MEX" target="SGP">
      <data key="d0">320147</data>
    </edge>
    <edge source="MEX" target="SVK">
      <data key="d0">159277</data>
    </edge>
    <edge source="MEX" target="VNM">
      <data key="d0">3436808</data>
    </edge>
    <edge source="MEX" target="ZAF">
      <data key="d0">11952</data>
    </edge>
    <edge source="MEX" target="ESP">
      <data key="d0">2186221</data>
    </edge>
    <edge source="MEX" target="SWE">
      <data key="d0">119074</data>
    </edge>
    <edge source="MEX" target="CHE">
      <data key="d0">330866</data>
    </edge>
    <edge source="MEX" target="THA">
      <data key="d0">2970002</data>
    </edge>
    <edge source="MEX" target="ARE">
      <data key="d0">78073</data>
    </edge>
    <edge source="MEX" target="TUR">
      <data key="d0">813444</data>
    </edge>
    <edge source="MEX" target="EGY">
      <data key="d0">11403</data>
    </edge>
    <edge source="MEX" target="GBR">
      <data key="d0">1544601</data>
    </edge>
    <edge source="MEX" target="USA">
      <data key="d0">247292823</data>
    </edge>
    <edge source="MEX" target="URY">
      <data key="d0">95429</data>
    </edge>
    <edge source="MAR" target="ALB">
      <data key="d0">72530</data>
    </edge>
    <edge source="MAR" target="DZA">
      <data key="d0">47834</data>
    </edge>
    <edge source="MAR" target="ARG">
      <data key="d0">167289</data>
    </edge>
    <edge source="MAR" target="AUS">
      <data key="d0">363874</data>
    </edge>
    <edge source="MAR" target="AUT">
      <data key="d0">139945</data>
    </edge>
    <edge source="MAR" target="BEL">
      <data key="d0">8704981</data>
    </edge>
    <edge source="MAR" target="BRA">
      <data key="d0">448362</data>
    </edge>
    <edge source="MAR" target="CAN">
      <data key="d0">1981643</data>
    </edge>
    <edge source="MAR" target="CHN">
      <data key="d0">1175823</data>
    </edge>
    <edge source="MAR" target="DNK">
      <data key="d0">164654</data>
    </edge>
    <edge source="MAR" target="FIN">
      <data key="d0">12119</data>
    </edge>
    <edge source="MAR" target="FRA">
      <data key="d0">62396743</data>
    </edge>
    <edge source="MAR" target="DEU">
      <data key="d0">8492816</data>
    </edge>
    <edge source="MAR" target="GHA">
      <data key="d0">110521</data>
    </edge>
    <edge source="MAR" target="GRC">
      <data key="d0">118360</data>
    </edge>
    <edge source="MAR" target="ITA">
      <data key="d0">3527409</data>
    </edge>
    <edge source="MAR" target="CIV">
      <data key="d0">11409</data>
    </edge>
    <edge source="MAR" target="JPN">
      <data key="d0">12104195</data>
    </edge>
    <edge source="MAR" target="JOR">
      <data key="d0">83952</data>
    </edge>
    <edge source="MAR" target="KOR">
      <data key="d0">2635677</data>
    </edge>
    <edge source="MAR" target="LBN">
      <data key="d0">38345</data>
    </edge>
    <edge source="MAR" target="LVA">
      <data key="d0">55564</data>
    </edge>
    <edge source="MAR" target="MRT">
      <data key="d0">167647</data>
    </edge>
    <edge source="MAR" target="MEX">
      <data key="d0">354169</data>
    </edge>
    <edge source="MAR" target="NLD">
      <data key="d0">8981759</data>
    </edge>
    <edge source="MAR" target="NZL">
      <data key="d0">1204897</data>
    </edge>
    <edge source="MAR" target="PAK">
      <data key="d0">334330</data>
    </edge>
    <edge source="MAR" target="PHL">
      <data key="d0">16235</data>
    </edge>
    <edge source="MAR" target="POL">
      <data key="d0">234365</data>
    </edge>
    <edge source="MAR" target="PRT">
      <data key="d0">2633149</data>
    </edge>
    <edge source="MAR" target="RUS">
      <data key="d0">236032</data>
    </edge>
    <edge source="MAR" target="SAU">
      <data key="d0">418322</data>
    </edge>
    <edge source="MAR" target="SEN">
      <data key="d0">548267</data>
    </edge>
    <edge source="MAR" target="IND">
      <data key="d0">2838965</data>
    </edge>
    <edge source="MAR" target="VNM">
      <data key="d0">136342</data>
    </edge>
    <edge source="MAR" target="SVN">
      <data key="d0">1211442</data>
    </edge>
    <edge source="MAR" target="ZAF">
      <data key="d0">261596</data>
    </edge>
    <edge source="MAR" target="ESP">
      <data key="d0">23230976</data>
    </edge>
    <edge source="MAR" target="CHE">
      <data key="d0">334837</data>
    </edge>
    <edge source="MAR" target="THA">
      <data key="d0">732324</data>
    </edge>
    <edge source="MAR" target="ARE">
      <data key="d0">331495</data>
    </edge>
    <edge source="MAR" target="TUN">
      <data key="d0">486849</data>
    </edge>
    <edge source="MAR" target="TUR">
      <data key="d0">3538775</data>
    </edge>
    <edge source="MAR" target="UKR">
      <data key="d0">25968</data>
    </edge>
    <edge source="MAR" target="EGY">
      <data key="d0">739098</data>
    </edge>
    <edge source="MAR" target="GBR">
      <data key="d0">9910657</data>
    </edge>
    <edge source="MAR" target="USA">
      <data key="d0">14092830</data>
    </edge>
    <edge source="NZL" target="DZA">
      <data key="d0">678017</data>
    </edge>
    <edge source="NZL" target="ARG">
      <data key="d0">1077661</data>
    </edge>
    <edge source="NZL" target="AUS">
      <data key="d0">38594394</data>
    </edge>
    <edge source="NZL" target="AUT">
      <data key="d0">1073692</data>
    </edge>
    <edge source="NZL" target="BEL">
      <data key="d0">1327993</data>
    </edge>
    <edge source="NZL" target="BRA">
      <data key="d0">20972</data>
    </edge>
    <edge source="NZL" target="BGR">
      <data key="d0">1811474</data>
    </edge>
    <edge source="NZL" target="CAN">
      <data key="d0">5817867</data>
    </edge>
    <edge source="NZL" target="CHL">
      <data key="d0">7189862</data>
    </edge>
    <edge source="NZL" target="CHN">
      <data key="d0">85069377</data>
    </edge>
    <edge source="NZL" target="COL">
      <data key="d0">91496</data>
    </edge>
    <edge source="NZL" target="CZE">
      <data key="d0">2045861</data>
    </edge>
    <edge source="NZL" target="DNK">
      <data key="d0">1913573</data>
    </edge>
    <edge source="NZL" target="ECU">
      <data key="d0">1375709</data>
    </edge>
    <edge source="NZL" target="FIN">
      <data key="d0">200841</data>
    </edge>
    <edge source="NZL" target="FRA">
      <data key="d0">10111329</data>
    </edge>
    <edge source="NZL" target="DEU">
      <data key="d0">12874801</data>
    </edge>
    <edge source="NZL" target="HKG">
      <data key="d0">26280891</data>
    </edge>
    <edge source="NZL" target="HUN">
      <data key="d0">72357</data>
    </edge>
    <edge source="NZL" target="IDN">
      <data key="d0">6022377</data>
    </edge>
    <edge source="NZL" target="IRL">
      <data key="d0">675333</data>
    </edge>
    <edge source="NZL" target="ISR">
      <data key="d0">97040</data>
    </edge>
    <edge source="NZL" target="ITA">
      <data key="d0">4188090</data>
    </edge>
    <edge source="NZL" target="CIV">
      <data key="d0">165545</data>
    </edge>
    <edge source="NZL" target="JPN">
      <data key="d0">28036474</data>
    </edge>
    <edge source="NZL" target="KOR">
      <data key="d0">23647460</data>
    </edge>
    <edge source="NZL" target="LBN">
      <data key="d0">1540395</data>
    </edge>
    <edge source="NZL" target="LTU">
      <data key="d0">81015</data>
    </edge>
    <edge source="NZL" target="MDG">
      <data key="d0">25054</data>
    </edge>
    <edge source="NZL" target="MYS">
      <data key="d0">4625849</data>
    </edge>
    <edge source="NZL" target="MUS">
      <data key="d0">73941</data>
    </edge>
    <edge source="NZL" target="MEX">
      <data key="d0">1926063</data>
    </edge>
    <edge source="NZL" target="MAR">
      <data key="d0">4605568</data>
    </edge>
    <edge source="NZL" target="OMN">
      <data key="d0">14084</data>
    </edge>
    <edge source="NZL" target="NLD">
      <data key="d0">35961250</data>
    </edge>
    <edge source="NZL" target="NOR">
      <data key="d0">744477</data>
    </edge>
    <edge source="NZL" target="PAK">
      <data key="d0">462915</data>
    </edge>
    <edge source="NZL" target="PER">
      <data key="d0">438327</data>
    </edge>
    <edge source="NZL" target="PHL">
      <data key="d0">1062841</data>
    </edge>
    <edge source="NZL" target="POL">
      <data key="d0">1974617</data>
    </edge>
    <edge source="NZL" target="PRT">
      <data key="d0">125302</data>
    </edge>
    <edge source="NZL" target="RUS">
      <data key="d0">60826</data>
    </edge>
    <edge source="NZL" target="SAU">
      <data key="d0">759731</data>
    </edge>
    <edge source="NZL" target="SRB">
      <data key="d0">23478</data>
    </edge>
    <edge source="NZL" target="IND">
      <data key="d0">1261972</data>
    </edge>
    <edge source="NZL" target="SGP">
      <data key="d0">2539448</data>
    </edge>
    <edge source="NZL" target="VNM">
      <data key="d0">5770998</data>
    </edge>
    <edge source="NZL" target="SVN">
      <data key="d0">260793</data>
    </edge>
    <edge source="NZL" target="ZAF">
      <data key="d0">7249385</data>
    </edge>
    <edge source="NZL" target="ESP">
      <data key="d0">435036</data>
    </edge>
    <edge source="NZL" target="SWE">
      <data key="d0">635137</data>
    </edge>
    <edge source="NZL" target="CHE">
      <data key="d0">721865</data>
    </edge>
    <edge source="NZL" target="THA">
      <data key="d0">14147747</data>
    </edge>
    <edge source="NZL" target="ARE">
      <data key="d0">736524</data>
    </edge>
    <edge source="NZL" target="TUR">
      <data key="d0">5175429</data>
    </edge>
    <edge source="NZL" target="UKR">
      <data key="d0">56847</data>
    </edge>
    <edge source="NZL" target="EGY">
      <data key="d0">14514817</data>
    </edge>
    <edge source="NZL" target="GBR">
      <data key="d0">7613880</data>
    </edge>
    <edge source="NZL" target="USA">
      <data key="d0">69499332</data>
    </edge>
    <edge source="NZL" target="URY">
      <data key="d0">434182</data>
    </edge>
    <edge source="PRY" target="ARG">
      <data key="d0">6633095</data>
    </edge>
    <edge source="PRY" target="AUT">
      <data key="d0">736872</data>
    </edge>
    <edge source="PRY" target="BRA">
      <data key="d0">6206630</data>
    </edge>
    <edge source="PRY" target="BGR">
      <data key="d0">78443</data>
    </edge>
    <edge source="PRY" target="BLR">
      <data key="d0">112936</data>
    </edge>
    <edge source="PRY" target="CHL">
      <data key="d0">395422</data>
    </edge>
    <edge source="PRY" target="CHN">
      <data key="d0">195000</data>
    </edge>
    <edge source="PRY" target="CZE">
      <data key="d0">76776</data>
    </edge>
    <edge source="PRY" target="FRA">
      <data key="d0">2433668</data>
    </edge>
    <edge source="PRY" target="DEU">
      <data key="d0">2513511</data>
    </edge>
    <edge source="PRY" target="GHA">
      <data key="d0">18882</data>
    </edge>
    <edge source="PRY" target="HKG">
      <data key="d0">14970817</data>
    </edge>
    <edge source="PRY" target="ITA">
      <data key="d0">3752666</data>
    </edge>
    <edge source="PRY" target="CIV">
      <data key="d0">15699</data>
    </edge>
    <edge source="PRY" target="KAZ">
      <data key="d0">189727</data>
    </edge>
    <edge source="PRY" target="MEX">
      <data key="d0">29400</data>
    </edge>
    <edge source="PRY" target="NLD">
      <data key="d0">623711</data>
    </edge>
    <edge source="PRY" target="PER">
      <data key="d0">1262445</data>
    </edge>
    <edge source="PRY" target="PHL">
      <data key="d0">121600</data>
    </edge>
    <edge source="PRY" target="POL">
      <data key="d0">100436</data>
    </edge>
    <edge source="PRY" target="PRT">
      <data key="d0">446340</data>
    </edge>
    <edge source="PRY" target="ROU">
      <data key="d0">265882</data>
    </edge>
    <edge source="PRY" target="RUS">
      <data key="d0">7339715</data>
    </edge>
    <edge source="PRY" target="IND">
      <data key="d0">642658</data>
    </edge>
    <edge source="PRY" target="VNM">
      <data key="d0">20014764</data>
    </edge>
    <edge source="PRY" target="ZAF">
      <data key="d0">388775</data>
    </edge>
    <edge source="PRY" target="ESP">
      <data key="d0">3659537</data>
    </edge>
    <edge source="PRY" target="CHE">
      <data key="d0">541294</data>
    </edge>
    <edge source="PRY" target="GBR">
      <data key="d0">43448</data>
    </edge>
    <edge source="PRY" target="USA">
      <data key="d0">507408</data>
    </edge>
    <edge source="PRY" target="URY">
      <data key="d0">146881</data>
    </edge>
    <edge source="PER" target="ARG">
      <data key="d0">5092951</data>
    </edge>
    <edge source="PER" target="AUS">
      <data key="d0">193105</data>
    </edge>
    <edge source="PER" target="AUT">
      <data key="d0">44658</data>
    </edge>
    <edge source="PER" target="BEL">
      <data key="d0">1136207</data>
    </edge>
    <edge source="PER" target="BOL">
      <data key="d0">236271</data>
    </edge>
    <edge source="PER" target="BRA">
      <data key="d0">11510546</data>
    </edge>
    <edge source="PER" target="CAN">
      <data key="d0">760309</data>
    </edge>
    <edge source="PER" target="CHL">
      <data key="d0">2316279</data>
    </edge>
    <edge source="PER" target="CHN">
      <data key="d0">27324380</data>
    </edge>
    <edge source="PER" target="COL">
      <data key="d0">683491</data>
    </edge>
    <edge source="PER" target="CRI">
      <data key="d0">42226</data>
    </edge>
    <edge source="PER" target="CZE">
      <data key="d0">170906</data>
    </edge>
    <edge source="PER" target="DNK">
      <data key="d0">110680</data>
    </edge>
    <edge source="PER" target="ECU">
      <data key="d0">1110199</data>
    </edge>
    <edge source="PER" target="FRA">
      <data key="d0">3523820</data>
    </edge>
    <edge source="PER" target="DEU">
      <data key="d0">2564913</data>
    </edge>
    <edge source="PER" target="GTM">
      <data key="d0">148577</data>
    </edge>
    <edge source="PER" target="HKG">
      <data key="d0">819248</data>
    </edge>
    <edge source="PER" target="IDN">
      <data key="d0">42242</data>
    </edge>
    <edge source="PER" target="ISR">
      <data key="d0">468723</data>
    </edge>
    <edge source="PER" target="ITA">
      <data key="d0">5098769</data>
    </edge>
    <edge source="PER" target="JPN">
      <data key="d0">3618767</data>
    </edge>
    <edge source="PER" target="KOR">
      <data key="d0">412346</data>
    </edge>
    <edge source="PER" target="MYS">
      <data key="d0">152495</data>
    </edge>
    <edge source="PER" target="MEX">
      <data key="d0">5790634</data>
    </edge>
    <edge source="PER" target="NLD">
      <data key="d0">30373988</data>
    </edge>
    <edge source="PER" target="NZL">
      <data key="d0">20342</data>
    </edge>
    <edge source="PER" target="NIC">
      <data key="d0">52285</data>
    </edge>
    <edge source="PER" target="NOR">
      <data key="d0">35251</data>
    </edge>
    <edge source="PER" target="PAK">
      <data key="d0">544928</data>
    </edge>
    <edge source="PER" target="PAN">
      <data key="d0">751123</data>
    </edge>
    <edge source="PER" target="PRY">
      <data key="d0">126242</data>
    </edge>
    <edge source="PER" target="PHL">
      <data key="d0">73694</data>
    </edge>
    <edge source="PER" target="POL">
      <data key="d0">118988</data>
    </edge>
    <edge source="PER" target="PRT">
      <data key="d0">264335</data>
    </edge>
    <edge source="PER" target="RUS">
      <data key="d0">178639</data>
    </edge>
    <edge source="PER" target="IND">
      <data key="d0">843362</data>
    </edge>
    <edge source="PER" target="SGP">
      <data key="d0">164965</data>
    </edge>
    <edge source="PER" target="SVK">
      <data key="d0">10975</data>
    </edge>
    <edge source="PER" target="VNM">
      <data key="d0">73834</data>
    </edge>
    <edge source="PER" target="SVN">
      <data key="d0">26658</data>
    </edge>
    <edge source="PER" target="ZAF">
      <data key="d0">122519</data>
    </edge>
    <edge source="PER" target="ESP">
      <data key="d0">4805750</data>
    </edge>
    <edge source="PER" target="SWE">
      <data key="d0">958282</data>
    </edge>
    <edge source="PER" target="CHE">
      <data key="d0">117085</data>
    </edge>
    <edge source="PER" target="THA">
      <data key="d0">27246</data>
    </edge>
    <edge source="PER" target="TUN">
      <data key="d0">17393</data>
    </edge>
    <edge source="PER" target="TUR">
      <data key="d0">363877</data>
    </edge>
    <edge source="PER" target="UKR">
      <data key="d0">45206</data>
    </edge>
    <edge source="PER" target="EGY">
      <data key="d0">54456</data>
    </edge>
    <edge source="PER" target="GBR">
      <data key="d0">811480</data>
    </edge>
    <edge source="PER" target="USA">
      <data key="d0">28334916</data>
    </edge>
    <edge source="PER" target="URY">
      <data key="d0">1455698</data>
    </edge>
    <edge source="PRT" target="DZA">
      <data key="d0">18458</data>
    </edge>
    <edge source="PRT" target="AUS">
      <data key="d0">31780</data>
    </edge>
    <edge source="PRT" target="AUT">
      <data key="d0">255200</data>
    </edge>
    <edge source="PRT" target="BEL">
      <data key="d0">673726</data>
    </edge>
    <edge source="PRT" target="BRA">
      <data key="d0">911074</data>
    </edge>
    <edge source="PRT" target="BGR">
      <data key="d0">406070</data>
    </edge>
    <edge source="PRT" target="BLR">
      <data key="d0">2136938</data>
    </edge>
    <edge source="PRT" target="CAN">
      <data key="d0">354921</data>
    </edge>
    <edge source="PRT" target="CHN">
      <data key="d0">107532</data>
    </edge>
    <edge source="PRT" target="HRV">
      <data key="d0">47020</data>
    </edge>
    <edge source="PRT" target="CZE">
      <data key="d0">25450</data>
    </edge>
    <edge source="PRT" target="DNK">
      <data key="d0">13917735</data>
    </edge>
    <edge source="PRT" target="EST">
      <data key="d0">104786</data>
    </edge>
    <edge source="PRT" target="FRA">
      <data key="d0">20580138</data>
    </edge>
    <edge source="PRT" target="DEU">
      <data key="d0">16869859</data>
    </edge>
    <edge source="PRT" target="GRC">
      <data key="d0">26491</data>
    </edge>
    <edge source="PRT" target="HKG">
      <data key="d0">1007133</data>
    </edge>
    <edge source="PRT" target="HUN">
      <data key="d0">67921</data>
    </edge>
    <edge source="PRT" target="IRL">
      <data key="d0">480689</data>
    </edge>
    <edge source="PRT" target="ITA">
      <data key="d0">11739054</data>
    </edge>
    <edge source="PRT" target="JPN">
      <data key="d0">213317</data>
    </edge>
    <edge source="PRT" target="KAZ">
      <data key="d0">694157</data>
    </edge>
    <edge source="PRT" target="MAR">
      <data key="d0">185324</data>
    </edge>
    <edge source="PRT" target="MOZ">
      <data key="d0">146191</data>
    </edge>
    <edge source="PRT" target="NLD">
      <data key="d0">35046435</data>
    </edge>
    <edge source="PRT" target="NZL">
      <data key="d0">151603</data>
    </edge>
    <edge source="PRT" target="NOR">
      <data key="d0">399327</data>
    </edge>
    <edge source="PRT" target="PAK">
      <data key="d0">166070</data>
    </edge>
    <edge source="PRT" target="POL">
      <data key="d0">2998916</data>
    </edge>
    <edge source="PRT" target="RUS">
      <data key="d0">10923643</data>
    </edge>
    <edge source="PRT" target="SGP">
      <data key="d0">48863</data>
    </edge>
    <edge source="PRT" target="SVK">
      <data key="d0">319375</data>
    </edge>
    <edge source="PRT" target="VNM">
      <data key="d0">318204</data>
    </edge>
    <edge source="PRT" target="SVN">
      <data key="d0">27590</data>
    </edge>
    <edge source="PRT" target="ZAF">
      <data key="d0">600226</data>
    </edge>
    <edge source="PRT" target="ESP">
      <data key="d0">49651302</data>
    </edge>
    <edge source="PRT" target="SWE">
      <data key="d0">57560</data>
    </edge>
    <edge source="PRT" target="CHE">
      <data key="d0">312109</data>
    </edge>
    <edge source="PRT" target="TUR">
      <data key="d0">1059838</data>
    </edge>
    <edge source="PRT" target="GBR">
      <data key="d0">4689859</data>
    </edge>
    <edge source="PRT" target="USA">
      <data key="d0">4114527</data>
    </edge>
    <edge source="PRT" target="URY">
      <data key="d0">96849</data>
    </edge>
    <edge source="SGP" target="ARG">
      <data key="d0">206328</data>
    </edge>
    <edge source="SGP" target="AUS">
      <data key="d0">5806490</data>
    </edge>
    <edge source="SGP" target="AUT">
      <data key="d0">210885</data>
    </edge>
    <edge source="SGP" target="BEL">
      <data key="d0">104529</data>
    </edge>
    <edge source="SGP" target="BRA">
      <data key="d0">70323</data>
    </edge>
    <edge source="SGP" target="KHM">
      <data key="d0">93371</data>
    </edge>
    <edge source="SGP" target="CMR">
      <data key="d0">523918</data>
    </edge>
    <edge source="SGP" target="CAN">
      <data key="d0">554262</data>
    </edge>
    <edge source="SGP" target="LKA">
      <data key="d0">779191</data>
    </edge>
    <edge source="SGP" target="CHN">
      <data key="d0">6303596</data>
    </edge>
    <edge source="SGP" target="COL">
      <data key="d0">10070</data>
    </edge>
    <edge source="SGP" target="CZE">
      <data key="d0">34719</data>
    </edge>
    <edge source="SGP" target="DNK">
      <data key="d0">930541</data>
    </edge>
    <edge source="SGP" target="FRA">
      <data key="d0">388302</data>
    </edge>
    <edge source="SGP" target="DEU">
      <data key="d0">2378589</data>
    </edge>
    <edge source="SGP" target="GRC">
      <data key="d0">180136</data>
    </edge>
    <edge source="SGP" target="HND">
      <data key="d0">15727</data>
    </edge>
    <edge source="SGP" target="HKG">
      <data key="d0">5463351</data>
    </edge>
    <edge source="SGP" target="IDN">
      <data key="d0">12104521</data>
    </edge>
    <edge source="SGP" target="ISR">
      <data key="d0">96050</data>
    </edge>
    <edge source="SGP" target="ITA">
      <data key="d0">907075</data>
    </edge>
    <edge source="SGP" target="JPN">
      <data key="d0">14711997</data>
    </edge>
    <edge source="SGP" target="JOR">
      <data key="d0">105576</data>
    </edge>
    <edge source="SGP" target="KOR">
      <data key="d0">577422</data>
    </edge>
    <edge source="SGP" target="LBN">
      <data key="d0">28509</data>
    </edge>
    <edge source="SGP" target="MYS">
      <data key="d0">19146934</data>
    </edge>
    <edge source="SGP" target="MUS">
      <data key="d0">195875</data>
    </edge>
    <edge source="SGP" target="MEX">
      <data key="d0">209801</data>
    </edge>
    <edge source="SGP" target="MAR">
      <data key="d0">483197</data>
    </edge>
    <edge source="SGP" target="OMN">
      <data key="d0">329353</data>
    </edge>
    <edge source="SGP" target="NLD">
      <data key="d0">1323785</data>
    </edge>
    <edge source="SGP" target="NZL">
      <data key="d0">165554</data>
    </edge>
    <edge source="SGP" target="PAK">
      <data key="d0">3564002</data>
    </edge>
    <edge source="SGP" target="PHL">
      <data key="d0">319471</data>
    </edge>
    <edge source="SGP" target="POL">
      <data key="d0">159298</data>
    </edge>
    <edge source="SGP" target="PRT">
      <data key="d0">12767</data>
    </edge>
    <edge source="SGP" target="RUS">
      <data key="d0">90857</data>
    </edge>
    <edge source="SGP" target="SAU">
      <data key="d0">7769262</data>
    </edge>
    <edge source="SGP" target="SEN">
      <data key="d0">46619</data>
    </edge>
    <edge source="SGP" target="IND">
      <data key="d0">5254535</data>
    </edge>
    <edge source="SGP" target="VNM">
      <data key="d0">2396540</data>
    </edge>
    <edge source="SGP" target="SVN">
      <data key="d0">12004</data>
    </edge>
    <edge source="SGP" target="ZAF">
      <data key="d0">306364</data>
    </edge>
    <edge source="SGP" target="ESP">
      <data key="d0">449705</data>
    </edge>
    <edge source="SGP" target="SWE">
      <data key="d0">21663</data>
    </edge>
    <edge source="SGP" target="CHE">
      <data key="d0">52361</data>
    </edge>
    <edge source="SGP" target="THA">
      <data key="d0">1481467</data>
    </edge>
    <edge source="SGP" target="ARE">
      <data key="d0">19920018</data>
    </edge>
    <edge source="SGP" target="TUN">
      <data key="d0">196433</data>
    </edge>
    <edge source="SGP" target="TUR">
      <data key="d0">117068</data>
    </edge>
    <edge source="SGP" target="EGY">
      <data key="d0">1177999</data>
    </edge>
    <edge source="SGP" target="GBR">
      <data key="d0">1344973</data>
    </edge>
    <edge source="SGP" target="USA">
      <data key="d0">3895917</data>
    </edge>
    <edge source="ZAF" target="ARG">
      <data key="d0">1458938</data>
    </edge>
    <edge source="ZAF" target="AUS">
      <data key="d0">1124674</data>
    </edge>
    <edge source="ZAF" target="AUT">
      <data key="d0">422917</data>
    </edge>
    <edge source="ZAF" target="BEL">
      <data key="d0">1804548</data>
    </edge>
    <edge source="ZAF" target="BWA">
      <data key="d0">3851663</data>
    </edge>
    <edge source="ZAF" target="BRA">
      <data key="d0">1527939</data>
    </edge>
    <edge source="ZAF" target="BGR">
      <data key="d0">13974</data>
    </edge>
    <edge source="ZAF" target="CMR">
      <data key="d0">122988</data>
    </edge>
    <edge source="ZAF" target="CAN">
      <data key="d0">639904</data>
    </edge>
    <edge source="ZAF" target="LKA">
      <data key="d0">118495</data>
    </edge>
    <edge source="ZAF" target="CHL">
      <data key="d0">1107656</data>
    </edge>
    <edge source="ZAF" target="CHN">
      <data key="d0">6659734</data>
    </edge>
    <edge source="ZAF" target="CZE">
      <data key="d0">115061</data>
    </edge>
    <edge source="ZAF" target="DNK">
      <data key="d0">396414</data>
    </edge>
    <edge source="ZAF" target="ETH">
      <data key="d0">450687</data>
    </edge>
    <edge source="ZAF" target="FIN">
      <data key="d0">1217779</data>
    </edge>
    <edge source="ZAF" target="FRA">
      <data key="d0">2092708</data>
    </edge>
    <edge source="ZAF" target="DEU">
      <data key="d0">8674233</data>
    </edge>
    <edge source="ZAF" target="GHA">
      <data key="d0">277288</data>
    </edge>
    <edge source="ZAF" target="GRC">
      <data key="d0">175451</data>
    </edge>
    <edge source="ZAF" target="HKG">
      <data key="d0">1925707</data>
    </edge>
    <edge source="ZAF" target="HUN">
      <data key="d0">40193</data>
    </edge>
    <edge source="ZAF" target="IDN">
      <data key="d0">22789</data>
    </edge>
    <edge source="ZAF" target="IRL">
      <data key="d0">39163</data>
    </edge>
    <edge source="ZAF" target="ISR">
      <data key="d0">338994</data>
    </edge>
    <edge source="ZAF" target="ITA">
      <data key="d0">1656958</data>
    </edge>
    <edge source="ZAF" target="CIV">
      <data key="d0">145180</data>
    </edge>
    <edge source="ZAF" target="JPN">
      <data key="d0">9280092</data>
    </edge>
    <edge source="ZAF" target="KOR">
      <data key="d0">3019499</data>
    </edge>
    <edge source="ZAF" target="LBN">
      <data key="d0">215513</data>
    </edge>
    <edge source="ZAF" target="MDG">
      <data key="d0">37669</data>
    </edge>
    <edge source="ZAF" target="MWI">
      <data key="d0">1350914</data>
    </edge>
    <edge source="ZAF" target="MYS">
      <data key="d0">140745</data>
    </edge>
    <edge source="ZAF" target="MUS">
      <data key="d0">542045</data>
    </edge>
    <edge source="ZAF" target="MEX">
      <data key="d0">335958</data>
    </edge>
    <edge source="ZAF" target="MAR">
      <data key="d0">418215</data>
    </edge>
    <edge source="ZAF" target="MOZ">
      <data key="d0">2134151</data>
    </edge>
    <edge source="ZAF" target="OMN">
      <data key="d0">126095</data>
    </edge>
    <edge source="ZAF" target="NAM">
      <data key="d0">8542982</data>
    </edge>
    <edge source="ZAF" target="NLD">
      <data key="d0">23444301</data>
    </edge>
    <edge source="ZAF" target="NZL">
      <data key="d0">835875</data>
    </edge>
    <edge source="ZAF" target="NOR">
      <data key="d0">226670</data>
    </edge>
    <edge source="ZAF" target="PAK">
      <data key="d0">922816</data>
    </edge>
    <edge source="ZAF" target="PRY">
      <data key="d0">50362</data>
    </edge>
    <edge source="ZAF" target="PER">
      <data key="d0">35233</data>
    </edge>
    <edge source="ZAF" target="PHL">
      <data key="d0">1292348</data>
    </edge>
    <edge source="ZAF" target="POL">
      <data key="d0">451109</data>
    </edge>
    <edge source="ZAF" target="PRT">
      <data key="d0">89586</data>
    </edge>
    <edge source="ZAF" target="ROU">
      <data key="d0">11905</data>
    </edge>
    <edge source="ZAF" target="RUS">
      <data key="d0">285685</data>
    </edge>
    <edge source="ZAF" target="SAU">
      <data key="d0">2055252</data>
    </edge>
    <edge source="ZAF" target="SRB">
      <data key="d0">52857</data>
    </edge>
    <edge source="ZAF" target="IND">
      <data key="d0">239523</data>
    </edge>
    <edge source="ZAF" target="SGP">
      <data key="d0">409024</data>
    </edge>
    <edge source="ZAF" target="VNM">
      <data key="d0">725166</data>
    </edge>
    <edge source="ZAF" target="SVN">
      <data key="d0">89011</data>
    </edge>
    <edge source="ZAF" target="ZWE">
      <data key="d0">5847303</data>
    </edge>
    <edge source="ZAF" target="ESP">
      <data key="d0">576534</data>
    </edge>
    <edge source="ZAF" target="SWE">
      <data key="d0">1200894</data>
    </edge>
    <edge source="ZAF" target="CHE">
      <data key="d0">774695</data>
    </edge>
    <edge source="ZAF" target="THA">
      <data key="d0">458160</data>
    </edge>
    <edge source="ZAF" target="TGO">
      <data key="d0">17832</data>
    </edge>
    <edge source="ZAF" target="ARE">
      <data key="d0">1327697</data>
    </edge>
    <edge source="ZAF" target="TUR">
      <data key="d0">73607</data>
    </edge>
    <edge source="ZAF" target="UGA">
      <data key="d0">1123549</data>
    </edge>
    <edge source="ZAF" target="UKR">
      <data key="d0">42760</data>
    </edge>
    <edge source="ZAF" target="EGY">
      <data key="d0">289984</data>
    </edge>
    <edge source="ZAF" target="GBR">
      <data key="d0">11844367</data>
    </edge>
    <edge source="ZAF" target="TZA">
      <data key="d0">630698</data>
    </edge>
    <edge source="ZAF" target="USA">
      <data key="d0">20969849</data>
    </edge>
    <edge source="ZAF" target="URY">
      <data key="d0">352171</data>
    </edge>
    <edge source="TUN" target="ALB">
      <data key="d0">30834</data>
    </edge>
    <edge source="TUN" target="DZA">
      <data key="d0">348994</data>
    </edge>
    <edge source="TUN" target="AUT">
      <data key="d0">61646</data>
    </edge>
    <edge source="TUN" target="BEL">
      <data key="d0">66222</data>
    </edge>
    <edge source="TUN" target="CHN">
      <data key="d0">11198</data>
    </edge>
    <edge source="TUN" target="FRA">
      <data key="d0">1809574</data>
    </edge>
    <edge source="TUN" target="DEU">
      <data key="d0">692858</data>
    </edge>
    <edge source="TUN" target="GRC">
      <data key="d0">732519</data>
    </edge>
    <edge source="TUN" target="HKG">
      <data key="d0">679639</data>
    </edge>
    <edge source="TUN" target="HUN">
      <data key="d0">154264</data>
    </edge>
    <edge source="TUN" target="ITA">
      <data key="d0">18886240</data>
    </edge>
    <edge source="TUN" target="JPN">
      <data key="d0">271984</data>
    </edge>
    <edge source="TUN" target="JOR">
      <data key="d0">15583</data>
    </edge>
    <edge source="TUN" target="MAR">
      <data key="d0">25756</data>
    </edge>
    <edge source="TUN" target="NLD">
      <data key="d0">2007465</data>
    </edge>
    <edge source="TUN" target="POL">
      <data key="d0">11727</data>
    </edge>
    <edge source="TUN" target="ROU">
      <data key="d0">25524</data>
    </edge>
    <edge source="TUN" target="RUS">
      <data key="d0">11148</data>
    </edge>
    <edge source="TUN" target="IND">
      <data key="d0">2689780</data>
    </edge>
    <edge source="TUN" target="SVN">
      <data key="d0">239305</data>
    </edge>
    <edge source="TUN" target="ESP">
      <data key="d0">553000</data>
    </edge>
    <edge source="TUN" target="CHE">
      <data key="d0">194272</data>
    </edge>
    <edge source="TUN" target="TUR">
      <data key="d0">113803</data>
    </edge>
    <edge source="TUN" target="EGY">
      <data key="d0">204826</data>
    </edge>
    <edge source="TUN" target="GBR">
      <data key="d0">1163386</data>
    </edge>
    <edge source="TUN" target="USA">
      <data key="d0">131729</data>
    </edge>
    <edge source="URY" target="ARG">
      <data key="d0">7248551</data>
    </edge>
    <edge source="URY" target="AUS">
      <data key="d0">199184</data>
    </edge>
    <edge source="URY" target="BEL">
      <data key="d0">501683</data>
    </edge>
    <edge source="URY" target="BRA">
      <data key="d0">6304100</data>
    </edge>
    <edge source="URY" target="CMR">
      <data key="d0">15354</data>
    </edge>
    <edge source="URY" target="CAN">
      <data key="d0">432516</data>
    </edge>
    <edge source="URY" target="CHL">
      <data key="d0">89121</data>
    </edge>
    <edge source="URY" target="CHN">
      <data key="d0">1378923</data>
    </edge>
    <edge source="URY" target="DNK">
      <data key="d0">209483</data>
    </edge>
    <edge source="URY" target="FRA">
      <data key="d0">1052379</data>
    </edge>
    <edge source="URY" target="DEU">
      <data key="d0">6201856</data>
    </edge>
    <edge source="URY" target="HKG">
      <data key="d0">36864477</data>
    </edge>
    <edge source="URY" target="ITA">
      <data key="d0">4277948</data>
    </edge>
    <edge source="URY" target="JPN">
      <data key="d0">117840</data>
    </edge>
    <edge source="URY" target="NLD">
      <data key="d0">841383</data>
    </edge>
    <edge source="URY" target="NZL">
      <data key="d0">2927943</data>
    </edge>
    <edge source="URY" target="PRY">
      <data key="d0">181440</data>
    </edge>
    <edge source="URY" target="PER">
      <data key="d0">348868</data>
    </edge>
    <edge source="URY" target="POL">
      <data key="d0">270087</data>
    </edge>
    <edge source="URY" target="PRT">
      <data key="d0">180215</data>
    </edge>
    <edge source="URY" target="ROU">
      <data key="d0">124399</data>
    </edge>
    <edge source="URY" target="RUS">
      <data key="d0">511957</data>
    </edge>
    <edge source="URY" target="SVK">
      <data key="d0">57043</data>
    </edge>
    <edge source="URY" target="VNM">
      <data key="d0">1882891</data>
    </edge>
    <edge source="URY" target="SVN">
      <data key="d0">70630</data>
    </edge>
    <edge source="URY" target="ZAF">
      <data key="d0">228642</data>
    </edge>
    <edge source="URY" target="ESP">
      <data key="d0">1134086</data>
    </edge>
    <edge source="URY" target="SWE">
      <data key="d0">21010</data>
    </edge>
    <edge source="URY" target="CHE">
      <data key="d0">126850</data>
    </edge>
    <edge source="URY" target="THA">
      <data key="d0">121558</data>
    </edge>
    <edge source="URY" target="EGY">
      <data key="d0">85840</data>
    </edge>
    <edge source="URY" target="GBR">
      <data key="d0">271278</data>
    </edge>
    <edge source="URY" target="USA">
      <data key="d0">310687</data>
    </edge>
    <edge source="SLV" target="BRA">
      <data key="d0">11863</data>
    </edge>
    <edge source="SLV" target="CAN">
      <data key="d0">2378504</data>
    </edge>
    <edge source="SLV" target="CHL">
      <data key="d0">12324</data>
    </edge>
    <edge source="SLV" target="CHN">
      <data key="d0">59622</data>
    </edge>
    <edge source="SLV" target="ETH">
      <data key="d0">12922</data>
    </edge>
    <edge source="SLV" target="FRA">
      <data key="d0">286149</data>
    </edge>
    <edge source="SLV" target="DEU">
      <data key="d0">1990013</data>
    </edge>
    <edge source="SLV" target="GTM">
      <data key="d0">404404</data>
    </edge>
    <edge source="SLV" target="HND">
      <data key="d0">215224</data>
    </edge>
    <edge source="SLV" target="HKG">
      <data key="d0">41690</data>
    </edge>
    <edge source="SLV" target="ITA">
      <data key="d0">225824</data>
    </edge>
    <edge source="SLV" target="KOR">
      <data key="d0">13325</data>
    </edge>
    <edge source="SLV" target="MEX">
      <data key="d0">77624</data>
    </edge>
    <edge source="SLV" target="NLD">
      <data key="d0">5275980</data>
    </edge>
    <edge source="SLV" target="NIC">
      <data key="d0">46694</data>
    </edge>
    <edge source="SLV" target="IND">
      <data key="d0">195616</data>
    </edge>
    <edge source="SLV" target="ESP">
      <data key="d0">305359</data>
    </edge>
    <edge source="SLV" target="TUR">
      <data key="d0">121880</data>
    </edge>
    <edge source="SLV" target="GBR">
      <data key="d0">118993</data>
    </edge>
    <edge source="SLV" target="USA">
      <data key="d0">12734652</data>
    </edge>
    <edge source="ETH" target="DZA">
      <data key="d0">247898</data>
    </edge>
    <edge source="ETH" target="AUT">
      <data key="d0">84320</data>
    </edge>
    <edge source="ETH" target="BEL">
      <data key="d0">449195</data>
    </edge>
    <edge source="ETH" target="CAN">
      <data key="d0">127235</data>
    </edge>
    <edge source="ETH" target="CHN">
      <data key="d0">1425437</data>
    </edge>
    <edge source="ETH" target="DNK">
      <data key="d0">25562</data>
    </edge>
    <edge source="ETH" target="FRA">
      <data key="d0">153009</data>
    </edge>
    <edge source="ETH" target="DEU">
      <data key="d0">2375130</data>
    </edge>
    <edge source="ETH" target="GRC">
      <data key="d0">486593</data>
    </edge>
    <edge source="ETH" target="GTM">
      <data key="d0">326062</data>
    </edge>
    <edge source="ETH" target="HKG">
      <data key="d0">389748</data>
    </edge>
    <edge source="ETH" target="ISR">
      <data key="d0">39220</data>
    </edge>
    <edge source="ETH" target="ITA">
      <data key="d0">144589</data>
    </edge>
    <edge source="ETH" target="JPN">
      <data key="d0">411185</data>
    </edge>
    <edge source="ETH" target="JOR">
      <data key="d0">47927</data>
    </edge>
    <edge source="ETH" target="KOR">
      <data key="d0">487943</data>
    </edge>
    <edge source="ETH" target="LBN">
      <data key="d0">24353</data>
    </edge>
    <edge source="ETH" target="MEX">
      <data key="d0">16422</data>
    </edge>
    <edge source="ETH" target="OMN">
      <data key="d0">10349</data>
    </edge>
    <edge source="ETH" target="NLD">
      <data key="d0">4950402</data>
    </edge>
    <edge source="ETH" target="NOR">
      <data key="d0">252286</data>
    </edge>
    <edge source="ETH" target="RUS">
      <data key="d0">146842</data>
    </edge>
    <edge source="ETH" target="SAU">
      <data key="d0">543299</data>
    </edge>
    <edge source="ETH" target="IND">
      <data key="d0">341804</data>
    </edge>
    <edge source="ETH" target="VNM">
      <data key="d0">3141809</data>
    </edge>
    <edge source="ETH" target="ZAF">
      <data key="d0">36588</data>
    </edge>
    <edge source="ETH" target="ESP">
      <data key="d0">41162</data>
    </edge>
    <edge source="ETH" target="CHE">
      <data key="d0">55182</data>
    </edge>
    <edge source="ETH" target="ARE">
      <data key="d0">995590</data>
    </edge>
    <edge source="ETH" target="TUN">
      <data key="d0">1270817</data>
    </edge>
    <edge source="ETH" target="TUR">
      <data key="d0">110244</data>
    </edge>
    <edge source="ETH" target="EGY">
      <data key="d0">543032</data>
    </edge>
    <edge source="ETH" target="GBR">
      <data key="d0">1008014</data>
    </edge>
    <edge source="ETH" target="USA">
      <data key="d0">617707</data>
    </edge>
    <edge source="IDN" target="DZA">
      <data key="d0">14277</data>
    </edge>
    <edge source="IDN" target="ARG">
      <data key="d0">791771</data>
    </edge>
    <edge source="IDN" target="AUS">
      <data key="d0">2502483</data>
    </edge>
    <edge source="IDN" target="AUT">
      <data key="d0">47303</data>
    </edge>
    <edge source="IDN" target="BEL">
      <data key="d0">500263</data>
    </edge>
    <edge source="IDN" target="BRA">
      <data key="d0">1946729</data>
    </edge>
    <edge source="IDN" target="CMR">
      <data key="d0">572767</data>
    </edge>
    <edge source="IDN" target="CAN">
      <data key="d0">1031488</data>
    </edge>
    <edge source="IDN" target="LKA">
      <data key="d0">539892</data>
    </edge>
    <edge source="IDN" target="CHL">
      <data key="d0">4720757</data>
    </edge>
    <edge source="IDN" target="CHN">
      <data key="d0">119217913</data>
    </edge>
    <edge source="IDN" target="CRI">
      <data key="d0">38049</data>
    </edge>
    <edge source="IDN" target="HRV">
      <data key="d0">15403</data>
    </edge>
    <edge source="IDN" target="CZE">
      <data key="d0">52378</data>
    </edge>
    <edge source="IDN" target="DNK">
      <data key="d0">5449562</data>
    </edge>
    <edge source="IDN" target="ETH">
      <data key="d0">306390</data>
    </edge>
    <edge source="IDN" target="FRA">
      <data key="d0">2539624</data>
    </edge>
    <edge source="IDN" target="DEU">
      <data key="d0">7631247</data>
    </edge>
    <edge source="IDN" target="GRC">
      <data key="d0">27113</data>
    </edge>
    <edge source="IDN" target="HKG">
      <data key="d0">4886405</data>
    </edge>
    <edge source="IDN" target="IRL">
      <data key="d0">1875687</data>
    </edge>
    <edge source="IDN" target="ISR">
      <data key="d0">45159</data>
    </edge>
    <edge source="IDN" target="ITA">
      <data key="d0">2894532</data>
    </edge>
    <edge source="IDN" target="JPN">
      <data key="d0">52457746</data>
    </edge>
    <edge source="IDN" target="KOR">
      <data key="d0">37547790</data>
    </edge>
    <edge source="IDN" target="LBN">
      <data key="d0">19084</data>
    </edge>
    <edge source="IDN" target="LVA">
      <data key="d0">17595</data>
    </edge>
    <edge source="IDN" target="LTU">
      <data key="d0">255149</data>
    </edge>
    <edge source="IDN" target="MYS">
      <data key="d0">7631725</data>
    </edge>
    <edge source="IDN" target="MEX">
      <data key="d0">200893</data>
    </edge>
    <edge source="IDN" target="MAR">
      <data key="d0">209758</data>
    </edge>
    <edge source="IDN" target="OMN">
      <data key="d0">56429</data>
    </edge>
    <edge source="IDN" target="NLD">
      <data key="d0">10652273</data>
    </edge>
    <edge source="IDN" target="NZL">
      <data key="d0">173748</data>
    </edge>
    <edge source="IDN" target="NOR">
      <data key="d0">287056</data>
    </edge>
    <edge source="IDN" target="PAK">
      <data key="d0">2794613</data>
    </edge>
    <edge source="IDN" target="PER">
      <data key="d0">141594</data>
    </edge>
    <edge source="IDN" target="PHL">
      <data key="d0">4579330</data>
    </edge>
    <edge source="IDN" target="POL">
      <data key="d0">2968856</data>
    </edge>
    <edge source="IDN" target="RUS">
      <data key="d0">1399562</data>
    </edge>
    <edge source="IDN" target="SAU">
      <data key="d0">5444153</data>
    </edge>
    <edge source="IDN" target="SRB">
      <data key="d0">11400</data>
    </edge>
    <edge source="IDN" target="IND">
      <data key="d0">14167853</data>
    </edge>
    <edge source="IDN" target="SGP">
      <data key="d0">15107015</data>
    </edge>
    <edge source="IDN" target="SVK">
      <data key="d0">24763</data>
    </edge>
    <edge source="IDN" target="VNM">
      <data key="d0">13199761</data>
    </edge>
    <edge source="IDN" target="SVN">
      <data key="d0">12114</data>
    </edge>
    <edge source="IDN" target="ZAF">
      <data key="d0">130179</data>
    </edge>
    <edge source="IDN" target="ESP">
      <data key="d0">886247</data>
    </edge>
    <edge source="IDN" target="SWE">
      <data key="d0">39616</data>
    </edge>
    <edge source="IDN" target="CHE">
      <data key="d0">77586</data>
    </edge>
    <edge source="IDN" target="THA">
      <data key="d0">21069199</data>
    </edge>
    <edge source="IDN" target="ARE">
      <data key="d0">2123329</data>
    </edge>
    <edge source="IDN" target="TUN">
      <data key="d0">413512</data>
    </edge>
    <edge source="IDN" target="TUR">
      <data key="d0">833021</data>
    </edge>
    <edge source="IDN" target="UKR">
      <data key="d0">132876</data>
    </edge>
    <edge source="IDN" target="EGY">
      <data key="d0">1112076</data>
    </edge>
    <edge source="IDN" target="GBR">
      <data key="d0">5025360</data>
    </edge>
    <edge source="IDN" target="TZA">
      <data key="d0">38521</data>
    </edge>
    <edge source="IDN" target="USA">
      <data key="d0">12713843</data>
    </edge>
    <edge source="IDN" target="URY">
      <data key="d0">60108</data>
    </edge>
    <edge source="ISR" target="ALB">
      <data key="d0">433000</data>
    </edge>
    <edge source="ISR" target="AZE">
      <data key="d0">159000</data>
    </edge>
    <edge source="ISR" target="ARG">
      <data key="d0">895000</data>
    </edge>
    <edge source="ISR" target="AUS">
      <data key="d0">1589000</data>
    </edge>
    <edge source="ISR" target="AUT">
      <data key="d0">57000</data>
    </edge>
    <edge source="ISR" target="BEL">
      <data key="d0">65199000</data>
    </edge>
    <edge source="ISR" target="BOL">
      <data key="d0">513000</data>
    </edge>
    <edge source="ISR" target="BRA">
      <data key="d0">6344000</data>
    </edge>
    <edge source="ISR" target="BGR">
      <data key="d0">250000</data>
    </edge>
    <edge source="ISR" target="BLR">
      <data key="d0">22000</data>
    </edge>
    <edge source="ISR" target="CAN">
      <data key="d0">2726000</data>
    </edge>
    <edge source="ISR" target="CHL">
      <data key="d0">691000</data>
    </edge>
    <edge source="ISR" target="CHN">
      <data key="d0">6795000</data>
    </edge>
    <edge source="ISR" target="COL">
      <data key="d0">2612000</data>
    </edge>
    <edge source="ISR" target="CRI">
      <data key="d0">415000</data>
    </edge>
    <edge source="ISR" target="HRV">
      <data key="d0">14000</data>
    </edge>
    <edge source="ISR" target="CZE">
      <data key="d0">612000</data>
    </edge>
    <edge source="ISR" target="DNK">
      <data key="d0">11990000</data>
    </edge>
    <edge source="ISR" target="ECU">
      <data key="d0">948000</data>
    </edge>
    <edge source="ISR" target="ETH">
      <data key="d0">2608000</data>
    </edge>
    <edge source="ISR" target="FIN">
      <data key="d0">171000</data>
    </edge>
    <edge source="ISR" target="FRA">
      <data key="d0">3232000</data>
    </edge>
    <edge source="ISR" target="GEO">
      <data key="d0">39000</data>
    </edge>
    <edge source="ISR" target="DEU">
      <data key="d0">7698000</data>
    </edge>
    <edge source="ISR" target="GHA">
      <data key="d0">42000</data>
    </edge>
    <edge source="ISR" target="GRC">
      <data key="d0">3525000</data>
    </edge>
    <edge source="ISR" target="GTM">
      <data key="d0">1960000</data>
    </edge>
    <edge source="ISR" target="HND">
      <data key="d0">554000</data>
    </edge>
    <edge source="ISR" target="HKG">
      <data key="d0">812000</data>
    </edge>
    <edge source="ISR" target="HUN">
      <data key="d0">239000</data>
    </edge>
    <edge source="ISR" target="IDN">
      <data key="d0">30000</data>
    </edge>
    <edge source="ISR" target="ITA">
      <data key="d0">7138000</data>
    </edge>
    <edge source="ISR" target="CIV">
      <data key="d0">477000</data>
    </edge>
    <edge source="ISR" target="JAM">
      <data key="d0">28000</data>
    </edge>
    <edge source="ISR" target="JPN">
      <data key="d0">3460000</data>
    </edge>
    <edge source="ISR" target="KAZ">
      <data key="d0">677000</data>
    </edge>
    <edge source="ISR" target="JOR">
      <data key="d0">98000</data>
    </edge>
    <edge source="ISR" target="KOR">
      <data key="d0">683000</data>
    </edge>
    <edge source="ISR" target="KGZ">
      <data key="d0">14000</data>
    </edge>
    <edge source="ISR" target="LTU">
      <data key="d0">652000</data>
    </edge>
    <edge source="ISR" target="MUS">
      <data key="d0">32000</data>
    </edge>
    <edge source="ISR" target="MEX">
      <data key="d0">1193000</data>
    </edge>
    <edge source="ISR" target="MDA">
      <data key="d0">19000</data>
    </edge>
    <edge source="ISR" target="NLD">
      <data key="d0">44216000</data>
    </edge>
    <edge source="ISR" target="NZL">
      <data key="d0">256000</data>
    </edge>
    <edge source="ISR" target="NIC">
      <data key="d0">185000</data>
    </edge>
    <edge source="ISR" target="NOR">
      <data key="d0">148000</data>
    </edge>
    <edge source="ISR" target="PAN">
      <data key="d0">27000</data>
    </edge>
    <edge source="ISR" target="PER">
      <data key="d0">3309000</data>
    </edge>
    <edge source="ISR" target="PHL">
      <data key="d0">1538000</data>
    </edge>
    <edge source="ISR" target="POL">
      <data key="d0">1554000</data>
    </edge>
    <edge source="ISR" target="PRT">
      <data key="d0">1314000</data>
    </edge>
    <edge source="ISR" target="ROU">
      <data key="d0">1514000</data>
    </edge>
    <edge source="ISR" target="RUS">
      <data key="d0">5326000</data>
    </edge>
    <edge source="ISR" target="SEN">
      <data key="d0">67000</data>
    </edge>
    <edge source="ISR" target="SRB">
      <data key="d0">828000</data>
    </edge>
    <edge source="ISR" target="IND">
      <data key="d0">3331000</data>
    </edge>
    <edge source="ISR" target="SGP">
      <data key="d0">391000</data>
    </edge>
    <edge source="ISR" target="VNM">
      <data key="d0">294000</data>
    </edge>
    <edge source="ISR" target="SVN">
      <data key="d0">1075000</data>
    </edge>
    <edge source="ISR" target="ZAF">
      <data key="d0">3875000</data>
    </edge>
    <edge source="ISR" target="ZWE">
      <data key="d0">293000</data>
    </edge>
    <edge source="ISR" target="ESP">
      <data key="d0">14562000</data>
    </edge>
    <edge source="ISR" target="SWE">
      <data key="d0">261000</data>
    </edge>
    <edge source="ISR" target="CHE">
      <data key="d0">875000</data>
    </edge>
    <edge source="ISR" target="THA">
      <data key="d0">26000</data>
    </edge>
    <edge source="ISR" target="TUR">
      <data key="d0">7236000</data>
    </edge>
    <edge source="ISR" target="UGA">
      <data key="d0">84000</data>
    </edge>
    <edge source="ISR" target="UKR">
      <data key="d0">88000</data>
    </edge>
    <edge source="ISR" target="MKD">
      <data key="d0">15000</data>
    </edge>
    <edge source="ISR" target="GBR">
      <data key="d0">5562000</data>
    </edge>
    <edge source="ISR" target="TZA">
      <data key="d0">247000</data>
    </edge>
    <edge source="ISR" target="USA">
      <data key="d0">72480000</data>
    </edge>
    <edge source="ISR" target="URY">
      <data key="d0">33000</data>
    </edge>
    <edge source="KOR" target="DZA">
      <data key="d0">79235</data>
    </edge>
    <edge source="KOR" target="AZE">
      <data key="d0">623265</data>
    </edge>
    <edge source="KOR" target="ARG">
      <data key="d0">383798</data>
    </edge>
    <edge source="KOR" target="AUS">
      <data key="d0">1959779</data>
    </edge>
    <edge source="KOR" target="AUT">
      <data key="d0">53636</data>
    </edge>
    <edge source="KOR" target="BEL">
      <data key="d0">450955</data>
    </edge>
    <edge source="KOR" target="BRA">
      <data key="d0">541187</data>
    </edge>
    <edge source="KOR" target="BGR">
      <data key="d0">18592</data>
    </edge>
    <edge source="KOR" target="KHM">
      <data key="d0">25368</data>
    </edge>
    <edge source="KOR" target="CAN">
      <data key="d0">3071564</data>
    </edge>
    <edge source="KOR" target="LKA">
      <data key="d0">338444</data>
    </edge>
    <edge source="KOR" target="CHL">
      <data key="d0">666911</data>
    </edge>
    <edge source="KOR" target="CHN">
      <data key="d0">63787039</data>
    </edge>
    <edge source="KOR" target="COL">
      <data key="d0">746993</data>
    </edge>
    <edge source="KOR" target="CZE">
      <data key="d0">99441</data>
    </edge>
    <edge source="KOR" target="DNK">
      <data key="d0">4604574</data>
    </edge>
    <edge source="KOR" target="ECU">
      <data key="d0">26267</data>
    </edge>
    <edge source="KOR" target="SLV">
      <data key="d0">37357</data>
    </edge>
    <edge source="KOR" target="FRA">
      <data key="d0">1549142</data>
    </edge>
    <edge source="KOR" target="DEU">
      <data key="d0">1660587</data>
    </edge>
    <edge source="KOR" target="GRC">
      <data key="d0">119310</data>
    </edge>
    <edge source="KOR" target="HKG">
      <data key="d0">23448874</data>
    </edge>
    <edge source="KOR" target="HUN">
      <data key="d0">17155</data>
    </edge>
    <edge source="KOR" target="IDN">
      <data key="d0">5831483</data>
    </edge>
    <edge source="KOR" target="ISR">
      <data key="d0">206733</data>
    </edge>
    <edge source="KOR" target="ITA">
      <data key="d0">1183155</data>
    </edge>
    <edge source="KOR" target="JPN">
      <data key="d0">165410003</data>
    </edge>
    <edge source="KOR" target="KAZ">
      <data key="d0">181086</data>
    </edge>
    <edge source="KOR" target="KGZ">
      <data key="d0">154151</data>
    </edge>
    <edge source="KOR" target="LBN">
      <data key="d0">364758</data>
    </edge>
    <edge source="KOR" target="LTU">
      <data key="d0">28659</data>
    </edge>
    <edge source="KOR" target="MYS">
      <data key="d0">2064710</data>
    </edge>
    <edge source="KOR" target="MUS">
      <data key="d0">63709</data>
    </edge>
    <edge source="KOR" target="MEX">
      <data key="d0">410553</data>
    </edge>
    <edge source="KOR" target="MAR">
      <data key="d0">17739</data>
    </edge>
    <edge source="KOR" target="OMN">
      <data key="d0">27576</data>
    </edge>
    <edge source="KOR" target="NLD">
      <data key="d0">2768635</data>
    </edge>
    <edge source="KOR" target="NZL">
      <data key="d0">542687</data>
    </edge>
    <edge source="KOR" target="PAK">
      <data key="d0">2176163</data>
    </edge>
    <edge source="KOR" target="PER">
      <data key="d0">10344</data>
    </edge>
    <edge source="KOR" target="PHL">
      <data key="d0">5715213</data>
    </edge>
    <edge source="KOR" target="POL">
      <data key="d0">224506</data>
    </edge>
    <edge source="KOR" target="PRT">
      <data key="d0">37797</data>
    </edge>
    <edge source="KOR" target="RUS">
      <data key="d0">2795997</data>
    </edge>
    <edge source="KOR" target="SAU">
      <data key="d0">90861</data>
    </edge>
    <edge source="KOR" target="SRB">
      <data key="d0">38955</data>
    </edge>
    <edge source="KOR" target="IND">
      <data key="d0">8149057</data>
    </edge>
    <edge source="KOR" target="SGP">
      <data key="d0">4457066</data>
    </edge>
    <edge source="KOR" target="SVK">
      <data key="d0">41701</data>
    </edge>
    <edge source="KOR" target="VNM">
      <data key="d0">64080323</data>
    </edge>
    <edge source="KOR" target="ZAF">
      <data key="d0">210876</data>
    </edge>
    <edge source="KOR" target="ESP">
      <data key="d0">1313491</data>
    </edge>
    <edge source="KOR" target="SWE">
      <data key="d0">113703</data>
    </edge>
    <edge source="KOR" target="CHE">
      <data key="d0">99210</data>
    </edge>
    <edge source="KOR" target="THA">
      <data key="d0">57921000</data>
    </edge>
    <edge source="KOR" target="ARE">
      <data key="d0">232990</data>
    </edge>
    <edge source="KOR" target="TUN">
      <data key="d0">232290</data>
    </edge>
    <edge source="KOR" target="TUR">
      <data key="d0">703894</data>
    </edge>
    <edge source="KOR" target="UGA">
      <data key="d0">30690</data>
    </edge>
    <edge source="KOR" target="UKR">
      <data key="d0">195904</data>
    </edge>
    <edge source="KOR" target="MKD">
      <data key="d0">77765</data>
    </edge>
    <edge source="KOR" target="EGY">
      <data key="d0">1874066</data>
    </edge>
    <edge source="KOR" target="GBR">
      <data key="d0">1003035</data>
    </edge>
    <edge source="KOR" target="USA">
      <data key="d0">41608227</data>
    </edge>
    <edge source="KOR" target="URY">
      <data key="d0">13024</data>
    </edge>
    <edge source="MYS" target="AZE">
      <data key="d0">59682</data>
    </edge>
    <edge source="MYS" target="AUS">
      <data key="d0">8576322</data>
    </edge>
    <edge source="MYS" target="CAN">
      <data key="d0">28056</data>
    </edge>
    <edge source="MYS" target="CHN">
      <data key="d0">38643770</data>
    </edge>
    <edge source="MYS" target="FIN">
      <data key="d0">17268</data>
    </edge>
    <edge source="MYS" target="FRA">
      <data key="d0">132547</data>
    </edge>
    <edge source="MYS" target="DEU">
      <data key="d0">510471</data>
    </edge>
    <edge source="MYS" target="GRC">
      <data key="d0">100415</data>
    </edge>
    <edge source="MYS" target="HKG">
      <data key="d0">2896809</data>
    </edge>
    <edge source="MYS" target="IDN">
      <data key="d0">1431899</data>
    </edge>
    <edge source="MYS" target="ITA">
      <data key="d0">10091</data>
    </edge>
    <edge source="MYS" target="CIV">
      <data key="d0">11365</data>
    </edge>
    <edge source="MYS" target="JPN">
      <data key="d0">97094102</data>
    </edge>
    <edge source="MYS" target="KAZ">
      <data key="d0">16744</data>
    </edge>
    <edge source="MYS" target="JOR">
      <data key="d0">37840</data>
    </edge>
    <edge source="MYS" target="KOR">
      <data key="d0">449741</data>
    </edge>
    <edge source="MYS" target="MUS">
      <data key="d0">442274</data>
    </edge>
    <edge source="MYS" target="MEX">
      <data key="d0">18361</data>
    </edge>
    <edge source="MYS" target="OMN">
      <data key="d0">104070</data>
    </edge>
    <edge source="MYS" target="NLD">
      <data key="d0">3301215</data>
    </edge>
    <edge source="MYS" target="NZL">
      <data key="d0">380512</data>
    </edge>
    <edge source="MYS" target="PAK">
      <data key="d0">147554</data>
    </edge>
    <edge source="MYS" target="PHL">
      <data key="d0">505027</data>
    </edge>
    <edge source="MYS" target="ROU">
      <data key="d0">319043</data>
    </edge>
    <edge source="MYS" target="RUS">
      <data key="d0">208497</data>
    </edge>
    <edge source="MYS" target="SAU">
      <data key="d0">319715</data>
    </edge>
    <edge source="MYS" target="IND">
      <data key="d0">226789</data>
    </edge>
    <edge source="MYS" target="SGP">
      <data key="d0">39673820</data>
    </edge>
    <edge source="MYS" target="VNM">
      <data key="d0">1916820</data>
    </edge>
    <edge source="MYS" target="SVN">
      <data key="d0">25736</data>
    </edge>
    <edge source="MYS" target="ZAF">
      <data key="d0">88884</data>
    </edge>
    <edge source="MYS" target="ESP">
      <data key="d0">739786</data>
    </edge>
    <edge source="MYS" target="THA">
      <data key="d0">24590170</data>
    </edge>
    <edge source="MYS" target="ARE">
      <data key="d0">1488813</data>
    </edge>
    <edge source="MYS" target="EGY">
      <data key="d0">69997</data>
    </edge>
    <edge source="MYS" target="GBR">
      <data key="d0">245455</data>
    </edge>
    <edge source="MYS" target="USA">
      <data key="d0">3006314</data>
    </edge>
    <edge source="MUS" target="AUS">
      <data key="d0">1485017</data>
    </edge>
    <edge source="MUS" target="CAN">
      <data key="d0">85206</data>
    </edge>
    <edge source="MUS" target="CHN">
      <data key="d0">1856727</data>
    </edge>
    <edge source="MUS" target="FRA">
      <data key="d0">725618</data>
    </edge>
    <edge source="MUS" target="HKG">
      <data key="d0">56389</data>
    </edge>
    <edge source="MUS" target="ITA">
      <data key="d0">37637</data>
    </edge>
    <edge source="MUS" target="JPN">
      <data key="d0">592007</data>
    </edge>
    <edge source="MUS" target="MYS">
      <data key="d0">1607233</data>
    </edge>
    <edge source="MUS" target="MOZ">
      <data key="d0">27532</data>
    </edge>
    <edge source="MUS" target="PRT">
      <data key="d0">552769</data>
    </edge>
    <edge source="MUS" target="IND">
      <data key="d0">10677</data>
    </edge>
    <edge source="MUS" target="ZAF">
      <data key="d0">38880</data>
    </edge>
    <edge source="MUS" target="ESP">
      <data key="d0">1386009</data>
    </edge>
    <edge source="MUS" target="CHE">
      <data key="d0">40653</data>
    </edge>
    <edge source="MUS" target="ARE">
      <data key="d0">144740</data>
    </edge>
    <edge source="MUS" target="GBR">
      <data key="d0">141255</data>
    </edge>
    <edge source="OMN" target="AUS">
      <data key="d0">10858</data>
    </edge>
    <edge source="OMN" target="AUT">
      <data key="d0">14916</data>
    </edge>
    <edge source="OMN" target="DEU">
      <data key="d0">15103</data>
    </edge>
    <edge source="OMN" target="SAU">
      <data key="d0">122747</data>
    </edge>
    <edge source="OMN" target="IND">
      <data key="d0">342447</data>
    </edge>
    <edge source="OMN" target="ARE">
      <data key="d0">189486</data>
    </edge>
    <edge source="OMN" target="TUN">
      <data key="d0">22830</data>
    </edge>
    <edge source="NOR" target="ALB">
      <data key="d0">16097</data>
    </edge>
    <edge source="NOR" target="ARG">
      <data key="d0">28037</data>
    </edge>
    <edge source="NOR" target="AUS">
      <data key="d0">31810</data>
    </edge>
    <edge source="NOR" target="AUT">
      <data key="d0">113568</data>
    </edge>
    <edge source="NOR" target="BEL">
      <data key="d0">119921</data>
    </edge>
    <edge source="NOR" target="BRA">
      <data key="d0">18319</data>
    </edge>
    <edge source="NOR" target="CAN">
      <data key="d0">354614</data>
    </edge>
    <edge source="NOR" target="CHL">
      <data key="d0">40412</data>
    </edge>
    <edge source="NOR" target="CHN">
      <data key="d0">711298</data>
    </edge>
    <edge source="NOR" target="DNK">
      <data key="d0">10564643</data>
    </edge>
    <edge source="NOR" target="EST">
      <data key="d0">13182</data>
    </edge>
    <edge source="NOR" target="FIN">
      <data key="d0">3475345</data>
    </edge>
    <edge source="NOR" target="FRA">
      <data key="d0">240436</data>
    </edge>
    <edge source="NOR" target="DEU">
      <data key="d0">1279807</data>
    </edge>
    <edge source="NOR" target="GHA">
      <data key="d0">48066</data>
    </edge>
    <edge source="NOR" target="GRC">
      <data key="d0">11504</data>
    </edge>
    <edge source="NOR" target="HKG">
      <data key="d0">402126</data>
    </edge>
    <edge source="NOR" target="IRL">
      <data key="d0">1017153</data>
    </edge>
    <edge source="NOR" target="ISR">
      <data key="d0">18145</data>
    </edge>
    <edge source="NOR" target="ITA">
      <data key="d0">533425</data>
    </edge>
    <edge source="NOR" target="JPN">
      <data key="d0">1662787</data>
    </edge>
    <edge source="NOR" target="KOR">
      <data key="d0">161651</data>
    </edge>
    <edge source="NOR" target="KGZ">
      <data key="d0">14552</data>
    </edge>
    <edge source="NOR" target="LVA">
      <data key="d0">242401</data>
    </edge>
    <edge source="NOR" target="LTU">
      <data key="d0">86728</data>
    </edge>
    <edge source="NOR" target="NLD">
      <data key="d0">2293703</data>
    </edge>
    <edge source="NOR" target="NZL">
      <data key="d0">12721</data>
    </edge>
    <edge source="NOR" target="PAN">
      <data key="d0">126800</data>
    </edge>
    <edge source="NOR" target="POL">
      <data key="d0">274830</data>
    </edge>
    <edge source="NOR" target="PRT">
      <data key="d0">56665</data>
    </edge>
    <edge source="NOR" target="ROU">
      <data key="d0">206787</data>
    </edge>
    <edge source="NOR" target="RUS">
      <data key="d0">4591777</data>
    </edge>
    <edge source="NOR" target="SGP">
      <data key="d0">47237</data>
    </edge>
    <edge source="NOR" target="SVN">
      <data key="d0">34637</data>
    </edge>
    <edge source="NOR" target="ESP">
      <data key="d0">193177</data>
    </edge>
    <edge source="NOR" target="SWE">
      <data key="d0">2797891</data>
    </edge>
    <edge source="NOR" target="THA">
      <data key="d0">85132</data>
    </edge>
    <edge source="NOR" target="ARE">
      <data key="d0">18330</data>
    </edge>
    <edge source="NOR" target="TUR">
      <data key="d0">132330</data>
    </edge>
    <edge source="NOR" target="UKR">
      <data key="d0">11640</data>
    </edge>
    <edge source="NOR" target="EGY">
      <data key="d0">556704</data>
    </edge>
    <edge source="NOR" target="GBR">
      <data key="d0">6157976</data>
    </edge>
    <edge source="NOR" target="USA">
      <data key="d0">1386870</data>
    </edge>
    <edge source="PAN" target="BRA">
      <data key="d0">86651</data>
    </edge>
    <edge source="PAN" target="COL">
      <data key="d0">29414</data>
    </edge>
    <edge source="PAN" target="CRI">
      <data key="d0">72950</data>
    </edge>
    <edge source="PAN" target="SLV">
      <data key="d0">44694</data>
    </edge>
    <edge source="PAN" target="FRA">
      <data key="d0">274548</data>
    </edge>
    <edge source="PAN" target="GTM">
      <data key="d0">235941</data>
    </edge>
    <edge source="PAN" target="HND">
      <data key="d0">598607</data>
    </edge>
    <edge source="PAN" target="HKG">
      <data key="d0">203717</data>
    </edge>
    <edge source="PAN" target="ISR">
      <data key="d0">565728</data>
    </edge>
    <edge source="PAN" target="JAM">
      <data key="d0">38877</data>
    </edge>
    <edge source="PAN" target="JPN">
      <data key="d0">855343</data>
    </edge>
    <edge source="PAN" target="MEX">
      <data key="d0">280770</data>
    </edge>
    <edge source="PAN" target="NIC">
      <data key="d0">93212</data>
    </edge>
    <edge source="PAN" target="USA">
      <data key="d0">1537136</data>
    </edge>
    <edge source="PAN" target="URY">
      <data key="d0">12757</data>
    </edge>
    <edge source="PHL" target="DZA">
      <data key="d0">31110</data>
    </edge>
    <edge source="PHL" target="ARG">
      <data key="d0">4559711</data>
    </edge>
    <edge source="PHL" target="AUS">
      <data key="d0">6312866</data>
    </edge>
    <edge source="PHL" target="AUT">
      <data key="d0">839197</data>
    </edge>
    <edge source="PHL" target="BEL">
      <data key="d0">10573486</data>
    </edge>
    <edge source="PHL" target="BRA">
      <data key="d0">4439879</data>
    </edge>
    <edge source="PHL" target="BGR">
      <data key="d0">120085</data>
    </edge>
    <edge source="PHL" target="KHM">
      <data key="d0">52176</data>
    </edge>
    <edge source="PHL" target="CAN">
      <data key="d0">1143565</data>
    </edge>
    <edge source="PHL" target="LKA">
      <data key="d0">454664</data>
    </edge>
    <edge source="PHL" target="CHL">
      <data key="d0">355152</data>
    </edge>
    <edge source="PHL" target="CHN">
      <data key="d0">12267687</data>
    </edge>
    <edge source="PHL" target="COL">
      <data key="d0">482000</data>
    </edge>
    <edge source="PHL" target="CRI">
      <data key="d0">31710</data>
    </edge>
    <edge source="PHL" target="HRV">
      <data key="d0">64342</data>
    </edge>
    <edge source="PHL" target="CZE">
      <data key="d0">22344</data>
    </edge>
    <edge source="PHL" target="DNK">
      <data key="d0">11324662</data>
    </edge>
    <edge source="PHL" target="ECU">
      <data key="d0">71442</data>
    </edge>
    <edge source="PHL" target="SLV">
      <data key="d0">105485</data>
    </edge>
    <edge source="PHL" target="FRA">
      <data key="d0">5223560</data>
    </edge>
    <edge source="PHL" target="DEU">
      <data key="d0">4811424</data>
    </edge>
    <edge source="PHL" target="GHA">
      <data key="d0">25040</data>
    </edge>
    <edge source="PHL" target="GRC">
      <data key="d0">263998</data>
    </edge>
    <edge source="PHL" target="GTM">
      <data key="d0">91767</data>
    </edge>
    <edge source="PHL" target="HND">
      <data key="d0">20396</data>
    </edge>
    <edge source="PHL" target="HKG">
      <data key="d0">473096</data>
    </edge>
    <edge source="PHL" target="HUN">
      <data key="d0">30280</data>
    </edge>
    <edge source="PHL" target="IDN">
      <data key="d0">13610518</data>
    </edge>
    <edge source="PHL" target="IRL">
      <data key="d0">1080149</data>
    </edge>
    <edge source="PHL" target="ISR">
      <data key="d0">948381</data>
    </edge>
    <edge source="PHL" target="ITA">
      <data key="d0">1109836</data>
    </edge>
    <edge source="PHL" target="CIV">
      <data key="d0">32406</data>
    </edge>
    <edge source="PHL" target="JPN">
      <data key="d0">8342249</data>
    </edge>
    <edge source="PHL" target="JOR">
      <data key="d0">22000</data>
    </edge>
    <edge source="PHL" target="KOR">
      <data key="d0">2138877</data>
    </edge>
    <edge source="PHL" target="LBN">
      <data key="d0">43666</data>
    </edge>
    <edge source="PHL" target="LVA">
      <data key="d0">50160</data>
    </edge>
    <edge source="PHL" target="LTU">
      <data key="d0">147300</data>
    </edge>
    <edge source="PHL" target="MYS">
      <data key="d0">6469855</data>
    </edge>
    <edge source="PHL" target="MUS">
      <data key="d0">13902</data>
    </edge>
    <edge source="PHL" target="MEX">
      <data key="d0">10385329</data>
    </edge>
    <edge source="PHL" target="NLD">
      <data key="d0">3051516</data>
    </edge>
    <edge source="PHL" target="NZL">
      <data key="d0">2086315</data>
    </edge>
    <edge source="PHL" target="NOR">
      <data key="d0">259350</data>
    </edge>
    <edge source="PHL" target="PAK">
      <data key="d0">357668</data>
    </edge>
    <edge source="PHL" target="PER">
      <data key="d0">270360</data>
    </edge>
    <edge source="PHL" target="POL">
      <data key="d0">2942982</data>
    </edge>
    <edge source="PHL" target="PRT">
      <data key="d0">195796</data>
    </edge>
    <edge source="PHL" target="ROU">
      <data key="d0">692361</data>
    </edge>
    <edge source="PHL" target="RUS">
      <data key="d0">5248976</data>
    </edge>
    <edge source="PHL" target="SAU">
      <data key="d0">382815</data>
    </edge>
    <edge source="PHL" target="SRB">
      <data key="d0">17276</data>
    </edge>
    <edge source="PHL" target="IND">
      <data key="d0">5994650</data>
    </edge>
    <edge source="PHL" target="SGP">
      <data key="d0">552146</data>
    </edge>
    <edge source="PHL" target="VNM">
      <data key="d0">5977356</data>
    </edge>
    <edge source="PHL" target="SVN">
      <data key="d0">14936</data>
    </edge>
    <edge source="PHL" target="ZAF">
      <data key="d0">482336</data>
    </edge>
    <edge source="PHL" target="ESP">
      <data key="d0">4654857</data>
    </edge>
    <edge source="PHL" target="SWE">
      <data key="d0">129113</data>
    </edge>
    <edge source="PHL" target="CHE">
      <data key="d0">243838</data>
    </edge>
    <edge source="PHL" target="THA">
      <data key="d0">17814089</data>
    </edge>
    <edge source="PHL" target="TGO">
      <data key="d0">364268</data>
    </edge>
    <edge source="PHL" target="ARE">
      <data key="d0">655853</data>
    </edge>
    <edge source="PHL" target="TUN">
      <data key="d0">31377</data>
    </edge>
    <edge source="PHL" target="TUR">
      <data key="d0">1312782</data>
    </edge>
    <edge source="PHL" target="UKR">
      <data key="d0">592680</data>
    </edge>
    <edge source="PHL" target="MKD">
      <data key="d0">48890</data>
    </edge>
    <edge source="PHL" target="EGY">
      <data key="d0">260431</data>
    </edge>
    <edge source="PHL" target="GBR">
      <data key="d0">7086087</data>
    </edge>
    <edge source="PHL" target="TZA">
      <data key="d0">167229</data>
    </edge>
    <edge source="PHL" target="USA">
      <data key="d0">49140582</data>
    </edge>
    <edge source="PHL" target="URY">
      <data key="d0">1067441</data>
    </edge>
    <edge source="SAU" target="DZA">
      <data key="d0">270165</data>
    </edge>
    <edge source="SAU" target="FRA">
      <data key="d0">136283</data>
    </edge>
    <edge source="SAU" target="IDN">
      <data key="d0">105079</data>
    </edge>
    <edge source="SAU" target="JOR">
      <data key="d0">152284</data>
    </edge>
    <edge source="SAU" target="LBN">
      <data key="d0">60007</data>
    </edge>
    <edge source="SAU" target="MYS">
      <data key="d0">36004</data>
    </edge>
    <edge source="SAU" target="OMN">
      <data key="d0">290968</data>
    </edge>
    <edge source="SAU" target="IND">
      <data key="d0">191489</data>
    </edge>
    <edge source="SAU" target="SGP">
      <data key="d0">144817</data>
    </edge>
    <edge source="SAU" target="ZAF">
      <data key="d0">45072</data>
    </edge>
    <edge source="SAU" target="ARE">
      <data key="d0">3604700</data>
    </edge>
    <edge source="SAU" target="TUN">
      <data key="d0">90677</data>
    </edge>
    <edge source="SAU" target="EGY">
      <data key="d0">438986</data>
    </edge>
    <edge source="SAU" target="GBR">
      <data key="d0">171220</data>
    </edge>
    <edge source="ZWE" target="DEU">
      <data key="d0">135606</data>
    </edge>
    <edge source="ZWE" target="MWI">
      <data key="d0">547104</data>
    </edge>
    <edge source="ZWE" target="MOZ">
      <data key="d0">2299941</data>
    </edge>
    <edge source="ZWE" target="NLD">
      <data key="d0">2172074</data>
    </edge>
    <edge source="ZWE" target="ZAF">
      <data key="d0">3152516</data>
    </edge>
    <edge source="ZWE" target="GBR">
      <data key="d0">29872</data>
    </edge>
    <edge source="SWE" target="AUS">
      <data key="d0">28533</data>
    </edge>
    <edge source="SWE" target="AUT">
      <data key="d0">305563</data>
    </edge>
    <edge source="SWE" target="BEL">
      <data key="d0">64785</data>
    </edge>
    <edge source="SWE" target="BLR">
      <data key="d0">219496</data>
    </edge>
    <edge source="SWE" target="CAN">
      <data key="d0">88289</data>
    </edge>
    <edge source="SWE" target="CHL">
      <data key="d0">10758</data>
    </edge>
    <edge source="SWE" target="CHN">
      <data key="d0">16839</data>
    </edge>
    <edge source="SWE" target="COL">
      <data key="d0">31340</data>
    </edge>
    <edge source="SWE" target="HRV">
      <data key="d0">306616</data>
    </edge>
    <edge source="SWE" target="CZE">
      <data key="d0">32509</data>
    </edge>
    <edge source="SWE" target="DNK">
      <data key="d0">23141893</data>
    </edge>
    <edge source="SWE" target="ECU">
      <data key="d0">12396</data>
    </edge>
    <edge source="SWE" target="EST">
      <data key="d0">157518</data>
    </edge>
    <edge source="SWE" target="FIN">
      <data key="d0">9815214</data>
    </edge>
    <edge source="SWE" target="FRA">
      <data key="d0">2631727</data>
    </edge>
    <edge source="SWE" target="DEU">
      <data key="d0">10914447</data>
    </edge>
    <edge source="SWE" target="HKG">
      <data key="d0">1523490</data>
    </edge>
    <edge source="SWE" target="ISR">
      <data key="d0">17190</data>
    </edge>
    <edge source="SWE" target="ITA">
      <data key="d0">1170449</data>
    </edge>
    <edge source="SWE" target="JPN">
      <data key="d0">492901</data>
    </edge>
    <edge source="SWE" target="KOR">
      <data key="d0">127347</data>
    </edge>
    <edge source="SWE" target="LVA">
      <data key="d0">169329</data>
    </edge>
    <edge source="SWE" target="LTU">
      <data key="d0">22102</data>
    </edge>
    <edge source="SWE" target="MYS">
      <data key="d0">48764</data>
    </edge>
    <edge source="SWE" target="MEX">
      <data key="d0">57534</data>
    </edge>
    <edge source="SWE" target="NLD">
      <data key="d0">1169981</data>
    </edge>
    <edge source="SWE" target="NOR">
      <data key="d0">9507897</data>
    </edge>
    <edge source="SWE" target="POL">
      <data key="d0">1010359</data>
    </edge>
    <edge source="SWE" target="RUS">
      <data key="d0">114367</data>
    </edge>
    <edge source="SWE" target="SAU">
      <data key="d0">11694</data>
    </edge>
    <edge source="SWE" target="SRB">
      <data key="d0">27247</data>
    </edge>
    <edge source="SWE" target="IND">
      <data key="d0">82092</data>
    </edge>
    <edge source="SWE" target="SGP">
      <data key="d0">145473</data>
    </edge>
    <edge source="SWE" target="VNM">
      <data key="d0">19646</data>
    </edge>
    <edge source="SWE" target="ESP">
      <data key="d0">792968</data>
    </edge>
    <edge source="SWE" target="CHE">
      <data key="d0">291881</data>
    </edge>
    <edge source="SWE" target="THA">
      <data key="d0">16021</data>
    </edge>
    <edge source="SWE" target="TUR">
      <data key="d0">216221</data>
    </edge>
    <edge source="SWE" target="EGY">
      <data key="d0">192950</data>
    </edge>
    <edge source="SWE" target="GBR">
      <data key="d0">427648</data>
    </edge>
    <edge source="SWE" target="USA">
      <data key="d0">478283</data>
    </edge>
    <edge source="ARE" target="DZA">
      <data key="d0">50456</data>
    </edge>
    <edge source="ARE" target="AZE">
      <data key="d0">58433</data>
    </edge>
    <edge source="ARE" target="AUS">
      <data key="d0">11174</data>
    </edge>
    <edge source="ARE" target="ARM">
      <data key="d0">17177</data>
    </edge>
    <edge source="ARE" target="BEL">
      <data key="d0">33498</data>
    </edge>
    <edge source="ARE" target="CAN">
      <data key="d0">52409</data>
    </edge>
    <edge source="ARE" target="LKA">
      <data key="d0">71773</data>
    </edge>
    <edge source="ARE" target="CHN">
      <data key="d0">177980</data>
    </edge>
    <edge source="ARE" target="BEN">
      <data key="d0">25902</data>
    </edge>
    <edge source="ARE" target="ETH">
      <data key="d0">145593</data>
    </edge>
    <edge source="ARE" target="FRA">
      <data key="d0">816960</data>
    </edge>
    <edge source="ARE" target="DEU">
      <data key="d0">264137</data>
    </edge>
    <edge source="ARE" target="GHA">
      <data key="d0">66292</data>
    </edge>
    <edge source="ARE" target="HND">
      <data key="d0">14396</data>
    </edge>
    <edge source="ARE" target="HKG">
      <data key="d0">321805</data>
    </edge>
    <edge source="ARE" target="IDN">
      <data key="d0">259633</data>
    </edge>
    <edge source="ARE" target="ITA">
      <data key="d0">993533</data>
    </edge>
    <edge source="ARE" target="JPN">
      <data key="d0">34882</data>
    </edge>
    <edge source="ARE" target="JOR">
      <data key="d0">715390</data>
    </edge>
    <edge source="ARE" target="LBN">
      <data key="d0">188245</data>
    </edge>
    <edge source="ARE" target="LVA">
      <data key="d0">14330</data>
    </edge>
    <edge source="ARE" target="MYS">
      <data key="d0">125054</data>
    </edge>
    <edge source="ARE" target="MRT">
      <data key="d0">361781</data>
    </edge>
    <edge source="ARE" target="MUS">
      <data key="d0">11583</data>
    </edge>
    <edge source="ARE" target="MEX">
      <data key="d0">14601</data>
    </edge>
    <edge source="ARE" target="MAR">
      <data key="d0">219880</data>
    </edge>
    <edge source="ARE" target="OMN">
      <data key="d0">2338871</data>
    </edge>
    <edge source="ARE" target="NLD">
      <data key="d0">53823</data>
    </edge>
    <edge source="ARE" target="NER">
      <data key="d0">89095</data>
    </edge>
    <edge source="ARE" target="PAK">
      <data key="d0">1129928</data>
    </edge>
    <edge source="ARE" target="PHL">
      <data key="d0">252462</data>
    </edge>
    <edge source="ARE" target="SAU">
      <data key="d0">1984383</data>
    </edge>
    <edge source="ARE" target="SEN">
      <data key="d0">14415</data>
    </edge>
    <edge source="ARE" target="IND">
      <data key="d0">4261133</data>
    </edge>
    <edge source="ARE" target="SGP">
      <data key="d0">110903</data>
    </edge>
    <edge source="ARE" target="VNM">
      <data key="d0">110269</data>
    </edge>
    <edge source="ARE" target="ZAF">
      <data key="d0">61565</data>
    </edge>
    <edge source="ARE" target="ESP">
      <data key="d0">166292</data>
    </edge>
    <edge source="ARE" target="THA">
      <data key="d0">254852</data>
    </edge>
    <edge source="ARE" target="TUN">
      <data key="d0">100228</data>
    </edge>
    <edge source="ARE" target="TUR">
      <data key="d0">59551</data>
    </edge>
    <edge source="ARE" target="EGY">
      <data key="d0">1406678</data>
    </edge>
    <edge source="ARE" target="TZA">
      <data key="d0">38191</data>
    </edge>
    <edge source="ARE" target="USA">
      <data key="d0">1591484</data>
    </edge>
    <edge source="UGA" target="CAN">
      <data key="d0">438306</data>
    </edge>
    <edge source="UGA" target="CHN">
      <data key="d0">528854</data>
    </edge>
    <edge source="UGA" target="FRA">
      <data key="d0">417259</data>
    </edge>
    <edge source="UGA" target="DEU">
      <data key="d0">1716142</data>
    </edge>
    <edge source="UGA" target="GRC">
      <data key="d0">92481</data>
    </edge>
    <edge source="UGA" target="HKG">
      <data key="d0">160847</data>
    </edge>
    <edge source="UGA" target="ITA">
      <data key="d0">967944</data>
    </edge>
    <edge source="UGA" target="JPN">
      <data key="d0">191804</data>
    </edge>
    <edge source="UGA" target="KOR">
      <data key="d0">79422</data>
    </edge>
    <edge source="UGA" target="NLD">
      <data key="d0">42845379</data>
    </edge>
    <edge source="UGA" target="NOR">
      <data key="d0">359156</data>
    </edge>
    <edge source="UGA" target="PRT">
      <data key="d0">153322</data>
    </edge>
    <edge source="UGA" target="VNM">
      <data key="d0">249527</data>
    </edge>
    <edge source="UGA" target="ZAF">
      <data key="d0">623742</data>
    </edge>
    <edge source="UGA" target="ESP">
      <data key="d0">482868</data>
    </edge>
    <edge source="UGA" target="ARE">
      <data key="d0">219405</data>
    </edge>
    <edge source="UGA" target="TUR">
      <data key="d0">35044</data>
    </edge>
    <edge source="UGA" target="EGY">
      <data key="d0">13691</data>
    </edge>
    <edge source="UGA" target="GBR">
      <data key="d0">1005817</data>
    </edge>
    <edge source="UGA" target="TZA">
      <data key="d0">558337</data>
    </edge>
    <edge source="UGA" target="USA">
      <data key="d0">1862036</data>
    </edge>
    <edge source="EST" target="BEL">
      <data key="d0">75204</data>
    </edge>
    <edge source="EST" target="DNK">
      <data key="d0">494951</data>
    </edge>
    <edge source="EST" target="FIN">
      <data key="d0">2300446</data>
    </edge>
    <edge source="EST" target="GEO">
      <data key="d0">1046003</data>
    </edge>
    <edge source="EST" target="DEU">
      <data key="d0">416092</data>
    </edge>
    <edge source="EST" target="IRL">
      <data key="d0">68931</data>
    </edge>
    <edge source="EST" target="LVA">
      <data key="d0">1142707</data>
    </edge>
    <edge source="EST" target="LTU">
      <data key="d0">339437</data>
    </edge>
    <edge source="EST" target="NLD">
      <data key="d0">145715</data>
    </edge>
    <edge source="EST" target="NOR">
      <data key="d0">112774</data>
    </edge>
    <edge source="EST" target="RUS">
      <data key="d0">1791827</data>
    </edge>
    <edge source="EST" target="SWE">
      <data key="d0">892757</data>
    </edge>
    <edge source="EST" target="TUR">
      <data key="d0">40671</data>
    </edge>
    <edge source="EST" target="UKR">
      <data key="d0">1525178</data>
    </edge>
    <edge source="EST" target="GBR">
      <data key="d0">286310</data>
    </edge>
    <edge source="FIN" target="ARG">
      <data key="d0">41850</data>
    </edge>
    <edge source="FIN" target="AUS">
      <data key="d0">22367</data>
    </edge>
    <edge source="FIN" target="AUT">
      <data key="d0">83164</data>
    </edge>
    <edge source="FIN" target="BEL">
      <data key="d0">51542</data>
    </edge>
    <edge source="FIN" target="BGR">
      <data key="d0">162169</data>
    </edge>
    <edge source="FIN" target="CAN">
      <data key="d0">31727</data>
    </edge>
    <edge source="FIN" target="CHN">
      <data key="d0">44049</data>
    </edge>
    <edge source="FIN" target="CZE">
      <data key="d0">310799</data>
    </edge>
    <edge source="FIN" target="DNK">
      <data key="d0">6240507</data>
    </edge>
    <edge source="FIN" target="EST">
      <data key="d0">744435</data>
    </edge>
    <edge source="FIN" target="FRA">
      <data key="d0">302369</data>
    </edge>
    <edge source="FIN" target="DEU">
      <data key="d0">827949</data>
    </edge>
    <edge source="FIN" target="GRC">
      <data key="d0">57735</data>
    </edge>
    <edge source="FIN" target="HKG">
      <data key="d0">376834</data>
    </edge>
    <edge source="FIN" target="HUN">
      <data key="d0">165589</data>
    </edge>
    <edge source="FIN" target="ISR">
      <data key="d0">17427</data>
    </edge>
    <edge source="FIN" target="ITA">
      <data key="d0">103748</data>
    </edge>
    <edge source="FIN" target="JPN">
      <data key="d0">235192</data>
    </edge>
    <edge source="FIN" target="KOR">
      <data key="d0">144024</data>
    </edge>
    <edge source="FIN" target="LVA">
      <data key="d0">1010196</data>
    </edge>
    <edge source="FIN" target="LTU">
      <data key="d0">22919</data>
    </edge>
    <edge source="FIN" target="NLD">
      <data key="d0">515362</data>
    </edge>
    <edge source="FIN" target="NOR">
      <data key="d0">1645611</data>
    </edge>
    <edge source="FIN" target="POL">
      <data key="d0">1775980</data>
    </edge>
    <edge source="FIN" target="ROU">
      <data key="d0">29787</data>
    </edge>
    <edge source="FIN" target="RUS">
      <data key="d0">852429</data>
    </edge>
    <edge source="FIN" target="SGP">
      <data key="d0">744796</data>
    </edge>
    <edge source="FIN" target="SVK">
      <data key="d0">11775</data>
    </edge>
    <edge source="FIN" target="VNM">
      <data key="d0">72869</data>
    </edge>
    <edge source="FIN" target="ZAF">
      <data key="d0">26547</data>
    </edge>
    <edge source="FIN" target="ESP">
      <data key="d0">102425</data>
    </edge>
    <edge source="FIN" target="SWE">
      <data key="d0">2362638</data>
    </edge>
    <edge source="FIN" target="CHE">
      <data key="d0">385111</data>
    </edge>
    <edge source="FIN" target="THA">
      <data key="d0">11818</data>
    </edge>
    <edge source="FIN" target="ARE">
      <data key="d0">102270</data>
    </edge>
    <edge source="FIN" target="UKR">
      <data key="d0">23190</data>
    </edge>
    <edge source="FIN" target="GBR">
      <data key="d0">49051</data>
    </edge>
    <edge source="FIN" target="USA">
      <data key="d0">523716</data>
    </edge>
    <edge source="FIN" target="URY">
      <data key="d0">24710</data>
    </edge>
    <edge source="JOR" target="DZA">
      <data key="d0">637099</data>
    </edge>
    <edge source="JOR" target="PSE">
      <data key="d0">11859</data>
    </edge>
    <edge source="JOR" target="GRC">
      <data key="d0">11701</data>
    </edge>
    <edge source="JOR" target="ITA">
      <data key="d0">119544</data>
    </edge>
    <edge source="JOR" target="LBN">
      <data key="d0">417061</data>
    </edge>
    <edge source="JOR" target="MAR">
      <data key="d0">417965</data>
    </edge>
    <edge source="JOR" target="OMN">
      <data key="d0">175420</data>
    </edge>
    <edge source="JOR" target="NLD">
      <data key="d0">158290</data>
    </edge>
    <edge source="JOR" target="PAK">
      <data key="d0">264428</data>
    </edge>
    <edge source="JOR" target="SAU">
      <data key="d0">3554126</data>
    </edge>
    <edge source="JOR" target="VNM">
      <data key="d0">13751</data>
    </edge>
    <edge source="JOR" target="ESP">
      <data key="d0">285980</data>
    </edge>
    <edge source="JOR" target="THA">
      <data key="d0">21613</data>
    </edge>
    <edge source="JOR" target="ARE">
      <data key="d0">91955</data>
    </edge>
    <edge source="JOR" target="TUN">
      <data key="d0">69441</data>
    </edge>
    <edge source="JOR" target="TUR">
      <data key="d0">170170</data>
    </edge>
    <edge source="JOR" target="EGY">
      <data key="d0">51269</data>
    </edge>
    <edge source="JOR" target="GBR">
      <data key="d0">50203</data>
    </edge>
    <edge source="JOR" target="USA">
      <data key="d0">1430062</data>
    </edge>
    <edge source="LTU" target="AUT">
      <data key="d0">32619</data>
    </edge>
    <edge source="LTU" target="BEL">
      <data key="d0">47233</data>
    </edge>
    <edge source="LTU" target="BLR">
      <data key="d0">14764219</data>
    </edge>
    <edge source="LTU" target="CZE">
      <data key="d0">419328</data>
    </edge>
    <edge source="LTU" target="DNK">
      <data key="d0">2638727</data>
    </edge>
    <edge source="LTU" target="EST">
      <data key="d0">1606824</data>
    </edge>
    <edge source="LTU" target="FIN">
      <data key="d0">65549</data>
    </edge>
    <edge source="LTU" target="FRA">
      <data key="d0">1211790</data>
    </edge>
    <edge source="LTU" target="GEO">
      <data key="d0">11666</data>
    </edge>
    <edge source="LTU" target="DEU">
      <data key="d0">2394378</data>
    </edge>
    <edge source="LTU" target="GRC">
      <data key="d0">29708</data>
    </edge>
    <edge source="LTU" target="HKG">
      <data key="d0">14881</data>
    </edge>
    <edge source="LTU" target="HUN">
      <data key="d0">44597</data>
    </edge>
    <edge source="LTU" target="IRL">
      <data key="d0">60068</data>
    </edge>
    <edge source="LTU" target="ITA">
      <data key="d0">1875482</data>
    </edge>
    <edge source="LTU" target="KAZ">
      <data key="d0">2711425</data>
    </edge>
    <edge source="LTU" target="KGZ">
      <data key="d0">21518</data>
    </edge>
    <edge source="LTU" target="LBN">
      <data key="d0">59366</data>
    </edge>
    <edge source="LTU" target="LVA">
      <data key="d0">8131568</data>
    </edge>
    <edge source="LTU" target="NLD">
      <data key="d0">682216</data>
    </edge>
    <edge source="LTU" target="POL">
      <data key="d0">1960686</data>
    </edge>
    <edge source="LTU" target="RUS">
      <data key="d0">125565343</data>
    </edge>
    <edge source="LTU" target="SVK">
      <data key="d0">18987</data>
    </edge>
    <edge source="LTU" target="SVN">
      <data key="d0">35320</data>
    </edge>
    <edge source="LTU" target="ESP">
      <data key="d0">495019</data>
    </edge>
    <edge source="LTU" target="SWE">
      <data key="d0">194181</data>
    </edge>
    <edge source="LTU" target="CHE">
      <data key="d0">44312</data>
    </edge>
    <edge source="LTU" target="UKR">
      <data key="d0">305692</data>
    </edge>
    <edge source="LTU" target="EGY">
      <data key="d0">18586</data>
    </edge>
    <edge source="LTU" target="GBR">
      <data key="d0">2108705</data>
    </edge>
    <edge source="LTU" target="USA">
      <data key="d0">39591</data>
    </edge>
    <edge source="MDA" target="AZE">
      <data key="d0">195112</data>
    </edge>
    <edge source="MDA" target="AUS">
      <data key="d0">10325</data>
    </edge>
    <edge source="MDA" target="BGR">
      <data key="d0">123109</data>
    </edge>
    <edge source="MDA" target="BLR">
      <data key="d0">494659</data>
    </edge>
    <edge source="MDA" target="FRA">
      <data key="d0">12727</data>
    </edge>
    <edge source="MDA" target="GEO">
      <data key="d0">81330</data>
    </edge>
    <edge source="MDA" target="LBN">
      <data key="d0">19234</data>
    </edge>
    <edge source="MDA" target="NLD">
      <data key="d0">147164</data>
    </edge>
    <edge source="MDA" target="POL">
      <data key="d0">38147</data>
    </edge>
    <edge source="MDA" target="ROU">
      <data key="d0">236460</data>
    </edge>
    <edge source="MDA" target="RUS">
      <data key="d0">522511</data>
    </edge>
    <edge source="MDA" target="TUR">
      <data key="d0">52765</data>
    </edge>
    <edge source="MDA" target="UKR">
      <data key="d0">815851</data>
    </edge>
    <edge source="MDA" target="MKD">
      <data key="d0">84813</data>
    </edge>
    <edge source="NIC" target="CAN">
      <data key="d0">670828</data>
    </edge>
    <edge source="NIC" target="CRI">
      <data key="d0">969672</data>
    </edge>
    <edge source="NIC" target="SLV">
      <data key="d0">856095</data>
    </edge>
    <edge source="NIC" target="FRA">
      <data key="d0">32060</data>
    </edge>
    <edge source="NIC" target="GTM">
      <data key="d0">289688</data>
    </edge>
    <edge source="NIC" target="HND">
      <data key="d0">112996</data>
    </edge>
    <edge source="NIC" target="HKG">
      <data key="d0">603140</data>
    </edge>
    <edge source="NIC" target="JPN">
      <data key="d0">999863</data>
    </edge>
    <edge source="NIC" target="KOR">
      <data key="d0">12145</data>
    </edge>
    <edge source="NIC" target="MEX">
      <data key="d0">1121812</data>
    </edge>
    <edge source="NIC" target="NLD">
      <data key="d0">620043</data>
    </edge>
    <edge source="NIC" target="NZL">
      <data key="d0">212950</data>
    </edge>
    <edge source="NIC" target="PAN">
      <data key="d0">99562</data>
    </edge>
    <edge source="NIC" target="PER">
      <data key="d0">123127</data>
    </edge>
    <edge source="NIC" target="VNM">
      <data key="d0">265962</data>
    </edge>
    <edge source="NIC" target="THA">
      <data key="d0">1432233</data>
    </edge>
    <edge source="NIC" target="USA">
      <data key="d0">6160353</data>
    </edge>
    <edge source="SVN" target="ALB">
      <data key="d0">66999</data>
    </edge>
    <edge source="SVN" target="AUS">
      <data key="d0">72907</data>
    </edge>
    <edge source="SVN" target="AUT">
      <data key="d0">1575279</data>
    </edge>
    <edge source="SVN" target="BEL">
      <data key="d0">418932</data>
    </edge>
    <edge source="SVN" target="BRA">
      <data key="d0">381773</data>
    </edge>
    <edge source="SVN" target="BGR">
      <data key="d0">596487</data>
    </edge>
    <edge source="SVN" target="CAN">
      <data key="d0">163217</data>
    </edge>
    <edge source="SVN" target="HRV">
      <data key="d0">4729632</data>
    </edge>
    <edge source="SVN" target="CZE">
      <data key="d0">1340658</data>
    </edge>
    <edge source="SVN" target="DNK">
      <data key="d0">94851</data>
    </edge>
    <edge source="SVN" target="EST">
      <data key="d0">33958</data>
    </edge>
    <edge source="SVN" target="FRA">
      <data key="d0">2950963</data>
    </edge>
    <edge source="SVN" target="DEU">
      <data key="d0">5365944</data>
    </edge>
    <edge source="SVN" target="GRC">
      <data key="d0">120096</data>
    </edge>
    <edge source="SVN" target="HUN">
      <data key="d0">1343139</data>
    </edge>
    <edge source="SVN" target="ISR">
      <data key="d0">318482</data>
    </edge>
    <edge source="SVN" target="ITA">
      <data key="d0">3113230</data>
    </edge>
    <edge source="SVN" target="JOR">
      <data key="d0">77537</data>
    </edge>
    <edge source="SVN" target="LTU">
      <data key="d0">125505</data>
    </edge>
    <edge source="SVN" target="MUS">
      <data key="d0">18849</data>
    </edge>
    <edge source="SVN" target="MEX">
      <data key="d0">32209</data>
    </edge>
    <edge source="SVN" target="MDA">
      <data key="d0">21125</data>
    </edge>
    <edge source="SVN" target="NLD">
      <data key="d0">541206</data>
    </edge>
    <edge source="SVN" target="NOR">
      <data key="d0">37817</data>
    </edge>
    <edge source="SVN" target="POL">
      <data key="d0">584181</data>
    </edge>
    <edge source="SVN" target="PRT">
      <data key="d0">32881</data>
    </edge>
    <edge source="SVN" target="ROU">
      <data key="d0">1624753</data>
    </edge>
    <edge source="SVN" target="RUS">
      <data key="d0">56436</data>
    </edge>
    <edge source="SVN" target="SRB">
      <data key="d0">1969548</data>
    </edge>
    <edge source="SVN" target="SVK">
      <data key="d0">224975</data>
    </edge>
    <edge source="SVN" target="VNM">
      <data key="d0">43357</data>
    </edge>
    <edge source="SVN" target="ZAF">
      <data key="d0">190790</data>
    </edge>
    <edge source="SVN" target="ESP">
      <data key="d0">645273</data>
    </edge>
    <edge source="SVN" target="SWE">
      <data key="d0">260569</data>
    </edge>
    <edge source="SVN" target="CHE">
      <data key="d0">191737</data>
    </edge>
    <edge source="SVN" target="THA">
      <data key="d0">10098</data>
    </edge>
    <edge source="SVN" target="TUR">
      <data key="d0">30566</data>
    </edge>
    <edge source="SVN" target="UKR">
      <data key="d0">65375</data>
    </edge>
    <edge source="SVN" target="MKD">
      <data key="d0">244548</data>
    </edge>
    <edge source="SVN" target="GBR">
      <data key="d0">1808922</data>
    </edge>
    <edge source="SVN" target="USA">
      <data key="d0">1250778</data>
    </edge>
    <edge source="UKR" target="AZE">
      <data key="d0">96368</data>
    </edge>
    <edge source="UKR" target="AUT">
      <data key="d0">24682</data>
    </edge>
    <edge source="UKR" target="BEL">
      <data key="d0">106288</data>
    </edge>
    <edge source="UKR" target="BGR">
      <data key="d0">1058773</data>
    </edge>
    <edge source="UKR" target="BLR">
      <data key="d0">1279643</data>
    </edge>
    <edge source="UKR" target="CAN">
      <data key="d0">29664</data>
    </edge>
    <edge source="UKR" target="CHN">
      <data key="d0">170355</data>
    </edge>
    <edge source="UKR" target="HRV">
      <data key="d0">282250</data>
    </edge>
    <edge source="UKR" target="CZE">
      <data key="d0">443205</data>
    </edge>
    <edge source="UKR" target="DNK">
      <data key="d0">572685</data>
    </edge>
    <edge source="UKR" target="EST">
      <data key="d0">40894</data>
    </edge>
    <edge source="UKR" target="FIN">
      <data key="d0">12021</data>
    </edge>
    <edge source="UKR" target="FRA">
      <data key="d0">261208</data>
    </edge>
    <edge source="UKR" target="GEO">
      <data key="d0">192987</data>
    </edge>
    <edge source="UKR" target="DEU">
      <data key="d0">3121375</data>
    </edge>
    <edge source="UKR" target="GHA">
      <data key="d0">179510</data>
    </edge>
    <edge source="UKR" target="GRC">
      <data key="d0">228706</data>
    </edge>
    <edge source="UKR" target="HKG">
      <data key="d0">1014401</data>
    </edge>
    <edge source="UKR" target="HUN">
      <data key="d0">3529326</data>
    </edge>
    <edge source="UKR" target="IRL">
      <data key="d0">308931</data>
    </edge>
    <edge source="UKR" target="ISR">
      <data key="d0">132604</data>
    </edge>
    <edge source="UKR" target="ITA">
      <data key="d0">2752540</data>
    </edge>
    <edge source="UKR" target="CIV">
      <data key="d0">68700</data>
    </edge>
    <edge source="UKR" target="JPN">
      <data key="d0">11498</data>
    </edge>
    <edge source="UKR" target="KAZ">
      <data key="d0">24934</data>
    </edge>
    <edge source="UKR" target="LBN">
      <data key="d0">751354</data>
    </edge>
    <edge source="UKR" target="LVA">
      <data key="d0">969929</data>
    </edge>
    <edge source="UKR" target="LTU">
      <data key="d0">397121</data>
    </edge>
    <edge source="UKR" target="MYS">
      <data key="d0">18394</data>
    </edge>
    <edge source="UKR" target="MEX">
      <data key="d0">68749</data>
    </edge>
    <edge source="UKR" target="MDA">
      <data key="d0">1653836</data>
    </edge>
    <edge source="UKR" target="MAR">
      <data key="d0">37602</data>
    </edge>
    <edge source="UKR" target="NLD">
      <data key="d0">1478560</data>
    </edge>
    <edge source="UKR" target="POL">
      <data key="d0">31115096</data>
    </edge>
    <edge source="UKR" target="ROU">
      <data key="d0">591498</data>
    </edge>
    <edge source="UKR" target="RUS">
      <data key="d0">1407859</data>
    </edge>
    <edge source="UKR" target="SRB">
      <data key="d0">1832774</data>
    </edge>
    <edge source="UKR" target="IND">
      <data key="d0">42839</data>
    </edge>
    <edge source="UKR" target="SVK">
      <data key="d0">324943</data>
    </edge>
    <edge source="UKR" target="VNM">
      <data key="d0">1347293</data>
    </edge>
    <edge source="UKR" target="ESP">
      <data key="d0">299677</data>
    </edge>
    <edge source="UKR" target="SWE">
      <data key="d0">26000</data>
    </edge>
    <edge source="UKR" target="ARE">
      <data key="d0">11615</data>
    </edge>
    <edge source="UKR" target="TUR">
      <data key="d0">574029</data>
    </edge>
    <edge source="UKR" target="MKD">
      <data key="d0">595364</data>
    </edge>
    <edge source="UKR" target="EGY">
      <data key="d0">1662847</data>
    </edge>
    <edge source="UKR" target="GBR">
      <data key="d0">139051</data>
    </edge>
    <edge source="UKR" target="USA">
      <data key="d0">518667</data>
    </edge>
    <edge source="ARM" target="BLR">
      <data key="d0">219743</data>
    </edge>
    <edge source="ARM" target="FRA">
      <data key="d0">60441</data>
    </edge>
    <edge source="ARM" target="GEO">
      <data key="d0">1723112</data>
    </edge>
    <edge source="ARM" target="RUS">
      <data key="d0">4323583</data>
    </edge>
    <edge source="ARM" target="ARE">
      <data key="d0">33771</data>
    </edge>
    <edge source="ARM" target="USA">
      <data key="d0">119004</data>
    </edge>
    <edge source="CMR" target="CHN">
      <data key="d0">156576</data>
    </edge>
    <edge source="CMR" target="FRA">
      <data key="d0">1469766</data>
    </edge>
    <edge source="CMR" target="ITA">
      <data key="d0">132033</data>
    </edge>
    <edge source="CMR" target="NLD">
      <data key="d0">24328</data>
    </edge>
    <edge source="CMR" target="IND">
      <data key="d0">445145</data>
    </edge>
    <edge source="CMR" target="VNM">
      <data key="d0">24023</data>
    </edge>
    <edge source="CMR" target="ESP">
      <data key="d0">903914</data>
    </edge>
    <edge source="KGZ" target="BLR">
      <data key="d0">430119</data>
    </edge>
    <edge source="KGZ" target="CAN">
      <data key="d0">12935</data>
    </edge>
    <edge source="KGZ" target="CHN">
      <data key="d0">259485</data>
    </edge>
    <edge source="KGZ" target="CZE">
      <data key="d0">53939</data>
    </edge>
    <edge source="KGZ" target="DNK">
      <data key="d0">17532</data>
    </edge>
    <edge source="KGZ" target="FRA">
      <data key="d0">168709</data>
    </edge>
    <edge source="KGZ" target="JPN">
      <data key="d0">101491</data>
    </edge>
    <edge source="KGZ" target="KOR">
      <data key="d0">183286</data>
    </edge>
    <edge source="KGZ" target="MEX">
      <data key="d0">18552</data>
    </edge>
    <edge source="KGZ" target="ROU">
      <data key="d0">77910</data>
    </edge>
    <edge source="KGZ" target="RUS">
      <data key="d0">37454</data>
    </edge>
    <edge source="KGZ" target="IND">
      <data key="d0">16127</data>
    </edge>
    <edge source="KGZ" target="VNM">
      <data key="d0">18000</data>
    </edge>
    <edge source="KGZ" target="ESP">
      <data key="d0">43631</data>
    </edge>
    <edge source="KGZ" target="TUR">
      <data key="d0">228873</data>
    </edge>
    <edge source="KGZ" target="USA">
      <data key="d0">14910</data>
    </edge>
    <edge source="MWI" target="CHN">
      <data key="d0">15421</data>
    </edge>
    <edge source="MWI" target="MOZ">
      <data key="d0">11234</data>
    </edge>
    <edge source="MWI" target="NLD">
      <data key="d0">175225</data>
    </edge>
    <edge source="MWI" target="ZAF">
      <data key="d0">13002</data>
    </edge>
    <edge source="MWI" target="ZWE">
      <data key="d0">368203</data>
    </edge>
    <edge source="NER" target="BFA">
      <data key="d0">27584</data>
    </edge>
    <edge source="SEN" target="ARG">
      <data key="d0">26290</data>
    </edge>
    <edge source="SEN" target="AUT">
      <data key="d0">268147</data>
    </edge>
    <edge source="SEN" target="CMR">
      <data key="d0">125751</data>
    </edge>
    <edge source="SEN" target="CAN">
      <data key="d0">20823</data>
    </edge>
    <edge source="SEN" target="CHN">
      <data key="d0">21020</data>
    </edge>
    <edge source="SEN" target="FRA">
      <data key="d0">1424978</data>
    </edge>
    <edge source="SEN" target="GMB">
      <data key="d0">37571</data>
    </edge>
    <edge source="SEN" target="DEU">
      <data key="d0">447116</data>
    </edge>
    <edge source="SEN" target="HKG">
      <data key="d0">24369</data>
    </edge>
    <edge source="SEN" target="JPN">
      <data key="d0">62727</data>
    </edge>
    <edge source="SEN" target="MRT">
      <data key="d0">31205</data>
    </edge>
    <edge source="SEN" target="MEX">
      <data key="d0">81879</data>
    </edge>
    <edge source="SEN" target="MAR">
      <data key="d0">47532</data>
    </edge>
    <edge source="SEN" target="NLD">
      <data key="d0">20142</data>
    </edge>
    <edge source="SEN" target="PRT">
      <data key="d0">52762</data>
    </edge>
    <edge source="SEN" target="IND">
      <data key="d0">138919</data>
    </edge>
    <edge source="SEN" target="VNM">
      <data key="d0">65416</data>
    </edge>
    <edge source="SEN" target="ESP">
      <data key="d0">188595</data>
    </edge>
    <edge source="SEN" target="CHE">
      <data key="d0">10198</data>
    </edge>
    <edge source="SEN" target="ARE">
      <data key="d0">412126</data>
    </edge>
    <edge source="SEN" target="GBR">
      <data key="d0">15573</data>
    </edge>
    <edge source="SEN" target="USA">
      <data key="d0">108130</data>
    </edge>
    <edge source="SEN" target="BFA">
      <data key="d0">38152</data>
    </edge>
    <edge source="TGO" target="BEL">
      <data key="d0">49745</data>
    </edge>
    <edge source="TGO" target="CHN">
      <data key="d0">20013</data>
    </edge>
    <edge source="TGO" target="BEN">
      <data key="d0">35779</data>
    </edge>
    <edge source="TGO" target="FRA">
      <data key="d0">15800</data>
    </edge>
    <edge source="TGO" target="ESP">
      <data key="d0">29961</data>
    </edge>
    <edge source="TGO" target="BFA">
      <data key="d0">22554</data>
    </edge>
    <edge source="BFA" target="AUT">
      <data key="d0">41695</data>
    </edge>
    <edge source="BFA" target="BEL">
      <data key="d0">23416</data>
    </edge>
    <edge source="BFA" target="FRA">
      <data key="d0">276421</data>
    </edge>
    <edge source="BFA" target="DEU">
      <data key="d0">982647</data>
    </edge>
    <edge source="BFA" target="GHA">
      <data key="d0">15423</data>
    </edge>
    <edge source="BFA" target="ITA">
      <data key="d0">44035</data>
    </edge>
    <edge source="BFA" target="CIV">
      <data key="d0">39416</data>
    </edge>
    <edge source="BFA" target="MAR">
      <data key="d0">13094</data>
    </edge>
    <edge source="BFA" target="ESP">
      <data key="d0">69337</data>
    </edge>
    <edge source="BFA" target="USA">
      <data key="d0">38726</data>
    </edge>
    <edge source="BWA" target="CHN">
      <data key="d0">919813</data>
    </edge>
    <edge source="BWA" target="DEU">
      <data key="d0">44377</data>
    </edge>
    <edge source="BWA" target="HKG">
      <data key="d0">1670344</data>
    </edge>
    <edge source="BWA" target="NAM">
      <data key="d0">15269</data>
    </edge>
    <edge source="BWA" target="ZAF">
      <data key="d0">64739</data>
    </edge>
    <edge source="BWA" target="ZWE">
      <data key="d0">44597</data>
    </edge>
    <edge source="NAM" target="AUT">
      <data key="d0">24481</data>
    </edge>
    <edge source="NAM" target="CHN">
      <data key="d0">126151</data>
    </edge>
    <edge source="NAM" target="DNK">
      <data key="d0">11306</data>
    </edge>
    <edge source="NAM" target="FRA">
      <data key="d0">1090377</data>
    </edge>
    <edge source="NAM" target="DEU">
      <data key="d0">597674</data>
    </edge>
    <edge source="NAM" target="HKG">
      <data key="d0">132811</data>
    </edge>
    <edge source="NAM" target="HUN">
      <data key="d0">19761</data>
    </edge>
    <edge source="NAM" target="ISR">
      <data key="d0">189159</data>
    </edge>
    <edge source="NAM" target="ITA">
      <data key="d0">258721</data>
    </edge>
    <edge source="NAM" target="POL">
      <data key="d0">343897</data>
    </edge>
    <edge source="NAM" target="ZAF">
      <data key="d0">210294</data>
    </edge>
    <edge source="NAM" target="ESP">
      <data key="d0">116133</data>
    </edge>
    <edge source="NAM" target="SWE">
      <data key="d0">11041</data>
    </edge>
    <edge source="NAM" target="USA">
      <data key="d0">228178</data>
    </edge>
    <edge source="BEN" target="FRA">
      <data key="d0">10287</data>
    </edge>
    <edge source="BEN" target="IND">
      <data key="d0">212363</data>
    </edge>
    <edge source="GTM" target="BEL">
      <data key="d0">358372</data>
    </edge>
    <edge source="GTM" target="BRA">
      <data key="d0">235117</data>
    </edge>
    <edge source="GTM" target="CAN">
      <data key="d0">1380135</data>
    </edge>
    <edge source="GTM" target="CHL">
      <data key="d0">13676</data>
    </edge>
    <edge source="GTM" target="CHN">
      <data key="d0">44810</data>
    </edge>
    <edge source="GTM" target="COL">
      <data key="d0">251499</data>
    </edge>
    <edge source="GTM" target="CRI">
      <data key="d0">1199070</data>
    </edge>
    <edge source="GTM" target="HRV">
      <data key="d0">22190</data>
    </edge>
    <edge source="GTM" target="DNK">
      <data key="d0">268379</data>
    </edge>
    <edge source="GTM" target="ECU">
      <data key="d0">130778</data>
    </edge>
    <edge source="GTM" target="SLV">
      <data key="d0">6610622</data>
    </edge>
    <edge source="GTM" target="FRA">
      <data key="d0">242189</data>
    </edge>
    <edge source="GTM" target="DEU">
      <data key="d0">4027236</data>
    </edge>
    <edge source="GTM" target="GRC">
      <data key="d0">23000</data>
    </edge>
    <edge source="GTM" target="HND">
      <data key="d0">4629871</data>
    </edge>
    <edge source="GTM" target="HKG">
      <data key="d0">140369</data>
    </edge>
    <edge source="GTM" target="ISR">
      <data key="d0">391870</data>
    </edge>
    <edge source="GTM" target="ITA">
      <data key="d0">362075</data>
    </edge>
    <edge source="GTM" target="JPN">
      <data key="d0">2644525</data>
    </edge>
    <edge source="GTM" target="MEX">
      <data key="d0">160432</data>
    </edge>
    <edge source="GTM" target="NLD">
      <data key="d0">40552515</data>
    </edge>
    <edge source="GTM" target="NZL">
      <data key="d0">36859</data>
    </edge>
    <edge source="GTM" target="NIC">
      <data key="d0">2106699</data>
    </edge>
    <edge source="GTM" target="PAN">
      <data key="d0">287469</data>
    </edge>
    <edge source="GTM" target="PER">
      <data key="d0">99577</data>
    </edge>
    <edge source="GTM" target="PHL">
      <data key="d0">84751</data>
    </edge>
    <edge source="GTM" target="PRT">
      <data key="d0">40343</data>
    </edge>
    <edge source="GTM" target="SAU">
      <data key="d0">73019</data>
    </edge>
    <edge source="GTM" target="ZAF">
      <data key="d0">22352</data>
    </edge>
    <edge source="GTM" target="ESP">
      <data key="d0">383837</data>
    </edge>
    <edge source="GTM" target="CHE">
      <data key="d0">37902</data>
    </edge>
    <edge source="GTM" target="THA">
      <data key="d0">260070</data>
    </edge>
    <edge source="GTM" target="TUR">
      <data key="d0">168450</data>
    </edge>
    <edge source="GTM" target="GBR">
      <data key="d0">22013</data>
    </edge>
    <edge source="GTM" target="USA">
      <data key="d0">49422893</data>
    </edge>
    <edge source="MOZ" target="GHA">
      <data key="d0">33156</data>
    </edge>
    <edge source="MOZ" target="HKG">
      <data key="d0">198401</data>
    </edge>
    <edge source="MOZ" target="MWI">
      <data key="d0">21051</data>
    </edge>
    <edge source="MOZ" target="PRT">
      <data key="d0">51844</data>
    </edge>
    <edge source="MOZ" target="IND">
      <data key="d0">36548</data>
    </edge>
    <edge source="MOZ" target="VNM">
      <data key="d0">31487</data>
    </edge>
    <edge source="MOZ" target="ZAF">
      <data key="d0">32132</data>
    </edge>
    <edge source="MOZ" target="ZWE">
      <data key="d0">17461</data>
    </edge>
    <edge source="MOZ" target="USA">
      <data key="d0">33128</data>
    </edge>
    <edge source="TZA" target="AUS">
      <data key="d0">124286</data>
    </edge>
    <edge source="TZA" target="AUT">
      <data key="d0">25874</data>
    </edge>
    <edge source="TZA" target="BEL">
      <data key="d0">25609</data>
    </edge>
    <edge source="TZA" target="BGR">
      <data key="d0">17704</data>
    </edge>
    <edge source="TZA" target="CAN">
      <data key="d0">115490</data>
    </edge>
    <edge source="TZA" target="CHN">
      <data key="d0">335264</data>
    </edge>
    <edge source="TZA" target="CZE">
      <data key="d0">11814</data>
    </edge>
    <edge source="TZA" target="DNK">
      <data key="d0">64822</data>
    </edge>
    <edge source="TZA" target="FRA">
      <data key="d0">322816</data>
    </edge>
    <edge source="TZA" target="DEU">
      <data key="d0">256260</data>
    </edge>
    <edge source="TZA" target="GRC">
      <data key="d0">34496</data>
    </edge>
    <edge source="TZA" target="HKG">
      <data key="d0">55435</data>
    </edge>
    <edge source="TZA" target="HUN">
      <data key="d0">31561</data>
    </edge>
    <edge source="TZA" target="IDN">
      <data key="d0">25464</data>
    </edge>
    <edge source="TZA" target="ITA">
      <data key="d0">452653</data>
    </edge>
    <edge source="TZA" target="JPN">
      <data key="d0">271088</data>
    </edge>
    <edge source="TZA" target="KOR">
      <data key="d0">11255</data>
    </edge>
    <edge source="TZA" target="OMN">
      <data key="d0">15462</data>
    </edge>
    <edge source="TZA" target="NLD">
      <data key="d0">26872371</data>
    </edge>
    <edge source="TZA" target="NZL">
      <data key="d0">83225</data>
    </edge>
    <edge source="TZA" target="NOR">
      <data key="d0">367895</data>
    </edge>
    <edge source="TZA" target="PAK">
      <data key="d0">71448</data>
    </edge>
    <edge source="TZA" target="POL">
      <data key="d0">11216</data>
    </edge>
    <edge source="TZA" target="RUS">
      <data key="d0">118529</data>
    </edge>
    <edge source="TZA" target="SAU">
      <data key="d0">11070</data>
    </edge>
    <edge source="TZA" target="IND">
      <data key="d0">1720725</data>
    </edge>
    <edge source="TZA" target="VNM">
      <data key="d0">241397</data>
    </edge>
    <edge source="TZA" target="ZAF">
      <data key="d0">911101</data>
    </edge>
    <edge source="TZA" target="ZWE">
      <data key="d0">38949</data>
    </edge>
    <edge source="TZA" target="ESP">
      <data key="d0">207516</data>
    </edge>
    <edge source="TZA" target="SWE">
      <data key="d0">384153</data>
    </edge>
    <edge source="TZA" target="CHE">
      <data key="d0">1340033</data>
    </edge>
    <edge source="TZA" target="THA">
      <data key="d0">482167</data>
    </edge>
    <edge source="TZA" target="ARE">
      <data key="d0">109733</data>
    </edge>
    <edge source="TZA" target="UKR">
      <data key="d0">13990</data>
    </edge>
    <edge source="TZA" target="GBR">
      <data key="d0">832840</data>
    </edge>
    <edge source="TZA" target="USA">
      <data key="d0">2085983</data>
    </edge>
    <edge source="BDI" target="BEL">
      <data key="d0">11088</data>
    </edge>
    <edge source="BDI" target="CHN">
      <data key="d0">47220</data>
    </edge>
    <edge source="BDI" target="ETH">
      <data key="d0">15147</data>
    </edge>
    <edge source="BDI" target="TZA">
      <data key="d0">201894</data>
    </edge>
    <edge source="KHM" target="CHN">
      <data key="d0">14943</data>
    </edge>
    <edge source="KHM" target="GHA">
      <data key="d0">36759</data>
    </edge>
    <edge source="KHM" target="VNM">
      <data key="d0">35981</data>
    </edge>
    <edge source="KHM" target="THA">
      <data key="d0">41246</data>
    </edge>
    <edge source="JAM" target="CAN">
      <data key="d0">44585</data>
    </edge>
    <edge source="JAM" target="COL">
      <data key="d0">17472</data>
    </edge>
    <edge source="JAM" target="FRA">
      <data key="d0">115716</data>
    </edge>
    <edge source="JAM" target="DEU">
      <data key="d0">164541</data>
    </edge>
    <edge source="JAM" target="ITA">
      <data key="d0">75608</data>
    </edge>
    <edge source="JAM" target="IND">
      <data key="d0">118175</data>
    </edge>
    <edge source="JAM" target="GBR">
      <data key="d0">67806</data>
    </edge>
    <edge source="JAM" target="USA">
      <data key="d0">652308</data>
    </edge>
    <edge source="CAF" target="CHN">
      <data key="d0">12486</data>
    </edge>
    <edge source="PSE" target="FRA">
      <data key="d0">10859</data>
    </edge>
    <edge source="PSE" target="ISR">
      <data key="d0">2264993</data>
    </edge>
    <edge source="PSE" target="JOR">
      <data key="d0">304903</data>
    </edge>
    <edge source="PSE" target="NLD">
      <data key="d0">32856</data>
    </edge>
    <edge source="PSE" target="RUS">
      <data key="d0">221445</data>
    </edge>
    <edge source="PSE" target="SAU">
      <data key="d0">60535</data>
    </edge>
    <edge source="PSE" target="ARE">
      <data key="d0">195698</data>
    </edge>
    <edge source="PSE" target="USA">
      <data key="d0">841226</data>
    </edge>
    <edge source="MDG" target="DZA">
      <data key="d0">27731</data>
    </edge>
    <edge source="MDG" target="AUS">
      <data key="d0">14532</data>
    </edge>
    <edge source="MDG" target="BEL">
      <data key="d0">83991</data>
    </edge>
    <edge source="MDG" target="CAN">
      <data key="d0">16042</data>
    </edge>
    <edge source="MDG" target="LKA">
      <data key="d0">96972</data>
    </edge>
    <edge source="MDG" target="CHN">
      <data key="d0">2838331</data>
    </edge>
    <edge source="MDG" target="FRA">
      <data key="d0">4265957</data>
    </edge>
    <edge source="MDG" target="DEU">
      <data key="d0">15406538</data>
    </edge>
    <edge source="MDG" target="GRC">
      <data key="d0">13113</data>
    </edge>
    <edge source="MDG" target="HKG">
      <data key="d0">101113</data>
    </edge>
    <edge source="MDG" target="ITA">
      <data key="d0">430906</data>
    </edge>
    <edge source="MDG" target="JPN">
      <data key="d0">197873</data>
    </edge>
    <edge source="MDG" target="KOR">
      <data key="d0">97061</data>
    </edge>
    <edge source="MDG" target="MYS">
      <data key="d0">10806</data>
    </edge>
    <edge source="MDG" target="MUS">
      <data key="d0">17230</data>
    </edge>
    <edge source="MDG" target="MAR">
      <data key="d0">2006862</data>
    </edge>
    <edge source="MDG" target="NLD">
      <data key="d0">168753</data>
    </edge>
    <edge source="MDG" target="PAK">
      <data key="d0">12703</data>
    </edge>
    <edge source="MDG" target="PHL">
      <data key="d0">19693</data>
    </edge>
    <edge source="MDG" target="POL">
      <data key="d0">29778</data>
    </edge>
    <edge source="MDG" target="PRT">
      <data key="d0">106225</data>
    </edge>
    <edge source="MDG" target="IND">
      <data key="d0">1439970</data>
    </edge>
    <edge source="MDG" target="VNM">
      <data key="d0">96738</data>
    </edge>
    <edge source="MDG" target="SVN">
      <data key="d0">12902</data>
    </edge>
    <edge source="MDG" target="ZAF">
      <data key="d0">64371</data>
    </edge>
    <edge source="MDG" target="ESP">
      <data key="d0">62779</data>
    </edge>
    <edge source="MDG" target="ARE">
      <data key="d0">12363</data>
    </edge>
    <edge source="MDG" target="TUR">
      <data key="d0">83371</data>
    </edge>
    <edge source="MDG" target="GBR">
      <data key="d0">16181</data>
    </edge>
    <edge source="MDG" target="USA">
      <data key="d0">1784978</data>
    </edge>
    <edge source="MRT" target="FRA">
      <data key="d0">74224</data>
    </edge>
  </graph>
</graphml>
