# Supplementary material for: Core-periphery structure in sectoral international trade networks: A new approach to an old theory
Source: PLoS One. 2020 Apr 2;15(4):e0229547. doi: 10.1371/journal.pone.0229547 (PMC7117750; doi:10.1371/journal.pone.0229547)
Supplement: S8 File — (ZIP) [file pone.0229547.s008.zip › S8_File/Networks 2016/3-FISH,CRUSTACEANS,MOLLUSC.graphml]

<?xml version='1.0' encoding='utf-8'?>
<graphml xmlns="http://graphml.graphdrawing.org/xmlns" xmlns:xsi="http://www.w3.org/2001/XMLSchema-instance" xsi:schemaLocation="http://graphml.graphdrawing.org/xmlns http://graphml.graphdrawing.org/xmlns/1.0/graphml.xsd">
  <key attr.name="weight" attr.type="long" for="edge" id="d0" />
  <graph edgedefault="directed">
    <node id="ALB" />
    <node id="HRV" />
    <node id="EST" />
    <node id="GRC" />
    <node id="ITA" />
    <node id="ROU" />
    <node id="SRB" />
    <node id="ESP" />
    <node id="SWE" />
    <node id="MKD" />
    <node id="DZA" />
    <node id="FRA" />
    <node id="HKG" />
    <node id="MYS" />
    <node id="SAU" />
    <node id="VNM" />
    <node id="TUN" />
    <node id="EGY" />
    <node id="AZE" />
    <node id="RUS" />
    <node id="ARG" />
    <node id="AUS" />
    <node id="ARM" />
    <node id="BEL" />
    <node id="BOL" />
    <node id="BRA" />
    <node id="BGR" />
    <node id="BLR" />
    <node id="CMR" />
    <node id="CAN" />
    <node id="CHL" />
    <node id="CHN" />
    <node id="COL" />
    <node id="CRI" />
    <node id="CZE" />
    <node id="BEN" />
    <node id="DNK" />
    <node id="ECU" />
    <node id="SLV" />
    <node id="GEO" />
    <node id="PSE" />
    <node id="DEU" />
    <node id="GHA" />
    <node id="GTM" />
    <node id="HUN" />
    <node id="IDN" />
    <node id="ISR" />
    <node id="CIV" />
    <node id="JPN" />
    <node id="JOR" />
    <node id="KOR" />
    <node id="LBN" />
    <node id="LVA" />
    <node id="LTU" />
    <node id="MUS" />
    <node id="MEX" />
    <node id="MDA" />
    <node id="MAR" />
    <node id="MOZ" />
    <node id="NAM" />
    <node id="NLD" />
    <node id="NZL" />
    <node id="NOR" />
    <node id="PRY" />
    <node id="PER" />
    <node id="POL" />
    <node id="PRT" />
    <node id="SEN" />
    <node id="IND" />
    <node id="SGP" />
    <node id="SVK" />
    <node id="SVN" />
    <node id="ZAF" />
    <node id="CHE" />
    <node id="THA" />
    <node id="TGO" />
    <node id="ARE" />
    <node id="TUR" />
    <node id="UKR" />
    <node id="GBR" />
    <node id="USA" />
    <node id="URY" />
    <node id="KHM" />
    <node id="LKA" />
    <node id="PHL" />
    <node id="AUT" />
    <node id="IRL" />
    <node id="BDI" />
    <node id="CAF" />
    <node id="ETH" />
    <node id="FIN" />
    <node id="TZA" />
    <node id="BWA" />
    <node id="KAZ" />
    <node id="KGZ" />
    <node id="GMB" />
    <node id="JAM" />
    <node id="PAN" />
    <node id="BFA" />
    <node id="PAK" />
    <node id="HND" />
    <node id="NIC" />
    <node id="MDG" />
    <node id="OMN" />
    <node id="NER" />
    <node id="UGA" />
    <node id="MRT" />
    <node id="MWI" />
    <node id="ZWE" />
    <edge source="ALB" target="HRV">
      <data key="d0">579994</data>
    </edge>
    <edge source="ALB" target="EST">
      <data key="d0">3174979</data>
    </edge>
    <edge source="ALB" target="GRC">
      <data key="d0">467042</data>
    </edge>
    <edge source="ALB" target="ITA">
      <data key="d0">45468872</data>
    </edge>
    <edge source="ALB" target="ROU">
      <data key="d0">1877737</data>
    </edge>
    <edge source="ALB" target="SRB">
      <data key="d0">1108014</data>
    </edge>
    <edge source="ALB" target="ESP">
      <data key="d0">6313865</data>
    </edge>
    <edge source="ALB" target="SWE">
      <data key="d0">3297406</data>
    </edge>
    <edge source="ALB" target="MKD">
      <data key="d0">70792</data>
    </edge>
    <edge source="HRV" target="ALB">
      <data key="d0">10782195</data>
    </edge>
    <edge source="HRV" target="AZE">
      <data key="d0">13491</data>
    </edge>
    <edge source="HRV" target="AUS">
      <data key="d0">212729</data>
    </edge>
    <edge source="HRV" target="AUT">
      <data key="d0">2820105</data>
    </edge>
    <edge source="HRV" target="BGR">
      <data key="d0">799934</data>
    </edge>
    <edge source="HRV" target="CAN">
      <data key="d0">362140</data>
    </edge>
    <edge source="HRV" target="CHN">
      <data key="d0">33758</data>
    </edge>
    <edge source="HRV" target="CZE">
      <data key="d0">2366124</data>
    </edge>
    <edge source="HRV" target="FRA">
      <data key="d0">5291632</data>
    </edge>
    <edge source="HRV" target="DEU">
      <data key="d0">6203037</data>
    </edge>
    <edge source="HRV" target="GRC">
      <data key="d0">512705</data>
    </edge>
    <edge source="HRV" target="HUN">
      <data key="d0">2478546</data>
    </edge>
    <edge source="HRV" target="ITA">
      <data key="d0">64421570</data>
    </edge>
    <edge source="HRV" target="JPN">
      <data key="d0">27981133</data>
    </edge>
    <edge source="HRV" target="KOR">
      <data key="d0">1929728</data>
    </edge>
    <edge source="HRV" target="MAR">
      <data key="d0">143252</data>
    </edge>
    <edge source="HRV" target="NLD">
      <data key="d0">449554</data>
    </edge>
    <edge source="HRV" target="NZL">
      <data key="d0">18223</data>
    </edge>
    <edge source="HRV" target="POL">
      <data key="d0">3815431</data>
    </edge>
    <edge source="HRV" target="PRT">
      <data key="d0">325639</data>
    </edge>
    <edge source="HRV" target="ROU">
      <data key="d0">958907</data>
    </edge>
    <edge source="HRV" target="SRB">
      <data key="d0">10612864</data>
    </edge>
    <edge source="HRV" target="SVK">
      <data key="d0">469690</data>
    </edge>
    <edge source="HRV" target="SVN">
      <data key="d0">24495402</data>
    </edge>
    <edge source="HRV" target="ESP">
      <data key="d0">13953430</data>
    </edge>
    <edge source="HRV" target="SWE">
      <data key="d0">135611</data>
    </edge>
    <edge source="HRV" target="TUN">
      <data key="d0">930186</data>
    </edge>
    <edge source="HRV" target="UKR">
      <data key="d0">93953</data>
    </edge>
    <edge source="HRV" target="MKD">
      <data key="d0">1202271</data>
    </edge>
    <edge source="HRV" target="USA">
      <data key="d0">403504</data>
    </edge>
    <edge source="EST" target="ALB">
      <data key="d0">84137</data>
    </edge>
    <edge source="EST" target="DZA">
      <data key="d0">177626</data>
    </edge>
    <edge source="EST" target="AZE">
      <data key="d0">13949</data>
    </edge>
    <edge source="EST" target="AUS">
      <data key="d0">274554</data>
    </edge>
    <edge source="EST" target="AUT">
      <data key="d0">14858</data>
    </edge>
    <edge source="EST" target="ARM">
      <data key="d0">13379</data>
    </edge>
    <edge source="EST" target="BEL">
      <data key="d0">36687</data>
    </edge>
    <edge source="EST" target="BGR">
      <data key="d0">584165</data>
    </edge>
    <edge source="EST" target="BLR">
      <data key="d0">8780677</data>
    </edge>
    <edge source="EST" target="CAN">
      <data key="d0">406722</data>
    </edge>
    <edge source="EST" target="CHN">
      <data key="d0">5405892</data>
    </edge>
    <edge source="EST" target="HRV">
      <data key="d0">100639</data>
    </edge>
    <edge source="EST" target="CZE">
      <data key="d0">684957</data>
    </edge>
    <edge source="EST" target="BEN">
      <data key="d0">75184</data>
    </edge>
    <edge source="EST" target="DNK">
      <data key="d0">7414964</data>
    </edge>
    <edge source="EST" target="FIN">
      <data key="d0">30256151</data>
    </edge>
    <edge source="EST" target="FRA">
      <data key="d0">2305125</data>
    </edge>
    <edge source="EST" target="GEO">
      <data key="d0">228644</data>
    </edge>
    <edge source="EST" target="DEU">
      <data key="d0">7896080</data>
    </edge>
    <edge source="EST" target="GHA">
      <data key="d0">14423</data>
    </edge>
    <edge source="EST" target="GRC">
      <data key="d0">65014</data>
    </edge>
    <edge source="EST" target="HUN">
      <data key="d0">902441</data>
    </edge>
    <edge source="EST" target="ITA">
      <data key="d0">1316386</data>
    </edge>
    <edge source="EST" target="JPN">
      <data key="d0">4600472</data>
    </edge>
    <edge source="EST" target="KAZ">
      <data key="d0">1548616</data>
    </edge>
    <edge source="EST" target="KGZ">
      <data key="d0">53628</data>
    </edge>
    <edge source="EST" target="LBN">
      <data key="d0">53423</data>
    </edge>
    <edge source="EST" target="LVA">
      <data key="d0">8946746</data>
    </edge>
    <edge source="EST" target="LTU">
      <data key="d0">4195785</data>
    </edge>
    <edge source="EST" target="MDA">
      <data key="d0">2131067</data>
    </edge>
    <edge source="EST" target="NLD">
      <data key="d0">966789</data>
    </edge>
    <edge source="EST" target="NOR">
      <data key="d0">6162134</data>
    </edge>
    <edge source="EST" target="POL">
      <data key="d0">2414923</data>
    </edge>
    <edge source="EST" target="PRT">
      <data key="d0">82997</data>
    </edge>
    <edge source="EST" target="ROU">
      <data key="d0">564434</data>
    </edge>
    <edge source="EST" target="SRB">
      <data key="d0">1737259</data>
    </edge>
    <edge source="EST" target="SVK">
      <data key="d0">491088</data>
    </edge>
    <edge source="EST" target="VNM">
      <data key="d0">1132086</data>
    </edge>
    <edge source="EST" target="SVN">
      <data key="d0">260859</data>
    </edge>
    <edge source="EST" target="ESP">
      <data key="d0">689390</data>
    </edge>
    <edge source="EST" target="SWE">
      <data key="d0">16064793</data>
    </edge>
    <edge source="EST" target="CHE">
      <data key="d0">9710479</data>
    </edge>
    <edge source="EST" target="UKR">
      <data key="d0">13970607</data>
    </edge>
    <edge source="EST" target="MKD">
      <data key="d0">13927</data>
    </edge>
    <edge source="EST" target="GBR">
      <data key="d0">1406000</data>
    </edge>
    <edge source="EST" target="USA">
      <data key="d0">2416369</data>
    </edge>
    <edge source="GRC" target="ALB">
      <data key="d0">3802938</data>
    </edge>
    <edge source="GRC" target="AUS">
      <data key="d0">757735</data>
    </edge>
    <edge source="GRC" target="AUT">
      <data key="d0">1568100</data>
    </edge>
    <edge source="GRC" target="BEL">
      <data key="d0">1571738</data>
    </edge>
    <edge source="GRC" target="BGR">
      <data key="d0">13221475</data>
    </edge>
    <edge source="GRC" target="CAN">
      <data key="d0">6112872</data>
    </edge>
    <edge source="GRC" target="CHN">
      <data key="d0">175112</data>
    </edge>
    <edge source="GRC" target="HRV">
      <data key="d0">2384263</data>
    </edge>
    <edge source="GRC" target="CZE">
      <data key="d0">1216696</data>
    </edge>
    <edge source="GRC" target="DNK">
      <data key="d0">732141</data>
    </edge>
    <edge source="GRC" target="ETH">
      <data key="d0">11702</data>
    </edge>
    <edge source="GRC" target="FIN">
      <data key="d0">69449</data>
    </edge>
    <edge source="GRC" target="FRA">
      <data key="d0">58368573</data>
    </edge>
    <edge source="GRC" target="DEU">
      <data key="d0">29463398</data>
    </edge>
    <edge source="GRC" target="HKG">
      <data key="d0">2426838</data>
    </edge>
    <edge source="GRC" target="HUN">
      <data key="d0">71054</data>
    </edge>
    <edge source="GRC" target="IDN">
      <data key="d0">14956</data>
    </edge>
    <edge source="GRC" target="IRL">
      <data key="d0">1137105</data>
    </edge>
    <edge source="GRC" target="ISR">
      <data key="d0">1882403</data>
    </edge>
    <edge source="GRC" target="ITA">
      <data key="d0">290544879</data>
    </edge>
    <edge source="GRC" target="JPN">
      <data key="d0">1536059</data>
    </edge>
    <edge source="GRC" target="KAZ">
      <data key="d0">278714</data>
    </edge>
    <edge source="GRC" target="JOR">
      <data key="d0">47921</data>
    </edge>
    <edge source="GRC" target="KOR">
      <data key="d0">126656</data>
    </edge>
    <edge source="GRC" target="LBN">
      <data key="d0">19968</data>
    </edge>
    <edge source="GRC" target="LVA">
      <data key="d0">443766</data>
    </edge>
    <edge source="GRC" target="LTU">
      <data key="d0">311084</data>
    </edge>
    <edge source="GRC" target="MYS">
      <data key="d0">101716</data>
    </edge>
    <edge source="GRC" target="MAR">
      <data key="d0">397147</data>
    </edge>
    <edge source="GRC" target="NLD">
      <data key="d0">70259637</data>
    </edge>
    <edge source="GRC" target="NZL">
      <data key="d0">64169</data>
    </edge>
    <edge source="GRC" target="NOR">
      <data key="d0">234900</data>
    </edge>
    <edge source="GRC" target="PAN">
      <data key="d0">26866</data>
    </edge>
    <edge source="GRC" target="PHL">
      <data key="d0">249506</data>
    </edge>
    <edge source="GRC" target="POL">
      <data key="d0">3391993</data>
    </edge>
    <edge source="GRC" target="PRT">
      <data key="d0">47358131</data>
    </edge>
    <edge source="GRC" target="ROU">
      <data key="d0">8402385</data>
    </edge>
    <edge source="GRC" target="RUS">
      <data key="d0">27265</data>
    </edge>
    <edge source="GRC" target="SRB">
      <data key="d0">430061</data>
    </edge>
    <edge source="GRC" target="SGP">
      <data key="d0">168219</data>
    </edge>
    <edge source="GRC" target="SVK">
      <data key="d0">152416</data>
    </edge>
    <edge source="GRC" target="VNM">
      <data key="d0">55136</data>
    </edge>
    <edge source="GRC" target="SVN">
      <data key="d0">81258</data>
    </edge>
    <edge source="GRC" target="ZAF">
      <data key="d0">50112</data>
    </edge>
    <edge source="GRC" target="ESP">
      <data key="d0">98599218</data>
    </edge>
    <edge source="GRC" target="SWE">
      <data key="d0">78994</data>
    </edge>
    <edge source="GRC" target="CHE">
      <data key="d0">5910936</data>
    </edge>
    <edge source="GRC" target="ARE">
      <data key="d0">1900641</data>
    </edge>
    <edge source="GRC" target="TUN">
      <data key="d0">2655945</data>
    </edge>
    <edge source="GRC" target="TUR">
      <data key="d0">1130563</data>
    </edge>
    <edge source="GRC" target="MKD">
      <data key="d0">2504126</data>
    </edge>
    <edge source="GRC" target="EGY">
      <data key="d0">1133044</data>
    </edge>
    <edge source="GRC" target="GBR">
      <data key="d0">21009604</data>
    </edge>
    <edge source="GRC" target="USA">
      <data key="d0">28604582</data>
    </edge>
    <edge source="ITA" target="ALB">
      <data key="d0">14480529</data>
    </edge>
    <edge source="ITA" target="DZA">
      <data key="d0">417750</data>
    </edge>
    <edge source="ITA" target="AUS">
      <data key="d0">6203922</data>
    </edge>
    <edge source="ITA" target="AUT">
      <data key="d0">47849062</data>
    </edge>
    <edge source="ITA" target="ARM">
      <data key="d0">24347</data>
    </edge>
    <edge source="ITA" target="BEL">
      <data key="d0">16578314</data>
    </edge>
    <edge source="ITA" target="BRA">
      <data key="d0">470589</data>
    </edge>
    <edge source="ITA" target="BGR">
      <data key="d0">1114767</data>
    </edge>
    <edge source="ITA" target="BLR">
      <data key="d0">99420</data>
    </edge>
    <edge source="ITA" target="CAN">
      <data key="d0">10856142</data>
    </edge>
    <edge source="ITA" target="CHL">
      <data key="d0">52625</data>
    </edge>
    <edge source="ITA" target="CHN">
      <data key="d0">498513</data>
    </edge>
    <edge source="ITA" target="COL">
      <data key="d0">14542</data>
    </edge>
    <edge source="ITA" target="CRI">
      <data key="d0">17435</data>
    </edge>
    <edge source="ITA" target="HRV">
      <data key="d0">22855597</data>
    </edge>
    <edge source="ITA" target="CZE">
      <data key="d0">13650463</data>
    </edge>
    <edge source="ITA" target="DNK">
      <data key="d0">1379184</data>
    </edge>
    <edge source="ITA" target="SLV">
      <data key="d0">23547</data>
    </edge>
    <edge source="ITA" target="EST">
      <data key="d0">154117</data>
    </edge>
    <edge source="ITA" target="FIN">
      <data key="d0">489211</data>
    </edge>
    <edge source="ITA" target="FRA">
      <data key="d0">66125954</data>
    </edge>
    <edge source="ITA" target="GEO">
      <data key="d0">397739</data>
    </edge>
    <edge source="ITA" target="DEU">
      <data key="d0">92031420</data>
    </edge>
    <edge source="ITA" target="GHA">
      <data key="d0">170334</data>
    </edge>
    <edge source="ITA" target="GRC">
      <data key="d0">39645415</data>
    </edge>
    <edge source="ITA" target="HKG">
      <data key="d0">3085579</data>
    </edge>
    <edge source="ITA" target="HUN">
      <data key="d0">12597817</data>
    </edge>
    <edge source="ITA" target="IRL">
      <data key="d0">1137322</data>
    </edge>
    <edge source="ITA" target="ISR">
      <data key="d0">3690341</data>
    </edge>
    <edge source="ITA" target="JPN">
      <data key="d0">8053805</data>
    </edge>
    <edge source="ITA" target="KAZ">
      <data key="d0">51576</data>
    </edge>
    <edge source="ITA" target="JOR">
      <data key="d0">486951</data>
    </edge>
    <edge source="ITA" target="KOR">
      <data key="d0">875016</data>
    </edge>
    <edge source="ITA" target="LBN">
      <data key="d0">630086</data>
    </edge>
    <edge source="ITA" target="LVA">
      <data key="d0">954157</data>
    </edge>
    <edge source="ITA" target="LTU">
      <data key="d0">1003227</data>
    </edge>
    <edge source="ITA" target="MDG">
      <data key="d0">11029</data>
    </edge>
    <edge source="ITA" target="MYS">
      <data key="d0">201524</data>
    </edge>
    <edge source="ITA" target="MRT">
      <data key="d0">35357</data>
    </edge>
    <edge source="ITA" target="MEX">
      <data key="d0">75622</data>
    </edge>
    <edge source="ITA" target="MDA">
      <data key="d0">1937224</data>
    </edge>
    <edge source="ITA" target="MAR">
      <data key="d0">570825</data>
    </edge>
    <edge source="ITA" target="OMN">
      <data key="d0">230916</data>
    </edge>
    <edge source="ITA" target="NLD">
      <data key="d0">13764157</data>
    </edge>
    <edge source="ITA" target="NZL">
      <data key="d0">385447</data>
    </edge>
    <edge source="ITA" target="NOR">
      <data key="d0">206320</data>
    </edge>
    <edge source="ITA" target="PER">
      <data key="d0">36744</data>
    </edge>
    <edge source="ITA" target="PHL">
      <data key="d0">172070</data>
    </edge>
    <edge source="ITA" target="POL">
      <data key="d0">11339250</data>
    </edge>
    <edge source="ITA" target="PRT">
      <data key="d0">2682158</data>
    </edge>
    <edge source="ITA" target="ROU">
      <data key="d0">24252414</data>
    </edge>
    <edge source="ITA" target="RUS">
      <data key="d0">1845387</data>
    </edge>
    <edge source="ITA" target="SAU">
      <data key="d0">10735521</data>
    </edge>
    <edge source="ITA" target="SEN">
      <data key="d0">55686</data>
    </edge>
    <edge source="ITA" target="SRB">
      <data key="d0">2579657</data>
    </edge>
    <edge source="ITA" target="IND">
      <data key="d0">395719</data>
    </edge>
    <edge source="ITA" target="SGP">
      <data key="d0">838247</data>
    </edge>
    <edge source="ITA" target="SVK">
      <data key="d0">1920615</data>
    </edge>
    <edge source="ITA" target="VNM">
      <data key="d0">55678</data>
    </edge>
    <edge source="ITA" target="SVN">
      <data key="d0">29677789</data>
    </edge>
    <edge source="ITA" target="ZAF">
      <data key="d0">129365</data>
    </edge>
    <edge source="ITA" target="ESP">
      <data key="d0">137753698</data>
    </edge>
    <edge source="ITA" target="SWE">
      <data key="d0">880762</data>
    </edge>
    <edge source="ITA" target="CHE">
      <data key="d0">31434598</data>
    </edge>
    <edge source="ITA" target="THA">
      <data key="d0">2060650</data>
    </edge>
    <edge source="ITA" target="ARE">
      <data key="d0">4017294</data>
    </edge>
    <edge source="ITA" target="TUN">
      <data key="d0">10854991</data>
    </edge>
    <edge source="ITA" target="TUR">
      <data key="d0">108564</data>
    </edge>
    <edge source="ITA" target="UGA">
      <data key="d0">50908</data>
    </edge>
    <edge source="ITA" target="UKR">
      <data key="d0">1154922</data>
    </edge>
    <edge source="ITA" target="MKD">
      <data key="d0">346217</data>
    </edge>
    <edge source="ITA" target="EGY">
      <data key="d0">2274426</data>
    </edge>
    <edge source="ITA" target="GBR">
      <data key="d0">12277532</data>
    </edge>
    <edge source="ITA" target="USA">
      <data key="d0">11131049</data>
    </edge>
    <edge source="ITA" target="URY">
      <data key="d0">57582</data>
    </edge>
    <edge source="ROU" target="BEL">
      <data key="d0">38301</data>
    </edge>
    <edge source="ROU" target="BGR">
      <data key="d0">3023040</data>
    </edge>
    <edge source="ROU" target="CHN">
      <data key="d0">23975</data>
    </edge>
    <edge source="ROU" target="HRV">
      <data key="d0">96622</data>
    </edge>
    <edge source="ROU" target="CZE">
      <data key="d0">207164</data>
    </edge>
    <edge source="ROU" target="DNK">
      <data key="d0">13830</data>
    </edge>
    <edge source="ROU" target="FRA">
      <data key="d0">10157203</data>
    </edge>
    <edge source="ROU" target="DEU">
      <data key="d0">170048</data>
    </edge>
    <edge source="ROU" target="HUN">
      <data key="d0">1234470</data>
    </edge>
    <edge source="ROU" target="IRL">
      <data key="d0">15589</data>
    </edge>
    <edge source="ROU" target="ITA">
      <data key="d0">1987458</data>
    </edge>
    <edge source="ROU" target="JPN">
      <data key="d0">34141</data>
    </edge>
    <edge source="ROU" target="KOR">
      <data key="d0">966861</data>
    </edge>
    <edge source="ROU" target="MDA">
      <data key="d0">2875497</data>
    </edge>
    <edge source="ROU" target="NLD">
      <data key="d0">28526</data>
    </edge>
    <edge source="ROU" target="SRB">
      <data key="d0">30794</data>
    </edge>
    <edge source="ROU" target="SVK">
      <data key="d0">10025</data>
    </edge>
    <edge source="ROU" target="VNM">
      <data key="d0">827433</data>
    </edge>
    <edge source="ROU" target="ESP">
      <data key="d0">1026081</data>
    </edge>
    <edge source="ROU" target="THA">
      <data key="d0">183941</data>
    </edge>
    <edge source="ROU" target="ARE">
      <data key="d0">30000</data>
    </edge>
    <edge source="ROU" target="GBR">
      <data key="d0">1424049</data>
    </edge>
    <edge source="SRB" target="ALB">
      <data key="d0">546216</data>
    </edge>
    <edge source="SRB" target="AUT">
      <data key="d0">102909</data>
    </edge>
    <edge source="SRB" target="HRV">
      <data key="d0">103383</data>
    </edge>
    <edge source="SRB" target="DNK">
      <data key="d0">2987356</data>
    </edge>
    <edge source="SRB" target="DEU">
      <data key="d0">89108</data>
    </edge>
    <edge source="SRB" target="ITA">
      <data key="d0">4838823</data>
    </edge>
    <edge source="SRB" target="POL">
      <data key="d0">47356</data>
    </edge>
    <edge source="SRB" target="ROU">
      <data key="d0">28341</data>
    </edge>
    <edge source="SRB" target="MKD">
      <data key="d0">690604</data>
    </edge>
    <edge source="ESP" target="ALB">
      <data key="d0">6318410</data>
    </edge>
    <edge source="ESP" target="DZA">
      <data key="d0">28689986</data>
    </edge>
    <edge source="ESP" target="AZE">
      <data key="d0">359658</data>
    </edge>
    <edge source="ESP" target="ARG">
      <data key="d0">7144037</data>
    </edge>
    <edge source="ESP" target="AUS">
      <data key="d0">3059640</data>
    </edge>
    <edge source="ESP" target="AUT">
      <data key="d0">10971745</data>
    </edge>
    <edge source="ESP" target="ARM">
      <data key="d0">73793</data>
    </edge>
    <edge source="ESP" target="BEL">
      <data key="d0">40348890</data>
    </edge>
    <edge source="ESP" target="BOL">
      <data key="d0">23001</data>
    </edge>
    <edge source="ESP" target="BRA">
      <data key="d0">5889126</data>
    </edge>
    <edge source="ESP" target="BGR">
      <data key="d0">8854540</data>
    </edge>
    <edge source="ESP" target="CMR">
      <data key="d0">7485063</data>
    </edge>
    <edge source="ESP" target="CAN">
      <data key="d0">4420970</data>
    </edge>
    <edge source="ESP" target="CAF">
      <data key="d0">55462</data>
    </edge>
    <edge source="ESP" target="LKA">
      <data key="d0">53761</data>
    </edge>
    <edge source="ESP" target="CHL">
      <data key="d0">5944268</data>
    </edge>
    <edge source="ESP" target="CHN">
      <data key="d0">36582648</data>
    </edge>
    <edge source="ESP" target="COL">
      <data key="d0">1621039</data>
    </edge>
    <edge source="ESP" target="CRI">
      <data key="d0">1823815</data>
    </edge>
    <edge source="ESP" target="HRV">
      <data key="d0">31972691</data>
    </edge>
    <edge source="ESP" target="CZE">
      <data key="d0">13315701</data>
    </edge>
    <edge source="ESP" target="BEN">
      <data key="d0">1796884</data>
    </edge>
    <edge source="ESP" target="DNK">
      <data key="d0">11005637</data>
    </edge>
    <edge source="ESP" target="ECU">
      <data key="d0">39721706</data>
    </edge>
    <edge source="ESP" target="SLV">
      <data key="d0">812734</data>
    </edge>
    <edge source="ESP" target="ETH">
      <data key="d0">72489</data>
    </edge>
    <edge source="ESP" target="EST">
      <data key="d0">578493</data>
    </edge>
    <edge source="ESP" target="FIN">
      <data key="d0">3627209</data>
    </edge>
    <edge source="ESP" target="FRA">
      <data key="d0">508429832</data>
    </edge>
    <edge source="ESP" target="GEO">
      <data key="d0">2226512</data>
    </edge>
    <edge source="ESP" target="GMB">
      <data key="d0">128013</data>
    </edge>
    <edge source="ESP" target="DEU">
      <data key="d0">105179687</data>
    </edge>
    <edge source="ESP" target="GHA">
      <data key="d0">6292599</data>
    </edge>
    <edge source="ESP" target="GRC">
      <data key="d0">63875714</data>
    </edge>
    <edge source="ESP" target="GTM">
      <data key="d0">336934</data>
    </edge>
    <edge source="ESP" target="HND">
      <data key="d0">318056</data>
    </edge>
    <edge source="ESP" target="HKG">
      <data key="d0">24803773</data>
    </edge>
    <edge source="ESP" target="HUN">
      <data key="d0">6441836</data>
    </edge>
    <edge source="ESP" target="IDN">
      <data key="d0">1227794</data>
    </edge>
    <edge source="ESP" target="IRL">
      <data key="d0">4002862</data>
    </edge>
    <edge source="ESP" target="ISR">
      <data key="d0">2393175</data>
    </edge>
    <edge source="ESP" target="ITA">
      <data key="d0">1305832719</data>
    </edge>
    <edge source="ESP" target="CIV">
      <data key="d0">16688463</data>
    </edge>
    <edge source="ESP" target="JAM">
      <data key="d0">2135879</data>
    </edge>
    <edge source="ESP" target="JPN">
      <data key="d0">72757374</data>
    </edge>
    <edge source="ESP" target="JOR">
      <data key="d0">656191</data>
    </edge>
    <edge source="ESP" target="KOR">
      <data key="d0">21513635</data>
    </edge>
    <edge source="ESP" target="LBN">
      <data key="d0">485817</data>
    </edge>
    <edge source="ESP" target="LVA">
      <data key="d0">2202106</data>
    </edge>
    <edge source="ESP" target="LTU">
      <data key="d0">4417636</data>
    </edge>
    <edge source="ESP" target="MDG">
      <data key="d0">8400268</data>
    </edge>
    <edge source="ESP" target="MYS">
      <data key="d0">3049854</data>
    </edge>
    <edge source="ESP" target="MRT">
      <data key="d0">2760358</data>
    </edge>
    <edge source="ESP" target="MUS">
      <data key="d0">41988260</data>
    </edge>
    <edge source="ESP" target="MEX">
      <data key="d0">8528761</data>
    </edge>
    <edge source="ESP" target="MDA">
      <data key="d0">2412583</data>
    </edge>
    <edge source="ESP" target="MAR">
      <data key="d0">28831682</data>
    </edge>
    <edge source="ESP" target="MOZ">
      <data key="d0">1925287</data>
    </edge>
    <edge source="ESP" target="OMN">
      <data key="d0">556932</data>
    </edge>
    <edge source="ESP" target="NAM">
      <data key="d0">1075936</data>
    </edge>
    <edge source="ESP" target="NLD">
      <data key="d0">59008108</data>
    </edge>
    <edge source="ESP" target="NZL">
      <data key="d0">185123</data>
    </edge>
    <edge source="ESP" target="NIC">
      <data key="d0">50394</data>
    </edge>
    <edge source="ESP" target="NOR">
      <data key="d0">883402</data>
    </edge>
    <edge source="ESP" target="PAN">
      <data key="d0">956868</data>
    </edge>
    <edge source="ESP" target="PRY">
      <data key="d0">175157</data>
    </edge>
    <edge source="ESP" target="PER">
      <data key="d0">2013179</data>
    </edge>
    <edge source="ESP" target="PHL">
      <data key="d0">858287</data>
    </edge>
    <edge source="ESP" target="POL">
      <data key="d0">23447850</data>
    </edge>
    <edge source="ESP" target="PRT">
      <data key="d0">736716147</data>
    </edge>
    <edge source="ESP" target="ROU">
      <data key="d0">18924887</data>
    </edge>
    <edge source="ESP" target="SAU">
      <data key="d0">2838126</data>
    </edge>
    <edge source="ESP" target="SEN">
      <data key="d0">3506858</data>
    </edge>
    <edge source="ESP" target="SRB">
      <data key="d0">9196938</data>
    </edge>
    <edge source="ESP" target="IND">
      <data key="d0">100816</data>
    </edge>
    <edge source="ESP" target="SGP">
      <data key="d0">14654955</data>
    </edge>
    <edge source="ESP" target="SVK">
      <data key="d0">8003065</data>
    </edge>
    <edge source="ESP" target="VNM">
      <data key="d0">39974737</data>
    </edge>
    <edge source="ESP" target="SVN">
      <data key="d0">20663873</data>
    </edge>
    <edge source="ESP" target="ZAF">
      <data key="d0">5599299</data>
    </edge>
    <edge source="ESP" target="SWE">
      <data key="d0">7877325</data>
    </edge>
    <edge source="ESP" target="CHE">
      <data key="d0">19864240</data>
    </edge>
    <edge source="ESP" target="THA">
      <data key="d0">24972490</data>
    </edge>
    <edge source="ESP" target="TGO">
      <data key="d0">2208576</data>
    </edge>
    <edge source="ESP" target="ARE">
      <data key="d0">2999854</data>
    </edge>
    <edge source="ESP" target="TUN">
      <data key="d0">4373820</data>
    </edge>
    <edge source="ESP" target="TUR">
      <data key="d0">13240352</data>
    </edge>
    <edge source="ESP" target="UKR">
      <data key="d0">13392150</data>
    </edge>
    <edge source="ESP" target="MKD">
      <data key="d0">832347</data>
    </edge>
    <edge source="ESP" target="EGY">
      <data key="d0">25915249</data>
    </edge>
    <edge source="ESP" target="GBR">
      <data key="d0">109399436</data>
    </edge>
    <edge source="ESP" target="TZA">
      <data key="d0">440885</data>
    </edge>
    <edge source="ESP" target="USA">
      <data key="d0">97083368</data>
    </edge>
    <edge source="ESP" target="BFA">
      <data key="d0">90335</data>
    </edge>
    <edge source="ESP" target="URY">
      <data key="d0">3792572</data>
    </edge>
    <edge source="SWE" target="AUS">
      <data key="d0">3179707</data>
    </edge>
    <edge source="SWE" target="AUT">
      <data key="d0">4830076</data>
    </edge>
    <edge source="SWE" target="BEL">
      <data key="d0">72332448</data>
    </edge>
    <edge source="SWE" target="BRA">
      <data key="d0">14033</data>
    </edge>
    <edge source="SWE" target="BGR">
      <data key="d0">4870537</data>
    </edge>
    <edge source="SWE" target="BLR">
      <data key="d0">42683</data>
    </edge>
    <edge source="SWE" target="CAN">
      <data key="d0">2111229</data>
    </edge>
    <edge source="SWE" target="CHN">
      <data key="d0">408353</data>
    </edge>
    <edge source="SWE" target="COL">
      <data key="d0">19178</data>
    </edge>
    <edge source="SWE" target="HRV">
      <data key="d0">7312238</data>
    </edge>
    <edge source="SWE" target="CZE">
      <data key="d0">89019739</data>
    </edge>
    <edge source="SWE" target="DNK">
      <data key="d0">172259852</data>
    </edge>
    <edge source="SWE" target="ETH">
      <data key="d0">65018</data>
    </edge>
    <edge source="SWE" target="EST">
      <data key="d0">33333302</data>
    </edge>
    <edge source="SWE" target="FIN">
      <data key="d0">111087658</data>
    </edge>
    <edge source="SWE" target="FRA">
      <data key="d0">758550569</data>
    </edge>
    <edge source="SWE" target="GEO">
      <data key="d0">87471</data>
    </edge>
    <edge source="SWE" target="DEU">
      <data key="d0">201018708</data>
    </edge>
    <edge source="SWE" target="GRC">
      <data key="d0">12548094</data>
    </edge>
    <edge source="SWE" target="HKG">
      <data key="d0">574642</data>
    </edge>
    <edge source="SWE" target="HUN">
      <data key="d0">813783</data>
    </edge>
    <edge source="SWE" target="IRL">
      <data key="d0">3566192</data>
    </edge>
    <edge source="SWE" target="ISR">
      <data key="d0">166756</data>
    </edge>
    <edge source="SWE" target="ITA">
      <data key="d0">350758552</data>
    </edge>
    <edge source="SWE" target="JPN">
      <data key="d0">1006617</data>
    </edge>
    <edge source="SWE" target="KOR">
      <data key="d0">109339</data>
    </edge>
    <edge source="SWE" target="LVA">
      <data key="d0">42498917</data>
    </edge>
    <edge source="SWE" target="LTU">
      <data key="d0">236239299</data>
    </edge>
    <edge source="SWE" target="MYS">
      <data key="d0">76128</data>
    </edge>
    <edge source="SWE" target="MDA">
      <data key="d0">23973</data>
    </edge>
    <edge source="SWE" target="NLD">
      <data key="d0">190138290</data>
    </edge>
    <edge source="SWE" target="NOR">
      <data key="d0">57612667</data>
    </edge>
    <edge source="SWE" target="PAN">
      <data key="d0">21751</data>
    </edge>
    <edge source="SWE" target="PHL">
      <data key="d0">11811</data>
    </edge>
    <edge source="SWE" target="POL">
      <data key="d0">914895517</data>
    </edge>
    <edge source="SWE" target="PRT">
      <data key="d0">319239803</data>
    </edge>
    <edge source="SWE" target="ROU">
      <data key="d0">11096756</data>
    </edge>
    <edge source="SWE" target="RUS">
      <data key="d0">419229</data>
    </edge>
    <edge source="SWE" target="SAU">
      <data key="d0">493368</data>
    </edge>
    <edge source="SWE" target="SGP">
      <data key="d0">239142</data>
    </edge>
    <edge source="SWE" target="SVK">
      <data key="d0">597796</data>
    </edge>
    <edge source="SWE" target="VNM">
      <data key="d0">159857</data>
    </edge>
    <edge source="SWE" target="ESP">
      <data key="d0">410001826</data>
    </edge>
    <edge source="SWE" target="CHE">
      <data key="d0">3821121</data>
    </edge>
    <edge source="SWE" target="THA">
      <data key="d0">128751</data>
    </edge>
    <edge source="SWE" target="ARE">
      <data key="d0">198680</data>
    </edge>
    <edge source="SWE" target="TUR">
      <data key="d0">99048</data>
    </edge>
    <edge source="SWE" target="UKR">
      <data key="d0">22920</data>
    </edge>
    <edge source="SWE" target="GBR">
      <data key="d0">388662090</data>
    </edge>
    <edge source="SWE" target="USA">
      <data key="d0">5467631</data>
    </edge>
    <edge source="MKD" target="GRC">
      <data key="d0">78441</data>
    </edge>
    <edge source="MKD" target="SRB">
      <data key="d0">925849</data>
    </edge>
    <edge source="DZA" target="FRA">
      <data key="d0">243523</data>
    </edge>
    <edge source="DZA" target="HKG">
      <data key="d0">68236</data>
    </edge>
    <edge source="DZA" target="ITA">
      <data key="d0">70362</data>
    </edge>
    <edge source="DZA" target="MYS">
      <data key="d0">15374</data>
    </edge>
    <edge source="DZA" target="SAU">
      <data key="d0">121023</data>
    </edge>
    <edge source="DZA" target="VNM">
      <data key="d0">34733</data>
    </edge>
    <edge source="DZA" target="ESP">
      <data key="d0">4201513</data>
    </edge>
    <edge source="DZA" target="TUN">
      <data key="d0">120246</data>
    </edge>
    <edge source="DZA" target="EGY">
      <data key="d0">180816</data>
    </edge>
    <edge source="FRA" target="ALB">
      <data key="d0">482326</data>
    </edge>
    <edge source="FRA" target="DZA">
      <data key="d0">2866796</data>
    </edge>
    <edge source="FRA" target="AZE">
      <data key="d0">123222</data>
    </edge>
    <edge source="FRA" target="AUS">
      <data key="d0">883493</data>
    </edge>
    <edge source="FRA" target="AUT">
      <data key="d0">19671292</data>
    </edge>
    <edge source="FRA" target="ARM">
      <data key="d0">21384</data>
    </edge>
    <edge source="FRA" target="BEL">
      <data key="d0">187304325</data>
    </edge>
    <edge source="FRA" target="BRA">
      <data key="d0">178105</data>
    </edge>
    <edge source="FRA" target="BGR">
      <data key="d0">635847</data>
    </edge>
    <edge source="FRA" target="BLR">
      <data key="d0">619586</data>
    </edge>
    <edge source="FRA" target="KHM">
      <data key="d0">50541</data>
    </edge>
    <edge source="FRA" target="CMR">
      <data key="d0">111917</data>
    </edge>
    <edge source="FRA" target="CAN">
      <data key="d0">2062642</data>
    </edge>
    <edge source="FRA" target="CAF">
      <data key="d0">86208</data>
    </edge>
    <edge source="FRA" target="CHN">
      <data key="d0">24283876</data>
    </edge>
    <edge source="FRA" target="COL">
      <data key="d0">40296</data>
    </edge>
    <edge source="FRA" target="CRI">
      <data key="d0">281536</data>
    </edge>
    <edge source="FRA" target="HRV">
      <data key="d0">5035144</data>
    </edge>
    <edge source="FRA" target="CZE">
      <data key="d0">4374089</data>
    </edge>
    <edge source="FRA" target="BEN">
      <data key="d0">498895</data>
    </edge>
    <edge source="FRA" target="DNK">
      <data key="d0">22967520</data>
    </edge>
    <edge source="FRA" target="ECU">
      <data key="d0">695365</data>
    </edge>
    <edge source="FRA" target="EST">
      <data key="d0">2012806</data>
    </edge>
    <edge source="FRA" target="FIN">
      <data key="d0">4549298</data>
    </edge>
    <edge source="FRA" target="GEO">
      <data key="d0">127228</data>
    </edge>
    <edge source="FRA" target="DEU">
      <data key="d0">136613445</data>
    </edge>
    <edge source="FRA" target="GHA">
      <data key="d0">16810332</data>
    </edge>
    <edge source="FRA" target="GRC">
      <data key="d0">9566119</data>
    </edge>
    <edge source="FRA" target="HKG">
      <data key="d0">29443235</data>
    </edge>
    <edge source="FRA" target="HUN">
      <data key="d0">4315682</data>
    </edge>
    <edge source="FRA" target="IDN">
      <data key="d0">510370</data>
    </edge>
    <edge source="FRA" target="IRL">
      <data key="d0">23882750</data>
    </edge>
    <edge source="FRA" target="ISR">
      <data key="d0">158700</data>
    </edge>
    <edge source="FRA" target="ITA">
      <data key="d0">260044841</data>
    </edge>
    <edge source="FRA" target="CIV">
      <data key="d0">25645436</data>
    </edge>
    <edge source="FRA" target="JPN">
      <data key="d0">14226466</data>
    </edge>
    <edge source="FRA" target="KAZ">
      <data key="d0">443837</data>
    </edge>
    <edge source="FRA" target="JOR">
      <data key="d0">47762</data>
    </edge>
    <edge source="FRA" target="KOR">
      <data key="d0">2346023</data>
    </edge>
    <edge source="FRA" target="LBN">
      <data key="d0">1923101</data>
    </edge>
    <edge source="FRA" target="LVA">
      <data key="d0">1789187</data>
    </edge>
    <edge source="FRA" target="LTU">
      <data key="d0">725046</data>
    </edge>
    <edge source="FRA" target="MDG">
      <data key="d0">1151652</data>
    </edge>
    <edge source="FRA" target="MYS">
      <data key="d0">1495955</data>
    </edge>
    <edge source="FRA" target="MRT">
      <data key="d0">38933</data>
    </edge>
    <edge source="FRA" target="MUS">
      <data key="d0">2922856</data>
    </edge>
    <edge source="FRA" target="MEX">
      <data key="d0">55488</data>
    </edge>
    <edge source="FRA" target="MDA">
      <data key="d0">182902</data>
    </edge>
    <edge source="FRA" target="MAR">
      <data key="d0">1850157</data>
    </edge>
    <edge source="FRA" target="OMN">
      <data key="d0">3283648</data>
    </edge>
    <edge source="FRA" target="NLD">
      <data key="d0">43185708</data>
    </edge>
    <edge source="FRA" target="NZL">
      <data key="d0">37153</data>
    </edge>
    <edge source="FRA" target="NER">
      <data key="d0">23155</data>
    </edge>
    <edge source="FRA" target="NOR">
      <data key="d0">5883957</data>
    </edge>
    <edge source="FRA" target="PER">
      <data key="d0">750808</data>
    </edge>
    <edge source="FRA" target="PHL">
      <data key="d0">371790</data>
    </edge>
    <edge source="FRA" target="POL">
      <data key="d0">15987108</data>
    </edge>
    <edge source="FRA" target="PRT">
      <data key="d0">29117462</data>
    </edge>
    <edge source="FRA" target="ROU">
      <data key="d0">3470413</data>
    </edge>
    <edge source="FRA" target="RUS">
      <data key="d0">265594</data>
    </edge>
    <edge source="FRA" target="SAU">
      <data key="d0">394946</data>
    </edge>
    <edge source="FRA" target="SEN">
      <data key="d0">1582245</data>
    </edge>
    <edge source="FRA" target="IND">
      <data key="d0">185880</data>
    </edge>
    <edge source="FRA" target="SGP">
      <data key="d0">12149442</data>
    </edge>
    <edge source="FRA" target="SVK">
      <data key="d0">703584</data>
    </edge>
    <edge source="FRA" target="VNM">
      <data key="d0">17433148</data>
    </edge>
    <edge source="FRA" target="SVN">
      <data key="d0">1066211</data>
    </edge>
    <edge source="FRA" target="ZAF">
      <data key="d0">120285</data>
    </edge>
    <edge source="FRA" target="ESP">
      <data key="d0">283457330</data>
    </edge>
    <edge source="FRA" target="SWE">
      <data key="d0">14696341</data>
    </edge>
    <edge source="FRA" target="CHE">
      <data key="d0">97101109</data>
    </edge>
    <edge source="FRA" target="THA">
      <data key="d0">14414445</data>
    </edge>
    <edge source="FRA" target="TGO">
      <data key="d0">174122</data>
    </edge>
    <edge source="FRA" target="ARE">
      <data key="d0">7145346</data>
    </edge>
    <edge source="FRA" target="TUN">
      <data key="d0">8947456</data>
    </edge>
    <edge source="FRA" target="TUR">
      <data key="d0">2476092</data>
    </edge>
    <edge source="FRA" target="UKR">
      <data key="d0">3480174</data>
    </edge>
    <edge source="FRA" target="EGY">
      <data key="d0">123451</data>
    </edge>
    <edge source="FRA" target="GBR">
      <data key="d0">122055351</data>
    </edge>
    <edge source="FRA" target="USA">
      <data key="d0">24411021</data>
    </edge>
    <edge source="FRA" target="BFA">
      <data key="d0">19348</data>
    </edge>
    <edge source="FRA" target="URY">
      <data key="d0">21711</data>
    </edge>
    <edge source="HKG" target="AUS">
      <data key="d0">4938425</data>
    </edge>
    <edge source="HKG" target="KHM">
      <data key="d0">294828</data>
    </edge>
    <edge source="HKG" target="CAN">
      <data key="d0">21580684</data>
    </edge>
    <edge source="HKG" target="CHL">
      <data key="d0">55730</data>
    </edge>
    <edge source="HKG" target="CHN">
      <data key="d0">57866210</data>
    </edge>
    <edge source="HKG" target="HRV">
      <data key="d0">26679</data>
    </edge>
    <edge source="HKG" target="FRA">
      <data key="d0">15668</data>
    </edge>
    <edge source="HKG" target="DEU">
      <data key="d0">142758</data>
    </edge>
    <edge source="HKG" target="GHA">
      <data key="d0">25469</data>
    </edge>
    <edge source="HKG" target="IDN">
      <data key="d0">141636</data>
    </edge>
    <edge source="HKG" target="IRL">
      <data key="d0">43389</data>
    </edge>
    <edge source="HKG" target="JPN">
      <data key="d0">13891016</data>
    </edge>
    <edge source="HKG" target="KOR">
      <data key="d0">37680156</data>
    </edge>
    <edge source="HKG" target="LBN">
      <data key="d0">40998</data>
    </edge>
    <edge source="HKG" target="MYS">
      <data key="d0">9385468</data>
    </edge>
    <edge source="HKG" target="MEX">
      <data key="d0">306544</data>
    </edge>
    <edge source="HKG" target="MAR">
      <data key="d0">39153</data>
    </edge>
    <edge source="HKG" target="NLD">
      <data key="d0">31898</data>
    </edge>
    <edge source="HKG" target="NZL">
      <data key="d0">455375</data>
    </edge>
    <edge source="HKG" target="PAN">
      <data key="d0">98640</data>
    </edge>
    <edge source="HKG" target="PHL">
      <data key="d0">691637</data>
    </edge>
    <edge source="HKG" target="PRT">
      <data key="d0">27586</data>
    </edge>
    <edge source="HKG" target="RUS">
      <data key="d0">1683424</data>
    </edge>
    <edge source="HKG" target="SAU">
      <data key="d0">11626</data>
    </edge>
    <edge source="HKG" target="SGP">
      <data key="d0">24808607</data>
    </edge>
    <edge source="HKG" target="VNM">
      <data key="d0">336797770</data>
    </edge>
    <edge source="HKG" target="ZAF">
      <data key="d0">27394</data>
    </edge>
    <edge source="HKG" target="ESP">
      <data key="d0">63165</data>
    </edge>
    <edge source="HKG" target="THA">
      <data key="d0">2365389</data>
    </edge>
    <edge source="HKG" target="GBR">
      <data key="d0">120621</data>
    </edge>
    <edge source="HKG" target="USA">
      <data key="d0">33941256</data>
    </edge>
    <edge source="MYS" target="ALB">
      <data key="d0">34814</data>
    </edge>
    <edge source="MYS" target="DZA">
      <data key="d0">214940</data>
    </edge>
    <edge source="MYS" target="AUS">
      <data key="d0">72499154</data>
    </edge>
    <edge source="MYS" target="BEL">
      <data key="d0">818849</data>
    </edge>
    <edge source="MYS" target="BRA">
      <data key="d0">27277</data>
    </edge>
    <edge source="MYS" target="KHM">
      <data key="d0">54100</data>
    </edge>
    <edge source="MYS" target="CMR">
      <data key="d0">19496</data>
    </edge>
    <edge source="MYS" target="CAN">
      <data key="d0">3260413</data>
    </edge>
    <edge source="MYS" target="LKA">
      <data key="d0">322517</data>
    </edge>
    <edge source="MYS" target="CHL">
      <data key="d0">87436</data>
    </edge>
    <edge source="MYS" target="CHN">
      <data key="d0">46392424</data>
    </edge>
    <edge source="MYS" target="CZE">
      <data key="d0">41541</data>
    </edge>
    <edge source="MYS" target="DNK">
      <data key="d0">732154</data>
    </edge>
    <edge source="MYS" target="FRA">
      <data key="d0">12082074</data>
    </edge>
    <edge source="MYS" target="DEU">
      <data key="d0">263192</data>
    </edge>
    <edge source="MYS" target="GRC">
      <data key="d0">288261</data>
    </edge>
    <edge source="MYS" target="HKG">
      <data key="d0">31771200</data>
    </edge>
    <edge source="MYS" target="HUN">
      <data key="d0">32716</data>
    </edge>
    <edge source="MYS" target="IDN">
      <data key="d0">28199896</data>
    </edge>
    <edge source="MYS" target="ITA">
      <data key="d0">4541082</data>
    </edge>
    <edge source="MYS" target="CIV">
      <data key="d0">505954</data>
    </edge>
    <edge source="MYS" target="JPN">
      <data key="d0">47546978</data>
    </edge>
    <edge source="MYS" target="JOR">
      <data key="d0">116282</data>
    </edge>
    <edge source="MYS" target="KOR">
      <data key="d0">28977890</data>
    </edge>
    <edge source="MYS" target="LBN">
      <data key="d0">487500</data>
    </edge>
    <edge source="MYS" target="MUS">
      <data key="d0">1615118</data>
    </edge>
    <edge source="MYS" target="MEX">
      <data key="d0">129077</data>
    </edge>
    <edge source="MYS" target="MAR">
      <data key="d0">16402</data>
    </edge>
    <edge source="MYS" target="OMN">
      <data key="d0">99443</data>
    </edge>
    <edge source="MYS" target="NAM">
      <data key="d0">111636</data>
    </edge>
    <edge source="MYS" target="NLD">
      <data key="d0">78848</data>
    </edge>
    <edge source="MYS" target="NZL">
      <data key="d0">3799740</data>
    </edge>
    <edge source="MYS" target="NOR">
      <data key="d0">153571</data>
    </edge>
    <edge source="MYS" target="PAK">
      <data key="d0">468933</data>
    </edge>
    <edge source="MYS" target="PER">
      <data key="d0">386780</data>
    </edge>
    <edge source="MYS" target="PHL">
      <data key="d0">4467652</data>
    </edge>
    <edge source="MYS" target="POL">
      <data key="d0">91397</data>
    </edge>
    <edge source="MYS" target="PRT">
      <data key="d0">44343</data>
    </edge>
    <edge source="MYS" target="RUS">
      <data key="d0">112358</data>
    </edge>
    <edge source="MYS" target="SAU">
      <data key="d0">537565</data>
    </edge>
    <edge source="MYS" target="IND">
      <data key="d0">247828</data>
    </edge>
    <edge source="MYS" target="SGP">
      <data key="d0">123481487</data>
    </edge>
    <edge source="MYS" target="VNM">
      <data key="d0">126944642</data>
    </edge>
    <edge source="MYS" target="ZAF">
      <data key="d0">1655855</data>
    </edge>
    <edge source="MYS" target="ESP">
      <data key="d0">92969</data>
    </edge>
    <edge source="MYS" target="CHE">
      <data key="d0">680040</data>
    </edge>
    <edge source="MYS" target="THA">
      <data key="d0">44027100</data>
    </edge>
    <edge source="MYS" target="ARE">
      <data key="d0">1856370</data>
    </edge>
    <edge source="MYS" target="TUN">
      <data key="d0">235203</data>
    </edge>
    <edge source="MYS" target="TUR">
      <data key="d0">55407</data>
    </edge>
    <edge source="MYS" target="EGY">
      <data key="d0">93039</data>
    </edge>
    <edge source="MYS" target="GBR">
      <data key="d0">6894630</data>
    </edge>
    <edge source="MYS" target="USA">
      <data key="d0">23008863</data>
    </edge>
    <edge source="SAU" target="AUS">
      <data key="d0">198690</data>
    </edge>
    <edge source="SAU" target="IDN">
      <data key="d0">819565</data>
    </edge>
    <edge source="SAU" target="JPN">
      <data key="d0">473123</data>
    </edge>
    <edge source="SAU" target="JOR">
      <data key="d0">1299889</data>
    </edge>
    <edge source="SAU" target="KOR">
      <data key="d0">7032312</data>
    </edge>
    <edge source="SAU" target="LBN">
      <data key="d0">624075</data>
    </edge>
    <edge source="SAU" target="MYS">
      <data key="d0">1099332</data>
    </edge>
    <edge source="SAU" target="MAR">
      <data key="d0">88810</data>
    </edge>
    <edge source="SAU" target="OMN">
      <data key="d0">2424558</data>
    </edge>
    <edge source="SAU" target="SGP">
      <data key="d0">392047</data>
    </edge>
    <edge source="SAU" target="VNM">
      <data key="d0">77829356</data>
    </edge>
    <edge source="SAU" target="ZAF">
      <data key="d0">2113854</data>
    </edge>
    <edge source="SAU" target="ESP">
      <data key="d0">2364817</data>
    </edge>
    <edge source="SAU" target="THA">
      <data key="d0">400848</data>
    </edge>
    <edge source="SAU" target="ARE">
      <data key="d0">7039512</data>
    </edge>
    <edge source="SAU" target="EGY">
      <data key="d0">5429986</data>
    </edge>
    <edge source="SAU" target="GBR">
      <data key="d0">65074</data>
    </edge>
    <edge source="SAU" target="USA">
      <data key="d0">7356617</data>
    </edge>
    <edge source="VNM" target="DZA">
      <data key="d0">6812950</data>
    </edge>
    <edge source="VNM" target="ARG">
      <data key="d0">1248022</data>
    </edge>
    <edge source="VNM" target="AUS">
      <data key="d0">185828060</data>
    </edge>
    <edge source="VNM" target="AUT">
      <data key="d0">1953216</data>
    </edge>
    <edge source="VNM" target="BEL">
      <data key="d0">123696195</data>
    </edge>
    <edge source="VNM" target="BRA">
      <data key="d0">68015611</data>
    </edge>
    <edge source="VNM" target="BGR">
      <data key="d0">1393164</data>
    </edge>
    <edge source="VNM" target="BLR">
      <data key="d0">353802</data>
    </edge>
    <edge source="VNM" target="KHM">
      <data key="d0">12242557</data>
    </edge>
    <edge source="VNM" target="CMR">
      <data key="d0">1172482</data>
    </edge>
    <edge source="VNM" target="CAN">
      <data key="d0">183009433</data>
    </edge>
    <edge source="VNM" target="LKA">
      <data key="d0">5611965</data>
    </edge>
    <edge source="VNM" target="CHL">
      <data key="d0">14089649</data>
    </edge>
    <edge source="VNM" target="CHN">
      <data key="d0">681411605</data>
    </edge>
    <edge source="VNM" target="COL">
      <data key="d0">57778026</data>
    </edge>
    <edge source="VNM" target="CRI">
      <data key="d0">7554307</data>
    </edge>
    <edge source="VNM" target="HRV">
      <data key="d0">6025728</data>
    </edge>
    <edge source="VNM" target="CZE">
      <data key="d0">9994635</data>
    </edge>
    <edge source="VNM" target="BEN">
      <data key="d0">394345</data>
    </edge>
    <edge source="VNM" target="DNK">
      <data key="d0">36246448</data>
    </edge>
    <edge source="VNM" target="ECU">
      <data key="d0">152274</data>
    </edge>
    <edge source="VNM" target="SLV">
      <data key="d0">813859</data>
    </edge>
    <edge source="VNM" target="EST">
      <data key="d0">266428</data>
    </edge>
    <edge source="VNM" target="FIN">
      <data key="d0">406491</data>
    </edge>
    <edge source="VNM" target="FRA">
      <data key="d0">102857965</data>
    </edge>
    <edge source="VNM" target="GEO">
      <data key="d0">2264288</data>
    </edge>
    <edge source="VNM" target="DEU">
      <data key="d0">175857405</data>
    </edge>
    <edge source="VNM" target="GHA">
      <data key="d0">907981</data>
    </edge>
    <edge source="VNM" target="GRC">
      <data key="d0">9520906</data>
    </edge>
    <edge source="VNM" target="GTM">
      <data key="d0">2325768</data>
    </edge>
    <edge source="VNM" target="HND">
      <data key="d0">3377312</data>
    </edge>
    <edge source="VNM" target="HKG">
      <data key="d0">150913709</data>
    </edge>
    <edge source="VNM" target="HUN">
      <data key="d0">1501826</data>
    </edge>
    <edge source="VNM" target="IDN">
      <data key="d0">4835296</data>
    </edge>
    <edge source="VNM" target="IRL">
      <data key="d0">884144</data>
    </edge>
    <edge source="VNM" target="ISR">
      <data key="d0">48289049</data>
    </edge>
    <edge source="VNM" target="ITA">
      <data key="d0">135524036</data>
    </edge>
    <edge source="VNM" target="CIV">
      <data key="d0">2536440</data>
    </edge>
    <edge source="VNM" target="JAM">
      <data key="d0">4064059</data>
    </edge>
    <edge source="VNM" target="JPN">
      <data key="d0">1096315953</data>
    </edge>
    <edge source="VNM" target="JOR">
      <data key="d0">8791833</data>
    </edge>
    <edge source="VNM" target="KOR">
      <data key="d0">607520133</data>
    </edge>
    <edge source="VNM" target="LBN">
      <data key="d0">17870908</data>
    </edge>
    <edge source="VNM" target="LVA">
      <data key="d0">3781350</data>
    </edge>
    <edge source="VNM" target="LTU">
      <data key="d0">7892520</data>
    </edge>
    <edge source="VNM" target="MYS">
      <data key="d0">72911303</data>
    </edge>
    <edge source="VNM" target="MUS">
      <data key="d0">4417707</data>
    </edge>
    <edge source="VNM" target="MEX">
      <data key="d0">95473185</data>
    </edge>
    <edge source="VNM" target="MAR">
      <data key="d0">3488801</data>
    </edge>
    <edge source="VNM" target="MOZ">
      <data key="d0">36126</data>
    </edge>
    <edge source="VNM" target="OMN">
      <data key="d0">2861465</data>
    </edge>
    <edge source="VNM" target="NLD">
      <data key="d0">203682392</data>
    </edge>
    <edge source="VNM" target="NZL">
      <data key="d0">21085268</data>
    </edge>
    <edge source="VNM" target="NIC">
      <data key="d0">1164523</data>
    </edge>
    <edge source="VNM" target="NOR">
      <data key="d0">4433655</data>
    </edge>
    <edge source="VNM" target="PAK">
      <data key="d0">23359279</data>
    </edge>
    <edge source="VNM" target="PAN">
      <data key="d0">2550814</data>
    </edge>
    <edge source="VNM" target="PRY">
      <data key="d0">45580</data>
    </edge>
    <edge source="VNM" target="PER">
      <data key="d0">8887350</data>
    </edge>
    <edge source="VNM" target="PHL">
      <data key="d0">80837757</data>
    </edge>
    <edge source="VNM" target="POL">
      <data key="d0">16831652</data>
    </edge>
    <edge source="VNM" target="PRT">
      <data key="d0">45341710</data>
    </edge>
    <edge source="VNM" target="ROU">
      <data key="d0">7050014</data>
    </edge>
    <edge source="VNM" target="RUS">
      <data key="d0">95506115</data>
    </edge>
    <edge source="VNM" target="SAU">
      <data key="d0">61307386</data>
    </edge>
    <edge source="VNM" target="SEN">
      <data key="d0">381227</data>
    </edge>
    <edge source="VNM" target="IND">
      <data key="d0">20333450</data>
    </edge>
    <edge source="VNM" target="SGP">
      <data key="d0">98643950</data>
    </edge>
    <edge source="VNM" target="SVN">
      <data key="d0">3313439</data>
    </edge>
    <edge source="VNM" target="ZAF">
      <data key="d0">8886404</data>
    </edge>
    <edge source="VNM" target="ZWE">
      <data key="d0">964293</data>
    </edge>
    <edge source="VNM" target="ESP">
      <data key="d0">85314320</data>
    </edge>
    <edge source="VNM" target="SWE">
      <data key="d0">15175277</data>
    </edge>
    <edge source="VNM" target="CHE">
      <data key="d0">38694852</data>
    </edge>
    <edge source="VNM" target="THA">
      <data key="d0">241747474</data>
    </edge>
    <edge source="VNM" target="ARE">
      <data key="d0">50516246</data>
    </edge>
    <edge source="VNM" target="TUN">
      <data key="d0">6522977</data>
    </edge>
    <edge source="VNM" target="TUR">
      <data key="d0">5504429</data>
    </edge>
    <edge source="VNM" target="UKR">
      <data key="d0">14011256</data>
    </edge>
    <edge source="VNM" target="EGY">
      <data key="d0">45794077</data>
    </edge>
    <edge source="VNM" target="GBR">
      <data key="d0">204971216</data>
    </edge>
    <edge source="VNM" target="TZA">
      <data key="d0">55143</data>
    </edge>
    <edge source="VNM" target="USA">
      <data key="d0">1439531273</data>
    </edge>
    <edge source="VNM" target="URY">
      <data key="d0">3172118</data>
    </edge>
    <edge source="TUN" target="ALB">
      <data key="d0">57521</data>
    </edge>
    <edge source="TUN" target="DZA">
      <data key="d0">2533418</data>
    </edge>
    <edge source="TUN" target="BGR">
      <data key="d0">12803</data>
    </edge>
    <edge source="TUN" target="CAN">
      <data key="d0">329493</data>
    </edge>
    <edge source="TUN" target="HRV">
      <data key="d0">10631</data>
    </edge>
    <edge source="TUN" target="FRA">
      <data key="d0">2976171</data>
    </edge>
    <edge source="TUN" target="DEU">
      <data key="d0">139727</data>
    </edge>
    <edge source="TUN" target="GRC">
      <data key="d0">796043</data>
    </edge>
    <edge source="TUN" target="HKG">
      <data key="d0">199279</data>
    </edge>
    <edge source="TUN" target="ITA">
      <data key="d0">61565337</data>
    </edge>
    <edge source="TUN" target="CIV">
      <data key="d0">388882</data>
    </edge>
    <edge source="TUN" target="JPN">
      <data key="d0">4223219</data>
    </edge>
    <edge source="TUN" target="JOR">
      <data key="d0">2703021</data>
    </edge>
    <edge source="TUN" target="KOR">
      <data key="d0">728781</data>
    </edge>
    <edge source="TUN" target="LBN">
      <data key="d0">311000</data>
    </edge>
    <edge source="TUN" target="MAR">
      <data key="d0">11777</data>
    </edge>
    <edge source="TUN" target="NLD">
      <data key="d0">55148</data>
    </edge>
    <edge source="TUN" target="NER">
      <data key="d0">55603</data>
    </edge>
    <edge source="TUN" target="PRT">
      <data key="d0">73932</data>
    </edge>
    <edge source="TUN" target="ROU">
      <data key="d0">72973</data>
    </edge>
    <edge source="TUN" target="RUS">
      <data key="d0">1540349</data>
    </edge>
    <edge source="TUN" target="SAU">
      <data key="d0">614089</data>
    </edge>
    <edge source="TUN" target="SEN">
      <data key="d0">52048</data>
    </edge>
    <edge source="TUN" target="SRB">
      <data key="d0">340697</data>
    </edge>
    <edge source="TUN" target="ESP">
      <data key="d0">42378425</data>
    </edge>
    <edge source="TUN" target="TGO">
      <data key="d0">61126</data>
    </edge>
    <edge source="TUN" target="ARE">
      <data key="d0">1195991</data>
    </edge>
    <edge source="TUN" target="TUR">
      <data key="d0">1568856</data>
    </edge>
    <edge source="TUN" target="MKD">
      <data key="d0">208994</data>
    </edge>
    <edge source="TUN" target="EGY">
      <data key="d0">108162</data>
    </edge>
    <edge source="TUN" target="USA">
      <data key="d0">727995</data>
    </edge>
    <edge source="EGY" target="CHN">
      <data key="d0">173740</data>
    </edge>
    <edge source="EGY" target="GRC">
      <data key="d0">467254</data>
    </edge>
    <edge source="EGY" target="HKG">
      <data key="d0">13872</data>
    </edge>
    <edge source="EGY" target="ISR">
      <data key="d0">374905</data>
    </edge>
    <edge source="EGY" target="ITA">
      <data key="d0">3244037</data>
    </edge>
    <edge source="EGY" target="JOR">
      <data key="d0">1765597</data>
    </edge>
    <edge source="EGY" target="KOR">
      <data key="d0">24518</data>
    </edge>
    <edge source="EGY" target="LBN">
      <data key="d0">4986773</data>
    </edge>
    <edge source="EGY" target="OMN">
      <data key="d0">221205</data>
    </edge>
    <edge source="EGY" target="SAU">
      <data key="d0">15366396</data>
    </edge>
    <edge source="EGY" target="SGP">
      <data key="d0">15089</data>
    </edge>
    <edge source="EGY" target="VNM">
      <data key="d0">766687</data>
    </edge>
    <edge source="EGY" target="ESP">
      <data key="d0">91618</data>
    </edge>
    <edge source="EGY" target="SWE">
      <data key="d0">258945</data>
    </edge>
    <edge source="EGY" target="ARE">
      <data key="d0">2965671</data>
    </edge>
    <edge source="EGY" target="TUN">
      <data key="d0">53978</data>
    </edge>
    <edge source="EGY" target="TUR">
      <data key="d0">101171</data>
    </edge>
    <edge source="EGY" target="GBR">
      <data key="d0">15102</data>
    </edge>
    <edge source="EGY" target="USA">
      <data key="d0">1050831</data>
    </edge>
    <edge source="AZE" target="RUS">
      <data key="d0">158110</data>
    </edge>
    <edge source="RUS" target="AZE">
      <data key="d0">5155414</data>
    </edge>
    <edge source="RUS" target="AUS">
      <data key="d0">213792</data>
    </edge>
    <edge source="RUS" target="AUT">
      <data key="d0">95958</data>
    </edge>
    <edge source="RUS" target="ARM">
      <data key="d0">1015373</data>
    </edge>
    <edge source="RUS" target="BEL">
      <data key="d0">8708589</data>
    </edge>
    <edge source="RUS" target="BLR">
      <data key="d0">56906634</data>
    </edge>
    <edge source="RUS" target="CAN">
      <data key="d0">4560851</data>
    </edge>
    <edge source="RUS" target="CHN">
      <data key="d0">1033621710</data>
    </edge>
    <edge source="RUS" target="HRV">
      <data key="d0">17333</data>
    </edge>
    <edge source="RUS" target="CZE">
      <data key="d0">59773</data>
    </edge>
    <edge source="RUS" target="DNK">
      <data key="d0">2667789</data>
    </edge>
    <edge source="RUS" target="EST">
      <data key="d0">6258672</data>
    </edge>
    <edge source="RUS" target="FIN">
      <data key="d0">17813</data>
    </edge>
    <edge source="RUS" target="FRA">
      <data key="d0">7589809</data>
    </edge>
    <edge source="RUS" target="GEO">
      <data key="d0">2579695</data>
    </edge>
    <edge source="RUS" target="DEU">
      <data key="d0">13877005</data>
    </edge>
    <edge source="RUS" target="HKG">
      <data key="d0">1592278</data>
    </edge>
    <edge source="RUS" target="IDN">
      <data key="d0">860249</data>
    </edge>
    <edge source="RUS" target="ISR">
      <data key="d0">206261</data>
    </edge>
    <edge source="RUS" target="ITA">
      <data key="d0">256484</data>
    </edge>
    <edge source="RUS" target="JPN">
      <data key="d0">275590929</data>
    </edge>
    <edge source="RUS" target="KAZ">
      <data key="d0">24325444</data>
    </edge>
    <edge source="RUS" target="KOR">
      <data key="d0">1011836435</data>
    </edge>
    <edge source="RUS" target="KGZ">
      <data key="d0">3078343</data>
    </edge>
    <edge source="RUS" target="LVA">
      <data key="d0">36206</data>
    </edge>
    <edge source="RUS" target="LTU">
      <data key="d0">31581538</data>
    </edge>
    <edge source="RUS" target="MYS">
      <data key="d0">95239</data>
    </edge>
    <edge source="RUS" target="MDA">
      <data key="d0">3423708</data>
    </edge>
    <edge source="RUS" target="NLD">
      <data key="d0">431768992</data>
    </edge>
    <edge source="RUS" target="NOR">
      <data key="d0">23121275</data>
    </edge>
    <edge source="RUS" target="PHL">
      <data key="d0">190432</data>
    </edge>
    <edge source="RUS" target="POL">
      <data key="d0">4854096</data>
    </edge>
    <edge source="RUS" target="PRT">
      <data key="d0">11724622</data>
    </edge>
    <edge source="RUS" target="SRB">
      <data key="d0">607780</data>
    </edge>
    <edge source="RUS" target="SGP">
      <data key="d0">113713</data>
    </edge>
    <edge source="RUS" target="VNM">
      <data key="d0">7957901</data>
    </edge>
    <edge source="RUS" target="ESP">
      <data key="d0">7745053</data>
    </edge>
    <edge source="RUS" target="CHE">
      <data key="d0">2733835</data>
    </edge>
    <edge source="RUS" target="THA">
      <data key="d0">8519714</data>
    </edge>
    <edge source="RUS" target="ARE">
      <data key="d0">61509</data>
    </edge>
    <edge source="RUS" target="TUR">
      <data key="d0">16712</data>
    </edge>
    <edge source="RUS" target="UKR">
      <data key="d0">29297267</data>
    </edge>
    <edge source="RUS" target="GBR">
      <data key="d0">9656162</data>
    </edge>
    <edge source="RUS" target="USA">
      <data key="d0">7581905</data>
    </edge>
    <edge source="ARG" target="ALB">
      <data key="d0">160276</data>
    </edge>
    <edge source="ARG" target="DZA">
      <data key="d0">2222219</data>
    </edge>
    <edge source="ARG" target="AZE">
      <data key="d0">27287</data>
    </edge>
    <edge source="ARG" target="AUS">
      <data key="d0">3176102</data>
    </edge>
    <edge source="ARG" target="ARM">
      <data key="d0">82500</data>
    </edge>
    <edge source="ARG" target="BEL">
      <data key="d0">7514390</data>
    </edge>
    <edge source="ARG" target="BOL">
      <data key="d0">8334707</data>
    </edge>
    <edge source="ARG" target="BRA">
      <data key="d0">75953771</data>
    </edge>
    <edge source="ARG" target="BGR">
      <data key="d0">1045901</data>
    </edge>
    <edge source="ARG" target="BLR">
      <data key="d0">2252829</data>
    </edge>
    <edge source="ARG" target="CMR">
      <data key="d0">9528410</data>
    </edge>
    <edge source="ARG" target="CAN">
      <data key="d0">6002633</data>
    </edge>
    <edge source="ARG" target="CHL">
      <data key="d0">2263813</data>
    </edge>
    <edge source="ARG" target="CHN">
      <data key="d0">269672218</data>
    </edge>
    <edge source="ARG" target="COL">
      <data key="d0">11594164</data>
    </edge>
    <edge source="ARG" target="CRI">
      <data key="d0">1402531</data>
    </edge>
    <edge source="ARG" target="HRV">
      <data key="d0">2852768</data>
    </edge>
    <edge source="ARG" target="CZE">
      <data key="d0">279079</data>
    </edge>
    <edge source="ARG" target="BEN">
      <data key="d0">2334047</data>
    </edge>
    <edge source="ARG" target="DNK">
      <data key="d0">479933</data>
    </edge>
    <edge source="ARG" target="ECU">
      <data key="d0">133425</data>
    </edge>
    <edge source="ARG" target="SLV">
      <data key="d0">224526</data>
    </edge>
    <edge source="ARG" target="EST">
      <data key="d0">104932</data>
    </edge>
    <edge source="ARG" target="FRA">
      <data key="d0">18217663</data>
    </edge>
    <edge source="ARG" target="GEO">
      <data key="d0">102252</data>
    </edge>
    <edge source="ARG" target="PSE">
      <data key="d0">2333853</data>
    </edge>
    <edge source="ARG" target="DEU">
      <data key="d0">7877599</data>
    </edge>
    <edge source="ARG" target="GHA">
      <data key="d0">639646</data>
    </edge>
    <edge source="ARG" target="GRC">
      <data key="d0">5262733</data>
    </edge>
    <edge source="ARG" target="GTM">
      <data key="d0">13621076</data>
    </edge>
    <edge source="ARG" target="HKG">
      <data key="d0">4867035</data>
    </edge>
    <edge source="ARG" target="HUN">
      <data key="d0">473306</data>
    </edge>
    <edge source="ARG" target="IDN">
      <data key="d0">1325589</data>
    </edge>
    <edge source="ARG" target="ISR">
      <data key="d0">11455927</data>
    </edge>
    <edge source="ARG" target="ITA">
      <data key="d0">136037228</data>
    </edge>
    <edge source="ARG" target="CIV">
      <data key="d0">1199032</data>
    </edge>
    <edge source="ARG" target="JPN">
      <data key="d0">101575443</data>
    </edge>
    <edge source="ARG" target="JOR">
      <data key="d0">3195241</data>
    </edge>
    <edge source="ARG" target="KOR">
      <data key="d0">34726373</data>
    </edge>
    <edge source="ARG" target="LBN">
      <data key="d0">2413362</data>
    </edge>
    <edge source="ARG" target="LVA">
      <data key="d0">492054</data>
    </edge>
    <edge source="ARG" target="LTU">
      <data key="d0">2059981</data>
    </edge>
    <edge source="ARG" target="MYS">
      <data key="d0">2410926</data>
    </edge>
    <edge source="ARG" target="MUS">
      <data key="d0">290460</data>
    </edge>
    <edge source="ARG" target="MEX">
      <data key="d0">110312</data>
    </edge>
    <edge source="ARG" target="MDA">
      <data key="d0">1767384</data>
    </edge>
    <edge source="ARG" target="MAR">
      <data key="d0">850698</data>
    </edge>
    <edge source="ARG" target="MOZ">
      <data key="d0">98280</data>
    </edge>
    <edge source="ARG" target="NAM">
      <data key="d0">365942</data>
    </edge>
    <edge source="ARG" target="NLD">
      <data key="d0">6497384</data>
    </edge>
    <edge source="ARG" target="NZL">
      <data key="d0">161208</data>
    </edge>
    <edge source="ARG" target="NOR">
      <data key="d0">3402787</data>
    </edge>
    <edge source="ARG" target="PRY">
      <data key="d0">405416</data>
    </edge>
    <edge source="ARG" target="PER">
      <data key="d0">15019948</data>
    </edge>
    <edge source="ARG" target="POL">
      <data key="d0">15365118</data>
    </edge>
    <edge source="ARG" target="PRT">
      <data key="d0">12997844</data>
    </edge>
    <edge source="ARG" target="ROU">
      <data key="d0">312586</data>
    </edge>
    <edge source="ARG" target="RUS">
      <data key="d0">28666798</data>
    </edge>
    <edge source="ARG" target="SEN">
      <data key="d0">109559</data>
    </edge>
    <edge source="ARG" target="SRB">
      <data key="d0">3556422</data>
    </edge>
    <edge source="ARG" target="IND">
      <data key="d0">734376</data>
    </edge>
    <edge source="ARG" target="SGP">
      <data key="d0">13569727</data>
    </edge>
    <edge source="ARG" target="SVK">
      <data key="d0">510619</data>
    </edge>
    <edge source="ARG" target="VNM">
      <data key="d0">58134136</data>
    </edge>
    <edge source="ARG" target="SVN">
      <data key="d0">1243462</data>
    </edge>
    <edge source="ARG" target="ZAF">
      <data key="d0">13457391</data>
    </edge>
    <edge source="ARG" target="ESP">
      <data key="d0">479111129</data>
    </edge>
    <edge source="ARG" target="SWE">
      <data key="d0">124483</data>
    </edge>
    <edge source="ARG" target="CHE">
      <data key="d0">982680</data>
    </edge>
    <edge source="ARG" target="THA">
      <data key="d0">33731127</data>
    </edge>
    <edge source="ARG" target="TGO">
      <data key="d0">99060</data>
    </edge>
    <edge source="ARG" target="ARE">
      <data key="d0">2288351</data>
    </edge>
    <edge source="ARG" target="TUN">
      <data key="d0">121726</data>
    </edge>
    <edge source="ARG" target="TUR">
      <data key="d0">259444</data>
    </edge>
    <edge source="ARG" target="UKR">
      <data key="d0">14751833</data>
    </edge>
    <edge source="ARG" target="MKD">
      <data key="d0">4141742</data>
    </edge>
    <edge source="ARG" target="EGY">
      <data key="d0">1298266</data>
    </edge>
    <edge source="ARG" target="GBR">
      <data key="d0">23563703</data>
    </edge>
    <edge source="ARG" target="USA">
      <data key="d0">145649146</data>
    </edge>
    <edge source="ARG" target="URY">
      <data key="d0">7298569</data>
    </edge>
    <edge source="AUS" target="BEL">
      <data key="d0">400538</data>
    </edge>
    <edge source="AUS" target="BRA">
      <data key="d0">30802</data>
    </edge>
    <edge source="AUS" target="KHM">
      <data key="d0">22996</data>
    </edge>
    <edge source="AUS" target="CMR">
      <data key="d0">2281129</data>
    </edge>
    <edge source="AUS" target="CAN">
      <data key="d0">4218818</data>
    </edge>
    <edge source="AUS" target="LKA">
      <data key="d0">175884</data>
    </edge>
    <edge source="AUS" target="CHN">
      <data key="d0">63694242</data>
    </edge>
    <edge source="AUS" target="BEN">
      <data key="d0">135292</data>
    </edge>
    <edge source="AUS" target="DNK">
      <data key="d0">190913</data>
    </edge>
    <edge source="AUS" target="ECU">
      <data key="d0">16646</data>
    </edge>
    <edge source="AUS" target="FRA">
      <data key="d0">852126</data>
    </edge>
    <edge source="AUS" target="DEU">
      <data key="d0">2023324</data>
    </edge>
    <edge source="AUS" target="GHA">
      <data key="d0">8589225</data>
    </edge>
    <edge source="AUS" target="GRC">
      <data key="d0">32288</data>
    </edge>
    <edge source="AUS" target="HKG">
      <data key="d0">176942525</data>
    </edge>
    <edge source="AUS" target="IDN">
      <data key="d0">5303543</data>
    </edge>
    <edge source="AUS" target="ISR">
      <data key="d0">49085</data>
    </edge>
    <edge source="AUS" target="ITA">
      <data key="d0">5021568</data>
    </edge>
    <edge source="AUS" target="CIV">
      <data key="d0">1853701</data>
    </edge>
    <edge source="AUS" target="JPN">
      <data key="d0">151740035</data>
    </edge>
    <edge source="AUS" target="JOR">
      <data key="d0">27797</data>
    </edge>
    <edge source="AUS" target="KOR">
      <data key="d0">794219</data>
    </edge>
    <edge source="AUS" target="MYS">
      <data key="d0">5552200</data>
    </edge>
    <edge source="AUS" target="MUS">
      <data key="d0">48891</data>
    </edge>
    <edge source="AUS" target="NAM">
      <data key="d0">13658</data>
    </edge>
    <edge source="AUS" target="NLD">
      <data key="d0">4297348</data>
    </edge>
    <edge source="AUS" target="NZL">
      <data key="d0">13440166</data>
    </edge>
    <edge source="AUS" target="NOR">
      <data key="d0">286887</data>
    </edge>
    <edge source="AUS" target="PHL">
      <data key="d0">76264</data>
    </edge>
    <edge source="AUS" target="SAU">
      <data key="d0">111244</data>
    </edge>
    <edge source="AUS" target="SGP">
      <data key="d0">24960146</data>
    </edge>
    <edge source="AUS" target="VNM">
      <data key="d0">492730647</data>
    </edge>
    <edge source="AUS" target="ZAF">
      <data key="d0">88486</data>
    </edge>
    <edge source="AUS" target="ESP">
      <data key="d0">2335467</data>
    </edge>
    <edge source="AUS" target="CHE">
      <data key="d0">1304644</data>
    </edge>
    <edge source="AUS" target="THA">
      <data key="d0">7323748</data>
    </edge>
    <edge source="AUS" target="ARE">
      <data key="d0">1082384</data>
    </edge>
    <edge source="AUS" target="EGY">
      <data key="d0">134121</data>
    </edge>
    <edge source="AUS" target="GBR">
      <data key="d0">899982</data>
    </edge>
    <edge source="AUS" target="USA">
      <data key="d0">33735687</data>
    </edge>
    <edge source="ARM" target="BEL">
      <data key="d0">89439</data>
    </edge>
    <edge source="ARM" target="GEO">
      <data key="d0">136567</data>
    </edge>
    <edge source="ARM" target="ISR">
      <data key="d0">66768</data>
    </edge>
    <edge source="ARM" target="MDA">
      <data key="d0">13051</data>
    </edge>
    <edge source="ARM" target="RUS">
      <data key="d0">11948786</data>
    </edge>
    <edge source="ARM" target="USA">
      <data key="d0">88815</data>
    </edge>
    <edge source="BEL" target="ALB">
      <data key="d0">54564</data>
    </edge>
    <edge source="BEL" target="AUT">
      <data key="d0">4818886</data>
    </edge>
    <edge source="BEL" target="BGR">
      <data key="d0">1161786</data>
    </edge>
    <edge source="BEL" target="BDI">
      <data key="d0">35149</data>
    </edge>
    <edge source="BEL" target="CAN">
      <data key="d0">165104</data>
    </edge>
    <edge source="BEL" target="CAF">
      <data key="d0">21310</data>
    </edge>
    <edge source="BEL" target="CHN">
      <data key="d0">486237</data>
    </edge>
    <edge source="BEL" target="HRV">
      <data key="d0">968455</data>
    </edge>
    <edge source="BEL" target="CZE">
      <data key="d0">2396909</data>
    </edge>
    <edge source="BEL" target="BEN">
      <data key="d0">435769</data>
    </edge>
    <edge source="BEL" target="DNK">
      <data key="d0">10200046</data>
    </edge>
    <edge source="BEL" target="ETH">
      <data key="d0">83466</data>
    </edge>
    <edge source="BEL" target="EST">
      <data key="d0">1686036</data>
    </edge>
    <edge source="BEL" target="FIN">
      <data key="d0">2089986</data>
    </edge>
    <edge source="BEL" target="FRA">
      <data key="d0">376751261</data>
    </edge>
    <edge source="BEL" target="GEO">
      <data key="d0">31268</data>
    </edge>
    <edge source="BEL" target="DEU">
      <data key="d0">121319581</data>
    </edge>
    <edge source="BEL" target="GHA">
      <data key="d0">372836</data>
    </edge>
    <edge source="BEL" target="GRC">
      <data key="d0">2559362</data>
    </edge>
    <edge source="BEL" target="HKG">
      <data key="d0">446075</data>
    </edge>
    <edge source="BEL" target="HUN">
      <data key="d0">1642795</data>
    </edge>
    <edge source="BEL" target="IRL">
      <data key="d0">1405953</data>
    </edge>
    <edge source="BEL" target="ITA">
      <data key="d0">46520805</data>
    </edge>
    <edge source="BEL" target="CIV">
      <data key="d0">17489</data>
    </edge>
    <edge source="BEL" target="JPN">
      <data key="d0">1036678</data>
    </edge>
    <edge source="BEL" target="LBN">
      <data key="d0">3681509</data>
    </edge>
    <edge source="BEL" target="LVA">
      <data key="d0">1942013</data>
    </edge>
    <edge source="BEL" target="LTU">
      <data key="d0">1581777</data>
    </edge>
    <edge source="BEL" target="MUS">
      <data key="d0">115032</data>
    </edge>
    <edge source="BEL" target="MEX">
      <data key="d0">108141</data>
    </edge>
    <edge source="BEL" target="MDA">
      <data key="d0">20395</data>
    </edge>
    <edge source="BEL" target="MAR">
      <data key="d0">727944</data>
    </edge>
    <edge source="BEL" target="NLD">
      <data key="d0">332006952</data>
    </edge>
    <edge source="BEL" target="NOR">
      <data key="d0">1594388</data>
    </edge>
    <edge source="BEL" target="PHL">
      <data key="d0">21440</data>
    </edge>
    <edge source="BEL" target="POL">
      <data key="d0">12244640</data>
    </edge>
    <edge source="BEL" target="PRT">
      <data key="d0">15292881</data>
    </edge>
    <edge source="BEL" target="ROU">
      <data key="d0">3243017</data>
    </edge>
    <edge source="BEL" target="IND">
      <data key="d0">377918</data>
    </edge>
    <edge source="BEL" target="SVK">
      <data key="d0">181508</data>
    </edge>
    <edge source="BEL" target="VNM">
      <data key="d0">1292206</data>
    </edge>
    <edge source="BEL" target="SVN">
      <data key="d0">250282</data>
    </edge>
    <edge source="BEL" target="ZAF">
      <data key="d0">55193</data>
    </edge>
    <edge source="BEL" target="ESP">
      <data key="d0">49029042</data>
    </edge>
    <edge source="BEL" target="SWE">
      <data key="d0">10738447</data>
    </edge>
    <edge source="BEL" target="CHE">
      <data key="d0">1365781</data>
    </edge>
    <edge source="BEL" target="TGO">
      <data key="d0">62097</data>
    </edge>
    <edge source="BEL" target="ARE">
      <data key="d0">28767</data>
    </edge>
    <edge source="BEL" target="TUN">
      <data key="d0">36489</data>
    </edge>
    <edge source="BEL" target="TUR">
      <data key="d0">322362</data>
    </edge>
    <edge source="BEL" target="UKR">
      <data key="d0">15038</data>
    </edge>
    <edge source="BEL" target="EGY">
      <data key="d0">210696</data>
    </edge>
    <edge source="BEL" target="GBR">
      <data key="d0">38952751</data>
    </edge>
    <edge source="BEL" target="TZA">
      <data key="d0">71656</data>
    </edge>
    <edge source="BEL" target="USA">
      <data key="d0">867712</data>
    </edge>
    <edge source="BRA" target="ARG">
      <data key="d0">7604147</data>
    </edge>
    <edge source="BRA" target="AUS">
      <data key="d0">3335674</data>
    </edge>
    <edge source="BRA" target="BEL">
      <data key="d0">890018</data>
    </edge>
    <edge source="BRA" target="BOL">
      <data key="d0">133015</data>
    </edge>
    <edge source="BRA" target="CMR">
      <data key="d0">552977</data>
    </edge>
    <edge source="BRA" target="CAN">
      <data key="d0">753183</data>
    </edge>
    <edge source="BRA" target="CHN">
      <data key="d0">9218708</data>
    </edge>
    <edge source="BRA" target="COL">
      <data key="d0">900861</data>
    </edge>
    <edge source="BRA" target="DNK">
      <data key="d0">213461</data>
    </edge>
    <edge source="BRA" target="FRA">
      <data key="d0">10658862</data>
    </edge>
    <edge source="BRA" target="DEU">
      <data key="d0">461120</data>
    </edge>
    <edge source="BRA" target="GRC">
      <data key="d0">230738</data>
    </edge>
    <edge source="BRA" target="HKG">
      <data key="d0">20011904</data>
    </edge>
    <edge source="BRA" target="ITA">
      <data key="d0">2102540</data>
    </edge>
    <edge source="BRA" target="CIV">
      <data key="d0">121800</data>
    </edge>
    <edge source="BRA" target="JPN">
      <data key="d0">7375653</data>
    </edge>
    <edge source="BRA" target="KOR">
      <data key="d0">5843447</data>
    </edge>
    <edge source="BRA" target="MYS">
      <data key="d0">10328</data>
    </edge>
    <edge source="BRA" target="NLD">
      <data key="d0">2954548</data>
    </edge>
    <edge source="BRA" target="NOR">
      <data key="d0">16645</data>
    </edge>
    <edge source="BRA" target="PRY">
      <data key="d0">982640</data>
    </edge>
    <edge source="BRA" target="PER">
      <data key="d0">1059108</data>
    </edge>
    <edge source="BRA" target="POL">
      <data key="d0">20556</data>
    </edge>
    <edge source="BRA" target="PRT">
      <data key="d0">5822533</data>
    </edge>
    <edge source="BRA" target="IND">
      <data key="d0">51454</data>
    </edge>
    <edge source="BRA" target="SGP">
      <data key="d0">2490330</data>
    </edge>
    <edge source="BRA" target="VNM">
      <data key="d0">13005935</data>
    </edge>
    <edge source="BRA" target="ESP">
      <data key="d0">11667789</data>
    </edge>
    <edge source="BRA" target="SWE">
      <data key="d0">41974</data>
    </edge>
    <edge source="BRA" target="CHE">
      <data key="d0">15182</data>
    </edge>
    <edge source="BRA" target="THA">
      <data key="d0">961769</data>
    </edge>
    <edge source="BRA" target="ARE">
      <data key="d0">2425386</data>
    </edge>
    <edge source="BRA" target="GBR">
      <data key="d0">1865039</data>
    </edge>
    <edge source="BRA" target="USA">
      <data key="d0">101271479</data>
    </edge>
    <edge source="BRA" target="URY">
      <data key="d0">949094</data>
    </edge>
    <edge source="BGR" target="AZE">
      <data key="d0">56472</data>
    </edge>
    <edge source="BGR" target="AUT">
      <data key="d0">26209</data>
    </edge>
    <edge source="BGR" target="BEL">
      <data key="d0">1943901</data>
    </edge>
    <edge source="BGR" target="CHN">
      <data key="d0">2560040</data>
    </edge>
    <edge source="BGR" target="HRV">
      <data key="d0">14696</data>
    </edge>
    <edge source="BGR" target="CZE">
      <data key="d0">318605</data>
    </edge>
    <edge source="BGR" target="DNK">
      <data key="d0">79749</data>
    </edge>
    <edge source="BGR" target="FRA">
      <data key="d0">2327866</data>
    </edge>
    <edge source="BGR" target="GEO">
      <data key="d0">96240</data>
    </edge>
    <edge source="BGR" target="DEU">
      <data key="d0">244499</data>
    </edge>
    <edge source="BGR" target="GRC">
      <data key="d0">2164108</data>
    </edge>
    <edge source="BGR" target="HKG">
      <data key="d0">208484</data>
    </edge>
    <edge source="BGR" target="ITA">
      <data key="d0">48678</data>
    </edge>
    <edge source="BGR" target="JPN">
      <data key="d0">4733892</data>
    </edge>
    <edge source="BGR" target="KOR">
      <data key="d0">8034758</data>
    </edge>
    <edge source="BGR" target="LVA">
      <data key="d0">30263</data>
    </edge>
    <edge source="BGR" target="LTU">
      <data key="d0">190790</data>
    </edge>
    <edge source="BGR" target="NLD">
      <data key="d0">997055</data>
    </edge>
    <edge source="BGR" target="ROU">
      <data key="d0">11619739</data>
    </edge>
    <edge source="BGR" target="RUS">
      <data key="d0">14340</data>
    </edge>
    <edge source="BGR" target="SRB">
      <data key="d0">2201034</data>
    </edge>
    <edge source="BGR" target="SGP">
      <data key="d0">33266</data>
    </edge>
    <edge source="BGR" target="SVN">
      <data key="d0">37368</data>
    </edge>
    <edge source="BGR" target="ESP">
      <data key="d0">4246802</data>
    </edge>
    <edge source="BGR" target="SWE">
      <data key="d0">23166575</data>
    </edge>
    <edge source="BGR" target="CHE">
      <data key="d0">56103</data>
    </edge>
    <edge source="BGR" target="TUR">
      <data key="d0">219199</data>
    </edge>
    <edge source="BGR" target="UKR">
      <data key="d0">29590</data>
    </edge>
    <edge source="BGR" target="MKD">
      <data key="d0">174145</data>
    </edge>
    <edge source="BGR" target="GBR">
      <data key="d0">18342</data>
    </edge>
    <edge source="BGR" target="USA">
      <data key="d0">1230912</data>
    </edge>
    <edge source="BLR" target="AZE">
      <data key="d0">203500</data>
    </edge>
    <edge source="BLR" target="AUS">
      <data key="d0">50300</data>
    </edge>
    <edge source="BLR" target="ARM">
      <data key="d0">183300</data>
    </edge>
    <edge source="BLR" target="BGR">
      <data key="d0">154000</data>
    </edge>
    <edge source="BLR" target="CAN">
      <data key="d0">88400</data>
    </edge>
    <edge source="BLR" target="GEO">
      <data key="d0">180700</data>
    </edge>
    <edge source="BLR" target="DEU">
      <data key="d0">600700</data>
    </edge>
    <edge source="BLR" target="ISR">
      <data key="d0">109900</data>
    </edge>
    <edge source="BLR" target="KAZ">
      <data key="d0">1646500</data>
    </edge>
    <edge source="BLR" target="JOR">
      <data key="d0">80400</data>
    </edge>
    <edge source="BLR" target="KGZ">
      <data key="d0">103200</data>
    </edge>
    <edge source="BLR" target="LTU">
      <data key="d0">2560200</data>
    </edge>
    <edge source="BLR" target="MDA">
      <data key="d0">1294800</data>
    </edge>
    <edge source="BLR" target="NZL">
      <data key="d0">143700</data>
    </edge>
    <edge source="BLR" target="POL">
      <data key="d0">477400</data>
    </edge>
    <edge source="BLR" target="ROU">
      <data key="d0">19100</data>
    </edge>
    <edge source="BLR" target="RUS">
      <data key="d0">235375900</data>
    </edge>
    <edge source="BLR" target="ARE">
      <data key="d0">234800</data>
    </edge>
    <edge source="BLR" target="UKR">
      <data key="d0">7581700</data>
    </edge>
    <edge source="BLR" target="USA">
      <data key="d0">1497700</data>
    </edge>
    <edge source="CMR" target="CAF">
      <data key="d0">576211</data>
    </edge>
    <edge source="CMR" target="HKG">
      <data key="d0">13284</data>
    </edge>
    <edge source="CMR" target="VNM">
      <data key="d0">111339</data>
    </edge>
    <edge source="CAN" target="ALB">
      <data key="d0">2629999</data>
    </edge>
    <edge source="CAN" target="AZE">
      <data key="d0">57524</data>
    </edge>
    <edge source="CAN" target="AUS">
      <data key="d0">8306399</data>
    </edge>
    <edge source="CAN" target="AUT">
      <data key="d0">81533</data>
    </edge>
    <edge source="CAN" target="ARM">
      <data key="d0">26699</data>
    </edge>
    <edge source="CAN" target="BEL">
      <data key="d0">46174293</data>
    </edge>
    <edge source="CAN" target="BRA">
      <data key="d0">1928643</data>
    </edge>
    <edge source="CAN" target="BGR">
      <data key="d0">6102363</data>
    </edge>
    <edge source="CAN" target="BLR">
      <data key="d0">978649</data>
    </edge>
    <edge source="CAN" target="KHM">
      <data key="d0">12889</data>
    </edge>
    <edge source="CAN" target="LKA">
      <data key="d0">20670</data>
    </edge>
    <edge source="CAN" target="CHL">
      <data key="d0">29065</data>
    </edge>
    <edge source="CAN" target="CHN">
      <data key="d0">581213967</data>
    </edge>
    <edge source="CAN" target="COL">
      <data key="d0">129640</data>
    </edge>
    <edge source="CAN" target="HRV">
      <data key="d0">48553</data>
    </edge>
    <edge source="CAN" target="BEN">
      <data key="d0">503265</data>
    </edge>
    <edge source="CAN" target="DNK">
      <data key="d0">65256085</data>
    </edge>
    <edge source="CAN" target="ECU">
      <data key="d0">117565</data>
    </edge>
    <edge source="CAN" target="EST">
      <data key="d0">738501</data>
    </edge>
    <edge source="CAN" target="FIN">
      <data key="d0">2879992</data>
    </edge>
    <edge source="CAN" target="FRA">
      <data key="d0">47572423</data>
    </edge>
    <edge source="CAN" target="GEO">
      <data key="d0">3860399</data>
    </edge>
    <edge source="CAN" target="GMB">
      <data key="d0">143458</data>
    </edge>
    <edge source="CAN" target="DEU">
      <data key="d0">15781845</data>
    </edge>
    <edge source="CAN" target="GHA">
      <data key="d0">327888</data>
    </edge>
    <edge source="CAN" target="GRC">
      <data key="d0">937862</data>
    </edge>
    <edge source="CAN" target="HKG">
      <data key="d0">139201234</data>
    </edge>
    <edge source="CAN" target="IDN">
      <data key="d0">15481800</data>
    </edge>
    <edge source="CAN" target="IRL">
      <data key="d0">1996226</data>
    </edge>
    <edge source="CAN" target="ISR">
      <data key="d0">1253479</data>
    </edge>
    <edge source="CAN" target="ITA">
      <data key="d0">14530547</data>
    </edge>
    <edge source="CAN" target="CIV">
      <data key="d0">439473</data>
    </edge>
    <edge source="CAN" target="JAM">
      <data key="d0">1588348</data>
    </edge>
    <edge source="CAN" target="JPN">
      <data key="d0">231870603</data>
    </edge>
    <edge source="CAN" target="KAZ">
      <data key="d0">263194</data>
    </edge>
    <edge source="CAN" target="JOR">
      <data key="d0">101292</data>
    </edge>
    <edge source="CAN" target="KOR">
      <data key="d0">67969065</data>
    </edge>
    <edge source="CAN" target="LBN">
      <data key="d0">287174</data>
    </edge>
    <edge source="CAN" target="LTU">
      <data key="d0">3407606</data>
    </edge>
    <edge source="CAN" target="MYS">
      <data key="d0">1994241</data>
    </edge>
    <edge source="CAN" target="MEX">
      <data key="d0">699200</data>
    </edge>
    <edge source="CAN" target="MDA">
      <data key="d0">20576</data>
    </edge>
    <edge source="CAN" target="MAR">
      <data key="d0">9148095</data>
    </edge>
    <edge source="CAN" target="NLD">
      <data key="d0">28734808</data>
    </edge>
    <edge source="CAN" target="NZL">
      <data key="d0">2116908</data>
    </edge>
    <edge source="CAN" target="NOR">
      <data key="d0">9281156</data>
    </edge>
    <edge source="CAN" target="PAN">
      <data key="d0">611395</data>
    </edge>
    <edge source="CAN" target="PER">
      <data key="d0">53223</data>
    </edge>
    <edge source="CAN" target="PHL">
      <data key="d0">403718</data>
    </edge>
    <edge source="CAN" target="POL">
      <data key="d0">5254543</data>
    </edge>
    <edge source="CAN" target="PRT">
      <data key="d0">4786854</data>
    </edge>
    <edge source="CAN" target="ROU">
      <data key="d0">945450</data>
    </edge>
    <edge source="CAN" target="RUS">
      <data key="d0">137072</data>
    </edge>
    <edge source="CAN" target="SAU">
      <data key="d0">94071</data>
    </edge>
    <edge source="CAN" target="SRB">
      <data key="d0">48153</data>
    </edge>
    <edge source="CAN" target="IND">
      <data key="d0">68135</data>
    </edge>
    <edge source="CAN" target="SGP">
      <data key="d0">9182796</data>
    </edge>
    <edge source="CAN" target="VNM">
      <data key="d0">80935701</data>
    </edge>
    <edge source="CAN" target="ZAF">
      <data key="d0">2137135</data>
    </edge>
    <edge source="CAN" target="ESP">
      <data key="d0">33982953</data>
    </edge>
    <edge source="CAN" target="SWE">
      <data key="d0">13654901</data>
    </edge>
    <edge source="CAN" target="CHE">
      <data key="d0">1865536</data>
    </edge>
    <edge source="CAN" target="THA">
      <data key="d0">24575782</data>
    </edge>
    <edge source="CAN" target="TGO">
      <data key="d0">186212</data>
    </edge>
    <edge source="CAN" target="ARE">
      <data key="d0">2477211</data>
    </edge>
    <edge source="CAN" target="TUN">
      <data key="d0">52203</data>
    </edge>
    <edge source="CAN" target="UKR">
      <data key="d0">29136390</data>
    </edge>
    <edge source="CAN" target="EGY">
      <data key="d0">136950</data>
    </edge>
    <edge source="CAN" target="GBR">
      <data key="d0">120926388</data>
    </edge>
    <edge source="CAN" target="USA">
      <data key="d0">3226865489</data>
    </edge>
    <edge source="CAN" target="BFA">
      <data key="d0">37120</data>
    </edge>
    <edge source="CAN" target="URY">
      <data key="d0">87627</data>
    </edge>
    <edge source="CHL" target="ARG">
      <data key="d0">65517767</data>
    </edge>
    <edge source="CHL" target="AUS">
      <data key="d0">5820727</data>
    </edge>
    <edge source="CHL" target="BEL">
      <data key="d0">29675211</data>
    </edge>
    <edge source="CHL" target="BOL">
      <data key="d0">957786</data>
    </edge>
    <edge source="CHL" target="BRA">
      <data key="d0">531109025</data>
    </edge>
    <edge source="CHL" target="BGR">
      <data key="d0">516622</data>
    </edge>
    <edge source="CHL" target="BLR">
      <data key="d0">218496</data>
    </edge>
    <edge source="CHL" target="KHM">
      <data key="d0">38059</data>
    </edge>
    <edge source="CHL" target="CMR">
      <data key="d0">169000</data>
    </edge>
    <edge source="CHL" target="CAN">
      <data key="d0">31022286</data>
    </edge>
    <edge source="CHL" target="LKA">
      <data key="d0">7575896</data>
    </edge>
    <edge source="CHL" target="CHN">
      <data key="d0">235101895</data>
    </edge>
    <edge source="CHL" target="COL">
      <data key="d0">35167805</data>
    </edge>
    <edge source="CHL" target="CRI">
      <data key="d0">4550653</data>
    </edge>
    <edge source="CHL" target="HRV">
      <data key="d0">407471</data>
    </edge>
    <edge source="CHL" target="CZE">
      <data key="d0">47430</data>
    </edge>
    <edge source="CHL" target="BEN">
      <data key="d0">1800648</data>
    </edge>
    <edge source="CHL" target="DNK">
      <data key="d0">16701247</data>
    </edge>
    <edge source="CHL" target="ECU">
      <data key="d0">3135373</data>
    </edge>
    <edge source="CHL" target="SLV">
      <data key="d0">657872</data>
    </edge>
    <edge source="CHL" target="EST">
      <data key="d0">82572</data>
    </edge>
    <edge source="CHL" target="FRA">
      <data key="d0">87348036</data>
    </edge>
    <edge source="CHL" target="GEO">
      <data key="d0">1249565</data>
    </edge>
    <edge source="CHL" target="DEU">
      <data key="d0">79341515</data>
    </edge>
    <edge source="CHL" target="GHA">
      <data key="d0">1716500</data>
    </edge>
    <edge source="CHL" target="GRC">
      <data key="d0">3915027</data>
    </edge>
    <edge source="CHL" target="GTM">
      <data key="d0">30013</data>
    </edge>
    <edge source="CHL" target="HND">
      <data key="d0">310848</data>
    </edge>
    <edge source="CHL" target="HKG">
      <data key="d0">30929139</data>
    </edge>
    <edge source="CHL" target="IDN">
      <data key="d0">3124444</data>
    </edge>
    <edge source="CHL" target="IRL">
      <data key="d0">607934</data>
    </edge>
    <edge source="CHL" target="ISR">
      <data key="d0">44120647</data>
    </edge>
    <edge source="CHL" target="ITA">
      <data key="d0">35049734</data>
    </edge>
    <edge source="CHL" target="CIV">
      <data key="d0">67600</data>
    </edge>
    <edge source="CHL" target="JAM">
      <data key="d0">5545294</data>
    </edge>
    <edge source="CHL" target="JPN">
      <data key="d0">886813581</data>
    </edge>
    <edge source="CHL" target="KAZ">
      <data key="d0">1400217</data>
    </edge>
    <edge source="CHL" target="KOR">
      <data key="d0">70223344</data>
    </edge>
    <edge source="CHL" target="LBN">
      <data key="d0">650973</data>
    </edge>
    <edge source="CHL" target="LVA">
      <data key="d0">179221</data>
    </edge>
    <edge source="CHL" target="LTU">
      <data key="d0">6497852</data>
    </edge>
    <edge source="CHL" target="MYS">
      <data key="d0">16843164</data>
    </edge>
    <edge source="CHL" target="MUS">
      <data key="d0">45589</data>
    </edge>
    <edge source="CHL" target="MEX">
      <data key="d0">102189735</data>
    </edge>
    <edge source="CHL" target="MDA">
      <data key="d0">175649</data>
    </edge>
    <edge source="CHL" target="MAR">
      <data key="d0">178533</data>
    </edge>
    <edge source="CHL" target="NLD">
      <data key="d0">16047891</data>
    </edge>
    <edge source="CHL" target="NZL">
      <data key="d0">167616</data>
    </edge>
    <edge source="CHL" target="NIC">
      <data key="d0">66200</data>
    </edge>
    <edge source="CHL" target="NOR">
      <data key="d0">1903768</data>
    </edge>
    <edge source="CHL" target="PAN">
      <data key="d0">7200971</data>
    </edge>
    <edge source="CHL" target="PRY">
      <data key="d0">1626732</data>
    </edge>
    <edge source="CHL" target="PER">
      <data key="d0">47798977</data>
    </edge>
    <edge source="CHL" target="PHL">
      <data key="d0">10473780</data>
    </edge>
    <edge source="CHL" target="POL">
      <data key="d0">27315933</data>
    </edge>
    <edge source="CHL" target="PRT">
      <data key="d0">10955501</data>
    </edge>
    <edge source="CHL" target="ROU">
      <data key="d0">993163</data>
    </edge>
    <edge source="CHL" target="RUS">
      <data key="d0">348815186</data>
    </edge>
    <edge source="CHL" target="IND">
      <data key="d0">97102</data>
    </edge>
    <edge source="CHL" target="SGP">
      <data key="d0">33691787</data>
    </edge>
    <edge source="CHL" target="VNM">
      <data key="d0">28982967</data>
    </edge>
    <edge source="CHL" target="SVN">
      <data key="d0">90091</data>
    </edge>
    <edge source="CHL" target="ZAF">
      <data key="d0">337265</data>
    </edge>
    <edge source="CHL" target="ESP">
      <data key="d0">165749491</data>
    </edge>
    <edge source="CHL" target="SWE">
      <data key="d0">1052329</data>
    </edge>
    <edge source="CHL" target="CHE">
      <data key="d0">50153</data>
    </edge>
    <edge source="CHL" target="THA">
      <data key="d0">79447783</data>
    </edge>
    <edge source="CHL" target="TGO">
      <data key="d0">20000</data>
    </edge>
    <edge source="CHL" target="ARE">
      <data key="d0">12206303</data>
    </edge>
    <edge source="CHL" target="TUR">
      <data key="d0">597952</data>
    </edge>
    <edge source="CHL" target="UKR">
      <data key="d0">4668076</data>
    </edge>
    <edge source="CHL" target="MKD">
      <data key="d0">96309</data>
    </edge>
    <edge source="CHL" target="EGY">
      <data key="d0">986676</data>
    </edge>
    <edge source="CHL" target="GBR">
      <data key="d0">15056058</data>
    </edge>
    <edge source="CHL" target="USA">
      <data key="d0">1493240941</data>
    </edge>
    <edge source="CHL" target="URY">
      <data key="d0">5765945</data>
    </edge>
    <edge source="CHN" target="ALB">
      <data key="d0">1900368</data>
    </edge>
    <edge source="CHN" target="DZA">
      <data key="d0">18123012</data>
    </edge>
    <edge source="CHN" target="AZE">
      <data key="d0">1019093</data>
    </edge>
    <edge source="CHN" target="AUS">
      <data key="d0">299022420</data>
    </edge>
    <edge source="CHN" target="AUT">
      <data key="d0">443562</data>
    </edge>
    <edge source="CHN" target="BEL">
      <data key="d0">88734798</data>
    </edge>
    <edge source="CHN" target="BOL">
      <data key="d0">3366646</data>
    </edge>
    <edge source="CHN" target="BWA">
      <data key="d0">158999</data>
    </edge>
    <edge source="CHN" target="BRA">
      <data key="d0">138078718</data>
    </edge>
    <edge source="CHN" target="BGR">
      <data key="d0">1475439</data>
    </edge>
    <edge source="CHN" target="BDI">
      <data key="d0">100700</data>
    </edge>
    <edge source="CHN" target="BLR">
      <data key="d0">23713768</data>
    </edge>
    <edge source="CHN" target="KHM">
      <data key="d0">813863</data>
    </edge>
    <edge source="CHN" target="CMR">
      <data key="d0">14899770</data>
    </edge>
    <edge source="CHN" target="CAN">
      <data key="d0">422740970</data>
    </edge>
    <edge source="CHN" target="CAF">
      <data key="d0">951617</data>
    </edge>
    <edge source="CHN" target="LKA">
      <data key="d0">165484107</data>
    </edge>
    <edge source="CHN" target="CHL">
      <data key="d0">112686238</data>
    </edge>
    <edge source="CHN" target="COL">
      <data key="d0">21520838</data>
    </edge>
    <edge source="CHN" target="CRI">
      <data key="d0">20966492</data>
    </edge>
    <edge source="CHN" target="HRV">
      <data key="d0">5846699</data>
    </edge>
    <edge source="CHN" target="CZE">
      <data key="d0">2664760</data>
    </edge>
    <edge source="CHN" target="BEN">
      <data key="d0">14588897</data>
    </edge>
    <edge source="CHN" target="DNK">
      <data key="d0">56211774</data>
    </edge>
    <edge source="CHN" target="ECU">
      <data key="d0">4248023</data>
    </edge>
    <edge source="CHN" target="SLV">
      <data key="d0">1075575</data>
    </edge>
    <edge source="CHN" target="EST">
      <data key="d0">1937065</data>
    </edge>
    <edge source="CHN" target="FIN">
      <data key="d0">1602705</data>
    </edge>
    <edge source="CHN" target="FRA">
      <data key="d0">210854539</data>
    </edge>
    <edge source="CHN" target="GEO">
      <data key="d0">1863700</data>
    </edge>
    <edge source="CHN" target="PSE">
      <data key="d0">49611</data>
    </edge>
    <edge source="CHN" target="DEU">
      <data key="d0">441400853</data>
    </edge>
    <edge source="CHN" target="GHA">
      <data key="d0">50041852</data>
    </edge>
    <edge source="CHN" target="GRC">
      <data key="d0">37456168</data>
    </edge>
    <edge source="CHN" target="GTM">
      <data key="d0">379204</data>
    </edge>
    <edge source="CHN" target="HND">
      <data key="d0">5902659</data>
    </edge>
    <edge source="CHN" target="HKG">
      <data key="d0">1934122506</data>
    </edge>
    <edge source="CHN" target="HUN">
      <data key="d0">2300857</data>
    </edge>
    <edge source="CHN" target="IDN">
      <data key="d0">126621251</data>
    </edge>
    <edge source="CHN" target="IRL">
      <data key="d0">1794783</data>
    </edge>
    <edge source="CHN" target="ISR">
      <data key="d0">80150458</data>
    </edge>
    <edge source="CHN" target="ITA">
      <data key="d0">177637869</data>
    </edge>
    <edge source="CHN" target="CIV">
      <data key="d0">96998831</data>
    </edge>
    <edge source="CHN" target="JAM">
      <data key="d0">3409550</data>
    </edge>
    <edge source="CHN" target="JPN">
      <data key="d0">3562046223</data>
    </edge>
    <edge source="CHN" target="KAZ">
      <data key="d0">6194058</data>
    </edge>
    <edge source="CHN" target="JOR">
      <data key="d0">3345556</data>
    </edge>
    <edge source="CHN" target="KOR">
      <data key="d0">1623818859</data>
    </edge>
    <edge source="CHN" target="KGZ">
      <data key="d0">308232</data>
    </edge>
    <edge source="CHN" target="LBN">
      <data key="d0">2239473</data>
    </edge>
    <edge source="CHN" target="LVA">
      <data key="d0">3312455</data>
    </edge>
    <edge source="CHN" target="LTU">
      <data key="d0">5039181</data>
    </edge>
    <edge source="CHN" target="MDG">
      <data key="d0">425850</data>
    </edge>
    <edge source="CHN" target="MYS">
      <data key="d0">558265782</data>
    </edge>
    <edge source="CHN" target="MUS">
      <data key="d0">16941831</data>
    </edge>
    <edge source="CHN" target="MEX">
      <data key="d0">428047764</data>
    </edge>
    <edge source="CHN" target="MDA">
      <data key="d0">370474</data>
    </edge>
    <edge source="CHN" target="MAR">
      <data key="d0">26743782</data>
    </edge>
    <edge source="CHN" target="MOZ">
      <data key="d0">6415767</data>
    </edge>
    <edge source="CHN" target="OMN">
      <data key="d0">3029762</data>
    </edge>
    <edge source="CHN" target="NAM">
      <data key="d0">1116383</data>
    </edge>
    <edge source="CHN" target="NLD">
      <data key="d0">163780132</data>
    </edge>
    <edge source="CHN" target="NZL">
      <data key="d0">50352420</data>
    </edge>
    <edge source="CHN" target="NIC">
      <data key="d0">44593</data>
    </edge>
    <edge source="CHN" target="NER">
      <data key="d0">3085921</data>
    </edge>
    <edge source="CHN" target="NOR">
      <data key="d0">24825955</data>
    </edge>
    <edge source="CHN" target="PAK">
      <data key="d0">101525</data>
    </edge>
    <edge source="CHN" target="PAN">
      <data key="d0">10291844</data>
    </edge>
    <edge source="CHN" target="PRY">
      <data key="d0">24300</data>
    </edge>
    <edge source="CHN" target="PER">
      <data key="d0">13946000</data>
    </edge>
    <edge source="CHN" target="PHL">
      <data key="d0">557036370</data>
    </edge>
    <edge source="CHN" target="POL">
      <data key="d0">94368369</data>
    </edge>
    <edge source="CHN" target="PRT">
      <data key="d0">137213359</data>
    </edge>
    <edge source="CHN" target="ROU">
      <data key="d0">2225679</data>
    </edge>
    <edge source="CHN" target="RUS">
      <data key="d0">420466342</data>
    </edge>
    <edge source="CHN" target="SAU">
      <data key="d0">11916215</data>
    </edge>
    <edge source="CHN" target="SEN">
      <data key="d0">4892427</data>
    </edge>
    <edge source="CHN" target="SRB">
      <data key="d0">1774891</data>
    </edge>
    <edge source="CHN" target="IND">
      <data key="d0">2450266</data>
    </edge>
    <edge source="CHN" target="SGP">
      <data key="d0">295535184</data>
    </edge>
    <edge source="CHN" target="SVK">
      <data key="d0">1254954</data>
    </edge>
    <edge source="CHN" target="VNM">
      <data key="d0">99932739</data>
    </edge>
    <edge source="CHN" target="SVN">
      <data key="d0">2151629</data>
    </edge>
    <edge source="CHN" target="ZAF">
      <data key="d0">51722152</data>
    </edge>
    <edge source="CHN" target="ESP">
      <data key="d0">413388916</data>
    </edge>
    <edge source="CHN" target="SWE">
      <data key="d0">89230338</data>
    </edge>
    <edge source="CHN" target="CHE">
      <data key="d0">3338865</data>
    </edge>
    <edge source="CHN" target="THA">
      <data key="d0">1070098442</data>
    </edge>
    <edge source="CHN" target="TGO">
      <data key="d0">5009636</data>
    </edge>
    <edge source="CHN" target="ARE">
      <data key="d0">33538454</data>
    </edge>
    <edge source="CHN" target="TUN">
      <data key="d0">2384552</data>
    </edge>
    <edge source="CHN" target="TUR">
      <data key="d0">11059661</data>
    </edge>
    <edge source="CHN" target="UKR">
      <data key="d0">43001126</data>
    </edge>
    <edge source="CHN" target="MKD">
      <data key="d0">60515</data>
    </edge>
    <edge source="CHN" target="EGY">
      <data key="d0">63352219</data>
    </edge>
    <edge source="CHN" target="GBR">
      <data key="d0">321194172</data>
    </edge>
    <edge source="CHN" target="TZA">
      <data key="d0">26504752</data>
    </edge>
    <edge source="CHN" target="USA">
      <data key="d0">2971175643</data>
    </edge>
    <edge source="CHN" target="BFA">
      <data key="d0">15665491</data>
    </edge>
    <edge source="CHN" target="URY">
      <data key="d0">7592625</data>
    </edge>
    <edge source="COL" target="BEL">
      <data key="d0">1477853</data>
    </edge>
    <edge source="COL" target="CAN">
      <data key="d0">424455</data>
    </edge>
    <edge source="COL" target="CHL">
      <data key="d0">58170</data>
    </edge>
    <edge source="COL" target="CHN">
      <data key="d0">905517</data>
    </edge>
    <edge source="COL" target="CRI">
      <data key="d0">33825</data>
    </edge>
    <edge source="COL" target="CZE">
      <data key="d0">141364</data>
    </edge>
    <edge source="COL" target="DNK">
      <data key="d0">34113</data>
    </edge>
    <edge source="COL" target="ECU">
      <data key="d0">6051839</data>
    </edge>
    <edge source="COL" target="SLV">
      <data key="d0">12920</data>
    </edge>
    <edge source="COL" target="EST">
      <data key="d0">136940</data>
    </edge>
    <edge source="COL" target="FRA">
      <data key="d0">9165486</data>
    </edge>
    <edge source="COL" target="DEU">
      <data key="d0">1480784</data>
    </edge>
    <edge source="COL" target="HKG">
      <data key="d0">3965958</data>
    </edge>
    <edge source="COL" target="IDN">
      <data key="d0">23904</data>
    </edge>
    <edge source="COL" target="ISR">
      <data key="d0">83191</data>
    </edge>
    <edge source="COL" target="ITA">
      <data key="d0">1309843</data>
    </edge>
    <edge source="COL" target="JPN">
      <data key="d0">1525568</data>
    </edge>
    <edge source="COL" target="KOR">
      <data key="d0">130362</data>
    </edge>
    <edge source="COL" target="MYS">
      <data key="d0">141649</data>
    </edge>
    <edge source="COL" target="MEX">
      <data key="d0">259769</data>
    </edge>
    <edge source="COL" target="NLD">
      <data key="d0">521142</data>
    </edge>
    <edge source="COL" target="NOR">
      <data key="d0">41035</data>
    </edge>
    <edge source="COL" target="PAN">
      <data key="d0">11738</data>
    </edge>
    <edge source="COL" target="PER">
      <data key="d0">214122</data>
    </edge>
    <edge source="COL" target="POL">
      <data key="d0">125926</data>
    </edge>
    <edge source="COL" target="PRT">
      <data key="d0">11119</data>
    </edge>
    <edge source="COL" target="RUS">
      <data key="d0">14912</data>
    </edge>
    <edge source="COL" target="SGP">
      <data key="d0">402645</data>
    </edge>
    <edge source="COL" target="ESP">
      <data key="d0">12455619</data>
    </edge>
    <edge source="COL" target="SWE">
      <data key="d0">43895</data>
    </edge>
    <edge source="COL" target="CHE">
      <data key="d0">39927</data>
    </edge>
    <edge source="COL" target="THA">
      <data key="d0">221287</data>
    </edge>
    <edge source="COL" target="ARE">
      <data key="d0">310471</data>
    </edge>
    <edge source="COL" target="GBR">
      <data key="d0">397066</data>
    </edge>
    <edge source="COL" target="USA">
      <data key="d0">69911205</data>
    </edge>
    <edge source="CRI" target="BEL">
      <data key="d0">2014176</data>
    </edge>
    <edge source="CRI" target="CAN">
      <data key="d0">103650</data>
    </edge>
    <edge source="CRI" target="CHL">
      <data key="d0">316438</data>
    </edge>
    <edge source="CRI" target="CHN">
      <data key="d0">108774</data>
    </edge>
    <edge source="CRI" target="COL">
      <data key="d0">22200</data>
    </edge>
    <edge source="CRI" target="SLV">
      <data key="d0">8455866</data>
    </edge>
    <edge source="CRI" target="FRA">
      <data key="d0">356174</data>
    </edge>
    <edge source="CRI" target="DEU">
      <data key="d0">8318793</data>
    </edge>
    <edge source="CRI" target="GTM">
      <data key="d0">4802587</data>
    </edge>
    <edge source="CRI" target="HND">
      <data key="d0">602543</data>
    </edge>
    <edge source="CRI" target="HKG">
      <data key="d0">3721754</data>
    </edge>
    <edge source="CRI" target="JAM">
      <data key="d0">40205</data>
    </edge>
    <edge source="CRI" target="JPN">
      <data key="d0">11004</data>
    </edge>
    <edge source="CRI" target="MEX">
      <data key="d0">533501</data>
    </edge>
    <edge source="CRI" target="NIC">
      <data key="d0">3503686</data>
    </edge>
    <edge source="CRI" target="PAN">
      <data key="d0">5118619</data>
    </edge>
    <edge source="CRI" target="PRY">
      <data key="d0">90693</data>
    </edge>
    <edge source="CRI" target="PER">
      <data key="d0">78485</data>
    </edge>
    <edge source="CRI" target="ESP">
      <data key="d0">1652472</data>
    </edge>
    <edge source="CRI" target="ARE">
      <data key="d0">37619</data>
    </edge>
    <edge source="CRI" target="USA">
      <data key="d0">73000935</data>
    </edge>
    <edge source="CZE" target="AUS">
      <data key="d0">80940</data>
    </edge>
    <edge source="CZE" target="AUT">
      <data key="d0">19222377</data>
    </edge>
    <edge source="CZE" target="BEL">
      <data key="d0">1315841</data>
    </edge>
    <edge source="CZE" target="BGR">
      <data key="d0">7414984</data>
    </edge>
    <edge source="CZE" target="CAN">
      <data key="d0">19234</data>
    </edge>
    <edge source="CZE" target="CHN">
      <data key="d0">54759</data>
    </edge>
    <edge source="CZE" target="HRV">
      <data key="d0">833149</data>
    </edge>
    <edge source="CZE" target="DNK">
      <data key="d0">841495</data>
    </edge>
    <edge source="CZE" target="EST">
      <data key="d0">65874</data>
    </edge>
    <edge source="CZE" target="FIN">
      <data key="d0">215204</data>
    </edge>
    <edge source="CZE" target="FRA">
      <data key="d0">7656338</data>
    </edge>
    <edge source="CZE" target="DEU">
      <data key="d0">12542526</data>
    </edge>
    <edge source="CZE" target="GRC">
      <data key="d0">20728978</data>
    </edge>
    <edge source="CZE" target="HKG">
      <data key="d0">17650</data>
    </edge>
    <edge source="CZE" target="HUN">
      <data key="d0">16689119</data>
    </edge>
    <edge source="CZE" target="IRL">
      <data key="d0">331771</data>
    </edge>
    <edge source="CZE" target="ITA">
      <data key="d0">2823202</data>
    </edge>
    <edge source="CZE" target="JPN">
      <data key="d0">116845</data>
    </edge>
    <edge source="CZE" target="KOR">
      <data key="d0">26086</data>
    </edge>
    <edge source="CZE" target="LVA">
      <data key="d0">75501</data>
    </edge>
    <edge source="CZE" target="LTU">
      <data key="d0">1158508</data>
    </edge>
    <edge source="CZE" target="NLD">
      <data key="d0">315280</data>
    </edge>
    <edge source="CZE" target="NZL">
      <data key="d0">22830</data>
    </edge>
    <edge source="CZE" target="NOR">
      <data key="d0">33395</data>
    </edge>
    <edge source="CZE" target="POL">
      <data key="d0">25012155</data>
    </edge>
    <edge source="CZE" target="PRT">
      <data key="d0">92718</data>
    </edge>
    <edge source="CZE" target="ROU">
      <data key="d0">8935844</data>
    </edge>
    <edge source="CZE" target="RUS">
      <data key="d0">242538</data>
    </edge>
    <edge source="CZE" target="SRB">
      <data key="d0">462221</data>
    </edge>
    <edge source="CZE" target="SVK">
      <data key="d0">45195714</data>
    </edge>
    <edge source="CZE" target="SVN">
      <data key="d0">126809</data>
    </edge>
    <edge source="CZE" target="ESP">
      <data key="d0">3871496</data>
    </edge>
    <edge source="CZE" target="SWE">
      <data key="d0">725573</data>
    </edge>
    <edge source="CZE" target="CHE">
      <data key="d0">628342</data>
    </edge>
    <edge source="CZE" target="THA">
      <data key="d0">41495</data>
    </edge>
    <edge source="CZE" target="ARE">
      <data key="d0">115923</data>
    </edge>
    <edge source="CZE" target="TUR">
      <data key="d0">21372</data>
    </edge>
    <edge source="CZE" target="UKR">
      <data key="d0">76895</data>
    </edge>
    <edge source="CZE" target="GBR">
      <data key="d0">2955432</data>
    </edge>
    <edge source="CZE" target="USA">
      <data key="d0">223846</data>
    </edge>
    <edge source="BEN" target="FRA">
      <data key="d0">13761</data>
    </edge>
    <edge source="BEN" target="LTU">
      <data key="d0">14921</data>
    </edge>
    <edge source="BEN" target="NAM">
      <data key="d0">22174</data>
    </edge>
    <edge source="BEN" target="VNM">
      <data key="d0">26487</data>
    </edge>
    <edge source="BEN" target="TGO">
      <data key="d0">55977</data>
    </edge>
    <edge source="DNK" target="ALB">
      <data key="d0">2447091</data>
    </edge>
    <edge source="DNK" target="AZE">
      <data key="d0">1234069</data>
    </edge>
    <edge source="DNK" target="AUS">
      <data key="d0">61473181</data>
    </edge>
    <edge source="DNK" target="AUT">
      <data key="d0">26614022</data>
    </edge>
    <edge source="DNK" target="BEL">
      <data key="d0">58673287</data>
    </edge>
    <edge source="DNK" target="BRA">
      <data key="d0">80327</data>
    </edge>
    <edge source="DNK" target="BGR">
      <data key="d0">8336630</data>
    </edge>
    <edge source="DNK" target="BLR">
      <data key="d0">10326691</data>
    </edge>
    <edge source="DNK" target="CAN">
      <data key="d0">3620351</data>
    </edge>
    <edge source="DNK" target="CHN">
      <data key="d0">134406265</data>
    </edge>
    <edge source="DNK" target="COL">
      <data key="d0">134592</data>
    </edge>
    <edge source="DNK" target="HRV">
      <data key="d0">1745017</data>
    </edge>
    <edge source="DNK" target="CZE">
      <data key="d0">15977488</data>
    </edge>
    <edge source="DNK" target="EST">
      <data key="d0">10250953</data>
    </edge>
    <edge source="DNK" target="FIN">
      <data key="d0">25206618</data>
    </edge>
    <edge source="DNK" target="FRA">
      <data key="d0">250292579</data>
    </edge>
    <edge source="DNK" target="GEO">
      <data key="d0">763978</data>
    </edge>
    <edge source="DNK" target="DEU">
      <data key="d0">656961928</data>
    </edge>
    <edge source="DNK" target="GHA">
      <data key="d0">69590</data>
    </edge>
    <edge source="DNK" target="GRC">
      <data key="d0">13194441</data>
    </edge>
    <edge source="DNK" target="HKG">
      <data key="d0">11448646</data>
    </edge>
    <edge source="DNK" target="HUN">
      <data key="d0">3662682</data>
    </edge>
    <edge source="DNK" target="IDN">
      <data key="d0">1566575</data>
    </edge>
    <edge source="DNK" target="IRL">
      <data key="d0">26956977</data>
    </edge>
    <edge source="DNK" target="ISR">
      <data key="d0">2187508</data>
    </edge>
    <edge source="DNK" target="ITA">
      <data key="d0">285838675</data>
    </edge>
    <edge source="DNK" target="JPN">
      <data key="d0">26258607</data>
    </edge>
    <edge source="DNK" target="KAZ">
      <data key="d0">695775</data>
    </edge>
    <edge source="DNK" target="KOR">
      <data key="d0">2307058</data>
    </edge>
    <edge source="DNK" target="LBN">
      <data key="d0">155904</data>
    </edge>
    <edge source="DNK" target="LVA">
      <data key="d0">31374297</data>
    </edge>
    <edge source="DNK" target="LTU">
      <data key="d0">6457408</data>
    </edge>
    <edge source="DNK" target="MYS">
      <data key="d0">604402</data>
    </edge>
    <edge source="DNK" target="MDA">
      <data key="d0">668262</data>
    </edge>
    <edge source="DNK" target="MAR">
      <data key="d0">18846873</data>
    </edge>
    <edge source="DNK" target="NLD">
      <data key="d0">188146786</data>
    </edge>
    <edge source="DNK" target="NZL">
      <data key="d0">540769</data>
    </edge>
    <edge source="DNK" target="NOR">
      <data key="d0">127749917</data>
    </edge>
    <edge source="DNK" target="PHL">
      <data key="d0">236534</data>
    </edge>
    <edge source="DNK" target="POL">
      <data key="d0">173198334</data>
    </edge>
    <edge source="DNK" target="PRT">
      <data key="d0">34867762</data>
    </edge>
    <edge source="DNK" target="ROU">
      <data key="d0">6625885</data>
    </edge>
    <edge source="DNK" target="RUS">
      <data key="d0">63650958</data>
    </edge>
    <edge source="DNK" target="SRB">
      <data key="d0">2645275</data>
    </edge>
    <edge source="DNK" target="IND">
      <data key="d0">685912</data>
    </edge>
    <edge source="DNK" target="SGP">
      <data key="d0">1091716</data>
    </edge>
    <edge source="DNK" target="SVK">
      <data key="d0">1562205</data>
    </edge>
    <edge source="DNK" target="VNM">
      <data key="d0">150093336</data>
    </edge>
    <edge source="DNK" target="SVN">
      <data key="d0">2112646</data>
    </edge>
    <edge source="DNK" target="ESP">
      <data key="d0">102098713</data>
    </edge>
    <edge source="DNK" target="SWE">
      <data key="d0">273407521</data>
    </edge>
    <edge source="DNK" target="CHE">
      <data key="d0">64297540</data>
    </edge>
    <edge source="DNK" target="THA">
      <data key="d0">11029574</data>
    </edge>
    <edge source="DNK" target="ARE">
      <data key="d0">1285902</data>
    </edge>
    <edge source="DNK" target="TUR">
      <data key="d0">80681</data>
    </edge>
    <edge source="DNK" target="UGA">
      <data key="d0">17021</data>
    </edge>
    <edge source="DNK" target="UKR">
      <data key="d0">14056631</data>
    </edge>
    <edge source="DNK" target="MKD">
      <data key="d0">12158</data>
    </edge>
    <edge source="DNK" target="EGY">
      <data key="d0">60532</data>
    </edge>
    <edge source="DNK" target="GBR">
      <data key="d0">220976694</data>
    </edge>
    <edge source="DNK" target="TZA">
      <data key="d0">83167</data>
    </edge>
    <edge source="DNK" target="USA">
      <data key="d0">14476586</data>
    </edge>
    <edge source="ECU" target="ALB">
      <data key="d0">1418606</data>
    </edge>
    <edge source="ECU" target="DZA">
      <data key="d0">115007</data>
    </edge>
    <edge source="ECU" target="ARG">
      <data key="d0">61323646</data>
    </edge>
    <edge source="ECU" target="BEL">
      <data key="d0">29129150</data>
    </edge>
    <edge source="ECU" target="BOL">
      <data key="d0">1555541</data>
    </edge>
    <edge source="ECU" target="BRA">
      <data key="d0">37670678</data>
    </edge>
    <edge source="ECU" target="BGR">
      <data key="d0">172331</data>
    </edge>
    <edge source="ECU" target="KHM">
      <data key="d0">218850</data>
    </edge>
    <edge source="ECU" target="CAN">
      <data key="d0">11444385</data>
    </edge>
    <edge source="ECU" target="LKA">
      <data key="d0">65440</data>
    </edge>
    <edge source="ECU" target="CHL">
      <data key="d0">47783938</data>
    </edge>
    <edge source="ECU" target="CHN">
      <data key="d0">79115330</data>
    </edge>
    <edge source="ECU" target="COL">
      <data key="d0">157680257</data>
    </edge>
    <edge source="ECU" target="CRI">
      <data key="d0">10117567</data>
    </edge>
    <edge source="ECU" target="HRV">
      <data key="d0">725339</data>
    </edge>
    <edge source="ECU" target="CZE">
      <data key="d0">4254428</data>
    </edge>
    <edge source="ECU" target="BEN">
      <data key="d0">177428</data>
    </edge>
    <edge source="ECU" target="DNK">
      <data key="d0">1404903</data>
    </edge>
    <edge source="ECU" target="SLV">
      <data key="d0">86074</data>
    </edge>
    <edge source="ECU" target="EST">
      <data key="d0">222007</data>
    </edge>
    <edge source="ECU" target="FRA">
      <data key="d0">231359917</data>
    </edge>
    <edge source="ECU" target="DEU">
      <data key="d0">56317258</data>
    </edge>
    <edge source="ECU" target="GHA">
      <data key="d0">187560</data>
    </edge>
    <edge source="ECU" target="GRC">
      <data key="d0">6690919</data>
    </edge>
    <edge source="ECU" target="GTM">
      <data key="d0">12253690</data>
    </edge>
    <edge source="ECU" target="HND">
      <data key="d0">618330</data>
    </edge>
    <edge source="ECU" target="HKG">
      <data key="d0">4063371</data>
    </edge>
    <edge source="ECU" target="HUN">
      <data key="d0">162000</data>
    </edge>
    <edge source="ECU" target="IRL">
      <data key="d0">470047</data>
    </edge>
    <edge source="ECU" target="ISR">
      <data key="d0">934400</data>
    </edge>
    <edge source="ECU" target="ITA">
      <data key="d0">225033909</data>
    </edge>
    <edge source="ECU" target="CIV">
      <data key="d0">80460</data>
    </edge>
    <edge source="ECU" target="JPN">
      <data key="d0">17509687</data>
    </edge>
    <edge source="ECU" target="KOR">
      <data key="d0">49254063</data>
    </edge>
    <edge source="ECU" target="LBN">
      <data key="d0">613109</data>
    </edge>
    <edge source="ECU" target="LVA">
      <data key="d0">133886</data>
    </edge>
    <edge source="ECU" target="LTU">
      <data key="d0">315550</data>
    </edge>
    <edge source="ECU" target="MYS">
      <data key="d0">118523</data>
    </edge>
    <edge source="ECU" target="MEX">
      <data key="d0">28088662</data>
    </edge>
    <edge source="ECU" target="MAR">
      <data key="d0">5072896</data>
    </edge>
    <edge source="ECU" target="MOZ">
      <data key="d0">102300</data>
    </edge>
    <edge source="ECU" target="NLD">
      <data key="d0">104326153</data>
    </edge>
    <edge source="ECU" target="NZL">
      <data key="d0">120542</data>
    </edge>
    <edge source="ECU" target="NIC">
      <data key="d0">403718</data>
    </edge>
    <edge source="ECU" target="PAN">
      <data key="d0">2573413</data>
    </edge>
    <edge source="ECU" target="PRY">
      <data key="d0">1213214</data>
    </edge>
    <edge source="ECU" target="PER">
      <data key="d0">28906024</data>
    </edge>
    <edge source="ECU" target="POL">
      <data key="d0">6014440</data>
    </edge>
    <edge source="ECU" target="PRT">
      <data key="d0">15609414</data>
    </edge>
    <edge source="ECU" target="ROU">
      <data key="d0">2604217</data>
    </edge>
    <edge source="ECU" target="RUS">
      <data key="d0">35747512</data>
    </edge>
    <edge source="ECU" target="SAU">
      <data key="d0">1893784</data>
    </edge>
    <edge source="ECU" target="SGP">
      <data key="d0">422142</data>
    </edge>
    <edge source="ECU" target="SVK">
      <data key="d0">629444</data>
    </edge>
    <edge source="ECU" target="VNM">
      <data key="d0">1112237075</data>
    </edge>
    <edge source="ECU" target="SVN">
      <data key="d0">48862</data>
    </edge>
    <edge source="ECU" target="ZAF">
      <data key="d0">3599111</data>
    </edge>
    <edge source="ECU" target="ESP">
      <data key="d0">462737002</data>
    </edge>
    <edge source="ECU" target="SWE">
      <data key="d0">1262391</data>
    </edge>
    <edge source="ECU" target="THA">
      <data key="d0">166346</data>
    </edge>
    <edge source="ECU" target="ARE">
      <data key="d0">477357</data>
    </edge>
    <edge source="ECU" target="UKR">
      <data key="d0">2333749</data>
    </edge>
    <edge source="ECU" target="EGY">
      <data key="d0">3037446</data>
    </edge>
    <edge source="ECU" target="GBR">
      <data key="d0">52509814</data>
    </edge>
    <edge source="ECU" target="USA">
      <data key="d0">799875481</data>
    </edge>
    <edge source="ECU" target="URY">
      <data key="d0">7394014</data>
    </edge>
    <edge source="SLV" target="BRA">
      <data key="d0">1837074</data>
    </edge>
    <edge source="SLV" target="CAN">
      <data key="d0">18249</data>
    </edge>
    <edge source="SLV" target="COL">
      <data key="d0">1572655</data>
    </edge>
    <edge source="SLV" target="CRI">
      <data key="d0">12050195</data>
    </edge>
    <edge source="SLV" target="DNK">
      <data key="d0">148656</data>
    </edge>
    <edge source="SLV" target="ECU">
      <data key="d0">231765</data>
    </edge>
    <edge source="SLV" target="FIN">
      <data key="d0">1220412</data>
    </edge>
    <edge source="SLV" target="FRA">
      <data key="d0">1835918</data>
    </edge>
    <edge source="SLV" target="DEU">
      <data key="d0">5881897</data>
    </edge>
    <edge source="SLV" target="GTM">
      <data key="d0">1664006</data>
    </edge>
    <edge source="SLV" target="HND">
      <data key="d0">510870</data>
    </edge>
    <edge source="SLV" target="HKG">
      <data key="d0">1655265</data>
    </edge>
    <edge source="SLV" target="ITA">
      <data key="d0">23044395</data>
    </edge>
    <edge source="SLV" target="JPN">
      <data key="d0">197613</data>
    </edge>
    <edge source="SLV" target="NIC">
      <data key="d0">1250272</data>
    </edge>
    <edge source="SLV" target="PAN">
      <data key="d0">4967726</data>
    </edge>
    <edge source="SLV" target="PRT">
      <data key="d0">975979</data>
    </edge>
    <edge source="SLV" target="SVK">
      <data key="d0">177063</data>
    </edge>
    <edge source="SLV" target="VNM">
      <data key="d0">28965</data>
    </edge>
    <edge source="SLV" target="ESP">
      <data key="d0">29777668</data>
    </edge>
    <edge source="SLV" target="USA">
      <data key="d0">4136085</data>
    </edge>
    <edge source="GEO" target="AZE">
      <data key="d0">721531</data>
    </edge>
    <edge source="GEO" target="ARM">
      <data key="d0">418223</data>
    </edge>
    <edge source="GEO" target="KAZ">
      <data key="d0">6616874</data>
    </edge>
    <edge source="GEO" target="KOR">
      <data key="d0">38404</data>
    </edge>
    <edge source="GEO" target="RUS">
      <data key="d0">196375</data>
    </edge>
    <edge source="GEO" target="TUR">
      <data key="d0">3010417</data>
    </edge>
    <edge source="GEO" target="UKR">
      <data key="d0">258196</data>
    </edge>
    <edge source="PSE" target="ISR">
      <data key="d0">413750</data>
    </edge>
    <edge source="DEU" target="ALB">
      <data key="d0">19983</data>
    </edge>
    <edge source="DEU" target="AZE">
      <data key="d0">87818</data>
    </edge>
    <edge source="DEU" target="ARG">
      <data key="d0">181671</data>
    </edge>
    <edge source="DEU" target="AUS">
      <data key="d0">3651083</data>
    </edge>
    <edge source="DEU" target="AUT">
      <data key="d0">262997764</data>
    </edge>
    <edge source="DEU" target="ARM">
      <data key="d0">16176</data>
    </edge>
    <edge source="DEU" target="BEL">
      <data key="d0">111419995</data>
    </edge>
    <edge source="DEU" target="BGR">
      <data key="d0">4718297</data>
    </edge>
    <edge source="DEU" target="BLR">
      <data key="d0">680221</data>
    </edge>
    <edge source="DEU" target="CMR">
      <data key="d0">147111</data>
    </edge>
    <edge source="DEU" target="CAN">
      <data key="d0">7600623</data>
    </edge>
    <edge source="DEU" target="LKA">
      <data key="d0">33769</data>
    </edge>
    <edge source="DEU" target="CHL">
      <data key="d0">4587749</data>
    </edge>
    <edge source="DEU" target="CHN">
      <data key="d0">12337752</data>
    </edge>
    <edge source="DEU" target="COL">
      <data key="d0">55459</data>
    </edge>
    <edge source="DEU" target="CRI">
      <data key="d0">123609</data>
    </edge>
    <edge source="DEU" target="HRV">
      <data key="d0">5884336</data>
    </edge>
    <edge source="DEU" target="CZE">
      <data key="d0">40808054</data>
    </edge>
    <edge source="DEU" target="DNK">
      <data key="d0">119991525</data>
    </edge>
    <edge source="DEU" target="ETH">
      <data key="d0">47556</data>
    </edge>
    <edge source="DEU" target="EST">
      <data key="d0">4366618</data>
    </edge>
    <edge source="DEU" target="FIN">
      <data key="d0">8534143</data>
    </edge>
    <edge source="DEU" target="FRA">
      <data key="d0">297212858</data>
    </edge>
    <edge source="DEU" target="GEO">
      <data key="d0">296524</data>
    </edge>
    <edge source="DEU" target="GMB">
      <data key="d0">15576</data>
    </edge>
    <edge source="DEU" target="GHA">
      <data key="d0">3547161</data>
    </edge>
    <edge source="DEU" target="GRC">
      <data key="d0">20379217</data>
    </edge>
    <edge source="DEU" target="HND">
      <data key="d0">92663</data>
    </edge>
    <edge source="DEU" target="HKG">
      <data key="d0">1557810</data>
    </edge>
    <edge source="DEU" target="HUN">
      <data key="d0">12390305</data>
    </edge>
    <edge source="DEU" target="IDN">
      <data key="d0">40455</data>
    </edge>
    <edge source="DEU" target="IRL">
      <data key="d0">17381090</data>
    </edge>
    <edge source="DEU" target="ISR">
      <data key="d0">4664442</data>
    </edge>
    <edge source="DEU" target="ITA">
      <data key="d0">220093212</data>
    </edge>
    <edge source="DEU" target="CIV">
      <data key="d0">460452</data>
    </edge>
    <edge source="DEU" target="JPN">
      <data key="d0">8534274</data>
    </edge>
    <edge source="DEU" target="JOR">
      <data key="d0">20571</data>
    </edge>
    <edge source="DEU" target="KOR">
      <data key="d0">233845</data>
    </edge>
    <edge source="DEU" target="LBN">
      <data key="d0">406567</data>
    </edge>
    <edge source="DEU" target="LVA">
      <data key="d0">3248382</data>
    </edge>
    <edge source="DEU" target="LTU">
      <data key="d0">16387099</data>
    </edge>
    <edge source="DEU" target="MYS">
      <data key="d0">382537</data>
    </edge>
    <edge source="DEU" target="MRT">
      <data key="d0">1422946</data>
    </edge>
    <edge source="DEU" target="MUS">
      <data key="d0">32901</data>
    </edge>
    <edge source="DEU" target="MEX">
      <data key="d0">14865</data>
    </edge>
    <edge source="DEU" target="MDA">
      <data key="d0">592685</data>
    </edge>
    <edge source="DEU" target="MAR">
      <data key="d0">5183736</data>
    </edge>
    <edge source="DEU" target="OMN">
      <data key="d0">105494</data>
    </edge>
    <edge source="DEU" target="NAM">
      <data key="d0">490055</data>
    </edge>
    <edge source="DEU" target="NLD">
      <data key="d0">397055796</data>
    </edge>
    <edge source="DEU" target="NZL">
      <data key="d0">638108</data>
    </edge>
    <edge source="DEU" target="NOR">
      <data key="d0">4643069</data>
    </edge>
    <edge source="DEU" target="PRY">
      <data key="d0">39197</data>
    </edge>
    <edge source="DEU" target="PER">
      <data key="d0">29464</data>
    </edge>
    <edge source="DEU" target="PHL">
      <data key="d0">237954</data>
    </edge>
    <edge source="DEU" target="POL">
      <data key="d0">120400135</data>
    </edge>
    <edge source="DEU" target="PRT">
      <data key="d0">56931658</data>
    </edge>
    <edge source="DEU" target="ROU">
      <data key="d0">17520007</data>
    </edge>
    <edge source="DEU" target="RUS">
      <data key="d0">533631</data>
    </edge>
    <edge source="DEU" target="SAU">
      <data key="d0">944118</data>
    </edge>
    <edge source="DEU" target="SRB">
      <data key="d0">1316194</data>
    </edge>
    <edge source="DEU" target="IND">
      <data key="d0">133493</data>
    </edge>
    <edge source="DEU" target="SGP">
      <data key="d0">1747583</data>
    </edge>
    <edge source="DEU" target="SVK">
      <data key="d0">15325111</data>
    </edge>
    <edge source="DEU" target="VNM">
      <data key="d0">10508360</data>
    </edge>
    <edge source="DEU" target="SVN">
      <data key="d0">7199754</data>
    </edge>
    <edge source="DEU" target="ZAF">
      <data key="d0">165593</data>
    </edge>
    <edge source="DEU" target="ESP">
      <data key="d0">82969339</data>
    </edge>
    <edge source="DEU" target="SWE">
      <data key="d0">32221595</data>
    </edge>
    <edge source="DEU" target="CHE">
      <data key="d0">120015716</data>
    </edge>
    <edge source="DEU" target="THA">
      <data key="d0">935246</data>
    </edge>
    <edge source="DEU" target="ARE">
      <data key="d0">1659151</data>
    </edge>
    <edge source="DEU" target="TUN">
      <data key="d0">60590</data>
    </edge>
    <edge source="DEU" target="TUR">
      <data key="d0">2496516</data>
    </edge>
    <edge source="DEU" target="UKR">
      <data key="d0">2429226</data>
    </edge>
    <edge source="DEU" target="MKD">
      <data key="d0">102162</data>
    </edge>
    <edge source="DEU" target="EGY">
      <data key="d0">3979884</data>
    </edge>
    <edge source="DEU" target="GBR">
      <data key="d0">274808234</data>
    </edge>
    <edge source="DEU" target="USA">
      <data key="d0">83993964</data>
    </edge>
    <edge source="DEU" target="URY">
      <data key="d0">289911</data>
    </edge>
    <edge source="GHA" target="AUS">
      <data key="d0">11925</data>
    </edge>
    <edge source="GHA" target="CAN">
      <data key="d0">24737</data>
    </edge>
    <edge source="GHA" target="CHN">
      <data key="d0">4521537</data>
    </edge>
    <edge source="GHA" target="GRC">
      <data key="d0">95797</data>
    </edge>
    <edge source="GHA" target="ITA">
      <data key="d0">493085</data>
    </edge>
    <edge source="GHA" target="CIV">
      <data key="d0">2619686</data>
    </edge>
    <edge source="GHA" target="JPN">
      <data key="d0">163041</data>
    </edge>
    <edge source="GHA" target="KOR">
      <data key="d0">1654217</data>
    </edge>
    <edge source="GHA" target="PRT">
      <data key="d0">470514</data>
    </edge>
    <edge source="GHA" target="ESP">
      <data key="d0">909097</data>
    </edge>
    <edge source="GHA" target="TGO">
      <data key="d0">109762</data>
    </edge>
    <edge source="GHA" target="USA">
      <data key="d0">21336</data>
    </edge>
    <edge source="GHA" target="BFA">
      <data key="d0">16984</data>
    </edge>
    <edge source="GTM" target="CRI">
      <data key="d0">90810</data>
    </edge>
    <edge source="GTM" target="SLV">
      <data key="d0">306594</data>
    </edge>
    <edge source="GTM" target="FRA">
      <data key="d0">8653157</data>
    </edge>
    <edge source="GTM" target="HND">
      <data key="d0">32914</data>
    </edge>
    <edge source="GTM" target="HKG">
      <data key="d0">56249</data>
    </edge>
    <edge source="GTM" target="ITA">
      <data key="d0">101520</data>
    </edge>
    <edge source="GTM" target="JPN">
      <data key="d0">76310</data>
    </edge>
    <edge source="GTM" target="MEX">
      <data key="d0">17434878</data>
    </edge>
    <edge source="GTM" target="ESP">
      <data key="d0">7277478</data>
    </edge>
    <edge source="GTM" target="USA">
      <data key="d0">27460764</data>
    </edge>
    <edge source="HUN" target="AUT">
      <data key="d0">1086905</data>
    </edge>
    <edge source="HUN" target="BEL">
      <data key="d0">264854</data>
    </edge>
    <edge source="HUN" target="HRV">
      <data key="d0">355035</data>
    </edge>
    <edge source="HUN" target="CZE">
      <data key="d0">874925</data>
    </edge>
    <edge source="HUN" target="FRA">
      <data key="d0">162171</data>
    </edge>
    <edge source="HUN" target="DEU">
      <data key="d0">3233218</data>
    </edge>
    <edge source="HUN" target="ITA">
      <data key="d0">497267</data>
    </edge>
    <edge source="HUN" target="NLD">
      <data key="d0">2511962</data>
    </edge>
    <edge source="HUN" target="NOR">
      <data key="d0">12282</data>
    </edge>
    <edge source="HUN" target="POL">
      <data key="d0">1788154</data>
    </edge>
    <edge source="HUN" target="ROU">
      <data key="d0">8783914</data>
    </edge>
    <edge source="HUN" target="SRB">
      <data key="d0">91640</data>
    </edge>
    <edge source="HUN" target="SGP">
      <data key="d0">18387</data>
    </edge>
    <edge source="HUN" target="SVK">
      <data key="d0">929956</data>
    </edge>
    <edge source="HUN" target="SVN">
      <data key="d0">211464</data>
    </edge>
    <edge source="HUN" target="ESP">
      <data key="d0">149415</data>
    </edge>
    <edge source="HUN" target="CHE">
      <data key="d0">83131</data>
    </edge>
    <edge source="HUN" target="GBR">
      <data key="d0">642878</data>
    </edge>
    <edge source="IDN" target="ALB">
      <data key="d0">1857989</data>
    </edge>
    <edge source="IDN" target="DZA">
      <data key="d0">2288150</data>
    </edge>
    <edge source="IDN" target="AUS">
      <data key="d0">55158751</data>
    </edge>
    <edge source="IDN" target="AUT">
      <data key="d0">321191</data>
    </edge>
    <edge source="IDN" target="BEL">
      <data key="d0">17851342</data>
    </edge>
    <edge source="IDN" target="BRA">
      <data key="d0">105220</data>
    </edge>
    <edge source="IDN" target="BGR">
      <data key="d0">768019</data>
    </edge>
    <edge source="IDN" target="BLR">
      <data key="d0">1671053</data>
    </edge>
    <edge source="IDN" target="KHM">
      <data key="d0">21612</data>
    </edge>
    <edge source="IDN" target="CMR">
      <data key="d0">287252</data>
    </edge>
    <edge source="IDN" target="CAN">
      <data key="d0">28327209</data>
    </edge>
    <edge source="IDN" target="LKA">
      <data key="d0">4495270</data>
    </edge>
    <edge source="IDN" target="CHN">
      <data key="d0">280713530</data>
    </edge>
    <edge source="IDN" target="HRV">
      <data key="d0">1344436</data>
    </edge>
    <edge source="IDN" target="CZE">
      <data key="d0">113006</data>
    </edge>
    <edge source="IDN" target="BEN">
      <data key="d0">2191544</data>
    </edge>
    <edge source="IDN" target="DNK">
      <data key="d0">2740323</data>
    </edge>
    <edge source="IDN" target="ECU">
      <data key="d0">440924</data>
    </edge>
    <edge source="IDN" target="EST">
      <data key="d0">79738</data>
    </edge>
    <edge source="IDN" target="FRA">
      <data key="d0">28755128</data>
    </edge>
    <edge source="IDN" target="GEO">
      <data key="d0">511566</data>
    </edge>
    <edge source="IDN" target="GMB">
      <data key="d0">678920</data>
    </edge>
    <edge source="IDN" target="DEU">
      <data key="d0">31143435</data>
    </edge>
    <edge source="IDN" target="GHA">
      <data key="d0">7430007</data>
    </edge>
    <edge source="IDN" target="GRC">
      <data key="d0">3434349</data>
    </edge>
    <edge source="IDN" target="GTM">
      <data key="d0">89700</data>
    </edge>
    <edge source="IDN" target="HND">
      <data key="d0">65540</data>
    </edge>
    <edge source="IDN" target="HKG">
      <data key="d0">75871880</data>
    </edge>
    <edge source="IDN" target="IRL">
      <data key="d0">23782</data>
    </edge>
    <edge source="IDN" target="ISR">
      <data key="d0">727359</data>
    </edge>
    <edge source="IDN" target="ITA">
      <data key="d0">78457555</data>
    </edge>
    <edge source="IDN" target="CIV">
      <data key="d0">517710</data>
    </edge>
    <edge source="IDN" target="JPN">
      <data key="d0">595208797</data>
    </edge>
    <edge source="IDN" target="JOR">
      <data key="d0">4466557</data>
    </edge>
    <edge source="IDN" target="KOR">
      <data key="d0">48281297</data>
    </edge>
    <edge source="IDN" target="LBN">
      <data key="d0">2424227</data>
    </edge>
    <edge source="IDN" target="LTU">
      <data key="d0">918539</data>
    </edge>
    <edge source="IDN" target="MDG">
      <data key="d0">179840</data>
    </edge>
    <edge source="IDN" target="MYS">
      <data key="d0">113331483</data>
    </edge>
    <edge source="IDN" target="MRT">
      <data key="d0">169198</data>
    </edge>
    <edge source="IDN" target="MUS">
      <data key="d0">4663270</data>
    </edge>
    <edge source="IDN" target="MEX">
      <data key="d0">7579928</data>
    </edge>
    <edge source="IDN" target="MAR">
      <data key="d0">176362</data>
    </edge>
    <edge source="IDN" target="MOZ">
      <data key="d0">524160</data>
    </edge>
    <edge source="IDN" target="OMN">
      <data key="d0">2561222</data>
    </edge>
    <edge source="IDN" target="NAM">
      <data key="d0">315128</data>
    </edge>
    <edge source="IDN" target="NLD">
      <data key="d0">50835969</data>
    </edge>
    <edge source="IDN" target="NZL">
      <data key="d0">1757768</data>
    </edge>
    <edge source="IDN" target="NOR">
      <data key="d0">69682</data>
    </edge>
    <edge source="IDN" target="PAN">
      <data key="d0">548763</data>
    </edge>
    <edge source="IDN" target="PRY">
      <data key="d0">274000</data>
    </edge>
    <edge source="IDN" target="PER">
      <data key="d0">239513</data>
    </edge>
    <edge source="IDN" target="PHL">
      <data key="d0">6089701</data>
    </edge>
    <edge source="IDN" target="POL">
      <data key="d0">646860</data>
    </edge>
    <edge source="IDN" target="PRT">
      <data key="d0">19005512</data>
    </edge>
    <edge source="IDN" target="ROU">
      <data key="d0">51630</data>
    </edge>
    <edge source="IDN" target="RUS">
      <data key="d0">12239119</data>
    </edge>
    <edge source="IDN" target="SAU">
      <data key="d0">62536595</data>
    </edge>
    <edge source="IDN" target="SEN">
      <data key="d0">916136</data>
    </edge>
    <edge source="IDN" target="SRB">
      <data key="d0">557486</data>
    </edge>
    <edge source="IDN" target="IND">
      <data key="d0">1999878</data>
    </edge>
    <edge source="IDN" target="SGP">
      <data key="d0">84586872</data>
    </edge>
    <edge source="IDN" target="VNM">
      <data key="d0">204659247</data>
    </edge>
    <edge source="IDN" target="SVN">
      <data key="d0">219126</data>
    </edge>
    <edge source="IDN" target="ZAF">
      <data key="d0">2930628</data>
    </edge>
    <edge source="IDN" target="ESP">
      <data key="d0">26324802</data>
    </edge>
    <edge source="IDN" target="SWE">
      <data key="d0">1259838</data>
    </edge>
    <edge source="IDN" target="CHE">
      <data key="d0">810189</data>
    </edge>
    <edge source="IDN" target="THA">
      <data key="d0">120392438</data>
    </edge>
    <edge source="IDN" target="TGO">
      <data key="d0">727501</data>
    </edge>
    <edge source="IDN" target="ARE">
      <data key="d0">11111626</data>
    </edge>
    <edge source="IDN" target="TUN">
      <data key="d0">199128</data>
    </edge>
    <edge source="IDN" target="TUR">
      <data key="d0">2027757</data>
    </edge>
    <edge source="IDN" target="UKR">
      <data key="d0">1312479</data>
    </edge>
    <edge source="IDN" target="EGY">
      <data key="d0">6632259</data>
    </edge>
    <edge source="IDN" target="GBR">
      <data key="d0">81351514</data>
    </edge>
    <edge source="IDN" target="TZA">
      <data key="d0">188061</data>
    </edge>
    <edge source="IDN" target="USA">
      <data key="d0">1614719053</data>
    </edge>
    <edge source="ISR" target="AUS">
      <data key="d0">51000</data>
    </edge>
    <edge source="ISR" target="BEL">
      <data key="d0">2457000</data>
    </edge>
    <edge source="ISR" target="BGR">
      <data key="d0">15000</data>
    </edge>
    <edge source="ISR" target="CAN">
      <data key="d0">290000</data>
    </edge>
    <edge source="ISR" target="CHN">
      <data key="d0">12000</data>
    </edge>
    <edge source="ISR" target="HRV">
      <data key="d0">49000</data>
    </edge>
    <edge source="ISR" target="CZE">
      <data key="d0">121000</data>
    </edge>
    <edge source="ISR" target="DNK">
      <data key="d0">140000</data>
    </edge>
    <edge source="ISR" target="FRA">
      <data key="d0">1598000</data>
    </edge>
    <edge source="ISR" target="GEO">
      <data key="d0">11000</data>
    </edge>
    <edge source="ISR" target="DEU">
      <data key="d0">1046000</data>
    </edge>
    <edge source="ISR" target="GRC">
      <data key="d0">269000</data>
    </edge>
    <edge source="ISR" target="IRL">
      <data key="d0">17000</data>
    </edge>
    <edge source="ISR" target="ITA">
      <data key="d0">923000</data>
    </edge>
    <edge source="ISR" target="JPN">
      <data key="d0">110000</data>
    </edge>
    <edge source="ISR" target="JOR">
      <data key="d0">172000</data>
    </edge>
    <edge source="ISR" target="NLD">
      <data key="d0">1098000</data>
    </edge>
    <edge source="ISR" target="PAN">
      <data key="d0">20000</data>
    </edge>
    <edge source="ISR" target="POL">
      <data key="d0">13000</data>
    </edge>
    <edge source="ISR" target="PRT">
      <data key="d0">237000</data>
    </edge>
    <edge source="ISR" target="RUS">
      <data key="d0">424000</data>
    </edge>
    <edge source="ISR" target="SGP">
      <data key="d0">26000</data>
    </edge>
    <edge source="ISR" target="VNM">
      <data key="d0">235000</data>
    </edge>
    <edge source="ISR" target="ZAF">
      <data key="d0">388000</data>
    </edge>
    <edge source="ISR" target="ESP">
      <data key="d0">1032000</data>
    </edge>
    <edge source="ISR" target="SWE">
      <data key="d0">203000</data>
    </edge>
    <edge source="ISR" target="CHE">
      <data key="d0">335000</data>
    </edge>
    <edge source="ISR" target="GBR">
      <data key="d0">2749000</data>
    </edge>
    <edge source="ISR" target="USA">
      <data key="d0">3429000</data>
    </edge>
    <edge source="CIV" target="CMR">
      <data key="d0">75059</data>
    </edge>
    <edge source="CIV" target="CHN">
      <data key="d0">7447221</data>
    </edge>
    <edge source="CIV" target="FRA">
      <data key="d0">128496</data>
    </edge>
    <edge source="CIV" target="GHA">
      <data key="d0">104549</data>
    </edge>
    <edge source="CIV" target="KOR">
      <data key="d0">69186</data>
    </edge>
    <edge source="CIV" target="VNM">
      <data key="d0">191457</data>
    </edge>
    <edge source="CIV" target="ESP">
      <data key="d0">66329</data>
    </edge>
    <edge source="CIV" target="USA">
      <data key="d0">27484</data>
    </edge>
    <edge source="CIV" target="BFA">
      <data key="d0">21606</data>
    </edge>
    <edge source="JPN" target="ARG">
      <data key="d0">11805</data>
    </edge>
    <edge source="JPN" target="AUS">
      <data key="d0">15115479</data>
    </edge>
    <edge source="JPN" target="AUT">
      <data key="d0">60737</data>
    </edge>
    <edge source="JPN" target="BEL">
      <data key="d0">13191286</data>
    </edge>
    <edge source="JPN" target="BRA">
      <data key="d0">398251</data>
    </edge>
    <edge source="JPN" target="KHM">
      <data key="d0">860711</data>
    </edge>
    <edge source="JPN" target="CAN">
      <data key="d0">23707723</data>
    </edge>
    <edge source="JPN" target="LKA">
      <data key="d0">4532439</data>
    </edge>
    <edge source="JPN" target="CHN">
      <data key="d0">377225802</data>
    </edge>
    <edge source="JPN" target="COL">
      <data key="d0">92809</data>
    </edge>
    <edge source="JPN" target="CZE">
      <data key="d0">25838</data>
    </edge>
    <edge source="JPN" target="BEN">
      <data key="d0">2226754</data>
    </edge>
    <edge source="JPN" target="DNK">
      <data key="d0">209623</data>
    </edge>
    <edge source="JPN" target="ECU">
      <data key="d0">152790</data>
    </edge>
    <edge source="JPN" target="FIN">
      <data key="d0">105811</data>
    </edge>
    <edge source="JPN" target="FRA">
      <data key="d0">3812742</data>
    </edge>
    <edge source="JPN" target="PSE">
      <data key="d0">950959</data>
    </edge>
    <edge source="JPN" target="DEU">
      <data key="d0">4949097</data>
    </edge>
    <edge source="JPN" target="GHA">
      <data key="d0">16738327</data>
    </edge>
    <edge source="JPN" target="HKG">
      <data key="d0">485904233</data>
    </edge>
    <edge source="JPN" target="IDN">
      <data key="d0">18086470</data>
    </edge>
    <edge source="JPN" target="ISR">
      <data key="d0">97348</data>
    </edge>
    <edge source="JPN" target="ITA">
      <data key="d0">525038</data>
    </edge>
    <edge source="JPN" target="CIV">
      <data key="d0">3699325</data>
    </edge>
    <edge source="JPN" target="JOR">
      <data key="d0">360636</data>
    </edge>
    <edge source="JPN" target="KOR">
      <data key="d0">138615153</data>
    </edge>
    <edge source="JPN" target="LBN">
      <data key="d0">1951781</data>
    </edge>
    <edge source="JPN" target="MYS">
      <data key="d0">20425885</data>
    </edge>
    <edge source="JPN" target="MUS">
      <data key="d0">3898488</data>
    </edge>
    <edge source="JPN" target="MEX">
      <data key="d0">5103545</data>
    </edge>
    <edge source="JPN" target="MOZ">
      <data key="d0">2139350</data>
    </edge>
    <edge source="JPN" target="OMN">
      <data key="d0">226741</data>
    </edge>
    <edge source="JPN" target="NAM">
      <data key="d0">7348494</data>
    </edge>
    <edge source="JPN" target="NLD">
      <data key="d0">20246188</data>
    </edge>
    <edge source="JPN" target="NZL">
      <data key="d0">1899110</data>
    </edge>
    <edge source="JPN" target="NOR">
      <data key="d0">1234993</data>
    </edge>
    <edge source="JPN" target="PAN">
      <data key="d0">872202</data>
    </edge>
    <edge source="JPN" target="PER">
      <data key="d0">1245886</data>
    </edge>
    <edge source="JPN" target="PHL">
      <data key="d0">15664449</data>
    </edge>
    <edge source="JPN" target="POL">
      <data key="d0">12882</data>
    </edge>
    <edge source="JPN" target="PRT">
      <data key="d0">48646</data>
    </edge>
    <edge source="JPN" target="RUS">
      <data key="d0">7673476</data>
    </edge>
    <edge source="JPN" target="SAU">
      <data key="d0">10743344</data>
    </edge>
    <edge source="JPN" target="SEN">
      <data key="d0">1648824</data>
    </edge>
    <edge source="JPN" target="IND">
      <data key="d0">475599</data>
    </edge>
    <edge source="JPN" target="SGP">
      <data key="d0">38751646</data>
    </edge>
    <edge source="JPN" target="VNM">
      <data key="d0">151900334</data>
    </edge>
    <edge source="JPN" target="ZAF">
      <data key="d0">11856071</data>
    </edge>
    <edge source="JPN" target="ESP">
      <data key="d0">3092437</data>
    </edge>
    <edge source="JPN" target="SWE">
      <data key="d0">195636</data>
    </edge>
    <edge source="JPN" target="CHE">
      <data key="d0">421649</data>
    </edge>
    <edge source="JPN" target="THA">
      <data key="d0">124102502</data>
    </edge>
    <edge source="JPN" target="TGO">
      <data key="d0">681631</data>
    </edge>
    <edge source="JPN" target="ARE">
      <data key="d0">3907724</data>
    </edge>
    <edge source="JPN" target="UKR">
      <data key="d0">101501</data>
    </edge>
    <edge source="JPN" target="EGY">
      <data key="d0">27188015</data>
    </edge>
    <edge source="JPN" target="GBR">
      <data key="d0">4072834</data>
    </edge>
    <edge source="JPN" target="TZA">
      <data key="d0">2533927</data>
    </edge>
    <edge source="JPN" target="USA">
      <data key="d0">285150108</data>
    </edge>
    <edge source="JPN" target="BFA">
      <data key="d0">3439629</data>
    </edge>
    <edge source="JOR" target="MYS">
      <data key="d0">11804</data>
    </edge>
    <edge source="JOR" target="OMN">
      <data key="d0">26108</data>
    </edge>
    <edge source="JOR" target="ZAF">
      <data key="d0">57339</data>
    </edge>
    <edge source="JOR" target="THA">
      <data key="d0">18407</data>
    </edge>
    <edge source="KOR" target="DZA">
      <data key="d0">49348</data>
    </edge>
    <edge source="KOR" target="ARG">
      <data key="d0">19439</data>
    </edge>
    <edge source="KOR" target="AUS">
      <data key="d0">5947042</data>
    </edge>
    <edge source="KOR" target="AUT">
      <data key="d0">168735</data>
    </edge>
    <edge source="KOR" target="BEL">
      <data key="d0">2349415</data>
    </edge>
    <edge source="KOR" target="BRA">
      <data key="d0">44498</data>
    </edge>
    <edge source="KOR" target="KHM">
      <data key="d0">432805</data>
    </edge>
    <edge source="KOR" target="CAN">
      <data key="d0">16967359</data>
    </edge>
    <edge source="KOR" target="LKA">
      <data key="d0">494267</data>
    </edge>
    <edge source="KOR" target="CHL">
      <data key="d0">178775</data>
    </edge>
    <edge source="KOR" target="CHN">
      <data key="d0">293283585</data>
    </edge>
    <edge source="KOR" target="CRI">
      <data key="d0">565120</data>
    </edge>
    <edge source="KOR" target="HRV">
      <data key="d0">222503</data>
    </edge>
    <edge source="KOR" target="CZE">
      <data key="d0">105174</data>
    </edge>
    <edge source="KOR" target="BEN">
      <data key="d0">1415745</data>
    </edge>
    <edge source="KOR" target="DNK">
      <data key="d0">747105</data>
    </edge>
    <edge source="KOR" target="ECU">
      <data key="d0">11784872</data>
    </edge>
    <edge source="KOR" target="FRA">
      <data key="d0">44519544</data>
    </edge>
    <edge source="KOR" target="GEO">
      <data key="d0">78543</data>
    </edge>
    <edge source="KOR" target="DEU">
      <data key="d0">4754757</data>
    </edge>
    <edge source="KOR" target="GHA">
      <data key="d0">3323649</data>
    </edge>
    <edge source="KOR" target="GRC">
      <data key="d0">107064</data>
    </edge>
    <edge source="KOR" target="GTM">
      <data key="d0">142559</data>
    </edge>
    <edge source="KOR" target="HKG">
      <data key="d0">50456226</data>
    </edge>
    <edge source="KOR" target="IDN">
      <data key="d0">7744275</data>
    </edge>
    <edge source="KOR" target="ITA">
      <data key="d0">37957234</data>
    </edge>
    <edge source="KOR" target="CIV">
      <data key="d0">2356365</data>
    </edge>
    <edge source="KOR" target="JPN">
      <data key="d0">584542947</data>
    </edge>
    <edge source="KOR" target="KAZ">
      <data key="d0">17610</data>
    </edge>
    <edge source="KOR" target="KGZ">
      <data key="d0">27052</data>
    </edge>
    <edge source="KOR" target="LBN">
      <data key="d0">202160</data>
    </edge>
    <edge source="KOR" target="MYS">
      <data key="d0">5549922</data>
    </edge>
    <edge source="KOR" target="MUS">
      <data key="d0">878102</data>
    </edge>
    <edge source="KOR" target="MEX">
      <data key="d0">6355427</data>
    </edge>
    <edge source="KOR" target="MDA">
      <data key="d0">61137</data>
    </edge>
    <edge source="KOR" target="MAR">
      <data key="d0">79623</data>
    </edge>
    <edge source="KOR" target="MOZ">
      <data key="d0">1553202</data>
    </edge>
    <edge source="KOR" target="OMN">
      <data key="d0">90382</data>
    </edge>
    <edge source="KOR" target="NLD">
      <data key="d0">6134994</data>
    </edge>
    <edge source="KOR" target="NZL">
      <data key="d0">17180208</data>
    </edge>
    <edge source="KOR" target="NOR">
      <data key="d0">1808299</data>
    </edge>
    <edge source="KOR" target="PAN">
      <data key="d0">257896</data>
    </edge>
    <edge source="KOR" target="PER">
      <data key="d0">67186</data>
    </edge>
    <edge source="KOR" target="PHL">
      <data key="d0">20385984</data>
    </edge>
    <edge source="KOR" target="PRT">
      <data key="d0">9140250</data>
    </edge>
    <edge source="KOR" target="RUS">
      <data key="d0">5493316</data>
    </edge>
    <edge source="KOR" target="SAU">
      <data key="d0">1459526</data>
    </edge>
    <edge source="KOR" target="SEN">
      <data key="d0">157637</data>
    </edge>
    <edge source="KOR" target="IND">
      <data key="d0">73947</data>
    </edge>
    <edge source="KOR" target="SGP">
      <data key="d0">12815946</data>
    </edge>
    <edge source="KOR" target="SVK">
      <data key="d0">11363</data>
    </edge>
    <edge source="KOR" target="VNM">
      <data key="d0">84952698</data>
    </edge>
    <edge source="KOR" target="ZAF">
      <data key="d0">4905064</data>
    </edge>
    <edge source="KOR" target="ESP">
      <data key="d0">29318295</data>
    </edge>
    <edge source="KOR" target="SWE">
      <data key="d0">342266</data>
    </edge>
    <edge source="KOR" target="THA">
      <data key="d0">123102556</data>
    </edge>
    <edge source="KOR" target="TGO">
      <data key="d0">135610</data>
    </edge>
    <edge source="KOR" target="ARE">
      <data key="d0">1441392</data>
    </edge>
    <edge source="KOR" target="TUN">
      <data key="d0">129169</data>
    </edge>
    <edge source="KOR" target="TUR">
      <data key="d0">101880</data>
    </edge>
    <edge source="KOR" target="UKR">
      <data key="d0">1257778</data>
    </edge>
    <edge source="KOR" target="EGY">
      <data key="d0">426585</data>
    </edge>
    <edge source="KOR" target="GBR">
      <data key="d0">7084468</data>
    </edge>
    <edge source="KOR" target="TZA">
      <data key="d0">5028103</data>
    </edge>
    <edge source="KOR" target="USA">
      <data key="d0">157306614</data>
    </edge>
    <edge source="KOR" target="URY">
      <data key="d0">459148</data>
    </edge>
    <edge source="LBN" target="CAF">
      <data key="d0">11643</data>
    </edge>
    <edge source="LBN" target="BEN">
      <data key="d0">14854</data>
    </edge>
    <edge source="LBN" target="DEU">
      <data key="d0">20005</data>
    </edge>
    <edge source="LBN" target="GHA">
      <data key="d0">18430</data>
    </edge>
    <edge source="LBN" target="GRC">
      <data key="d0">26950</data>
    </edge>
    <edge source="LBN" target="IDN">
      <data key="d0">50365</data>
    </edge>
    <edge source="LBN" target="CIV">
      <data key="d0">73498</data>
    </edge>
    <edge source="LBN" target="JOR">
      <data key="d0">83107</data>
    </edge>
    <edge source="LBN" target="PAK">
      <data key="d0">41104</data>
    </edge>
    <edge source="LBN" target="SAU">
      <data key="d0">165446</data>
    </edge>
    <edge source="LBN" target="SEN">
      <data key="d0">97298</data>
    </edge>
    <edge source="LBN" target="TGO">
      <data key="d0">31993</data>
    </edge>
    <edge source="LBN" target="ARE">
      <data key="d0">45517</data>
    </edge>
    <edge source="LBN" target="TUR">
      <data key="d0">161881</data>
    </edge>
    <edge source="LBN" target="USA">
      <data key="d0">12134</data>
    </edge>
    <edge source="LVA" target="AZE">
      <data key="d0">928840</data>
    </edge>
    <edge source="LVA" target="AUS">
      <data key="d0">239348</data>
    </edge>
    <edge source="LVA" target="AUT">
      <data key="d0">136060</data>
    </edge>
    <edge source="LVA" target="ARM">
      <data key="d0">241308</data>
    </edge>
    <edge source="LVA" target="BEL">
      <data key="d0">362529</data>
    </edge>
    <edge source="LVA" target="BGR">
      <data key="d0">813934</data>
    </edge>
    <edge source="LVA" target="BLR">
      <data key="d0">31536</data>
    </edge>
    <edge source="LVA" target="CAN">
      <data key="d0">839723</data>
    </edge>
    <edge source="LVA" target="CHN">
      <data key="d0">377232</data>
    </edge>
    <edge source="LVA" target="CZE">
      <data key="d0">4402847</data>
    </edge>
    <edge source="LVA" target="DNK">
      <data key="d0">29744692</data>
    </edge>
    <edge source="LVA" target="EST">
      <data key="d0">27459319</data>
    </edge>
    <edge source="LVA" target="FIN">
      <data key="d0">420349</data>
    </edge>
    <edge source="LVA" target="FRA">
      <data key="d0">6178583</data>
    </edge>
    <edge source="LVA" target="GEO">
      <data key="d0">1385713</data>
    </edge>
    <edge source="LVA" target="DEU">
      <data key="d0">18165198</data>
    </edge>
    <edge source="LVA" target="GHA">
      <data key="d0">48660</data>
    </edge>
    <edge source="LVA" target="GRC">
      <data key="d0">214629</data>
    </edge>
    <edge source="LVA" target="HKG">
      <data key="d0">22540</data>
    </edge>
    <edge source="LVA" target="HUN">
      <data key="d0">1250166</data>
    </edge>
    <edge source="LVA" target="IRL">
      <data key="d0">208479</data>
    </edge>
    <edge source="LVA" target="ISR">
      <data key="d0">2118970</data>
    </edge>
    <edge source="LVA" target="ITA">
      <data key="d0">116753</data>
    </edge>
    <edge source="LVA" target="JPN">
      <data key="d0">1223829</data>
    </edge>
    <edge source="LVA" target="KAZ">
      <data key="d0">799083</data>
    </edge>
    <edge source="LVA" target="KOR">
      <data key="d0">64279</data>
    </edge>
    <edge source="LVA" target="KGZ">
      <data key="d0">506903</data>
    </edge>
    <edge source="LVA" target="LTU">
      <data key="d0">38398414</data>
    </edge>
    <edge source="LVA" target="MEX">
      <data key="d0">45370</data>
    </edge>
    <edge source="LVA" target="MDA">
      <data key="d0">2621372</data>
    </edge>
    <edge source="LVA" target="NLD">
      <data key="d0">1187226</data>
    </edge>
    <edge source="LVA" target="NZL">
      <data key="d0">38068</data>
    </edge>
    <edge source="LVA" target="NOR">
      <data key="d0">2091331</data>
    </edge>
    <edge source="LVA" target="PAN">
      <data key="d0">49090</data>
    </edge>
    <edge source="LVA" target="POL">
      <data key="d0">11203086</data>
    </edge>
    <edge source="LVA" target="PRT">
      <data key="d0">119174</data>
    </edge>
    <edge source="LVA" target="ROU">
      <data key="d0">1696268</data>
    </edge>
    <edge source="LVA" target="RUS">
      <data key="d0">47102</data>
    </edge>
    <edge source="LVA" target="SRB">
      <data key="d0">637192</data>
    </edge>
    <edge source="LVA" target="SVK">
      <data key="d0">1201628</data>
    </edge>
    <edge source="LVA" target="ESP">
      <data key="d0">3168958</data>
    </edge>
    <edge source="LVA" target="SWE">
      <data key="d0">10283436</data>
    </edge>
    <edge source="LVA" target="ARE">
      <data key="d0">69071</data>
    </edge>
    <edge source="LVA" target="UKR">
      <data key="d0">7402934</data>
    </edge>
    <edge source="LVA" target="MKD">
      <data key="d0">106028</data>
    </edge>
    <edge source="LVA" target="EGY">
      <data key="d0">124979</data>
    </edge>
    <edge source="LVA" target="GBR">
      <data key="d0">5227142</data>
    </edge>
    <edge source="LVA" target="USA">
      <data key="d0">2964944</data>
    </edge>
    <edge source="LTU" target="AZE">
      <data key="d0">59148</data>
    </edge>
    <edge source="LTU" target="AUS">
      <data key="d0">71291</data>
    </edge>
    <edge source="LTU" target="AUT">
      <data key="d0">1488174</data>
    </edge>
    <edge source="LTU" target="BEL">
      <data key="d0">71359478</data>
    </edge>
    <edge source="LTU" target="BGR">
      <data key="d0">2344004</data>
    </edge>
    <edge source="LTU" target="BLR">
      <data key="d0">2297752</data>
    </edge>
    <edge source="LTU" target="CAN">
      <data key="d0">307771</data>
    </edge>
    <edge source="LTU" target="CHN">
      <data key="d0">79250</data>
    </edge>
    <edge source="LTU" target="HRV">
      <data key="d0">1339748</data>
    </edge>
    <edge source="LTU" target="CZE">
      <data key="d0">5419984</data>
    </edge>
    <edge source="LTU" target="BEN">
      <data key="d0">51633</data>
    </edge>
    <edge source="LTU" target="DNK">
      <data key="d0">19281607</data>
    </edge>
    <edge source="LTU" target="EST">
      <data key="d0">19233728</data>
    </edge>
    <edge source="LTU" target="FIN">
      <data key="d0">651936</data>
    </edge>
    <edge source="LTU" target="FRA">
      <data key="d0">23672011</data>
    </edge>
    <edge source="LTU" target="GEO">
      <data key="d0">84798</data>
    </edge>
    <edge source="LTU" target="DEU">
      <data key="d0">211781719</data>
    </edge>
    <edge source="LTU" target="GRC">
      <data key="d0">585834</data>
    </edge>
    <edge source="LTU" target="HUN">
      <data key="d0">1732322</data>
    </edge>
    <edge source="LTU" target="IRL">
      <data key="d0">502659</data>
    </edge>
    <edge source="LTU" target="ISR">
      <data key="d0">137652</data>
    </edge>
    <edge source="LTU" target="ITA">
      <data key="d0">74131860</data>
    </edge>
    <edge source="LTU" target="JPN">
      <data key="d0">2945583</data>
    </edge>
    <edge source="LTU" target="KGZ">
      <data key="d0">39432</data>
    </edge>
    <edge source="LTU" target="LBN">
      <data key="d0">176759</data>
    </edge>
    <edge source="LTU" target="LVA">
      <data key="d0">28317562</data>
    </edge>
    <edge source="LTU" target="MDA">
      <data key="d0">606903</data>
    </edge>
    <edge source="LTU" target="NLD">
      <data key="d0">10580560</data>
    </edge>
    <edge source="LTU" target="NOR">
      <data key="d0">1900833</data>
    </edge>
    <edge source="LTU" target="POL">
      <data key="d0">20378473</data>
    </edge>
    <edge source="LTU" target="PRT">
      <data key="d0">1313229</data>
    </edge>
    <edge source="LTU" target="ROU">
      <data key="d0">1768551</data>
    </edge>
    <edge source="LTU" target="RUS">
      <data key="d0">791767</data>
    </edge>
    <edge source="LTU" target="SRB">
      <data key="d0">68832</data>
    </edge>
    <edge source="LTU" target="SVK">
      <data key="d0">1463322</data>
    </edge>
    <edge source="LTU" target="VNM">
      <data key="d0">1057538</data>
    </edge>
    <edge source="LTU" target="SVN">
      <data key="d0">1191747</data>
    </edge>
    <edge source="LTU" target="ESP">
      <data key="d0">11310564</data>
    </edge>
    <edge source="LTU" target="SWE">
      <data key="d0">9870201</data>
    </edge>
    <edge source="LTU" target="CHE">
      <data key="d0">209967</data>
    </edge>
    <edge source="LTU" target="THA">
      <data key="d0">145078</data>
    </edge>
    <edge source="LTU" target="ARE">
      <data key="d0">69432</data>
    </edge>
    <edge source="LTU" target="TUR">
      <data key="d0">40060</data>
    </edge>
    <edge source="LTU" target="UKR">
      <data key="d0">10682059</data>
    </edge>
    <edge source="LTU" target="MKD">
      <data key="d0">69210</data>
    </edge>
    <edge source="LTU" target="EGY">
      <data key="d0">98393</data>
    </edge>
    <edge source="LTU" target="GBR">
      <data key="d0">34820110</data>
    </edge>
    <edge source="LTU" target="USA">
      <data key="d0">2070463</data>
    </edge>
    <edge source="LTU" target="URY">
      <data key="d0">29246</data>
    </edge>
    <edge source="MUS" target="AUS">
      <data key="d0">406844</data>
    </edge>
    <edge source="MUS" target="BEL">
      <data key="d0">4480712</data>
    </edge>
    <edge source="MUS" target="CAN">
      <data key="d0">884238</data>
    </edge>
    <edge source="MUS" target="LKA">
      <data key="d0">25650</data>
    </edge>
    <edge source="MUS" target="CHN">
      <data key="d0">7297129</data>
    </edge>
    <edge source="MUS" target="HRV">
      <data key="d0">147664</data>
    </edge>
    <edge source="MUS" target="CZE">
      <data key="d0">217457</data>
    </edge>
    <edge source="MUS" target="DNK">
      <data key="d0">2490714</data>
    </edge>
    <edge source="MUS" target="FIN">
      <data key="d0">6659540</data>
    </edge>
    <edge source="MUS" target="FRA">
      <data key="d0">23006842</data>
    </edge>
    <edge source="MUS" target="DEU">
      <data key="d0">315997</data>
    </edge>
    <edge source="MUS" target="HKG">
      <data key="d0">1275332</data>
    </edge>
    <edge source="MUS" target="HUN">
      <data key="d0">376248</data>
    </edge>
    <edge source="MUS" target="IRL">
      <data key="d0">1521157</data>
    </edge>
    <edge source="MUS" target="ITA">
      <data key="d0">57011700</data>
    </edge>
    <edge source="MUS" target="JPN">
      <data key="d0">26934971</data>
    </edge>
    <edge source="MUS" target="KOR">
      <data key="d0">1154550</data>
    </edge>
    <edge source="MUS" target="MDG">
      <data key="d0">2971379</data>
    </edge>
    <edge source="MUS" target="MYS">
      <data key="d0">1516176</data>
    </edge>
    <edge source="MUS" target="NLD">
      <data key="d0">34529078</data>
    </edge>
    <edge source="MUS" target="PHL">
      <data key="d0">151824</data>
    </edge>
    <edge source="MUS" target="POL">
      <data key="d0">158686</data>
    </edge>
    <edge source="MUS" target="PRT">
      <data key="d0">19398300</data>
    </edge>
    <edge source="MUS" target="ROU">
      <data key="d0">1116154</data>
    </edge>
    <edge source="MUS" target="RUS">
      <data key="d0">43932</data>
    </edge>
    <edge source="MUS" target="SGP">
      <data key="d0">4581952</data>
    </edge>
    <edge source="MUS" target="SVK">
      <data key="d0">187790</data>
    </edge>
    <edge source="MUS" target="VNM">
      <data key="d0">8988712</data>
    </edge>
    <edge source="MUS" target="SVN">
      <data key="d0">115635</data>
    </edge>
    <edge source="MUS" target="ZAF">
      <data key="d0">953574</data>
    </edge>
    <edge source="MUS" target="ESP">
      <data key="d0">65714096</data>
    </edge>
    <edge source="MUS" target="SWE">
      <data key="d0">6014294</data>
    </edge>
    <edge source="MUS" target="THA">
      <data key="d0">16605372</data>
    </edge>
    <edge source="MUS" target="ARE">
      <data key="d0">518208</data>
    </edge>
    <edge source="MUS" target="UGA">
      <data key="d0">11752</data>
    </edge>
    <edge source="MUS" target="GBR">
      <data key="d0">69485813</data>
    </edge>
    <edge source="MUS" target="USA">
      <data key="d0">12382743</data>
    </edge>
    <edge source="MEX" target="AUS">
      <data key="d0">212785</data>
    </edge>
    <edge source="MEX" target="BEL">
      <data key="d0">35125</data>
    </edge>
    <edge source="MEX" target="BGR">
      <data key="d0">62196</data>
    </edge>
    <edge source="MEX" target="CAN">
      <data key="d0">5781547</data>
    </edge>
    <edge source="MEX" target="LKA">
      <data key="d0">1070285</data>
    </edge>
    <edge source="MEX" target="CHN">
      <data key="d0">9027748</data>
    </edge>
    <edge source="MEX" target="COL">
      <data key="d0">4423368</data>
    </edge>
    <edge source="MEX" target="CRI">
      <data key="d0">8204363</data>
    </edge>
    <edge source="MEX" target="ECU">
      <data key="d0">200005</data>
    </edge>
    <edge source="MEX" target="SLV">
      <data key="d0">158003</data>
    </edge>
    <edge source="MEX" target="FRA">
      <data key="d0">13261832</data>
    </edge>
    <edge source="MEX" target="GEO">
      <data key="d0">242364</data>
    </edge>
    <edge source="MEX" target="DEU">
      <data key="d0">188614</data>
    </edge>
    <edge source="MEX" target="GHA">
      <data key="d0">91011</data>
    </edge>
    <edge source="MEX" target="GRC">
      <data key="d0">2619575</data>
    </edge>
    <edge source="MEX" target="GTM">
      <data key="d0">109830</data>
    </edge>
    <edge source="MEX" target="HND">
      <data key="d0">847241</data>
    </edge>
    <edge source="MEX" target="HKG">
      <data key="d0">92052819</data>
    </edge>
    <edge source="MEX" target="IDN">
      <data key="d0">178770</data>
    </edge>
    <edge source="MEX" target="ITA">
      <data key="d0">23265894</data>
    </edge>
    <edge source="MEX" target="JPN">
      <data key="d0">96237295</data>
    </edge>
    <edge source="MEX" target="KOR">
      <data key="d0">5317994</data>
    </edge>
    <edge source="MEX" target="MYS">
      <data key="d0">2542992</data>
    </edge>
    <edge source="MEX" target="MDA">
      <data key="d0">88828</data>
    </edge>
    <edge source="MEX" target="OMN">
      <data key="d0">27887</data>
    </edge>
    <edge source="MEX" target="NLD">
      <data key="d0">1139406</data>
    </edge>
    <edge source="MEX" target="NIC">
      <data key="d0">245638</data>
    </edge>
    <edge source="MEX" target="PAN">
      <data key="d0">212540</data>
    </edge>
    <edge source="MEX" target="PER">
      <data key="d0">151568</data>
    </edge>
    <edge source="MEX" target="PHL">
      <data key="d0">16173</data>
    </edge>
    <edge source="MEX" target="POL">
      <data key="d0">40578</data>
    </edge>
    <edge source="MEX" target="PRT">
      <data key="d0">29699</data>
    </edge>
    <edge source="MEX" target="ROU">
      <data key="d0">64536</data>
    </edge>
    <edge source="MEX" target="RUS">
      <data key="d0">38791</data>
    </edge>
    <edge source="MEX" target="SRB">
      <data key="d0">160918</data>
    </edge>
    <edge source="MEX" target="IND">
      <data key="d0">427816</data>
    </edge>
    <edge source="MEX" target="SGP">
      <data key="d0">2961607</data>
    </edge>
    <edge source="MEX" target="SVK">
      <data key="d0">17108</data>
    </edge>
    <edge source="MEX" target="VNM">
      <data key="d0">29915463</data>
    </edge>
    <edge source="MEX" target="ZAF">
      <data key="d0">102907</data>
    </edge>
    <edge source="MEX" target="ESP">
      <data key="d0">60160743</data>
    </edge>
    <edge source="MEX" target="THA">
      <data key="d0">973793</data>
    </edge>
    <edge source="MEX" target="ARE">
      <data key="d0">391148</data>
    </edge>
    <edge source="MEX" target="UKR">
      <data key="d0">682065</data>
    </edge>
    <edge source="MEX" target="GBR">
      <data key="d0">1737090</data>
    </edge>
    <edge source="MEX" target="USA">
      <data key="d0">581162067</data>
    </edge>
    <edge source="MEX" target="URY">
      <data key="d0">250551</data>
    </edge>
    <edge source="MAR" target="ALB">
      <data key="d0">1351765</data>
    </edge>
    <edge source="MAR" target="DZA">
      <data key="d0">4111069</data>
    </edge>
    <edge source="MAR" target="AUS">
      <data key="d0">1089209</data>
    </edge>
    <edge source="MAR" target="AUT">
      <data key="d0">791033</data>
    </edge>
    <edge source="MAR" target="BEL">
      <data key="d0">8971119</data>
    </edge>
    <edge source="MAR" target="BRA">
      <data key="d0">45270687</data>
    </edge>
    <edge source="MAR" target="BGR">
      <data key="d0">1211984</data>
    </edge>
    <edge source="MAR" target="CMR">
      <data key="d0">4885479</data>
    </edge>
    <edge source="MAR" target="CAN">
      <data key="d0">5507190</data>
    </edge>
    <edge source="MAR" target="CAF">
      <data key="d0">830556</data>
    </edge>
    <edge source="MAR" target="CHL">
      <data key="d0">1150746</data>
    </edge>
    <edge source="MAR" target="CHN">
      <data key="d0">15318110</data>
    </edge>
    <edge source="MAR" target="CRI">
      <data key="d0">1543236</data>
    </edge>
    <edge source="MAR" target="HRV">
      <data key="d0">1049568</data>
    </edge>
    <edge source="MAR" target="CZE">
      <data key="d0">6228906</data>
    </edge>
    <edge source="MAR" target="BEN">
      <data key="d0">5820792</data>
    </edge>
    <edge source="MAR" target="DNK">
      <data key="d0">2993327</data>
    </edge>
    <edge source="MAR" target="SLV">
      <data key="d0">686403</data>
    </edge>
    <edge source="MAR" target="FRA">
      <data key="d0">84352670</data>
    </edge>
    <edge source="MAR" target="GEO">
      <data key="d0">10672</data>
    </edge>
    <edge source="MAR" target="GMB">
      <data key="d0">2504980</data>
    </edge>
    <edge source="MAR" target="PSE">
      <data key="d0">1641891</data>
    </edge>
    <edge source="MAR" target="DEU">
      <data key="d0">35109097</data>
    </edge>
    <edge source="MAR" target="GHA">
      <data key="d0">26874046</data>
    </edge>
    <edge source="MAR" target="GRC">
      <data key="d0">16047187</data>
    </edge>
    <edge source="MAR" target="HND">
      <data key="d0">293707</data>
    </edge>
    <edge source="MAR" target="HKG">
      <data key="d0">1039968</data>
    </edge>
    <edge source="MAR" target="HUN">
      <data key="d0">949831</data>
    </edge>
    <edge source="MAR" target="IDN">
      <data key="d0">149857</data>
    </edge>
    <edge source="MAR" target="ITA">
      <data key="d0">237450394</data>
    </edge>
    <edge source="MAR" target="CIV">
      <data key="d0">23880880</data>
    </edge>
    <edge source="MAR" target="JPN">
      <data key="d0">133234513</data>
    </edge>
    <edge source="MAR" target="KAZ">
      <data key="d0">169645</data>
    </edge>
    <edge source="MAR" target="JOR">
      <data key="d0">14598226</data>
    </edge>
    <edge source="MAR" target="KOR">
      <data key="d0">13974245</data>
    </edge>
    <edge source="MAR" target="LBN">
      <data key="d0">4352854</data>
    </edge>
    <edge source="MAR" target="LVA">
      <data key="d0">1075662</data>
    </edge>
    <edge source="MAR" target="LTU">
      <data key="d0">329826</data>
    </edge>
    <edge source="MAR" target="MDG">
      <data key="d0">1300549</data>
    </edge>
    <edge source="MAR" target="MYS">
      <data key="d0">5414116</data>
    </edge>
    <edge source="MAR" target="MRT">
      <data key="d0">10121923</data>
    </edge>
    <edge source="MAR" target="MUS">
      <data key="d0">4879782</data>
    </edge>
    <edge source="MAR" target="MEX">
      <data key="d0">880175</data>
    </edge>
    <edge source="MAR" target="MOZ">
      <data key="d0">152652</data>
    </edge>
    <edge source="MAR" target="NAM">
      <data key="d0">4719842</data>
    </edge>
    <edge source="MAR" target="NLD">
      <data key="d0">105076475</data>
    </edge>
    <edge source="MAR" target="NER">
      <data key="d0">4747732</data>
    </edge>
    <edge source="MAR" target="NOR">
      <data key="d0">67404</data>
    </edge>
    <edge source="MAR" target="PAN">
      <data key="d0">55054</data>
    </edge>
    <edge source="MAR" target="PHL">
      <data key="d0">452067</data>
    </edge>
    <edge source="MAR" target="POL">
      <data key="d0">296021</data>
    </edge>
    <edge source="MAR" target="PRT">
      <data key="d0">41858849</data>
    </edge>
    <edge source="MAR" target="ROU">
      <data key="d0">2452176</data>
    </edge>
    <edge source="MAR" target="RUS">
      <data key="d0">11258649</data>
    </edge>
    <edge source="MAR" target="SAU">
      <data key="d0">2281024</data>
    </edge>
    <edge source="MAR" target="SEN">
      <data key="d0">619976</data>
    </edge>
    <edge source="MAR" target="SRB">
      <data key="d0">2042489</data>
    </edge>
    <edge source="MAR" target="SVK">
      <data key="d0">1162902</data>
    </edge>
    <edge source="MAR" target="VNM">
      <data key="d0">4444443</data>
    </edge>
    <edge source="MAR" target="SVN">
      <data key="d0">237298</data>
    </edge>
    <edge source="MAR" target="ZAF">
      <data key="d0">27932462</data>
    </edge>
    <edge source="MAR" target="ESP">
      <data key="d0">644969088</data>
    </edge>
    <edge source="MAR" target="SWE">
      <data key="d0">21818889</data>
    </edge>
    <edge source="MAR" target="CHE">
      <data key="d0">512597</data>
    </edge>
    <edge source="MAR" target="THA">
      <data key="d0">14460219</data>
    </edge>
    <edge source="MAR" target="TGO">
      <data key="d0">8438751</data>
    </edge>
    <edge source="MAR" target="ARE">
      <data key="d0">920663</data>
    </edge>
    <edge source="MAR" target="TUN">
      <data key="d0">898538</data>
    </edge>
    <edge source="MAR" target="TUR">
      <data key="d0">9810530</data>
    </edge>
    <edge source="MAR" target="UGA">
      <data key="d0">1296391</data>
    </edge>
    <edge source="MAR" target="UKR">
      <data key="d0">5099853</data>
    </edge>
    <edge source="MAR" target="MKD">
      <data key="d0">285680</data>
    </edge>
    <edge source="MAR" target="EGY">
      <data key="d0">8501010</data>
    </edge>
    <edge source="MAR" target="GBR">
      <data key="d0">32784830</data>
    </edge>
    <edge source="MAR" target="TZA">
      <data key="d0">205080</data>
    </edge>
    <edge source="MAR" target="USA">
      <data key="d0">47253814</data>
    </edge>
    <edge source="MAR" target="BFA">
      <data key="d0">5415621</data>
    </edge>
    <edge source="MOZ" target="AUS">
      <data key="d0">304312</data>
    </edge>
    <edge source="MOZ" target="CAN">
      <data key="d0">156258</data>
    </edge>
    <edge source="MOZ" target="CHN">
      <data key="d0">10598865</data>
    </edge>
    <edge source="MOZ" target="FRA">
      <data key="d0">825591</data>
    </edge>
    <edge source="MOZ" target="DEU">
      <data key="d0">430643</data>
    </edge>
    <edge source="MOZ" target="HKG">
      <data key="d0">72586</data>
    </edge>
    <edge source="MOZ" target="ITA">
      <data key="d0">926611</data>
    </edge>
    <edge source="MOZ" target="JPN">
      <data key="d0">1017745</data>
    </edge>
    <edge source="MOZ" target="KOR">
      <data key="d0">1411640</data>
    </edge>
    <edge source="MOZ" target="MWI">
      <data key="d0">89595</data>
    </edge>
    <edge source="MOZ" target="MUS">
      <data key="d0">535082</data>
    </edge>
    <edge source="MOZ" target="NAM">
      <data key="d0">83707</data>
    </edge>
    <edge source="MOZ" target="PRT">
      <data key="d0">14403034</data>
    </edge>
    <edge source="MOZ" target="SGP">
      <data key="d0">47182</data>
    </edge>
    <edge source="MOZ" target="VNM">
      <data key="d0">114087</data>
    </edge>
    <edge source="MOZ" target="SVN">
      <data key="d0">81090</data>
    </edge>
    <edge source="MOZ" target="ZAF">
      <data key="d0">1023409</data>
    </edge>
    <edge source="MOZ" target="ZWE">
      <data key="d0">2141323</data>
    </edge>
    <edge source="MOZ" target="ESP">
      <data key="d0">7671684</data>
    </edge>
    <edge source="MOZ" target="THA">
      <data key="d0">1535528</data>
    </edge>
    <edge source="MOZ" target="ARE">
      <data key="d0">113801</data>
    </edge>
    <edge source="MOZ" target="TZA">
      <data key="d0">102307</data>
    </edge>
    <edge source="MOZ" target="USA">
      <data key="d0">347292</data>
    </edge>
    <edge source="NAM" target="DZA">
      <data key="d0">584206</data>
    </edge>
    <edge source="NAM" target="AUS">
      <data key="d0">5454846</data>
    </edge>
    <edge source="NAM" target="AUT">
      <data key="d0">62955</data>
    </edge>
    <edge source="NAM" target="BEL">
      <data key="d0">3332131</data>
    </edge>
    <edge source="NAM" target="BWA">
      <data key="d0">605074</data>
    </edge>
    <edge source="NAM" target="CAN">
      <data key="d0">455355</data>
    </edge>
    <edge source="NAM" target="CHL">
      <data key="d0">110295</data>
    </edge>
    <edge source="NAM" target="CHN">
      <data key="d0">873622</data>
    </edge>
    <edge source="NAM" target="BEN">
      <data key="d0">2001988</data>
    </edge>
    <edge source="NAM" target="DNK">
      <data key="d0">623187</data>
    </edge>
    <edge source="NAM" target="FRA">
      <data key="d0">24551441</data>
    </edge>
    <edge source="NAM" target="DEU">
      <data key="d0">12645888</data>
    </edge>
    <edge source="NAM" target="GRC">
      <data key="d0">468561</data>
    </edge>
    <edge source="NAM" target="HKG">
      <data key="d0">2327613</data>
    </edge>
    <edge source="NAM" target="IRL">
      <data key="d0">1130094</data>
    </edge>
    <edge source="NAM" target="ITA">
      <data key="d0">33664601</data>
    </edge>
    <edge source="NAM" target="JPN">
      <data key="d0">4213278</data>
    </edge>
    <edge source="NAM" target="KOR">
      <data key="d0">2385257</data>
    </edge>
    <edge source="NAM" target="MWI">
      <data key="d0">75123</data>
    </edge>
    <edge source="NAM" target="MUS">
      <data key="d0">1836207</data>
    </edge>
    <edge source="NAM" target="MOZ">
      <data key="d0">38231288</data>
    </edge>
    <edge source="NAM" target="NLD">
      <data key="d0">10028655</data>
    </edge>
    <edge source="NAM" target="NER">
      <data key="d0">507701</data>
    </edge>
    <edge source="NAM" target="POL">
      <data key="d0">246439</data>
    </edge>
    <edge source="NAM" target="PRT">
      <data key="d0">41513436</data>
    </edge>
    <edge source="NAM" target="VNM">
      <data key="d0">311267</data>
    </edge>
    <edge source="NAM" target="ZAF">
      <data key="d0">91036785</data>
    </edge>
    <edge source="NAM" target="ZWE">
      <data key="d0">12749360</data>
    </edge>
    <edge source="NAM" target="ESP">
      <data key="d0">203528616</data>
    </edge>
    <edge source="NAM" target="CHE">
      <data key="d0">11794</data>
    </edge>
    <edge source="NAM" target="THA">
      <data key="d0">59864</data>
    </edge>
    <edge source="NAM" target="TGO">
      <data key="d0">37361</data>
    </edge>
    <edge source="NAM" target="ARE">
      <data key="d0">141450</data>
    </edge>
    <edge source="NAM" target="GBR">
      <data key="d0">6204778</data>
    </edge>
    <edge source="NAM" target="TZA">
      <data key="d0">24857</data>
    </edge>
    <edge source="NAM" target="URY">
      <data key="d0">120531</data>
    </edge>
    <edge source="NLD" target="ALB">
      <data key="d0">3354823</data>
    </edge>
    <edge source="NLD" target="AZE">
      <data key="d0">370547</data>
    </edge>
    <edge source="NLD" target="AUS">
      <data key="d0">1562229</data>
    </edge>
    <edge source="NLD" target="AUT">
      <data key="d0">55940035</data>
    </edge>
    <edge source="NLD" target="ARM">
      <data key="d0">115032</data>
    </edge>
    <edge source="NLD" target="BEL">
      <data key="d0">601926944</data>
    </edge>
    <edge source="NLD" target="BRA">
      <data key="d0">1715770</data>
    </edge>
    <edge source="NLD" target="BGR">
      <data key="d0">3898099</data>
    </edge>
    <edge source="NLD" target="BLR">
      <data key="d0">1062220</data>
    </edge>
    <edge source="NLD" target="CMR">
      <data key="d0">10977750</data>
    </edge>
    <edge source="NLD" target="CAN">
      <data key="d0">8776553</data>
    </edge>
    <edge source="NLD" target="CAF">
      <data key="d0">21622</data>
    </edge>
    <edge source="NLD" target="CHL">
      <data key="d0">35551</data>
    </edge>
    <edge source="NLD" target="CHN">
      <data key="d0">106087634</data>
    </edge>
    <edge source="NLD" target="COL">
      <data key="d0">20188</data>
    </edge>
    <edge source="NLD" target="HRV">
      <data key="d0">6633736</data>
    </edge>
    <edge source="NLD" target="CZE">
      <data key="d0">13699660</data>
    </edge>
    <edge source="NLD" target="BEN">
      <data key="d0">14702707</data>
    </edge>
    <edge source="NLD" target="DNK">
      <data key="d0">44996923</data>
    </edge>
    <edge source="NLD" target="ETH">
      <data key="d0">11431</data>
    </edge>
    <edge source="NLD" target="EST">
      <data key="d0">2853886</data>
    </edge>
    <edge source="NLD" target="FIN">
      <data key="d0">13364843</data>
    </edge>
    <edge source="NLD" target="FRA">
      <data key="d0">373547416</data>
    </edge>
    <edge source="NLD" target="GEO">
      <data key="d0">359539</data>
    </edge>
    <edge source="NLD" target="DEU">
      <data key="d0">807661609</data>
    </edge>
    <edge source="NLD" target="GHA">
      <data key="d0">9183250</data>
    </edge>
    <edge source="NLD" target="GRC">
      <data key="d0">15545494</data>
    </edge>
    <edge source="NLD" target="HKG">
      <data key="d0">2007531</data>
    </edge>
    <edge source="NLD" target="HUN">
      <data key="d0">6137321</data>
    </edge>
    <edge source="NLD" target="IDN">
      <data key="d0">6434893</data>
    </edge>
    <edge source="NLD" target="IRL">
      <data key="d0">15596896</data>
    </edge>
    <edge source="NLD" target="ISR">
      <data key="d0">4525043</data>
    </edge>
    <edge source="NLD" target="ITA">
      <data key="d0">351212688</data>
    </edge>
    <edge source="NLD" target="CIV">
      <data key="d0">12052380</data>
    </edge>
    <edge source="NLD" target="JAM">
      <data key="d0">99041</data>
    </edge>
    <edge source="NLD" target="JPN">
      <data key="d0">33248897</data>
    </edge>
    <edge source="NLD" target="KAZ">
      <data key="d0">87294</data>
    </edge>
    <edge source="NLD" target="JOR">
      <data key="d0">446512</data>
    </edge>
    <edge source="NLD" target="KOR">
      <data key="d0">8655791</data>
    </edge>
    <edge source="NLD" target="LBN">
      <data key="d0">103158</data>
    </edge>
    <edge source="NLD" target="LVA">
      <data key="d0">2581380</data>
    </edge>
    <edge source="NLD" target="LTU">
      <data key="d0">13207998</data>
    </edge>
    <edge source="NLD" target="MYS">
      <data key="d0">1954931</data>
    </edge>
    <edge source="NLD" target="MRT">
      <data key="d0">20295</data>
    </edge>
    <edge source="NLD" target="MUS">
      <data key="d0">89372</data>
    </edge>
    <edge source="NLD" target="MEX">
      <data key="d0">598158</data>
    </edge>
    <edge source="NLD" target="MDA">
      <data key="d0">2032209</data>
    </edge>
    <edge source="NLD" target="MAR">
      <data key="d0">92848436</data>
    </edge>
    <edge source="NLD" target="MOZ">
      <data key="d0">42838</data>
    </edge>
    <edge source="NLD" target="OMN">
      <data key="d0">22350</data>
    </edge>
    <edge source="NLD" target="NZL">
      <data key="d0">47156</data>
    </edge>
    <edge source="NLD" target="NER">
      <data key="d0">555173</data>
    </edge>
    <edge source="NLD" target="NOR">
      <data key="d0">6423086</data>
    </edge>
    <edge source="NLD" target="PAN">
      <data key="d0">56877</data>
    </edge>
    <edge source="NLD" target="PER">
      <data key="d0">186001</data>
    </edge>
    <edge source="NLD" target="PHL">
      <data key="d0">773779</data>
    </edge>
    <edge source="NLD" target="POL">
      <data key="d0">66165780</data>
    </edge>
    <edge source="NLD" target="PRT">
      <data key="d0">46662023</data>
    </edge>
    <edge source="NLD" target="ROU">
      <data key="d0">20269141</data>
    </edge>
    <edge source="NLD" target="RUS">
      <data key="d0">596825</data>
    </edge>
    <edge source="NLD" target="SAU">
      <data key="d0">4658562</data>
    </edge>
    <edge source="NLD" target="SEN">
      <data key="d0">35169</data>
    </edge>
    <edge source="NLD" target="SRB">
      <data key="d0">513147</data>
    </edge>
    <edge source="NLD" target="IND">
      <data key="d0">250954</data>
    </edge>
    <edge source="NLD" target="SGP">
      <data key="d0">262699</data>
    </edge>
    <edge source="NLD" target="SVK">
      <data key="d0">3424627</data>
    </edge>
    <edge source="NLD" target="VNM">
      <data key="d0">5296126</data>
    </edge>
    <edge source="NLD" target="SVN">
      <data key="d0">6136484</data>
    </edge>
    <edge source="NLD" target="ZAF">
      <data key="d0">119511</data>
    </edge>
    <edge source="NLD" target="ESP">
      <data key="d0">186898802</data>
    </edge>
    <edge source="NLD" target="SWE">
      <data key="d0">54673283</data>
    </edge>
    <edge source="NLD" target="CHE">
      <data key="d0">101291300</data>
    </edge>
    <edge source="NLD" target="THA">
      <data key="d0">3701704</data>
    </edge>
    <edge source="NLD" target="TGO">
      <data key="d0">1052157</data>
    </edge>
    <edge source="NLD" target="ARE">
      <data key="d0">5233976</data>
    </edge>
    <edge source="NLD" target="TUN">
      <data key="d0">186164</data>
    </edge>
    <edge source="NLD" target="TUR">
      <data key="d0">3566938</data>
    </edge>
    <edge source="NLD" target="UGA">
      <data key="d0">33662</data>
    </edge>
    <edge source="NLD" target="UKR">
      <data key="d0">4504864</data>
    </edge>
    <edge source="NLD" target="MKD">
      <data key="d0">81322</data>
    </edge>
    <edge source="NLD" target="EGY">
      <data key="d0">80940183</data>
    </edge>
    <edge source="NLD" target="GBR">
      <data key="d0">176342703</data>
    </edge>
    <edge source="NLD" target="USA">
      <data key="d0">91654925</data>
    </edge>
    <edge source="NLD" target="BFA">
      <data key="d0">28644</data>
    </edge>
    <edge source="NLD" target="URY">
      <data key="d0">120556</data>
    </edge>
    <edge source="NZL" target="ALB">
      <data key="d0">266362</data>
    </edge>
    <edge source="NZL" target="AUS">
      <data key="d0">169901297</data>
    </edge>
    <edge source="NZL" target="AUT">
      <data key="d0">395486</data>
    </edge>
    <edge source="NZL" target="BEL">
      <data key="d0">4978599</data>
    </edge>
    <edge source="NZL" target="BRA">
      <data key="d0">2224619</data>
    </edge>
    <edge source="NZL" target="BGR">
      <data key="d0">326850</data>
    </edge>
    <edge source="NZL" target="BLR">
      <data key="d0">323396</data>
    </edge>
    <edge source="NZL" target="KHM">
      <data key="d0">174313</data>
    </edge>
    <edge source="NZL" target="CMR">
      <data key="d0">6662775</data>
    </edge>
    <edge source="NZL" target="CAN">
      <data key="d0">11227593</data>
    </edge>
    <edge source="NZL" target="CHN">
      <data key="d0">392826723</data>
    </edge>
    <edge source="NZL" target="COL">
      <data key="d0">333710</data>
    </edge>
    <edge source="NZL" target="CRI">
      <data key="d0">47688</data>
    </edge>
    <edge source="NZL" target="HRV">
      <data key="d0">3193802</data>
    </edge>
    <edge source="NZL" target="BEN">
      <data key="d0">392911</data>
    </edge>
    <edge source="NZL" target="DNK">
      <data key="d0">3471588</data>
    </edge>
    <edge source="NZL" target="EST">
      <data key="d0">279355</data>
    </edge>
    <edge source="NZL" target="FRA">
      <data key="d0">17220626</data>
    </edge>
    <edge source="NZL" target="GEO">
      <data key="d0">681010</data>
    </edge>
    <edge source="NZL" target="DEU">
      <data key="d0">20766140</data>
    </edge>
    <edge source="NZL" target="GHA">
      <data key="d0">502368</data>
    </edge>
    <edge source="NZL" target="GRC">
      <data key="d0">12544334</data>
    </edge>
    <edge source="NZL" target="HND">
      <data key="d0">44157</data>
    </edge>
    <edge source="NZL" target="HKG">
      <data key="d0">41050980</data>
    </edge>
    <edge source="NZL" target="HUN">
      <data key="d0">31714</data>
    </edge>
    <edge source="NZL" target="IDN">
      <data key="d0">156012</data>
    </edge>
    <edge source="NZL" target="IRL">
      <data key="d0">500962</data>
    </edge>
    <edge source="NZL" target="ISR">
      <data key="d0">416510</data>
    </edge>
    <edge source="NZL" target="ITA">
      <data key="d0">5956569</data>
    </edge>
    <edge source="NZL" target="CIV">
      <data key="d0">2962674</data>
    </edge>
    <edge source="NZL" target="JAM">
      <data key="d0">96555</data>
    </edge>
    <edge source="NZL" target="JPN">
      <data key="d0">68036231</data>
    </edge>
    <edge source="NZL" target="JOR">
      <data key="d0">563485</data>
    </edge>
    <edge source="NZL" target="KOR">
      <data key="d0">21997735</data>
    </edge>
    <edge source="NZL" target="LBN">
      <data key="d0">436761</data>
    </edge>
    <edge source="NZL" target="LTU">
      <data key="d0">1020543</data>
    </edge>
    <edge source="NZL" target="MDG">
      <data key="d0">34140</data>
    </edge>
    <edge source="NZL" target="MYS">
      <data key="d0">6992593</data>
    </edge>
    <edge source="NZL" target="MUS">
      <data key="d0">5639142</data>
    </edge>
    <edge source="NZL" target="MEX">
      <data key="d0">1260639</data>
    </edge>
    <edge source="NZL" target="MDA">
      <data key="d0">201566</data>
    </edge>
    <edge source="NZL" target="MOZ">
      <data key="d0">1287131</data>
    </edge>
    <edge source="NZL" target="NAM">
      <data key="d0">180343</data>
    </edge>
    <edge source="NZL" target="NLD">
      <data key="d0">4563037</data>
    </edge>
    <edge source="NZL" target="NOR">
      <data key="d0">28386</data>
    </edge>
    <edge source="NZL" target="PER">
      <data key="d0">2243295</data>
    </edge>
    <edge source="NZL" target="PHL">
      <data key="d0">3234234</data>
    </edge>
    <edge source="NZL" target="POL">
      <data key="d0">24416747</data>
    </edge>
    <edge source="NZL" target="PRT">
      <data key="d0">12069767</data>
    </edge>
    <edge source="NZL" target="ROU">
      <data key="d0">53103</data>
    </edge>
    <edge source="NZL" target="RUS">
      <data key="d0">10703973</data>
    </edge>
    <edge source="NZL" target="SAU">
      <data key="d0">1908301</data>
    </edge>
    <edge source="NZL" target="SRB">
      <data key="d0">11736</data>
    </edge>
    <edge source="NZL" target="SGP">
      <data key="d0">19140423</data>
    </edge>
    <edge source="NZL" target="VNM">
      <data key="d0">10161238</data>
    </edge>
    <edge source="NZL" target="SVN">
      <data key="d0">426204</data>
    </edge>
    <edge source="NZL" target="ZAF">
      <data key="d0">14009438</data>
    </edge>
    <edge source="NZL" target="ESP">
      <data key="d0">37571536</data>
    </edge>
    <edge source="NZL" target="SWE">
      <data key="d0">2350750</data>
    </edge>
    <edge source="NZL" target="CHE">
      <data key="d0">1303401</data>
    </edge>
    <edge source="NZL" target="THA">
      <data key="d0">23876364</data>
    </edge>
    <edge source="NZL" target="TGO">
      <data key="d0">97212</data>
    </edge>
    <edge source="NZL" target="ARE">
      <data key="d0">3352507</data>
    </edge>
    <edge source="NZL" target="TUN">
      <data key="d0">31984</data>
    </edge>
    <edge source="NZL" target="TUR">
      <data key="d0">117832</data>
    </edge>
    <edge source="NZL" target="UKR">
      <data key="d0">4352954</data>
    </edge>
    <edge source="NZL" target="EGY">
      <data key="d0">46729</data>
    </edge>
    <edge source="NZL" target="GBR">
      <data key="d0">7878352</data>
    </edge>
    <edge source="NZL" target="USA">
      <data key="d0">139967033</data>
    </edge>
    <edge source="NZL" target="URY">
      <data key="d0">559035</data>
    </edge>
    <edge source="NOR" target="AZE">
      <data key="d0">56210</data>
    </edge>
    <edge source="NOR" target="ARG">
      <data key="d0">390905</data>
    </edge>
    <edge source="NOR" target="AUS">
      <data key="d0">40420777</data>
    </edge>
    <edge source="NOR" target="AUT">
      <data key="d0">6102760</data>
    </edge>
    <edge source="NOR" target="ARM">
      <data key="d0">174955</data>
    </edge>
    <edge source="NOR" target="BEL">
      <data key="d0">89904375</data>
    </edge>
    <edge source="NOR" target="BRA">
      <data key="d0">89395649</data>
    </edge>
    <edge source="NOR" target="BGR">
      <data key="d0">6072123</data>
    </edge>
    <edge source="NOR" target="BLR">
      <data key="d0">134831522</data>
    </edge>
    <edge source="NOR" target="KHM">
      <data key="d0">11482</data>
    </edge>
    <edge source="NOR" target="CMR">
      <data key="d0">197714</data>
    </edge>
    <edge source="NOR" target="CAN">
      <data key="d0">68905027</data>
    </edge>
    <edge source="NOR" target="LKA">
      <data key="d0">296079</data>
    </edge>
    <edge source="NOR" target="CHN">
      <data key="d0">322299606</data>
    </edge>
    <edge source="NOR" target="COL">
      <data key="d0">2271758</data>
    </edge>
    <edge source="NOR" target="CRI">
      <data key="d0">404668</data>
    </edge>
    <edge source="NOR" target="HRV">
      <data key="d0">8830544</data>
    </edge>
    <edge source="NOR" target="CZE">
      <data key="d0">87657481</data>
    </edge>
    <edge source="NOR" target="BEN">
      <data key="d0">10788601</data>
    </edge>
    <edge source="NOR" target="DNK">
      <data key="d0">871102122</data>
    </edge>
    <edge source="NOR" target="SLV">
      <data key="d0">48257</data>
    </edge>
    <edge source="NOR" target="ETH">
      <data key="d0">53326</data>
    </edge>
    <edge source="NOR" target="EST">
      <data key="d0">31221872</data>
    </edge>
    <edge source="NOR" target="FIN">
      <data key="d0">177291486</data>
    </edge>
    <edge source="NOR" target="FRA">
      <data key="d0">940776282</data>
    </edge>
    <edge source="NOR" target="GEO">
      <data key="d0">9774894</data>
    </edge>
    <edge source="NOR" target="PSE">
      <data key="d0">129137</data>
    </edge>
    <edge source="NOR" target="DEU">
      <data key="d0">416453234</data>
    </edge>
    <edge source="NOR" target="GHA">
      <data key="d0">9806076</data>
    </edge>
    <edge source="NOR" target="GRC">
      <data key="d0">33526809</data>
    </edge>
    <edge source="NOR" target="GTM">
      <data key="d0">985951</data>
    </edge>
    <edge source="NOR" target="HKG">
      <data key="d0">101512926</data>
    </edge>
    <edge source="NOR" target="HUN">
      <data key="d0">508435</data>
    </edge>
    <edge source="NOR" target="IDN">
      <data key="d0">27699035</data>
    </edge>
    <edge source="NOR" target="IRL">
      <data key="d0">3998448</data>
    </edge>
    <edge source="NOR" target="ISR">
      <data key="d0">141375768</data>
    </edge>
    <edge source="NOR" target="ITA">
      <data key="d0">426829247</data>
    </edge>
    <edge source="NOR" target="CIV">
      <data key="d0">1220287</data>
    </edge>
    <edge source="NOR" target="JAM">
      <data key="d0">18786960</data>
    </edge>
    <edge source="NOR" target="JPN">
      <data key="d0">523555450</data>
    </edge>
    <edge source="NOR" target="KAZ">
      <data key="d0">30657244</data>
    </edge>
    <edge source="NOR" target="JOR">
      <data key="d0">5610690</data>
    </edge>
    <edge source="NOR" target="KOR">
      <data key="d0">256206818</data>
    </edge>
    <edge source="NOR" target="KGZ">
      <data key="d0">2024296</data>
    </edge>
    <edge source="NOR" target="LBN">
      <data key="d0">6257159</data>
    </edge>
    <edge source="NOR" target="LVA">
      <data key="d0">61944388</data>
    </edge>
    <edge source="NOR" target="LTU">
      <data key="d0">313494320</data>
    </edge>
    <edge source="NOR" target="MYS">
      <data key="d0">27726353</data>
    </edge>
    <edge source="NOR" target="MUS">
      <data key="d0">122094</data>
    </edge>
    <edge source="NOR" target="MEX">
      <data key="d0">11776949</data>
    </edge>
    <edge source="NOR" target="MDA">
      <data key="d0">1087766</data>
    </edge>
    <edge source="NOR" target="MAR">
      <data key="d0">8687136</data>
    </edge>
    <edge source="NOR" target="OMN">
      <data key="d0">1191576</data>
    </edge>
    <edge source="NOR" target="NAM">
      <data key="d0">46253</data>
    </edge>
    <edge source="NOR" target="NLD">
      <data key="d0">510526281</data>
    </edge>
    <edge source="NOR" target="NZL">
      <data key="d0">422363</data>
    </edge>
    <edge source="NOR" target="PAK">
      <data key="d0">130345</data>
    </edge>
    <edge source="NOR" target="PAN">
      <data key="d0">2196982</data>
    </edge>
    <edge source="NOR" target="PHL">
      <data key="d0">15537991</data>
    </edge>
    <edge source="NOR" target="POL">
      <data key="d0">1152253650</data>
    </edge>
    <edge source="NOR" target="PRT">
      <data key="d0">389497754</data>
    </edge>
    <edge source="NOR" target="ROU">
      <data key="d0">19472921</data>
    </edge>
    <edge source="NOR" target="RUS">
      <data key="d0">246335</data>
    </edge>
    <edge source="NOR" target="SAU">
      <data key="d0">22642723</data>
    </edge>
    <edge source="NOR" target="SRB">
      <data key="d0">7307735</data>
    </edge>
    <edge source="NOR" target="IND">
      <data key="d0">962349</data>
    </edge>
    <edge source="NOR" target="SGP">
      <data key="d0">88475699</data>
    </edge>
    <edge source="NOR" target="SVK">
      <data key="d0">214070</data>
    </edge>
    <edge source="NOR" target="VNM">
      <data key="d0">218755879</data>
    </edge>
    <edge source="NOR" target="SVN">
      <data key="d0">391188</data>
    </edge>
    <edge source="NOR" target="ZAF">
      <data key="d0">32592530</data>
    </edge>
    <edge source="NOR" target="ZWE">
      <data key="d0">158126</data>
    </edge>
    <edge source="NOR" target="ESP">
      <data key="d0">470985524</data>
    </edge>
    <edge source="NOR" target="SWE">
      <data key="d0">448192593</data>
    </edge>
    <edge source="NOR" target="CHE">
      <data key="d0">25372489</data>
    </edge>
    <edge source="NOR" target="THA">
      <data key="d0">120520614</data>
    </edge>
    <edge source="NOR" target="TGO">
      <data key="d0">97933</data>
    </edge>
    <edge source="NOR" target="ARE">
      <data key="d0">49510202</data>
    </edge>
    <edge source="NOR" target="TUN">
      <data key="d0">1111666</data>
    </edge>
    <edge source="NOR" target="TUR">
      <data key="d0">59233171</data>
    </edge>
    <edge source="NOR" target="UKR">
      <data key="d0">109120197</data>
    </edge>
    <edge source="NOR" target="MKD">
      <data key="d0">34940</data>
    </edge>
    <edge source="NOR" target="EGY">
      <data key="d0">34794149</data>
    </edge>
    <edge source="NOR" target="GBR">
      <data key="d0">615830165</data>
    </edge>
    <edge source="NOR" target="TZA">
      <data key="d0">16115</data>
    </edge>
    <edge source="NOR" target="USA">
      <data key="d0">529763868</data>
    </edge>
    <edge source="NOR" target="URY">
      <data key="d0">7890359</data>
    </edge>
    <edge source="PRY" target="ESP">
      <data key="d0">50960</data>
    </edge>
    <edge source="PER" target="ALB">
      <data key="d0">71034</data>
    </edge>
    <edge source="PER" target="DZA">
      <data key="d0">686925</data>
    </edge>
    <edge source="PER" target="ARG">
      <data key="d0">710564</data>
    </edge>
    <edge source="PER" target="AUS">
      <data key="d0">868413</data>
    </edge>
    <edge source="PER" target="AUT">
      <data key="d0">14177</data>
    </edge>
    <edge source="PER" target="ARM">
      <data key="d0">80242</data>
    </edge>
    <edge source="PER" target="BEL">
      <data key="d0">14215969</data>
    </edge>
    <edge source="PER" target="BOL">
      <data key="d0">1677726</data>
    </edge>
    <edge source="PER" target="BRA">
      <data key="d0">13150028</data>
    </edge>
    <edge source="PER" target="BGR">
      <data key="d0">415440</data>
    </edge>
    <edge source="PER" target="CAN">
      <data key="d0">13490398</data>
    </edge>
    <edge source="PER" target="CHL">
      <data key="d0">4291812</data>
    </edge>
    <edge source="PER" target="CHN">
      <data key="d0">61213248</data>
    </edge>
    <edge source="PER" target="COL">
      <data key="d0">8578038</data>
    </edge>
    <edge source="PER" target="CRI">
      <data key="d0">858105</data>
    </edge>
    <edge source="PER" target="CZE">
      <data key="d0">212314</data>
    </edge>
    <edge source="PER" target="BEN">
      <data key="d0">414450</data>
    </edge>
    <edge source="PER" target="DNK">
      <data key="d0">1457191</data>
    </edge>
    <edge source="PER" target="ECU">
      <data key="d0">19385227</data>
    </edge>
    <edge source="PER" target="EST">
      <data key="d0">1000151</data>
    </edge>
    <edge source="PER" target="FRA">
      <data key="d0">51857559</data>
    </edge>
    <edge source="PER" target="DEU">
      <data key="d0">15172462</data>
    </edge>
    <edge source="PER" target="GHA">
      <data key="d0">5429222</data>
    </edge>
    <edge source="PER" target="GRC">
      <data key="d0">1411327</data>
    </edge>
    <edge source="PER" target="GTM">
      <data key="d0">1190053</data>
    </edge>
    <edge source="PER" target="HKG">
      <data key="d0">12283501</data>
    </edge>
    <edge source="PER" target="IDN">
      <data key="d0">82394</data>
    </edge>
    <edge source="PER" target="ISR">
      <data key="d0">306983</data>
    </edge>
    <edge source="PER" target="ITA">
      <data key="d0">42492241</data>
    </edge>
    <edge source="PER" target="CIV">
      <data key="d0">237050</data>
    </edge>
    <edge source="PER" target="JAM">
      <data key="d0">1212101</data>
    </edge>
    <edge source="PER" target="JPN">
      <data key="d0">50195893</data>
    </edge>
    <edge source="PER" target="KOR">
      <data key="d0">85873996</data>
    </edge>
    <edge source="PER" target="LTU">
      <data key="d0">1499106</data>
    </edge>
    <edge source="PER" target="MDG">
      <data key="d0">30780</data>
    </edge>
    <edge source="PER" target="MYS">
      <data key="d0">29138</data>
    </edge>
    <edge source="PER" target="MUS">
      <data key="d0">337707</data>
    </edge>
    <edge source="PER" target="MEX">
      <data key="d0">9973857</data>
    </edge>
    <edge source="PER" target="MAR">
      <data key="d0">1087821</data>
    </edge>
    <edge source="PER" target="MOZ">
      <data key="d0">53652</data>
    </edge>
    <edge source="PER" target="NLD">
      <data key="d0">15154471</data>
    </edge>
    <edge source="PER" target="NZL">
      <data key="d0">356278</data>
    </edge>
    <edge source="PER" target="NIC">
      <data key="d0">27580</data>
    </edge>
    <edge source="PER" target="NOR">
      <data key="d0">275556</data>
    </edge>
    <edge source="PER" target="PAN">
      <data key="d0">9220750</data>
    </edge>
    <edge source="PER" target="PRY">
      <data key="d0">202693</data>
    </edge>
    <edge source="PER" target="PHL">
      <data key="d0">156614</data>
    </edge>
    <edge source="PER" target="POL">
      <data key="d0">1180579</data>
    </edge>
    <edge source="PER" target="PRT">
      <data key="d0">4742775</data>
    </edge>
    <edge source="PER" target="ROU">
      <data key="d0">201100</data>
    </edge>
    <edge source="PER" target="RUS">
      <data key="d0">18864942</data>
    </edge>
    <edge source="PER" target="SAU">
      <data key="d0">524304</data>
    </edge>
    <edge source="PER" target="SEN">
      <data key="d0">68705</data>
    </edge>
    <edge source="PER" target="SGP">
      <data key="d0">1149094</data>
    </edge>
    <edge source="PER" target="VNM">
      <data key="d0">3474674</data>
    </edge>
    <edge source="PER" target="ZAF">
      <data key="d0">840364</data>
    </edge>
    <edge source="PER" target="ESP">
      <data key="d0">164901376</data>
    </edge>
    <edge source="PER" target="SWE">
      <data key="d0">46047</data>
    </edge>
    <edge source="PER" target="CHE">
      <data key="d0">16474</data>
    </edge>
    <edge source="PER" target="THA">
      <data key="d0">18083756</data>
    </edge>
    <edge source="PER" target="TGO">
      <data key="d0">30780</data>
    </edge>
    <edge source="PER" target="ARE">
      <data key="d0">14670</data>
    </edge>
    <edge source="PER" target="UKR">
      <data key="d0">389668</data>
    </edge>
    <edge source="PER" target="GBR">
      <data key="d0">1919944</data>
    </edge>
    <edge source="PER" target="USA">
      <data key="d0">203435374</data>
    </edge>
    <edge source="PER" target="BFA">
      <data key="d0">203547</data>
    </edge>
    <edge source="PER" target="URY">
      <data key="d0">1392518</data>
    </edge>
    <edge source="POL" target="AZE">
      <data key="d0">80719</data>
    </edge>
    <edge source="POL" target="AUS">
      <data key="d0">13930285</data>
    </edge>
    <edge source="POL" target="AUT">
      <data key="d0">4141450</data>
    </edge>
    <edge source="POL" target="BEL">
      <data key="d0">38413347</data>
    </edge>
    <edge source="POL" target="BGR">
      <data key="d0">5605201</data>
    </edge>
    <edge source="POL" target="BLR">
      <data key="d0">596944</data>
    </edge>
    <edge source="POL" target="CAN">
      <data key="d0">1695941</data>
    </edge>
    <edge source="POL" target="CHL">
      <data key="d0">341545</data>
    </edge>
    <edge source="POL" target="CHN">
      <data key="d0">207062</data>
    </edge>
    <edge source="POL" target="HRV">
      <data key="d0">1907067</data>
    </edge>
    <edge source="POL" target="CZE">
      <data key="d0">34836855</data>
    </edge>
    <edge source="POL" target="BEN">
      <data key="d0">30718</data>
    </edge>
    <edge source="POL" target="DNK">
      <data key="d0">97085919</data>
    </edge>
    <edge source="POL" target="EST">
      <data key="d0">2008454</data>
    </edge>
    <edge source="POL" target="FIN">
      <data key="d0">8420265</data>
    </edge>
    <edge source="POL" target="FRA">
      <data key="d0">136531656</data>
    </edge>
    <edge source="POL" target="GEO">
      <data key="d0">87155</data>
    </edge>
    <edge source="POL" target="DEU">
      <data key="d0">1019850238</data>
    </edge>
    <edge source="POL" target="GHA">
      <data key="d0">446061</data>
    </edge>
    <edge source="POL" target="GRC">
      <data key="d0">1655221</data>
    </edge>
    <edge source="POL" target="HKG">
      <data key="d0">108432</data>
    </edge>
    <edge source="POL" target="HUN">
      <data key="d0">16574470</data>
    </edge>
    <edge source="POL" target="IRL">
      <data key="d0">3000043</data>
    </edge>
    <edge source="POL" target="ISR">
      <data key="d0">5657977</data>
    </edge>
    <edge source="POL" target="ITA">
      <data key="d0">107356468</data>
    </edge>
    <edge source="POL" target="JAM">
      <data key="d0">1288367</data>
    </edge>
    <edge source="POL" target="JPN">
      <data key="d0">8482273</data>
    </edge>
    <edge source="POL" target="KOR">
      <data key="d0">15703</data>
    </edge>
    <edge source="POL" target="LBN">
      <data key="d0">185248</data>
    </edge>
    <edge source="POL" target="LVA">
      <data key="d0">5811449</data>
    </edge>
    <edge source="POL" target="LTU">
      <data key="d0">12995358</data>
    </edge>
    <edge source="POL" target="MDA">
      <data key="d0">1358277</data>
    </edge>
    <edge source="POL" target="NLD">
      <data key="d0">20491490</data>
    </edge>
    <edge source="POL" target="NZL">
      <data key="d0">203667</data>
    </edge>
    <edge source="POL" target="NOR">
      <data key="d0">10826622</data>
    </edge>
    <edge source="POL" target="PRT">
      <data key="d0">264291</data>
    </edge>
    <edge source="POL" target="ROU">
      <data key="d0">22595452</data>
    </edge>
    <edge source="POL" target="RUS">
      <data key="d0">118066</data>
    </edge>
    <edge source="POL" target="SAU">
      <data key="d0">136025</data>
    </edge>
    <edge source="POL" target="SEN">
      <data key="d0">14981</data>
    </edge>
    <edge source="POL" target="SRB">
      <data key="d0">4143508</data>
    </edge>
    <edge source="POL" target="IND">
      <data key="d0">284962</data>
    </edge>
    <edge source="POL" target="SGP">
      <data key="d0">51455</data>
    </edge>
    <edge source="POL" target="SVK">
      <data key="d0">16117400</data>
    </edge>
    <edge source="POL" target="VNM">
      <data key="d0">29301343</data>
    </edge>
    <edge source="POL" target="SVN">
      <data key="d0">1162222</data>
    </edge>
    <edge source="POL" target="ZAF">
      <data key="d0">724331</data>
    </edge>
    <edge source="POL" target="ESP">
      <data key="d0">13184061</data>
    </edge>
    <edge source="POL" target="SWE">
      <data key="d0">29848712</data>
    </edge>
    <edge source="POL" target="CHE">
      <data key="d0">13669700</data>
    </edge>
    <edge source="POL" target="THA">
      <data key="d0">4545698</data>
    </edge>
    <edge source="POL" target="ARE">
      <data key="d0">972552</data>
    </edge>
    <edge source="POL" target="TUR">
      <data key="d0">458057</data>
    </edge>
    <edge source="POL" target="UKR">
      <data key="d0">8751260</data>
    </edge>
    <edge source="POL" target="MKD">
      <data key="d0">374765</data>
    </edge>
    <edge source="POL" target="EGY">
      <data key="d0">206612</data>
    </edge>
    <edge source="POL" target="GBR">
      <data key="d0">109251674</data>
    </edge>
    <edge source="POL" target="USA">
      <data key="d0">36968088</data>
    </edge>
    <edge source="POL" target="URY">
      <data key="d0">12309</data>
    </edge>
    <edge source="PRT" target="ALB">
      <data key="d0">83798</data>
    </edge>
    <edge source="PRT" target="DZA">
      <data key="d0">21906</data>
    </edge>
    <edge source="PRT" target="ARG">
      <data key="d0">285665</data>
    </edge>
    <edge source="PRT" target="AUS">
      <data key="d0">994541</data>
    </edge>
    <edge source="PRT" target="AUT">
      <data key="d0">2376292</data>
    </edge>
    <edge source="PRT" target="BEL">
      <data key="d0">8195936</data>
    </edge>
    <edge source="PRT" target="BOL">
      <data key="d0">31353</data>
    </edge>
    <edge source="PRT" target="BRA">
      <data key="d0">63192162</data>
    </edge>
    <edge source="PRT" target="BGR">
      <data key="d0">181547</data>
    </edge>
    <edge source="PRT" target="CAN">
      <data key="d0">10364440</data>
    </edge>
    <edge source="PRT" target="CHN">
      <data key="d0">3077261</data>
    </edge>
    <edge source="PRT" target="COL">
      <data key="d0">167082</data>
    </edge>
    <edge source="PRT" target="CRI">
      <data key="d0">73392</data>
    </edge>
    <edge source="PRT" target="HRV">
      <data key="d0">505180</data>
    </edge>
    <edge source="PRT" target="CZE">
      <data key="d0">128481</data>
    </edge>
    <edge source="PRT" target="BEN">
      <data key="d0">18900</data>
    </edge>
    <edge source="PRT" target="DNK">
      <data key="d0">1846111</data>
    </edge>
    <edge source="PRT" target="ETH">
      <data key="d0">12522</data>
    </edge>
    <edge source="PRT" target="EST">
      <data key="d0">142156</data>
    </edge>
    <edge source="PRT" target="FIN">
      <data key="d0">211336</data>
    </edge>
    <edge source="PRT" target="FRA">
      <data key="d0">105078517</data>
    </edge>
    <edge source="PRT" target="GEO">
      <data key="d0">55993</data>
    </edge>
    <edge source="PRT" target="DEU">
      <data key="d0">7518051</data>
    </edge>
    <edge source="PRT" target="GRC">
      <data key="d0">929977</data>
    </edge>
    <edge source="PRT" target="HKG">
      <data key="d0">5312507</data>
    </edge>
    <edge source="PRT" target="IRL">
      <data key="d0">589424</data>
    </edge>
    <edge source="PRT" target="ISR">
      <data key="d0">1663534</data>
    </edge>
    <edge source="PRT" target="ITA">
      <data key="d0">134239813</data>
    </edge>
    <edge source="PRT" target="JPN">
      <data key="d0">2515425</data>
    </edge>
    <edge source="PRT" target="KOR">
      <data key="d0">651447</data>
    </edge>
    <edge source="PRT" target="LBN">
      <data key="d0">201278</data>
    </edge>
    <edge source="PRT" target="LTU">
      <data key="d0">10091</data>
    </edge>
    <edge source="PRT" target="MYS">
      <data key="d0">15363</data>
    </edge>
    <edge source="PRT" target="MRT">
      <data key="d0">571027</data>
    </edge>
    <edge source="PRT" target="MUS">
      <data key="d0">16103</data>
    </edge>
    <edge source="PRT" target="MEX">
      <data key="d0">216374</data>
    </edge>
    <edge source="PRT" target="MOZ">
      <data key="d0">3997332</data>
    </edge>
    <edge source="PRT" target="NLD">
      <data key="d0">3505343</data>
    </edge>
    <edge source="PRT" target="NOR">
      <data key="d0">178921</data>
    </edge>
    <edge source="PRT" target="PAN">
      <data key="d0">71913</data>
    </edge>
    <edge source="PRT" target="PHL">
      <data key="d0">52949</data>
    </edge>
    <edge source="PRT" target="POL">
      <data key="d0">3028937</data>
    </edge>
    <edge source="PRT" target="ROU">
      <data key="d0">227601</data>
    </edge>
    <edge source="PRT" target="SRB">
      <data key="d0">18491</data>
    </edge>
    <edge source="PRT" target="IND">
      <data key="d0">100134</data>
    </edge>
    <edge source="PRT" target="SGP">
      <data key="d0">16920</data>
    </edge>
    <edge source="PRT" target="VNM">
      <data key="d0">1510358</data>
    </edge>
    <edge source="PRT" target="SVN">
      <data key="d0">567519</data>
    </edge>
    <edge source="PRT" target="ZAF">
      <data key="d0">929668</data>
    </edge>
    <edge source="PRT" target="ESP">
      <data key="d0">532959917</data>
    </edge>
    <edge source="PRT" target="SWE">
      <data key="d0">935672</data>
    </edge>
    <edge source="PRT" target="CHE">
      <data key="d0">14531166</data>
    </edge>
    <edge source="PRT" target="THA">
      <data key="d0">564987</data>
    </edge>
    <edge source="PRT" target="ARE">
      <data key="d0">163250</data>
    </edge>
    <edge source="PRT" target="TUN">
      <data key="d0">102198</data>
    </edge>
    <edge source="PRT" target="TUR">
      <data key="d0">474585</data>
    </edge>
    <edge source="PRT" target="UKR">
      <data key="d0">74594</data>
    </edge>
    <edge source="PRT" target="EGY">
      <data key="d0">199731</data>
    </edge>
    <edge source="PRT" target="GBR">
      <data key="d0">45860623</data>
    </edge>
    <edge source="PRT" target="TZA">
      <data key="d0">35411</data>
    </edge>
    <edge source="PRT" target="USA">
      <data key="d0">28469806</data>
    </edge>
    <edge source="PRT" target="URY">
      <data key="d0">131263</data>
    </edge>
    <edge source="SEN" target="ALB">
      <data key="d0">88928</data>
    </edge>
    <edge source="SEN" target="DZA">
      <data key="d0">593138</data>
    </edge>
    <edge source="SEN" target="BEL">
      <data key="d0">5210780</data>
    </edge>
    <edge source="SEN" target="BGR">
      <data key="d0">514921</data>
    </edge>
    <edge source="SEN" target="KHM">
      <data key="d0">18251</data>
    </edge>
    <edge source="SEN" target="CMR">
      <data key="d0">16485469</data>
    </edge>
    <edge source="SEN" target="CAN">
      <data key="d0">903760</data>
    </edge>
    <edge source="SEN" target="CAF">
      <data key="d0">472712</data>
    </edge>
    <edge source="SEN" target="CHN">
      <data key="d0">5050954</data>
    </edge>
    <edge source="SEN" target="COL">
      <data key="d0">152639</data>
    </edge>
    <edge source="SEN" target="HRV">
      <data key="d0">11038</data>
    </edge>
    <edge source="SEN" target="BEN">
      <data key="d0">1534903</data>
    </edge>
    <edge source="SEN" target="FRA">
      <data key="d0">25497212</data>
    </edge>
    <edge source="SEN" target="GEO">
      <data key="d0">134986</data>
    </edge>
    <edge source="SEN" target="GMB">
      <data key="d0">178806</data>
    </edge>
    <edge source="SEN" target="DEU">
      <data key="d0">898130</data>
    </edge>
    <edge source="SEN" target="GHA">
      <data key="d0">2304230</data>
    </edge>
    <edge source="SEN" target="GRC">
      <data key="d0">2749471</data>
    </edge>
    <edge source="SEN" target="HKG">
      <data key="d0">3092464</data>
    </edge>
    <edge source="SEN" target="ISR">
      <data key="d0">1903390</data>
    </edge>
    <edge source="SEN" target="ITA">
      <data key="d0">35218507</data>
    </edge>
    <edge source="SEN" target="CIV">
      <data key="d0">80724298</data>
    </edge>
    <edge source="SEN" target="JPN">
      <data key="d0">4389775</data>
    </edge>
    <edge source="SEN" target="KOR">
      <data key="d0">46355473</data>
    </edge>
    <edge source="SEN" target="LBN">
      <data key="d0">1943436</data>
    </edge>
    <edge source="SEN" target="LVA">
      <data key="d0">59749</data>
    </edge>
    <edge source="SEN" target="MRT">
      <data key="d0">135527</data>
    </edge>
    <edge source="SEN" target="MEX">
      <data key="d0">203939</data>
    </edge>
    <edge source="SEN" target="MAR">
      <data key="d0">4850330</data>
    </edge>
    <edge source="SEN" target="MOZ">
      <data key="d0">63001</data>
    </edge>
    <edge source="SEN" target="NLD">
      <data key="d0">932014</data>
    </edge>
    <edge source="SEN" target="NZL">
      <data key="d0">31988</data>
    </edge>
    <edge source="SEN" target="NER">
      <data key="d0">329081</data>
    </edge>
    <edge source="SEN" target="PRT">
      <data key="d0">8507305</data>
    </edge>
    <edge source="SEN" target="RUS">
      <data key="d0">147574</data>
    </edge>
    <edge source="SEN" target="SAU">
      <data key="d0">74814</data>
    </edge>
    <edge source="SEN" target="SRB">
      <data key="d0">15042</data>
    </edge>
    <edge source="SEN" target="VNM">
      <data key="d0">5749738</data>
    </edge>
    <edge source="SEN" target="ZAF">
      <data key="d0">220436</data>
    </edge>
    <edge source="SEN" target="ESP">
      <data key="d0">42849265</data>
    </edge>
    <edge source="SEN" target="CHE">
      <data key="d0">1986252</data>
    </edge>
    <edge source="SEN" target="THA">
      <data key="d0">2111872</data>
    </edge>
    <edge source="SEN" target="TGO">
      <data key="d0">1650053</data>
    </edge>
    <edge source="SEN" target="ARE">
      <data key="d0">54711</data>
    </edge>
    <edge source="SEN" target="TUN">
      <data key="d0">1495110</data>
    </edge>
    <edge source="SEN" target="TUR">
      <data key="d0">582714</data>
    </edge>
    <edge source="SEN" target="UKR">
      <data key="d0">109175</data>
    </edge>
    <edge source="SEN" target="EGY">
      <data key="d0">471746</data>
    </edge>
    <edge source="SEN" target="GBR">
      <data key="d0">2236744</data>
    </edge>
    <edge source="SEN" target="USA">
      <data key="d0">1915395</data>
    </edge>
    <edge source="SEN" target="BFA">
      <data key="d0">1796357</data>
    </edge>
    <edge source="IND" target="ALB">
      <data key="d0">679802</data>
    </edge>
    <edge source="IND" target="DZA">
      <data key="d0">6394914</data>
    </edge>
    <edge source="IND" target="AUS">
      <data key="d0">2186175</data>
    </edge>
    <edge source="IND" target="AUT">
      <data key="d0">1147877</data>
    </edge>
    <edge source="IND" target="BEL">
      <data key="d0">123845530</data>
    </edge>
    <edge source="IND" target="BLR">
      <data key="d0">3858306</data>
    </edge>
    <edge source="IND" target="CMR">
      <data key="d0">22186</data>
    </edge>
    <edge source="IND" target="CAN">
      <data key="d0">107202764</data>
    </edge>
    <edge source="IND" target="LKA">
      <data key="d0">15272656</data>
    </edge>
    <edge source="IND" target="CHL">
      <data key="d0">1147228</data>
    </edge>
    <edge source="IND" target="CHN">
      <data key="d0">129732638</data>
    </edge>
    <edge source="IND" target="HRV">
      <data key="d0">1089702</data>
    </edge>
    <edge source="IND" target="BEN">
      <data key="d0">216879</data>
    </edge>
    <edge source="IND" target="DNK">
      <data key="d0">8941945</data>
    </edge>
    <edge source="IND" target="EST">
      <data key="d0">72845</data>
    </edge>
    <edge source="IND" target="FIN">
      <data key="d0">113130</data>
    </edge>
    <edge source="IND" target="FRA">
      <data key="d0">109835570</data>
    </edge>
    <edge source="IND" target="GEO">
      <data key="d0">305885</data>
    </edge>
    <edge source="IND" target="GMB">
      <data key="d0">143776</data>
    </edge>
    <edge source="IND" target="DEU">
      <data key="d0">34358318</data>
    </edge>
    <edge source="IND" target="GHA">
      <data key="d0">317506</data>
    </edge>
    <edge source="IND" target="GRC">
      <data key="d0">33954638</data>
    </edge>
    <edge source="IND" target="GTM">
      <data key="d0">327835</data>
    </edge>
    <edge source="IND" target="HND">
      <data key="d0">354830</data>
    </edge>
    <edge source="IND" target="HKG">
      <data key="d0">77865056</data>
    </edge>
    <edge source="IND" target="HUN">
      <data key="d0">100558</data>
    </edge>
    <edge source="IND" target="IDN">
      <data key="d0">2443676</data>
    </edge>
    <edge source="IND" target="IRL">
      <data key="d0">4510980</data>
    </edge>
    <edge source="IND" target="ISR">
      <data key="d0">4252761</data>
    </edge>
    <edge source="IND" target="ITA">
      <data key="d0">151561174</data>
    </edge>
    <edge source="IND" target="CIV">
      <data key="d0">146309</data>
    </edge>
    <edge source="IND" target="JPN">
      <data key="d0">386071874</data>
    </edge>
    <edge source="IND" target="KAZ">
      <data key="d0">305065</data>
    </edge>
    <edge source="IND" target="JOR">
      <data key="d0">831502</data>
    </edge>
    <edge source="IND" target="KOR">
      <data key="d0">22700630</data>
    </edge>
    <edge source="IND" target="LBN">
      <data key="d0">4500369</data>
    </edge>
    <edge source="IND" target="LVA">
      <data key="d0">286723</data>
    </edge>
    <edge source="IND" target="LTU">
      <data key="d0">13320815</data>
    </edge>
    <edge source="IND" target="MDG">
      <data key="d0">92692</data>
    </edge>
    <edge source="IND" target="MYS">
      <data key="d0">39029243</data>
    </edge>
    <edge source="IND" target="MUS">
      <data key="d0">11057554</data>
    </edge>
    <edge source="IND" target="MEX">
      <data key="d0">947725</data>
    </edge>
    <edge source="IND" target="MAR">
      <data key="d0">429858</data>
    </edge>
    <edge source="IND" target="MOZ">
      <data key="d0">71121</data>
    </edge>
    <edge source="IND" target="OMN">
      <data key="d0">6208754</data>
    </edge>
    <edge source="IND" target="NAM">
      <data key="d0">208970</data>
    </edge>
    <edge source="IND" target="NLD">
      <data key="d0">116582881</data>
    </edge>
    <edge source="IND" target="NZL">
      <data key="d0">1314106</data>
    </edge>
    <edge source="IND" target="NER">
      <data key="d0">1005959</data>
    </edge>
    <edge source="IND" target="NOR">
      <data key="d0">694800</data>
    </edge>
    <edge source="IND" target="PAK">
      <data key="d0">242589</data>
    </edge>
    <edge source="IND" target="PAN">
      <data key="d0">615430</data>
    </edge>
    <edge source="IND" target="PHL">
      <data key="d0">88890</data>
    </edge>
    <edge source="IND" target="POL">
      <data key="d0">9843731</data>
    </edge>
    <edge source="IND" target="PRT">
      <data key="d0">54771632</data>
    </edge>
    <edge source="IND" target="RUS">
      <data key="d0">56740480</data>
    </edge>
    <edge source="IND" target="SAU">
      <data key="d0">45769910</data>
    </edge>
    <edge source="IND" target="SEN">
      <data key="d0">185862</data>
    </edge>
    <edge source="IND" target="SGP">
      <data key="d0">40732574</data>
    </edge>
    <edge source="IND" target="VNM">
      <data key="d0">1264289005</data>
    </edge>
    <edge source="IND" target="SVN">
      <data key="d0">606782</data>
    </edge>
    <edge source="IND" target="ZAF">
      <data key="d0">25404966</data>
    </edge>
    <edge source="IND" target="ESP">
      <data key="d0">225714458</data>
    </edge>
    <edge source="IND" target="SWE">
      <data key="d0">1362815</data>
    </edge>
    <edge source="IND" target="CHE">
      <data key="d0">894220</data>
    </edge>
    <edge source="IND" target="THA">
      <data key="d0">192921922</data>
    </edge>
    <edge source="IND" target="TGO">
      <data key="d0">95864</data>
    </edge>
    <edge source="IND" target="ARE">
      <data key="d0">162397701</data>
    </edge>
    <edge source="IND" target="TUN">
      <data key="d0">4379878</data>
    </edge>
    <edge source="IND" target="TUR">
      <data key="d0">8288330</data>
    </edge>
    <edge source="IND" target="UKR">
      <data key="d0">293788</data>
    </edge>
    <edge source="IND" target="EGY">
      <data key="d0">6890400</data>
    </edge>
    <edge source="IND" target="GBR">
      <data key="d0">152343875</data>
    </edge>
    <edge source="IND" target="USA">
      <data key="d0">1638913801</data>
    </edge>
    <edge source="IND" target="BFA">
      <data key="d0">423838</data>
    </edge>
    <edge source="IND" target="URY">
      <data key="d0">430656</data>
    </edge>
    <edge source="SGP" target="ARG">
      <data key="d0">75476</data>
    </edge>
    <edge source="SGP" target="AUS">
      <data key="d0">7536177</data>
    </edge>
    <edge source="SGP" target="AUT">
      <data key="d0">20868</data>
    </edge>
    <edge source="SGP" target="BEL">
      <data key="d0">578804</data>
    </edge>
    <edge source="SGP" target="BRA">
      <data key="d0">1812286</data>
    </edge>
    <edge source="SGP" target="BGR">
      <data key="d0">21439</data>
    </edge>
    <edge source="SGP" target="BDI">
      <data key="d0">10476</data>
    </edge>
    <edge source="SGP" target="KHM">
      <data key="d0">306245</data>
    </edge>
    <edge source="SGP" target="CAN">
      <data key="d0">2378972</data>
    </edge>
    <edge source="SGP" target="LKA">
      <data key="d0">1316427</data>
    </edge>
    <edge source="SGP" target="CHN">
      <data key="d0">9838552</data>
    </edge>
    <edge source="SGP" target="HRV">
      <data key="d0">27801</data>
    </edge>
    <edge source="SGP" target="CZE">
      <data key="d0">183022</data>
    </edge>
    <edge source="SGP" target="DNK">
      <data key="d0">647351</data>
    </edge>
    <edge source="SGP" target="FRA">
      <data key="d0">1364601</data>
    </edge>
    <edge source="SGP" target="DEU">
      <data key="d0">2463728</data>
    </edge>
    <edge source="SGP" target="GRC">
      <data key="d0">391840</data>
    </edge>
    <edge source="SGP" target="HKG">
      <data key="d0">48471250</data>
    </edge>
    <edge source="SGP" target="HUN">
      <data key="d0">48461</data>
    </edge>
    <edge source="SGP" target="IDN">
      <data key="d0">29704478</data>
    </edge>
    <edge source="SGP" target="ISR">
      <data key="d0">464137</data>
    </edge>
    <edge source="SGP" target="ITA">
      <data key="d0">1439104</data>
    </edge>
    <edge source="SGP" target="CIV">
      <data key="d0">14391</data>
    </edge>
    <edge source="SGP" target="JPN">
      <data key="d0">9220068</data>
    </edge>
    <edge source="SGP" target="KOR">
      <data key="d0">5385321</data>
    </edge>
    <edge source="SGP" target="LBN">
      <data key="d0">66120</data>
    </edge>
    <edge source="SGP" target="MYS">
      <data key="d0">65655200</data>
    </edge>
    <edge source="SGP" target="MUS">
      <data key="d0">1745857</data>
    </edge>
    <edge source="SGP" target="OMN">
      <data key="d0">65719</data>
    </edge>
    <edge source="SGP" target="NLD">
      <data key="d0">3418517</data>
    </edge>
    <edge source="SGP" target="NZL">
      <data key="d0">564506</data>
    </edge>
    <edge source="SGP" target="NOR">
      <data key="d0">123650</data>
    </edge>
    <edge source="SGP" target="PHL">
      <data key="d0">11080417</data>
    </edge>
    <edge source="SGP" target="POL">
      <data key="d0">412737</data>
    </edge>
    <edge source="SGP" target="PRT">
      <data key="d0">84737</data>
    </edge>
    <edge source="SGP" target="ROU">
      <data key="d0">156020</data>
    </edge>
    <edge source="SGP" target="RUS">
      <data key="d0">1189251</data>
    </edge>
    <edge source="SGP" target="SAU">
      <data key="d0">179573</data>
    </edge>
    <edge source="SGP" target="SRB">
      <data key="d0">37349</data>
    </edge>
    <edge source="SGP" target="IND">
      <data key="d0">1703259</data>
    </edge>
    <edge source="SGP" target="VNM">
      <data key="d0">70413532</data>
    </edge>
    <edge source="SGP" target="ZAF">
      <data key="d0">1067002</data>
    </edge>
    <edge source="SGP" target="ESP">
      <data key="d0">1468119</data>
    </edge>
    <edge source="SGP" target="SWE">
      <data key="d0">404655</data>
    </edge>
    <edge source="SGP" target="CHE">
      <data key="d0">397118</data>
    </edge>
    <edge source="SGP" target="THA">
      <data key="d0">14167609</data>
    </edge>
    <edge source="SGP" target="ARE">
      <data key="d0">2494974</data>
    </edge>
    <edge source="SGP" target="TUN">
      <data key="d0">31296</data>
    </edge>
    <edge source="SGP" target="TUR">
      <data key="d0">1361227</data>
    </edge>
    <edge source="SGP" target="MKD">
      <data key="d0">52728</data>
    </edge>
    <edge source="SGP" target="EGY">
      <data key="d0">915985</data>
    </edge>
    <edge source="SGP" target="GBR">
      <data key="d0">9429082</data>
    </edge>
    <edge source="SGP" target="TZA">
      <data key="d0">11075</data>
    </edge>
    <edge source="SGP" target="USA">
      <data key="d0">22353188</data>
    </edge>
    <edge source="SGP" target="URY">
      <data key="d0">78143</data>
    </edge>
    <edge source="SVK" target="AUT">
      <data key="d0">152853</data>
    </edge>
    <edge source="SVK" target="CZE">
      <data key="d0">5034157</data>
    </edge>
    <edge source="SVK" target="DEU">
      <data key="d0">21648</data>
    </edge>
    <edge source="SVK" target="HUN">
      <data key="d0">2790756</data>
    </edge>
    <edge source="SVK" target="ITA">
      <data key="d0">19555</data>
    </edge>
    <edge source="SVK" target="LVA">
      <data key="d0">591095</data>
    </edge>
    <edge source="SVK" target="POL">
      <data key="d0">458932</data>
    </edge>
    <edge source="SVK" target="ROU">
      <data key="d0">877950</data>
    </edge>
    <edge source="SVK" target="SVN">
      <data key="d0">29600</data>
    </edge>
    <edge source="SVK" target="GBR">
      <data key="d0">56749</data>
    </edge>
    <edge source="SVN" target="ALB">
      <data key="d0">24388</data>
    </edge>
    <edge source="SVN" target="AUS">
      <data key="d0">303252</data>
    </edge>
    <edge source="SVN" target="AUT">
      <data key="d0">5888334</data>
    </edge>
    <edge source="SVN" target="BGR">
      <data key="d0">118892</data>
    </edge>
    <edge source="SVN" target="CAN">
      <data key="d0">51483</data>
    </edge>
    <edge source="SVN" target="HRV">
      <data key="d0">8437270</data>
    </edge>
    <edge source="SVN" target="CZE">
      <data key="d0">35437</data>
    </edge>
    <edge source="SVN" target="DEU">
      <data key="d0">646884</data>
    </edge>
    <edge source="SVN" target="HUN">
      <data key="d0">373270</data>
    </edge>
    <edge source="SVN" target="ITA">
      <data key="d0">2685989</data>
    </edge>
    <edge source="SVN" target="LTU">
      <data key="d0">85866</data>
    </edge>
    <edge source="SVN" target="NLD">
      <data key="d0">193364</data>
    </edge>
    <edge source="SVN" target="POL">
      <data key="d0">59405</data>
    </edge>
    <edge source="SVN" target="PRT">
      <data key="d0">53132</data>
    </edge>
    <edge source="SVN" target="RUS">
      <data key="d0">315171</data>
    </edge>
    <edge source="SVN" target="SRB">
      <data key="d0">3156011</data>
    </edge>
    <edge source="SVN" target="SVK">
      <data key="d0">281362</data>
    </edge>
    <edge source="SVN" target="ESP">
      <data key="d0">33566</data>
    </edge>
    <edge source="SVN" target="SWE">
      <data key="d0">196243</data>
    </edge>
    <edge source="SVN" target="CHE">
      <data key="d0">937448</data>
    </edge>
    <edge source="SVN" target="MKD">
      <data key="d0">283173</data>
    </edge>
    <edge source="SVN" target="GBR">
      <data key="d0">29832</data>
    </edge>
    <edge source="SVN" target="USA">
      <data key="d0">358265</data>
    </edge>
    <edge source="ZAF" target="AUS">
      <data key="d0">21405727</data>
    </edge>
    <edge source="ZAF" target="BEL">
      <data key="d0">44416</data>
    </edge>
    <edge source="ZAF" target="BWA">
      <data key="d0">9887416</data>
    </edge>
    <edge source="ZAF" target="BRA">
      <data key="d0">290124</data>
    </edge>
    <edge source="ZAF" target="CMR">
      <data key="d0">964793</data>
    </edge>
    <edge source="ZAF" target="CAN">
      <data key="d0">62835</data>
    </edge>
    <edge source="ZAF" target="LKA">
      <data key="d0">19602</data>
    </edge>
    <edge source="ZAF" target="CHN">
      <data key="d0">7915808</data>
    </edge>
    <edge source="ZAF" target="HRV">
      <data key="d0">586484</data>
    </edge>
    <edge source="ZAF" target="CZE">
      <data key="d0">154383</data>
    </edge>
    <edge source="ZAF" target="BEN">
      <data key="d0">271790</data>
    </edge>
    <edge source="ZAF" target="DNK">
      <data key="d0">14791</data>
    </edge>
    <edge source="ZAF" target="ETH">
      <data key="d0">715933</data>
    </edge>
    <edge source="ZAF" target="FRA">
      <data key="d0">11050061</data>
    </edge>
    <edge source="ZAF" target="DEU">
      <data key="d0">12169164</data>
    </edge>
    <edge source="ZAF" target="GHA">
      <data key="d0">82643</data>
    </edge>
    <edge source="ZAF" target="GRC">
      <data key="d0">5374879</data>
    </edge>
    <edge source="ZAF" target="HKG">
      <data key="d0">60824866</data>
    </edge>
    <edge source="ZAF" target="IDN">
      <data key="d0">274284</data>
    </edge>
    <edge source="ZAF" target="IRL">
      <data key="d0">1614923</data>
    </edge>
    <edge source="ZAF" target="ISR">
      <data key="d0">1459402</data>
    </edge>
    <edge source="ZAF" target="ITA">
      <data key="d0">87939349</data>
    </edge>
    <edge source="ZAF" target="JPN">
      <data key="d0">7201597</data>
    </edge>
    <edge source="ZAF" target="JOR">
      <data key="d0">56158</data>
    </edge>
    <edge source="ZAF" target="KOR">
      <data key="d0">4897488</data>
    </edge>
    <edge source="ZAF" target="MWI">
      <data key="d0">359286</data>
    </edge>
    <edge source="ZAF" target="MYS">
      <data key="d0">2115750</data>
    </edge>
    <edge source="ZAF" target="MUS">
      <data key="d0">11007780</data>
    </edge>
    <edge source="ZAF" target="MOZ">
      <data key="d0">8184659</data>
    </edge>
    <edge source="ZAF" target="NAM">
      <data key="d0">16359200</data>
    </edge>
    <edge source="ZAF" target="NLD">
      <data key="d0">8212334</data>
    </edge>
    <edge source="ZAF" target="NZL">
      <data key="d0">313643</data>
    </edge>
    <edge source="ZAF" target="PER">
      <data key="d0">28999</data>
    </edge>
    <edge source="ZAF" target="POL">
      <data key="d0">111149</data>
    </edge>
    <edge source="ZAF" target="PRT">
      <data key="d0">31748586</data>
    </edge>
    <edge source="ZAF" target="RUS">
      <data key="d0">144662</data>
    </edge>
    <edge source="ZAF" target="IND">
      <data key="d0">4323669</data>
    </edge>
    <edge source="ZAF" target="SGP">
      <data key="d0">7446410</data>
    </edge>
    <edge source="ZAF" target="VNM">
      <data key="d0">14288378</data>
    </edge>
    <edge source="ZAF" target="SVN">
      <data key="d0">1023289</data>
    </edge>
    <edge source="ZAF" target="ZWE">
      <data key="d0">1402870</data>
    </edge>
    <edge source="ZAF" target="ESP">
      <data key="d0">78909535</data>
    </edge>
    <edge source="ZAF" target="SWE">
      <data key="d0">1648230</data>
    </edge>
    <edge source="ZAF" target="CHE">
      <data key="d0">2365550</data>
    </edge>
    <edge source="ZAF" target="THA">
      <data key="d0">551579</data>
    </edge>
    <edge source="ZAF" target="TGO">
      <data key="d0">23858</data>
    </edge>
    <edge source="ZAF" target="ARE">
      <data key="d0">58359</data>
    </edge>
    <edge source="ZAF" target="UGA">
      <data key="d0">56384</data>
    </edge>
    <edge source="ZAF" target="GBR">
      <data key="d0">8328600</data>
    </edge>
    <edge source="ZAF" target="TZA">
      <data key="d0">99829</data>
    </edge>
    <edge source="ZAF" target="USA">
      <data key="d0">26386221</data>
    </edge>
    <edge source="ZAF" target="URY">
      <data key="d0">626996</data>
    </edge>
    <edge source="CHE" target="AUT">
      <data key="d0">140869</data>
    </edge>
    <edge source="CHE" target="DNK">
      <data key="d0">379652</data>
    </edge>
    <edge source="CHE" target="EST">
      <data key="d0">36738</data>
    </edge>
    <edge source="CHE" target="FRA">
      <data key="d0">1841889</data>
    </edge>
    <edge source="CHE" target="DEU">
      <data key="d0">2722653</data>
    </edge>
    <edge source="CHE" target="HKG">
      <data key="d0">161911</data>
    </edge>
    <edge source="CHE" target="HUN">
      <data key="d0">20230</data>
    </edge>
    <edge source="CHE" target="JPN">
      <data key="d0">132541</data>
    </edge>
    <edge source="CHE" target="MYS">
      <data key="d0">10561</data>
    </edge>
    <edge source="CHE" target="MDA">
      <data key="d0">140604</data>
    </edge>
    <edge source="CHE" target="OMN">
      <data key="d0">118982</data>
    </edge>
    <edge source="CHE" target="NLD">
      <data key="d0">80451</data>
    </edge>
    <edge source="CHE" target="NOR">
      <data key="d0">65732</data>
    </edge>
    <edge source="CHE" target="PHL">
      <data key="d0">16920</data>
    </edge>
    <edge source="CHE" target="POL">
      <data key="d0">33929</data>
    </edge>
    <edge source="CHE" target="SGP">
      <data key="d0">31923</data>
    </edge>
    <edge source="CHE" target="VNM">
      <data key="d0">15170</data>
    </edge>
    <edge source="CHE" target="ESP">
      <data key="d0">152638</data>
    </edge>
    <edge source="CHE" target="ARE">
      <data key="d0">79537</data>
    </edge>
    <edge source="CHE" target="TUR">
      <data key="d0">83641</data>
    </edge>
    <edge source="CHE" target="UKR">
      <data key="d0">14580</data>
    </edge>
    <edge source="CHE" target="EGY">
      <data key="d0">15692</data>
    </edge>
    <edge source="CHE" target="GBR">
      <data key="d0">1438769</data>
    </edge>
    <edge source="CHE" target="USA">
      <data key="d0">40384</data>
    </edge>
    <edge source="THA" target="ALB">
      <data key="d0">2321020</data>
    </edge>
    <edge source="THA" target="DZA">
      <data key="d0">31357168</data>
    </edge>
    <edge source="THA" target="ARG">
      <data key="d0">28481806</data>
    </edge>
    <edge source="THA" target="AUS">
      <data key="d0">311143406</data>
    </edge>
    <edge source="THA" target="AUT">
      <data key="d0">1005659</data>
    </edge>
    <edge source="THA" target="ARM">
      <data key="d0">10487</data>
    </edge>
    <edge source="THA" target="BEL">
      <data key="d0">4426637</data>
    </edge>
    <edge source="THA" target="BOL">
      <data key="d0">35832</data>
    </edge>
    <edge source="THA" target="BRA">
      <data key="d0">11176175</data>
    </edge>
    <edge source="THA" target="BGR">
      <data key="d0">578099</data>
    </edge>
    <edge source="THA" target="BDI">
      <data key="d0">37926</data>
    </edge>
    <edge source="THA" target="BLR">
      <data key="d0">103780</data>
    </edge>
    <edge source="THA" target="KHM">
      <data key="d0">32519000</data>
    </edge>
    <edge source="THA" target="CMR">
      <data key="d0">93862</data>
    </edge>
    <edge source="THA" target="CAN">
      <data key="d0">266032044</data>
    </edge>
    <edge source="THA" target="LKA">
      <data key="d0">52599258</data>
    </edge>
    <edge source="THA" target="CHL">
      <data key="d0">32256320</data>
    </edge>
    <edge source="THA" target="CHN">
      <data key="d0">164836074</data>
    </edge>
    <edge source="THA" target="COL">
      <data key="d0">487376</data>
    </edge>
    <edge source="THA" target="CRI">
      <data key="d0">5498297</data>
    </edge>
    <edge source="THA" target="HRV">
      <data key="d0">6794579</data>
    </edge>
    <edge source="THA" target="CZE">
      <data key="d0">3280064</data>
    </edge>
    <edge source="THA" target="BEN">
      <data key="d0">1514780</data>
    </edge>
    <edge source="THA" target="DNK">
      <data key="d0">7665059</data>
    </edge>
    <edge source="THA" target="SLV">
      <data key="d0">1088671</data>
    </edge>
    <edge source="THA" target="ETH">
      <data key="d0">592490</data>
    </edge>
    <edge source="THA" target="EST">
      <data key="d0">3239923</data>
    </edge>
    <edge source="THA" target="FIN">
      <data key="d0">8445070</data>
    </edge>
    <edge source="THA" target="FRA">
      <data key="d0">31828560</data>
    </edge>
    <edge source="THA" target="GEO">
      <data key="d0">320792</data>
    </edge>
    <edge source="THA" target="PSE">
      <data key="d0">231844</data>
    </edge>
    <edge source="THA" target="DEU">
      <data key="d0">33593551</data>
    </edge>
    <edge source="THA" target="GHA">
      <data key="d0">2428749</data>
    </edge>
    <edge source="THA" target="GRC">
      <data key="d0">7050867</data>
    </edge>
    <edge source="THA" target="GTM">
      <data key="d0">3342229</data>
    </edge>
    <edge source="THA" target="HND">
      <data key="d0">2522200</data>
    </edge>
    <edge source="THA" target="HKG">
      <data key="d0">100261016</data>
    </edge>
    <edge source="THA" target="HUN">
      <data key="d0">276717</data>
    </edge>
    <edge source="THA" target="IDN">
      <data key="d0">1968262</data>
    </edge>
    <edge source="THA" target="IRL">
      <data key="d0">884759</data>
    </edge>
    <edge source="THA" target="ISR">
      <data key="d0">45479424</data>
    </edge>
    <edge source="THA" target="ITA">
      <data key="d0">138739115</data>
    </edge>
    <edge source="THA" target="CIV">
      <data key="d0">135330</data>
    </edge>
    <edge source="THA" target="JAM">
      <data key="d0">12037212</data>
    </edge>
    <edge source="THA" target="JPN">
      <data key="d0">1126777841</data>
    </edge>
    <edge source="THA" target="KAZ">
      <data key="d0">187803</data>
    </edge>
    <edge source="THA" target="JOR">
      <data key="d0">32366376</data>
    </edge>
    <edge source="THA" target="KOR">
      <data key="d0">143517803</data>
    </edge>
    <edge source="THA" target="KGZ">
      <data key="d0">22215</data>
    </edge>
    <edge source="THA" target="LBN">
      <data key="d0">31046583</data>
    </edge>
    <edge source="THA" target="LVA">
      <data key="d0">793848</data>
    </edge>
    <edge source="THA" target="LTU">
      <data key="d0">514312</data>
    </edge>
    <edge source="THA" target="MDG">
      <data key="d0">34043</data>
    </edge>
    <edge source="THA" target="MYS">
      <data key="d0">65459415</data>
    </edge>
    <edge source="THA" target="MUS">
      <data key="d0">2128236</data>
    </edge>
    <edge source="THA" target="MEX">
      <data key="d0">5572553</data>
    </edge>
    <edge source="THA" target="MAR">
      <data key="d0">55795</data>
    </edge>
    <edge source="THA" target="MOZ">
      <data key="d0">1147756</data>
    </edge>
    <edge source="THA" target="OMN">
      <data key="d0">9250880</data>
    </edge>
    <edge source="THA" target="NLD">
      <data key="d0">46163785</data>
    </edge>
    <edge source="THA" target="NZL">
      <data key="d0">34878400</data>
    </edge>
    <edge source="THA" target="NIC">
      <data key="d0">6696302</data>
    </edge>
    <edge source="THA" target="NOR">
      <data key="d0">11841479</data>
    </edge>
    <edge source="THA" target="PAK">
      <data key="d0">632689</data>
    </edge>
    <edge source="THA" target="PAN">
      <data key="d0">14757559</data>
    </edge>
    <edge source="THA" target="PRY">
      <data key="d0">2683488</data>
    </edge>
    <edge source="THA" target="PER">
      <data key="d0">37589014</data>
    </edge>
    <edge source="THA" target="PHL">
      <data key="d0">7079633</data>
    </edge>
    <edge source="THA" target="POL">
      <data key="d0">7790636</data>
    </edge>
    <edge source="THA" target="PRT">
      <data key="d0">3218286</data>
    </edge>
    <edge source="THA" target="ROU">
      <data key="d0">2451352</data>
    </edge>
    <edge source="THA" target="RUS">
      <data key="d0">33047141</data>
    </edge>
    <edge source="THA" target="SAU">
      <data key="d0">110902198</data>
    </edge>
    <edge source="THA" target="SEN">
      <data key="d0">50214</data>
    </edge>
    <edge source="THA" target="SRB">
      <data key="d0">3806409</data>
    </edge>
    <edge source="THA" target="IND">
      <data key="d0">2758386</data>
    </edge>
    <edge source="THA" target="SGP">
      <data key="d0">41133110</data>
    </edge>
    <edge source="THA" target="SVK">
      <data key="d0">1037124</data>
    </edge>
    <edge source="THA" target="VNM">
      <data key="d0">194182003</data>
    </edge>
    <edge source="THA" target="SVN">
      <data key="d0">129367</data>
    </edge>
    <edge source="THA" target="ZAF">
      <data key="d0">55497486</data>
    </edge>
    <edge source="THA" target="ZWE">
      <data key="d0">508965</data>
    </edge>
    <edge source="THA" target="ESP">
      <data key="d0">20630560</data>
    </edge>
    <edge source="THA" target="SWE">
      <data key="d0">11533168</data>
    </edge>
    <edge source="THA" target="CHE">
      <data key="d0">25834319</data>
    </edge>
    <edge source="THA" target="TGO">
      <data key="d0">434761</data>
    </edge>
    <edge source="THA" target="ARE">
      <data key="d0">66462177</data>
    </edge>
    <edge source="THA" target="TUN">
      <data key="d0">21615772</data>
    </edge>
    <edge source="THA" target="TUR">
      <data key="d0">7175519</data>
    </edge>
    <edge source="THA" target="UKR">
      <data key="d0">3195214</data>
    </edge>
    <edge source="THA" target="MKD">
      <data key="d0">2748792</data>
    </edge>
    <edge source="THA" target="EGY">
      <data key="d0">159899443</data>
    </edge>
    <edge source="THA" target="GBR">
      <data key="d0">120737731</data>
    </edge>
    <edge source="THA" target="TZA">
      <data key="d0">658877</data>
    </edge>
    <edge source="THA" target="USA">
      <data key="d0">1366689944</data>
    </edge>
    <edge source="THA" target="URY">
      <data key="d0">2228951</data>
    </edge>
    <edge source="TGO" target="CIV">
      <data key="d0">24632</data>
    </edge>
    <edge source="ARE" target="AZE">
      <data key="d0">369850</data>
    </edge>
    <edge source="ARE" target="AUS">
      <data key="d0">929529</data>
    </edge>
    <edge source="ARE" target="CMR">
      <data key="d0">46796</data>
    </edge>
    <edge source="ARE" target="CAN">
      <data key="d0">38212</data>
    </edge>
    <edge source="ARE" target="CAF">
      <data key="d0">373579</data>
    </edge>
    <edge source="ARE" target="LKA">
      <data key="d0">9201520</data>
    </edge>
    <edge source="ARE" target="CHN">
      <data key="d0">146497</data>
    </edge>
    <edge source="ARE" target="COL">
      <data key="d0">33184</data>
    </edge>
    <edge source="ARE" target="ETH">
      <data key="d0">260987</data>
    </edge>
    <edge source="ARE" target="FRA">
      <data key="d0">697504</data>
    </edge>
    <edge source="ARE" target="DEU">
      <data key="d0">41482</data>
    </edge>
    <edge source="ARE" target="GHA">
      <data key="d0">38614</data>
    </edge>
    <edge source="ARE" target="HKG">
      <data key="d0">3871966</data>
    </edge>
    <edge source="ARE" target="IDN">
      <data key="d0">34914</data>
    </edge>
    <edge source="ARE" target="ITA">
      <data key="d0">39025</data>
    </edge>
    <edge source="ARE" target="CIV">
      <data key="d0">38658</data>
    </edge>
    <edge source="ARE" target="JPN">
      <data key="d0">613146</data>
    </edge>
    <edge source="ARE" target="KAZ">
      <data key="d0">11145</data>
    </edge>
    <edge source="ARE" target="JOR">
      <data key="d0">221947</data>
    </edge>
    <edge source="ARE" target="KOR">
      <data key="d0">2970804</data>
    </edge>
    <edge source="ARE" target="LBN">
      <data key="d0">1141270</data>
    </edge>
    <edge source="ARE" target="MYS">
      <data key="d0">283001</data>
    </edge>
    <edge source="ARE" target="MUS">
      <data key="d0">366773</data>
    </edge>
    <edge source="ARE" target="MAR">
      <data key="d0">1583559</data>
    </edge>
    <edge source="ARE" target="OMN">
      <data key="d0">10691839</data>
    </edge>
    <edge source="ARE" target="NLD">
      <data key="d0">51792</data>
    </edge>
    <edge source="ARE" target="PAK">
      <data key="d0">1420860</data>
    </edge>
    <edge source="ARE" target="RUS">
      <data key="d0">60280</data>
    </edge>
    <edge source="ARE" target="SAU">
      <data key="d0">2356182</data>
    </edge>
    <edge source="ARE" target="SEN">
      <data key="d0">38773</data>
    </edge>
    <edge source="ARE" target="IND">
      <data key="d0">1103834</data>
    </edge>
    <edge source="ARE" target="SGP">
      <data key="d0">118674</data>
    </edge>
    <edge source="ARE" target="VNM">
      <data key="d0">27457109</data>
    </edge>
    <edge source="ARE" target="ZAF">
      <data key="d0">10793</data>
    </edge>
    <edge source="ARE" target="CHE">
      <data key="d0">15833</data>
    </edge>
    <edge source="ARE" target="THA">
      <data key="d0">1957492</data>
    </edge>
    <edge source="ARE" target="TUN">
      <data key="d0">340334</data>
    </edge>
    <edge source="ARE" target="TUR">
      <data key="d0">211860</data>
    </edge>
    <edge source="ARE" target="EGY">
      <data key="d0">41056037</data>
    </edge>
    <edge source="ARE" target="GBR">
      <data key="d0">18568</data>
    </edge>
    <edge source="ARE" target="TZA">
      <data key="d0">79256</data>
    </edge>
    <edge source="ARE" target="USA">
      <data key="d0">3348945</data>
    </edge>
    <edge source="TUR" target="ALB">
      <data key="d0">1141115</data>
    </edge>
    <edge source="TUR" target="AZE">
      <data key="d0">1090824</data>
    </edge>
    <edge source="TUR" target="AUS">
      <data key="d0">30781</data>
    </edge>
    <edge source="TUR" target="AUT">
      <data key="d0">1842285</data>
    </edge>
    <edge source="TUR" target="BEL">
      <data key="d0">4581052</data>
    </edge>
    <edge source="TUR" target="BGR">
      <data key="d0">1768925</data>
    </edge>
    <edge source="TUR" target="CAN">
      <data key="d0">758497</data>
    </edge>
    <edge source="TUR" target="LKA">
      <data key="d0">11801</data>
    </edge>
    <edge source="TUR" target="CHN">
      <data key="d0">2782847</data>
    </edge>
    <edge source="TUR" target="HRV">
      <data key="d0">850284</data>
    </edge>
    <edge source="TUR" target="CZE">
      <data key="d0">2629441</data>
    </edge>
    <edge source="TUR" target="DNK">
      <data key="d0">1073124</data>
    </edge>
    <edge source="TUR" target="FRA">
      <data key="d0">19181364</data>
    </edge>
    <edge source="TUR" target="GEO">
      <data key="d0">1522953</data>
    </edge>
    <edge source="TUR" target="DEU">
      <data key="d0">86933912</data>
    </edge>
    <edge source="TUR" target="GRC">
      <data key="d0">17809557</data>
    </edge>
    <edge source="TUR" target="HKG">
      <data key="d0">6344766</data>
    </edge>
    <edge source="TUR" target="HUN">
      <data key="d0">431489</data>
    </edge>
    <edge source="TUR" target="ISR">
      <data key="d0">12780363</data>
    </edge>
    <edge source="TUR" target="ITA">
      <data key="d0">107598408</data>
    </edge>
    <edge source="TUR" target="JPN">
      <data key="d0">43122865</data>
    </edge>
    <edge source="TUR" target="KAZ">
      <data key="d0">304328</data>
    </edge>
    <edge source="TUR" target="JOR">
      <data key="d0">5612152</data>
    </edge>
    <edge source="TUR" target="KOR">
      <data key="d0">6324991</data>
    </edge>
    <edge source="TUR" target="LBN">
      <data key="d0">25261470</data>
    </edge>
    <edge source="TUR" target="LTU">
      <data key="d0">676373</data>
    </edge>
    <edge source="TUR" target="MYS">
      <data key="d0">1195716</data>
    </edge>
    <edge source="TUR" target="MDA">
      <data key="d0">25284</data>
    </edge>
    <edge source="TUR" target="MAR">
      <data key="d0">21600</data>
    </edge>
    <edge source="TUR" target="NAM">
      <data key="d0">564922</data>
    </edge>
    <edge source="TUR" target="NLD">
      <data key="d0">159391802</data>
    </edge>
    <edge source="TUR" target="POL">
      <data key="d0">6628378</data>
    </edge>
    <edge source="TUR" target="PRT">
      <data key="d0">13852463</data>
    </edge>
    <edge source="TUR" target="ROU">
      <data key="d0">8662098</data>
    </edge>
    <edge source="TUR" target="RUS">
      <data key="d0">40000773</data>
    </edge>
    <edge source="TUR" target="SAU">
      <data key="d0">752013</data>
    </edge>
    <edge source="TUR" target="SRB">
      <data key="d0">2224536</data>
    </edge>
    <edge source="TUR" target="SGP">
      <data key="d0">106926</data>
    </edge>
    <edge source="TUR" target="SVK">
      <data key="d0">338461</data>
    </edge>
    <edge source="TUR" target="VNM">
      <data key="d0">478903</data>
    </edge>
    <edge source="TUR" target="SVN">
      <data key="d0">978049</data>
    </edge>
    <edge source="TUR" target="ZAF">
      <data key="d0">24551</data>
    </edge>
    <edge source="TUR" target="ESP">
      <data key="d0">29049404</data>
    </edge>
    <edge source="TUR" target="SWE">
      <data key="d0">4294354</data>
    </edge>
    <edge source="TUR" target="CHE">
      <data key="d0">976445</data>
    </edge>
    <edge source="TUR" target="THA">
      <data key="d0">523515</data>
    </edge>
    <edge source="TUR" target="ARE">
      <data key="d0">15083035</data>
    </edge>
    <edge source="TUR" target="TUN">
      <data key="d0">4272848</data>
    </edge>
    <edge source="TUR" target="UKR">
      <data key="d0">3833852</data>
    </edge>
    <edge source="TUR" target="MKD">
      <data key="d0">10756</data>
    </edge>
    <edge source="TUR" target="EGY">
      <data key="d0">70652</data>
    </edge>
    <edge source="TUR" target="GBR">
      <data key="d0">65308428</data>
    </edge>
    <edge source="TUR" target="USA">
      <data key="d0">26507205</data>
    </edge>
    <edge source="UKR" target="AZE">
      <data key="d0">80893</data>
    </edge>
    <edge source="UKR" target="AUS">
      <data key="d0">18683</data>
    </edge>
    <edge source="UKR" target="AUT">
      <data key="d0">73130</data>
    </edge>
    <edge source="UKR" target="ARM">
      <data key="d0">146157</data>
    </edge>
    <edge source="UKR" target="BGR">
      <data key="d0">12981</data>
    </edge>
    <edge source="UKR" target="BLR">
      <data key="d0">4655031</data>
    </edge>
    <edge source="UKR" target="CAN">
      <data key="d0">41854</data>
    </edge>
    <edge source="UKR" target="CZE">
      <data key="d0">80682</data>
    </edge>
    <edge source="UKR" target="DNK">
      <data key="d0">3123793</data>
    </edge>
    <edge source="UKR" target="EST">
      <data key="d0">273841</data>
    </edge>
    <edge source="UKR" target="FRA">
      <data key="d0">502951</data>
    </edge>
    <edge source="UKR" target="GEO">
      <data key="d0">782347</data>
    </edge>
    <edge source="UKR" target="DEU">
      <data key="d0">4142557</data>
    </edge>
    <edge source="UKR" target="ISR">
      <data key="d0">363503</data>
    </edge>
    <edge source="UKR" target="ITA">
      <data key="d0">73789</data>
    </edge>
    <edge source="UKR" target="KAZ">
      <data key="d0">246616</data>
    </edge>
    <edge source="UKR" target="LVA">
      <data key="d0">243921</data>
    </edge>
    <edge source="UKR" target="LTU">
      <data key="d0">417061</data>
    </edge>
    <edge source="UKR" target="MDA">
      <data key="d0">1838789</data>
    </edge>
    <edge source="UKR" target="NLD">
      <data key="d0">356416</data>
    </edge>
    <edge source="UKR" target="PAN">
      <data key="d0">93468</data>
    </edge>
    <edge source="UKR" target="ROU">
      <data key="d0">126433</data>
    </edge>
    <edge source="UKR" target="VNM">
      <data key="d0">302016</data>
    </edge>
    <edge source="UKR" target="ARE">
      <data key="d0">23249</data>
    </edge>
    <edge source="UKR" target="TUR">
      <data key="d0">386499</data>
    </edge>
    <edge source="UKR" target="EGY">
      <data key="d0">15650</data>
    </edge>
    <edge source="UKR" target="GBR">
      <data key="d0">50066</data>
    </edge>
    <edge source="UKR" target="USA">
      <data key="d0">680163</data>
    </edge>
    <edge source="GBR" target="AUS">
      <data key="d0">5317826</data>
    </edge>
    <edge source="GBR" target="AUT">
      <data key="d0">2143903</data>
    </edge>
    <edge source="GBR" target="BEL">
      <data key="d0">37594327</data>
    </edge>
    <edge source="GBR" target="BRA">
      <data key="d0">69680</data>
    </edge>
    <edge source="GBR" target="BGR">
      <data key="d0">3369997</data>
    </edge>
    <edge source="GBR" target="BLR">
      <data key="d0">104986</data>
    </edge>
    <edge source="GBR" target="CAN">
      <data key="d0">16221759</data>
    </edge>
    <edge source="GBR" target="LKA">
      <data key="d0">10130</data>
    </edge>
    <edge source="GBR" target="CHN">
      <data key="d0">121567433</data>
    </edge>
    <edge source="GBR" target="COL">
      <data key="d0">184749</data>
    </edge>
    <edge source="GBR" target="HRV">
      <data key="d0">3150749</data>
    </edge>
    <edge source="GBR" target="CZE">
      <data key="d0">2166052</data>
    </edge>
    <edge source="GBR" target="DNK">
      <data key="d0">34397124</data>
    </edge>
    <edge source="GBR" target="ECU">
      <data key="d0">11297</data>
    </edge>
    <edge source="GBR" target="EST">
      <data key="d0">5677646</data>
    </edge>
    <edge source="GBR" target="FIN">
      <data key="d0">209411</data>
    </edge>
    <edge source="GBR" target="FRA">
      <data key="d0">611361960</data>
    </edge>
    <edge source="GBR" target="GEO">
      <data key="d0">318559</data>
    </edge>
    <edge source="GBR" target="DEU">
      <data key="d0">94139662</data>
    </edge>
    <edge source="GBR" target="GHA">
      <data key="d0">934419</data>
    </edge>
    <edge source="GBR" target="GRC">
      <data key="d0">6347579</data>
    </edge>
    <edge source="GBR" target="HKG">
      <data key="d0">18271384</data>
    </edge>
    <edge source="GBR" target="HUN">
      <data key="d0">480462</data>
    </edge>
    <edge source="GBR" target="IDN">
      <data key="d0">365747</data>
    </edge>
    <edge source="GBR" target="IRL">
      <data key="d0">192924097</data>
    </edge>
    <edge source="GBR" target="ISR">
      <data key="d0">397405</data>
    </edge>
    <edge source="GBR" target="ITA">
      <data key="d0">151154979</data>
    </edge>
    <edge source="GBR" target="JPN">
      <data key="d0">14751239</data>
    </edge>
    <edge source="GBR" target="KAZ">
      <data key="d0">73040</data>
    </edge>
    <edge source="GBR" target="JOR">
      <data key="d0">49454</data>
    </edge>
    <edge source="GBR" target="KOR">
      <data key="d0">40441458</data>
    </edge>
    <edge source="GBR" target="LBN">
      <data key="d0">7415198</data>
    </edge>
    <edge source="GBR" target="LVA">
      <data key="d0">7055811</data>
    </edge>
    <edge source="GBR" target="LTU">
      <data key="d0">1414044</data>
    </edge>
    <edge source="GBR" target="MYS">
      <data key="d0">1663681</data>
    </edge>
    <edge source="GBR" target="MUS">
      <data key="d0">245832</data>
    </edge>
    <edge source="GBR" target="MEX">
      <data key="d0">193664</data>
    </edge>
    <edge source="GBR" target="MDA">
      <data key="d0">775912</data>
    </edge>
    <edge source="GBR" target="MAR">
      <data key="d0">64186</data>
    </edge>
    <edge source="GBR" target="OMN">
      <data key="d0">53733</data>
    </edge>
    <edge source="GBR" target="NLD">
      <data key="d0">103026638</data>
    </edge>
    <edge source="GBR" target="NZL">
      <data key="d0">109185</data>
    </edge>
    <edge source="GBR" target="NER">
      <data key="d0">83671</data>
    </edge>
    <edge source="GBR" target="NOR">
      <data key="d0">6323170</data>
    </edge>
    <edge source="GBR" target="PER">
      <data key="d0">327210</data>
    </edge>
    <edge source="GBR" target="PHL">
      <data key="d0">2787091</data>
    </edge>
    <edge source="GBR" target="POL">
      <data key="d0">38815670</data>
    </edge>
    <edge source="GBR" target="PRT">
      <data key="d0">14002162</data>
    </edge>
    <edge source="GBR" target="ROU">
      <data key="d0">11424502</data>
    </edge>
    <edge source="GBR" target="RUS">
      <data key="d0">99248</data>
    </edge>
    <edge source="GBR" target="SAU">
      <data key="d0">2289688</data>
    </edge>
    <edge source="GBR" target="IND">
      <data key="d0">5757448</data>
    </edge>
    <edge source="GBR" target="SGP">
      <data key="d0">5508120</data>
    </edge>
    <edge source="GBR" target="SVK">
      <data key="d0">615623</data>
    </edge>
    <edge source="GBR" target="VNM">
      <data key="d0">31829983</data>
    </edge>
    <edge source="GBR" target="SVN">
      <data key="d0">626823</data>
    </edge>
    <edge source="GBR" target="ZAF">
      <data key="d0">145151</data>
    </edge>
    <edge source="GBR" target="ZWE">
      <data key="d0">85146</data>
    </edge>
    <edge source="GBR" target="ESP">
      <data key="d0">229549473</data>
    </edge>
    <edge source="GBR" target="SWE">
      <data key="d0">7447133</data>
    </edge>
    <edge source="GBR" target="CHE">
      <data key="d0">6147544</data>
    </edge>
    <edge source="GBR" target="THA">
      <data key="d0">3793456</data>
    </edge>
    <edge source="GBR" target="ARE">
      <data key="d0">14152717</data>
    </edge>
    <edge source="GBR" target="TUR">
      <data key="d0">394898</data>
    </edge>
    <edge source="GBR" target="UGA">
      <data key="d0">185041</data>
    </edge>
    <edge source="GBR" target="UKR">
      <data key="d0">4817284</data>
    </edge>
    <edge source="GBR" target="EGY">
      <data key="d0">2875688</data>
    </edge>
    <edge source="GBR" target="USA">
      <data key="d0">273792516</data>
    </edge>
    <edge source="GBR" target="URY">
      <data key="d0">10891</data>
    </edge>
    <edge source="USA" target="ALB">
      <data key="d0">225078</data>
    </edge>
    <edge source="USA" target="DZA">
      <data key="d0">93500</data>
    </edge>
    <edge source="USA" target="ARG">
      <data key="d0">169916</data>
    </edge>
    <edge source="USA" target="AUS">
      <data key="d0">44502219</data>
    </edge>
    <edge source="USA" target="AUT">
      <data key="d0">28503</data>
    </edge>
    <edge source="USA" target="ARM">
      <data key="d0">369052</data>
    </edge>
    <edge source="USA" target="BEL">
      <data key="d0">27081242</data>
    </edge>
    <edge source="USA" target="BRA">
      <data key="d0">9834423</data>
    </edge>
    <edge source="USA" target="BGR">
      <data key="d0">486666</data>
    </edge>
    <edge source="USA" target="BLR">
      <data key="d0">3314804</data>
    </edge>
    <edge source="USA" target="KHM">
      <data key="d0">77895</data>
    </edge>
    <edge source="USA" target="CMR">
      <data key="d0">840000</data>
    </edge>
    <edge source="USA" target="CAN">
      <data key="d0">1220822173</data>
    </edge>
    <edge source="USA" target="LKA">
      <data key="d0">238883</data>
    </edge>
    <edge source="USA" target="CHL">
      <data key="d0">2555303</data>
    </edge>
    <edge source="USA" target="CHN">
      <data key="d0">970628315</data>
    </edge>
    <edge source="USA" target="COL">
      <data key="d0">13204698</data>
    </edge>
    <edge source="USA" target="CRI">
      <data key="d0">5355783</data>
    </edge>
    <edge source="USA" target="HRV">
      <data key="d0">1424602</data>
    </edge>
    <edge source="USA" target="CZE">
      <data key="d0">72014</data>
    </edge>
    <edge source="USA" target="BEN">
      <data key="d0">143522</data>
    </edge>
    <edge source="USA" target="DNK">
      <data key="d0">35138186</data>
    </edge>
    <edge source="USA" target="ECU">
      <data key="d0">5493604</data>
    </edge>
    <edge source="USA" target="SLV">
      <data key="d0">926182</data>
    </edge>
    <edge source="USA" target="EST">
      <data key="d0">2446578</data>
    </edge>
    <edge source="USA" target="FIN">
      <data key="d0">761723</data>
    </edge>
    <edge source="USA" target="FRA">
      <data key="d0">141575593</data>
    </edge>
    <edge source="USA" target="GEO">
      <data key="d0">2096584</data>
    </edge>
    <edge source="USA" target="DEU">
      <data key="d0">268662425</data>
    </edge>
    <edge source="USA" target="GHA">
      <data key="d0">592715</data>
    </edge>
    <edge source="USA" target="GRC">
      <data key="d0">4183738</data>
    </edge>
    <edge source="USA" target="GTM">
      <data key="d0">6879045</data>
    </edge>
    <edge source="USA" target="HND">
      <data key="d0">2123632</data>
    </edge>
    <edge source="USA" target="HKG">
      <data key="d0">207025356</data>
    </edge>
    <edge source="USA" target="HUN">
      <data key="d0">58514</data>
    </edge>
    <edge source="USA" target="IDN">
      <data key="d0">29224982</data>
    </edge>
    <edge source="USA" target="IRL">
      <data key="d0">73012</data>
    </edge>
    <edge source="USA" target="ISR">
      <data key="d0">10660621</data>
    </edge>
    <edge source="USA" target="ITA">
      <data key="d0">98824369</data>
    </edge>
    <edge source="USA" target="CIV">
      <data key="d0">1084501</data>
    </edge>
    <edge source="USA" target="JAM">
      <data key="d0">9213889</data>
    </edge>
    <edge source="USA" target="JPN">
      <data key="d0">682758816</data>
    </edge>
    <edge source="USA" target="KAZ">
      <data key="d0">19803</data>
    </edge>
    <edge source="USA" target="JOR">
      <data key="d0">521800</data>
    </edge>
    <edge source="USA" target="KOR">
      <data key="d0">495237076</data>
    </edge>
    <edge source="USA" target="LBN">
      <data key="d0">461028</data>
    </edge>
    <edge source="USA" target="LTU">
      <data key="d0">31513427</data>
    </edge>
    <edge source="USA" target="MYS">
      <data key="d0">6272965</data>
    </edge>
    <edge source="USA" target="MUS">
      <data key="d0">47612</data>
    </edge>
    <edge source="USA" target="MEX">
      <data key="d0">78152539</data>
    </edge>
    <edge source="USA" target="MDA">
      <data key="d0">328757</data>
    </edge>
    <edge source="USA" target="MAR">
      <data key="d0">1470282</data>
    </edge>
    <edge source="USA" target="OMN">
      <data key="d0">43843</data>
    </edge>
    <edge source="USA" target="NLD">
      <data key="d0">239694667</data>
    </edge>
    <edge source="USA" target="NZL">
      <data key="d0">3737783</data>
    </edge>
    <edge source="USA" target="NIC">
      <data key="d0">4317939</data>
    </edge>
    <edge source="USA" target="NOR">
      <data key="d0">7315782</data>
    </edge>
    <edge source="USA" target="PAK">
      <data key="d0">18957</data>
    </edge>
    <edge source="USA" target="PAN">
      <data key="d0">7688412</data>
    </edge>
    <edge source="USA" target="PRY">
      <data key="d0">10380</data>
    </edge>
    <edge source="USA" target="PER">
      <data key="d0">6576722</data>
    </edge>
    <edge source="USA" target="PHL">
      <data key="d0">5675600</data>
    </edge>
    <edge source="USA" target="POL">
      <data key="d0">8666218</data>
    </edge>
    <edge source="USA" target="PRT">
      <data key="d0">9547334</data>
    </edge>
    <edge source="USA" target="ROU">
      <data key="d0">1164642</data>
    </edge>
    <edge source="USA" target="RUS">
      <data key="d0">127830</data>
    </edge>
    <edge source="USA" target="SAU">
      <data key="d0">2149621</data>
    </edge>
    <edge source="USA" target="SEN">
      <data key="d0">903632</data>
    </edge>
    <edge source="USA" target="SRB">
      <data key="d0">98660</data>
    </edge>
    <edge source="USA" target="IND">
      <data key="d0">28696417</data>
    </edge>
    <edge source="USA" target="SGP">
      <data key="d0">30868553</data>
    </edge>
    <edge source="USA" target="VNM">
      <data key="d0">110753367</data>
    </edge>
    <edge source="USA" target="SVN">
      <data key="d0">1124335</data>
    </edge>
    <edge source="USA" target="ZAF">
      <data key="d0">3554534</data>
    </edge>
    <edge source="USA" target="ESP">
      <data key="d0">142217140</data>
    </edge>
    <edge source="USA" target="SWE">
      <data key="d0">14807272</data>
    </edge>
    <edge source="USA" target="CHE">
      <data key="d0">4551077</data>
    </edge>
    <edge source="USA" target="THA">
      <data key="d0">55740403</data>
    </edge>
    <edge source="USA" target="ARE">
      <data key="d0">17983688</data>
    </edge>
    <edge source="USA" target="TUN">
      <data key="d0">250000</data>
    </edge>
    <edge source="USA" target="TUR">
      <data key="d0">1965072</data>
    </edge>
    <edge source="USA" target="UKR">
      <data key="d0">43156591</data>
    </edge>
    <edge source="USA" target="MKD">
      <data key="d0">137760</data>
    </edge>
    <edge source="USA" target="EGY">
      <data key="d0">2481555</data>
    </edge>
    <edge source="USA" target="GBR">
      <data key="d0">105504267</data>
    </edge>
    <edge source="USA" target="URY">
      <data key="d0">860532</data>
    </edge>
    <edge source="URY" target="DZA">
      <data key="d0">624113</data>
    </edge>
    <edge source="URY" target="ARG">
      <data key="d0">362129</data>
    </edge>
    <edge source="URY" target="AUS">
      <data key="d0">28054</data>
    </edge>
    <edge source="URY" target="BEL">
      <data key="d0">48843</data>
    </edge>
    <edge source="URY" target="BOL">
      <data key="d0">166421</data>
    </edge>
    <edge source="URY" target="BRA">
      <data key="d0">13995039</data>
    </edge>
    <edge source="URY" target="BGR">
      <data key="d0">94804</data>
    </edge>
    <edge source="URY" target="BLR">
      <data key="d0">71198</data>
    </edge>
    <edge source="URY" target="CMR">
      <data key="d0">3204766</data>
    </edge>
    <edge source="URY" target="CHL">
      <data key="d0">2521358</data>
    </edge>
    <edge source="URY" target="CHN">
      <data key="d0">6198981</data>
    </edge>
    <edge source="URY" target="COL">
      <data key="d0">5290363</data>
    </edge>
    <edge source="URY" target="BEN">
      <data key="d0">5315586</data>
    </edge>
    <edge source="URY" target="DNK">
      <data key="d0">48051</data>
    </edge>
    <edge source="URY" target="FRA">
      <data key="d0">394090</data>
    </edge>
    <edge source="URY" target="GEO">
      <data key="d0">21490</data>
    </edge>
    <edge source="URY" target="DEU">
      <data key="d0">128684</data>
    </edge>
    <edge source="URY" target="GHA">
      <data key="d0">197474</data>
    </edge>
    <edge source="URY" target="GRC">
      <data key="d0">22720</data>
    </edge>
    <edge source="URY" target="HKG">
      <data key="d0">598368</data>
    </edge>
    <edge source="URY" target="HUN">
      <data key="d0">33999</data>
    </edge>
    <edge source="URY" target="ISR">
      <data key="d0">1975922</data>
    </edge>
    <edge source="URY" target="ITA">
      <data key="d0">281531</data>
    </edge>
    <edge source="URY" target="CIV">
      <data key="d0">815486</data>
    </edge>
    <edge source="URY" target="JPN">
      <data key="d0">419765</data>
    </edge>
    <edge source="URY" target="KAZ">
      <data key="d0">32155</data>
    </edge>
    <edge source="URY" target="KOR">
      <data key="d0">1249443</data>
    </edge>
    <edge source="URY" target="LBN">
      <data key="d0">67831</data>
    </edge>
    <edge source="URY" target="LTU">
      <data key="d0">916239</data>
    </edge>
    <edge source="URY" target="MYS">
      <data key="d0">634895</data>
    </edge>
    <edge source="URY" target="MUS">
      <data key="d0">68882</data>
    </edge>
    <edge source="URY" target="MDA">
      <data key="d0">261179</data>
    </edge>
    <edge source="URY" target="MAR">
      <data key="d0">158149</data>
    </edge>
    <edge source="URY" target="NAM">
      <data key="d0">190693</data>
    </edge>
    <edge source="URY" target="PRY">
      <data key="d0">11600</data>
    </edge>
    <edge source="URY" target="PRT">
      <data key="d0">552205</data>
    </edge>
    <edge source="URY" target="RUS">
      <data key="d0">2530333</data>
    </edge>
    <edge source="URY" target="SEN">
      <data key="d0">45332</data>
    </edge>
    <edge source="URY" target="SRB">
      <data key="d0">318385</data>
    </edge>
    <edge source="URY" target="IND">
      <data key="d0">36500</data>
    </edge>
    <edge source="URY" target="SGP">
      <data key="d0">54662</data>
    </edge>
    <edge source="URY" target="VNM">
      <data key="d0">8440118</data>
    </edge>
    <edge source="URY" target="ZAF">
      <data key="d0">606284</data>
    </edge>
    <edge source="URY" target="ESP">
      <data key="d0">1840569</data>
    </edge>
    <edge source="URY" target="CHE">
      <data key="d0">203439</data>
    </edge>
    <edge source="URY" target="THA">
      <data key="d0">50997</data>
    </edge>
    <edge source="URY" target="TGO">
      <data key="d0">237596</data>
    </edge>
    <edge source="URY" target="ARE">
      <data key="d0">31087</data>
    </edge>
    <edge source="URY" target="UKR">
      <data key="d0">1307399</data>
    </edge>
    <edge source="URY" target="MKD">
      <data key="d0">35203</data>
    </edge>
    <edge source="URY" target="GBR">
      <data key="d0">4658104</data>
    </edge>
    <edge source="URY" target="USA">
      <data key="d0">6540121</data>
    </edge>
    <edge source="KHM" target="CHN">
      <data key="d0">563909</data>
    </edge>
    <edge source="KHM" target="HKG">
      <data key="d0">21333</data>
    </edge>
    <edge source="KHM" target="KOR">
      <data key="d0">16747</data>
    </edge>
    <edge source="KHM" target="VNM">
      <data key="d0">79588</data>
    </edge>
    <edge source="KHM" target="USA">
      <data key="d0">10049</data>
    </edge>
    <edge source="LKA" target="AUS">
      <data key="d0">1041252</data>
    </edge>
    <edge source="LKA" target="AUT">
      <data key="d0">64285</data>
    </edge>
    <edge source="LKA" target="BEL">
      <data key="d0">1205733</data>
    </edge>
    <edge source="LKA" target="BLR">
      <data key="d0">58977</data>
    </edge>
    <edge source="LKA" target="CAN">
      <data key="d0">11434166</data>
    </edge>
    <edge source="LKA" target="CHN">
      <data key="d0">1523148</data>
    </edge>
    <edge source="LKA" target="CZE">
      <data key="d0">213854</data>
    </edge>
    <edge source="LKA" target="DNK">
      <data key="d0">81142</data>
    </edge>
    <edge source="LKA" target="FRA">
      <data key="d0">4459820</data>
    </edge>
    <edge source="LKA" target="GEO">
      <data key="d0">181287</data>
    </edge>
    <edge source="LKA" target="DEU">
      <data key="d0">4025336</data>
    </edge>
    <edge source="LKA" target="HKG">
      <data key="d0">7704414</data>
    </edge>
    <edge source="LKA" target="HUN">
      <data key="d0">63773</data>
    </edge>
    <edge source="LKA" target="IDN">
      <data key="d0">25116</data>
    </edge>
    <edge source="LKA" target="IRL">
      <data key="d0">28515</data>
    </edge>
    <edge source="LKA" target="ISR">
      <data key="d0">4126973</data>
    </edge>
    <edge source="LKA" target="ITA">
      <data key="d0">6487443</data>
    </edge>
    <edge source="LKA" target="JAM">
      <data key="d0">259828</data>
    </edge>
    <edge source="LKA" target="JPN">
      <data key="d0">18684127</data>
    </edge>
    <edge source="LKA" target="KAZ">
      <data key="d0">59322</data>
    </edge>
    <edge source="LKA" target="JOR">
      <data key="d0">342928</data>
    </edge>
    <edge source="LKA" target="KOR">
      <data key="d0">519153</data>
    </edge>
    <edge source="LKA" target="LBN">
      <data key="d0">67986</data>
    </edge>
    <edge source="LKA" target="MYS">
      <data key="d0">1070175</data>
    </edge>
    <edge source="LKA" target="NLD">
      <data key="d0">14018821</data>
    </edge>
    <edge source="LKA" target="NZL">
      <data key="d0">119715</data>
    </edge>
    <edge source="LKA" target="NOR">
      <data key="d0">1489237</data>
    </edge>
    <edge source="LKA" target="PAK">
      <data key="d0">11009</data>
    </edge>
    <edge source="LKA" target="POL">
      <data key="d0">579678</data>
    </edge>
    <edge source="LKA" target="PRT">
      <data key="d0">281167</data>
    </edge>
    <edge source="LKA" target="RUS">
      <data key="d0">1652513</data>
    </edge>
    <edge source="LKA" target="SAU">
      <data key="d0">5552300</data>
    </edge>
    <edge source="LKA" target="IND">
      <data key="d0">44140</data>
    </edge>
    <edge source="LKA" target="SGP">
      <data key="d0">3467348</data>
    </edge>
    <edge source="LKA" target="VNM">
      <data key="d0">6086703</data>
    </edge>
    <edge source="LKA" target="SVN">
      <data key="d0">10980</data>
    </edge>
    <edge source="LKA" target="ZAF">
      <data key="d0">182896</data>
    </edge>
    <edge source="LKA" target="ESP">
      <data key="d0">402342</data>
    </edge>
    <edge source="LKA" target="SWE">
      <data key="d0">72189</data>
    </edge>
    <edge source="LKA" target="CHE">
      <data key="d0">3919643</data>
    </edge>
    <edge source="LKA" target="THA">
      <data key="d0">1078405</data>
    </edge>
    <edge source="LKA" target="ARE">
      <data key="d0">3750926</data>
    </edge>
    <edge source="LKA" target="TUR">
      <data key="d0">232597</data>
    </edge>
    <edge source="LKA" target="UKR">
      <data key="d0">185887</data>
    </edge>
    <edge source="LKA" target="GBR">
      <data key="d0">3915163</data>
    </edge>
    <edge source="LKA" target="USA">
      <data key="d0">60251633</data>
    </edge>
    <edge source="PHL" target="AUS">
      <data key="d0">1446243</data>
    </edge>
    <edge source="PHL" target="AUT">
      <data key="d0">56358</data>
    </edge>
    <edge source="PHL" target="BEL">
      <data key="d0">2778090</data>
    </edge>
    <edge source="PHL" target="BRA">
      <data key="d0">10041</data>
    </edge>
    <edge source="PHL" target="BGR">
      <data key="d0">59678</data>
    </edge>
    <edge source="PHL" target="KHM">
      <data key="d0">20123</data>
    </edge>
    <edge source="PHL" target="CAN">
      <data key="d0">11833071</data>
    </edge>
    <edge source="PHL" target="CHN">
      <data key="d0">44045382</data>
    </edge>
    <edge source="PHL" target="HRV">
      <data key="d0">238820</data>
    </edge>
    <edge source="PHL" target="CZE">
      <data key="d0">2384543</data>
    </edge>
    <edge source="PHL" target="DNK">
      <data key="d0">246213</data>
    </edge>
    <edge source="PHL" target="SLV">
      <data key="d0">221250</data>
    </edge>
    <edge source="PHL" target="FIN">
      <data key="d0">1150276</data>
    </edge>
    <edge source="PHL" target="FRA">
      <data key="d0">11366796</data>
    </edge>
    <edge source="PHL" target="DEU">
      <data key="d0">37810820</data>
    </edge>
    <edge source="PHL" target="GRC">
      <data key="d0">2252176</data>
    </edge>
    <edge source="PHL" target="GTM">
      <data key="d0">144752</data>
    </edge>
    <edge source="PHL" target="HKG">
      <data key="d0">93135702</data>
    </edge>
    <edge source="PHL" target="HUN">
      <data key="d0">39344</data>
    </edge>
    <edge source="PHL" target="IDN">
      <data key="d0">1083377</data>
    </edge>
    <edge source="PHL" target="IRL">
      <data key="d0">1081008</data>
    </edge>
    <edge source="PHL" target="ISR">
      <data key="d0">11507794</data>
    </edge>
    <edge source="PHL" target="ITA">
      <data key="d0">22908216</data>
    </edge>
    <edge source="PHL" target="JPN">
      <data key="d0">120898595</data>
    </edge>
    <edge source="PHL" target="JOR">
      <data key="d0">43061</data>
    </edge>
    <edge source="PHL" target="KOR">
      <data key="d0">16180811</data>
    </edge>
    <edge source="PHL" target="LVA">
      <data key="d0">59225</data>
    </edge>
    <edge source="PHL" target="LTU">
      <data key="d0">230314</data>
    </edge>
    <edge source="PHL" target="MYS">
      <data key="d0">1906956</data>
    </edge>
    <edge source="PHL" target="MUS">
      <data key="d0">1166626</data>
    </edge>
    <edge source="PHL" target="MEX">
      <data key="d0">1006704</data>
    </edge>
    <edge source="PHL" target="OMN">
      <data key="d0">359747</data>
    </edge>
    <edge source="PHL" target="NLD">
      <data key="d0">11015936</data>
    </edge>
    <edge source="PHL" target="NZL">
      <data key="d0">338202</data>
    </edge>
    <edge source="PHL" target="NOR">
      <data key="d0">206518</data>
    </edge>
    <edge source="PHL" target="PAN">
      <data key="d0">106816</data>
    </edge>
    <edge source="PHL" target="PER">
      <data key="d0">2526799</data>
    </edge>
    <edge source="PHL" target="POL">
      <data key="d0">3572072</data>
    </edge>
    <edge source="PHL" target="PRT">
      <data key="d0">1465024</data>
    </edge>
    <edge source="PHL" target="ROU">
      <data key="d0">1711122</data>
    </edge>
    <edge source="PHL" target="RUS">
      <data key="d0">27183</data>
    </edge>
    <edge source="PHL" target="SAU">
      <data key="d0">3351734</data>
    </edge>
    <edge source="PHL" target="SGP">
      <data key="d0">9475225</data>
    </edge>
    <edge source="PHL" target="SVK">
      <data key="d0">244773</data>
    </edge>
    <edge source="PHL" target="VNM">
      <data key="d0">8774245</data>
    </edge>
    <edge source="PHL" target="SVN">
      <data key="d0">238216</data>
    </edge>
    <edge source="PHL" target="ZAF">
      <data key="d0">60997</data>
    </edge>
    <edge source="PHL" target="ESP">
      <data key="d0">23188286</data>
    </edge>
    <edge source="PHL" target="SWE">
      <data key="d0">986986</data>
    </edge>
    <edge source="PHL" target="CHE">
      <data key="d0">4472115</data>
    </edge>
    <edge source="PHL" target="THA">
      <data key="d0">5229850</data>
    </edge>
    <edge source="PHL" target="ARE">
      <data key="d0">7203145</data>
    </edge>
    <edge source="PHL" target="TUR">
      <data key="d0">547925</data>
    </edge>
    <edge source="PHL" target="EGY">
      <data key="d0">1865325</data>
    </edge>
    <edge source="PHL" target="GBR">
      <data key="d0">34285917</data>
    </edge>
    <edge source="PHL" target="USA">
      <data key="d0">145615029</data>
    </edge>
    <edge source="AUT" target="BGR">
      <data key="d0">25904</data>
    </edge>
    <edge source="AUT" target="HRV">
      <data key="d0">1146973</data>
    </edge>
    <edge source="AUT" target="CZE">
      <data key="d0">1413856</data>
    </edge>
    <edge source="AUT" target="FRA">
      <data key="d0">1936539</data>
    </edge>
    <edge source="AUT" target="DEU">
      <data key="d0">35236445</data>
    </edge>
    <edge source="AUT" target="GRC">
      <data key="d0">2420144</data>
    </edge>
    <edge source="AUT" target="HUN">
      <data key="d0">4315656</data>
    </edge>
    <edge source="AUT" target="IRL">
      <data key="d0">132486</data>
    </edge>
    <edge source="AUT" target="ITA">
      <data key="d0">2328526</data>
    </edge>
    <edge source="AUT" target="LVA">
      <data key="d0">82427</data>
    </edge>
    <edge source="AUT" target="LTU">
      <data key="d0">504276</data>
    </edge>
    <edge source="AUT" target="NLD">
      <data key="d0">478634</data>
    </edge>
    <edge source="AUT" target="POL">
      <data key="d0">714272</data>
    </edge>
    <edge source="AUT" target="ROU">
      <data key="d0">247700</data>
    </edge>
    <edge source="AUT" target="SVK">
      <data key="d0">3160267</data>
    </edge>
    <edge source="AUT" target="SVN">
      <data key="d0">1607778</data>
    </edge>
    <edge source="AUT" target="ESP">
      <data key="d0">231250</data>
    </edge>
    <edge source="AUT" target="SWE">
      <data key="d0">37065</data>
    </edge>
    <edge source="AUT" target="CHE">
      <data key="d0">8863456</data>
    </edge>
    <edge source="AUT" target="GBR">
      <data key="d0">1114503</data>
    </edge>
    <edge source="IRL" target="AZE">
      <data key="d0">42515</data>
    </edge>
    <edge source="IRL" target="AUS">
      <data key="d0">232876</data>
    </edge>
    <edge source="IRL" target="AUT">
      <data key="d0">294217</data>
    </edge>
    <edge source="IRL" target="BEL">
      <data key="d0">8296036</data>
    </edge>
    <edge source="IRL" target="BGR">
      <data key="d0">505265</data>
    </edge>
    <edge source="IRL" target="CMR">
      <data key="d0">1310076</data>
    </edge>
    <edge source="IRL" target="CAN">
      <data key="d0">4712411</data>
    </edge>
    <edge source="IRL" target="CHN">
      <data key="d0">27733516</data>
    </edge>
    <edge source="IRL" target="COL">
      <data key="d0">13614</data>
    </edge>
    <edge source="IRL" target="CZE">
      <data key="d0">2240195</data>
    </edge>
    <edge source="IRL" target="BEN">
      <data key="d0">2418409</data>
    </edge>
    <edge source="IRL" target="DNK">
      <data key="d0">15210960</data>
    </edge>
    <edge source="IRL" target="EST">
      <data key="d0">130031</data>
    </edge>
    <edge source="IRL" target="FIN">
      <data key="d0">76338</data>
    </edge>
    <edge source="IRL" target="FRA">
      <data key="d0">162016273</data>
    </edge>
    <edge source="IRL" target="GEO">
      <data key="d0">99973</data>
    </edge>
    <edge source="IRL" target="PSE">
      <data key="d0">37684</data>
    </edge>
    <edge source="IRL" target="DEU">
      <data key="d0">27171192</data>
    </edge>
    <edge source="IRL" target="GHA">
      <data key="d0">5327614</data>
    </edge>
    <edge source="IRL" target="GRC">
      <data key="d0">809193</data>
    </edge>
    <edge source="IRL" target="HKG">
      <data key="d0">12156082</data>
    </edge>
    <edge source="IRL" target="ISR">
      <data key="d0">453787</data>
    </edge>
    <edge source="IRL" target="ITA">
      <data key="d0">50415683</data>
    </edge>
    <edge source="IRL" target="CIV">
      <data key="d0">369412</data>
    </edge>
    <edge source="IRL" target="JAM">
      <data key="d0">1336932</data>
    </edge>
    <edge source="IRL" target="JPN">
      <data key="d0">9960620</data>
    </edge>
    <edge source="IRL" target="JOR">
      <data key="d0">164495</data>
    </edge>
    <edge source="IRL" target="KOR">
      <data key="d0">17776352</data>
    </edge>
    <edge source="IRL" target="LBN">
      <data key="d0">22781</data>
    </edge>
    <edge source="IRL" target="LVA">
      <data key="d0">89950</data>
    </edge>
    <edge source="IRL" target="LTU">
      <data key="d0">552769</data>
    </edge>
    <edge source="IRL" target="MYS">
      <data key="d0">670257</data>
    </edge>
    <edge source="IRL" target="NLD">
      <data key="d0">15072066</data>
    </edge>
    <edge source="IRL" target="POL">
      <data key="d0">8909586</data>
    </edge>
    <edge source="IRL" target="PRT">
      <data key="d0">4803839</data>
    </edge>
    <edge source="IRL" target="ROU">
      <data key="d0">231469</data>
    </edge>
    <edge source="IRL" target="SGP">
      <data key="d0">1429384</data>
    </edge>
    <edge source="IRL" target="SVK">
      <data key="d0">1343371</data>
    </edge>
    <edge source="IRL" target="VNM">
      <data key="d0">2517704</data>
    </edge>
    <edge source="IRL" target="SVN">
      <data key="d0">39405</data>
    </edge>
    <edge source="IRL" target="ZAF">
      <data key="d0">142346</data>
    </edge>
    <edge source="IRL" target="ESP">
      <data key="d0">86068400</data>
    </edge>
    <edge source="IRL" target="SWE">
      <data key="d0">4005081</data>
    </edge>
    <edge source="IRL" target="CHE">
      <data key="d0">2159085</data>
    </edge>
    <edge source="IRL" target="THA">
      <data key="d0">657713</data>
    </edge>
    <edge source="IRL" target="TGO">
      <data key="d0">200335</data>
    </edge>
    <edge source="IRL" target="ARE">
      <data key="d0">1416650</data>
    </edge>
    <edge source="IRL" target="UKR">
      <data key="d0">2228863</data>
    </edge>
    <edge source="IRL" target="EGY">
      <data key="d0">17144578</data>
    </edge>
    <edge source="IRL" target="GBR">
      <data key="d0">60025758</data>
    </edge>
    <edge source="IRL" target="USA">
      <data key="d0">1572852</data>
    </edge>
    <edge source="IRL" target="URY">
      <data key="d0">121992</data>
    </edge>
    <edge source="BDI" target="BEL">
      <data key="d0">24702</data>
    </edge>
    <edge source="BDI" target="FRA">
      <data key="d0">16058</data>
    </edge>
    <edge source="BDI" target="GBR">
      <data key="d0">11403</data>
    </edge>
    <edge source="BDI" target="USA">
      <data key="d0">10996</data>
    </edge>
    <edge source="FIN" target="AUS">
      <data key="d0">764142</data>
    </edge>
    <edge source="FIN" target="BLR">
      <data key="d0">8353953</data>
    </edge>
    <edge source="FIN" target="CAN">
      <data key="d0">594778</data>
    </edge>
    <edge source="FIN" target="DNK">
      <data key="d0">8315130</data>
    </edge>
    <edge source="FIN" target="EST">
      <data key="d0">23210871</data>
    </edge>
    <edge source="FIN" target="DEU">
      <data key="d0">15605</data>
    </edge>
    <edge source="FIN" target="HKG">
      <data key="d0">14962</data>
    </edge>
    <edge source="FIN" target="JPN">
      <data key="d0">2961043</data>
    </edge>
    <edge source="FIN" target="KAZ">
      <data key="d0">281138</data>
    </edge>
    <edge source="FIN" target="LVA">
      <data key="d0">5300982</data>
    </edge>
    <edge source="FIN" target="LTU">
      <data key="d0">264801</data>
    </edge>
    <edge source="FIN" target="NOR">
      <data key="d0">154384</data>
    </edge>
    <edge source="FIN" target="ROU">
      <data key="d0">19786</data>
    </edge>
    <edge source="FIN" target="RUS">
      <data key="d0">3308568</data>
    </edge>
    <edge source="FIN" target="SGP">
      <data key="d0">36246</data>
    </edge>
    <edge source="FIN" target="VNM">
      <data key="d0">246850</data>
    </edge>
    <edge source="FIN" target="ESP">
      <data key="d0">26364</data>
    </edge>
    <edge source="FIN" target="SWE">
      <data key="d0">3177928</data>
    </edge>
    <edge source="FIN" target="UKR">
      <data key="d0">851416</data>
    </edge>
    <edge source="FIN" target="GBR">
      <data key="d0">48082</data>
    </edge>
    <edge source="FIN" target="USA">
      <data key="d0">157174</data>
    </edge>
    <edge source="TZA" target="AUS">
      <data key="d0">1148606</data>
    </edge>
    <edge source="TZA" target="BEL">
      <data key="d0">8377533</data>
    </edge>
    <edge source="TZA" target="BDI">
      <data key="d0">217775</data>
    </edge>
    <edge source="TZA" target="CAN">
      <data key="d0">108206</data>
    </edge>
    <edge source="TZA" target="CHN">
      <data key="d0">3383645</data>
    </edge>
    <edge source="TZA" target="COL">
      <data key="d0">472020</data>
    </edge>
    <edge source="TZA" target="DNK">
      <data key="d0">127994</data>
    </edge>
    <edge source="TZA" target="ETH">
      <data key="d0">16655</data>
    </edge>
    <edge source="TZA" target="FRA">
      <data key="d0">2706555</data>
    </edge>
    <edge source="TZA" target="DEU">
      <data key="d0">4645070</data>
    </edge>
    <edge source="TZA" target="GRC">
      <data key="d0">3188737</data>
    </edge>
    <edge source="TZA" target="HKG">
      <data key="d0">21652078</data>
    </edge>
    <edge source="TZA" target="ISR">
      <data key="d0">7970003</data>
    </edge>
    <edge source="TZA" target="ITA">
      <data key="d0">8564462</data>
    </edge>
    <edge source="TZA" target="JPN">
      <data key="d0">2672612</data>
    </edge>
    <edge source="TZA" target="LBN">
      <data key="d0">174896</data>
    </edge>
    <edge source="TZA" target="MWI">
      <data key="d0">820435</data>
    </edge>
    <edge source="TZA" target="MYS">
      <data key="d0">372781</data>
    </edge>
    <edge source="TZA" target="MUS">
      <data key="d0">149057</data>
    </edge>
    <edge source="TZA" target="MEX">
      <data key="d0">313261</data>
    </edge>
    <edge source="TZA" target="NLD">
      <data key="d0">23739153</data>
    </edge>
    <edge source="TZA" target="PRT">
      <data key="d0">13051358</data>
    </edge>
    <edge source="TZA" target="ROU">
      <data key="d0">2788312</data>
    </edge>
    <edge source="TZA" target="SAU">
      <data key="d0">963710</data>
    </edge>
    <edge source="TZA" target="IND">
      <data key="d0">1781012</data>
    </edge>
    <edge source="TZA" target="SGP">
      <data key="d0">1806367</data>
    </edge>
    <edge source="TZA" target="VNM">
      <data key="d0">4544253</data>
    </edge>
    <edge source="TZA" target="ESP">
      <data key="d0">9616326</data>
    </edge>
    <edge source="TZA" target="THA">
      <data key="d0">153523</data>
    </edge>
    <edge source="TZA" target="ARE">
      <data key="d0">10079909</data>
    </edge>
    <edge source="TZA" target="TUR">
      <data key="d0">17722</data>
    </edge>
    <edge source="TZA" target="UGA">
      <data key="d0">103802</data>
    </edge>
    <edge source="TZA" target="USA">
      <data key="d0">32707</data>
    </edge>
    <edge source="TZA" target="URY">
      <data key="d0">54398</data>
    </edge>
    <edge source="BWA" target="ZAF">
      <data key="d0">11532</data>
    </edge>
    <edge source="KAZ" target="AZE">
      <data key="d0">524031</data>
    </edge>
    <edge source="KAZ" target="AUT">
      <data key="d0">35656</data>
    </edge>
    <edge source="KAZ" target="BLR">
      <data key="d0">167269</data>
    </edge>
    <edge source="KAZ" target="CAN">
      <data key="d0">1547828</data>
    </edge>
    <edge source="KAZ" target="CHN">
      <data key="d0">1431918</data>
    </edge>
    <edge source="KAZ" target="CZE">
      <data key="d0">486742</data>
    </edge>
    <edge source="KAZ" target="DNK">
      <data key="d0">10283963</data>
    </edge>
    <edge source="KAZ" target="FRA">
      <data key="d0">1424100</data>
    </edge>
    <edge source="KAZ" target="GEO">
      <data key="d0">454085</data>
    </edge>
    <edge source="KAZ" target="DEU">
      <data key="d0">6559164</data>
    </edge>
    <edge source="KAZ" target="HUN">
      <data key="d0">23873</data>
    </edge>
    <edge source="KAZ" target="ISR">
      <data key="d0">153822</data>
    </edge>
    <edge source="KAZ" target="KGZ">
      <data key="d0">679366</data>
    </edge>
    <edge source="KAZ" target="LVA">
      <data key="d0">34218</data>
    </edge>
    <edge source="KAZ" target="LTU">
      <data key="d0">13025866</data>
    </edge>
    <edge source="KAZ" target="NLD">
      <data key="d0">1053957</data>
    </edge>
    <edge source="KAZ" target="POL">
      <data key="d0">5273797</data>
    </edge>
    <edge source="KAZ" target="RUS">
      <data key="d0">9540359</data>
    </edge>
    <edge source="KAZ" target="TUR">
      <data key="d0">220563</data>
    </edge>
    <edge source="KAZ" target="UKR">
      <data key="d0">543573</data>
    </edge>
    <edge source="KAZ" target="MKD">
      <data key="d0">269335</data>
    </edge>
    <edge source="KGZ" target="SRB">
      <data key="d0">122786</data>
    </edge>
    <edge source="GMB" target="BEL">
      <data key="d0">46695</data>
    </edge>
    <edge source="GMB" target="DNK">
      <data key="d0">216087</data>
    </edge>
    <edge source="GMB" target="FRA">
      <data key="d0">42959</data>
    </edge>
    <edge source="GMB" target="ISR">
      <data key="d0">28688</data>
    </edge>
    <edge source="GMB" target="ITA">
      <data key="d0">72439</data>
    </edge>
    <edge source="GMB" target="KOR">
      <data key="d0">412213</data>
    </edge>
    <edge source="GMB" target="NLD">
      <data key="d0">380224</data>
    </edge>
    <edge source="GMB" target="PRT">
      <data key="d0">14740</data>
    </edge>
    <edge source="GMB" target="VNM">
      <data key="d0">1061589</data>
    </edge>
    <edge source="GMB" target="ZAF">
      <data key="d0">38001</data>
    </edge>
    <edge source="GMB" target="ESP">
      <data key="d0">218825</data>
    </edge>
    <edge source="GMB" target="TUN">
      <data key="d0">40406</data>
    </edge>
    <edge source="GMB" target="GBR">
      <data key="d0">16266</data>
    </edge>
    <edge source="GMB" target="USA">
      <data key="d0">26642</data>
    </edge>
    <edge source="JAM" target="CAN">
      <data key="d0">18617</data>
    </edge>
    <edge source="JAM" target="FRA">
      <data key="d0">9778146</data>
    </edge>
    <edge source="JAM" target="DEU">
      <data key="d0">174930</data>
    </edge>
    <edge source="JAM" target="VNM">
      <data key="d0">203297</data>
    </edge>
    <edge source="JAM" target="USA">
      <data key="d0">1140257</data>
    </edge>
    <edge source="PAN" target="ALB">
      <data key="d0">1278123</data>
    </edge>
    <edge source="PAN" target="BEL">
      <data key="d0">26000</data>
    </edge>
    <edge source="PAN" target="BRA">
      <data key="d0">1717349</data>
    </edge>
    <edge source="PAN" target="CAN">
      <data key="d0">800323</data>
    </edge>
    <edge source="PAN" target="LKA">
      <data key="d0">123966</data>
    </edge>
    <edge source="PAN" target="CHL">
      <data key="d0">31529</data>
    </edge>
    <edge source="PAN" target="CHN">
      <data key="d0">22484</data>
    </edge>
    <edge source="PAN" target="COL">
      <data key="d0">2321002</data>
    </edge>
    <edge source="PAN" target="CRI">
      <data key="d0">3007621</data>
    </edge>
    <edge source="PAN" target="BEN">
      <data key="d0">465800</data>
    </edge>
    <edge source="PAN" target="DNK">
      <data key="d0">4710499</data>
    </edge>
    <edge source="PAN" target="ECU">
      <data key="d0">2053419</data>
    </edge>
    <edge source="PAN" target="SLV">
      <data key="d0">468301</data>
    </edge>
    <edge source="PAN" target="FRA">
      <data key="d0">1421843</data>
    </edge>
    <edge source="PAN" target="DEU">
      <data key="d0">22435</data>
    </edge>
    <edge source="PAN" target="GRC">
      <data key="d0">433509</data>
    </edge>
    <edge source="PAN" target="GTM">
      <data key="d0">1421075</data>
    </edge>
    <edge source="PAN" target="HND">
      <data key="d0">250360</data>
    </edge>
    <edge source="PAN" target="HKG">
      <data key="d0">125315</data>
    </edge>
    <edge source="PAN" target="ITA">
      <data key="d0">4353378</data>
    </edge>
    <edge source="PAN" target="JAM">
      <data key="d0">94813</data>
    </edge>
    <edge source="PAN" target="JPN">
      <data key="d0">264504</data>
    </edge>
    <edge source="PAN" target="KOR">
      <data key="d0">3807833</data>
    </edge>
    <edge source="PAN" target="MYS">
      <data key="d0">33305</data>
    </edge>
    <edge source="PAN" target="MEX">
      <data key="d0">680304</data>
    </edge>
    <edge source="PAN" target="MAR">
      <data key="d0">112977</data>
    </edge>
    <edge source="PAN" target="NLD">
      <data key="d0">1791354</data>
    </edge>
    <edge source="PAN" target="NIC">
      <data key="d0">111048</data>
    </edge>
    <edge source="PAN" target="PER">
      <data key="d0">887270</data>
    </edge>
    <edge source="PAN" target="PRT">
      <data key="d0">8295336</data>
    </edge>
    <edge source="PAN" target="VNM">
      <data key="d0">4947512</data>
    </edge>
    <edge source="PAN" target="ZAF">
      <data key="d0">649976</data>
    </edge>
    <edge source="PAN" target="ESP">
      <data key="d0">8512516</data>
    </edge>
    <edge source="PAN" target="CHE">
      <data key="d0">35522</data>
    </edge>
    <edge source="PAN" target="THA">
      <data key="d0">73308</data>
    </edge>
    <edge source="PAN" target="ARE">
      <data key="d0">193317</data>
    </edge>
    <edge source="PAN" target="GBR">
      <data key="d0">846963</data>
    </edge>
    <edge source="PAN" target="USA">
      <data key="d0">70109958</data>
    </edge>
    <edge source="PAN" target="URY">
      <data key="d0">125309</data>
    </edge>
    <edge source="BFA" target="NER">
      <data key="d0">299655</data>
    </edge>
    <edge source="PAK" target="ALB">
      <data key="d0">137825</data>
    </edge>
    <edge source="PAK" target="BEL">
      <data key="d0">485074</data>
    </edge>
    <edge source="PAK" target="CAN">
      <data key="d0">390131</data>
    </edge>
    <edge source="PAK" target="LKA">
      <data key="d0">4432743</data>
    </edge>
    <edge source="PAK" target="CHN">
      <data key="d0">49068456</data>
    </edge>
    <edge source="PAK" target="GMB">
      <data key="d0">123579</data>
    </edge>
    <edge source="PAK" target="GRC">
      <data key="d0">413332</data>
    </edge>
    <edge source="PAK" target="HKG">
      <data key="d0">3191626</data>
    </edge>
    <edge source="PAK" target="IDN">
      <data key="d0">5322174</data>
    </edge>
    <edge source="PAK" target="ITA">
      <data key="d0">173519</data>
    </edge>
    <edge source="PAK" target="JPN">
      <data key="d0">3944879</data>
    </edge>
    <edge source="PAK" target="JOR">
      <data key="d0">155249</data>
    </edge>
    <edge source="PAK" target="KOR">
      <data key="d0">19969838</data>
    </edge>
    <edge source="PAK" target="LBN">
      <data key="d0">1011139</data>
    </edge>
    <edge source="PAK" target="MWI">
      <data key="d0">30277</data>
    </edge>
    <edge source="PAK" target="MYS">
      <data key="d0">12102374</data>
    </edge>
    <edge source="PAK" target="MUS">
      <data key="d0">333444</data>
    </edge>
    <edge source="PAK" target="MOZ">
      <data key="d0">60471</data>
    </edge>
    <edge source="PAK" target="OMN">
      <data key="d0">775750</data>
    </edge>
    <edge source="PAK" target="SAU">
      <data key="d0">10813505</data>
    </edge>
    <edge source="PAK" target="SEN">
      <data key="d0">70614</data>
    </edge>
    <edge source="PAK" target="IND">
      <data key="d0">968391</data>
    </edge>
    <edge source="PAK" target="SGP">
      <data key="d0">1178944</data>
    </edge>
    <edge source="PAK" target="VNM">
      <data key="d0">93183827</data>
    </edge>
    <edge source="PAK" target="ZAF">
      <data key="d0">142998</data>
    </edge>
    <edge source="PAK" target="ESP">
      <data key="d0">1050472</data>
    </edge>
    <edge source="PAK" target="THA">
      <data key="d0">53884497</data>
    </edge>
    <edge source="PAK" target="ARE">
      <data key="d0">42232602</data>
    </edge>
    <edge source="PAK" target="TUR">
      <data key="d0">35302</data>
    </edge>
    <edge source="PAK" target="EGY">
      <data key="d0">7885890</data>
    </edge>
    <edge source="PAK" target="GBR">
      <data key="d0">2480899</data>
    </edge>
    <edge source="PAK" target="TZA">
      <data key="d0">34812</data>
    </edge>
    <edge source="PAK" target="USA">
      <data key="d0">1562170</data>
    </edge>
    <edge source="HND" target="BEL">
      <data key="d0">4564873</data>
    </edge>
    <edge source="HND" target="CAN">
      <data key="d0">43356</data>
    </edge>
    <edge source="HND" target="CHN">
      <data key="d0">1308122</data>
    </edge>
    <edge source="HND" target="CRI">
      <data key="d0">6178151</data>
    </edge>
    <edge source="HND" target="SLV">
      <data key="d0">2079375</data>
    </edge>
    <edge source="HND" target="FRA">
      <data key="d0">5100809</data>
    </edge>
    <edge source="HND" target="DEU">
      <data key="d0">13463649</data>
    </edge>
    <edge source="HND" target="GTM">
      <data key="d0">14230145</data>
    </edge>
    <edge source="HND" target="HKG">
      <data key="d0">1685008</data>
    </edge>
    <edge source="HND" target="JPN">
      <data key="d0">658079</data>
    </edge>
    <edge source="HND" target="MYS">
      <data key="d0">214900</data>
    </edge>
    <edge source="HND" target="MEX">
      <data key="d0">42482561</data>
    </edge>
    <edge source="HND" target="NLD">
      <data key="d0">1853165</data>
    </edge>
    <edge source="HND" target="NIC">
      <data key="d0">9498238</data>
    </edge>
    <edge source="HND" target="SGP">
      <data key="d0">360535</data>
    </edge>
    <edge source="HND" target="VNM">
      <data key="d0">2742806</data>
    </edge>
    <edge source="HND" target="ESP">
      <data key="d0">14654648</data>
    </edge>
    <edge source="HND" target="ARE">
      <data key="d0">567176</data>
    </edge>
    <edge source="HND" target="GBR">
      <data key="d0">40305037</data>
    </edge>
    <edge source="HND" target="USA">
      <data key="d0">159174959</data>
    </edge>
    <edge source="NIC" target="AUS">
      <data key="d0">2289973</data>
    </edge>
    <edge source="NIC" target="BEL">
      <data key="d0">4948235</data>
    </edge>
    <edge source="NIC" target="CAN">
      <data key="d0">115029</data>
    </edge>
    <edge source="NIC" target="LKA">
      <data key="d0">23412</data>
    </edge>
    <edge source="NIC" target="CHN">
      <data key="d0">38825</data>
    </edge>
    <edge source="NIC" target="COL">
      <data key="d0">175925</data>
    </edge>
    <edge source="NIC" target="CRI">
      <data key="d0">4644047</data>
    </edge>
    <edge source="NIC" target="SLV">
      <data key="d0">420078</data>
    </edge>
    <edge source="NIC" target="FRA">
      <data key="d0">33162288</data>
    </edge>
    <edge source="NIC" target="GTM">
      <data key="d0">2478478</data>
    </edge>
    <edge source="NIC" target="HND">
      <data key="d0">6142650</data>
    </edge>
    <edge source="NIC" target="HKG">
      <data key="d0">6505884</data>
    </edge>
    <edge source="NIC" target="JAM">
      <data key="d0">392478</data>
    </edge>
    <edge source="NIC" target="JPN">
      <data key="d0">1199412</data>
    </edge>
    <edge source="NIC" target="KOR">
      <data key="d0">49777</data>
    </edge>
    <edge source="NIC" target="MEX">
      <data key="d0">11733098</data>
    </edge>
    <edge source="NIC" target="NLD">
      <data key="d0">2173850</data>
    </edge>
    <edge source="NIC" target="PAN">
      <data key="d0">848388</data>
    </edge>
    <edge source="NIC" target="PRT">
      <data key="d0">293216</data>
    </edge>
    <edge source="NIC" target="SGP">
      <data key="d0">581593</data>
    </edge>
    <edge source="NIC" target="VNM">
      <data key="d0">3056785</data>
    </edge>
    <edge source="NIC" target="ESP">
      <data key="d0">48664393</data>
    </edge>
    <edge source="NIC" target="THA">
      <data key="d0">14370</data>
    </edge>
    <edge source="NIC" target="ARE">
      <data key="d0">23351</data>
    </edge>
    <edge source="NIC" target="GBR">
      <data key="d0">7983894</data>
    </edge>
    <edge source="NIC" target="USA">
      <data key="d0">69333967</data>
    </edge>
    <edge source="MDG" target="BEL">
      <data key="d0">1925183</data>
    </edge>
    <edge source="MDG" target="CAN">
      <data key="d0">98451</data>
    </edge>
    <edge source="MDG" target="LKA">
      <data key="d0">36473</data>
    </edge>
    <edge source="MDG" target="CHN">
      <data key="d0">15914943</data>
    </edge>
    <edge source="MDG" target="DNK">
      <data key="d0">134762</data>
    </edge>
    <edge source="MDG" target="FRA">
      <data key="d0">94104702</data>
    </edge>
    <edge source="MDG" target="DEU">
      <data key="d0">2205421</data>
    </edge>
    <edge source="MDG" target="HKG">
      <data key="d0">2661335</data>
    </edge>
    <edge source="MDG" target="ITA">
      <data key="d0">5942076</data>
    </edge>
    <edge source="MDG" target="CIV">
      <data key="d0">446302</data>
    </edge>
    <edge source="MDG" target="JPN">
      <data key="d0">2736436</data>
    </edge>
    <edge source="MDG" target="KOR">
      <data key="d0">325548</data>
    </edge>
    <edge source="MDG" target="MYS">
      <data key="d0">575952</data>
    </edge>
    <edge source="MDG" target="MUS">
      <data key="d0">2636189</data>
    </edge>
    <edge source="MDG" target="MAR">
      <data key="d0">627869</data>
    </edge>
    <edge source="MDG" target="NLD">
      <data key="d0">1074850</data>
    </edge>
    <edge source="MDG" target="PRT">
      <data key="d0">3390732</data>
    </edge>
    <edge source="MDG" target="SGP">
      <data key="d0">67288</data>
    </edge>
    <edge source="MDG" target="VNM">
      <data key="d0">334797</data>
    </edge>
    <edge source="MDG" target="ESP">
      <data key="d0">10064179</data>
    </edge>
    <edge source="MDG" target="GBR">
      <data key="d0">785676</data>
    </edge>
    <edge source="MDG" target="USA">
      <data key="d0">58550</data>
    </edge>
    <edge source="OMN" target="BRA">
      <data key="d0">11150686</data>
    </edge>
    <edge source="OMN" target="LKA">
      <data key="d0">328299</data>
    </edge>
    <edge source="OMN" target="CHN">
      <data key="d0">9009366</data>
    </edge>
    <edge source="OMN" target="CZE">
      <data key="d0">15007</data>
    </edge>
    <edge source="OMN" target="FRA">
      <data key="d0">1780646</data>
    </edge>
    <edge source="OMN" target="DEU">
      <data key="d0">12333</data>
    </edge>
    <edge source="OMN" target="GRC">
      <data key="d0">460305</data>
    </edge>
    <edge source="OMN" target="HKG">
      <data key="d0">1696099</data>
    </edge>
    <edge source="OMN" target="IDN">
      <data key="d0">152183</data>
    </edge>
    <edge source="OMN" target="ITA">
      <data key="d0">1676582</data>
    </edge>
    <edge source="OMN" target="JPN">
      <data key="d0">222332</data>
    </edge>
    <edge source="OMN" target="JOR">
      <data key="d0">299269</data>
    </edge>
    <edge source="OMN" target="KOR">
      <data key="d0">144279</data>
    </edge>
    <edge source="OMN" target="LBN">
      <data key="d0">62781</data>
    </edge>
    <edge source="OMN" target="MYS">
      <data key="d0">469174</data>
    </edge>
    <edge source="OMN" target="MUS">
      <data key="d0">60224</data>
    </edge>
    <edge source="OMN" target="NZL">
      <data key="d0">16385</data>
    </edge>
    <edge source="OMN" target="PHL">
      <data key="d0">89574</data>
    </edge>
    <edge source="OMN" target="SAU">
      <data key="d0">18545371</data>
    </edge>
    <edge source="OMN" target="IND">
      <data key="d0">235711</data>
    </edge>
    <edge source="OMN" target="SGP">
      <data key="d0">509726</data>
    </edge>
    <edge source="OMN" target="VNM">
      <data key="d0">80267289</data>
    </edge>
    <edge source="OMN" target="ESP">
      <data key="d0">146917</data>
    </edge>
    <edge source="OMN" target="THA">
      <data key="d0">1965383</data>
    </edge>
    <edge source="OMN" target="ARE">
      <data key="d0">26289661</data>
    </edge>
    <edge source="OMN" target="TUN">
      <data key="d0">42032</data>
    </edge>
    <edge source="OMN" target="TUR">
      <data key="d0">35126</data>
    </edge>
    <edge source="OMN" target="EGY">
      <data key="d0">386078</data>
    </edge>
    <edge source="OMN" target="GBR">
      <data key="d0">222782</data>
    </edge>
    <edge source="OMN" target="TZA">
      <data key="d0">113512</data>
    </edge>
    <edge source="OMN" target="USA">
      <data key="d0">1008962</data>
    </edge>
    <edge source="NER" target="CHN">
      <data key="d0">38266</data>
    </edge>
    <edge source="NER" target="MAR">
      <data key="d0">185868</data>
    </edge>
    <edge source="NER" target="IND">
      <data key="d0">50845</data>
    </edge>
    <edge source="NER" target="SGP">
      <data key="d0">66815</data>
    </edge>
    <edge source="UGA" target="BEL">
      <data key="d0">12353883</data>
    </edge>
    <edge source="UGA" target="BDI">
      <data key="d0">14120</data>
    </edge>
    <edge source="UGA" target="CHN">
      <data key="d0">385281</data>
    </edge>
    <edge source="UGA" target="DEU">
      <data key="d0">26434</data>
    </edge>
    <edge source="UGA" target="GRC">
      <data key="d0">2573015</data>
    </edge>
    <edge source="UGA" target="HKG">
      <data key="d0">36125599</data>
    </edge>
    <edge source="UGA" target="ISR">
      <data key="d0">4855493</data>
    </edge>
    <edge source="UGA" target="ITA">
      <data key="d0">6526166</data>
    </edge>
    <edge source="UGA" target="JPN">
      <data key="d0">582279</data>
    </edge>
    <edge source="UGA" target="JOR">
      <data key="d0">2300028</data>
    </edge>
    <edge source="UGA" target="LBN">
      <data key="d0">2156413</data>
    </edge>
    <edge source="UGA" target="MEX">
      <data key="d0">143724</data>
    </edge>
    <edge source="UGA" target="OMN">
      <data key="d0">107972</data>
    </edge>
    <edge source="UGA" target="NLD">
      <data key="d0">17906183</data>
    </edge>
    <edge source="UGA" target="POL">
      <data key="d0">145902</data>
    </edge>
    <edge source="UGA" target="PRT">
      <data key="d0">5436926</data>
    </edge>
    <edge source="UGA" target="ROU">
      <data key="d0">170583</data>
    </edge>
    <edge source="UGA" target="SAU">
      <data key="d0">1305555</data>
    </edge>
    <edge source="UGA" target="SGP">
      <data key="d0">386628</data>
    </edge>
    <edge source="UGA" target="VNM">
      <data key="d0">161518</data>
    </edge>
    <edge source="UGA" target="ESP">
      <data key="d0">4738869</data>
    </edge>
    <edge source="UGA" target="ARE">
      <data key="d0">8718565</data>
    </edge>
    <edge source="UGA" target="TUR">
      <data key="d0">200210</data>
    </edge>
    <edge source="UGA" target="USA">
      <data key="d0">2602357</data>
    </edge>
    <edge source="MRT" target="AUS">
      <data key="d0">34058</data>
    </edge>
    <edge source="MRT" target="BEL">
      <data key="d0">57246</data>
    </edge>
    <edge source="MRT" target="BGR">
      <data key="d0">17205</data>
    </edge>
    <edge source="MRT" target="CMR">
      <data key="d0">7900705</data>
    </edge>
    <edge source="MRT" target="CAN">
      <data key="d0">19062</data>
    </edge>
    <edge source="MRT" target="CHN">
      <data key="d0">19449780</data>
    </edge>
    <edge source="MRT" target="BEN">
      <data key="d0">1999307</data>
    </edge>
    <edge source="MRT" target="ECU">
      <data key="d0">14997</data>
    </edge>
    <edge source="MRT" target="EST">
      <data key="d0">38755</data>
    </edge>
    <edge source="MRT" target="FRA">
      <data key="d0">1749705</data>
    </edge>
    <edge source="MRT" target="DEU">
      <data key="d0">135820</data>
    </edge>
    <edge source="MRT" target="GHA">
      <data key="d0">10141624</data>
    </edge>
    <edge source="MRT" target="GRC">
      <data key="d0">3348898</data>
    </edge>
    <edge source="MRT" target="HKG">
      <data key="d0">23621</data>
    </edge>
    <edge source="MRT" target="ITA">
      <data key="d0">21754415</data>
    </edge>
    <edge source="MRT" target="CIV">
      <data key="d0">51241043</data>
    </edge>
    <edge source="MRT" target="JPN">
      <data key="d0">102196115</data>
    </edge>
    <edge source="MRT" target="JOR">
      <data key="d0">12332</data>
    </edge>
    <edge source="MRT" target="KOR">
      <data key="d0">25147635</data>
    </edge>
    <edge source="MRT" target="LBN">
      <data key="d0">673784</data>
    </edge>
    <edge source="MRT" target="LTU">
      <data key="d0">217160</data>
    </edge>
    <edge source="MRT" target="MYS">
      <data key="d0">231167</data>
    </edge>
    <edge source="MRT" target="MAR">
      <data key="d0">56133</data>
    </edge>
    <edge source="MRT" target="MOZ">
      <data key="d0">56782</data>
    </edge>
    <edge source="MRT" target="NAM">
      <data key="d0">22614</data>
    </edge>
    <edge source="MRT" target="NLD">
      <data key="d0">4777593</data>
    </edge>
    <edge source="MRT" target="PRT">
      <data key="d0">18431988</data>
    </edge>
    <edge source="MRT" target="RUS">
      <data key="d0">6223219</data>
    </edge>
    <edge source="MRT" target="SAU">
      <data key="d0">16439</data>
    </edge>
    <edge source="MRT" target="SEN">
      <data key="d0">452134</data>
    </edge>
    <edge source="MRT" target="VNM">
      <data key="d0">5959954</data>
    </edge>
    <edge source="MRT" target="ZAF">
      <data key="d0">3552368</data>
    </edge>
    <edge source="MRT" target="ESP">
      <data key="d0">137906508</data>
    </edge>
    <edge source="MRT" target="THA">
      <data key="d0">2041372</data>
    </edge>
    <edge source="MRT" target="TGO">
      <data key="d0">1504322</data>
    </edge>
    <edge source="MRT" target="TUN">
      <data key="d0">327129</data>
    </edge>
    <edge source="MRT" target="TUR">
      <data key="d0">112689</data>
    </edge>
    <edge source="MRT" target="UKR">
      <data key="d0">1434830</data>
    </edge>
    <edge source="MRT" target="EGY">
      <data key="d0">1467871</data>
    </edge>
    <edge source="MRT" target="GBR">
      <data key="d0">39081</data>
    </edge>
    <edge source="MRT" target="TZA">
      <data key="d0">60121</data>
    </edge>
    <edge source="MRT" target="USA">
      <data key="d0">34111</data>
    </edge>
    <edge source="MWI" target="DEU">
      <data key="d0">83312</data>
    </edge>
    <edge source="MWI" target="HKG">
      <data key="d0">71034</data>
    </edge>
    <edge source="MWI" target="GBR">
      <data key="d0">10086</data>
    </edge>
    <edge source="MWI" target="USA">
      <data key="d0">21755</data>
    </edge>
    <edge source="ZWE" target="BEL">
      <data key="d0">33941</data>
    </edge>
    <edge source="ZWE" target="BWA">
      <data key="d0">69831</data>
    </edge>
    <edge source="ZWE" target="MWI">
      <data key="d0">658839</data>
    </edge>
    <edge source="ZWE" target="MOZ">
      <data key="d0">28045</data>
    </edge>
    <edge source="ZWE" target="ZAF">
      <data key="d0">79603</data>
    </edge>
  </graph>
</graphml>
