# Supplementary material for: Core-periphery structure in sectoral international trade networks: A new approach to an old theory
Source: PLoS One. 2020 Apr 2;15(4):e0229547. doi: 10.1371/journal.pone.0229547 (PMC7117750; doi:10.1371/journal.pone.0229547)
Supplement: S8 File — (ZIP) [file pone.0229547.s008.zip › S8_File/Networks 2016/32-COAL, COKE, BRIQUETTES.graphml]

<?xml version='1.0' encoding='utf-8'?>
<graphml xmlns="http://graphml.graphdrawing.org/xmlns" xmlns:xsi="http://www.w3.org/2001/XMLSchema-instance" xsi:schemaLocation="http://graphml.graphdrawing.org/xmlns http://graphml.graphdrawing.org/xmlns/1.0/graphml.xsd">
  <key attr.name="weight" attr.type="long" for="edge" id="d0" />
  <graph edgedefault="directed">
    <node id="ARG" />
    <node id="BRA" />
    <node id="CHL" />
    <node id="CHN" />
    <node id="MEX" />
    <node id="PRY" />
    <node id="USA" />
    <node id="URY" />
    <node id="AUS" />
    <node id="BEL" />
    <node id="LKA" />
    <node id="HRV" />
    <node id="FIN" />
    <node id="FRA" />
    <node id="DEU" />
    <node id="HKG" />
    <node id="IDN" />
    <node id="ITA" />
    <node id="JPN" />
    <node id="KOR" />
    <node id="MYS" />
    <node id="OMN" />
    <node id="NLD" />
    <node id="NZL" />
    <node id="PHL" />
    <node id="POL" />
    <node id="ROU" />
    <node id="IND" />
    <node id="SGP" />
    <node id="VNM" />
    <node id="SVN" />
    <node id="ZAF" />
    <node id="ESP" />
    <node id="SWE" />
    <node id="THA" />
    <node id="ARE" />
    <node id="TUR" />
    <node id="UKR" />
    <node id="EGY" />
    <node id="GBR" />
    <node id="AUT" />
    <node id="CZE" />
    <node id="HUN" />
    <node id="CHE" />
    <node id="ARM" />
    <node id="RUS" />
    <node id="ALB" />
    <node id="DZA" />
    <node id="CAN" />
    <node id="COL" />
    <node id="DNK" />
    <node id="ECU" />
    <node id="ETH" />
    <node id="IRL" />
    <node id="NOR" />
    <node id="PRT" />
    <node id="SEN" />
    <node id="SRB" />
    <node id="SVK" />
    <node id="BWA" />
    <node id="ZWE" />
    <node id="BGR" />
    <node id="GRC" />
    <node id="MKD" />
    <node id="BLR" />
    <node id="AZE" />
    <node id="EST" />
    <node id="LVA" />
    <node id="LTU" />
    <node id="MDA" />
    <node id="KHM" />
    <node id="BOL" />
    <node id="CRI" />
    <node id="SLV" />
    <node id="GTM" />
    <node id="HND" />
    <node id="ISR" />
    <node id="JAM" />
    <node id="NIC" />
    <node id="PAN" />
    <node id="PER" />
    <node id="GHA" />
    <node id="KAZ" />
    <node id="JOR" />
    <node id="KGZ" />
    <node id="MDG" />
    <node id="MOZ" />
    <node id="PAK" />
    <node id="SAU" />
    <node id="TUN" />
    <node id="GEO" />
    <node id="MAR" />
    <node id="MUS" />
    <node id="PSE" />
    <node id="LBN" />
    <node id="TZA" />
    <node id="CMR" />
    <node id="BFA" />
    <node id="CIV" />
    <node id="MWI" />
    <node id="MRT" />
    <node id="NAM" />
    <node id="CAF" />
    <node id="BEN" />
    <node id="TGO" />
    <node id="BDI" />
    <edge source="ARG" target="BRA">
      <data key="d0">1311066</data>
    </edge>
    <edge source="ARG" target="CHL">
      <data key="d0">1269223</data>
    </edge>
    <edge source="ARG" target="CHN">
      <data key="d0">14059</data>
    </edge>
    <edge source="ARG" target="MEX">
      <data key="d0">94701</data>
    </edge>
    <edge source="ARG" target="PRY">
      <data key="d0">72972</data>
    </edge>
    <edge source="ARG" target="USA">
      <data key="d0">26096</data>
    </edge>
    <edge source="ARG" target="URY">
      <data key="d0">194486</data>
    </edge>
    <edge source="BRA" target="ARG">
      <data key="d0">4255378</data>
    </edge>
    <edge source="BRA" target="CHL">
      <data key="d0">14640</data>
    </edge>
    <edge source="BRA" target="JPN">
      <data key="d0">14831</data>
    </edge>
    <edge source="BRA" target="PRY">
      <data key="d0">156906</data>
    </edge>
    <edge source="BRA" target="URY">
      <data key="d0">551596</data>
    </edge>
    <edge source="CHL" target="ARG">
      <data key="d0">16128</data>
    </edge>
    <edge source="CHL" target="BRA">
      <data key="d0">10631482</data>
    </edge>
    <edge source="CHL" target="MEX">
      <data key="d0">2156000</data>
    </edge>
    <edge source="CHL" target="IND">
      <data key="d0">19625013</data>
    </edge>
    <edge source="CHL" target="ESP">
      <data key="d0">1562058</data>
    </edge>
    <edge source="CHN" target="DZA">
      <data key="d0">17887470</data>
    </edge>
    <edge source="CHN" target="ARG">
      <data key="d0">6639474</data>
    </edge>
    <edge source="CHN" target="AUS">
      <data key="d0">13768729</data>
    </edge>
    <edge source="CHN" target="BEL">
      <data key="d0">11167430</data>
    </edge>
    <edge source="CHN" target="BRA">
      <data key="d0">98657188</data>
    </edge>
    <edge source="CHN" target="CAN">
      <data key="d0">42865</data>
    </edge>
    <edge source="CHN" target="LKA">
      <data key="d0">826346</data>
    </edge>
    <edge source="CHN" target="HRV">
      <data key="d0">4436220</data>
    </edge>
    <edge source="CHN" target="DEU">
      <data key="d0">14182240</data>
    </edge>
    <edge source="CHN" target="GHA">
      <data key="d0">198131</data>
    </edge>
    <edge source="CHN" target="GRC">
      <data key="d0">115424</data>
    </edge>
    <edge source="CHN" target="HND">
      <data key="d0">14219</data>
    </edge>
    <edge source="CHN" target="HKG">
      <data key="d0">117560</data>
    </edge>
    <edge source="CHN" target="IDN">
      <data key="d0">59652869</data>
    </edge>
    <edge source="CHN" target="ITA">
      <data key="d0">28780</data>
    </edge>
    <edge source="CHN" target="JPN">
      <data key="d0">556549168</data>
    </edge>
    <edge source="CHN" target="KAZ">
      <data key="d0">7671728</data>
    </edge>
    <edge source="CHN" target="JOR">
      <data key="d0">13213</data>
    </edge>
    <edge source="CHN" target="KOR">
      <data key="d0">340214455</data>
    </edge>
    <edge source="CHN" target="KGZ">
      <data key="d0">18000</data>
    </edge>
    <edge source="CHN" target="MDG">
      <data key="d0">19520</data>
    </edge>
    <edge source="CHN" target="MYS">
      <data key="d0">50159881</data>
    </edge>
    <edge source="CHN" target="MEX">
      <data key="d0">67039372</data>
    </edge>
    <edge source="CHN" target="MOZ">
      <data key="d0">155366</data>
    </edge>
    <edge source="CHN" target="OMN">
      <data key="d0">6319567</data>
    </edge>
    <edge source="CHN" target="NLD">
      <data key="d0">8178629</data>
    </edge>
    <edge source="CHN" target="NZL">
      <data key="d0">2444136</data>
    </edge>
    <edge source="CHN" target="NOR">
      <data key="d0">5092976</data>
    </edge>
    <edge source="CHN" target="PAK">
      <data key="d0">2577149</data>
    </edge>
    <edge source="CHN" target="PHL">
      <data key="d0">1235705</data>
    </edge>
    <edge source="CHN" target="ROU">
      <data key="d0">9484678</data>
    </edge>
    <edge source="CHN" target="RUS">
      <data key="d0">2509713</data>
    </edge>
    <edge source="CHN" target="SAU">
      <data key="d0">2765176</data>
    </edge>
    <edge source="CHN" target="IND">
      <data key="d0">344048188</data>
    </edge>
    <edge source="CHN" target="SGP">
      <data key="d0">24302</data>
    </edge>
    <edge source="CHN" target="VNM">
      <data key="d0">134978384</data>
    </edge>
    <edge source="CHN" target="SVN">
      <data key="d0">27720</data>
    </edge>
    <edge source="CHN" target="ZAF">
      <data key="d0">115414324</data>
    </edge>
    <edge source="CHN" target="ZWE">
      <data key="d0">119567</data>
    </edge>
    <edge source="CHN" target="THA">
      <data key="d0">5241286</data>
    </edge>
    <edge source="CHN" target="ARE">
      <data key="d0">831662</data>
    </edge>
    <edge source="CHN" target="TUN">
      <data key="d0">14512</data>
    </edge>
    <edge source="CHN" target="TUR">
      <data key="d0">22785002</data>
    </edge>
    <edge source="CHN" target="UKR">
      <data key="d0">13569735</data>
    </edge>
    <edge source="CHN" target="EGY">
      <data key="d0">9497265</data>
    </edge>
    <edge source="CHN" target="GBR">
      <data key="d0">69455007</data>
    </edge>
    <edge source="CHN" target="USA">
      <data key="d0">80865</data>
    </edge>
    <edge source="MEX" target="CRI">
      <data key="d0">52626</data>
    </edge>
    <edge source="MEX" target="SLV">
      <data key="d0">317225</data>
    </edge>
    <edge source="MEX" target="GTM">
      <data key="d0">562998</data>
    </edge>
    <edge source="MEX" target="USA">
      <data key="d0">51284</data>
    </edge>
    <edge source="USA" target="ARG">
      <data key="d0">8072411</data>
    </edge>
    <edge source="USA" target="AUS">
      <data key="d0">322827</data>
    </edge>
    <edge source="USA" target="AUT">
      <data key="d0">44266964</data>
    </edge>
    <edge source="USA" target="BEL">
      <data key="d0">108205684</data>
    </edge>
    <edge source="USA" target="BRA">
      <data key="d0">560261183</data>
    </edge>
    <edge source="USA" target="KHM">
      <data key="d0">40885</data>
    </edge>
    <edge source="USA" target="CAN">
      <data key="d0">520276774</data>
    </edge>
    <edge source="USA" target="CAF">
      <data key="d0">24940</data>
    </edge>
    <edge source="USA" target="LKA">
      <data key="d0">112516</data>
    </edge>
    <edge source="USA" target="CHL">
      <data key="d0">7368396</data>
    </edge>
    <edge source="USA" target="CHN">
      <data key="d0">125817062</data>
    </edge>
    <edge source="USA" target="COL">
      <data key="d0">69537</data>
    </edge>
    <edge source="USA" target="CRI">
      <data key="d0">168300</data>
    </edge>
    <edge source="USA" target="HRV">
      <data key="d0">112811574</data>
    </edge>
    <edge source="USA" target="DNK">
      <data key="d0">1869126</data>
    </edge>
    <edge source="USA" target="ECU">
      <data key="d0">201585</data>
    </edge>
    <edge source="USA" target="SLV">
      <data key="d0">221668</data>
    </edge>
    <edge source="USA" target="FIN">
      <data key="d0">41109592</data>
    </edge>
    <edge source="USA" target="FRA">
      <data key="d0">114080081</data>
    </edge>
    <edge source="USA" target="DEU">
      <data key="d0">227087921</data>
    </edge>
    <edge source="USA" target="GTM">
      <data key="d0">8221497</data>
    </edge>
    <edge source="USA" target="HND">
      <data key="d0">10195278</data>
    </edge>
    <edge source="USA" target="IDN">
      <data key="d0">497250</data>
    </edge>
    <edge source="USA" target="ISR">
      <data key="d0">293924</data>
    </edge>
    <edge source="USA" target="ITA">
      <data key="d0">194671827</data>
    </edge>
    <edge source="USA" target="JAM">
      <data key="d0">2833371</data>
    </edge>
    <edge source="USA" target="JPN">
      <data key="d0">400241791</data>
    </edge>
    <edge source="USA" target="KAZ">
      <data key="d0">14530</data>
    </edge>
    <edge source="USA" target="KOR">
      <data key="d0">313702003</data>
    </edge>
    <edge source="USA" target="LVA">
      <data key="d0">10899</data>
    </edge>
    <edge source="USA" target="MYS">
      <data key="d0">271824</data>
    </edge>
    <edge source="USA" target="MEX">
      <data key="d0">242038838</data>
    </edge>
    <edge source="USA" target="MAR">
      <data key="d0">53561745</data>
    </edge>
    <edge source="USA" target="NLD">
      <data key="d0">533406728</data>
    </edge>
    <edge source="USA" target="NZL">
      <data key="d0">130538</data>
    </edge>
    <edge source="USA" target="NIC">
      <data key="d0">39864</data>
    </edge>
    <edge source="USA" target="NOR">
      <data key="d0">10005364</data>
    </edge>
    <edge source="USA" target="PAN">
      <data key="d0">2095750</data>
    </edge>
    <edge source="USA" target="PER">
      <data key="d0">5849897</data>
    </edge>
    <edge source="USA" target="POL">
      <data key="d0">23268315</data>
    </edge>
    <edge source="USA" target="PRT">
      <data key="d0">3077760</data>
    </edge>
    <edge source="USA" target="ROU">
      <data key="d0">19669024</data>
    </edge>
    <edge source="USA" target="RUS">
      <data key="d0">26200</data>
    </edge>
    <edge source="USA" target="SAU">
      <data key="d0">1840096</data>
    </edge>
    <edge source="USA" target="SRB">
      <data key="d0">111741</data>
    </edge>
    <edge source="USA" target="IND">
      <data key="d0">324520100</data>
    </edge>
    <edge source="USA" target="SGP">
      <data key="d0">10148194</data>
    </edge>
    <edge source="USA" target="SVK">
      <data key="d0">41140</data>
    </edge>
    <edge source="USA" target="VNM">
      <data key="d0">352024</data>
    </edge>
    <edge source="USA" target="ZAF">
      <data key="d0">11462856</data>
    </edge>
    <edge source="USA" target="ESP">
      <data key="d0">90017615</data>
    </edge>
    <edge source="USA" target="SWE">
      <data key="d0">20494519</data>
    </edge>
    <edge source="USA" target="THA">
      <data key="d0">355612</data>
    </edge>
    <edge source="USA" target="ARE">
      <data key="d0">60719</data>
    </edge>
    <edge source="USA" target="TUR">
      <data key="d0">120033764</data>
    </edge>
    <edge source="USA" target="UKR">
      <data key="d0">209278826</data>
    </edge>
    <edge source="USA" target="EGY">
      <data key="d0">131720</data>
    </edge>
    <edge source="USA" target="GBR">
      <data key="d0">84987605</data>
    </edge>
    <edge source="USA" target="URY">
      <data key="d0">224533</data>
    </edge>
    <edge source="AUS" target="ARG">
      <data key="d0">64316955</data>
    </edge>
    <edge source="AUS" target="BEL">
      <data key="d0">19960461</data>
    </edge>
    <edge source="AUS" target="BRA">
      <data key="d0">600022564</data>
    </edge>
    <edge source="AUS" target="LKA">
      <data key="d0">23971</data>
    </edge>
    <edge source="AUS" target="CHL">
      <data key="d0">242367345</data>
    </edge>
    <edge source="AUS" target="CHN">
      <data key="d0">5596280993</data>
    </edge>
    <edge source="AUS" target="HRV">
      <data key="d0">8817968</data>
    </edge>
    <edge source="AUS" target="FIN">
      <data key="d0">5857502</data>
    </edge>
    <edge source="AUS" target="FRA">
      <data key="d0">417396798</data>
    </edge>
    <edge source="AUS" target="DEU">
      <data key="d0">72716675</data>
    </edge>
    <edge source="AUS" target="HKG">
      <data key="d0">22896974</data>
    </edge>
    <edge source="AUS" target="IDN">
      <data key="d0">217737391</data>
    </edge>
    <edge source="AUS" target="ITA">
      <data key="d0">88609907</data>
    </edge>
    <edge source="AUS" target="JPN">
      <data key="d0">8687512301</data>
    </edge>
    <edge source="AUS" target="KOR">
      <data key="d0">3490130784</data>
    </edge>
    <edge source="AUS" target="MYS">
      <data key="d0">412751267</data>
    </edge>
    <edge source="AUS" target="MEX">
      <data key="d0">131011020</data>
    </edge>
    <edge source="AUS" target="OMN">
      <data key="d0">831905</data>
    </edge>
    <edge source="AUS" target="NLD">
      <data key="d0">960826668</data>
    </edge>
    <edge source="AUS" target="NZL">
      <data key="d0">5152113</data>
    </edge>
    <edge source="AUS" target="PHL">
      <data key="d0">94012226</data>
    </edge>
    <edge source="AUS" target="POL">
      <data key="d0">160770052</data>
    </edge>
    <edge source="AUS" target="ROU">
      <data key="d0">5265404</data>
    </edge>
    <edge source="AUS" target="IND">
      <data key="d0">4500920665</data>
    </edge>
    <edge source="AUS" target="SGP">
      <data key="d0">18785</data>
    </edge>
    <edge source="AUS" target="VNM">
      <data key="d0">286922576</data>
    </edge>
    <edge source="AUS" target="SVN">
      <data key="d0">32543864</data>
    </edge>
    <edge source="AUS" target="ZAF">
      <data key="d0">121463215</data>
    </edge>
    <edge source="AUS" target="ESP">
      <data key="d0">124793117</data>
    </edge>
    <edge source="AUS" target="SWE">
      <data key="d0">142742114</data>
    </edge>
    <edge source="AUS" target="THA">
      <data key="d0">208331040</data>
    </edge>
    <edge source="AUS" target="ARE">
      <data key="d0">2419029</data>
    </edge>
    <edge source="AUS" target="TUR">
      <data key="d0">155281298</data>
    </edge>
    <edge source="AUS" target="UKR">
      <data key="d0">27482984</data>
    </edge>
    <edge source="AUS" target="EGY">
      <data key="d0">6632683</data>
    </edge>
    <edge source="AUS" target="GBR">
      <data key="d0">119500397</data>
    </edge>
    <edge source="AUS" target="USA">
      <data key="d0">50300725</data>
    </edge>
    <edge source="BEL" target="ALB">
      <data key="d0">1012666</data>
    </edge>
    <edge source="BEL" target="DZA">
      <data key="d0">57529</data>
    </edge>
    <edge source="BEL" target="AUT">
      <data key="d0">482751</data>
    </edge>
    <edge source="BEL" target="CAN">
      <data key="d0">47012</data>
    </edge>
    <edge source="BEL" target="CHL">
      <data key="d0">53617</data>
    </edge>
    <edge source="BEL" target="COL">
      <data key="d0">27345</data>
    </edge>
    <edge source="BEL" target="CZE">
      <data key="d0">137901</data>
    </edge>
    <edge source="BEL" target="DNK">
      <data key="d0">20081</data>
    </edge>
    <edge source="BEL" target="ECU">
      <data key="d0">29787</data>
    </edge>
    <edge source="BEL" target="ETH">
      <data key="d0">52526</data>
    </edge>
    <edge source="BEL" target="FIN">
      <data key="d0">958549</data>
    </edge>
    <edge source="BEL" target="FRA">
      <data key="d0">93251465</data>
    </edge>
    <edge source="BEL" target="DEU">
      <data key="d0">137377114</data>
    </edge>
    <edge source="BEL" target="HKG">
      <data key="d0">19572</data>
    </edge>
    <edge source="BEL" target="IDN">
      <data key="d0">16399</data>
    </edge>
    <edge source="BEL" target="IRL">
      <data key="d0">47875</data>
    </edge>
    <edge source="BEL" target="ITA">
      <data key="d0">78312</data>
    </edge>
    <edge source="BEL" target="KOR">
      <data key="d0">2445626</data>
    </edge>
    <edge source="BEL" target="NLD">
      <data key="d0">26034538</data>
    </edge>
    <edge source="BEL" target="NOR">
      <data key="d0">3371841</data>
    </edge>
    <edge source="BEL" target="PRT">
      <data key="d0">11067</data>
    </edge>
    <edge source="BEL" target="SEN">
      <data key="d0">52685</data>
    </edge>
    <edge source="BEL" target="SRB">
      <data key="d0">13357</data>
    </edge>
    <edge source="BEL" target="IND">
      <data key="d0">85152</data>
    </edge>
    <edge source="BEL" target="SVK">
      <data key="d0">135217</data>
    </edge>
    <edge source="BEL" target="ESP">
      <data key="d0">1501991</data>
    </edge>
    <edge source="BEL" target="SWE">
      <data key="d0">426215</data>
    </edge>
    <edge source="BEL" target="CHE">
      <data key="d0">415928</data>
    </edge>
    <edge source="BEL" target="ARE">
      <data key="d0">18933</data>
    </edge>
    <edge source="BEL" target="TUR">
      <data key="d0">22137</data>
    </edge>
    <edge source="BEL" target="GBR">
      <data key="d0">1380625</data>
    </edge>
    <edge source="BEL" target="USA">
      <data key="d0">7753424</data>
    </edge>
    <edge source="HRV" target="HUN">
      <data key="d0">17482</data>
    </edge>
    <edge source="HRV" target="ITA">
      <data key="d0">948311</data>
    </edge>
    <edge source="HRV" target="POL">
      <data key="d0">19644</data>
    </edge>
    <edge source="HRV" target="SVN">
      <data key="d0">10279</data>
    </edge>
    <edge source="FIN" target="AUT">
      <data key="d0">37077</data>
    </edge>
    <edge source="FIN" target="BEL">
      <data key="d0">1050193</data>
    </edge>
    <edge source="FIN" target="CZE">
      <data key="d0">47143</data>
    </edge>
    <edge source="FIN" target="DNK">
      <data key="d0">396035</data>
    </edge>
    <edge source="FIN" target="ETH">
      <data key="d0">27900</data>
    </edge>
    <edge source="FIN" target="EST">
      <data key="d0">163693</data>
    </edge>
    <edge source="FIN" target="FRA">
      <data key="d0">3292917</data>
    </edge>
    <edge source="FIN" target="DEU">
      <data key="d0">670304</data>
    </edge>
    <edge source="FIN" target="GRC">
      <data key="d0">207524</data>
    </edge>
    <edge source="FIN" target="ISR">
      <data key="d0">528727</data>
    </edge>
    <edge source="FIN" target="ITA">
      <data key="d0">403785</data>
    </edge>
    <edge source="FIN" target="JPN">
      <data key="d0">38121</data>
    </edge>
    <edge source="FIN" target="MOZ">
      <data key="d0">15405</data>
    </edge>
    <edge source="FIN" target="OMN">
      <data key="d0">36294</data>
    </edge>
    <edge source="FIN" target="NLD">
      <data key="d0">316097</data>
    </edge>
    <edge source="FIN" target="NOR">
      <data key="d0">2285938</data>
    </edge>
    <edge source="FIN" target="PAN">
      <data key="d0">15230</data>
    </edge>
    <edge source="FIN" target="POL">
      <data key="d0">73495</data>
    </edge>
    <edge source="FIN" target="PRT">
      <data key="d0">194351</data>
    </edge>
    <edge source="FIN" target="RUS">
      <data key="d0">196318</data>
    </edge>
    <edge source="FIN" target="SAU">
      <data key="d0">57961</data>
    </edge>
    <edge source="FIN" target="SVK">
      <data key="d0">81021</data>
    </edge>
    <edge source="FIN" target="VNM">
      <data key="d0">76672</data>
    </edge>
    <edge source="FIN" target="ZAF">
      <data key="d0">15159</data>
    </edge>
    <edge source="FIN" target="ESP">
      <data key="d0">1335946</data>
    </edge>
    <edge source="FIN" target="SWE">
      <data key="d0">784139</data>
    </edge>
    <edge source="FIN" target="TUR">
      <data key="d0">2240056</data>
    </edge>
    <edge source="FIN" target="GBR">
      <data key="d0">25891</data>
    </edge>
    <edge source="FIN" target="TZA">
      <data key="d0">20437</data>
    </edge>
    <edge source="FIN" target="USA">
      <data key="d0">314931</data>
    </edge>
    <edge source="FRA" target="BEL">
      <data key="d0">20098617</data>
    </edge>
    <edge source="FRA" target="BRA">
      <data key="d0">97231</data>
    </edge>
    <edge source="FRA" target="CMR">
      <data key="d0">11697</data>
    </edge>
    <edge source="FRA" target="DEU">
      <data key="d0">8960545</data>
    </edge>
    <edge source="FRA" target="ITA">
      <data key="d0">95774</data>
    </edge>
    <edge source="FRA" target="MYS">
      <data key="d0">10690</data>
    </edge>
    <edge source="FRA" target="NLD">
      <data key="d0">864571</data>
    </edge>
    <edge source="FRA" target="NOR">
      <data key="d0">1350053</data>
    </edge>
    <edge source="FRA" target="PRT">
      <data key="d0">493564</data>
    </edge>
    <edge source="FRA" target="SVN">
      <data key="d0">15934</data>
    </edge>
    <edge source="FRA" target="ESP">
      <data key="d0">888242</data>
    </edge>
    <edge source="FRA" target="CHE">
      <data key="d0">426582</data>
    </edge>
    <edge source="FRA" target="GBR">
      <data key="d0">346132</data>
    </edge>
    <edge source="DEU" target="ALB">
      <data key="d0">643532</data>
    </edge>
    <edge source="DEU" target="DZA">
      <data key="d0">1895948</data>
    </edge>
    <edge source="DEU" target="ARG">
      <data key="d0">40140</data>
    </edge>
    <edge source="DEU" target="AUS">
      <data key="d0">2497959</data>
    </edge>
    <edge source="DEU" target="AUT">
      <data key="d0">31992021</data>
    </edge>
    <edge source="DEU" target="BEL">
      <data key="d0">95088324</data>
    </edge>
    <edge source="DEU" target="BGR">
      <data key="d0">290008</data>
    </edge>
    <edge source="DEU" target="CAN">
      <data key="d0">389476</data>
    </edge>
    <edge source="DEU" target="LKA">
      <data key="d0">15623</data>
    </edge>
    <edge source="DEU" target="CHL">
      <data key="d0">174551</data>
    </edge>
    <edge source="DEU" target="CHN">
      <data key="d0">89428</data>
    </edge>
    <edge source="DEU" target="COL">
      <data key="d0">25142</data>
    </edge>
    <edge source="DEU" target="CRI">
      <data key="d0">40434</data>
    </edge>
    <edge source="DEU" target="HRV">
      <data key="d0">2710964</data>
    </edge>
    <edge source="DEU" target="CZE">
      <data key="d0">29412420</data>
    </edge>
    <edge source="DEU" target="DNK">
      <data key="d0">5278713</data>
    </edge>
    <edge source="DEU" target="SLV">
      <data key="d0">76632</data>
    </edge>
    <edge source="DEU" target="EST">
      <data key="d0">11500</data>
    </edge>
    <edge source="DEU" target="FIN">
      <data key="d0">26512</data>
    </edge>
    <edge source="DEU" target="FRA">
      <data key="d0">45353571</data>
    </edge>
    <edge source="DEU" target="GRC">
      <data key="d0">3349719</data>
    </edge>
    <edge source="DEU" target="HKG">
      <data key="d0">48859</data>
    </edge>
    <edge source="DEU" target="HUN">
      <data key="d0">4112598</data>
    </edge>
    <edge source="DEU" target="IDN">
      <data key="d0">26565</data>
    </edge>
    <edge source="DEU" target="IRL">
      <data key="d0">2760690</data>
    </edge>
    <edge source="DEU" target="ISR">
      <data key="d0">211553</data>
    </edge>
    <edge source="DEU" target="ITA">
      <data key="d0">27074003</data>
    </edge>
    <edge source="DEU" target="JPN">
      <data key="d0">2772815</data>
    </edge>
    <edge source="DEU" target="KAZ">
      <data key="d0">288232</data>
    </edge>
    <edge source="DEU" target="JOR">
      <data key="d0">57647</data>
    </edge>
    <edge source="DEU" target="KOR">
      <data key="d0">239534</data>
    </edge>
    <edge source="DEU" target="LBN">
      <data key="d0">662981</data>
    </edge>
    <edge source="DEU" target="LVA">
      <data key="d0">32901</data>
    </edge>
    <edge source="DEU" target="LTU">
      <data key="d0">26571</data>
    </edge>
    <edge source="DEU" target="MDG">
      <data key="d0">61071</data>
    </edge>
    <edge source="DEU" target="MYS">
      <data key="d0">564411</data>
    </edge>
    <edge source="DEU" target="MUS">
      <data key="d0">26832</data>
    </edge>
    <edge source="DEU" target="MAR">
      <data key="d0">2184257</data>
    </edge>
    <edge source="DEU" target="OMN">
      <data key="d0">670670</data>
    </edge>
    <edge source="DEU" target="NLD">
      <data key="d0">53023104</data>
    </edge>
    <edge source="DEU" target="NZL">
      <data key="d0">274939</data>
    </edge>
    <edge source="DEU" target="NOR">
      <data key="d0">426382</data>
    </edge>
    <edge source="DEU" target="PAN">
      <data key="d0">78686</data>
    </edge>
    <edge source="DEU" target="PER">
      <data key="d0">128198</data>
    </edge>
    <edge source="DEU" target="PHL">
      <data key="d0">24313</data>
    </edge>
    <edge source="DEU" target="POL">
      <data key="d0">32261194</data>
    </edge>
    <edge source="DEU" target="PRT">
      <data key="d0">2559247</data>
    </edge>
    <edge source="DEU" target="ROU">
      <data key="d0">2530439</data>
    </edge>
    <edge source="DEU" target="RUS">
      <data key="d0">2955486</data>
    </edge>
    <edge source="DEU" target="SAU">
      <data key="d0">1807572</data>
    </edge>
    <edge source="DEU" target="SRB">
      <data key="d0">649637</data>
    </edge>
    <edge source="DEU" target="SGP">
      <data key="d0">139319</data>
    </edge>
    <edge source="DEU" target="SVK">
      <data key="d0">2779538</data>
    </edge>
    <edge source="DEU" target="SVN">
      <data key="d0">3268321</data>
    </edge>
    <edge source="DEU" target="ZAF">
      <data key="d0">576135</data>
    </edge>
    <edge source="DEU" target="ESP">
      <data key="d0">85105041</data>
    </edge>
    <edge source="DEU" target="SWE">
      <data key="d0">2607821</data>
    </edge>
    <edge source="DEU" target="CHE">
      <data key="d0">23046699</data>
    </edge>
    <edge source="DEU" target="THA">
      <data key="d0">539323</data>
    </edge>
    <edge source="DEU" target="ARE">
      <data key="d0">656766</data>
    </edge>
    <edge source="DEU" target="TUN">
      <data key="d0">514235</data>
    </edge>
    <edge source="DEU" target="TUR">
      <data key="d0">1210109</data>
    </edge>
    <edge source="DEU" target="UKR">
      <data key="d0">20294</data>
    </edge>
    <edge source="DEU" target="MKD">
      <data key="d0">92763</data>
    </edge>
    <edge source="DEU" target="EGY">
      <data key="d0">194620</data>
    </edge>
    <edge source="DEU" target="GBR">
      <data key="d0">12025977</data>
    </edge>
    <edge source="DEU" target="USA">
      <data key="d0">263741</data>
    </edge>
    <edge source="HKG" target="CHN">
      <data key="d0">27062</data>
    </edge>
    <edge source="IDN" target="KHM">
      <data key="d0">68138982</data>
    </edge>
    <edge source="IDN" target="LKA">
      <data key="d0">5557487</data>
    </edge>
    <edge source="IDN" target="CHN">
      <data key="d0">3626359656</data>
    </edge>
    <edge source="IDN" target="FRA">
      <data key="d0">2654000</data>
    </edge>
    <edge source="IDN" target="GRC">
      <data key="d0">787500</data>
    </edge>
    <edge source="IDN" target="HKG">
      <data key="d0">404040773</data>
    </edge>
    <edge source="IDN" target="ITA">
      <data key="d0">67123678</data>
    </edge>
    <edge source="IDN" target="JPN">
      <data key="d0">1980595455</data>
    </edge>
    <edge source="IDN" target="KOR">
      <data key="d0">1244372857</data>
    </edge>
    <edge source="IDN" target="MYS">
      <data key="d0">813368210</data>
    </edge>
    <edge source="IDN" target="NZL">
      <data key="d0">14709564</data>
    </edge>
    <edge source="IDN" target="PAK">
      <data key="d0">73896034</data>
    </edge>
    <edge source="IDN" target="PHL">
      <data key="d0">796875560</data>
    </edge>
    <edge source="IDN" target="IND">
      <data key="d0">3304807163</data>
    </edge>
    <edge source="IDN" target="SGP">
      <data key="d0">27176401</data>
    </edge>
    <edge source="IDN" target="VNM">
      <data key="d0">106210478</data>
    </edge>
    <edge source="IDN" target="SVN">
      <data key="d0">15749258</data>
    </edge>
    <edge source="IDN" target="ESP">
      <data key="d0">211824490</data>
    </edge>
    <edge source="IDN" target="THA">
      <data key="d0">637350260</data>
    </edge>
    <edge source="IDN" target="ARE">
      <data key="d0">9869557</data>
    </edge>
    <edge source="IDN" target="TUR">
      <data key="d0">18877088</data>
    </edge>
    <edge source="IDN" target="UKR">
      <data key="d0">9490250</data>
    </edge>
    <edge source="IDN" target="USA">
      <data key="d0">27700724</data>
    </edge>
    <edge source="ITA" target="ALB">
      <data key="d0">404898</data>
    </edge>
    <edge source="ITA" target="DZA">
      <data key="d0">198814</data>
    </edge>
    <edge source="ITA" target="AUT">
      <data key="d0">5031748</data>
    </edge>
    <edge source="ITA" target="BEL">
      <data key="d0">2231667</data>
    </edge>
    <edge source="ITA" target="BRA">
      <data key="d0">218656</data>
    </edge>
    <edge source="ITA" target="BGR">
      <data key="d0">3314443</data>
    </edge>
    <edge source="ITA" target="CAN">
      <data key="d0">809725</data>
    </edge>
    <edge source="ITA" target="CHN">
      <data key="d0">75560</data>
    </edge>
    <edge source="ITA" target="HRV">
      <data key="d0">5831709</data>
    </edge>
    <edge source="ITA" target="CZE">
      <data key="d0">1304790</data>
    </edge>
    <edge source="ITA" target="FRA">
      <data key="d0">20217520</data>
    </edge>
    <edge source="ITA" target="DEU">
      <data key="d0">18506652</data>
    </edge>
    <edge source="ITA" target="GRC">
      <data key="d0">329346</data>
    </edge>
    <edge source="ITA" target="KAZ">
      <data key="d0">13200</data>
    </edge>
    <edge source="ITA" target="LBN">
      <data key="d0">29733</data>
    </edge>
    <edge source="ITA" target="MYS">
      <data key="d0">2380943</data>
    </edge>
    <edge source="ITA" target="MEX">
      <data key="d0">459905</data>
    </edge>
    <edge source="ITA" target="MAR">
      <data key="d0">22784</data>
    </edge>
    <edge source="ITA" target="NLD">
      <data key="d0">9570758</data>
    </edge>
    <edge source="ITA" target="PAK">
      <data key="d0">6146983</data>
    </edge>
    <edge source="ITA" target="POL">
      <data key="d0">69685</data>
    </edge>
    <edge source="ITA" target="PRT">
      <data key="d0">22620</data>
    </edge>
    <edge source="ITA" target="ROU">
      <data key="d0">133774</data>
    </edge>
    <edge source="ITA" target="SRB">
      <data key="d0">27637</data>
    </edge>
    <edge source="ITA" target="SVN">
      <data key="d0">1708776</data>
    </edge>
    <edge source="ITA" target="ESP">
      <data key="d0">5606299</data>
    </edge>
    <edge source="ITA" target="SWE">
      <data key="d0">1495665</data>
    </edge>
    <edge source="ITA" target="CHE">
      <data key="d0">3503939</data>
    </edge>
    <edge source="ITA" target="ARE">
      <data key="d0">167582</data>
    </edge>
    <edge source="ITA" target="TUN">
      <data key="d0">788954</data>
    </edge>
    <edge source="ITA" target="TUR">
      <data key="d0">17820915</data>
    </edge>
    <edge source="ITA" target="MKD">
      <data key="d0">37417</data>
    </edge>
    <edge source="ITA" target="GBR">
      <data key="d0">12722</data>
    </edge>
    <edge source="ITA" target="USA">
      <data key="d0">2841578</data>
    </edge>
    <edge source="JPN" target="CHN">
      <data key="d0">152339</data>
    </edge>
    <edge source="JPN" target="IDN">
      <data key="d0">1026144</data>
    </edge>
    <edge source="JPN" target="KOR">
      <data key="d0">17643</data>
    </edge>
    <edge source="JPN" target="MYS">
      <data key="d0">13282833</data>
    </edge>
    <edge source="JPN" target="PHL">
      <data key="d0">48251</data>
    </edge>
    <edge source="JPN" target="SAU">
      <data key="d0">15727</data>
    </edge>
    <edge source="JPN" target="IND">
      <data key="d0">54094353</data>
    </edge>
    <edge source="JPN" target="VNM">
      <data key="d0">1557093</data>
    </edge>
    <edge source="JPN" target="THA">
      <data key="d0">109392</data>
    </edge>
    <edge source="JPN" target="GBR">
      <data key="d0">79275468</data>
    </edge>
    <edge source="JPN" target="USA">
      <data key="d0">543012</data>
    </edge>
    <edge source="KOR" target="CHN">
      <data key="d0">19901</data>
    </edge>
    <edge source="KOR" target="IDN">
      <data key="d0">93751</data>
    </edge>
    <edge source="KOR" target="JPN">
      <data key="d0">48520</data>
    </edge>
    <edge source="KOR" target="MYS">
      <data key="d0">135840</data>
    </edge>
    <edge source="KOR" target="NLD">
      <data key="d0">179072</data>
    </edge>
    <edge source="KOR" target="PHL">
      <data key="d0">16716</data>
    </edge>
    <edge source="KOR" target="VNM">
      <data key="d0">36839</data>
    </edge>
    <edge source="MYS" target="BEL">
      <data key="d0">130958</data>
    </edge>
    <edge source="MYS" target="CHN">
      <data key="d0">4205037</data>
    </edge>
    <edge source="MYS" target="IDN">
      <data key="d0">850569</data>
    </edge>
    <edge source="MYS" target="SAU">
      <data key="d0">29493</data>
    </edge>
    <edge source="MYS" target="IND">
      <data key="d0">2382645</data>
    </edge>
    <edge source="MYS" target="SGP">
      <data key="d0">2140823</data>
    </edge>
    <edge source="MYS" target="VNM">
      <data key="d0">6168415</data>
    </edge>
    <edge source="OMN" target="ARE">
      <data key="d0">10861</data>
    </edge>
    <edge source="NLD" target="ALB">
      <data key="d0">50760</data>
    </edge>
    <edge source="NLD" target="ARG">
      <data key="d0">277485</data>
    </edge>
    <edge source="NLD" target="AUS">
      <data key="d0">5847698</data>
    </edge>
    <edge source="NLD" target="AUT">
      <data key="d0">2398252</data>
    </edge>
    <edge source="NLD" target="BEL">
      <data key="d0">45370986</data>
    </edge>
    <edge source="NLD" target="BRA">
      <data key="d0">143612</data>
    </edge>
    <edge source="NLD" target="BGR">
      <data key="d0">198860</data>
    </edge>
    <edge source="NLD" target="BLR">
      <data key="d0">20620</data>
    </edge>
    <edge source="NLD" target="CAN">
      <data key="d0">975923</data>
    </edge>
    <edge source="NLD" target="LKA">
      <data key="d0">23807</data>
    </edge>
    <edge source="NLD" target="CHL">
      <data key="d0">2570910</data>
    </edge>
    <edge source="NLD" target="CHN">
      <data key="d0">665063</data>
    </edge>
    <edge source="NLD" target="CRI">
      <data key="d0">19918</data>
    </edge>
    <edge source="NLD" target="HRV">
      <data key="d0">265329</data>
    </edge>
    <edge source="NLD" target="CZE">
      <data key="d0">1034150</data>
    </edge>
    <edge source="NLD" target="DNK">
      <data key="d0">10985104</data>
    </edge>
    <edge source="NLD" target="ETH">
      <data key="d0">38987</data>
    </edge>
    <edge source="NLD" target="EST">
      <data key="d0">733791</data>
    </edge>
    <edge source="NLD" target="FIN">
      <data key="d0">557513</data>
    </edge>
    <edge source="NLD" target="FRA">
      <data key="d0">68340848</data>
    </edge>
    <edge source="NLD" target="DEU">
      <data key="d0">472213736</data>
    </edge>
    <edge source="NLD" target="GHA">
      <data key="d0">42128</data>
    </edge>
    <edge source="NLD" target="GRC">
      <data key="d0">578258</data>
    </edge>
    <edge source="NLD" target="HKG">
      <data key="d0">199280</data>
    </edge>
    <edge source="NLD" target="HUN">
      <data key="d0">864966</data>
    </edge>
    <edge source="NLD" target="IDN">
      <data key="d0">102066</data>
    </edge>
    <edge source="NLD" target="IRL">
      <data key="d0">13519466</data>
    </edge>
    <edge source="NLD" target="ISR">
      <data key="d0">166084</data>
    </edge>
    <edge source="NLD" target="ITA">
      <data key="d0">7850311</data>
    </edge>
    <edge source="NLD" target="JPN">
      <data key="d0">652149</data>
    </edge>
    <edge source="NLD" target="JOR">
      <data key="d0">38959</data>
    </edge>
    <edge source="NLD" target="KOR">
      <data key="d0">530238</data>
    </edge>
    <edge source="NLD" target="LBN">
      <data key="d0">339066</data>
    </edge>
    <edge source="NLD" target="LVA">
      <data key="d0">756555</data>
    </edge>
    <edge source="NLD" target="LTU">
      <data key="d0">208889</data>
    </edge>
    <edge source="NLD" target="MYS">
      <data key="d0">1222081</data>
    </edge>
    <edge source="NLD" target="MEX">
      <data key="d0">24210610</data>
    </edge>
    <edge source="NLD" target="MAR">
      <data key="d0">245915</data>
    </edge>
    <edge source="NLD" target="OMN">
      <data key="d0">223375</data>
    </edge>
    <edge source="NLD" target="NAM">
      <data key="d0">10853</data>
    </edge>
    <edge source="NLD" target="NZL">
      <data key="d0">327862</data>
    </edge>
    <edge source="NLD" target="NOR">
      <data key="d0">52583028</data>
    </edge>
    <edge source="NLD" target="PER">
      <data key="d0">312624</data>
    </edge>
    <edge source="NLD" target="PHL">
      <data key="d0">62588</data>
    </edge>
    <edge source="NLD" target="POL">
      <data key="d0">3371990</data>
    </edge>
    <edge source="NLD" target="PRT">
      <data key="d0">2082318</data>
    </edge>
    <edge source="NLD" target="ROU">
      <data key="d0">1190922</data>
    </edge>
    <edge source="NLD" target="RUS">
      <data key="d0">6829562</data>
    </edge>
    <edge source="NLD" target="SAU">
      <data key="d0">361442</data>
    </edge>
    <edge source="NLD" target="SRB">
      <data key="d0">23463</data>
    </edge>
    <edge source="NLD" target="IND">
      <data key="d0">136917</data>
    </edge>
    <edge source="NLD" target="SGP">
      <data key="d0">70187</data>
    </edge>
    <edge source="NLD" target="SVK">
      <data key="d0">1206746</data>
    </edge>
    <edge source="NLD" target="SVN">
      <data key="d0">249887</data>
    </edge>
    <edge source="NLD" target="ZAF">
      <data key="d0">6774075</data>
    </edge>
    <edge source="NLD" target="ZWE">
      <data key="d0">127327</data>
    </edge>
    <edge source="NLD" target="ESP">
      <data key="d0">15883435</data>
    </edge>
    <edge source="NLD" target="SWE">
      <data key="d0">4124030</data>
    </edge>
    <edge source="NLD" target="CHE">
      <data key="d0">1592101</data>
    </edge>
    <edge source="NLD" target="THA">
      <data key="d0">598950</data>
    </edge>
    <edge source="NLD" target="ARE">
      <data key="d0">338261</data>
    </edge>
    <edge source="NLD" target="TUN">
      <data key="d0">68101</data>
    </edge>
    <edge source="NLD" target="TUR">
      <data key="d0">192494</data>
    </edge>
    <edge source="NLD" target="EGY">
      <data key="d0">1897420</data>
    </edge>
    <edge source="NLD" target="GBR">
      <data key="d0">52625148</data>
    </edge>
    <edge source="NLD" target="TZA">
      <data key="d0">31609</data>
    </edge>
    <edge source="NLD" target="USA">
      <data key="d0">3231469</data>
    </edge>
    <edge source="NLD" target="URY">
      <data key="d0">45699</data>
    </edge>
    <edge source="NZL" target="AUS">
      <data key="d0">125631</data>
    </edge>
    <edge source="NZL" target="ROU">
      <data key="d0">24345</data>
    </edge>
    <edge source="PHL" target="CHN">
      <data key="d0">299682497</data>
    </edge>
    <edge source="PHL" target="HKG">
      <data key="d0">6484673</data>
    </edge>
    <edge source="PHL" target="KOR">
      <data key="d0">25293</data>
    </edge>
    <edge source="PHL" target="IND">
      <data key="d0">1925000</data>
    </edge>
    <edge source="PHL" target="THA">
      <data key="d0">11530839</data>
    </edge>
    <edge source="POL" target="AUT">
      <data key="d0">197513752</data>
    </edge>
    <edge source="POL" target="BEL">
      <data key="d0">1586371</data>
    </edge>
    <edge source="POL" target="BGR">
      <data key="d0">36247</data>
    </edge>
    <edge source="POL" target="BLR">
      <data key="d0">7053056</data>
    </edge>
    <edge source="POL" target="HRV">
      <data key="d0">1153250</data>
    </edge>
    <edge source="POL" target="CZE">
      <data key="d0">284235653</data>
    </edge>
    <edge source="POL" target="DNK">
      <data key="d0">12032932</data>
    </edge>
    <edge source="POL" target="EST">
      <data key="d0">61652</data>
    </edge>
    <edge source="POL" target="FIN">
      <data key="d0">16134400</data>
    </edge>
    <edge source="POL" target="FRA">
      <data key="d0">38929346</data>
    </edge>
    <edge source="POL" target="GEO">
      <data key="d0">10638</data>
    </edge>
    <edge source="POL" target="DEU">
      <data key="d0">375296732</data>
    </edge>
    <edge source="POL" target="GRC">
      <data key="d0">441350</data>
    </edge>
    <edge source="POL" target="HUN">
      <data key="d0">14545017</data>
    </edge>
    <edge source="POL" target="IRL">
      <data key="d0">15113854</data>
    </edge>
    <edge source="POL" target="ITA">
      <data key="d0">153186906</data>
    </edge>
    <edge source="POL" target="JOR">
      <data key="d0">1489908</data>
    </edge>
    <edge source="POL" target="LBN">
      <data key="d0">5039820</data>
    </edge>
    <edge source="POL" target="LVA">
      <data key="d0">187084</data>
    </edge>
    <edge source="POL" target="LTU">
      <data key="d0">368177</data>
    </edge>
    <edge source="POL" target="MYS">
      <data key="d0">28695</data>
    </edge>
    <edge source="POL" target="MEX">
      <data key="d0">327539</data>
    </edge>
    <edge source="POL" target="MAR">
      <data key="d0">18394706</data>
    </edge>
    <edge source="POL" target="NLD">
      <data key="d0">9714032</data>
    </edge>
    <edge source="POL" target="NOR">
      <data key="d0">47675268</data>
    </edge>
    <edge source="POL" target="PAK">
      <data key="d0">9616320</data>
    </edge>
    <edge source="POL" target="ROU">
      <data key="d0">110435096</data>
    </edge>
    <edge source="POL" target="RUS">
      <data key="d0">17956641</data>
    </edge>
    <edge source="POL" target="SRB">
      <data key="d0">16157342</data>
    </edge>
    <edge source="POL" target="IND">
      <data key="d0">87609070</data>
    </edge>
    <edge source="POL" target="SVK">
      <data key="d0">82619359</data>
    </edge>
    <edge source="POL" target="SVN">
      <data key="d0">1859285</data>
    </edge>
    <edge source="POL" target="ZAF">
      <data key="d0">13441577</data>
    </edge>
    <edge source="POL" target="ESP">
      <data key="d0">8412106</data>
    </edge>
    <edge source="POL" target="SWE">
      <data key="d0">11142356</data>
    </edge>
    <edge source="POL" target="CHE">
      <data key="d0">296679</data>
    </edge>
    <edge source="POL" target="TUR">
      <data key="d0">29804259</data>
    </edge>
    <edge source="POL" target="UKR">
      <data key="d0">165006027</data>
    </edge>
    <edge source="POL" target="EGY">
      <data key="d0">25204575</data>
    </edge>
    <edge source="POL" target="GBR">
      <data key="d0">11051734</data>
    </edge>
    <edge source="POL" target="USA">
      <data key="d0">6793261</data>
    </edge>
    <edge source="ROU" target="DEU">
      <data key="d0">11755</data>
    </edge>
    <edge source="ROU" target="MDA">
      <data key="d0">36670</data>
    </edge>
    <edge source="ROU" target="SRB">
      <data key="d0">334797</data>
    </edge>
    <edge source="ROU" target="GBR">
      <data key="d0">11738</data>
    </edge>
    <edge source="IND" target="LKA">
      <data key="d0">124624</data>
    </edge>
    <edge source="IND" target="GRC">
      <data key="d0">11513</data>
    </edge>
    <edge source="IND" target="JOR">
      <data key="d0">106617</data>
    </edge>
    <edge source="IND" target="MDG">
      <data key="d0">73976</data>
    </edge>
    <edge source="IND" target="MYS">
      <data key="d0">43478</data>
    </edge>
    <edge source="IND" target="OMN">
      <data key="d0">522309</data>
    </edge>
    <edge source="IND" target="PAK">
      <data key="d0">1198313</data>
    </edge>
    <edge source="IND" target="RUS">
      <data key="d0">107691</data>
    </edge>
    <edge source="IND" target="SAU">
      <data key="d0">1593402</data>
    </edge>
    <edge source="IND" target="SGP">
      <data key="d0">160335</data>
    </edge>
    <edge source="IND" target="ZAF">
      <data key="d0">67836</data>
    </edge>
    <edge source="IND" target="THA">
      <data key="d0">211454</data>
    </edge>
    <edge source="IND" target="ARE">
      <data key="d0">3712997</data>
    </edge>
    <edge source="IND" target="EGY">
      <data key="d0">16215</data>
    </edge>
    <edge source="IND" target="TZA">
      <data key="d0">31514</data>
    </edge>
    <edge source="SGP" target="IDN">
      <data key="d0">34761</data>
    </edge>
    <edge source="SGP" target="MYS">
      <data key="d0">77029</data>
    </edge>
    <edge source="VNM" target="KHM">
      <data key="d0">369000</data>
    </edge>
    <edge source="VNM" target="CAF">
      <data key="d0">2177984</data>
    </edge>
    <edge source="VNM" target="LKA">
      <data key="d0">24978</data>
    </edge>
    <edge source="VNM" target="CHN">
      <data key="d0">1728139</data>
    </edge>
    <edge source="VNM" target="IDN">
      <data key="d0">10112450</data>
    </edge>
    <edge source="VNM" target="JPN">
      <data key="d0">63122883</data>
    </edge>
    <edge source="VNM" target="KOR">
      <data key="d0">7663194</data>
    </edge>
    <edge source="VNM" target="MYS">
      <data key="d0">16575539</data>
    </edge>
    <edge source="VNM" target="PHL">
      <data key="d0">7044976</data>
    </edge>
    <edge source="VNM" target="IND">
      <data key="d0">5045787</data>
    </edge>
    <edge source="VNM" target="SGP">
      <data key="d0">4251000</data>
    </edge>
    <edge source="VNM" target="THA">
      <data key="d0">7180732</data>
    </edge>
    <edge source="SVN" target="AUT">
      <data key="d0">185074</data>
    </edge>
    <edge source="SVN" target="BGR">
      <data key="d0">10213</data>
    </edge>
    <edge source="SVN" target="HRV">
      <data key="d0">252699</data>
    </edge>
    <edge source="SVN" target="DEU">
      <data key="d0">13836</data>
    </edge>
    <edge source="SVN" target="HUN">
      <data key="d0">86847</data>
    </edge>
    <edge source="SVN" target="SRB">
      <data key="d0">272340</data>
    </edge>
    <edge source="SVN" target="MKD">
      <data key="d0">49190</data>
    </edge>
    <edge source="ZAF" target="ALB">
      <data key="d0">1958075</data>
    </edge>
    <edge source="ZAF" target="ARG">
      <data key="d0">13511225</data>
    </edge>
    <edge source="ZAF" target="BEL">
      <data key="d0">37404</data>
    </edge>
    <edge source="ZAF" target="BWA">
      <data key="d0">459128</data>
    </edge>
    <edge source="ZAF" target="BRA">
      <data key="d0">50690347</data>
    </edge>
    <edge source="ZAF" target="BGR">
      <data key="d0">2772886</data>
    </edge>
    <edge source="ZAF" target="CAN">
      <data key="d0">1936700</data>
    </edge>
    <edge source="ZAF" target="LKA">
      <data key="d0">120052272</data>
    </edge>
    <edge source="ZAF" target="CHN">
      <data key="d0">4070688</data>
    </edge>
    <edge source="ZAF" target="BEN">
      <data key="d0">6621778</data>
    </edge>
    <edge source="ZAF" target="DNK">
      <data key="d0">23429978</data>
    </edge>
    <edge source="ZAF" target="ETH">
      <data key="d0">2343935</data>
    </edge>
    <edge source="ZAF" target="FRA">
      <data key="d0">48545926</data>
    </edge>
    <edge source="ZAF" target="DEU">
      <data key="d0">10290019</data>
    </edge>
    <edge source="ZAF" target="GHA">
      <data key="d0">4800827</data>
    </edge>
    <edge source="ZAF" target="IRL">
      <data key="d0">4064752</data>
    </edge>
    <edge source="ZAF" target="ISR">
      <data key="d0">67617211</data>
    </edge>
    <edge source="ZAF" target="ITA">
      <data key="d0">154684311</data>
    </edge>
    <edge source="ZAF" target="JOR">
      <data key="d0">9962136</data>
    </edge>
    <edge source="ZAF" target="KOR">
      <data key="d0">170113729</data>
    </edge>
    <edge source="ZAF" target="MDG">
      <data key="d0">28064063</data>
    </edge>
    <edge source="ZAF" target="MYS">
      <data key="d0">61948217</data>
    </edge>
    <edge source="ZAF" target="MRT">
      <data key="d0">2346851</data>
    </edge>
    <edge source="ZAF" target="MUS">
      <data key="d0">38174533</data>
    </edge>
    <edge source="ZAF" target="MEX">
      <data key="d0">8492307</data>
    </edge>
    <edge source="ZAF" target="MAR">
      <data key="d0">120731530</data>
    </edge>
    <edge source="ZAF" target="MOZ">
      <data key="d0">32330684</data>
    </edge>
    <edge source="ZAF" target="OMN">
      <data key="d0">707653</data>
    </edge>
    <edge source="ZAF" target="NAM">
      <data key="d0">411372</data>
    </edge>
    <edge source="ZAF" target="NLD">
      <data key="d0">160846299</data>
    </edge>
    <edge source="ZAF" target="NZL">
      <data key="d0">37676</data>
    </edge>
    <edge source="ZAF" target="PAK">
      <data key="d0">279418074</data>
    </edge>
    <edge source="ZAF" target="PRT">
      <data key="d0">8226786</data>
    </edge>
    <edge source="ZAF" target="ROU">
      <data key="d0">8600817</data>
    </edge>
    <edge source="ZAF" target="SAU">
      <data key="d0">526081</data>
    </edge>
    <edge source="ZAF" target="SEN">
      <data key="d0">43383293</data>
    </edge>
    <edge source="ZAF" target="IND">
      <data key="d0">1734371809</data>
    </edge>
    <edge source="ZAF" target="SGP">
      <data key="d0">5891823</data>
    </edge>
    <edge source="ZAF" target="VNM">
      <data key="d0">20674891</data>
    </edge>
    <edge source="ZAF" target="ZWE">
      <data key="d0">2612169</data>
    </edge>
    <edge source="ZAF" target="ESP">
      <data key="d0">55465157</data>
    </edge>
    <edge source="ZAF" target="SWE">
      <data key="d0">769269</data>
    </edge>
    <edge source="ZAF" target="TGO">
      <data key="d0">8314674</data>
    </edge>
    <edge source="ZAF" target="ARE">
      <data key="d0">98380647</data>
    </edge>
    <edge source="ZAF" target="TUR">
      <data key="d0">99414673</data>
    </edge>
    <edge source="ZAF" target="UKR">
      <data key="d0">8627511</data>
    </edge>
    <edge source="ZAF" target="EGY">
      <data key="d0">95057832</data>
    </edge>
    <edge source="ZAF" target="GBR">
      <data key="d0">6850859</data>
    </edge>
    <edge source="ZAF" target="TZA">
      <data key="d0">2188750</data>
    </edge>
    <edge source="ZAF" target="USA">
      <data key="d0">15297083</data>
    </edge>
    <edge source="ESP" target="DZA">
      <data key="d0">498744</data>
    </edge>
    <edge source="ESP" target="AUS">
      <data key="d0">852425</data>
    </edge>
    <edge source="ESP" target="BEL">
      <data key="d0">31905</data>
    </edge>
    <edge source="ESP" target="LKA">
      <data key="d0">43198</data>
    </edge>
    <edge source="ESP" target="CHL">
      <data key="d0">29653</data>
    </edge>
    <edge source="ESP" target="HRV">
      <data key="d0">9175281</data>
    </edge>
    <edge source="ESP" target="FIN">
      <data key="d0">494961</data>
    </edge>
    <edge source="ESP" target="FRA">
      <data key="d0">20099279</data>
    </edge>
    <edge source="ESP" target="GEO">
      <data key="d0">891548</data>
    </edge>
    <edge source="ESP" target="DEU">
      <data key="d0">437581</data>
    </edge>
    <edge source="ESP" target="GRC">
      <data key="d0">553211</data>
    </edge>
    <edge source="ESP" target="IRL">
      <data key="d0">2198719</data>
    </edge>
    <edge source="ESP" target="ITA">
      <data key="d0">15758912</data>
    </edge>
    <edge source="ESP" target="JPN">
      <data key="d0">34551</data>
    </edge>
    <edge source="ESP" target="LVA">
      <data key="d0">19689</data>
    </edge>
    <edge source="ESP" target="MYS">
      <data key="d0">347386</data>
    </edge>
    <edge source="ESP" target="MEX">
      <data key="d0">2462232</data>
    </edge>
    <edge source="ESP" target="MAR">
      <data key="d0">10061957</data>
    </edge>
    <edge source="ESP" target="NLD">
      <data key="d0">327873</data>
    </edge>
    <edge source="ESP" target="NOR">
      <data key="d0">4230276</data>
    </edge>
    <edge source="ESP" target="PAK">
      <data key="d0">43107</data>
    </edge>
    <edge source="ESP" target="PER">
      <data key="d0">17771</data>
    </edge>
    <edge source="ESP" target="PRT">
      <data key="d0">9077428</data>
    </edge>
    <edge source="ESP" target="SAU">
      <data key="d0">92355</data>
    </edge>
    <edge source="ESP" target="SEN">
      <data key="d0">10915</data>
    </edge>
    <edge source="ESP" target="ZAF">
      <data key="d0">888242</data>
    </edge>
    <edge source="ESP" target="SWE">
      <data key="d0">3720250</data>
    </edge>
    <edge source="ESP" target="THA">
      <data key="d0">236969</data>
    </edge>
    <edge source="ESP" target="TUN">
      <data key="d0">49779</data>
    </edge>
    <edge source="ESP" target="TUR">
      <data key="d0">641090</data>
    </edge>
    <edge source="ESP" target="EGY">
      <data key="d0">10338</data>
    </edge>
    <edge source="ESP" target="GBR">
      <data key="d0">12326477</data>
    </edge>
    <edge source="SWE" target="AUT">
      <data key="d0">75777</data>
    </edge>
    <edge source="SWE" target="BEL">
      <data key="d0">593352</data>
    </edge>
    <edge source="SWE" target="DNK">
      <data key="d0">3852110</data>
    </edge>
    <edge source="SWE" target="EST">
      <data key="d0">15085</data>
    </edge>
    <edge source="SWE" target="FIN">
      <data key="d0">4219183</data>
    </edge>
    <edge source="SWE" target="DEU">
      <data key="d0">756015</data>
    </edge>
    <edge source="SWE" target="KOR">
      <data key="d0">697896</data>
    </edge>
    <edge source="SWE" target="NLD">
      <data key="d0">8921912</data>
    </edge>
    <edge source="SWE" target="NOR">
      <data key="d0">2056969</data>
    </edge>
    <edge source="SWE" target="POL">
      <data key="d0">41747</data>
    </edge>
    <edge source="SWE" target="ZAF">
      <data key="d0">40929</data>
    </edge>
    <edge source="SWE" target="GBR">
      <data key="d0">726897</data>
    </edge>
    <edge source="THA" target="KHM">
      <data key="d0">312998</data>
    </edge>
    <edge source="THA" target="IDN">
      <data key="d0">461431</data>
    </edge>
    <edge source="THA" target="JPN">
      <data key="d0">411547</data>
    </edge>
    <edge source="THA" target="KOR">
      <data key="d0">26465</data>
    </edge>
    <edge source="THA" target="MYS">
      <data key="d0">1263872</data>
    </edge>
    <edge source="THA" target="POL">
      <data key="d0">38568</data>
    </edge>
    <edge source="THA" target="SGP">
      <data key="d0">1006226</data>
    </edge>
    <edge source="THA" target="VNM">
      <data key="d0">92603</data>
    </edge>
    <edge source="ARE" target="AZE">
      <data key="d0">283539</data>
    </edge>
    <edge source="ARE" target="ETH">
      <data key="d0">181282</data>
    </edge>
    <edge source="ARE" target="OMN">
      <data key="d0">119890</data>
    </edge>
    <edge source="ARE" target="TZA">
      <data key="d0">22812</data>
    </edge>
    <edge source="TUR" target="AZE">
      <data key="d0">97680</data>
    </edge>
    <edge source="TUR" target="BGR">
      <data key="d0">57286</data>
    </edge>
    <edge source="TUR" target="GEO">
      <data key="d0">395743</data>
    </edge>
    <edge source="TUR" target="JOR">
      <data key="d0">22346</data>
    </edge>
    <edge source="TUR" target="LBN">
      <data key="d0">114240</data>
    </edge>
    <edge source="TUR" target="MAR">
      <data key="d0">19800</data>
    </edge>
    <edge source="TUR" target="PAN">
      <data key="d0">105379</data>
    </edge>
    <edge source="TUR" target="RUS">
      <data key="d0">122355</data>
    </edge>
    <edge source="TUR" target="SAU">
      <data key="d0">18432</data>
    </edge>
    <edge source="TUR" target="TUN">
      <data key="d0">10500</data>
    </edge>
    <edge source="UKR" target="AZE">
      <data key="d0">27473</data>
    </edge>
    <edge source="UKR" target="BGR">
      <data key="d0">4675491</data>
    </edge>
    <edge source="UKR" target="BLR">
      <data key="d0">3510044</data>
    </edge>
    <edge source="UKR" target="EST">
      <data key="d0">151779</data>
    </edge>
    <edge source="UKR" target="FIN">
      <data key="d0">1068892</data>
    </edge>
    <edge source="UKR" target="GEO">
      <data key="d0">9064265</data>
    </edge>
    <edge source="UKR" target="DEU">
      <data key="d0">25726</data>
    </edge>
    <edge source="UKR" target="HUN">
      <data key="d0">55517</data>
    </edge>
    <edge source="UKR" target="ITA">
      <data key="d0">1308423</data>
    </edge>
    <edge source="UKR" target="LTU">
      <data key="d0">2272832</data>
    </edge>
    <edge source="UKR" target="MDA">
      <data key="d0">886259</data>
    </edge>
    <edge source="UKR" target="POL">
      <data key="d0">1576444</data>
    </edge>
    <edge source="UKR" target="ROU">
      <data key="d0">545479</data>
    </edge>
    <edge source="UKR" target="RUS">
      <data key="d0">8910964</data>
    </edge>
    <edge source="UKR" target="SAU">
      <data key="d0">27471</data>
    </edge>
    <edge source="UKR" target="SRB">
      <data key="d0">974480</data>
    </edge>
    <edge source="UKR" target="SVK">
      <data key="d0">27608974</data>
    </edge>
    <edge source="UKR" target="ARE">
      <data key="d0">544939</data>
    </edge>
    <edge source="UKR" target="TUR">
      <data key="d0">14240409</data>
    </edge>
    <edge source="EGY" target="BEL">
      <data key="d0">2112250</data>
    </edge>
    <edge source="EGY" target="FRA">
      <data key="d0">2035126</data>
    </edge>
    <edge source="EGY" target="PSE">
      <data key="d0">11435</data>
    </edge>
    <edge source="EGY" target="DEU">
      <data key="d0">4511200</data>
    </edge>
    <edge source="EGY" target="GRC">
      <data key="d0">199496</data>
    </edge>
    <edge source="EGY" target="HUN">
      <data key="d0">35195</data>
    </edge>
    <edge source="EGY" target="ITA">
      <data key="d0">7953985</data>
    </edge>
    <edge source="EGY" target="JPN">
      <data key="d0">896417</data>
    </edge>
    <edge source="EGY" target="JOR">
      <data key="d0">146911</data>
    </edge>
    <edge source="EGY" target="OMN">
      <data key="d0">710396</data>
    </edge>
    <edge source="EGY" target="NLD">
      <data key="d0">2655071</data>
    </edge>
    <edge source="EGY" target="POL">
      <data key="d0">712934</data>
    </edge>
    <edge source="EGY" target="ROU">
      <data key="d0">131666</data>
    </edge>
    <edge source="EGY" target="SAU">
      <data key="d0">10049810</data>
    </edge>
    <edge source="EGY" target="IND">
      <data key="d0">1008293</data>
    </edge>
    <edge source="EGY" target="SVN">
      <data key="d0">160772</data>
    </edge>
    <edge source="EGY" target="ESP">
      <data key="d0">666160</data>
    </edge>
    <edge source="EGY" target="SWE">
      <data key="d0">432519</data>
    </edge>
    <edge source="EGY" target="ARE">
      <data key="d0">4029462</data>
    </edge>
    <edge source="EGY" target="TUN">
      <data key="d0">38047</data>
    </edge>
    <edge source="EGY" target="TUR">
      <data key="d0">3166867</data>
    </edge>
    <edge source="EGY" target="GBR">
      <data key="d0">1001020</data>
    </edge>
    <edge source="GBR" target="ARG">
      <data key="d0">31436</data>
    </edge>
    <edge source="GBR" target="AUS">
      <data key="d0">146212</data>
    </edge>
    <edge source="GBR" target="BEL">
      <data key="d0">10092079</data>
    </edge>
    <edge source="GBR" target="CAN">
      <data key="d0">693498</data>
    </edge>
    <edge source="GBR" target="CHL">
      <data key="d0">16096</data>
    </edge>
    <edge source="GBR" target="CHN">
      <data key="d0">25916</data>
    </edge>
    <edge source="GBR" target="DNK">
      <data key="d0">13308</data>
    </edge>
    <edge source="GBR" target="ETH">
      <data key="d0">27394</data>
    </edge>
    <edge source="GBR" target="FIN">
      <data key="d0">3914942</data>
    </edge>
    <edge source="GBR" target="FRA">
      <data key="d0">8041517</data>
    </edge>
    <edge source="GBR" target="DEU">
      <data key="d0">16771704</data>
    </edge>
    <edge source="GBR" target="GHA">
      <data key="d0">11484</data>
    </edge>
    <edge source="GBR" target="IRL">
      <data key="d0">55156929</data>
    </edge>
    <edge source="GBR" target="ISR">
      <data key="d0">24650</data>
    </edge>
    <edge source="GBR" target="ITA">
      <data key="d0">97636</data>
    </edge>
    <edge source="GBR" target="JPN">
      <data key="d0">239554</data>
    </edge>
    <edge source="GBR" target="LBN">
      <data key="d0">10190</data>
    </edge>
    <edge source="GBR" target="MYS">
      <data key="d0">167726</data>
    </edge>
    <edge source="GBR" target="MEX">
      <data key="d0">64273</data>
    </edge>
    <edge source="GBR" target="MAR">
      <data key="d0">580500</data>
    </edge>
    <edge source="GBR" target="OMN">
      <data key="d0">650802</data>
    </edge>
    <edge source="GBR" target="NLD">
      <data key="d0">1980700</data>
    </edge>
    <edge source="GBR" target="NZL">
      <data key="d0">20827</data>
    </edge>
    <edge source="GBR" target="NOR">
      <data key="d0">6267906</data>
    </edge>
    <edge source="GBR" target="PAK">
      <data key="d0">176255</data>
    </edge>
    <edge source="GBR" target="POL">
      <data key="d0">77418</data>
    </edge>
    <edge source="GBR" target="PRT">
      <data key="d0">695399</data>
    </edge>
    <edge source="GBR" target="ROU">
      <data key="d0">102044</data>
    </edge>
    <edge source="GBR" target="SAU">
      <data key="d0">368510</data>
    </edge>
    <edge source="GBR" target="IND">
      <data key="d0">1016544</data>
    </edge>
    <edge source="GBR" target="SGP">
      <data key="d0">12544</data>
    </edge>
    <edge source="GBR" target="ESP">
      <data key="d0">2268116</data>
    </edge>
    <edge source="GBR" target="CHE">
      <data key="d0">91429</data>
    </edge>
    <edge source="GBR" target="THA">
      <data key="d0">1143709</data>
    </edge>
    <edge source="GBR" target="ARE">
      <data key="d0">30586</data>
    </edge>
    <edge source="GBR" target="TUR">
      <data key="d0">3319037</data>
    </edge>
    <edge source="GBR" target="EGY">
      <data key="d0">191106</data>
    </edge>
    <edge source="GBR" target="USA">
      <data key="d0">43226</data>
    </edge>
    <edge source="AUT" target="CZE">
      <data key="d0">51218</data>
    </edge>
    <edge source="AUT" target="FRA">
      <data key="d0">18556</data>
    </edge>
    <edge source="AUT" target="DEU">
      <data key="d0">877187</data>
    </edge>
    <edge source="AUT" target="HUN">
      <data key="d0">14633</data>
    </edge>
    <edge source="AUT" target="ITA">
      <data key="d0">27936</data>
    </edge>
    <edge source="AUT" target="ROU">
      <data key="d0">18402</data>
    </edge>
    <edge source="AUT" target="SVN">
      <data key="d0">19352</data>
    </edge>
    <edge source="AUT" target="CHE">
      <data key="d0">165024</data>
    </edge>
    <edge source="CZE" target="AUT">
      <data key="d0">73530853</data>
    </edge>
    <edge source="CZE" target="BEL">
      <data key="d0">349416</data>
    </edge>
    <edge source="CZE" target="BGR">
      <data key="d0">82956</data>
    </edge>
    <edge source="CZE" target="HRV">
      <data key="d0">1537710</data>
    </edge>
    <edge source="CZE" target="FRA">
      <data key="d0">11898915</data>
    </edge>
    <edge source="CZE" target="DEU">
      <data key="d0">81698661</data>
    </edge>
    <edge source="CZE" target="HUN">
      <data key="d0">54658075</data>
    </edge>
    <edge source="CZE" target="ITA">
      <data key="d0">2203456</data>
    </edge>
    <edge source="CZE" target="NLD">
      <data key="d0">778410</data>
    </edge>
    <edge source="CZE" target="POL">
      <data key="d0">68786864</data>
    </edge>
    <edge source="CZE" target="ROU">
      <data key="d0">3549912</data>
    </edge>
    <edge source="CZE" target="RUS">
      <data key="d0">656504</data>
    </edge>
    <edge source="CZE" target="SRB">
      <data key="d0">25405439</data>
    </edge>
    <edge source="CZE" target="SVK">
      <data key="d0">132135268</data>
    </edge>
    <edge source="CZE" target="SVN">
      <data key="d0">950784</data>
    </edge>
    <edge source="CZE" target="ESP">
      <data key="d0">764056</data>
    </edge>
    <edge source="CZE" target="SWE">
      <data key="d0">3409943</data>
    </edge>
    <edge source="CZE" target="CHE">
      <data key="d0">1889876</data>
    </edge>
    <edge source="CZE" target="TUR">
      <data key="d0">21403</data>
    </edge>
    <edge source="CZE" target="UKR">
      <data key="d0">773911</data>
    </edge>
    <edge source="CZE" target="MKD">
      <data key="d0">1052034</data>
    </edge>
    <edge source="CZE" target="GBR">
      <data key="d0">89801</data>
    </edge>
    <edge source="HUN" target="AUT">
      <data key="d0">24608113</data>
    </edge>
    <edge source="HUN" target="BGR">
      <data key="d0">17943</data>
    </edge>
    <edge source="HUN" target="HRV">
      <data key="d0">2509141</data>
    </edge>
    <edge source="HUN" target="CZE">
      <data key="d0">23097</data>
    </edge>
    <edge source="HUN" target="FRA">
      <data key="d0">2890430</data>
    </edge>
    <edge source="HUN" target="DEU">
      <data key="d0">3776507</data>
    </edge>
    <edge source="HUN" target="ITA">
      <data key="d0">72230</data>
    </edge>
    <edge source="HUN" target="NLD">
      <data key="d0">12348</data>
    </edge>
    <edge source="HUN" target="POL">
      <data key="d0">6514181</data>
    </edge>
    <edge source="HUN" target="ROU">
      <data key="d0">13053999</data>
    </edge>
    <edge source="HUN" target="SRB">
      <data key="d0">23357862</data>
    </edge>
    <edge source="HUN" target="SVK">
      <data key="d0">9448866</data>
    </edge>
    <edge source="HUN" target="SVN">
      <data key="d0">352540</data>
    </edge>
    <edge source="HUN" target="SWE">
      <data key="d0">559837</data>
    </edge>
    <edge source="HUN" target="TUR">
      <data key="d0">6586790</data>
    </edge>
    <edge source="HUN" target="UKR">
      <data key="d0">26449</data>
    </edge>
    <edge source="HUN" target="MKD">
      <data key="d0">253969</data>
    </edge>
    <edge source="HUN" target="GBR">
      <data key="d0">11629</data>
    </edge>
    <edge source="CHE" target="AUT">
      <data key="d0">18417</data>
    </edge>
    <edge source="CHE" target="DEU">
      <data key="d0">82048</data>
    </edge>
    <edge source="CHE" target="ITA">
      <data key="d0">39066</data>
    </edge>
    <edge source="CHE" target="JOR">
      <data key="d0">41509</data>
    </edge>
    <edge source="ARM" target="RUS">
      <data key="d0">174361</data>
    </edge>
    <edge source="RUS" target="ALB">
      <data key="d0">1755400</data>
    </edge>
    <edge source="RUS" target="DZA">
      <data key="d0">1464929</data>
    </edge>
    <edge source="RUS" target="AZE">
      <data key="d0">57223</data>
    </edge>
    <edge source="RUS" target="AUS">
      <data key="d0">51821</data>
    </edge>
    <edge source="RUS" target="AUT">
      <data key="d0">510152</data>
    </edge>
    <edge source="RUS" target="ARM">
      <data key="d0">118350</data>
    </edge>
    <edge source="RUS" target="BEL">
      <data key="d0">114613477</data>
    </edge>
    <edge source="RUS" target="BRA">
      <data key="d0">64946760</data>
    </edge>
    <edge source="RUS" target="BGR">
      <data key="d0">36838186</data>
    </edge>
    <edge source="RUS" target="BLR">
      <data key="d0">25870145</data>
    </edge>
    <edge source="RUS" target="CAN">
      <data key="d0">16087135</data>
    </edge>
    <edge source="RUS" target="LKA">
      <data key="d0">10412515</data>
    </edge>
    <edge source="RUS" target="CHL">
      <data key="d0">5653506</data>
    </edge>
    <edge source="RUS" target="CHN">
      <data key="d0">846775102</data>
    </edge>
    <edge source="RUS" target="HRV">
      <data key="d0">37787048</data>
    </edge>
    <edge source="RUS" target="CZE">
      <data key="d0">7155450</data>
    </edge>
    <edge source="RUS" target="DNK">
      <data key="d0">62776555</data>
    </edge>
    <edge source="RUS" target="EST">
      <data key="d0">716689</data>
    </edge>
    <edge source="RUS" target="FIN">
      <data key="d0">114959186</data>
    </edge>
    <edge source="RUS" target="FRA">
      <data key="d0">165641828</data>
    </edge>
    <edge source="RUS" target="GEO">
      <data key="d0">22244052</data>
    </edge>
    <edge source="RUS" target="DEU">
      <data key="d0">411534544</data>
    </edge>
    <edge source="RUS" target="GRC">
      <data key="d0">10055905</data>
    </edge>
    <edge source="RUS" target="HKG">
      <data key="d0">51967193</data>
    </edge>
    <edge source="RUS" target="HUN">
      <data key="d0">2450934</data>
    </edge>
    <edge source="RUS" target="IDN">
      <data key="d0">26417037</data>
    </edge>
    <edge source="RUS" target="IRL">
      <data key="d0">10505965</data>
    </edge>
    <edge source="RUS" target="ISR">
      <data key="d0">121400047</data>
    </edge>
    <edge source="RUS" target="ITA">
      <data key="d0">90597885</data>
    </edge>
    <edge source="RUS" target="JPN">
      <data key="d0">1143699331</data>
    </edge>
    <edge source="RUS" target="KAZ">
      <data key="d0">121657263</data>
    </edge>
    <edge source="RUS" target="KOR">
      <data key="d0">1462394317</data>
    </edge>
    <edge source="RUS" target="KGZ">
      <data key="d0">320070</data>
    </edge>
    <edge source="RUS" target="LBN">
      <data key="d0">933661</data>
    </edge>
    <edge source="RUS" target="LVA">
      <data key="d0">178419856</data>
    </edge>
    <edge source="RUS" target="LTU">
      <data key="d0">14770981</data>
    </edge>
    <edge source="RUS" target="MYS">
      <data key="d0">156273274</data>
    </edge>
    <edge source="RUS" target="MEX">
      <data key="d0">6966633</data>
    </edge>
    <edge source="RUS" target="MDA">
      <data key="d0">8294764</data>
    </edge>
    <edge source="RUS" target="MAR">
      <data key="d0">129242079</data>
    </edge>
    <edge source="RUS" target="OMN">
      <data key="d0">1782240</data>
    </edge>
    <edge source="RUS" target="NLD">
      <data key="d0">442323126</data>
    </edge>
    <edge source="RUS" target="NOR">
      <data key="d0">12659338</data>
    </edge>
    <edge source="RUS" target="PAK">
      <data key="d0">2470402</data>
    </edge>
    <edge source="RUS" target="PHL">
      <data key="d0">22247838</data>
    </edge>
    <edge source="RUS" target="POL">
      <data key="d0">290626401</data>
    </edge>
    <edge source="RUS" target="ROU">
      <data key="d0">21712989</data>
    </edge>
    <edge source="RUS" target="SAU">
      <data key="d0">119877</data>
    </edge>
    <edge source="RUS" target="SRB">
      <data key="d0">3962301</data>
    </edge>
    <edge source="RUS" target="IND">
      <data key="d0">204725296</data>
    </edge>
    <edge source="RUS" target="SVK">
      <data key="d0">64124016</data>
    </edge>
    <edge source="RUS" target="VNM">
      <data key="d0">205449040</data>
    </edge>
    <edge source="RUS" target="SVN">
      <data key="d0">33346384</data>
    </edge>
    <edge source="RUS" target="ESP">
      <data key="d0">128511848</data>
    </edge>
    <edge source="RUS" target="SWE">
      <data key="d0">20246475</data>
    </edge>
    <edge source="RUS" target="CHE">
      <data key="d0">3271349</data>
    </edge>
    <edge source="RUS" target="THA">
      <data key="d0">40688378</data>
    </edge>
    <edge source="RUS" target="ARE">
      <data key="d0">2665285</data>
    </edge>
    <edge source="RUS" target="TUR">
      <data key="d0">668283314</data>
    </edge>
    <edge source="RUS" target="UKR">
      <data key="d0">712689856</data>
    </edge>
    <edge source="RUS" target="MKD">
      <data key="d0">131182</data>
    </edge>
    <edge source="RUS" target="EGY">
      <data key="d0">23808859</data>
    </edge>
    <edge source="RUS" target="GBR">
      <data key="d0">463119632</data>
    </edge>
    <edge source="RUS" target="USA">
      <data key="d0">2949641</data>
    </edge>
    <edge source="CAN" target="ARG">
      <data key="d0">13141165</data>
    </edge>
    <edge source="CAN" target="AUS">
      <data key="d0">848540</data>
    </edge>
    <edge source="CAN" target="BEL">
      <data key="d0">22192</data>
    </edge>
    <edge source="CAN" target="BOL">
      <data key="d0">70482</data>
    </edge>
    <edge source="CAN" target="BRA">
      <data key="d0">113134212</data>
    </edge>
    <edge source="CAN" target="CHL">
      <data key="d0">49838718</data>
    </edge>
    <edge source="CAN" target="CHN">
      <data key="d0">544127926</data>
    </edge>
    <edge source="CAN" target="COL">
      <data key="d0">705431</data>
    </edge>
    <edge source="CAN" target="CRI">
      <data key="d0">363494</data>
    </edge>
    <edge source="CAN" target="HRV">
      <data key="d0">11500</data>
    </edge>
    <edge source="CAN" target="CZE">
      <data key="d0">21189</data>
    </edge>
    <edge source="CAN" target="DNK">
      <data key="d0">114387</data>
    </edge>
    <edge source="CAN" target="ECU">
      <data key="d0">612196</data>
    </edge>
    <edge source="CAN" target="SLV">
      <data key="d0">55405</data>
    </edge>
    <edge source="CAN" target="FIN">
      <data key="d0">72433730</data>
    </edge>
    <edge source="CAN" target="FRA">
      <data key="d0">5158627</data>
    </edge>
    <edge source="CAN" target="DEU">
      <data key="d0">54642725</data>
    </edge>
    <edge source="CAN" target="GTM">
      <data key="d0">1019368</data>
    </edge>
    <edge source="CAN" target="HND">
      <data key="d0">68973</data>
    </edge>
    <edge source="CAN" target="HKG">
      <data key="d0">73748</data>
    </edge>
    <edge source="CAN" target="ISR">
      <data key="d0">47389</data>
    </edge>
    <edge source="CAN" target="ITA">
      <data key="d0">29071780</data>
    </edge>
    <edge source="CAN" target="JAM">
      <data key="d0">235908</data>
    </edge>
    <edge source="CAN" target="JPN">
      <data key="d0">815840243</data>
    </edge>
    <edge source="CAN" target="KOR">
      <data key="d0">669167968</data>
    </edge>
    <edge source="CAN" target="MYS">
      <data key="d0">24807</data>
    </edge>
    <edge source="CAN" target="MEX">
      <data key="d0">3101947</data>
    </edge>
    <edge source="CAN" target="NLD">
      <data key="d0">68658721</data>
    </edge>
    <edge source="CAN" target="NZL">
      <data key="d0">36274</data>
    </edge>
    <edge source="CAN" target="NIC">
      <data key="d0">238163</data>
    </edge>
    <edge source="CAN" target="NOR">
      <data key="d0">27775</data>
    </edge>
    <edge source="CAN" target="PAN">
      <data key="d0">47952</data>
    </edge>
    <edge source="CAN" target="PER">
      <data key="d0">224123</data>
    </edge>
    <edge source="CAN" target="PHL">
      <data key="d0">24989</data>
    </edge>
    <edge source="CAN" target="POL">
      <data key="d0">53573161</data>
    </edge>
    <edge source="CAN" target="PRT">
      <data key="d0">17726</data>
    </edge>
    <edge source="CAN" target="ROU">
      <data key="d0">5869462</data>
    </edge>
    <edge source="CAN" target="RUS">
      <data key="d0">163238</data>
    </edge>
    <edge source="CAN" target="IND">
      <data key="d0">338316531</data>
    </edge>
    <edge source="CAN" target="VNM">
      <data key="d0">15722598</data>
    </edge>
    <edge source="CAN" target="ZAF">
      <data key="d0">293484</data>
    </edge>
    <edge source="CAN" target="ESP">
      <data key="d0">16821954</data>
    </edge>
    <edge source="CAN" target="TUR">
      <data key="d0">100276127</data>
    </edge>
    <edge source="CAN" target="UKR">
      <data key="d0">110461135</data>
    </edge>
    <edge source="CAN" target="EGY">
      <data key="d0">20441660</data>
    </edge>
    <edge source="CAN" target="GBR">
      <data key="d0">76664</data>
    </edge>
    <edge source="CAN" target="USA">
      <data key="d0">413357285</data>
    </edge>
    <edge source="CAN" target="URY">
      <data key="d0">113089</data>
    </edge>
    <edge source="COL" target="ARG">
      <data key="d0">34361636</data>
    </edge>
    <edge source="COL" target="BEL">
      <data key="d0">15727163</data>
    </edge>
    <edge source="COL" target="BRA">
      <data key="d0">370653082</data>
    </edge>
    <edge source="COL" target="BGR">
      <data key="d0">4105516</data>
    </edge>
    <edge source="COL" target="CAN">
      <data key="d0">106171828</data>
    </edge>
    <edge source="COL" target="CHL">
      <data key="d0">223228323</data>
    </edge>
    <edge source="COL" target="CRI">
      <data key="d0">68822</data>
    </edge>
    <edge source="COL" target="HRV">
      <data key="d0">12680704</data>
    </edge>
    <edge source="COL" target="DNK">
      <data key="d0">25125831</data>
    </edge>
    <edge source="COL" target="ECU">
      <data key="d0">249500</data>
    </edge>
    <edge source="COL" target="SLV">
      <data key="d0">89561</data>
    </edge>
    <edge source="COL" target="FIN">
      <data key="d0">5692364</data>
    </edge>
    <edge source="COL" target="FRA">
      <data key="d0">83467485</data>
    </edge>
    <edge source="COL" target="GEO">
      <data key="d0">2462845</data>
    </edge>
    <edge source="COL" target="DEU">
      <data key="d0">30407776</data>
    </edge>
    <edge source="COL" target="GRC">
      <data key="d0">11008</data>
    </edge>
    <edge source="COL" target="GTM">
      <data key="d0">135816846</data>
    </edge>
    <edge source="COL" target="IRL">
      <data key="d0">66679804</data>
    </edge>
    <edge source="COL" target="ISR">
      <data key="d0">240862948</data>
    </edge>
    <edge source="COL" target="ITA">
      <data key="d0">149332208</data>
    </edge>
    <edge source="COL" target="JPN">
      <data key="d0">25793416</data>
    </edge>
    <edge source="COL" target="KOR">
      <data key="d0">174512638</data>
    </edge>
    <edge source="COL" target="MEX">
      <data key="d0">47648287</data>
    </edge>
    <edge source="COL" target="MAR">
      <data key="d0">2730091</data>
    </edge>
    <edge source="COL" target="NLD">
      <data key="d0">733506805</data>
    </edge>
    <edge source="COL" target="NOR">
      <data key="d0">3910654</data>
    </edge>
    <edge source="COL" target="PAK">
      <data key="d0">99279</data>
    </edge>
    <edge source="COL" target="PAN">
      <data key="d0">28616255</data>
    </edge>
    <edge source="COL" target="PER">
      <data key="d0">16041029</data>
    </edge>
    <edge source="COL" target="POL">
      <data key="d0">45180834</data>
    </edge>
    <edge source="COL" target="PRT">
      <data key="d0">203267147</data>
    </edge>
    <edge source="COL" target="IND">
      <data key="d0">91965415</data>
    </edge>
    <edge source="COL" target="SVK">
      <data key="d0">18880</data>
    </edge>
    <edge source="COL" target="SVN">
      <data key="d0">14058322</data>
    </edge>
    <edge source="COL" target="ESP">
      <data key="d0">266358015</data>
    </edge>
    <edge source="COL" target="SWE">
      <data key="d0">5038338</data>
    </edge>
    <edge source="COL" target="THA">
      <data key="d0">16905780</data>
    </edge>
    <edge source="COL" target="ARE">
      <data key="d0">9703453</data>
    </edge>
    <edge source="COL" target="TUR">
      <data key="d0">753228322</data>
    </edge>
    <edge source="COL" target="EGY">
      <data key="d0">2372193</data>
    </edge>
    <edge source="COL" target="GBR">
      <data key="d0">123958249</data>
    </edge>
    <edge source="COL" target="USA">
      <data key="d0">511111599</data>
    </edge>
    <edge source="DNK" target="BEL">
      <data key="d0">25349</data>
    </edge>
    <edge source="DNK" target="CHN">
      <data key="d0">178937</data>
    </edge>
    <edge source="DNK" target="FIN">
      <data key="d0">21310</data>
    </edge>
    <edge source="DNK" target="FRA">
      <data key="d0">454954</data>
    </edge>
    <edge source="DNK" target="DEU">
      <data key="d0">2329828</data>
    </edge>
    <edge source="DNK" target="GRC">
      <data key="d0">10936</data>
    </edge>
    <edge source="DNK" target="ITA">
      <data key="d0">52194</data>
    </edge>
    <edge source="DNK" target="JPN">
      <data key="d0">138071</data>
    </edge>
    <edge source="DNK" target="MYS">
      <data key="d0">14723</data>
    </edge>
    <edge source="DNK" target="MUS">
      <data key="d0">16496</data>
    </edge>
    <edge source="DNK" target="MAR">
      <data key="d0">39460</data>
    </edge>
    <edge source="DNK" target="NOR">
      <data key="d0">626709</data>
    </edge>
    <edge source="DNK" target="POL">
      <data key="d0">52594</data>
    </edge>
    <edge source="DNK" target="ESP">
      <data key="d0">26913</data>
    </edge>
    <edge source="DNK" target="SWE">
      <data key="d0">114564</data>
    </edge>
    <edge source="DNK" target="CHE">
      <data key="d0">49653</data>
    </edge>
    <edge source="DNK" target="TUR">
      <data key="d0">18116</data>
    </edge>
    <edge source="IRL" target="AUS">
      <data key="d0">593097</data>
    </edge>
    <edge source="IRL" target="BEL">
      <data key="d0">1051254</data>
    </edge>
    <edge source="IRL" target="CAN">
      <data key="d0">317244</data>
    </edge>
    <edge source="IRL" target="LKA">
      <data key="d0">11724</data>
    </edge>
    <edge source="IRL" target="CHN">
      <data key="d0">20003</data>
    </edge>
    <edge source="IRL" target="FRA">
      <data key="d0">3592119</data>
    </edge>
    <edge source="IRL" target="ISR">
      <data key="d0">1729943</data>
    </edge>
    <edge source="IRL" target="ITA">
      <data key="d0">4945423</data>
    </edge>
    <edge source="IRL" target="JPN">
      <data key="d0">225336</data>
    </edge>
    <edge source="IRL" target="MAR">
      <data key="d0">31953</data>
    </edge>
    <edge source="IRL" target="NLD">
      <data key="d0">13506795</data>
    </edge>
    <edge source="IRL" target="PRT">
      <data key="d0">52416</data>
    </edge>
    <edge source="IRL" target="IND">
      <data key="d0">31164</data>
    </edge>
    <edge source="IRL" target="ZAF">
      <data key="d0">1430211</data>
    </edge>
    <edge source="IRL" target="ESP">
      <data key="d0">1803045</data>
    </edge>
    <edge source="IRL" target="ARE">
      <data key="d0">45553</data>
    </edge>
    <edge source="IRL" target="TUR">
      <data key="d0">36108</data>
    </edge>
    <edge source="IRL" target="EGY">
      <data key="d0">211074</data>
    </edge>
    <edge source="IRL" target="GBR">
      <data key="d0">56830108</data>
    </edge>
    <edge source="IRL" target="USA">
      <data key="d0">125679</data>
    </edge>
    <edge source="NOR" target="DNK">
      <data key="d0">18013</data>
    </edge>
    <edge source="NOR" target="JPN">
      <data key="d0">55865</data>
    </edge>
    <edge source="NOR" target="SWE">
      <data key="d0">50463</data>
    </edge>
    <edge source="PRT" target="MAR">
      <data key="d0">68936</data>
    </edge>
    <edge source="PRT" target="MOZ">
      <data key="d0">11652</data>
    </edge>
    <edge source="PRT" target="ESP">
      <data key="d0">920180</data>
    </edge>
    <edge source="SRB" target="BGR">
      <data key="d0">54928</data>
    </edge>
    <edge source="SRB" target="MKD">
      <data key="d0">1104217</data>
    </edge>
    <edge source="SVK" target="BGR">
      <data key="d0">18532</data>
    </edge>
    <edge source="SVK" target="CZE">
      <data key="d0">2288110</data>
    </edge>
    <edge source="SVK" target="DEU">
      <data key="d0">64639</data>
    </edge>
    <edge source="SVK" target="HUN">
      <data key="d0">891572</data>
    </edge>
    <edge source="SVK" target="ITA">
      <data key="d0">77463</data>
    </edge>
    <edge source="SVK" target="MDA">
      <data key="d0">21469</data>
    </edge>
    <edge source="SVK" target="POL">
      <data key="d0">50264</data>
    </edge>
    <edge source="SVK" target="ROU">
      <data key="d0">946141</data>
    </edge>
    <edge source="SVK" target="SRB">
      <data key="d0">1919955</data>
    </edge>
    <edge source="SVK" target="SVN">
      <data key="d0">89407</data>
    </edge>
    <edge source="BWA" target="ZAF">
      <data key="d0">6414618</data>
    </edge>
    <edge source="BWA" target="ZWE">
      <data key="d0">900225</data>
    </edge>
    <edge source="BGR" target="HRV">
      <data key="d0">45327</data>
    </edge>
    <edge source="BGR" target="GRC">
      <data key="d0">75377</data>
    </edge>
    <edge source="BGR" target="POL">
      <data key="d0">19637</data>
    </edge>
    <edge source="BGR" target="ROU">
      <data key="d0">838748</data>
    </edge>
    <edge source="BGR" target="SRB">
      <data key="d0">932823</data>
    </edge>
    <edge source="BGR" target="SWE">
      <data key="d0">120282</data>
    </edge>
    <edge source="BGR" target="MKD">
      <data key="d0">1861890</data>
    </edge>
    <edge source="GRC" target="ALB">
      <data key="d0">122337</data>
    </edge>
    <edge source="GRC" target="BGR">
      <data key="d0">644434</data>
    </edge>
    <edge source="GRC" target="HKG">
      <data key="d0">13268</data>
    </edge>
    <edge source="GRC" target="ISR">
      <data key="d0">28284</data>
    </edge>
    <edge source="GRC" target="ITA">
      <data key="d0">28128</data>
    </edge>
    <edge source="GRC" target="SGP">
      <data key="d0">15940</data>
    </edge>
    <edge source="GRC" target="MKD">
      <data key="d0">1398320</data>
    </edge>
    <edge source="MKD" target="GRC">
      <data key="d0">11128</data>
    </edge>
    <edge source="MKD" target="SRB">
      <data key="d0">155022</data>
    </edge>
    <edge source="BLR" target="AZE">
      <data key="d0">63900</data>
    </edge>
    <edge source="BLR" target="AUT">
      <data key="d0">44500</data>
    </edge>
    <edge source="BLR" target="BGR">
      <data key="d0">54700</data>
    </edge>
    <edge source="BLR" target="CZE">
      <data key="d0">1033400</data>
    </edge>
    <edge source="BLR" target="DNK">
      <data key="d0">13200</data>
    </edge>
    <edge source="BLR" target="EST">
      <data key="d0">10400</data>
    </edge>
    <edge source="BLR" target="FIN">
      <data key="d0">108700</data>
    </edge>
    <edge source="BLR" target="DEU">
      <data key="d0">635100</data>
    </edge>
    <edge source="BLR" target="ITA">
      <data key="d0">683700</data>
    </edge>
    <edge source="BLR" target="LVA">
      <data key="d0">19900</data>
    </edge>
    <edge source="BLR" target="LTU">
      <data key="d0">2673100</data>
    </edge>
    <edge source="BLR" target="MDA">
      <data key="d0">210100</data>
    </edge>
    <edge source="BLR" target="NLD">
      <data key="d0">13400</data>
    </edge>
    <edge source="BLR" target="POL">
      <data key="d0">2586100</data>
    </edge>
    <edge source="BLR" target="ROU">
      <data key="d0">19500</data>
    </edge>
    <edge source="BLR" target="RUS">
      <data key="d0">391400</data>
    </edge>
    <edge source="BLR" target="SVK">
      <data key="d0">341700</data>
    </edge>
    <edge source="BLR" target="ESP">
      <data key="d0">115100</data>
    </edge>
    <edge source="BLR" target="SWE">
      <data key="d0">1563400</data>
    </edge>
    <edge source="BLR" target="CHE">
      <data key="d0">152000</data>
    </edge>
    <edge source="BLR" target="TUR">
      <data key="d0">626000</data>
    </edge>
    <edge source="BLR" target="UKR">
      <data key="d0">656700</data>
    </edge>
    <edge source="EST" target="ALB">
      <data key="d0">40386</data>
    </edge>
    <edge source="EST" target="DZA">
      <data key="d0">165391</data>
    </edge>
    <edge source="EST" target="AZE">
      <data key="d0">24382</data>
    </edge>
    <edge source="EST" target="ARG">
      <data key="d0">514184</data>
    </edge>
    <edge source="EST" target="AUS">
      <data key="d0">164915</data>
    </edge>
    <edge source="EST" target="AUT">
      <data key="d0">581979</data>
    </edge>
    <edge source="EST" target="BEL">
      <data key="d0">4293942</data>
    </edge>
    <edge source="EST" target="BRA">
      <data key="d0">50566</data>
    </edge>
    <edge source="EST" target="BGR">
      <data key="d0">21953</data>
    </edge>
    <edge source="EST" target="CAN">
      <data key="d0">115960</data>
    </edge>
    <edge source="EST" target="CHL">
      <data key="d0">844754</data>
    </edge>
    <edge source="EST" target="CHN">
      <data key="d0">2633976</data>
    </edge>
    <edge source="EST" target="COL">
      <data key="d0">102113</data>
    </edge>
    <edge source="EST" target="HRV">
      <data key="d0">234790</data>
    </edge>
    <edge source="EST" target="CZE">
      <data key="d0">1253361</data>
    </edge>
    <edge source="EST" target="DNK">
      <data key="d0">491256</data>
    </edge>
    <edge source="EST" target="ECU">
      <data key="d0">135491</data>
    </edge>
    <edge source="EST" target="SLV">
      <data key="d0">15856</data>
    </edge>
    <edge source="EST" target="FIN">
      <data key="d0">560186</data>
    </edge>
    <edge source="EST" target="FRA">
      <data key="d0">6714850</data>
    </edge>
    <edge source="EST" target="GEO">
      <data key="d0">44386</data>
    </edge>
    <edge source="EST" target="PSE">
      <data key="d0">13223</data>
    </edge>
    <edge source="EST" target="DEU">
      <data key="d0">5366469</data>
    </edge>
    <edge source="EST" target="GRC">
      <data key="d0">886795</data>
    </edge>
    <edge source="EST" target="HND">
      <data key="d0">61996</data>
    </edge>
    <edge source="EST" target="HUN">
      <data key="d0">522880</data>
    </edge>
    <edge source="EST" target="IRL">
      <data key="d0">412309</data>
    </edge>
    <edge source="EST" target="ISR">
      <data key="d0">1707243</data>
    </edge>
    <edge source="EST" target="ITA">
      <data key="d0">2486351</data>
    </edge>
    <edge source="EST" target="JPN">
      <data key="d0">1470988</data>
    </edge>
    <edge source="EST" target="KAZ">
      <data key="d0">13428</data>
    </edge>
    <edge source="EST" target="JOR">
      <data key="d0">736502</data>
    </edge>
    <edge source="EST" target="KOR">
      <data key="d0">1771970</data>
    </edge>
    <edge source="EST" target="LBN">
      <data key="d0">59621</data>
    </edge>
    <edge source="EST" target="LVA">
      <data key="d0">1552434</data>
    </edge>
    <edge source="EST" target="LTU">
      <data key="d0">353067</data>
    </edge>
    <edge source="EST" target="MYS">
      <data key="d0">357252</data>
    </edge>
    <edge source="EST" target="MEX">
      <data key="d0">2001470</data>
    </edge>
    <edge source="EST" target="MDA">
      <data key="d0">36777</data>
    </edge>
    <edge source="EST" target="MAR">
      <data key="d0">1109276</data>
    </edge>
    <edge source="EST" target="OMN">
      <data key="d0">203435</data>
    </edge>
    <edge source="EST" target="NLD">
      <data key="d0">13318143</data>
    </edge>
    <edge source="EST" target="NZL">
      <data key="d0">70135</data>
    </edge>
    <edge source="EST" target="NIC">
      <data key="d0">59663</data>
    </edge>
    <edge source="EST" target="NOR">
      <data key="d0">567383</data>
    </edge>
    <edge source="EST" target="PAK">
      <data key="d0">36092</data>
    </edge>
    <edge source="EST" target="PAN">
      <data key="d0">42380</data>
    </edge>
    <edge source="EST" target="PRY">
      <data key="d0">86994</data>
    </edge>
    <edge source="EST" target="PER">
      <data key="d0">687242</data>
    </edge>
    <edge source="EST" target="POL">
      <data key="d0">1056525</data>
    </edge>
    <edge source="EST" target="PRT">
      <data key="d0">677377</data>
    </edge>
    <edge source="EST" target="ROU">
      <data key="d0">835021</data>
    </edge>
    <edge source="EST" target="RUS">
      <data key="d0">133898</data>
    </edge>
    <edge source="EST" target="SAU">
      <data key="d0">546109</data>
    </edge>
    <edge source="EST" target="SRB">
      <data key="d0">169812</data>
    </edge>
    <edge source="EST" target="IND">
      <data key="d0">11036</data>
    </edge>
    <edge source="EST" target="SGP">
      <data key="d0">17861</data>
    </edge>
    <edge source="EST" target="SVK">
      <data key="d0">140068</data>
    </edge>
    <edge source="EST" target="ZAF">
      <data key="d0">603716</data>
    </edge>
    <edge source="EST" target="ZWE">
      <data key="d0">50643</data>
    </edge>
    <edge source="EST" target="ESP">
      <data key="d0">3978484</data>
    </edge>
    <edge source="EST" target="SWE">
      <data key="d0">572754</data>
    </edge>
    <edge source="EST" target="CHE">
      <data key="d0">458475</data>
    </edge>
    <edge source="EST" target="THA">
      <data key="d0">545044</data>
    </edge>
    <edge source="EST" target="ARE">
      <data key="d0">487614</data>
    </edge>
    <edge source="EST" target="TUN">
      <data key="d0">21470</data>
    </edge>
    <edge source="EST" target="TUR">
      <data key="d0">408695</data>
    </edge>
    <edge source="EST" target="UKR">
      <data key="d0">290327</data>
    </edge>
    <edge source="EST" target="MKD">
      <data key="d0">132684</data>
    </edge>
    <edge source="EST" target="EGY">
      <data key="d0">16129</data>
    </edge>
    <edge source="EST" target="GBR">
      <data key="d0">2257394</data>
    </edge>
    <edge source="EST" target="USA">
      <data key="d0">568420</data>
    </edge>
    <edge source="EST" target="URY">
      <data key="d0">52596</data>
    </edge>
    <edge source="LVA" target="ALB">
      <data key="d0">132766</data>
    </edge>
    <edge source="LVA" target="DZA">
      <data key="d0">170647</data>
    </edge>
    <edge source="LVA" target="AZE">
      <data key="d0">34134</data>
    </edge>
    <edge source="LVA" target="ARG">
      <data key="d0">33543</data>
    </edge>
    <edge source="LVA" target="AUS">
      <data key="d0">1172419</data>
    </edge>
    <edge source="LVA" target="AUT">
      <data key="d0">2607047</data>
    </edge>
    <edge source="LVA" target="BEL">
      <data key="d0">7564352</data>
    </edge>
    <edge source="LVA" target="BRA">
      <data key="d0">2046875</data>
    </edge>
    <edge source="LVA" target="BGR">
      <data key="d0">158555</data>
    </edge>
    <edge source="LVA" target="BLR">
      <data key="d0">50504</data>
    </edge>
    <edge source="LVA" target="CAN">
      <data key="d0">477759</data>
    </edge>
    <edge source="LVA" target="CHL">
      <data key="d0">1174272</data>
    </edge>
    <edge source="LVA" target="CHN">
      <data key="d0">18006587</data>
    </edge>
    <edge source="LVA" target="COL">
      <data key="d0">446796</data>
    </edge>
    <edge source="LVA" target="CRI">
      <data key="d0">450295</data>
    </edge>
    <edge source="LVA" target="HRV">
      <data key="d0">70436</data>
    </edge>
    <edge source="LVA" target="CZE">
      <data key="d0">2159597</data>
    </edge>
    <edge source="LVA" target="DNK">
      <data key="d0">2298459</data>
    </edge>
    <edge source="LVA" target="ECU">
      <data key="d0">250784</data>
    </edge>
    <edge source="LVA" target="SLV">
      <data key="d0">55840</data>
    </edge>
    <edge source="LVA" target="EST">
      <data key="d0">819052</data>
    </edge>
    <edge source="LVA" target="FIN">
      <data key="d0">115968</data>
    </edge>
    <edge source="LVA" target="FRA">
      <data key="d0">4032984</data>
    </edge>
    <edge source="LVA" target="GEO">
      <data key="d0">92854</data>
    </edge>
    <edge source="LVA" target="DEU">
      <data key="d0">27951485</data>
    </edge>
    <edge source="LVA" target="GRC">
      <data key="d0">558947</data>
    </edge>
    <edge source="LVA" target="GTM">
      <data key="d0">333383</data>
    </edge>
    <edge source="LVA" target="HND">
      <data key="d0">267818</data>
    </edge>
    <edge source="LVA" target="HKG">
      <data key="d0">12466</data>
    </edge>
    <edge source="LVA" target="HUN">
      <data key="d0">1994511</data>
    </edge>
    <edge source="LVA" target="IRL">
      <data key="d0">443737</data>
    </edge>
    <edge source="LVA" target="ISR">
      <data key="d0">636128</data>
    </edge>
    <edge source="LVA" target="ITA">
      <data key="d0">21734435</data>
    </edge>
    <edge source="LVA" target="JPN">
      <data key="d0">4009331</data>
    </edge>
    <edge source="LVA" target="JOR">
      <data key="d0">741061</data>
    </edge>
    <edge source="LVA" target="KOR">
      <data key="d0">4576718</data>
    </edge>
    <edge source="LVA" target="LBN">
      <data key="d0">328336</data>
    </edge>
    <edge source="LVA" target="LTU">
      <data key="d0">3584964</data>
    </edge>
    <edge source="LVA" target="MYS">
      <data key="d0">326214</data>
    </edge>
    <edge source="LVA" target="MEX">
      <data key="d0">2461430</data>
    </edge>
    <edge source="LVA" target="MDA">
      <data key="d0">163132</data>
    </edge>
    <edge source="LVA" target="MAR">
      <data key="d0">499651</data>
    </edge>
    <edge source="LVA" target="OMN">
      <data key="d0">548466</data>
    </edge>
    <edge source="LVA" target="NLD">
      <data key="d0">9238824</data>
    </edge>
    <edge source="LVA" target="NZL">
      <data key="d0">223915</data>
    </edge>
    <edge source="LVA" target="NIC">
      <data key="d0">102444</data>
    </edge>
    <edge source="LVA" target="PAK">
      <data key="d0">93097</data>
    </edge>
    <edge source="LVA" target="PAN">
      <data key="d0">51893</data>
    </edge>
    <edge source="LVA" target="PER">
      <data key="d0">1129699</data>
    </edge>
    <edge source="LVA" target="POL">
      <data key="d0">6620265</data>
    </edge>
    <edge source="LVA" target="PRT">
      <data key="d0">919940</data>
    </edge>
    <edge source="LVA" target="ROU">
      <data key="d0">835930</data>
    </edge>
    <edge source="LVA" target="RUS">
      <data key="d0">179080</data>
    </edge>
    <edge source="LVA" target="SAU">
      <data key="d0">668523</data>
    </edge>
    <edge source="LVA" target="SRB">
      <data key="d0">1767967</data>
    </edge>
    <edge source="LVA" target="IND">
      <data key="d0">566989</data>
    </edge>
    <edge source="LVA" target="SGP">
      <data key="d0">170570</data>
    </edge>
    <edge source="LVA" target="SVK">
      <data key="d0">351178</data>
    </edge>
    <edge source="LVA" target="VNM">
      <data key="d0">102977</data>
    </edge>
    <edge source="LVA" target="SVN">
      <data key="d0">150574</data>
    </edge>
    <edge source="LVA" target="ZAF">
      <data key="d0">203261</data>
    </edge>
    <edge source="LVA" target="ESP">
      <data key="d0">7398949</data>
    </edge>
    <edge source="LVA" target="CHE">
      <data key="d0">650725</data>
    </edge>
    <edge source="LVA" target="THA">
      <data key="d0">66018</data>
    </edge>
    <edge source="LVA" target="ARE">
      <data key="d0">481983</data>
    </edge>
    <edge source="LVA" target="TUN">
      <data key="d0">423405</data>
    </edge>
    <edge source="LVA" target="TUR">
      <data key="d0">3608533</data>
    </edge>
    <edge source="LVA" target="UKR">
      <data key="d0">467743</data>
    </edge>
    <edge source="LVA" target="MKD">
      <data key="d0">80686</data>
    </edge>
    <edge source="LVA" target="EGY">
      <data key="d0">375484</data>
    </edge>
    <edge source="LVA" target="GBR">
      <data key="d0">137952</data>
    </edge>
    <edge source="LVA" target="USA">
      <data key="d0">6576763</data>
    </edge>
    <edge source="LVA" target="URY">
      <data key="d0">388843</data>
    </edge>
    <edge source="LTU" target="ALB">
      <data key="d0">37277</data>
    </edge>
    <edge source="LTU" target="DZA">
      <data key="d0">299670</data>
    </edge>
    <edge source="LTU" target="AZE">
      <data key="d0">185259</data>
    </edge>
    <edge source="LTU" target="ARG">
      <data key="d0">315863</data>
    </edge>
    <edge source="LTU" target="AUS">
      <data key="d0">447401</data>
    </edge>
    <edge source="LTU" target="AUT">
      <data key="d0">888522</data>
    </edge>
    <edge source="LTU" target="BEL">
      <data key="d0">274965</data>
    </edge>
    <edge source="LTU" target="BGR">
      <data key="d0">523016</data>
    </edge>
    <edge source="LTU" target="BLR">
      <data key="d0">14411</data>
    </edge>
    <edge source="LTU" target="CHL">
      <data key="d0">110823</data>
    </edge>
    <edge source="LTU" target="CHN">
      <data key="d0">4306064</data>
    </edge>
    <edge source="LTU" target="COL">
      <data key="d0">109938</data>
    </edge>
    <edge source="LTU" target="CRI">
      <data key="d0">102401</data>
    </edge>
    <edge source="LTU" target="HRV">
      <data key="d0">1030031</data>
    </edge>
    <edge source="LTU" target="CZE">
      <data key="d0">1861922</data>
    </edge>
    <edge source="LTU" target="DNK">
      <data key="d0">216668</data>
    </edge>
    <edge source="LTU" target="ECU">
      <data key="d0">125698</data>
    </edge>
    <edge source="LTU" target="EST">
      <data key="d0">112297</data>
    </edge>
    <edge source="LTU" target="FIN">
      <data key="d0">232395</data>
    </edge>
    <edge source="LTU" target="FRA">
      <data key="d0">1516415</data>
    </edge>
    <edge source="LTU" target="GEO">
      <data key="d0">35951</data>
    </edge>
    <edge source="LTU" target="DEU">
      <data key="d0">5554186</data>
    </edge>
    <edge source="LTU" target="GRC">
      <data key="d0">2211828</data>
    </edge>
    <edge source="LTU" target="GTM">
      <data key="d0">64429</data>
    </edge>
    <edge source="LTU" target="HKG">
      <data key="d0">70361</data>
    </edge>
    <edge source="LTU" target="HUN">
      <data key="d0">2283572</data>
    </edge>
    <edge source="LTU" target="ISR">
      <data key="d0">776613</data>
    </edge>
    <edge source="LTU" target="ITA">
      <data key="d0">5282284</data>
    </edge>
    <edge source="LTU" target="JPN">
      <data key="d0">747066</data>
    </edge>
    <edge source="LTU" target="JOR">
      <data key="d0">155566</data>
    </edge>
    <edge source="LTU" target="KOR">
      <data key="d0">1567618</data>
    </edge>
    <edge source="LTU" target="LBN">
      <data key="d0">211384</data>
    </edge>
    <edge source="LTU" target="LVA">
      <data key="d0">886094</data>
    </edge>
    <edge source="LTU" target="MYS">
      <data key="d0">150304</data>
    </edge>
    <edge source="LTU" target="MEX">
      <data key="d0">314782</data>
    </edge>
    <edge source="LTU" target="MDA">
      <data key="d0">90680</data>
    </edge>
    <edge source="LTU" target="MAR">
      <data key="d0">593852</data>
    </edge>
    <edge source="LTU" target="NLD">
      <data key="d0">3669342</data>
    </edge>
    <edge source="LTU" target="NZL">
      <data key="d0">125895</data>
    </edge>
    <edge source="LTU" target="NIC">
      <data key="d0">12483</data>
    </edge>
    <edge source="LTU" target="PAN">
      <data key="d0">28580</data>
    </edge>
    <edge source="LTU" target="PER">
      <data key="d0">89709</data>
    </edge>
    <edge source="LTU" target="PHL">
      <data key="d0">65192</data>
    </edge>
    <edge source="LTU" target="POL">
      <data key="d0">12739188</data>
    </edge>
    <edge source="LTU" target="PRT">
      <data key="d0">373487</data>
    </edge>
    <edge source="LTU" target="ROU">
      <data key="d0">1001736</data>
    </edge>
    <edge source="LTU" target="RUS">
      <data key="d0">137433</data>
    </edge>
    <edge source="LTU" target="SAU">
      <data key="d0">664266</data>
    </edge>
    <edge source="LTU" target="SRB">
      <data key="d0">633279</data>
    </edge>
    <edge source="LTU" target="IND">
      <data key="d0">59862</data>
    </edge>
    <edge source="LTU" target="SGP">
      <data key="d0">16812</data>
    </edge>
    <edge source="LTU" target="SVK">
      <data key="d0">1072911</data>
    </edge>
    <edge source="LTU" target="VNM">
      <data key="d0">68460</data>
    </edge>
    <edge source="LTU" target="SVN">
      <data key="d0">537025</data>
    </edge>
    <edge source="LTU" target="ZAF">
      <data key="d0">389876</data>
    </edge>
    <edge source="LTU" target="ESP">
      <data key="d0">2628894</data>
    </edge>
    <edge source="LTU" target="CHE">
      <data key="d0">884659</data>
    </edge>
    <edge source="LTU" target="THA">
      <data key="d0">414045</data>
    </edge>
    <edge source="LTU" target="TUN">
      <data key="d0">475795</data>
    </edge>
    <edge source="LTU" target="TUR">
      <data key="d0">2751195</data>
    </edge>
    <edge source="LTU" target="UKR">
      <data key="d0">551304</data>
    </edge>
    <edge source="LTU" target="MKD">
      <data key="d0">98747</data>
    </edge>
    <edge source="LTU" target="EGY">
      <data key="d0">28482</data>
    </edge>
    <edge source="LTU" target="GBR">
      <data key="d0">83458</data>
    </edge>
    <edge source="LTU" target="USA">
      <data key="d0">366159</data>
    </edge>
    <edge source="LTU" target="URY">
      <data key="d0">159692</data>
    </edge>
    <edge source="KHM" target="IDN">
      <data key="d0">713705</data>
    </edge>
    <edge source="CRI" target="GTM">
      <data key="d0">11303</data>
    </edge>
    <edge source="CRI" target="NIC">
      <data key="d0">20910</data>
    </edge>
    <edge source="CRI" target="PAN">
      <data key="d0">33231</data>
    </edge>
    <edge source="GTM" target="HND">
      <data key="d0">11397</data>
    </edge>
    <edge source="GTM" target="PAN">
      <data key="d0">61472</data>
    </edge>
    <edge source="HND" target="NLD">
      <data key="d0">258804</data>
    </edge>
    <edge source="ISR" target="ARG">
      <data key="d0">13000</data>
    </edge>
    <edge source="ISR" target="ZAF">
      <data key="d0">16000</data>
    </edge>
    <edge source="PER" target="BOL">
      <data key="d0">771595</data>
    </edge>
    <edge source="PER" target="BRA">
      <data key="d0">2659352</data>
    </edge>
    <edge source="PER" target="CHL">
      <data key="d0">498420</data>
    </edge>
    <edge source="PER" target="CRI">
      <data key="d0">12779</data>
    </edge>
    <edge source="PER" target="ECU">
      <data key="d0">1603962</data>
    </edge>
    <edge source="PER" target="GTM">
      <data key="d0">42872</data>
    </edge>
    <edge source="PER" target="HND">
      <data key="d0">73950</data>
    </edge>
    <edge source="PER" target="JPN">
      <data key="d0">1464949</data>
    </edge>
    <edge source="PER" target="MEX">
      <data key="d0">2685375</data>
    </edge>
    <edge source="PER" target="PAN">
      <data key="d0">52588</data>
    </edge>
    <edge source="PER" target="USA">
      <data key="d0">23228</data>
    </edge>
    <edge source="GHA" target="BFA">
      <data key="d0">14611</data>
    </edge>
    <edge source="KAZ" target="BGR">
      <data key="d0">157842</data>
    </edge>
    <edge source="KAZ" target="BLR">
      <data key="d0">2543553</data>
    </edge>
    <edge source="KAZ" target="CHN">
      <data key="d0">1341295</data>
    </edge>
    <edge source="KAZ" target="FIN">
      <data key="d0">31591384</data>
    </edge>
    <edge source="KAZ" target="JPN">
      <data key="d0">1182916</data>
    </edge>
    <edge source="KAZ" target="KGZ">
      <data key="d0">18079402</data>
    </edge>
    <edge source="KAZ" target="MDA">
      <data key="d0">47614</data>
    </edge>
    <edge source="KAZ" target="POL">
      <data key="d0">228142</data>
    </edge>
    <edge source="KAZ" target="RUS">
      <data key="d0">188484687</data>
    </edge>
    <edge source="KAZ" target="CHE">
      <data key="d0">11455534</data>
    </edge>
    <edge source="KAZ" target="TUR">
      <data key="d0">476155</data>
    </edge>
    <edge source="KAZ" target="UKR">
      <data key="d0">53405933</data>
    </edge>
    <edge source="KAZ" target="GBR">
      <data key="d0">4712204</data>
    </edge>
    <edge source="KGZ" target="CHN">
      <data key="d0">960489</data>
    </edge>
    <edge source="MOZ" target="KOR">
      <data key="d0">4257948</data>
    </edge>
    <edge source="MOZ" target="MWI">
      <data key="d0">3463573</data>
    </edge>
    <edge source="MOZ" target="IND">
      <data key="d0">245257169</data>
    </edge>
    <edge source="MOZ" target="SGP">
      <data key="d0">4061696</data>
    </edge>
    <edge source="MOZ" target="ZWE">
      <data key="d0">2826263</data>
    </edge>
    <edge source="MOZ" target="ARE">
      <data key="d0">770759</data>
    </edge>
    <edge source="SAU" target="ARE">
      <data key="d0">60007</data>
    </edge>
    <edge source="GEO" target="ARM">
      <data key="d0">108259</data>
    </edge>
    <edge source="GEO" target="POL">
      <data key="d0">12952</data>
    </edge>
    <edge source="MAR" target="MRT">
      <data key="d0">57045</data>
    </edge>
    <edge source="LBN" target="GHA">
      <data key="d0">32522</data>
    </edge>
    <edge source="LBN" target="CIV">
      <data key="d0">15823</data>
    </edge>
    <edge source="LBN" target="SAU">
      <data key="d0">20358</data>
    </edge>
    <edge source="LBN" target="SWE">
      <data key="d0">35685</data>
    </edge>
    <edge source="LBN" target="GBR">
      <data key="d0">60933</data>
    </edge>
    <edge source="TZA" target="BDI">
      <data key="d0">238309</data>
    </edge>
    <edge source="MWI" target="TZA">
      <data key="d0">45895</data>
    </edge>
    <edge source="NAM" target="ZAF">
      <data key="d0">227323</data>
    </edge>
  </graph>
</graphml>
