# Supplementary material for: Core-periphery structure in sectoral international trade networks: A new approach to an old theory
Source: PLoS One. 2020 Apr 2;15(4):e0229547. doi: 10.1371/journal.pone.0229547 (PMC7117750; doi:10.1371/journal.pone.0229547)
Supplement: S8 File — (ZIP) [file pone.0229547.s008.zip › S8_File/Networks 2016/33-PETROLEUM,PETROL.PRODUCT.graphml]

<?xml version='1.0' encoding='utf-8'?>
<graphml xmlns="http://graphml.graphdrawing.org/xmlns" xmlns:xsi="http://www.w3.org/2001/XMLSchema-instance" xsi:schemaLocation="http://graphml.graphdrawing.org/xmlns http://graphml.graphdrawing.org/xmlns/1.0/graphml.xsd">
  <key attr.name="weight" attr.type="long" for="edge" id="d0" />
  <graph edgedefault="directed">
    <node id="ALB" />
    <node id="GEO" />
    <node id="DEU" />
    <node id="ITA" />
    <node id="SRB" />
    <node id="SVN" />
    <node id="ESP" />
    <node id="MKD" />
    <node id="EGY" />
    <node id="DZA" />
    <node id="AUS" />
    <node id="BEL" />
    <node id="BRA" />
    <node id="CAN" />
    <node id="CHN" />
    <node id="FRA" />
    <node id="GRC" />
    <node id="HKG" />
    <node id="IDN" />
    <node id="KOR" />
    <node id="MYS" />
    <node id="NLD" />
    <node id="NER" />
    <node id="PAN" />
    <node id="PRT" />
    <node id="RUS" />
    <node id="IND" />
    <node id="SGP" />
    <node id="CHE" />
    <node id="THA" />
    <node id="TUN" />
    <node id="TUR" />
    <node id="GBR" />
    <node id="USA" />
    <node id="AZE" />
    <node id="AUT" />
    <node id="BLR" />
    <node id="HRV" />
    <node id="CZE" />
    <node id="DNK" />
    <node id="FIN" />
    <node id="IRL" />
    <node id="ISR" />
    <node id="JPN" />
    <node id="KAZ" />
    <node id="LBN" />
    <node id="NOR" />
    <node id="PAK" />
    <node id="POL" />
    <node id="ROU" />
    <node id="SAU" />
    <node id="SVK" />
    <node id="VNM" />
    <node id="ARE" />
    <node id="UKR" />
    <node id="ARG" />
    <node id="BOL" />
    <node id="CHL" />
    <node id="COL" />
    <node id="CRI" />
    <node id="ECU" />
    <node id="MEX" />
    <node id="PRY" />
    <node id="ZAF" />
    <node id="URY" />
    <node id="GHA" />
    <node id="MUS" />
    <node id="NZL" />
    <node id="PHL" />
    <node id="SEN" />
    <node id="ARM" />
    <node id="BGR" />
    <node id="EST" />
    <node id="HUN" />
    <node id="JOR" />
    <node id="LVA" />
    <node id="LTU" />
    <node id="MDA" />
    <node id="MAR" />
    <node id="SWE" />
    <node id="BDI" />
    <node id="CMR" />
    <node id="LKA" />
    <node id="BEN" />
    <node id="SLV" />
    <node id="ETH" />
    <node id="GMB" />
    <node id="GTM" />
    <node id="HND" />
    <node id="CIV" />
    <node id="JAM" />
    <node id="KGZ" />
    <node id="MDG" />
    <node id="MRT" />
    <node id="MOZ" />
    <node id="OMN" />
    <node id="NAM" />
    <node id="NIC" />
    <node id="PER" />
    <node id="ZWE" />
    <node id="TGO" />
    <node id="UGA" />
    <node id="TZA" />
    <node id="BFA" />
    <node id="BWA" />
    <node id="PSE" />
    <node id="KHM" />
    <node id="CAF" />
    <node id="MWI" />
    <edge source="ALB" target="GEO">
      <data key="d0">31117</data>
    </edge>
    <edge source="ALB" target="DEU">
      <data key="d0">620827</data>
    </edge>
    <edge source="ALB" target="ITA">
      <data key="d0">63663467</data>
    </edge>
    <edge source="ALB" target="SRB">
      <data key="d0">7625686</data>
    </edge>
    <edge source="ALB" target="SVN">
      <data key="d0">471219</data>
    </edge>
    <edge source="ALB" target="ESP">
      <data key="d0">29910828</data>
    </edge>
    <edge source="ALB" target="MKD">
      <data key="d0">926738</data>
    </edge>
    <edge source="ALB" target="EGY">
      <data key="d0">2212639</data>
    </edge>
    <edge source="GEO" target="AZE">
      <data key="d0">1064281</data>
    </edge>
    <edge source="GEO" target="ARM">
      <data key="d0">1320869</data>
    </edge>
    <edge source="GEO" target="BGR">
      <data key="d0">4370795</data>
    </edge>
    <edge source="GEO" target="DEU">
      <data key="d0">164447</data>
    </edge>
    <edge source="GEO" target="ITA">
      <data key="d0">217278</data>
    </edge>
    <edge source="GEO" target="NLD">
      <data key="d0">2393875</data>
    </edge>
    <edge source="GEO" target="ROU">
      <data key="d0">22198931</data>
    </edge>
    <edge source="GEO" target="RUS">
      <data key="d0">41002</data>
    </edge>
    <edge source="GEO" target="ARE">
      <data key="d0">602220</data>
    </edge>
    <edge source="GEO" target="TUR">
      <data key="d0">148847</data>
    </edge>
    <edge source="GEO" target="GBR">
      <data key="d0">89177</data>
    </edge>
    <edge source="DEU" target="ALB">
      <data key="d0">2796188</data>
    </edge>
    <edge source="DEU" target="DZA">
      <data key="d0">5033547</data>
    </edge>
    <edge source="DEU" target="AZE">
      <data key="d0">3926024</data>
    </edge>
    <edge source="DEU" target="ARG">
      <data key="d0">13702368</data>
    </edge>
    <edge source="DEU" target="AUS">
      <data key="d0">14658482</data>
    </edge>
    <edge source="DEU" target="AUT">
      <data key="d0">2472694459</data>
    </edge>
    <edge source="DEU" target="ARM">
      <data key="d0">694220</data>
    </edge>
    <edge source="DEU" target="BEL">
      <data key="d0">666318969</data>
    </edge>
    <edge source="DEU" target="BOL">
      <data key="d0">615769</data>
    </edge>
    <edge source="DEU" target="BRA">
      <data key="d0">24803032</data>
    </edge>
    <edge source="DEU" target="BGR">
      <data key="d0">21887869</data>
    </edge>
    <edge source="DEU" target="BLR">
      <data key="d0">11896016</data>
    </edge>
    <edge source="DEU" target="KHM">
      <data key="d0">516570</data>
    </edge>
    <edge source="DEU" target="CMR">
      <data key="d0">529136</data>
    </edge>
    <edge source="DEU" target="CAN">
      <data key="d0">26739061</data>
    </edge>
    <edge source="DEU" target="LKA">
      <data key="d0">365328</data>
    </edge>
    <edge source="DEU" target="CHL">
      <data key="d0">10165075</data>
    </edge>
    <edge source="DEU" target="CHN">
      <data key="d0">194282543</data>
    </edge>
    <edge source="DEU" target="COL">
      <data key="d0">3922604</data>
    </edge>
    <edge source="DEU" target="CRI">
      <data key="d0">1093731</data>
    </edge>
    <edge source="DEU" target="HRV">
      <data key="d0">19042345</data>
    </edge>
    <edge source="DEU" target="CZE">
      <data key="d0">775902113</data>
    </edge>
    <edge source="DEU" target="BEN">
      <data key="d0">37920</data>
    </edge>
    <edge source="DEU" target="DNK">
      <data key="d0">84180643</data>
    </edge>
    <edge source="DEU" target="ECU">
      <data key="d0">3053233</data>
    </edge>
    <edge source="DEU" target="SLV">
      <data key="d0">252827</data>
    </edge>
    <edge source="DEU" target="ETH">
      <data key="d0">722045</data>
    </edge>
    <edge source="DEU" target="EST">
      <data key="d0">13021975</data>
    </edge>
    <edge source="DEU" target="FIN">
      <data key="d0">54415203</data>
    </edge>
    <edge source="DEU" target="FRA">
      <data key="d0">744774909</data>
    </edge>
    <edge source="DEU" target="GEO">
      <data key="d0">6594069</data>
    </edge>
    <edge source="DEU" target="PSE">
      <data key="d0">1527118</data>
    </edge>
    <edge source="DEU" target="GHA">
      <data key="d0">3699847</data>
    </edge>
    <edge source="DEU" target="GRC">
      <data key="d0">41175480</data>
    </edge>
    <edge source="DEU" target="GTM">
      <data key="d0">1352259</data>
    </edge>
    <edge source="DEU" target="HND">
      <data key="d0">509533</data>
    </edge>
    <edge source="DEU" target="HKG">
      <data key="d0">8896755</data>
    </edge>
    <edge source="DEU" target="HUN">
      <data key="d0">88910060</data>
    </edge>
    <edge source="DEU" target="IDN">
      <data key="d0">7136014</data>
    </edge>
    <edge source="DEU" target="IRL">
      <data key="d0">24136847</data>
    </edge>
    <edge source="DEU" target="ISR">
      <data key="d0">12484729</data>
    </edge>
    <edge source="DEU" target="ITA">
      <data key="d0">128855407</data>
    </edge>
    <edge source="DEU" target="CIV">
      <data key="d0">3961075</data>
    </edge>
    <edge source="DEU" target="JAM">
      <data key="d0">273735</data>
    </edge>
    <edge source="DEU" target="JPN">
      <data key="d0">12543626</data>
    </edge>
    <edge source="DEU" target="KAZ">
      <data key="d0">15701441</data>
    </edge>
    <edge source="DEU" target="JOR">
      <data key="d0">7627384</data>
    </edge>
    <edge source="DEU" target="KOR">
      <data key="d0">31654746</data>
    </edge>
    <edge source="DEU" target="KGZ">
      <data key="d0">1386727</data>
    </edge>
    <edge source="DEU" target="LBN">
      <data key="d0">11018829</data>
    </edge>
    <edge source="DEU" target="LVA">
      <data key="d0">31028555</data>
    </edge>
    <edge source="DEU" target="LTU">
      <data key="d0">56171750</data>
    </edge>
    <edge source="DEU" target="MDG">
      <data key="d0">77400</data>
    </edge>
    <edge source="DEU" target="MYS">
      <data key="d0">9925785</data>
    </edge>
    <edge source="DEU" target="MRT">
      <data key="d0">147158</data>
    </edge>
    <edge source="DEU" target="MUS">
      <data key="d0">270641</data>
    </edge>
    <edge source="DEU" target="MEX">
      <data key="d0">13339454</data>
    </edge>
    <edge source="DEU" target="MDA">
      <data key="d0">3925690</data>
    </edge>
    <edge source="DEU" target="MAR">
      <data key="d0">10313142</data>
    </edge>
    <edge source="DEU" target="OMN">
      <data key="d0">1677449</data>
    </edge>
    <edge source="DEU" target="NAM">
      <data key="d0">171491</data>
    </edge>
    <edge source="DEU" target="NLD">
      <data key="d0">1655775709</data>
    </edge>
    <edge source="DEU" target="NZL">
      <data key="d0">4042275</data>
    </edge>
    <edge source="DEU" target="NIC">
      <data key="d0">279870</data>
    </edge>
    <edge source="DEU" target="NER">
      <data key="d0">143147</data>
    </edge>
    <edge source="DEU" target="NOR">
      <data key="d0">31795712</data>
    </edge>
    <edge source="DEU" target="PAK">
      <data key="d0">4111580</data>
    </edge>
    <edge source="DEU" target="PAN">
      <data key="d0">760994</data>
    </edge>
    <edge source="DEU" target="PRY">
      <data key="d0">993447</data>
    </edge>
    <edge source="DEU" target="PER">
      <data key="d0">4339230</data>
    </edge>
    <edge source="DEU" target="PHL">
      <data key="d0">3350617</data>
    </edge>
    <edge source="DEU" target="POL">
      <data key="d0">1315606553</data>
    </edge>
    <edge source="DEU" target="PRT">
      <data key="d0">13786722</data>
    </edge>
    <edge source="DEU" target="ROU">
      <data key="d0">48178119</data>
    </edge>
    <edge source="DEU" target="RUS">
      <data key="d0">150420319</data>
    </edge>
    <edge source="DEU" target="SAU">
      <data key="d0">9559917</data>
    </edge>
    <edge source="DEU" target="SEN">
      <data key="d0">898239</data>
    </edge>
    <edge source="DEU" target="SRB">
      <data key="d0">13089486</data>
    </edge>
    <edge source="DEU" target="IND">
      <data key="d0">32384841</data>
    </edge>
    <edge source="DEU" target="SGP">
      <data key="d0">21544459</data>
    </edge>
    <edge source="DEU" target="SVK">
      <data key="d0">52786947</data>
    </edge>
    <edge source="DEU" target="VNM">
      <data key="d0">3936064</data>
    </edge>
    <edge source="DEU" target="SVN">
      <data key="d0">32096769</data>
    </edge>
    <edge source="DEU" target="ZAF">
      <data key="d0">32991514</data>
    </edge>
    <edge source="DEU" target="ESP">
      <data key="d0">69702289</data>
    </edge>
    <edge source="DEU" target="SWE">
      <data key="d0">212565393</data>
    </edge>
    <edge source="DEU" target="CHE">
      <data key="d0">2287132649</data>
    </edge>
    <edge source="DEU" target="THA">
      <data key="d0">10221998</data>
    </edge>
    <edge source="DEU" target="TGO">
      <data key="d0">964320</data>
    </edge>
    <edge source="DEU" target="ARE">
      <data key="d0">27775327</data>
    </edge>
    <edge source="DEU" target="TUN">
      <data key="d0">3654923</data>
    </edge>
    <edge source="DEU" target="TUR">
      <data key="d0">60020123</data>
    </edge>
    <edge source="DEU" target="UGA">
      <data key="d0">497991</data>
    </edge>
    <edge source="DEU" target="UKR">
      <data key="d0">38494111</data>
    </edge>
    <edge source="DEU" target="MKD">
      <data key="d0">2867345</data>
    </edge>
    <edge source="DEU" target="EGY">
      <data key="d0">21481435</data>
    </edge>
    <edge source="DEU" target="GBR">
      <data key="d0">293557863</data>
    </edge>
    <edge source="DEU" target="TZA">
      <data key="d0">25714</data>
    </edge>
    <edge source="DEU" target="USA">
      <data key="d0">100167625</data>
    </edge>
    <edge source="DEU" target="BFA">
      <data key="d0">912782</data>
    </edge>
    <edge source="DEU" target="URY">
      <data key="d0">1178430</data>
    </edge>
    <edge source="ITA" target="ALB">
      <data key="d0">191021987</data>
    </edge>
    <edge source="ITA" target="DZA">
      <data key="d0">202200109</data>
    </edge>
    <edge source="ITA" target="AZE">
      <data key="d0">720442</data>
    </edge>
    <edge source="ITA" target="ARG">
      <data key="d0">1036871</data>
    </edge>
    <edge source="ITA" target="AUS">
      <data key="d0">1103436</data>
    </edge>
    <edge source="ITA" target="AUT">
      <data key="d0">276633733</data>
    </edge>
    <edge source="ITA" target="BEL">
      <data key="d0">317942634</data>
    </edge>
    <edge source="ITA" target="BOL">
      <data key="d0">13043</data>
    </edge>
    <edge source="ITA" target="BRA">
      <data key="d0">52637712</data>
    </edge>
    <edge source="ITA" target="BGR">
      <data key="d0">30975803</data>
    </edge>
    <edge source="ITA" target="BLR">
      <data key="d0">2296976</data>
    </edge>
    <edge source="ITA" target="CMR">
      <data key="d0">2794056</data>
    </edge>
    <edge source="ITA" target="CAN">
      <data key="d0">278691</data>
    </edge>
    <edge source="ITA" target="LKA">
      <data key="d0">96635</data>
    </edge>
    <edge source="ITA" target="CHL">
      <data key="d0">851755</data>
    </edge>
    <edge source="ITA" target="CHN">
      <data key="d0">27031862</data>
    </edge>
    <edge source="ITA" target="COL">
      <data key="d0">2213250</data>
    </edge>
    <edge source="ITA" target="CRI">
      <data key="d0">235060</data>
    </edge>
    <edge source="ITA" target="HRV">
      <data key="d0">219286310</data>
    </edge>
    <edge source="ITA" target="CZE">
      <data key="d0">9142280</data>
    </edge>
    <edge source="ITA" target="BEN">
      <data key="d0">306829</data>
    </edge>
    <edge source="ITA" target="DNK">
      <data key="d0">4094321</data>
    </edge>
    <edge source="ITA" target="ECU">
      <data key="d0">73089</data>
    </edge>
    <edge source="ITA" target="SLV">
      <data key="d0">406837</data>
    </edge>
    <edge source="ITA" target="ETH">
      <data key="d0">459189</data>
    </edge>
    <edge source="ITA" target="EST">
      <data key="d0">5440433</data>
    </edge>
    <edge source="ITA" target="FIN">
      <data key="d0">5749598</data>
    </edge>
    <edge source="ITA" target="FRA">
      <data key="d0">718930920</data>
    </edge>
    <edge source="ITA" target="GEO">
      <data key="d0">22598825</data>
    </edge>
    <edge source="ITA" target="DEU">
      <data key="d0">159299816</data>
    </edge>
    <edge source="ITA" target="GHA">
      <data key="d0">36111425</data>
    </edge>
    <edge source="ITA" target="GRC">
      <data key="d0">98547588</data>
    </edge>
    <edge source="ITA" target="GTM">
      <data key="d0">52828</data>
    </edge>
    <edge source="ITA" target="HKG">
      <data key="d0">500445</data>
    </edge>
    <edge source="ITA" target="HUN">
      <data key="d0">14814529</data>
    </edge>
    <edge source="ITA" target="IDN">
      <data key="d0">241588</data>
    </edge>
    <edge source="ITA" target="IRL">
      <data key="d0">437640</data>
    </edge>
    <edge source="ITA" target="ISR">
      <data key="d0">130409072</data>
    </edge>
    <edge source="ITA" target="CIV">
      <data key="d0">12827714</data>
    </edge>
    <edge source="ITA" target="JAM">
      <data key="d0">62088</data>
    </edge>
    <edge source="ITA" target="JPN">
      <data key="d0">1393371</data>
    </edge>
    <edge source="ITA" target="KAZ">
      <data key="d0">7242504</data>
    </edge>
    <edge source="ITA" target="JOR">
      <data key="d0">147332471</data>
    </edge>
    <edge source="ITA" target="KOR">
      <data key="d0">13883409</data>
    </edge>
    <edge source="ITA" target="KGZ">
      <data key="d0">28784</data>
    </edge>
    <edge source="ITA" target="LBN">
      <data key="d0">363790983</data>
    </edge>
    <edge source="ITA" target="LVA">
      <data key="d0">1163016</data>
    </edge>
    <edge source="ITA" target="LTU">
      <data key="d0">19423144</data>
    </edge>
    <edge source="ITA" target="MDG">
      <data key="d0">262368</data>
    </edge>
    <edge source="ITA" target="MWI">
      <data key="d0">57693</data>
    </edge>
    <edge source="ITA" target="MYS">
      <data key="d0">491667</data>
    </edge>
    <edge source="ITA" target="MRT">
      <data key="d0">211874</data>
    </edge>
    <edge source="ITA" target="MUS">
      <data key="d0">665629</data>
    </edge>
    <edge source="ITA" target="MEX">
      <data key="d0">1250970</data>
    </edge>
    <edge source="ITA" target="MDA">
      <data key="d0">571382</data>
    </edge>
    <edge source="ITA" target="MAR">
      <data key="d0">198922790</data>
    </edge>
    <edge source="ITA" target="MOZ">
      <data key="d0">10489</data>
    </edge>
    <edge source="ITA" target="OMN">
      <data key="d0">40278797</data>
    </edge>
    <edge source="ITA" target="NAM">
      <data key="d0">60374048</data>
    </edge>
    <edge source="ITA" target="NLD">
      <data key="d0">518767008</data>
    </edge>
    <edge source="ITA" target="NZL">
      <data key="d0">352304</data>
    </edge>
    <edge source="ITA" target="NIC">
      <data key="d0">63383</data>
    </edge>
    <edge source="ITA" target="NER">
      <data key="d0">57508</data>
    </edge>
    <edge source="ITA" target="NOR">
      <data key="d0">4537982</data>
    </edge>
    <edge source="ITA" target="PAK">
      <data key="d0">9692811</data>
    </edge>
    <edge source="ITA" target="PAN">
      <data key="d0">450075</data>
    </edge>
    <edge source="ITA" target="PRY">
      <data key="d0">22295</data>
    </edge>
    <edge source="ITA" target="PER">
      <data key="d0">673426</data>
    </edge>
    <edge source="ITA" target="PHL">
      <data key="d0">190128</data>
    </edge>
    <edge source="ITA" target="POL">
      <data key="d0">28556617</data>
    </edge>
    <edge source="ITA" target="PRT">
      <data key="d0">1999218</data>
    </edge>
    <edge source="ITA" target="ROU">
      <data key="d0">65073840</data>
    </edge>
    <edge source="ITA" target="RUS">
      <data key="d0">19115051</data>
    </edge>
    <edge source="ITA" target="SAU">
      <data key="d0">660106356</data>
    </edge>
    <edge source="ITA" target="SEN">
      <data key="d0">24462285</data>
    </edge>
    <edge source="ITA" target="SRB">
      <data key="d0">23243907</data>
    </edge>
    <edge source="ITA" target="IND">
      <data key="d0">6375736</data>
    </edge>
    <edge source="ITA" target="SGP">
      <data key="d0">138316548</data>
    </edge>
    <edge source="ITA" target="SVK">
      <data key="d0">3519643</data>
    </edge>
    <edge source="ITA" target="VNM">
      <data key="d0">551572</data>
    </edge>
    <edge source="ITA" target="SVN">
      <data key="d0">550796597</data>
    </edge>
    <edge source="ITA" target="ZAF">
      <data key="d0">45836582</data>
    </edge>
    <edge source="ITA" target="ESP">
      <data key="d0">1140756983</data>
    </edge>
    <edge source="ITA" target="SWE">
      <data key="d0">16675339</data>
    </edge>
    <edge source="ITA" target="CHE">
      <data key="d0">394671698</data>
    </edge>
    <edge source="ITA" target="THA">
      <data key="d0">594007</data>
    </edge>
    <edge source="ITA" target="TGO">
      <data key="d0">513888</data>
    </edge>
    <edge source="ITA" target="ARE">
      <data key="d0">133985991</data>
    </edge>
    <edge source="ITA" target="TUN">
      <data key="d0">470357993</data>
    </edge>
    <edge source="ITA" target="TUR">
      <data key="d0">642227870</data>
    </edge>
    <edge source="ITA" target="UGA">
      <data key="d0">189866</data>
    </edge>
    <edge source="ITA" target="UKR">
      <data key="d0">2262342</data>
    </edge>
    <edge source="ITA" target="MKD">
      <data key="d0">962735</data>
    </edge>
    <edge source="ITA" target="EGY">
      <data key="d0">558850942</data>
    </edge>
    <edge source="ITA" target="GBR">
      <data key="d0">106204128</data>
    </edge>
    <edge source="ITA" target="TZA">
      <data key="d0">10034806</data>
    </edge>
    <edge source="ITA" target="USA">
      <data key="d0">321962238</data>
    </edge>
    <edge source="ITA" target="BFA">
      <data key="d0">853554</data>
    </edge>
    <edge source="ITA" target="URY">
      <data key="d0">196373</data>
    </edge>
    <edge source="SRB" target="ALB">
      <data key="d0">574268</data>
    </edge>
    <edge source="SRB" target="AUT">
      <data key="d0">1391908</data>
    </edge>
    <edge source="SRB" target="BGR">
      <data key="d0">40233089</data>
    </edge>
    <edge source="SRB" target="BLR">
      <data key="d0">125035</data>
    </edge>
    <edge source="SRB" target="HRV">
      <data key="d0">20713688</data>
    </edge>
    <edge source="SRB" target="CZE">
      <data key="d0">23396</data>
    </edge>
    <edge source="SRB" target="DNK">
      <data key="d0">27760</data>
    </edge>
    <edge source="SRB" target="FRA">
      <data key="d0">65429</data>
    </edge>
    <edge source="SRB" target="DEU">
      <data key="d0">2474134</data>
    </edge>
    <edge source="SRB" target="GRC">
      <data key="d0">640224</data>
    </edge>
    <edge source="SRB" target="HKG">
      <data key="d0">38114</data>
    </edge>
    <edge source="SRB" target="HUN">
      <data key="d0">7282309</data>
    </edge>
    <edge source="SRB" target="IRL">
      <data key="d0">1964416</data>
    </edge>
    <edge source="SRB" target="ITA">
      <data key="d0">549191</data>
    </edge>
    <edge source="SRB" target="MDA">
      <data key="d0">1373576</data>
    </edge>
    <edge source="SRB" target="NLD">
      <data key="d0">140529</data>
    </edge>
    <edge source="SRB" target="NOR">
      <data key="d0">548424</data>
    </edge>
    <edge source="SRB" target="PAN">
      <data key="d0">508808</data>
    </edge>
    <edge source="SRB" target="POL">
      <data key="d0">349825</data>
    </edge>
    <edge source="SRB" target="ROU">
      <data key="d0">41348893</data>
    </edge>
    <edge source="SRB" target="RUS">
      <data key="d0">227069</data>
    </edge>
    <edge source="SRB" target="SAU">
      <data key="d0">161961</data>
    </edge>
    <edge source="SRB" target="SVK">
      <data key="d0">174574</data>
    </edge>
    <edge source="SRB" target="SVN">
      <data key="d0">2911382</data>
    </edge>
    <edge source="SRB" target="ESP">
      <data key="d0">12918</data>
    </edge>
    <edge source="SRB" target="SWE">
      <data key="d0">31833</data>
    </edge>
    <edge source="SRB" target="CHE">
      <data key="d0">1054812</data>
    </edge>
    <edge source="SRB" target="ARE">
      <data key="d0">3683263</data>
    </edge>
    <edge source="SRB" target="TUN">
      <data key="d0">94768</data>
    </edge>
    <edge source="SRB" target="TUR">
      <data key="d0">1053885</data>
    </edge>
    <edge source="SRB" target="UKR">
      <data key="d0">1761333</data>
    </edge>
    <edge source="SRB" target="MKD">
      <data key="d0">12000968</data>
    </edge>
    <edge source="SRB" target="EGY">
      <data key="d0">300560</data>
    </edge>
    <edge source="SRB" target="GBR">
      <data key="d0">1616259</data>
    </edge>
    <edge source="SRB" target="USA">
      <data key="d0">808097</data>
    </edge>
    <edge source="SVN" target="ALB">
      <data key="d0">207629</data>
    </edge>
    <edge source="SVN" target="AUT">
      <data key="d0">169146291</data>
    </edge>
    <edge source="SVN" target="BEL">
      <data key="d0">1571965</data>
    </edge>
    <edge source="SVN" target="BGR">
      <data key="d0">21384709</data>
    </edge>
    <edge source="SVN" target="BLR">
      <data key="d0">19226</data>
    </edge>
    <edge source="SVN" target="CHL">
      <data key="d0">179240</data>
    </edge>
    <edge source="SVN" target="CHN">
      <data key="d0">1841096</data>
    </edge>
    <edge source="SVN" target="HRV">
      <data key="d0">175105196</data>
    </edge>
    <edge source="SVN" target="CZE">
      <data key="d0">23828474</data>
    </edge>
    <edge source="SVN" target="EST">
      <data key="d0">50090</data>
    </edge>
    <edge source="SVN" target="FIN">
      <data key="d0">481676</data>
    </edge>
    <edge source="SVN" target="FRA">
      <data key="d0">638891</data>
    </edge>
    <edge source="SVN" target="DEU">
      <data key="d0">14857750</data>
    </edge>
    <edge source="SVN" target="GRC">
      <data key="d0">466479</data>
    </edge>
    <edge source="SVN" target="HUN">
      <data key="d0">47106668</data>
    </edge>
    <edge source="SVN" target="IRL">
      <data key="d0">60800</data>
    </edge>
    <edge source="SVN" target="ITA">
      <data key="d0">156828740</data>
    </edge>
    <edge source="SVN" target="KOR">
      <data key="d0">43718</data>
    </edge>
    <edge source="SVN" target="LVA">
      <data key="d0">2602267</data>
    </edge>
    <edge source="SVN" target="LTU">
      <data key="d0">1839756</data>
    </edge>
    <edge source="SVN" target="MYS">
      <data key="d0">286700</data>
    </edge>
    <edge source="SVN" target="MAR">
      <data key="d0">14713</data>
    </edge>
    <edge source="SVN" target="NLD">
      <data key="d0">10373</data>
    </edge>
    <edge source="SVN" target="POL">
      <data key="d0">13494325</data>
    </edge>
    <edge source="SVN" target="PRT">
      <data key="d0">117089</data>
    </edge>
    <edge source="SVN" target="ROU">
      <data key="d0">3367524</data>
    </edge>
    <edge source="SVN" target="RUS">
      <data key="d0">46435</data>
    </edge>
    <edge source="SVN" target="SRB">
      <data key="d0">8720807</data>
    </edge>
    <edge source="SVN" target="SGP">
      <data key="d0">458887</data>
    </edge>
    <edge source="SVN" target="SVK">
      <data key="d0">9215332</data>
    </edge>
    <edge source="SVN" target="ESP">
      <data key="d0">543845</data>
    </edge>
    <edge source="SVN" target="SWE">
      <data key="d0">112456</data>
    </edge>
    <edge source="SVN" target="CHE">
      <data key="d0">16521</data>
    </edge>
    <edge source="SVN" target="UKR">
      <data key="d0">62365</data>
    </edge>
    <edge source="SVN" target="MKD">
      <data key="d0">2078885</data>
    </edge>
    <edge source="SVN" target="GBR">
      <data key="d0">16767260</data>
    </edge>
    <edge source="ESP" target="ALB">
      <data key="d0">35898272</data>
    </edge>
    <edge source="ESP" target="DZA">
      <data key="d0">129728668</data>
    </edge>
    <edge source="ESP" target="AZE">
      <data key="d0">168353</data>
    </edge>
    <edge source="ESP" target="ARG">
      <data key="d0">2899742</data>
    </edge>
    <edge source="ESP" target="AUS">
      <data key="d0">3418158</data>
    </edge>
    <edge source="ESP" target="AUT">
      <data key="d0">1869482</data>
    </edge>
    <edge source="ESP" target="BEL">
      <data key="d0">695253086</data>
    </edge>
    <edge source="ESP" target="BOL">
      <data key="d0">339955</data>
    </edge>
    <edge source="ESP" target="BRA">
      <data key="d0">296762824</data>
    </edge>
    <edge source="ESP" target="BGR">
      <data key="d0">298865</data>
    </edge>
    <edge source="ESP" target="BLR">
      <data key="d0">772074</data>
    </edge>
    <edge source="ESP" target="CMR">
      <data key="d0">5974493</data>
    </edge>
    <edge source="ESP" target="CAN">
      <data key="d0">139648114</data>
    </edge>
    <edge source="ESP" target="CAF">
      <data key="d0">165070</data>
    </edge>
    <edge source="ESP" target="CHL">
      <data key="d0">3856561</data>
    </edge>
    <edge source="ESP" target="CHN">
      <data key="d0">21128005</data>
    </edge>
    <edge source="ESP" target="COL">
      <data key="d0">2513309</data>
    </edge>
    <edge source="ESP" target="CRI">
      <data key="d0">2378262</data>
    </edge>
    <edge source="ESP" target="HRV">
      <data key="d0">4908353</data>
    </edge>
    <edge source="ESP" target="CZE">
      <data key="d0">2643671</data>
    </edge>
    <edge source="ESP" target="BEN">
      <data key="d0">369828</data>
    </edge>
    <edge source="ESP" target="DNK">
      <data key="d0">14445038</data>
    </edge>
    <edge source="ESP" target="ECU">
      <data key="d0">772256</data>
    </edge>
    <edge source="ESP" target="SLV">
      <data key="d0">989265</data>
    </edge>
    <edge source="ESP" target="EST">
      <data key="d0">443809</data>
    </edge>
    <edge source="ESP" target="FIN">
      <data key="d0">195436</data>
    </edge>
    <edge source="ESP" target="FRA">
      <data key="d0">1041690188</data>
    </edge>
    <edge source="ESP" target="GEO">
      <data key="d0">177177</data>
    </edge>
    <edge source="ESP" target="GMB">
      <data key="d0">113012</data>
    </edge>
    <edge source="ESP" target="PSE">
      <data key="d0">13038</data>
    </edge>
    <edge source="ESP" target="DEU">
      <data key="d0">27706574</data>
    </edge>
    <edge source="ESP" target="GHA">
      <data key="d0">352687</data>
    </edge>
    <edge source="ESP" target="GRC">
      <data key="d0">146581722</data>
    </edge>
    <edge source="ESP" target="GTM">
      <data key="d0">3512412</data>
    </edge>
    <edge source="ESP" target="HND">
      <data key="d0">56829</data>
    </edge>
    <edge source="ESP" target="HKG">
      <data key="d0">838829</data>
    </edge>
    <edge source="ESP" target="HUN">
      <data key="d0">1153451</data>
    </edge>
    <edge source="ESP" target="IDN">
      <data key="d0">1242222</data>
    </edge>
    <edge source="ESP" target="IRL">
      <data key="d0">44796291</data>
    </edge>
    <edge source="ESP" target="ISR">
      <data key="d0">41958359</data>
    </edge>
    <edge source="ESP" target="ITA">
      <data key="d0">678976550</data>
    </edge>
    <edge source="ESP" target="CIV">
      <data key="d0">7738409</data>
    </edge>
    <edge source="ESP" target="JPN">
      <data key="d0">6895690</data>
    </edge>
    <edge source="ESP" target="KAZ">
      <data key="d0">126867</data>
    </edge>
    <edge source="ESP" target="JOR">
      <data key="d0">129153948</data>
    </edge>
    <edge source="ESP" target="KOR">
      <data key="d0">176467269</data>
    </edge>
    <edge source="ESP" target="LBN">
      <data key="d0">78047811</data>
    </edge>
    <edge source="ESP" target="LVA">
      <data key="d0">635654</data>
    </edge>
    <edge source="ESP" target="LTU">
      <data key="d0">50061</data>
    </edge>
    <edge source="ESP" target="MDG">
      <data key="d0">830506</data>
    </edge>
    <edge source="ESP" target="MYS">
      <data key="d0">3013194</data>
    </edge>
    <edge source="ESP" target="MRT">
      <data key="d0">1426776</data>
    </edge>
    <edge source="ESP" target="MEX">
      <data key="d0">51852939</data>
    </edge>
    <edge source="ESP" target="MDA">
      <data key="d0">154333</data>
    </edge>
    <edge source="ESP" target="MAR">
      <data key="d0">823562307</data>
    </edge>
    <edge source="ESP" target="MOZ">
      <data key="d0">47375</data>
    </edge>
    <edge source="ESP" target="OMN">
      <data key="d0">72550657</data>
    </edge>
    <edge source="ESP" target="NAM">
      <data key="d0">26358</data>
    </edge>
    <edge source="ESP" target="NLD">
      <data key="d0">1150984687</data>
    </edge>
    <edge source="ESP" target="NZL">
      <data key="d0">2203298</data>
    </edge>
    <edge source="ESP" target="NIC">
      <data key="d0">261377</data>
    </edge>
    <edge source="ESP" target="NER">
      <data key="d0">168466</data>
    </edge>
    <edge source="ESP" target="NOR">
      <data key="d0">49407</data>
    </edge>
    <edge source="ESP" target="PAK">
      <data key="d0">2491506</data>
    </edge>
    <edge source="ESP" target="PAN">
      <data key="d0">1192717</data>
    </edge>
    <edge source="ESP" target="PRY">
      <data key="d0">1167878</data>
    </edge>
    <edge source="ESP" target="PER">
      <data key="d0">12351851</data>
    </edge>
    <edge source="ESP" target="PHL">
      <data key="d0">11747278</data>
    </edge>
    <edge source="ESP" target="POL">
      <data key="d0">7367325</data>
    </edge>
    <edge source="ESP" target="PRT">
      <data key="d0">588519398</data>
    </edge>
    <edge source="ESP" target="ROU">
      <data key="d0">7027733</data>
    </edge>
    <edge source="ESP" target="RUS">
      <data key="d0">2631376</data>
    </edge>
    <edge source="ESP" target="SAU">
      <data key="d0">4849936</data>
    </edge>
    <edge source="ESP" target="SEN">
      <data key="d0">99231187</data>
    </edge>
    <edge source="ESP" target="SRB">
      <data key="d0">725421</data>
    </edge>
    <edge source="ESP" target="IND">
      <data key="d0">89878671</data>
    </edge>
    <edge source="ESP" target="SGP">
      <data key="d0">20969417</data>
    </edge>
    <edge source="ESP" target="SVK">
      <data key="d0">470673</data>
    </edge>
    <edge source="ESP" target="VNM">
      <data key="d0">305699</data>
    </edge>
    <edge source="ESP" target="SVN">
      <data key="d0">64387927</data>
    </edge>
    <edge source="ESP" target="ZAF">
      <data key="d0">20709239</data>
    </edge>
    <edge source="ESP" target="SWE">
      <data key="d0">5616181</data>
    </edge>
    <edge source="ESP" target="CHE">
      <data key="d0">2323933</data>
    </edge>
    <edge source="ESP" target="THA">
      <data key="d0">2773641</data>
    </edge>
    <edge source="ESP" target="TGO">
      <data key="d0">38414117</data>
    </edge>
    <edge source="ESP" target="ARE">
      <data key="d0">92997083</data>
    </edge>
    <edge source="ESP" target="TUN">
      <data key="d0">45324063</data>
    </edge>
    <edge source="ESP" target="TUR">
      <data key="d0">317493847</data>
    </edge>
    <edge source="ESP" target="UKR">
      <data key="d0">116130</data>
    </edge>
    <edge source="ESP" target="MKD">
      <data key="d0">86860</data>
    </edge>
    <edge source="ESP" target="EGY">
      <data key="d0">43430028</data>
    </edge>
    <edge source="ESP" target="GBR">
      <data key="d0">151278046</data>
    </edge>
    <edge source="ESP" target="TZA">
      <data key="d0">223714</data>
    </edge>
    <edge source="ESP" target="USA">
      <data key="d0">1450487393</data>
    </edge>
    <edge source="ESP" target="BFA">
      <data key="d0">64203</data>
    </edge>
    <edge source="ESP" target="URY">
      <data key="d0">2595787</data>
    </edge>
    <edge source="MKD" target="ALB">
      <data key="d0">333347</data>
    </edge>
    <edge source="MKD" target="BGR">
      <data key="d0">100108</data>
    </edge>
    <edge source="MKD" target="HRV">
      <data key="d0">107849</data>
    </edge>
    <edge source="MKD" target="CZE">
      <data key="d0">83504</data>
    </edge>
    <edge source="MKD" target="DEU">
      <data key="d0">400656</data>
    </edge>
    <edge source="MKD" target="GRC">
      <data key="d0">25018</data>
    </edge>
    <edge source="MKD" target="HUN">
      <data key="d0">6600469</data>
    </edge>
    <edge source="MKD" target="ISR">
      <data key="d0">42242</data>
    </edge>
    <edge source="MKD" target="ITA">
      <data key="d0">28044</data>
    </edge>
    <edge source="MKD" target="NLD">
      <data key="d0">193485</data>
    </edge>
    <edge source="MKD" target="SRB">
      <data key="d0">31755679</data>
    </edge>
    <edge source="MKD" target="CHE">
      <data key="d0">440373</data>
    </edge>
    <edge source="MKD" target="ARE">
      <data key="d0">643819</data>
    </edge>
    <edge source="MKD" target="TUR">
      <data key="d0">274682</data>
    </edge>
    <edge source="MKD" target="GBR">
      <data key="d0">1804882</data>
    </edge>
    <edge source="MKD" target="USA">
      <data key="d0">58142</data>
    </edge>
    <edge source="EGY" target="DZA">
      <data key="d0">37255409</data>
    </edge>
    <edge source="EGY" target="ARG">
      <data key="d0">2065537</data>
    </edge>
    <edge source="EGY" target="BEL">
      <data key="d0">19861540</data>
    </edge>
    <edge source="EGY" target="BRA">
      <data key="d0">1266387</data>
    </edge>
    <edge source="EGY" target="CMR">
      <data key="d0">63243</data>
    </edge>
    <edge source="EGY" target="LKA">
      <data key="d0">39530</data>
    </edge>
    <edge source="EGY" target="CHN">
      <data key="d0">328718755</data>
    </edge>
    <edge source="EGY" target="COL">
      <data key="d0">106381</data>
    </edge>
    <edge source="EGY" target="ETH">
      <data key="d0">9563865</data>
    </edge>
    <edge source="EGY" target="FIN">
      <data key="d0">1043596</data>
    </edge>
    <edge source="EGY" target="FRA">
      <data key="d0">26750150</data>
    </edge>
    <edge source="EGY" target="DEU">
      <data key="d0">48057166</data>
    </edge>
    <edge source="EGY" target="GHA">
      <data key="d0">62134</data>
    </edge>
    <edge source="EGY" target="GRC">
      <data key="d0">34901567</data>
    </edge>
    <edge source="EGY" target="GTM">
      <data key="d0">36651</data>
    </edge>
    <edge source="EGY" target="ISR">
      <data key="d0">447230</data>
    </edge>
    <edge source="EGY" target="ITA">
      <data key="d0">383214287</data>
    </edge>
    <edge source="EGY" target="CIV">
      <data key="d0">1408496</data>
    </edge>
    <edge source="EGY" target="JPN">
      <data key="d0">548154</data>
    </edge>
    <edge source="EGY" target="JOR">
      <data key="d0">283255</data>
    </edge>
    <edge source="EGY" target="LBN">
      <data key="d0">108875029</data>
    </edge>
    <edge source="EGY" target="MYS">
      <data key="d0">52295</data>
    </edge>
    <edge source="EGY" target="MEX">
      <data key="d0">6265203</data>
    </edge>
    <edge source="EGY" target="MAR">
      <data key="d0">4041747</data>
    </edge>
    <edge source="EGY" target="OMN">
      <data key="d0">26999598</data>
    </edge>
    <edge source="EGY" target="NAM">
      <data key="d0">51867</data>
    </edge>
    <edge source="EGY" target="NLD">
      <data key="d0">64453945</data>
    </edge>
    <edge source="EGY" target="NZL">
      <data key="d0">51263</data>
    </edge>
    <edge source="EGY" target="POL">
      <data key="d0">4110691</data>
    </edge>
    <edge source="EGY" target="SAU">
      <data key="d0">717340</data>
    </edge>
    <edge source="EGY" target="SEN">
      <data key="d0">13424065</data>
    </edge>
    <edge source="EGY" target="IND">
      <data key="d0">361282684</data>
    </edge>
    <edge source="EGY" target="SGP">
      <data key="d0">52883331</data>
    </edge>
    <edge source="EGY" target="VNM">
      <data key="d0">222653</data>
    </edge>
    <edge source="EGY" target="SVN">
      <data key="d0">14413442</data>
    </edge>
    <edge source="EGY" target="ZAF">
      <data key="d0">7368609</data>
    </edge>
    <edge source="EGY" target="ESP">
      <data key="d0">150686696</data>
    </edge>
    <edge source="EGY" target="CHE">
      <data key="d0">64407635</data>
    </edge>
    <edge source="EGY" target="THA">
      <data key="d0">204012</data>
    </edge>
    <edge source="EGY" target="TGO">
      <data key="d0">15356205</data>
    </edge>
    <edge source="EGY" target="ARE">
      <data key="d0">416139038</data>
    </edge>
    <edge source="EGY" target="TUN">
      <data key="d0">31412273</data>
    </edge>
    <edge source="EGY" target="TUR">
      <data key="d0">82257161</data>
    </edge>
    <edge source="EGY" target="UGA">
      <data key="d0">1494487</data>
    </edge>
    <edge source="EGY" target="GBR">
      <data key="d0">282645519</data>
    </edge>
    <edge source="EGY" target="TZA">
      <data key="d0">242671</data>
    </edge>
    <edge source="EGY" target="USA">
      <data key="d0">21956118</data>
    </edge>
    <edge source="DZA" target="AUS">
      <data key="d0">175788498</data>
    </edge>
    <edge source="DZA" target="BEL">
      <data key="d0">924680060</data>
    </edge>
    <edge source="DZA" target="BRA">
      <data key="d0">1520430476</data>
    </edge>
    <edge source="DZA" target="CAN">
      <data key="d0">1273430394</data>
    </edge>
    <edge source="DZA" target="CHN">
      <data key="d0">226501818</data>
    </edge>
    <edge source="DZA" target="FRA">
      <data key="d0">1530540967</data>
    </edge>
    <edge source="DZA" target="DEU">
      <data key="d0">8066142</data>
    </edge>
    <edge source="DZA" target="GRC">
      <data key="d0">1451325</data>
    </edge>
    <edge source="DZA" target="HKG">
      <data key="d0">91024</data>
    </edge>
    <edge source="DZA" target="IDN">
      <data key="d0">326935046</data>
    </edge>
    <edge source="DZA" target="ITA">
      <data key="d0">1783840101</data>
    </edge>
    <edge source="DZA" target="KOR">
      <data key="d0">215669663</data>
    </edge>
    <edge source="DZA" target="MYS">
      <data key="d0">101097730</data>
    </edge>
    <edge source="DZA" target="NLD">
      <data key="d0">1421328766</data>
    </edge>
    <edge source="DZA" target="NER">
      <data key="d0">107905</data>
    </edge>
    <edge source="DZA" target="PAN">
      <data key="d0">27855</data>
    </edge>
    <edge source="DZA" target="PRT">
      <data key="d0">401941722</data>
    </edge>
    <edge source="DZA" target="RUS">
      <data key="d0">30724</data>
    </edge>
    <edge source="DZA" target="IND">
      <data key="d0">408193095</data>
    </edge>
    <edge source="DZA" target="SGP">
      <data key="d0">511370373</data>
    </edge>
    <edge source="DZA" target="ESP">
      <data key="d0">1012313559</data>
    </edge>
    <edge source="DZA" target="CHE">
      <data key="d0">13109</data>
    </edge>
    <edge source="DZA" target="THA">
      <data key="d0">148247268</data>
    </edge>
    <edge source="DZA" target="TUN">
      <data key="d0">6839045</data>
    </edge>
    <edge source="DZA" target="TUR">
      <data key="d0">58249261</data>
    </edge>
    <edge source="DZA" target="GBR">
      <data key="d0">760388820</data>
    </edge>
    <edge source="DZA" target="USA">
      <data key="d0">3601247055</data>
    </edge>
    <edge source="AUS" target="AZE">
      <data key="d0">55235</data>
    </edge>
    <edge source="AUS" target="BEL">
      <data key="d0">10054</data>
    </edge>
    <edge source="AUS" target="BRA">
      <data key="d0">60728</data>
    </edge>
    <edge source="AUS" target="CHN">
      <data key="d0">786756122</data>
    </edge>
    <edge source="AUS" target="HRV">
      <data key="d0">14955</data>
    </edge>
    <edge source="AUS" target="DEU">
      <data key="d0">22333</data>
    </edge>
    <edge source="AUS" target="GHA">
      <data key="d0">26482</data>
    </edge>
    <edge source="AUS" target="GRC">
      <data key="d0">32508</data>
    </edge>
    <edge source="AUS" target="HKG">
      <data key="d0">26284444</data>
    </edge>
    <edge source="AUS" target="IDN">
      <data key="d0">458988723</data>
    </edge>
    <edge source="AUS" target="IRL">
      <data key="d0">31872</data>
    </edge>
    <edge source="AUS" target="ITA">
      <data key="d0">33746</data>
    </edge>
    <edge source="AUS" target="JPN">
      <data key="d0">251256496</data>
    </edge>
    <edge source="AUS" target="KOR">
      <data key="d0">405867196</data>
    </edge>
    <edge source="AUS" target="MYS">
      <data key="d0">404639389</data>
    </edge>
    <edge source="AUS" target="MUS">
      <data key="d0">700077</data>
    </edge>
    <edge source="AUS" target="NLD">
      <data key="d0">16640</data>
    </edge>
    <edge source="AUS" target="NZL">
      <data key="d0">159044979</data>
    </edge>
    <edge source="AUS" target="PAK">
      <data key="d0">66244</data>
    </edge>
    <edge source="AUS" target="PHL">
      <data key="d0">294870</data>
    </edge>
    <edge source="AUS" target="RUS">
      <data key="d0">16752</data>
    </edge>
    <edge source="AUS" target="SAU">
      <data key="d0">25760</data>
    </edge>
    <edge source="AUS" target="SEN">
      <data key="d0">14251</data>
    </edge>
    <edge source="AUS" target="IND">
      <data key="d0">23058870</data>
    </edge>
    <edge source="AUS" target="SGP">
      <data key="d0">848620467</data>
    </edge>
    <edge source="AUS" target="VNM">
      <data key="d0">7612287</data>
    </edge>
    <edge source="AUS" target="ZAF">
      <data key="d0">254499</data>
    </edge>
    <edge source="AUS" target="THA">
      <data key="d0">500117382</data>
    </edge>
    <edge source="AUS" target="ARE">
      <data key="d0">933119</data>
    </edge>
    <edge source="AUS" target="UKR">
      <data key="d0">71386</data>
    </edge>
    <edge source="AUS" target="GBR">
      <data key="d0">155447</data>
    </edge>
    <edge source="AUS" target="USA">
      <data key="d0">62131601</data>
    </edge>
    <edge source="BEL" target="ALB">
      <data key="d0">185656</data>
    </edge>
    <edge source="BEL" target="DZA">
      <data key="d0">25238266</data>
    </edge>
    <edge source="BEL" target="AZE">
      <data key="d0">6002952</data>
    </edge>
    <edge source="BEL" target="ARG">
      <data key="d0">106513618</data>
    </edge>
    <edge source="BEL" target="AUS">
      <data key="d0">13717989</data>
    </edge>
    <edge source="BEL" target="AUT">
      <data key="d0">38235937</data>
    </edge>
    <edge source="BEL" target="ARM">
      <data key="d0">1877975</data>
    </edge>
    <edge source="BEL" target="BOL">
      <data key="d0">82589</data>
    </edge>
    <edge source="BEL" target="BRA">
      <data key="d0">82233157</data>
    </edge>
    <edge source="BEL" target="BGR">
      <data key="d0">11270411</data>
    </edge>
    <edge source="BEL" target="BDI">
      <data key="d0">194451</data>
    </edge>
    <edge source="BEL" target="BLR">
      <data key="d0">3972671</data>
    </edge>
    <edge source="BEL" target="CMR">
      <data key="d0">2650091</data>
    </edge>
    <edge source="BEL" target="CAN">
      <data key="d0">116199957</data>
    </edge>
    <edge source="BEL" target="LKA">
      <data key="d0">613756</data>
    </edge>
    <edge source="BEL" target="CHL">
      <data key="d0">8678181</data>
    </edge>
    <edge source="BEL" target="CHN">
      <data key="d0">536756816</data>
    </edge>
    <edge source="BEL" target="COL">
      <data key="d0">11424235</data>
    </edge>
    <edge source="BEL" target="CRI">
      <data key="d0">17959651</data>
    </edge>
    <edge source="BEL" target="HRV">
      <data key="d0">10183620</data>
    </edge>
    <edge source="BEL" target="CZE">
      <data key="d0">53498262</data>
    </edge>
    <edge source="BEL" target="BEN">
      <data key="d0">1264933</data>
    </edge>
    <edge source="BEL" target="DNK">
      <data key="d0">44141790</data>
    </edge>
    <edge source="BEL" target="ECU">
      <data key="d0">1041973</data>
    </edge>
    <edge source="BEL" target="SLV">
      <data key="d0">45583</data>
    </edge>
    <edge source="BEL" target="ETH">
      <data key="d0">1646779</data>
    </edge>
    <edge source="BEL" target="EST">
      <data key="d0">4943549</data>
    </edge>
    <edge source="BEL" target="FIN">
      <data key="d0">41855202</data>
    </edge>
    <edge source="BEL" target="FRA">
      <data key="d0">1330486471</data>
    </edge>
    <edge source="BEL" target="GEO">
      <data key="d0">1716566</data>
    </edge>
    <edge source="BEL" target="GMB">
      <data key="d0">107539</data>
    </edge>
    <edge source="BEL" target="DEU">
      <data key="d0">2747629427</data>
    </edge>
    <edge source="BEL" target="GHA">
      <data key="d0">24638132</data>
    </edge>
    <edge source="BEL" target="GRC">
      <data key="d0">96302377</data>
    </edge>
    <edge source="BEL" target="GTM">
      <data key="d0">170322</data>
    </edge>
    <edge source="BEL" target="HND">
      <data key="d0">9566092</data>
    </edge>
    <edge source="BEL" target="HKG">
      <data key="d0">2018459</data>
    </edge>
    <edge source="BEL" target="HUN">
      <data key="d0">22419229</data>
    </edge>
    <edge source="BEL" target="IDN">
      <data key="d0">128229356</data>
    </edge>
    <edge source="BEL" target="IRL">
      <data key="d0">52389034</data>
    </edge>
    <edge source="BEL" target="ISR">
      <data key="d0">22004540</data>
    </edge>
    <edge source="BEL" target="ITA">
      <data key="d0">275580293</data>
    </edge>
    <edge source="BEL" target="CIV">
      <data key="d0">3357017</data>
    </edge>
    <edge source="BEL" target="JAM">
      <data key="d0">174616</data>
    </edge>
    <edge source="BEL" target="JPN">
      <data key="d0">7363630</data>
    </edge>
    <edge source="BEL" target="KAZ">
      <data key="d0">6365659</data>
    </edge>
    <edge source="BEL" target="JOR">
      <data key="d0">1519530</data>
    </edge>
    <edge source="BEL" target="KOR">
      <data key="d0">11461581</data>
    </edge>
    <edge source="BEL" target="KGZ">
      <data key="d0">5443348</data>
    </edge>
    <edge source="BEL" target="LBN">
      <data key="d0">41260633</data>
    </edge>
    <edge source="BEL" target="LVA">
      <data key="d0">3109649</data>
    </edge>
    <edge source="BEL" target="LTU">
      <data key="d0">4762736</data>
    </edge>
    <edge source="BEL" target="MDG">
      <data key="d0">38530</data>
    </edge>
    <edge source="BEL" target="MYS">
      <data key="d0">39461525</data>
    </edge>
    <edge source="BEL" target="MRT">
      <data key="d0">5119273</data>
    </edge>
    <edge source="BEL" target="MUS">
      <data key="d0">1016937</data>
    </edge>
    <edge source="BEL" target="MEX">
      <data key="d0">112772012</data>
    </edge>
    <edge source="BEL" target="MDA">
      <data key="d0">124401</data>
    </edge>
    <edge source="BEL" target="MAR">
      <data key="d0">63969421</data>
    </edge>
    <edge source="BEL" target="MOZ">
      <data key="d0">16148</data>
    </edge>
    <edge source="BEL" target="OMN">
      <data key="d0">2811999</data>
    </edge>
    <edge source="BEL" target="NAM">
      <data key="d0">26918</data>
    </edge>
    <edge source="BEL" target="NLD">
      <data key="d0">6277285570</data>
    </edge>
    <edge source="BEL" target="NZL">
      <data key="d0">3309600</data>
    </edge>
    <edge source="BEL" target="NIC">
      <data key="d0">144188</data>
    </edge>
    <edge source="BEL" target="NER">
      <data key="d0">1534282</data>
    </edge>
    <edge source="BEL" target="NOR">
      <data key="d0">74073175</data>
    </edge>
    <edge source="BEL" target="PAK">
      <data key="d0">2498813</data>
    </edge>
    <edge source="BEL" target="PAN">
      <data key="d0">1011781</data>
    </edge>
    <edge source="BEL" target="PRY">
      <data key="d0">261863</data>
    </edge>
    <edge source="BEL" target="PER">
      <data key="d0">2569033</data>
    </edge>
    <edge source="BEL" target="PHL">
      <data key="d0">1443680</data>
    </edge>
    <edge source="BEL" target="POL">
      <data key="d0">80730900</data>
    </edge>
    <edge source="BEL" target="PRT">
      <data key="d0">136399543</data>
    </edge>
    <edge source="BEL" target="ROU">
      <data key="d0">28663383</data>
    </edge>
    <edge source="BEL" target="RUS">
      <data key="d0">129083051</data>
    </edge>
    <edge source="BEL" target="SAU">
      <data key="d0">34726537</data>
    </edge>
    <edge source="BEL" target="SEN">
      <data key="d0">75264792</data>
    </edge>
    <edge source="BEL" target="SRB">
      <data key="d0">5792963</data>
    </edge>
    <edge source="BEL" target="IND">
      <data key="d0">31464979</data>
    </edge>
    <edge source="BEL" target="SGP">
      <data key="d0">159603539</data>
    </edge>
    <edge source="BEL" target="SVK">
      <data key="d0">8582924</data>
    </edge>
    <edge source="BEL" target="VNM">
      <data key="d0">5628162</data>
    </edge>
    <edge source="BEL" target="SVN">
      <data key="d0">38464474</data>
    </edge>
    <edge source="BEL" target="ZAF">
      <data key="d0">42335308</data>
    </edge>
    <edge source="BEL" target="ZWE">
      <data key="d0">58344</data>
    </edge>
    <edge source="BEL" target="ESP">
      <data key="d0">265892135</data>
    </edge>
    <edge source="BEL" target="SWE">
      <data key="d0">92649184</data>
    </edge>
    <edge source="BEL" target="CHE">
      <data key="d0">429668665</data>
    </edge>
    <edge source="BEL" target="THA">
      <data key="d0">8779100</data>
    </edge>
    <edge source="BEL" target="TGO">
      <data key="d0">1053457897</data>
    </edge>
    <edge source="BEL" target="ARE">
      <data key="d0">20374158</data>
    </edge>
    <edge source="BEL" target="TUN">
      <data key="d0">38101065</data>
    </edge>
    <edge source="BEL" target="TUR">
      <data key="d0">126242419</data>
    </edge>
    <edge source="BEL" target="UGA">
      <data key="d0">120897</data>
    </edge>
    <edge source="BEL" target="UKR">
      <data key="d0">16357181</data>
    </edge>
    <edge source="BEL" target="MKD">
      <data key="d0">1241289</data>
    </edge>
    <edge source="BEL" target="EGY">
      <data key="d0">40888947</data>
    </edge>
    <edge source="BEL" target="GBR">
      <data key="d0">1239929135</data>
    </edge>
    <edge source="BEL" target="TZA">
      <data key="d0">750318</data>
    </edge>
    <edge source="BEL" target="USA">
      <data key="d0">1148656560</data>
    </edge>
    <edge source="BEL" target="BFA">
      <data key="d0">1235937</data>
    </edge>
    <edge source="BEL" target="URY">
      <data key="d0">2046815</data>
    </edge>
    <edge source="BRA" target="ARG">
      <data key="d0">67669322</data>
    </edge>
    <edge source="BRA" target="AUS">
      <data key="d0">2109174</data>
    </edge>
    <edge source="BRA" target="BEL">
      <data key="d0">21179561</data>
    </edge>
    <edge source="BRA" target="BOL">
      <data key="d0">47173417</data>
    </edge>
    <edge source="BRA" target="CMR">
      <data key="d0">591902</data>
    </edge>
    <edge source="BRA" target="CAN">
      <data key="d0">17847308</data>
    </edge>
    <edge source="BRA" target="LKA">
      <data key="d0">22374</data>
    </edge>
    <edge source="BRA" target="CHL">
      <data key="d0">1093773211</data>
    </edge>
    <edge source="BRA" target="CHN">
      <data key="d0">3913548697</data>
    </edge>
    <edge source="BRA" target="COL">
      <data key="d0">126806715</data>
    </edge>
    <edge source="BRA" target="CRI">
      <data key="d0">368795</data>
    </edge>
    <edge source="BRA" target="HRV">
      <data key="d0">14988538</data>
    </edge>
    <edge source="BRA" target="ECU">
      <data key="d0">534373</data>
    </edge>
    <edge source="BRA" target="SLV">
      <data key="d0">37385</data>
    </edge>
    <edge source="BRA" target="FRA">
      <data key="d0">25863966</data>
    </edge>
    <edge source="BRA" target="DEU">
      <data key="d0">16673521</data>
    </edge>
    <edge source="BRA" target="GHA">
      <data key="d0">2530373</data>
    </edge>
    <edge source="BRA" target="GTM">
      <data key="d0">881823</data>
    </edge>
    <edge source="BRA" target="HND">
      <data key="d0">294217</data>
    </edge>
    <edge source="BRA" target="HKG">
      <data key="d0">74400</data>
    </edge>
    <edge source="BRA" target="IDN">
      <data key="d0">24353</data>
    </edge>
    <edge source="BRA" target="ITA">
      <data key="d0">149682286</data>
    </edge>
    <edge source="BRA" target="JAM">
      <data key="d0">25804</data>
    </edge>
    <edge source="BRA" target="JPN">
      <data key="d0">46647</data>
    </edge>
    <edge source="BRA" target="KOR">
      <data key="d0">4854990</data>
    </edge>
    <edge source="BRA" target="MYS">
      <data key="d0">21313006</data>
    </edge>
    <edge source="BRA" target="MEX">
      <data key="d0">5274166</data>
    </edge>
    <edge source="BRA" target="MAR">
      <data key="d0">33180201</data>
    </edge>
    <edge source="BRA" target="NLD">
      <data key="d0">328338872</data>
    </edge>
    <edge source="BRA" target="NZL">
      <data key="d0">3060060</data>
    </edge>
    <edge source="BRA" target="NIC">
      <data key="d0">369026</data>
    </edge>
    <edge source="BRA" target="PAN">
      <data key="d0">241053</data>
    </edge>
    <edge source="BRA" target="PRY">
      <data key="d0">85562810</data>
    </edge>
    <edge source="BRA" target="PER">
      <data key="d0">65782501</data>
    </edge>
    <edge source="BRA" target="POL">
      <data key="d0">4702013</data>
    </edge>
    <edge source="BRA" target="PRT">
      <data key="d0">78616304</data>
    </edge>
    <edge source="BRA" target="ROU">
      <data key="d0">12915</data>
    </edge>
    <edge source="BRA" target="SAU">
      <data key="d0">19185</data>
    </edge>
    <edge source="BRA" target="IND">
      <data key="d0">678502195</data>
    </edge>
    <edge source="BRA" target="SGP">
      <data key="d0">288058133</data>
    </edge>
    <edge source="BRA" target="ZAF">
      <data key="d0">27475576</data>
    </edge>
    <edge source="BRA" target="ZWE">
      <data key="d0">12626</data>
    </edge>
    <edge source="BRA" target="ESP">
      <data key="d0">457829173</data>
    </edge>
    <edge source="BRA" target="THA">
      <data key="d0">198051</data>
    </edge>
    <edge source="BRA" target="ARE">
      <data key="d0">22428116</data>
    </edge>
    <edge source="BRA" target="TUR">
      <data key="d0">6859980</data>
    </edge>
    <edge source="BRA" target="GBR">
      <data key="d0">29378310</data>
    </edge>
    <edge source="BRA" target="USA">
      <data key="d0">1443284072</data>
    </edge>
    <edge source="BRA" target="URY">
      <data key="d0">1355522210</data>
    </edge>
    <edge source="CAN" target="ALB">
      <data key="d0">111837</data>
    </edge>
    <edge source="CAN" target="AZE">
      <data key="d0">133812</data>
    </edge>
    <edge source="CAN" target="ARG">
      <data key="d0">1961750</data>
    </edge>
    <edge source="CAN" target="AUS">
      <data key="d0">12548867</data>
    </edge>
    <edge source="CAN" target="BEL">
      <data key="d0">7923023</data>
    </edge>
    <edge source="CAN" target="BRA">
      <data key="d0">22139926</data>
    </edge>
    <edge source="CAN" target="CHL">
      <data key="d0">1867357</data>
    </edge>
    <edge source="CAN" target="CHN">
      <data key="d0">26992190</data>
    </edge>
    <edge source="CAN" target="COL">
      <data key="d0">601401</data>
    </edge>
    <edge source="CAN" target="CRI">
      <data key="d0">1457793</data>
    </edge>
    <edge source="CAN" target="CZE">
      <data key="d0">74494</data>
    </edge>
    <edge source="CAN" target="DNK">
      <data key="d0">9195536</data>
    </edge>
    <edge source="CAN" target="ECU">
      <data key="d0">4733198</data>
    </edge>
    <edge source="CAN" target="FIN">
      <data key="d0">38551584</data>
    </edge>
    <edge source="CAN" target="FRA">
      <data key="d0">2209072</data>
    </edge>
    <edge source="CAN" target="DEU">
      <data key="d0">16112155</data>
    </edge>
    <edge source="CAN" target="GHA">
      <data key="d0">116800</data>
    </edge>
    <edge source="CAN" target="GTM">
      <data key="d0">403144</data>
    </edge>
    <edge source="CAN" target="HND">
      <data key="d0">100442</data>
    </edge>
    <edge source="CAN" target="HKG">
      <data key="d0">422409</data>
    </edge>
    <edge source="CAN" target="HUN">
      <data key="d0">103884</data>
    </edge>
    <edge source="CAN" target="IDN">
      <data key="d0">472508</data>
    </edge>
    <edge source="CAN" target="ISR">
      <data key="d0">119986</data>
    </edge>
    <edge source="CAN" target="ITA">
      <data key="d0">150306462</data>
    </edge>
    <edge source="CAN" target="CIV">
      <data key="d0">18832</data>
    </edge>
    <edge source="CAN" target="JAM">
      <data key="d0">64091</data>
    </edge>
    <edge source="CAN" target="JPN">
      <data key="d0">32682777</data>
    </edge>
    <edge source="CAN" target="KAZ">
      <data key="d0">56981</data>
    </edge>
    <edge source="CAN" target="JOR">
      <data key="d0">252848</data>
    </edge>
    <edge source="CAN" target="KOR">
      <data key="d0">1249152</data>
    </edge>
    <edge source="CAN" target="LBN">
      <data key="d0">105631</data>
    </edge>
    <edge source="CAN" target="LVA">
      <data key="d0">2087422</data>
    </edge>
    <edge source="CAN" target="MYS">
      <data key="d0">147392</data>
    </edge>
    <edge source="CAN" target="MEX">
      <data key="d0">14541266</data>
    </edge>
    <edge source="CAN" target="OMN">
      <data key="d0">154706</data>
    </edge>
    <edge source="CAN" target="NLD">
      <data key="d0">263614693</data>
    </edge>
    <edge source="CAN" target="NZL">
      <data key="d0">178110</data>
    </edge>
    <edge source="CAN" target="NOR">
      <data key="d0">11230711</data>
    </edge>
    <edge source="CAN" target="PAK">
      <data key="d0">228792</data>
    </edge>
    <edge source="CAN" target="PAN">
      <data key="d0">353233</data>
    </edge>
    <edge source="CAN" target="PER">
      <data key="d0">43678452</data>
    </edge>
    <edge source="CAN" target="PHL">
      <data key="d0">338381</data>
    </edge>
    <edge source="CAN" target="POL">
      <data key="d0">261890</data>
    </edge>
    <edge source="CAN" target="RUS">
      <data key="d0">12264064</data>
    </edge>
    <edge source="CAN" target="SAU">
      <data key="d0">399337</data>
    </edge>
    <edge source="CAN" target="SEN">
      <data key="d0">75368</data>
    </edge>
    <edge source="CAN" target="IND">
      <data key="d0">18020507</data>
    </edge>
    <edge source="CAN" target="SGP">
      <data key="d0">9278843</data>
    </edge>
    <edge source="CAN" target="VNM">
      <data key="d0">595780</data>
    </edge>
    <edge source="CAN" target="SVN">
      <data key="d0">419448</data>
    </edge>
    <edge source="CAN" target="ZAF">
      <data key="d0">811140</data>
    </edge>
    <edge source="CAN" target="ESP">
      <data key="d0">95357049</data>
    </edge>
    <edge source="CAN" target="SWE">
      <data key="d0">8828549</data>
    </edge>
    <edge source="CAN" target="CHE">
      <data key="d0">40765160</data>
    </edge>
    <edge source="CAN" target="THA">
      <data key="d0">3101905</data>
    </edge>
    <edge source="CAN" target="ARE">
      <data key="d0">399164</data>
    </edge>
    <edge source="CAN" target="TUN">
      <data key="d0">34902</data>
    </edge>
    <edge source="CAN" target="TUR">
      <data key="d0">407959</data>
    </edge>
    <edge source="CAN" target="UKR">
      <data key="d0">346748</data>
    </edge>
    <edge source="CAN" target="EGY">
      <data key="d0">1803031</data>
    </edge>
    <edge source="CAN" target="GBR">
      <data key="d0">402007794</data>
    </edge>
    <edge source="CAN" target="TZA">
      <data key="d0">26575</data>
    </edge>
    <edge source="CAN" target="USA">
      <data key="d0">47141456210</data>
    </edge>
    <edge source="CAN" target="BFA">
      <data key="d0">72632</data>
    </edge>
    <edge source="CAN" target="URY">
      <data key="d0">64007958</data>
    </edge>
    <edge source="CHN" target="ALB">
      <data key="d0">24500</data>
    </edge>
    <edge source="CHN" target="DZA">
      <data key="d0">418636</data>
    </edge>
    <edge source="CHN" target="AZE">
      <data key="d0">7125171</data>
    </edge>
    <edge source="CHN" target="ARG">
      <data key="d0">5720846</data>
    </edge>
    <edge source="CHN" target="AUS">
      <data key="d0">1205091558</data>
    </edge>
    <edge source="CHN" target="AUT">
      <data key="d0">14206693</data>
    </edge>
    <edge source="CHN" target="BEL">
      <data key="d0">47715638</data>
    </edge>
    <edge source="CHN" target="BRA">
      <data key="d0">70177418</data>
    </edge>
    <edge source="CHN" target="BDI">
      <data key="d0">154350</data>
    </edge>
    <edge source="CHN" target="KHM">
      <data key="d0">7003762</data>
    </edge>
    <edge source="CHN" target="CMR">
      <data key="d0">10492368</data>
    </edge>
    <edge source="CHN" target="CAN">
      <data key="d0">192156715</data>
    </edge>
    <edge source="CHN" target="LKA">
      <data key="d0">224000523</data>
    </edge>
    <edge source="CHN" target="CHL">
      <data key="d0">8959805</data>
    </edge>
    <edge source="CHN" target="COL">
      <data key="d0">11751225</data>
    </edge>
    <edge source="CHN" target="CRI">
      <data key="d0">1590161</data>
    </edge>
    <edge source="CHN" target="HRV">
      <data key="d0">1041495</data>
    </edge>
    <edge source="CHN" target="CZE">
      <data key="d0">22014</data>
    </edge>
    <edge source="CHN" target="BEN">
      <data key="d0">548988</data>
    </edge>
    <edge source="CHN" target="DNK">
      <data key="d0">7607997</data>
    </edge>
    <edge source="CHN" target="ECU">
      <data key="d0">21058006</data>
    </edge>
    <edge source="CHN" target="SLV">
      <data key="d0">7488705</data>
    </edge>
    <edge source="CHN" target="ETH">
      <data key="d0">34924006</data>
    </edge>
    <edge source="CHN" target="EST">
      <data key="d0">647376</data>
    </edge>
    <edge source="CHN" target="FIN">
      <data key="d0">20298773</data>
    </edge>
    <edge source="CHN" target="FRA">
      <data key="d0">76126310</data>
    </edge>
    <edge source="CHN" target="GEO">
      <data key="d0">67014</data>
    </edge>
    <edge source="CHN" target="GMB">
      <data key="d0">14446</data>
    </edge>
    <edge source="CHN" target="DEU">
      <data key="d0">177774658</data>
    </edge>
    <edge source="CHN" target="GHA">
      <data key="d0">5137464</data>
    </edge>
    <edge source="CHN" target="GRC">
      <data key="d0">37268451</data>
    </edge>
    <edge source="CHN" target="GTM">
      <data key="d0">21795365</data>
    </edge>
    <edge source="CHN" target="HND">
      <data key="d0">288937</data>
    </edge>
    <edge source="CHN" target="HKG">
      <data key="d0">3541297089</data>
    </edge>
    <edge source="CHN" target="HUN">
      <data key="d0">33642</data>
    </edge>
    <edge source="CHN" target="IDN">
      <data key="d0">420848285</data>
    </edge>
    <edge source="CHN" target="IRL">
      <data key="d0">430480</data>
    </edge>
    <edge source="CHN" target="ISR">
      <data key="d0">4757617</data>
    </edge>
    <edge source="CHN" target="ITA">
      <data key="d0">48281985</data>
    </edge>
    <edge source="CHN" target="CIV">
      <data key="d0">724469</data>
    </edge>
    <edge source="CHN" target="JAM">
      <data key="d0">829307</data>
    </edge>
    <edge source="CHN" target="JPN">
      <data key="d0">572727777</data>
    </edge>
    <edge source="CHN" target="KAZ">
      <data key="d0">3520583</data>
    </edge>
    <edge source="CHN" target="JOR">
      <data key="d0">48829</data>
    </edge>
    <edge source="CHN" target="KOR">
      <data key="d0">1210485918</data>
    </edge>
    <edge source="CHN" target="KGZ">
      <data key="d0">532473</data>
    </edge>
    <edge source="CHN" target="LBN">
      <data key="d0">372173</data>
    </edge>
    <edge source="CHN" target="LVA">
      <data key="d0">1015047</data>
    </edge>
    <edge source="CHN" target="LTU">
      <data key="d0">2639110</data>
    </edge>
    <edge source="CHN" target="MDG">
      <data key="d0">393031</data>
    </edge>
    <edge source="CHN" target="MWI">
      <data key="d0">175666</data>
    </edge>
    <edge source="CHN" target="MYS">
      <data key="d0">981060999</data>
    </edge>
    <edge source="CHN" target="MRT">
      <data key="d0">109262</data>
    </edge>
    <edge source="CHN" target="MUS">
      <data key="d0">6721834</data>
    </edge>
    <edge source="CHN" target="MEX">
      <data key="d0">106809033</data>
    </edge>
    <edge source="CHN" target="MDA">
      <data key="d0">158850</data>
    </edge>
    <edge source="CHN" target="MAR">
      <data key="d0">73897</data>
    </edge>
    <edge source="CHN" target="MOZ">
      <data key="d0">71515434</data>
    </edge>
    <edge source="CHN" target="OMN">
      <data key="d0">112742839</data>
    </edge>
    <edge source="CHN" target="NAM">
      <data key="d0">35113</data>
    </edge>
    <edge source="CHN" target="NLD">
      <data key="d0">266374941</data>
    </edge>
    <edge source="CHN" target="NZL">
      <data key="d0">25849117</data>
    </edge>
    <edge source="CHN" target="NIC">
      <data key="d0">1341204</data>
    </edge>
    <edge source="CHN" target="NOR">
      <data key="d0">18935549</data>
    </edge>
    <edge source="CHN" target="PAK">
      <data key="d0">14056392</data>
    </edge>
    <edge source="CHN" target="PAN">
      <data key="d0">855028811</data>
    </edge>
    <edge source="CHN" target="PRY">
      <data key="d0">93523</data>
    </edge>
    <edge source="CHN" target="PER">
      <data key="d0">26181789</data>
    </edge>
    <edge source="CHN" target="PHL">
      <data key="d0">1263433747</data>
    </edge>
    <edge source="CHN" target="POL">
      <data key="d0">29386884</data>
    </edge>
    <edge source="CHN" target="PRT">
      <data key="d0">25622834</data>
    </edge>
    <edge source="CHN" target="ROU">
      <data key="d0">71783</data>
    </edge>
    <edge source="CHN" target="RUS">
      <data key="d0">155302271</data>
    </edge>
    <edge source="CHN" target="SAU">
      <data key="d0">36987182</data>
    </edge>
    <edge source="CHN" target="SEN">
      <data key="d0">73711</data>
    </edge>
    <edge source="CHN" target="IND">
      <data key="d0">194110643</data>
    </edge>
    <edge source="CHN" target="SGP">
      <data key="d0">4527036182</data>
    </edge>
    <edge source="CHN" target="VNM">
      <data key="d0">612134931</data>
    </edge>
    <edge source="CHN" target="SVN">
      <data key="d0">846015</data>
    </edge>
    <edge source="CHN" target="ZAF">
      <data key="d0">20782743</data>
    </edge>
    <edge source="CHN" target="ZWE">
      <data key="d0">61781</data>
    </edge>
    <edge source="CHN" target="ESP">
      <data key="d0">14839617</data>
    </edge>
    <edge source="CHN" target="SWE">
      <data key="d0">29929057</data>
    </edge>
    <edge source="CHN" target="CHE">
      <data key="d0">21386303</data>
    </edge>
    <edge source="CHN" target="THA">
      <data key="d0">219403758</data>
    </edge>
    <edge source="CHN" target="TGO">
      <data key="d0">32379370</data>
    </edge>
    <edge source="CHN" target="ARE">
      <data key="d0">453227949</data>
    </edge>
    <edge source="CHN" target="TUN">
      <data key="d0">166552</data>
    </edge>
    <edge source="CHN" target="TUR">
      <data key="d0">34099290</data>
    </edge>
    <edge source="CHN" target="UGA">
      <data key="d0">312248</data>
    </edge>
    <edge source="CHN" target="UKR">
      <data key="d0">56074</data>
    </edge>
    <edge source="CHN" target="EGY">
      <data key="d0">1900582</data>
    </edge>
    <edge source="CHN" target="GBR">
      <data key="d0">95150089</data>
    </edge>
    <edge source="CHN" target="TZA">
      <data key="d0">2983529</data>
    </edge>
    <edge source="CHN" target="USA">
      <data key="d0">1264247214</data>
    </edge>
    <edge source="CHN" target="URY">
      <data key="d0">15265419</data>
    </edge>
    <edge source="FRA" target="ALB">
      <data key="d0">406353</data>
    </edge>
    <edge source="FRA" target="DZA">
      <data key="d0">139785988</data>
    </edge>
    <edge source="FRA" target="AZE">
      <data key="d0">242488</data>
    </edge>
    <edge source="FRA" target="ARG">
      <data key="d0">3680708</data>
    </edge>
    <edge source="FRA" target="AUS">
      <data key="d0">2801661</data>
    </edge>
    <edge source="FRA" target="AUT">
      <data key="d0">18662065</data>
    </edge>
    <edge source="FRA" target="ARM">
      <data key="d0">75586</data>
    </edge>
    <edge source="FRA" target="BEL">
      <data key="d0">1035205240</data>
    </edge>
    <edge source="FRA" target="BOL">
      <data key="d0">66402</data>
    </edge>
    <edge source="FRA" target="BRA">
      <data key="d0">9692003</data>
    </edge>
    <edge source="FRA" target="BGR">
      <data key="d0">3373988</data>
    </edge>
    <edge source="FRA" target="BDI">
      <data key="d0">45595</data>
    </edge>
    <edge source="FRA" target="BLR">
      <data key="d0">1037175</data>
    </edge>
    <edge source="FRA" target="KHM">
      <data key="d0">279847</data>
    </edge>
    <edge source="FRA" target="CMR">
      <data key="d0">5647351</data>
    </edge>
    <edge source="FRA" target="CAN">
      <data key="d0">31592028</data>
    </edge>
    <edge source="FRA" target="CAF">
      <data key="d0">309208</data>
    </edge>
    <edge source="FRA" target="LKA">
      <data key="d0">204318</data>
    </edge>
    <edge source="FRA" target="CHL">
      <data key="d0">3629843</data>
    </edge>
    <edge source="FRA" target="CHN">
      <data key="d0">36740512</data>
    </edge>
    <edge source="FRA" target="COL">
      <data key="d0">4739069</data>
    </edge>
    <edge source="FRA" target="CRI">
      <data key="d0">304188</data>
    </edge>
    <edge source="FRA" target="HRV">
      <data key="d0">1029875</data>
    </edge>
    <edge source="FRA" target="CZE">
      <data key="d0">12277013</data>
    </edge>
    <edge source="FRA" target="BEN">
      <data key="d0">2590497</data>
    </edge>
    <edge source="FRA" target="DNK">
      <data key="d0">7127000</data>
    </edge>
    <edge source="FRA" target="ECU">
      <data key="d0">11940799</data>
    </edge>
    <edge source="FRA" target="SLV">
      <data key="d0">705507</data>
    </edge>
    <edge source="FRA" target="ETH">
      <data key="d0">341416</data>
    </edge>
    <edge source="FRA" target="EST">
      <data key="d0">316688</data>
    </edge>
    <edge source="FRA" target="FIN">
      <data key="d0">41314950</data>
    </edge>
    <edge source="FRA" target="GEO">
      <data key="d0">376250</data>
    </edge>
    <edge source="FRA" target="GMB">
      <data key="d0">12979</data>
    </edge>
    <edge source="FRA" target="DEU">
      <data key="d0">414207368</data>
    </edge>
    <edge source="FRA" target="GHA">
      <data key="d0">28308128</data>
    </edge>
    <edge source="FRA" target="GRC">
      <data key="d0">3601018</data>
    </edge>
    <edge source="FRA" target="GTM">
      <data key="d0">467644</data>
    </edge>
    <edge source="FRA" target="HND">
      <data key="d0">905767</data>
    </edge>
    <edge source="FRA" target="HKG">
      <data key="d0">771606</data>
    </edge>
    <edge source="FRA" target="HUN">
      <data key="d0">8656557</data>
    </edge>
    <edge source="FRA" target="IDN">
      <data key="d0">406869</data>
    </edge>
    <edge source="FRA" target="IRL">
      <data key="d0">2294521</data>
    </edge>
    <edge source="FRA" target="ISR">
      <data key="d0">2682269</data>
    </edge>
    <edge source="FRA" target="ITA">
      <data key="d0">224332183</data>
    </edge>
    <edge source="FRA" target="CIV">
      <data key="d0">9096988</data>
    </edge>
    <edge source="FRA" target="JAM">
      <data key="d0">228345</data>
    </edge>
    <edge source="FRA" target="JPN">
      <data key="d0">14190074</data>
    </edge>
    <edge source="FRA" target="KAZ">
      <data key="d0">2103705</data>
    </edge>
    <edge source="FRA" target="JOR">
      <data key="d0">506300</data>
    </edge>
    <edge source="FRA" target="KOR">
      <data key="d0">15882971</data>
    </edge>
    <edge source="FRA" target="LBN">
      <data key="d0">7923482</data>
    </edge>
    <edge source="FRA" target="LVA">
      <data key="d0">535608</data>
    </edge>
    <edge source="FRA" target="LTU">
      <data key="d0">4842049</data>
    </edge>
    <edge source="FRA" target="MDG">
      <data key="d0">1451358</data>
    </edge>
    <edge source="FRA" target="MYS">
      <data key="d0">2476147</data>
    </edge>
    <edge source="FRA" target="MRT">
      <data key="d0">8446877</data>
    </edge>
    <edge source="FRA" target="MUS">
      <data key="d0">514029</data>
    </edge>
    <edge source="FRA" target="MEX">
      <data key="d0">3032831</data>
    </edge>
    <edge source="FRA" target="MDA">
      <data key="d0">87945</data>
    </edge>
    <edge source="FRA" target="MAR">
      <data key="d0">10626983</data>
    </edge>
    <edge source="FRA" target="MOZ">
      <data key="d0">12008</data>
    </edge>
    <edge source="FRA" target="OMN">
      <data key="d0">38641142</data>
    </edge>
    <edge source="FRA" target="NLD">
      <data key="d0">1300555841</data>
    </edge>
    <edge source="FRA" target="NZL">
      <data key="d0">756521</data>
    </edge>
    <edge source="FRA" target="NER">
      <data key="d0">846935</data>
    </edge>
    <edge source="FRA" target="NOR">
      <data key="d0">24628535</data>
    </edge>
    <edge source="FRA" target="PAK">
      <data key="d0">13000328</data>
    </edge>
    <edge source="FRA" target="PAN">
      <data key="d0">723186</data>
    </edge>
    <edge source="FRA" target="PRY">
      <data key="d0">33275</data>
    </edge>
    <edge source="FRA" target="PER">
      <data key="d0">3288523</data>
    </edge>
    <edge source="FRA" target="PHL">
      <data key="d0">1155333</data>
    </edge>
    <edge source="FRA" target="POL">
      <data key="d0">30276419</data>
    </edge>
    <edge source="FRA" target="PRT">
      <data key="d0">16646087</data>
    </edge>
    <edge source="FRA" target="ROU">
      <data key="d0">11090327</data>
    </edge>
    <edge source="FRA" target="RUS">
      <data key="d0">23898891</data>
    </edge>
    <edge source="FRA" target="SAU">
      <data key="d0">55811097</data>
    </edge>
    <edge source="FRA" target="SEN">
      <data key="d0">50804650</data>
    </edge>
    <edge source="FRA" target="SRB">
      <data key="d0">1059219</data>
    </edge>
    <edge source="FRA" target="IND">
      <data key="d0">18508304</data>
    </edge>
    <edge source="FRA" target="SGP">
      <data key="d0">14463351</data>
    </edge>
    <edge source="FRA" target="SVK">
      <data key="d0">7369648</data>
    </edge>
    <edge source="FRA" target="VNM">
      <data key="d0">1684321</data>
    </edge>
    <edge source="FRA" target="SVN">
      <data key="d0">3186816</data>
    </edge>
    <edge source="FRA" target="ZAF">
      <data key="d0">4724525</data>
    </edge>
    <edge source="FRA" target="ZWE">
      <data key="d0">60438</data>
    </edge>
    <edge source="FRA" target="ESP">
      <data key="d0">206829897</data>
    </edge>
    <edge source="FRA" target="SWE">
      <data key="d0">104623674</data>
    </edge>
    <edge source="FRA" target="CHE">
      <data key="d0">399429352</data>
    </edge>
    <edge source="FRA" target="THA">
      <data key="d0">2717530</data>
    </edge>
    <edge source="FRA" target="TGO">
      <data key="d0">114540696</data>
    </edge>
    <edge source="FRA" target="ARE">
      <data key="d0">129090709</data>
    </edge>
    <edge source="FRA" target="TUN">
      <data key="d0">77679394</data>
    </edge>
    <edge source="FRA" target="TUR">
      <data key="d0">46681790</data>
    </edge>
    <edge source="FRA" target="UGA">
      <data key="d0">311424</data>
    </edge>
    <edge source="FRA" target="UKR">
      <data key="d0">2511378</data>
    </edge>
    <edge source="FRA" target="MKD">
      <data key="d0">365547</data>
    </edge>
    <edge source="FRA" target="EGY">
      <data key="d0">21886373</data>
    </edge>
    <edge source="FRA" target="GBR">
      <data key="d0">603831363</data>
    </edge>
    <edge source="FRA" target="TZA">
      <data key="d0">950009</data>
    </edge>
    <edge source="FRA" target="USA">
      <data key="d0">656951234</data>
    </edge>
    <edge source="FRA" target="BFA">
      <data key="d0">4979955</data>
    </edge>
    <edge source="FRA" target="URY">
      <data key="d0">415427</data>
    </edge>
    <edge source="GRC" target="ALB">
      <data key="d0">82496411</data>
    </edge>
    <edge source="GRC" target="DZA">
      <data key="d0">53991910</data>
    </edge>
    <edge source="GRC" target="AZE">
      <data key="d0">12580666</data>
    </edge>
    <edge source="GRC" target="AUS">
      <data key="d0">194120</data>
    </edge>
    <edge source="GRC" target="AUT">
      <data key="d0">5015502</data>
    </edge>
    <edge source="GRC" target="ARM">
      <data key="d0">32423</data>
    </edge>
    <edge source="GRC" target="BEL">
      <data key="d0">14396719</data>
    </edge>
    <edge source="GRC" target="BOL">
      <data key="d0">23826</data>
    </edge>
    <edge source="GRC" target="BRA">
      <data key="d0">78252739</data>
    </edge>
    <edge source="GRC" target="BGR">
      <data key="d0">110092785</data>
    </edge>
    <edge source="GRC" target="BLR">
      <data key="d0">375489</data>
    </edge>
    <edge source="GRC" target="KHM">
      <data key="d0">82638</data>
    </edge>
    <edge source="GRC" target="CMR">
      <data key="d0">816852</data>
    </edge>
    <edge source="GRC" target="CAN">
      <data key="d0">9298079</data>
    </edge>
    <edge source="GRC" target="CHN">
      <data key="d0">81437752</data>
    </edge>
    <edge source="GRC" target="HRV">
      <data key="d0">5318877</data>
    </edge>
    <edge source="GRC" target="CZE">
      <data key="d0">6263498</data>
    </edge>
    <edge source="GRC" target="DNK">
      <data key="d0">14877699</data>
    </edge>
    <edge source="GRC" target="ETH">
      <data key="d0">43867</data>
    </edge>
    <edge source="GRC" target="EST">
      <data key="d0">304051</data>
    </edge>
    <edge source="GRC" target="FIN">
      <data key="d0">2715276</data>
    </edge>
    <edge source="GRC" target="FRA">
      <data key="d0">17665505</data>
    </edge>
    <edge source="GRC" target="GEO">
      <data key="d0">49331021</data>
    </edge>
    <edge source="GRC" target="GMB">
      <data key="d0">26354</data>
    </edge>
    <edge source="GRC" target="DEU">
      <data key="d0">68452622</data>
    </edge>
    <edge source="GRC" target="HKG">
      <data key="d0">16042184</data>
    </edge>
    <edge source="GRC" target="HUN">
      <data key="d0">878085</data>
    </edge>
    <edge source="GRC" target="IRL">
      <data key="d0">42728750</data>
    </edge>
    <edge source="GRC" target="ISR">
      <data key="d0">94029776</data>
    </edge>
    <edge source="GRC" target="ITA">
      <data key="d0">598549316</data>
    </edge>
    <edge source="GRC" target="CIV">
      <data key="d0">68231</data>
    </edge>
    <edge source="GRC" target="JAM">
      <data key="d0">51102</data>
    </edge>
    <edge source="GRC" target="JPN">
      <data key="d0">25209</data>
    </edge>
    <edge source="GRC" target="KAZ">
      <data key="d0">4917652</data>
    </edge>
    <edge source="GRC" target="JOR">
      <data key="d0">5500621</data>
    </edge>
    <edge source="GRC" target="KOR">
      <data key="d0">72419314</data>
    </edge>
    <edge source="GRC" target="LBN">
      <data key="d0">1077881168</data>
    </edge>
    <edge source="GRC" target="LVA">
      <data key="d0">1810262</data>
    </edge>
    <edge source="GRC" target="LTU">
      <data key="d0">4657683</data>
    </edge>
    <edge source="GRC" target="MYS">
      <data key="d0">247328</data>
    </edge>
    <edge source="GRC" target="MRT">
      <data key="d0">49271</data>
    </edge>
    <edge source="GRC" target="MUS">
      <data key="d0">32357</data>
    </edge>
    <edge source="GRC" target="MDA">
      <data key="d0">51804804</data>
    </edge>
    <edge source="GRC" target="MAR">
      <data key="d0">27337136</data>
    </edge>
    <edge source="GRC" target="OMN">
      <data key="d0">578836</data>
    </edge>
    <edge source="GRC" target="NLD">
      <data key="d0">28424682</data>
    </edge>
    <edge source="GRC" target="NZL">
      <data key="d0">31379</data>
    </edge>
    <edge source="GRC" target="NOR">
      <data key="d0">8455966</data>
    </edge>
    <edge source="GRC" target="PAN">
      <data key="d0">50228945</data>
    </edge>
    <edge source="GRC" target="PHL">
      <data key="d0">238707</data>
    </edge>
    <edge source="GRC" target="POL">
      <data key="d0">12990334</data>
    </edge>
    <edge source="GRC" target="PRT">
      <data key="d0">11003165</data>
    </edge>
    <edge source="GRC" target="ROU">
      <data key="d0">10140355</data>
    </edge>
    <edge source="GRC" target="RUS">
      <data key="d0">23314910</data>
    </edge>
    <edge source="GRC" target="SAU">
      <data key="d0">374099086</data>
    </edge>
    <edge source="GRC" target="SEN">
      <data key="d0">12493337</data>
    </edge>
    <edge source="GRC" target="SRB">
      <data key="d0">12130817</data>
    </edge>
    <edge source="GRC" target="IND">
      <data key="d0">1111794</data>
    </edge>
    <edge source="GRC" target="SGP">
      <data key="d0">243143597</data>
    </edge>
    <edge source="GRC" target="SVK">
      <data key="d0">552758</data>
    </edge>
    <edge source="GRC" target="SVN">
      <data key="d0">122344335</data>
    </edge>
    <edge source="GRC" target="ZAF">
      <data key="d0">40346</data>
    </edge>
    <edge source="GRC" target="ESP">
      <data key="d0">94656958</data>
    </edge>
    <edge source="GRC" target="SWE">
      <data key="d0">19821583</data>
    </edge>
    <edge source="GRC" target="CHE">
      <data key="d0">9605457</data>
    </edge>
    <edge source="GRC" target="THA">
      <data key="d0">45674</data>
    </edge>
    <edge source="GRC" target="TGO">
      <data key="d0">9353402</data>
    </edge>
    <edge source="GRC" target="ARE">
      <data key="d0">59287478</data>
    </edge>
    <edge source="GRC" target="TUN">
      <data key="d0">28713474</data>
    </edge>
    <edge source="GRC" target="TUR">
      <data key="d0">676675872</data>
    </edge>
    <edge source="GRC" target="UKR">
      <data key="d0">156080632</data>
    </edge>
    <edge source="GRC" target="MKD">
      <data key="d0">358145386</data>
    </edge>
    <edge source="GRC" target="EGY">
      <data key="d0">601864272</data>
    </edge>
    <edge source="GRC" target="GBR">
      <data key="d0">116117494</data>
    </edge>
    <edge source="GRC" target="TZA">
      <data key="d0">472613</data>
    </edge>
    <edge source="GRC" target="USA">
      <data key="d0">218903943</data>
    </edge>
    <edge source="HKG" target="AUS">
      <data key="d0">6752340</data>
    </edge>
    <edge source="HKG" target="CHN">
      <data key="d0">186789358</data>
    </edge>
    <edge source="HKG" target="COL">
      <data key="d0">31493</data>
    </edge>
    <edge source="HKG" target="FRA">
      <data key="d0">44536</data>
    </edge>
    <edge source="HKG" target="DEU">
      <data key="d0">490696</data>
    </edge>
    <edge source="HKG" target="GHA">
      <data key="d0">230396</data>
    </edge>
    <edge source="HKG" target="IDN">
      <data key="d0">4871535</data>
    </edge>
    <edge source="HKG" target="JPN">
      <data key="d0">37882175</data>
    </edge>
    <edge source="HKG" target="KOR">
      <data key="d0">4487475</data>
    </edge>
    <edge source="HKG" target="MYS">
      <data key="d0">12362998</data>
    </edge>
    <edge source="HKG" target="OMN">
      <data key="d0">608761</data>
    </edge>
    <edge source="HKG" target="NLD">
      <data key="d0">10249</data>
    </edge>
    <edge source="HKG" target="NZL">
      <data key="d0">464652</data>
    </edge>
    <edge source="HKG" target="PAK">
      <data key="d0">1048317</data>
    </edge>
    <edge source="HKG" target="PHL">
      <data key="d0">3171548</data>
    </edge>
    <edge source="HKG" target="IND">
      <data key="d0">2229417</data>
    </edge>
    <edge source="HKG" target="SGP">
      <data key="d0">12986332</data>
    </edge>
    <edge source="HKG" target="VNM">
      <data key="d0">942709</data>
    </edge>
    <edge source="HKG" target="ZAF">
      <data key="d0">801039</data>
    </edge>
    <edge source="HKG" target="THA">
      <data key="d0">12231534</data>
    </edge>
    <edge source="HKG" target="ARE">
      <data key="d0">34210</data>
    </edge>
    <edge source="HKG" target="TUR">
      <data key="d0">13005</data>
    </edge>
    <edge source="HKG" target="EGY">
      <data key="d0">700037</data>
    </edge>
    <edge source="HKG" target="GBR">
      <data key="d0">86728</data>
    </edge>
    <edge source="HKG" target="USA">
      <data key="d0">76632</data>
    </edge>
    <edge source="IDN" target="AUS">
      <data key="d0">538275959</data>
    </edge>
    <edge source="IDN" target="BEL">
      <data key="d0">571898</data>
    </edge>
    <edge source="IDN" target="CAN">
      <data key="d0">121363</data>
    </edge>
    <edge source="IDN" target="CHN">
      <data key="d0">905586114</data>
    </edge>
    <edge source="IDN" target="BEN">
      <data key="d0">42939</data>
    </edge>
    <edge source="IDN" target="DEU">
      <data key="d0">3531951</data>
    </edge>
    <edge source="IDN" target="HKG">
      <data key="d0">1732022</data>
    </edge>
    <edge source="IDN" target="ITA">
      <data key="d0">48961</data>
    </edge>
    <edge source="IDN" target="JPN">
      <data key="d0">798760217</data>
    </edge>
    <edge source="IDN" target="KOR">
      <data key="d0">450129156</data>
    </edge>
    <edge source="IDN" target="MYS">
      <data key="d0">914001715</data>
    </edge>
    <edge source="IDN" target="OMN">
      <data key="d0">130894</data>
    </edge>
    <edge source="IDN" target="NLD">
      <data key="d0">35043116</data>
    </edge>
    <edge source="IDN" target="NZL">
      <data key="d0">8973576</data>
    </edge>
    <edge source="IDN" target="PAK">
      <data key="d0">22483</data>
    </edge>
    <edge source="IDN" target="PHL">
      <data key="d0">14009702</data>
    </edge>
    <edge source="IDN" target="IND">
      <data key="d0">169610529</data>
    </edge>
    <edge source="IDN" target="SGP">
      <data key="d0">861838019</data>
    </edge>
    <edge source="IDN" target="VNM">
      <data key="d0">14061916</data>
    </edge>
    <edge source="IDN" target="ZAF">
      <data key="d0">252380</data>
    </edge>
    <edge source="IDN" target="THA">
      <data key="d0">855291383</data>
    </edge>
    <edge source="IDN" target="ARE">
      <data key="d0">2489950</data>
    </edge>
    <edge source="IDN" target="TUR">
      <data key="d0">86193</data>
    </edge>
    <edge source="IDN" target="GBR">
      <data key="d0">112067</data>
    </edge>
    <edge source="IDN" target="USA">
      <data key="d0">456452321</data>
    </edge>
    <edge source="KOR" target="DZA">
      <data key="d0">304861</data>
    </edge>
    <edge source="KOR" target="AZE">
      <data key="d0">445992</data>
    </edge>
    <edge source="KOR" target="ARG">
      <data key="d0">11594421</data>
    </edge>
    <edge source="KOR" target="AUS">
      <data key="d0">2779707852</data>
    </edge>
    <edge source="KOR" target="AUT">
      <data key="d0">91290</data>
    </edge>
    <edge source="KOR" target="ARM">
      <data key="d0">157752</data>
    </edge>
    <edge source="KOR" target="BEL">
      <data key="d0">95077436</data>
    </edge>
    <edge source="KOR" target="BRA">
      <data key="d0">13340506</data>
    </edge>
    <edge source="KOR" target="BGR">
      <data key="d0">212922</data>
    </edge>
    <edge source="KOR" target="BLR">
      <data key="d0">107970</data>
    </edge>
    <edge source="KOR" target="KHM">
      <data key="d0">1335268</data>
    </edge>
    <edge source="KOR" target="CAN">
      <data key="d0">13450811</data>
    </edge>
    <edge source="KOR" target="LKA">
      <data key="d0">14499826</data>
    </edge>
    <edge source="KOR" target="CHL">
      <data key="d0">118381574</data>
    </edge>
    <edge source="KOR" target="CHN">
      <data key="d0">4838045142</data>
    </edge>
    <edge source="KOR" target="COL">
      <data key="d0">2216403</data>
    </edge>
    <edge source="KOR" target="CRI">
      <data key="d0">20441</data>
    </edge>
    <edge source="KOR" target="CZE">
      <data key="d0">1556467</data>
    </edge>
    <edge source="KOR" target="BEN">
      <data key="d0">85143</data>
    </edge>
    <edge source="KOR" target="DNK">
      <data key="d0">259314</data>
    </edge>
    <edge source="KOR" target="ECU">
      <data key="d0">2331145</data>
    </edge>
    <edge source="KOR" target="SLV">
      <data key="d0">55046</data>
    </edge>
    <edge source="KOR" target="ETH">
      <data key="d0">59836</data>
    </edge>
    <edge source="KOR" target="FRA">
      <data key="d0">48030258</data>
    </edge>
    <edge source="KOR" target="GEO">
      <data key="d0">1671235</data>
    </edge>
    <edge source="KOR" target="GMB">
      <data key="d0">19916</data>
    </edge>
    <edge source="KOR" target="DEU">
      <data key="d0">1017418</data>
    </edge>
    <edge source="KOR" target="GHA">
      <data key="d0">667625</data>
    </edge>
    <edge source="KOR" target="GRC">
      <data key="d0">882066</data>
    </edge>
    <edge source="KOR" target="GTM">
      <data key="d0">48859412</data>
    </edge>
    <edge source="KOR" target="HND">
      <data key="d0">44888</data>
    </edge>
    <edge source="KOR" target="HKG">
      <data key="d0">945393427</data>
    </edge>
    <edge source="KOR" target="HUN">
      <data key="d0">139969</data>
    </edge>
    <edge source="KOR" target="IDN">
      <data key="d0">722993022</data>
    </edge>
    <edge source="KOR" target="IRL">
      <data key="d0">11219</data>
    </edge>
    <edge source="KOR" target="ISR">
      <data key="d0">5010661</data>
    </edge>
    <edge source="KOR" target="ITA">
      <data key="d0">544268</data>
    </edge>
    <edge source="KOR" target="CIV">
      <data key="d0">319308</data>
    </edge>
    <edge source="KOR" target="JPN">
      <data key="d0">2362088201</data>
    </edge>
    <edge source="KOR" target="KAZ">
      <data key="d0">8707274</data>
    </edge>
    <edge source="KOR" target="JOR">
      <data key="d0">288597</data>
    </edge>
    <edge source="KOR" target="KGZ">
      <data key="d0">1058332</data>
    </edge>
    <edge source="KOR" target="LBN">
      <data key="d0">597239</data>
    </edge>
    <edge source="KOR" target="LVA">
      <data key="d0">94880</data>
    </edge>
    <edge source="KOR" target="LTU">
      <data key="d0">336980</data>
    </edge>
    <edge source="KOR" target="MDG">
      <data key="d0">15397</data>
    </edge>
    <edge source="KOR" target="MWI">
      <data key="d0">48198</data>
    </edge>
    <edge source="KOR" target="MYS">
      <data key="d0">762902837</data>
    </edge>
    <edge source="KOR" target="MUS">
      <data key="d0">189657</data>
    </edge>
    <edge source="KOR" target="MEX">
      <data key="d0">13948231</data>
    </edge>
    <edge source="KOR" target="MAR">
      <data key="d0">1057930</data>
    </edge>
    <edge source="KOR" target="MOZ">
      <data key="d0">3656717</data>
    </edge>
    <edge source="KOR" target="OMN">
      <data key="d0">1226596</data>
    </edge>
    <edge source="KOR" target="NLD">
      <data key="d0">1176003766</data>
    </edge>
    <edge source="KOR" target="NZL">
      <data key="d0">409557082</data>
    </edge>
    <edge source="KOR" target="NIC">
      <data key="d0">19747</data>
    </edge>
    <edge source="KOR" target="NOR">
      <data key="d0">965211</data>
    </edge>
    <edge source="KOR" target="PAK">
      <data key="d0">76433844</data>
    </edge>
    <edge source="KOR" target="PAN">
      <data key="d0">1086146</data>
    </edge>
    <edge source="KOR" target="PRY">
      <data key="d0">49227</data>
    </edge>
    <edge source="KOR" target="PER">
      <data key="d0">131970009</data>
    </edge>
    <edge source="KOR" target="PHL">
      <data key="d0">829164100</data>
    </edge>
    <edge source="KOR" target="POL">
      <data key="d0">159691</data>
    </edge>
    <edge source="KOR" target="ROU">
      <data key="d0">443537</data>
    </edge>
    <edge source="KOR" target="RUS">
      <data key="d0">69422523</data>
    </edge>
    <edge source="KOR" target="SAU">
      <data key="d0">148716626</data>
    </edge>
    <edge source="KOR" target="SEN">
      <data key="d0">194681743</data>
    </edge>
    <edge source="KOR" target="IND">
      <data key="d0">473198196</data>
    </edge>
    <edge source="KOR" target="SGP">
      <data key="d0">3646577600</data>
    </edge>
    <edge source="KOR" target="SVK">
      <data key="d0">890875</data>
    </edge>
    <edge source="KOR" target="VNM">
      <data key="d0">1111138598</data>
    </edge>
    <edge source="KOR" target="SVN">
      <data key="d0">54647</data>
    </edge>
    <edge source="KOR" target="ZAF">
      <data key="d0">22012955</data>
    </edge>
    <edge source="KOR" target="ESP">
      <data key="d0">372893</data>
    </edge>
    <edge source="KOR" target="SWE">
      <data key="d0">475238</data>
    </edge>
    <edge source="KOR" target="THA">
      <data key="d0">166080485</data>
    </edge>
    <edge source="KOR" target="TGO">
      <data key="d0">342690571</data>
    </edge>
    <edge source="KOR" target="ARE">
      <data key="d0">88473457</data>
    </edge>
    <edge source="KOR" target="TUN">
      <data key="d0">15047</data>
    </edge>
    <edge source="KOR" target="TUR">
      <data key="d0">11607614</data>
    </edge>
    <edge source="KOR" target="UGA">
      <data key="d0">20545</data>
    </edge>
    <edge source="KOR" target="UKR">
      <data key="d0">4247969</data>
    </edge>
    <edge source="KOR" target="EGY">
      <data key="d0">86604506</data>
    </edge>
    <edge source="KOR" target="GBR">
      <data key="d0">44217406</data>
    </edge>
    <edge source="KOR" target="TZA">
      <data key="d0">3083071</data>
    </edge>
    <edge source="KOR" target="USA">
      <data key="d0">2406263302</data>
    </edge>
    <edge source="KOR" target="URY">
      <data key="d0">367276</data>
    </edge>
    <edge source="MYS" target="DZA">
      <data key="d0">87731</data>
    </edge>
    <edge source="MYS" target="ARG">
      <data key="d0">47819112</data>
    </edge>
    <edge source="MYS" target="AUS">
      <data key="d0">2531359102</data>
    </edge>
    <edge source="MYS" target="BEL">
      <data key="d0">39377900</data>
    </edge>
    <edge source="MYS" target="BRA">
      <data key="d0">13111815</data>
    </edge>
    <edge source="MYS" target="KHM">
      <data key="d0">38190626</data>
    </edge>
    <edge source="MYS" target="CMR">
      <data key="d0">79492</data>
    </edge>
    <edge source="MYS" target="CAN">
      <data key="d0">12640266</data>
    </edge>
    <edge source="MYS" target="LKA">
      <data key="d0">87954807</data>
    </edge>
    <edge source="MYS" target="CHL">
      <data key="d0">2247496</data>
    </edge>
    <edge source="MYS" target="CHN">
      <data key="d0">1854527738</data>
    </edge>
    <edge source="MYS" target="COL">
      <data key="d0">1868550</data>
    </edge>
    <edge source="MYS" target="HRV">
      <data key="d0">82124</data>
    </edge>
    <edge source="MYS" target="BEN">
      <data key="d0">209676</data>
    </edge>
    <edge source="MYS" target="DNK">
      <data key="d0">17618</data>
    </edge>
    <edge source="MYS" target="ECU">
      <data key="d0">447650</data>
    </edge>
    <edge source="MYS" target="ETH">
      <data key="d0">262210</data>
    </edge>
    <edge source="MYS" target="FRA">
      <data key="d0">7095162</data>
    </edge>
    <edge source="MYS" target="DEU">
      <data key="d0">27818545</data>
    </edge>
    <edge source="MYS" target="GHA">
      <data key="d0">134394</data>
    </edge>
    <edge source="MYS" target="GTM">
      <data key="d0">1174023</data>
    </edge>
    <edge source="MYS" target="HND">
      <data key="d0">75753</data>
    </edge>
    <edge source="MYS" target="HKG">
      <data key="d0">93683458</data>
    </edge>
    <edge source="MYS" target="IDN">
      <data key="d0">1642966442</data>
    </edge>
    <edge source="MYS" target="ITA">
      <data key="d0">400246</data>
    </edge>
    <edge source="MYS" target="CIV">
      <data key="d0">19538</data>
    </edge>
    <edge source="MYS" target="JPN">
      <data key="d0">305116399</data>
    </edge>
    <edge source="MYS" target="KOR">
      <data key="d0">105344946</data>
    </edge>
    <edge source="MYS" target="LBN">
      <data key="d0">70590</data>
    </edge>
    <edge source="MYS" target="LTU">
      <data key="d0">23634</data>
    </edge>
    <edge source="MYS" target="MDG">
      <data key="d0">12156</data>
    </edge>
    <edge source="MYS" target="MUS">
      <data key="d0">758263</data>
    </edge>
    <edge source="MYS" target="MEX">
      <data key="d0">507877</data>
    </edge>
    <edge source="MYS" target="MOZ">
      <data key="d0">11389705</data>
    </edge>
    <edge source="MYS" target="OMN">
      <data key="d0">89398</data>
    </edge>
    <edge source="MYS" target="NLD">
      <data key="d0">84984775</data>
    </edge>
    <edge source="MYS" target="NZL">
      <data key="d0">164007924</data>
    </edge>
    <edge source="MYS" target="NIC">
      <data key="d0">18154</data>
    </edge>
    <edge source="MYS" target="PAK">
      <data key="d0">54414008</data>
    </edge>
    <edge source="MYS" target="PER">
      <data key="d0">16001483</data>
    </edge>
    <edge source="MYS" target="PHL">
      <data key="d0">353762027</data>
    </edge>
    <edge source="MYS" target="PRT">
      <data key="d0">1485020</data>
    </edge>
    <edge source="MYS" target="RUS">
      <data key="d0">6826794</data>
    </edge>
    <edge source="MYS" target="SAU">
      <data key="d0">9887569</data>
    </edge>
    <edge source="MYS" target="SEN">
      <data key="d0">58882</data>
    </edge>
    <edge source="MYS" target="IND">
      <data key="d0">1374605822</data>
    </edge>
    <edge source="MYS" target="SGP">
      <data key="d0">4736948265</data>
    </edge>
    <edge source="MYS" target="VNM">
      <data key="d0">1331434773</data>
    </edge>
    <edge source="MYS" target="ZAF">
      <data key="d0">24369229</data>
    </edge>
    <edge source="MYS" target="ESP">
      <data key="d0">156002</data>
    </edge>
    <edge source="MYS" target="SWE">
      <data key="d0">16112</data>
    </edge>
    <edge source="MYS" target="CHE">
      <data key="d0">89917</data>
    </edge>
    <edge source="MYS" target="THA">
      <data key="d0">1548621776</data>
    </edge>
    <edge source="MYS" target="TGO">
      <data key="d0">35770873</data>
    </edge>
    <edge source="MYS" target="ARE">
      <data key="d0">94183900</data>
    </edge>
    <edge source="MYS" target="TUR">
      <data key="d0">817187</data>
    </edge>
    <edge source="MYS" target="UKR">
      <data key="d0">22800</data>
    </edge>
    <edge source="MYS" target="EGY">
      <data key="d0">450508</data>
    </edge>
    <edge source="MYS" target="GBR">
      <data key="d0">8959567</data>
    </edge>
    <edge source="MYS" target="TZA">
      <data key="d0">1280060</data>
    </edge>
    <edge source="MYS" target="USA">
      <data key="d0">122752893</data>
    </edge>
    <edge source="NLD" target="ALB">
      <data key="d0">969602</data>
    </edge>
    <edge source="NLD" target="DZA">
      <data key="d0">193467703</data>
    </edge>
    <edge source="NLD" target="AZE">
      <data key="d0">1214580</data>
    </edge>
    <edge source="NLD" target="ARG">
      <data key="d0">230826255</data>
    </edge>
    <edge source="NLD" target="AUS">
      <data key="d0">5197026</data>
    </edge>
    <edge source="NLD" target="AUT">
      <data key="d0">37095595</data>
    </edge>
    <edge source="NLD" target="ARM">
      <data key="d0">1865313</data>
    </edge>
    <edge source="NLD" target="BEL">
      <data key="d0">6038748929</data>
    </edge>
    <edge source="NLD" target="BOL">
      <data key="d0">204213</data>
    </edge>
    <edge source="NLD" target="BRA">
      <data key="d0">905621069</data>
    </edge>
    <edge source="NLD" target="BGR">
      <data key="d0">6031442</data>
    </edge>
    <edge source="NLD" target="BDI">
      <data key="d0">49485</data>
    </edge>
    <edge source="NLD" target="BLR">
      <data key="d0">849707</data>
    </edge>
    <edge source="NLD" target="CMR">
      <data key="d0">5118737</data>
    </edge>
    <edge source="NLD" target="CAN">
      <data key="d0">1335096456</data>
    </edge>
    <edge source="NLD" target="CAF">
      <data key="d0">17789</data>
    </edge>
    <edge source="NLD" target="LKA">
      <data key="d0">53386</data>
    </edge>
    <edge source="NLD" target="CHL">
      <data key="d0">56338704</data>
    </edge>
    <edge source="NLD" target="CHN">
      <data key="d0">818526743</data>
    </edge>
    <edge source="NLD" target="COL">
      <data key="d0">66116020</data>
    </edge>
    <edge source="NLD" target="CRI">
      <data key="d0">669596</data>
    </edge>
    <edge source="NLD" target="HRV">
      <data key="d0">3014163</data>
    </edge>
    <edge source="NLD" target="CZE">
      <data key="d0">21584163</data>
    </edge>
    <edge source="NLD" target="BEN">
      <data key="d0">10073529</data>
    </edge>
    <edge source="NLD" target="DNK">
      <data key="d0">479718001</data>
    </edge>
    <edge source="NLD" target="ECU">
      <data key="d0">179587913</data>
    </edge>
    <edge source="NLD" target="SLV">
      <data key="d0">115511</data>
    </edge>
    <edge source="NLD" target="ETH">
      <data key="d0">137971</data>
    </edge>
    <edge source="NLD" target="EST">
      <data key="d0">6718037</data>
    </edge>
    <edge source="NLD" target="FIN">
      <data key="d0">352155035</data>
    </edge>
    <edge source="NLD" target="FRA">
      <data key="d0">2042807206</data>
    </edge>
    <edge source="NLD" target="GEO">
      <data key="d0">20430242</data>
    </edge>
    <edge source="NLD" target="GMB">
      <data key="d0">533538</data>
    </edge>
    <edge source="NLD" target="PSE">
      <data key="d0">70376</data>
    </edge>
    <edge source="NLD" target="DEU">
      <data key="d0">7913542471</data>
    </edge>
    <edge source="NLD" target="GHA">
      <data key="d0">141028587</data>
    </edge>
    <edge source="NLD" target="GRC">
      <data key="d0">39454213</data>
    </edge>
    <edge source="NLD" target="GTM">
      <data key="d0">396049</data>
    </edge>
    <edge source="NLD" target="HND">
      <data key="d0">82950</data>
    </edge>
    <edge source="NLD" target="HKG">
      <data key="d0">2165453</data>
    </edge>
    <edge source="NLD" target="HUN">
      <data key="d0">13533994</data>
    </edge>
    <edge source="NLD" target="IDN">
      <data key="d0">417421141</data>
    </edge>
    <edge source="NLD" target="IRL">
      <data key="d0">130154983</data>
    </edge>
    <edge source="NLD" target="ISR">
      <data key="d0">7937168</data>
    </edge>
    <edge source="NLD" target="ITA">
      <data key="d0">167131943</data>
    </edge>
    <edge source="NLD" target="CIV">
      <data key="d0">4464127</data>
    </edge>
    <edge source="NLD" target="JAM">
      <data key="d0">139890</data>
    </edge>
    <edge source="NLD" target="JPN">
      <data key="d0">1765599</data>
    </edge>
    <edge source="NLD" target="KAZ">
      <data key="d0">2781067</data>
    </edge>
    <edge source="NLD" target="JOR">
      <data key="d0">17823520</data>
    </edge>
    <edge source="NLD" target="KOR">
      <data key="d0">41780574</data>
    </edge>
    <edge source="NLD" target="KGZ">
      <data key="d0">594482</data>
    </edge>
    <edge source="NLD" target="LBN">
      <data key="d0">18641995</data>
    </edge>
    <edge source="NLD" target="LVA">
      <data key="d0">3593457</data>
    </edge>
    <edge source="NLD" target="LTU">
      <data key="d0">12174516</data>
    </edge>
    <edge source="NLD" target="MDG">
      <data key="d0">31821</data>
    </edge>
    <edge source="NLD" target="MYS">
      <data key="d0">223506272</data>
    </edge>
    <edge source="NLD" target="MRT">
      <data key="d0">19248976</data>
    </edge>
    <edge source="NLD" target="MUS">
      <data key="d0">121310</data>
    </edge>
    <edge source="NLD" target="MEX">
      <data key="d0">797377545</data>
    </edge>
    <edge source="NLD" target="MDA">
      <data key="d0">502612</data>
    </edge>
    <edge source="NLD" target="MAR">
      <data key="d0">249853408</data>
    </edge>
    <edge source="NLD" target="MOZ">
      <data key="d0">939032</data>
    </edge>
    <edge source="NLD" target="OMN">
      <data key="d0">367473</data>
    </edge>
    <edge source="NLD" target="NAM">
      <data key="d0">115469</data>
    </edge>
    <edge source="NLD" target="NZL">
      <data key="d0">465650</data>
    </edge>
    <edge source="NLD" target="NER">
      <data key="d0">199813</data>
    </edge>
    <edge source="NLD" target="NOR">
      <data key="d0">414455901</data>
    </edge>
    <edge source="NLD" target="PAK">
      <data key="d0">152035420</data>
    </edge>
    <edge source="NLD" target="PAN">
      <data key="d0">55928</data>
    </edge>
    <edge source="NLD" target="PRY">
      <data key="d0">16332</data>
    </edge>
    <edge source="NLD" target="PER">
      <data key="d0">410719</data>
    </edge>
    <edge source="NLD" target="PHL">
      <data key="d0">425867</data>
    </edge>
    <edge source="NLD" target="POL">
      <data key="d0">94142241</data>
    </edge>
    <edge source="NLD" target="PRT">
      <data key="d0">65483806</data>
    </edge>
    <edge source="NLD" target="ROU">
      <data key="d0">7494902</data>
    </edge>
    <edge source="NLD" target="RUS">
      <data key="d0">19320077</data>
    </edge>
    <edge source="NLD" target="SAU">
      <data key="d0">70029969</data>
    </edge>
    <edge source="NLD" target="SEN">
      <data key="d0">158427305</data>
    </edge>
    <edge source="NLD" target="SRB">
      <data key="d0">771393</data>
    </edge>
    <edge source="NLD" target="IND">
      <data key="d0">20413256</data>
    </edge>
    <edge source="NLD" target="SGP">
      <data key="d0">2797259380</data>
    </edge>
    <edge source="NLD" target="SVK">
      <data key="d0">5979270</data>
    </edge>
    <edge source="NLD" target="VNM">
      <data key="d0">1014165</data>
    </edge>
    <edge source="NLD" target="SVN">
      <data key="d0">40855888</data>
    </edge>
    <edge source="NLD" target="ZAF">
      <data key="d0">265776465</data>
    </edge>
    <edge source="NLD" target="ZWE">
      <data key="d0">212674</data>
    </edge>
    <edge source="NLD" target="ESP">
      <data key="d0">431048949</data>
    </edge>
    <edge source="NLD" target="SWE">
      <data key="d0">940577052</data>
    </edge>
    <edge source="NLD" target="CHE">
      <data key="d0">290919624</data>
    </edge>
    <edge source="NLD" target="THA">
      <data key="d0">3000256</data>
    </edge>
    <edge source="NLD" target="TGO">
      <data key="d0">809617867</data>
    </edge>
    <edge source="NLD" target="ARE">
      <data key="d0">210880014</data>
    </edge>
    <edge source="NLD" target="TUN">
      <data key="d0">17542432</data>
    </edge>
    <edge source="NLD" target="TUR">
      <data key="d0">106183814</data>
    </edge>
    <edge source="NLD" target="UGA">
      <data key="d0">29154</data>
    </edge>
    <edge source="NLD" target="UKR">
      <data key="d0">8977758</data>
    </edge>
    <edge source="NLD" target="MKD">
      <data key="d0">401953</data>
    </edge>
    <edge source="NLD" target="EGY">
      <data key="d0">144593515</data>
    </edge>
    <edge source="NLD" target="GBR">
      <data key="d0">2782778979</data>
    </edge>
    <edge source="NLD" target="TZA">
      <data key="d0">212042</data>
    </edge>
    <edge source="NLD" target="USA">
      <data key="d0">2124471192</data>
    </edge>
    <edge source="NLD" target="BFA">
      <data key="d0">1477167</data>
    </edge>
    <edge source="NLD" target="URY">
      <data key="d0">14394</data>
    </edge>
    <edge source="NER" target="CMR">
      <data key="d0">25750</data>
    </edge>
    <edge source="NER" target="CHN">
      <data key="d0">13872</data>
    </edge>
    <edge source="NER" target="GHA">
      <data key="d0">408785</data>
    </edge>
    <edge source="NER" target="CIV">
      <data key="d0">179466</data>
    </edge>
    <edge source="NER" target="MDG">
      <data key="d0">22185</data>
    </edge>
    <edge source="NER" target="NLD">
      <data key="d0">20952</data>
    </edge>
    <edge source="NER" target="NIC">
      <data key="d0">36690</data>
    </edge>
    <edge source="NER" target="RUS">
      <data key="d0">15532</data>
    </edge>
    <edge source="NER" target="IND">
      <data key="d0">464238</data>
    </edge>
    <edge source="NER" target="USA">
      <data key="d0">221506</data>
    </edge>
    <edge source="NER" target="BFA">
      <data key="d0">23127582</data>
    </edge>
    <edge source="PAN" target="COL">
      <data key="d0">27378</data>
    </edge>
    <edge source="PAN" target="CRI">
      <data key="d0">123458</data>
    </edge>
    <edge source="PAN" target="ECU">
      <data key="d0">70883</data>
    </edge>
    <edge source="PAN" target="SLV">
      <data key="d0">49643</data>
    </edge>
    <edge source="PAN" target="GTM">
      <data key="d0">24660</data>
    </edge>
    <edge source="PAN" target="HND">
      <data key="d0">85641</data>
    </edge>
    <edge source="PAN" target="JAM">
      <data key="d0">52298</data>
    </edge>
    <edge source="PAN" target="NIC">
      <data key="d0">13389</data>
    </edge>
    <edge source="PRT" target="ALB">
      <data key="d0">111009</data>
    </edge>
    <edge source="PRT" target="DZA">
      <data key="d0">2244708</data>
    </edge>
    <edge source="PRT" target="ARG">
      <data key="d0">38112925</data>
    </edge>
    <edge source="PRT" target="AUS">
      <data key="d0">39060</data>
    </edge>
    <edge source="PRT" target="ARM">
      <data key="d0">15393</data>
    </edge>
    <edge source="PRT" target="BEL">
      <data key="d0">111577905</data>
    </edge>
    <edge source="PRT" target="BRA">
      <data key="d0">14693345</data>
    </edge>
    <edge source="PRT" target="CAN">
      <data key="d0">1850801</data>
    </edge>
    <edge source="PRT" target="CHL">
      <data key="d0">176389</data>
    </edge>
    <edge source="PRT" target="CHN">
      <data key="d0">102911</data>
    </edge>
    <edge source="PRT" target="COL">
      <data key="d0">19590</data>
    </edge>
    <edge source="PRT" target="DNK">
      <data key="d0">108009</data>
    </edge>
    <edge source="PRT" target="ECU">
      <data key="d0">13174</data>
    </edge>
    <edge source="PRT" target="FRA">
      <data key="d0">179810915</data>
    </edge>
    <edge source="PRT" target="DEU">
      <data key="d0">506158</data>
    </edge>
    <edge source="PRT" target="GHA">
      <data key="d0">10550220</data>
    </edge>
    <edge source="PRT" target="GRC">
      <data key="d0">2789560</data>
    </edge>
    <edge source="PRT" target="HUN">
      <data key="d0">27767</data>
    </edge>
    <edge source="PRT" target="IDN">
      <data key="d0">99224</data>
    </edge>
    <edge source="PRT" target="IRL">
      <data key="d0">14195</data>
    </edge>
    <edge source="PRT" target="ISR">
      <data key="d0">686485</data>
    </edge>
    <edge source="PRT" target="ITA">
      <data key="d0">19178835</data>
    </edge>
    <edge source="PRT" target="CIV">
      <data key="d0">20231</data>
    </edge>
    <edge source="PRT" target="JOR">
      <data key="d0">547815</data>
    </edge>
    <edge source="PRT" target="LBN">
      <data key="d0">7473420</data>
    </edge>
    <edge source="PRT" target="MWI">
      <data key="d0">34789</data>
    </edge>
    <edge source="PRT" target="MYS">
      <data key="d0">10802</data>
    </edge>
    <edge source="PRT" target="MEX">
      <data key="d0">125410</data>
    </edge>
    <edge source="PRT" target="MAR">
      <data key="d0">308939824</data>
    </edge>
    <edge source="PRT" target="MOZ">
      <data key="d0">3452468</data>
    </edge>
    <edge source="PRT" target="OMN">
      <data key="d0">5606927</data>
    </edge>
    <edge source="PRT" target="NLD">
      <data key="d0">209555744</data>
    </edge>
    <edge source="PRT" target="PAK">
      <data key="d0">9288816</data>
    </edge>
    <edge source="PRT" target="PAN">
      <data key="d0">31838</data>
    </edge>
    <edge source="PRT" target="PHL">
      <data key="d0">65259</data>
    </edge>
    <edge source="PRT" target="POL">
      <data key="d0">284029</data>
    </edge>
    <edge source="PRT" target="IND">
      <data key="d0">5782193</data>
    </edge>
    <edge source="PRT" target="ZAF">
      <data key="d0">1412484</data>
    </edge>
    <edge source="PRT" target="ESP">
      <data key="d0">547992301</data>
    </edge>
    <edge source="PRT" target="CHE">
      <data key="d0">22514</data>
    </edge>
    <edge source="PRT" target="TGO">
      <data key="d0">13874456</data>
    </edge>
    <edge source="PRT" target="ARE">
      <data key="d0">7639045</data>
    </edge>
    <edge source="PRT" target="TUN">
      <data key="d0">23185672</data>
    </edge>
    <edge source="PRT" target="TUR">
      <data key="d0">55948057</data>
    </edge>
    <edge source="PRT" target="EGY">
      <data key="d0">8005371</data>
    </edge>
    <edge source="PRT" target="GBR">
      <data key="d0">11963042</data>
    </edge>
    <edge source="PRT" target="TZA">
      <data key="d0">1256074</data>
    </edge>
    <edge source="PRT" target="USA">
      <data key="d0">586723393</data>
    </edge>
    <edge source="PRT" target="BFA">
      <data key="d0">15586</data>
    </edge>
    <edge source="PRT" target="URY">
      <data key="d0">11028</data>
    </edge>
    <edge source="RUS" target="ALB">
      <data key="d0">11557822</data>
    </edge>
    <edge source="RUS" target="DZA">
      <data key="d0">134978041</data>
    </edge>
    <edge source="RUS" target="AZE">
      <data key="d0">66494467</data>
    </edge>
    <edge source="RUS" target="ARG">
      <data key="d0">63395896</data>
    </edge>
    <edge source="RUS" target="AUS">
      <data key="d0">5514261</data>
    </edge>
    <edge source="RUS" target="AUT">
      <data key="d0">1619346</data>
    </edge>
    <edge source="RUS" target="ARM">
      <data key="d0">100742241</data>
    </edge>
    <edge source="RUS" target="BEL">
      <data key="d0">1258752382</data>
    </edge>
    <edge source="RUS" target="BRA">
      <data key="d0">300426419</data>
    </edge>
    <edge source="RUS" target="BGR">
      <data key="d0">1549488053</data>
    </edge>
    <edge source="RUS" target="BLR">
      <data key="d0">4519034553</data>
    </edge>
    <edge source="RUS" target="KHM">
      <data key="d0">44136</data>
    </edge>
    <edge source="RUS" target="CMR">
      <data key="d0">754937</data>
    </edge>
    <edge source="RUS" target="CAN">
      <data key="d0">14217555</data>
    </edge>
    <edge source="RUS" target="LKA">
      <data key="d0">1247090</data>
    </edge>
    <edge source="RUS" target="CHL">
      <data key="d0">4928962</data>
    </edge>
    <edge source="RUS" target="CHN">
      <data key="d0">16819987584</data>
    </edge>
    <edge source="RUS" target="COL">
      <data key="d0">86732352</data>
    </edge>
    <edge source="RUS" target="CRI">
      <data key="d0">2091004</data>
    </edge>
    <edge source="RUS" target="HRV">
      <data key="d0">494453809</data>
    </edge>
    <edge source="RUS" target="CZE">
      <data key="d0">1030745761</data>
    </edge>
    <edge source="RUS" target="BEN">
      <data key="d0">169821</data>
    </edge>
    <edge source="RUS" target="DNK">
      <data key="d0">638815202</data>
    </edge>
    <edge source="RUS" target="ECU">
      <data key="d0">41159328</data>
    </edge>
    <edge source="RUS" target="SLV">
      <data key="d0">1293368</data>
    </edge>
    <edge source="RUS" target="EST">
      <data key="d0">989806720</data>
    </edge>
    <edge source="RUS" target="FIN">
      <data key="d0">3458298096</data>
    </edge>
    <edge source="RUS" target="FRA">
      <data key="d0">1761444282</data>
    </edge>
    <edge source="RUS" target="GEO">
      <data key="d0">148342340</data>
    </edge>
    <edge source="RUS" target="PSE">
      <data key="d0">257330</data>
    </edge>
    <edge source="RUS" target="DEU">
      <data key="d0">8561489323</data>
    </edge>
    <edge source="RUS" target="GHA">
      <data key="d0">141419564</data>
    </edge>
    <edge source="RUS" target="GRC">
      <data key="d0">1414398988</data>
    </edge>
    <edge source="RUS" target="GTM">
      <data key="d0">1227724</data>
    </edge>
    <edge source="RUS" target="HND">
      <data key="d0">580150</data>
    </edge>
    <edge source="RUS" target="HKG">
      <data key="d0">8001182</data>
    </edge>
    <edge source="RUS" target="HUN">
      <data key="d0">1327559929</data>
    </edge>
    <edge source="RUS" target="IDN">
      <data key="d0">66175470</data>
    </edge>
    <edge source="RUS" target="IRL">
      <data key="d0">71532130</data>
    </edge>
    <edge source="RUS" target="ISR">
      <data key="d0">351085858</data>
    </edge>
    <edge source="RUS" target="ITA">
      <data key="d0">6536098245</data>
    </edge>
    <edge source="RUS" target="CIV">
      <data key="d0">1293362</data>
    </edge>
    <edge source="RUS" target="JAM">
      <data key="d0">1110412</data>
    </edge>
    <edge source="RUS" target="JPN">
      <data key="d0">3771513254</data>
    </edge>
    <edge source="RUS" target="KAZ">
      <data key="d0">757308407</data>
    </edge>
    <edge source="RUS" target="JOR">
      <data key="d0">894678</data>
    </edge>
    <edge source="RUS" target="KOR">
      <data key="d0">5270545671</data>
    </edge>
    <edge source="RUS" target="KGZ">
      <data key="d0">387038370</data>
    </edge>
    <edge source="RUS" target="LBN">
      <data key="d0">203789488</data>
    </edge>
    <edge source="RUS" target="LVA">
      <data key="d0">3364077105</data>
    </edge>
    <edge source="RUS" target="LTU">
      <data key="d0">958937904</data>
    </edge>
    <edge source="RUS" target="MYS">
      <data key="d0">573114127</data>
    </edge>
    <edge source="RUS" target="MRT">
      <data key="d0">1291764</data>
    </edge>
    <edge source="RUS" target="MUS">
      <data key="d0">156000</data>
    </edge>
    <edge source="RUS" target="MEX">
      <data key="d0">8185181</data>
    </edge>
    <edge source="RUS" target="MDA">
      <data key="d0">53685449</data>
    </edge>
    <edge source="RUS" target="MAR">
      <data key="d0">174330167</data>
    </edge>
    <edge source="RUS" target="MOZ">
      <data key="d0">1243665</data>
    </edge>
    <edge source="RUS" target="OMN">
      <data key="d0">64054160</data>
    </edge>
    <edge source="RUS" target="NAM">
      <data key="d0">161324</data>
    </edge>
    <edge source="RUS" target="NLD">
      <data key="d0">23332875010</data>
    </edge>
    <edge source="RUS" target="NZL">
      <data key="d0">70190042</data>
    </edge>
    <edge source="RUS" target="NIC">
      <data key="d0">332273</data>
    </edge>
    <edge source="RUS" target="NOR">
      <data key="d0">237680001</data>
    </edge>
    <edge source="RUS" target="PAK">
      <data key="d0">1098295</data>
    </edge>
    <edge source="RUS" target="PAN">
      <data key="d0">3054914</data>
    </edge>
    <edge source="RUS" target="PRY">
      <data key="d0">339371</data>
    </edge>
    <edge source="RUS" target="PER">
      <data key="d0">19438105</data>
    </edge>
    <edge source="RUS" target="PHL">
      <data key="d0">68525314</data>
    </edge>
    <edge source="RUS" target="POL">
      <data key="d0">5680178789</data>
    </edge>
    <edge source="RUS" target="PRT">
      <data key="d0">542711563</data>
    </edge>
    <edge source="RUS" target="ROU">
      <data key="d0">1210623039</data>
    </edge>
    <edge source="RUS" target="SAU">
      <data key="d0">4154657</data>
    </edge>
    <edge source="RUS" target="SEN">
      <data key="d0">26719698</data>
    </edge>
    <edge source="RUS" target="SRB">
      <data key="d0">10084689</data>
    </edge>
    <edge source="RUS" target="IND">
      <data key="d0">202133825</data>
    </edge>
    <edge source="RUS" target="SGP">
      <data key="d0">1655422128</data>
    </edge>
    <edge source="RUS" target="SVK">
      <data key="d0">1620495303</data>
    </edge>
    <edge source="RUS" target="VNM">
      <data key="d0">18082351</data>
    </edge>
    <edge source="RUS" target="SVN">
      <data key="d0">58743465</data>
    </edge>
    <edge source="RUS" target="ZAF">
      <data key="d0">10850316</data>
    </edge>
    <edge source="RUS" target="ESP">
      <data key="d0">1284385647</data>
    </edge>
    <edge source="RUS" target="SWE">
      <data key="d0">1434953408</data>
    </edge>
    <edge source="RUS" target="CHE">
      <data key="d0">734632466</data>
    </edge>
    <edge source="RUS" target="THA">
      <data key="d0">232478216</data>
    </edge>
    <edge source="RUS" target="TGO">
      <data key="d0">20269761</data>
    </edge>
    <edge source="RUS" target="ARE">
      <data key="d0">61305370</data>
    </edge>
    <edge source="RUS" target="TUN">
      <data key="d0">184012839</data>
    </edge>
    <edge source="RUS" target="TUR">
      <data key="d0">2857482360</data>
    </edge>
    <edge source="RUS" target="UKR">
      <data key="d0">698518227</data>
    </edge>
    <edge source="RUS" target="EGY">
      <data key="d0">135463561</data>
    </edge>
    <edge source="RUS" target="GBR">
      <data key="d0">1795573023</data>
    </edge>
    <edge source="RUS" target="TZA">
      <data key="d0">1494632</data>
    </edge>
    <edge source="RUS" target="USA">
      <data key="d0">3389490379</data>
    </edge>
    <edge source="RUS" target="URY">
      <data key="d0">4093725</data>
    </edge>
    <edge source="IND" target="DZA">
      <data key="d0">1498336</data>
    </edge>
    <edge source="IND" target="ARG">
      <data key="d0">22214706</data>
    </edge>
    <edge source="IND" target="AUS">
      <data key="d0">769585279</data>
    </edge>
    <edge source="IND" target="AUT">
      <data key="d0">14743</data>
    </edge>
    <edge source="IND" target="BEL">
      <data key="d0">42732432</data>
    </edge>
    <edge source="IND" target="BRA">
      <data key="d0">105967110</data>
    </edge>
    <edge source="IND" target="BGR">
      <data key="d0">437978</data>
    </edge>
    <edge source="IND" target="BDI">
      <data key="d0">880193</data>
    </edge>
    <edge source="IND" target="BLR">
      <data key="d0">50670</data>
    </edge>
    <edge source="IND" target="CMR">
      <data key="d0">3793183</data>
    </edge>
    <edge source="IND" target="CAN">
      <data key="d0">922474</data>
    </edge>
    <edge source="IND" target="LKA">
      <data key="d0">373340622</data>
    </edge>
    <edge source="IND" target="CHL">
      <data key="d0">1179488</data>
    </edge>
    <edge source="IND" target="CHN">
      <data key="d0">699973684</data>
    </edge>
    <edge source="IND" target="COL">
      <data key="d0">659782</data>
    </edge>
    <edge source="IND" target="CRI">
      <data key="d0">317474</data>
    </edge>
    <edge source="IND" target="HRV">
      <data key="d0">204672</data>
    </edge>
    <edge source="IND" target="CZE">
      <data key="d0">25963</data>
    </edge>
    <edge source="IND" target="BEN">
      <data key="d0">1571075</data>
    </edge>
    <edge source="IND" target="DNK">
      <data key="d0">26267614</data>
    </edge>
    <edge source="IND" target="ECU">
      <data key="d0">574285</data>
    </edge>
    <edge source="IND" target="SLV">
      <data key="d0">222027</data>
    </edge>
    <edge source="IND" target="ETH">
      <data key="d0">12326896</data>
    </edge>
    <edge source="IND" target="EST">
      <data key="d0">12446</data>
    </edge>
    <edge source="IND" target="FIN">
      <data key="d0">436006</data>
    </edge>
    <edge source="IND" target="FRA">
      <data key="d0">721769717</data>
    </edge>
    <edge source="IND" target="GEO">
      <data key="d0">154172</data>
    </edge>
    <edge source="IND" target="GMB">
      <data key="d0">283673</data>
    </edge>
    <edge source="IND" target="DEU">
      <data key="d0">35016057</data>
    </edge>
    <edge source="IND" target="GHA">
      <data key="d0">5157836</data>
    </edge>
    <edge source="IND" target="GRC">
      <data key="d0">521254</data>
    </edge>
    <edge source="IND" target="GTM">
      <data key="d0">567799</data>
    </edge>
    <edge source="IND" target="HND">
      <data key="d0">252162</data>
    </edge>
    <edge source="IND" target="HKG">
      <data key="d0">108952515</data>
    </edge>
    <edge source="IND" target="IDN">
      <data key="d0">91216505</data>
    </edge>
    <edge source="IND" target="IRL">
      <data key="d0">15776</data>
    </edge>
    <edge source="IND" target="ISR">
      <data key="d0">867622903</data>
    </edge>
    <edge source="IND" target="ITA">
      <data key="d0">1853854</data>
    </edge>
    <edge source="IND" target="CIV">
      <data key="d0">75959425</data>
    </edge>
    <edge source="IND" target="JAM">
      <data key="d0">16714</data>
    </edge>
    <edge source="IND" target="JPN">
      <data key="d0">650287428</data>
    </edge>
    <edge source="IND" target="JOR">
      <data key="d0">73694549</data>
    </edge>
    <edge source="IND" target="KOR">
      <data key="d0">607553359</data>
    </edge>
    <edge source="IND" target="LBN">
      <data key="d0">320805</data>
    </edge>
    <edge source="IND" target="LVA">
      <data key="d0">330565</data>
    </edge>
    <edge source="IND" target="MDG">
      <data key="d0">160245</data>
    </edge>
    <edge source="IND" target="MWI">
      <data key="d0">93011</data>
    </edge>
    <edge source="IND" target="MYS">
      <data key="d0">490592608</data>
    </edge>
    <edge source="IND" target="MRT">
      <data key="d0">337402</data>
    </edge>
    <edge source="IND" target="MUS">
      <data key="d0">236451820</data>
    </edge>
    <edge source="IND" target="MEX">
      <data key="d0">332359</data>
    </edge>
    <edge source="IND" target="MAR">
      <data key="d0">1691109</data>
    </edge>
    <edge source="IND" target="MOZ">
      <data key="d0">567497846</data>
    </edge>
    <edge source="IND" target="OMN">
      <data key="d0">1328892667</data>
    </edge>
    <edge source="IND" target="NAM">
      <data key="d0">15535254</data>
    </edge>
    <edge source="IND" target="NLD">
      <data key="d0">1314879677</data>
    </edge>
    <edge source="IND" target="NZL">
      <data key="d0">2259510</data>
    </edge>
    <edge source="IND" target="NIC">
      <data key="d0">40701</data>
    </edge>
    <edge source="IND" target="NOR">
      <data key="d0">14457</data>
    </edge>
    <edge source="IND" target="PAK">
      <data key="d0">12780885</data>
    </edge>
    <edge source="IND" target="PAN">
      <data key="d0">237050</data>
    </edge>
    <edge source="IND" target="PRY">
      <data key="d0">491241</data>
    </edge>
    <edge source="IND" target="PER">
      <data key="d0">1959714</data>
    </edge>
    <edge source="IND" target="PHL">
      <data key="d0">94662918</data>
    </edge>
    <edge source="IND" target="POL">
      <data key="d0">1298671</data>
    </edge>
    <edge source="IND" target="PRT">
      <data key="d0">33219</data>
    </edge>
    <edge source="IND" target="ROU">
      <data key="d0">461509</data>
    </edge>
    <edge source="IND" target="RUS">
      <data key="d0">5972329</data>
    </edge>
    <edge source="IND" target="SAU">
      <data key="d0">556617675</data>
    </edge>
    <edge source="IND" target="SEN">
      <data key="d0">5046072</data>
    </edge>
    <edge source="IND" target="SRB">
      <data key="d0">142662</data>
    </edge>
    <edge source="IND" target="SGP">
      <data key="d0">3478903965</data>
    </edge>
    <edge source="IND" target="VNM">
      <data key="d0">129306060</data>
    </edge>
    <edge source="IND" target="SVN">
      <data key="d0">60601220</data>
    </edge>
    <edge source="IND" target="ZAF">
      <data key="d0">699586660</data>
    </edge>
    <edge source="IND" target="ZWE">
      <data key="d0">17454</data>
    </edge>
    <edge source="IND" target="ESP">
      <data key="d0">34839273</data>
    </edge>
    <edge source="IND" target="SWE">
      <data key="d0">94728</data>
    </edge>
    <edge source="IND" target="THA">
      <data key="d0">35204298</data>
    </edge>
    <edge source="IND" target="TGO">
      <data key="d0">194965696</data>
    </edge>
    <edge source="IND" target="ARE">
      <data key="d0">3694333141</data>
    </edge>
    <edge source="IND" target="TUN">
      <data key="d0">293898</data>
    </edge>
    <edge source="IND" target="TUR">
      <data key="d0">1016248541</data>
    </edge>
    <edge source="IND" target="UGA">
      <data key="d0">3100472</data>
    </edge>
    <edge source="IND" target="UKR">
      <data key="d0">1041095</data>
    </edge>
    <edge source="IND" target="EGY">
      <data key="d0">41278867</data>
    </edge>
    <edge source="IND" target="GBR">
      <data key="d0">12976959</data>
    </edge>
    <edge source="IND" target="TZA">
      <data key="d0">897991119</data>
    </edge>
    <edge source="IND" target="USA">
      <data key="d0">1957496743</data>
    </edge>
    <edge source="IND" target="BFA">
      <data key="d0">1799734</data>
    </edge>
    <edge source="IND" target="URY">
      <data key="d0">559752</data>
    </edge>
    <edge source="SGP" target="ALB">
      <data key="d0">15426</data>
    </edge>
    <edge source="SGP" target="DZA">
      <data key="d0">21993</data>
    </edge>
    <edge source="SGP" target="AZE">
      <data key="d0">439573</data>
    </edge>
    <edge source="SGP" target="ARG">
      <data key="d0">53148237</data>
    </edge>
    <edge source="SGP" target="AUS">
      <data key="d0">2838514607</data>
    </edge>
    <edge source="SGP" target="AUT">
      <data key="d0">127812</data>
    </edge>
    <edge source="SGP" target="BEL">
      <data key="d0">7837791</data>
    </edge>
    <edge source="SGP" target="BRA">
      <data key="d0">96736</data>
    </edge>
    <edge source="SGP" target="BLR">
      <data key="d0">181445</data>
    </edge>
    <edge source="SGP" target="KHM">
      <data key="d0">274060182</data>
    </edge>
    <edge source="SGP" target="CMR">
      <data key="d0">619748</data>
    </edge>
    <edge source="SGP" target="CAN">
      <data key="d0">58521537</data>
    </edge>
    <edge source="SGP" target="LKA">
      <data key="d0">620803162</data>
    </edge>
    <edge source="SGP" target="CHL">
      <data key="d0">59764</data>
    </edge>
    <edge source="SGP" target="CHN">
      <data key="d0">3164634031</data>
    </edge>
    <edge source="SGP" target="BEN">
      <data key="d0">66184</data>
    </edge>
    <edge source="SGP" target="DNK">
      <data key="d0">139626</data>
    </edge>
    <edge source="SGP" target="ECU">
      <data key="d0">140176</data>
    </edge>
    <edge source="SGP" target="ETH">
      <data key="d0">106891</data>
    </edge>
    <edge source="SGP" target="FIN">
      <data key="d0">5033613</data>
    </edge>
    <edge source="SGP" target="FRA">
      <data key="d0">288568711</data>
    </edge>
    <edge source="SGP" target="GEO">
      <data key="d0">300701</data>
    </edge>
    <edge source="SGP" target="DEU">
      <data key="d0">460845</data>
    </edge>
    <edge source="SGP" target="GHA">
      <data key="d0">1292047</data>
    </edge>
    <edge source="SGP" target="HKG">
      <data key="d0">1756885892</data>
    </edge>
    <edge source="SGP" target="IDN">
      <data key="d0">6660757313</data>
    </edge>
    <edge source="SGP" target="IRL">
      <data key="d0">64763</data>
    </edge>
    <edge source="SGP" target="ISR">
      <data key="d0">77583</data>
    </edge>
    <edge source="SGP" target="ITA">
      <data key="d0">19470</data>
    </edge>
    <edge source="SGP" target="CIV">
      <data key="d0">119479</data>
    </edge>
    <edge source="SGP" target="JPN">
      <data key="d0">366099080</data>
    </edge>
    <edge source="SGP" target="KAZ">
      <data key="d0">1403514</data>
    </edge>
    <edge source="SGP" target="JOR">
      <data key="d0">585293</data>
    </edge>
    <edge source="SGP" target="KOR">
      <data key="d0">708459123</data>
    </edge>
    <edge source="SGP" target="KGZ">
      <data key="d0">612830</data>
    </edge>
    <edge source="SGP" target="LBN">
      <data key="d0">326893</data>
    </edge>
    <edge source="SGP" target="MDG">
      <data key="d0">77407</data>
    </edge>
    <edge source="SGP" target="MYS">
      <data key="d0">9085678128</data>
    </edge>
    <edge source="SGP" target="MRT">
      <data key="d0">1151202</data>
    </edge>
    <edge source="SGP" target="MUS">
      <data key="d0">9541607</data>
    </edge>
    <edge source="SGP" target="MEX">
      <data key="d0">82365822</data>
    </edge>
    <edge source="SGP" target="MDA">
      <data key="d0">33774</data>
    </edge>
    <edge source="SGP" target="MAR">
      <data key="d0">392942</data>
    </edge>
    <edge source="SGP" target="MOZ">
      <data key="d0">15659838</data>
    </edge>
    <edge source="SGP" target="OMN">
      <data key="d0">19998121</data>
    </edge>
    <edge source="SGP" target="NLD">
      <data key="d0">836084697</data>
    </edge>
    <edge source="SGP" target="NZL">
      <data key="d0">477365507</data>
    </edge>
    <edge source="SGP" target="PAK">
      <data key="d0">64443904</data>
    </edge>
    <edge source="SGP" target="PAN">
      <data key="d0">50646</data>
    </edge>
    <edge source="SGP" target="PER">
      <data key="d0">36642399</data>
    </edge>
    <edge source="SGP" target="PHL">
      <data key="d0">715377136</data>
    </edge>
    <edge source="SGP" target="POL">
      <data key="d0">16695</data>
    </edge>
    <edge source="SGP" target="RUS">
      <data key="d0">17370912</data>
    </edge>
    <edge source="SGP" target="SAU">
      <data key="d0">87464815</data>
    </edge>
    <edge source="SGP" target="SEN">
      <data key="d0">287903</data>
    </edge>
    <edge source="SGP" target="IND">
      <data key="d0">635717716</data>
    </edge>
    <edge source="SGP" target="VNM">
      <data key="d0">2319472483</data>
    </edge>
    <edge source="SGP" target="SVN">
      <data key="d0">12180</data>
    </edge>
    <edge source="SGP" target="ZAF">
      <data key="d0">26636838</data>
    </edge>
    <edge source="SGP" target="SWE">
      <data key="d0">11661</data>
    </edge>
    <edge source="SGP" target="THA">
      <data key="d0">956943153</data>
    </edge>
    <edge source="SGP" target="TGO">
      <data key="d0">160386355</data>
    </edge>
    <edge source="SGP" target="ARE">
      <data key="d0">214982606</data>
    </edge>
    <edge source="SGP" target="TUN">
      <data key="d0">26856</data>
    </edge>
    <edge source="SGP" target="TUR">
      <data key="d0">49811</data>
    </edge>
    <edge source="SGP" target="UKR">
      <data key="d0">138332</data>
    </edge>
    <edge source="SGP" target="EGY">
      <data key="d0">2417976</data>
    </edge>
    <edge source="SGP" target="GBR">
      <data key="d0">31333374</data>
    </edge>
    <edge source="SGP" target="TZA">
      <data key="d0">2370468</data>
    </edge>
    <edge source="SGP" target="USA">
      <data key="d0">855522378</data>
    </edge>
    <edge source="SGP" target="BFA">
      <data key="d0">84517</data>
    </edge>
    <edge source="SGP" target="URY">
      <data key="d0">99364</data>
    </edge>
    <edge source="CHE" target="ALB">
      <data key="d0">64637</data>
    </edge>
    <edge source="CHE" target="DZA">
      <data key="d0">245920</data>
    </edge>
    <edge source="CHE" target="ARG">
      <data key="d0">50218</data>
    </edge>
    <edge source="CHE" target="AUS">
      <data key="d0">765638</data>
    </edge>
    <edge source="CHE" target="AUT">
      <data key="d0">9808551</data>
    </edge>
    <edge source="CHE" target="BEL">
      <data key="d0">8106039</data>
    </edge>
    <edge source="CHE" target="BRA">
      <data key="d0">265102</data>
    </edge>
    <edge source="CHE" target="BGR">
      <data key="d0">528623</data>
    </edge>
    <edge source="CHE" target="BLR">
      <data key="d0">295325</data>
    </edge>
    <edge source="CHE" target="CAN">
      <data key="d0">12408868</data>
    </edge>
    <edge source="CHE" target="CHL">
      <data key="d0">99096</data>
    </edge>
    <edge source="CHE" target="CHN">
      <data key="d0">16839945</data>
    </edge>
    <edge source="CHE" target="COL">
      <data key="d0">179831</data>
    </edge>
    <edge source="CHE" target="CRI">
      <data key="d0">72761</data>
    </edge>
    <edge source="CHE" target="HRV">
      <data key="d0">623127</data>
    </edge>
    <edge source="CHE" target="CZE">
      <data key="d0">1207713</data>
    </edge>
    <edge source="CHE" target="DNK">
      <data key="d0">597648</data>
    </edge>
    <edge source="CHE" target="ECU">
      <data key="d0">30633</data>
    </edge>
    <edge source="CHE" target="EST">
      <data key="d0">273958</data>
    </edge>
    <edge source="CHE" target="FIN">
      <data key="d0">4157516</data>
    </edge>
    <edge source="CHE" target="FRA">
      <data key="d0">18593126</data>
    </edge>
    <edge source="CHE" target="DEU">
      <data key="d0">88252078</data>
    </edge>
    <edge source="CHE" target="GRC">
      <data key="d0">1786291</data>
    </edge>
    <edge source="CHE" target="HKG">
      <data key="d0">2589917</data>
    </edge>
    <edge source="CHE" target="HUN">
      <data key="d0">1910285</data>
    </edge>
    <edge source="CHE" target="IDN">
      <data key="d0">27352</data>
    </edge>
    <edge source="CHE" target="IRL">
      <data key="d0">2023813</data>
    </edge>
    <edge source="CHE" target="ISR">
      <data key="d0">4259299</data>
    </edge>
    <edge source="CHE" target="ITA">
      <data key="d0">13847130</data>
    </edge>
    <edge source="CHE" target="JPN">
      <data key="d0">532507</data>
    </edge>
    <edge source="CHE" target="KAZ">
      <data key="d0">12331</data>
    </edge>
    <edge source="CHE" target="JOR">
      <data key="d0">637568</data>
    </edge>
    <edge source="CHE" target="KOR">
      <data key="d0">5222781</data>
    </edge>
    <edge source="CHE" target="LBN">
      <data key="d0">1351545</data>
    </edge>
    <edge source="CHE" target="LVA">
      <data key="d0">1142625</data>
    </edge>
    <edge source="CHE" target="LTU">
      <data key="d0">190024</data>
    </edge>
    <edge source="CHE" target="MYS">
      <data key="d0">79280</data>
    </edge>
    <edge source="CHE" target="MEX">
      <data key="d0">204416</data>
    </edge>
    <edge source="CHE" target="MAR">
      <data key="d0">1361984</data>
    </edge>
    <edge source="CHE" target="OMN">
      <data key="d0">3640644</data>
    </edge>
    <edge source="CHE" target="NLD">
      <data key="d0">35768427</data>
    </edge>
    <edge source="CHE" target="NZL">
      <data key="d0">129982</data>
    </edge>
    <edge source="CHE" target="NOR">
      <data key="d0">731125</data>
    </edge>
    <edge source="CHE" target="PAK">
      <data key="d0">116514</data>
    </edge>
    <edge source="CHE" target="PAN">
      <data key="d0">99654</data>
    </edge>
    <edge source="CHE" target="PER">
      <data key="d0">61542</data>
    </edge>
    <edge source="CHE" target="PHL">
      <data key="d0">28761</data>
    </edge>
    <edge source="CHE" target="POL">
      <data key="d0">2207038</data>
    </edge>
    <edge source="CHE" target="PRT">
      <data key="d0">5940214</data>
    </edge>
    <edge source="CHE" target="ROU">
      <data key="d0">961386</data>
    </edge>
    <edge source="CHE" target="RUS">
      <data key="d0">5231916</data>
    </edge>
    <edge source="CHE" target="SAU">
      <data key="d0">2325746</data>
    </edge>
    <edge source="CHE" target="SRB">
      <data key="d0">1922624</data>
    </edge>
    <edge source="CHE" target="IND">
      <data key="d0">860690</data>
    </edge>
    <edge source="CHE" target="SGP">
      <data key="d0">23859831</data>
    </edge>
    <edge source="CHE" target="SVK">
      <data key="d0">376699</data>
    </edge>
    <edge source="CHE" target="VNM">
      <data key="d0">76660</data>
    </edge>
    <edge source="CHE" target="SVN">
      <data key="d0">1571295</data>
    </edge>
    <edge source="CHE" target="ZAF">
      <data key="d0">102498</data>
    </edge>
    <edge source="CHE" target="ESP">
      <data key="d0">12816149</data>
    </edge>
    <edge source="CHE" target="SWE">
      <data key="d0">7123222</data>
    </edge>
    <edge source="CHE" target="THA">
      <data key="d0">12197873</data>
    </edge>
    <edge source="CHE" target="TGO">
      <data key="d0">102068</data>
    </edge>
    <edge source="CHE" target="ARE">
      <data key="d0">50490612</data>
    </edge>
    <edge source="CHE" target="TUN">
      <data key="d0">918824</data>
    </edge>
    <edge source="CHE" target="TUR">
      <data key="d0">13287397</data>
    </edge>
    <edge source="CHE" target="UKR">
      <data key="d0">2610492</data>
    </edge>
    <edge source="CHE" target="MKD">
      <data key="d0">77389</data>
    </edge>
    <edge source="CHE" target="EGY">
      <data key="d0">942095</data>
    </edge>
    <edge source="CHE" target="GBR">
      <data key="d0">14632883</data>
    </edge>
    <edge source="CHE" target="USA">
      <data key="d0">43920287</data>
    </edge>
    <edge source="THA" target="ARG">
      <data key="d0">62342</data>
    </edge>
    <edge source="THA" target="AUS">
      <data key="d0">76230542</data>
    </edge>
    <edge source="THA" target="BEL">
      <data key="d0">111878</data>
    </edge>
    <edge source="THA" target="BRA">
      <data key="d0">334593</data>
    </edge>
    <edge source="THA" target="KHM">
      <data key="d0">720940887</data>
    </edge>
    <edge source="THA" target="CMR">
      <data key="d0">51291</data>
    </edge>
    <edge source="THA" target="CAN">
      <data key="d0">3986140</data>
    </edge>
    <edge source="THA" target="LKA">
      <data key="d0">6724501</data>
    </edge>
    <edge source="THA" target="CHL">
      <data key="d0">67346</data>
    </edge>
    <edge source="THA" target="CHN">
      <data key="d0">863574845</data>
    </edge>
    <edge source="THA" target="COL">
      <data key="d0">26964</data>
    </edge>
    <edge source="THA" target="ETH">
      <data key="d0">737636</data>
    </edge>
    <edge source="THA" target="DEU">
      <data key="d0">5924971</data>
    </edge>
    <edge source="THA" target="GHA">
      <data key="d0">347815</data>
    </edge>
    <edge source="THA" target="GTM">
      <data key="d0">29939</data>
    </edge>
    <edge source="THA" target="HKG">
      <data key="d0">41436225</data>
    </edge>
    <edge source="THA" target="IDN">
      <data key="d0">75817158</data>
    </edge>
    <edge source="THA" target="ISR">
      <data key="d0">74915</data>
    </edge>
    <edge source="THA" target="CIV">
      <data key="d0">10705</data>
    </edge>
    <edge source="THA" target="JPN">
      <data key="d0">18506817</data>
    </edge>
    <edge source="THA" target="JOR">
      <data key="d0">44320</data>
    </edge>
    <edge source="THA" target="KOR">
      <data key="d0">88258039</data>
    </edge>
    <edge source="THA" target="LBN">
      <data key="d0">340201</data>
    </edge>
    <edge source="THA" target="MYS">
      <data key="d0">551862539</data>
    </edge>
    <edge source="THA" target="MEX">
      <data key="d0">134686</data>
    </edge>
    <edge source="THA" target="MAR">
      <data key="d0">125711</data>
    </edge>
    <edge source="THA" target="NLD">
      <data key="d0">2001822</data>
    </edge>
    <edge source="THA" target="NZL">
      <data key="d0">8142018</data>
    </edge>
    <edge source="THA" target="PAK">
      <data key="d0">2862030</data>
    </edge>
    <edge source="THA" target="PHL">
      <data key="d0">84121712</data>
    </edge>
    <edge source="THA" target="RUS">
      <data key="d0">1827587</data>
    </edge>
    <edge source="THA" target="SAU">
      <data key="d0">162647</data>
    </edge>
    <edge source="THA" target="IND">
      <data key="d0">41649418</data>
    </edge>
    <edge source="THA" target="SGP">
      <data key="d0">1467732027</data>
    </edge>
    <edge source="THA" target="VNM">
      <data key="d0">699007698</data>
    </edge>
    <edge source="THA" target="ZAF">
      <data key="d0">2357607</data>
    </edge>
    <edge source="THA" target="ESP">
      <data key="d0">215468</data>
    </edge>
    <edge source="THA" target="TGO">
      <data key="d0">194462</data>
    </edge>
    <edge source="THA" target="ARE">
      <data key="d0">2382584</data>
    </edge>
    <edge source="THA" target="TUR">
      <data key="d0">115765</data>
    </edge>
    <edge source="THA" target="UKR">
      <data key="d0">26042</data>
    </edge>
    <edge source="THA" target="EGY">
      <data key="d0">178268</data>
    </edge>
    <edge source="THA" target="GBR">
      <data key="d0">421254</data>
    </edge>
    <edge source="THA" target="TZA">
      <data key="d0">248627</data>
    </edge>
    <edge source="THA" target="USA">
      <data key="d0">7191396</data>
    </edge>
    <edge source="TUN" target="DZA">
      <data key="d0">536659</data>
    </edge>
    <edge source="TUN" target="BEL">
      <data key="d0">181046</data>
    </edge>
    <edge source="TUN" target="CMR">
      <data key="d0">152725</data>
    </edge>
    <edge source="TUN" target="ETH">
      <data key="d0">193692</data>
    </edge>
    <edge source="TUN" target="FRA">
      <data key="d0">170761256</data>
    </edge>
    <edge source="TUN" target="DEU">
      <data key="d0">9712352</data>
    </edge>
    <edge source="TUN" target="ITA">
      <data key="d0">337738109</data>
    </edge>
    <edge source="TUN" target="CIV">
      <data key="d0">170468</data>
    </edge>
    <edge source="TUN" target="LBN">
      <data key="d0">11022</data>
    </edge>
    <edge source="TUN" target="MAR">
      <data key="d0">30676</data>
    </edge>
    <edge source="TUN" target="NLD">
      <data key="d0">10953350</data>
    </edge>
    <edge source="TUN" target="NER">
      <data key="d0">26544</data>
    </edge>
    <edge source="TUN" target="ROU">
      <data key="d0">15837</data>
    </edge>
    <edge source="TUN" target="SEN">
      <data key="d0">482830</data>
    </edge>
    <edge source="TUN" target="SGP">
      <data key="d0">7944993</data>
    </edge>
    <edge source="TUN" target="ESP">
      <data key="d0">5803441</data>
    </edge>
    <edge source="TUN" target="CHE">
      <data key="d0">133042646</data>
    </edge>
    <edge source="TUN" target="TGO">
      <data key="d0">73485</data>
    </edge>
    <edge source="TUN" target="ARE">
      <data key="d0">93375</data>
    </edge>
    <edge source="TUN" target="EGY">
      <data key="d0">13612</data>
    </edge>
    <edge source="TUN" target="GBR">
      <data key="d0">14779563</data>
    </edge>
    <edge source="TUN" target="USA">
      <data key="d0">19981750</data>
    </edge>
    <edge source="TUR" target="ALB">
      <data key="d0">1957432</data>
    </edge>
    <edge source="TUR" target="DZA">
      <data key="d0">17117817</data>
    </edge>
    <edge source="TUR" target="AZE">
      <data key="d0">11134900</data>
    </edge>
    <edge source="TUR" target="ARG">
      <data key="d0">266636</data>
    </edge>
    <edge source="TUR" target="AUT">
      <data key="d0">1211583</data>
    </edge>
    <edge source="TUR" target="BEL">
      <data key="d0">48285920</data>
    </edge>
    <edge source="TUR" target="BOL">
      <data key="d0">39925</data>
    </edge>
    <edge source="TUR" target="BWA">
      <data key="d0">15060</data>
    </edge>
    <edge source="TUR" target="BRA">
      <data key="d0">142183</data>
    </edge>
    <edge source="TUR" target="BGR">
      <data key="d0">15336580</data>
    </edge>
    <edge source="TUR" target="BLR">
      <data key="d0">106586</data>
    </edge>
    <edge source="TUR" target="KHM">
      <data key="d0">217444</data>
    </edge>
    <edge source="TUR" target="CMR">
      <data key="d0">557500</data>
    </edge>
    <edge source="TUR" target="CAN">
      <data key="d0">5389992</data>
    </edge>
    <edge source="TUR" target="LKA">
      <data key="d0">97527</data>
    </edge>
    <edge source="TUR" target="CHL">
      <data key="d0">571971</data>
    </edge>
    <edge source="TUR" target="CHN">
      <data key="d0">1530061</data>
    </edge>
    <edge source="TUR" target="COL">
      <data key="d0">886315</data>
    </edge>
    <edge source="TUR" target="HRV">
      <data key="d0">1053636</data>
    </edge>
    <edge source="TUR" target="CZE">
      <data key="d0">57110</data>
    </edge>
    <edge source="TUR" target="BEN">
      <data key="d0">403001</data>
    </edge>
    <edge source="TUR" target="DNK">
      <data key="d0">12352046</data>
    </edge>
    <edge source="TUR" target="ECU">
      <data key="d0">68222</data>
    </edge>
    <edge source="TUR" target="ETH">
      <data key="d0">2446291</data>
    </edge>
    <edge source="TUR" target="EST">
      <data key="d0">82842</data>
    </edge>
    <edge source="TUR" target="FIN">
      <data key="d0">1643412</data>
    </edge>
    <edge source="TUR" target="FRA">
      <data key="d0">15066018</data>
    </edge>
    <edge source="TUR" target="GEO">
      <data key="d0">9946092</data>
    </edge>
    <edge source="TUR" target="GMB">
      <data key="d0">711930</data>
    </edge>
    <edge source="TUR" target="PSE">
      <data key="d0">1433825</data>
    </edge>
    <edge source="TUR" target="DEU">
      <data key="d0">42822309</data>
    </edge>
    <edge source="TUR" target="GHA">
      <data key="d0">4315610</data>
    </edge>
    <edge source="TUR" target="GRC">
      <data key="d0">108062777</data>
    </edge>
    <edge source="TUR" target="HND">
      <data key="d0">142014</data>
    </edge>
    <edge source="TUR" target="HKG">
      <data key="d0">3018915</data>
    </edge>
    <edge source="TUR" target="HUN">
      <data key="d0">804911</data>
    </edge>
    <edge source="TUR" target="IDN">
      <data key="d0">13242989</data>
    </edge>
    <edge source="TUR" target="IRL">
      <data key="d0">4342783</data>
    </edge>
    <edge source="TUR" target="ISR">
      <data key="d0">14708660</data>
    </edge>
    <edge source="TUR" target="ITA">
      <data key="d0">24576132</data>
    </edge>
    <edge source="TUR" target="CIV">
      <data key="d0">176787</data>
    </edge>
    <edge source="TUR" target="JAM">
      <data key="d0">16214</data>
    </edge>
    <edge source="TUR" target="JPN">
      <data key="d0">357916</data>
    </edge>
    <edge source="TUR" target="KAZ">
      <data key="d0">9178604</data>
    </edge>
    <edge source="TUR" target="JOR">
      <data key="d0">16821789</data>
    </edge>
    <edge source="TUR" target="KOR">
      <data key="d0">9771465</data>
    </edge>
    <edge source="TUR" target="KGZ">
      <data key="d0">664721</data>
    </edge>
    <edge source="TUR" target="LBN">
      <data key="d0">8485259</data>
    </edge>
    <edge source="TUR" target="LVA">
      <data key="d0">114087</data>
    </edge>
    <edge source="TUR" target="LTU">
      <data key="d0">1252607</data>
    </edge>
    <edge source="TUR" target="MDG">
      <data key="d0">36876</data>
    </edge>
    <edge source="TUR" target="MWI">
      <data key="d0">17535</data>
    </edge>
    <edge source="TUR" target="MYS">
      <data key="d0">24183533</data>
    </edge>
    <edge source="TUR" target="MRT">
      <data key="d0">365814</data>
    </edge>
    <edge source="TUR" target="MUS">
      <data key="d0">288696</data>
    </edge>
    <edge source="TUR" target="MEX">
      <data key="d0">55324</data>
    </edge>
    <edge source="TUR" target="MDA">
      <data key="d0">729647</data>
    </edge>
    <edge source="TUR" target="MAR">
      <data key="d0">22455204</data>
    </edge>
    <edge source="TUR" target="MOZ">
      <data key="d0">817048</data>
    </edge>
    <edge source="TUR" target="OMN">
      <data key="d0">779727</data>
    </edge>
    <edge source="TUR" target="NAM">
      <data key="d0">35516600</data>
    </edge>
    <edge source="TUR" target="NLD">
      <data key="d0">159529259</data>
    </edge>
    <edge source="TUR" target="NOR">
      <data key="d0">1617133</data>
    </edge>
    <edge source="TUR" target="PAK">
      <data key="d0">4715461</data>
    </edge>
    <edge source="TUR" target="PAN">
      <data key="d0">13544287</data>
    </edge>
    <edge source="TUR" target="PHL">
      <data key="d0">265917</data>
    </edge>
    <edge source="TUR" target="POL">
      <data key="d0">717524</data>
    </edge>
    <edge source="TUR" target="PRT">
      <data key="d0">1477527</data>
    </edge>
    <edge source="TUR" target="ROU">
      <data key="d0">7374318</data>
    </edge>
    <edge source="TUR" target="RUS">
      <data key="d0">15396386</data>
    </edge>
    <edge source="TUR" target="SAU">
      <data key="d0">235434820</data>
    </edge>
    <edge source="TUR" target="SEN">
      <data key="d0">1550948</data>
    </edge>
    <edge source="TUR" target="SRB">
      <data key="d0">2794679</data>
    </edge>
    <edge source="TUR" target="IND">
      <data key="d0">8009482</data>
    </edge>
    <edge source="TUR" target="SGP">
      <data key="d0">180774008</data>
    </edge>
    <edge source="TUR" target="SVK">
      <data key="d0">17496</data>
    </edge>
    <edge source="TUR" target="VNM">
      <data key="d0">81594</data>
    </edge>
    <edge source="TUR" target="SVN">
      <data key="d0">592810</data>
    </edge>
    <edge source="TUR" target="ZAF">
      <data key="d0">17389536</data>
    </edge>
    <edge source="TUR" target="ESP">
      <data key="d0">51032824</data>
    </edge>
    <edge source="TUR" target="SWE">
      <data key="d0">4043078</data>
    </edge>
    <edge source="TUR" target="CHE">
      <data key="d0">69433067</data>
    </edge>
    <edge source="TUR" target="THA">
      <data key="d0">115043</data>
    </edge>
    <edge source="TUR" target="TGO">
      <data key="d0">1121356</data>
    </edge>
    <edge source="TUR" target="ARE">
      <data key="d0">357975381</data>
    </edge>
    <edge source="TUR" target="TUN">
      <data key="d0">36029378</data>
    </edge>
    <edge source="TUR" target="UGA">
      <data key="d0">199237</data>
    </edge>
    <edge source="TUR" target="UKR">
      <data key="d0">18771446</data>
    </edge>
    <edge source="TUR" target="MKD">
      <data key="d0">600652</data>
    </edge>
    <edge source="TUR" target="EGY">
      <data key="d0">494162343</data>
    </edge>
    <edge source="TUR" target="GBR">
      <data key="d0">154992792</data>
    </edge>
    <edge source="TUR" target="TZA">
      <data key="d0">831156</data>
    </edge>
    <edge source="TUR" target="USA">
      <data key="d0">83104147</data>
    </edge>
    <edge source="TUR" target="BFA">
      <data key="d0">185429</data>
    </edge>
    <edge source="TUR" target="URY">
      <data key="d0">43976</data>
    </edge>
    <edge source="GBR" target="ALB">
      <data key="d0">10818</data>
    </edge>
    <edge source="GBR" target="DZA">
      <data key="d0">608353</data>
    </edge>
    <edge source="GBR" target="AZE">
      <data key="d0">515116</data>
    </edge>
    <edge source="GBR" target="ARG">
      <data key="d0">8687118</data>
    </edge>
    <edge source="GBR" target="AUS">
      <data key="d0">3613980</data>
    </edge>
    <edge source="GBR" target="AUT">
      <data key="d0">1222354</data>
    </edge>
    <edge source="GBR" target="ARM">
      <data key="d0">191760</data>
    </edge>
    <edge source="GBR" target="BEL">
      <data key="d0">1530653598</data>
    </edge>
    <edge source="GBR" target="BWA">
      <data key="d0">12470</data>
    </edge>
    <edge source="GBR" target="BRA">
      <data key="d0">2160257</data>
    </edge>
    <edge source="GBR" target="BGR">
      <data key="d0">15738676</data>
    </edge>
    <edge source="GBR" target="BLR">
      <data key="d0">879345</data>
    </edge>
    <edge source="GBR" target="KHM">
      <data key="d0">80385</data>
    </edge>
    <edge source="GBR" target="CAN">
      <data key="d0">676838588</data>
    </edge>
    <edge source="GBR" target="LKA">
      <data key="d0">248854</data>
    </edge>
    <edge source="GBR" target="CHL">
      <data key="d0">522866</data>
    </edge>
    <edge source="GBR" target="CHN">
      <data key="d0">2165225746</data>
    </edge>
    <edge source="GBR" target="COL">
      <data key="d0">36352872</data>
    </edge>
    <edge source="GBR" target="CRI">
      <data key="d0">21213</data>
    </edge>
    <edge source="GBR" target="HRV">
      <data key="d0">1598775</data>
    </edge>
    <edge source="GBR" target="CZE">
      <data key="d0">4824088</data>
    </edge>
    <edge source="GBR" target="DNK">
      <data key="d0">72429564</data>
    </edge>
    <edge source="GBR" target="ECU">
      <data key="d0">33303</data>
    </edge>
    <edge source="GBR" target="SLV">
      <data key="d0">19451</data>
    </edge>
    <edge source="GBR" target="ETH">
      <data key="d0">111272</data>
    </edge>
    <edge source="GBR" target="EST">
      <data key="d0">12575714</data>
    </edge>
    <edge source="GBR" target="FIN">
      <data key="d0">24354677</data>
    </edge>
    <edge source="GBR" target="FRA">
      <data key="d0">1164386658</data>
    </edge>
    <edge source="GBR" target="GEO">
      <data key="d0">299949</data>
    </edge>
    <edge source="GBR" target="GMB">
      <data key="d0">36185</data>
    </edge>
    <edge source="GBR" target="DEU">
      <data key="d0">2374190013</data>
    </edge>
    <edge source="GBR" target="GHA">
      <data key="d0">96071359</data>
    </edge>
    <edge source="GBR" target="GRC">
      <data key="d0">66321216</data>
    </edge>
    <edge source="GBR" target="GTM">
      <data key="d0">33071</data>
    </edge>
    <edge source="GBR" target="HND">
      <data key="d0">549310</data>
    </edge>
    <edge source="GBR" target="HKG">
      <data key="d0">2391672</data>
    </edge>
    <edge source="GBR" target="HUN">
      <data key="d0">1366452</data>
    </edge>
    <edge source="GBR" target="IDN">
      <data key="d0">20299997</data>
    </edge>
    <edge source="GBR" target="IRL">
      <data key="d0">884704178</data>
    </edge>
    <edge source="GBR" target="ISR">
      <data key="d0">7180108</data>
    </edge>
    <edge source="GBR" target="ITA">
      <data key="d0">466448619</data>
    </edge>
    <edge source="GBR" target="CIV">
      <data key="d0">1977094</data>
    </edge>
    <edge source="GBR" target="JAM">
      <data key="d0">404419</data>
    </edge>
    <edge source="GBR" target="JPN">
      <data key="d0">3264127</data>
    </edge>
    <edge source="GBR" target="KAZ">
      <data key="d0">355362</data>
    </edge>
    <edge source="GBR" target="JOR">
      <data key="d0">372960</data>
    </edge>
    <edge source="GBR" target="KOR">
      <data key="d0">1098954980</data>
    </edge>
    <edge source="GBR" target="LBN">
      <data key="d0">7264322</data>
    </edge>
    <edge source="GBR" target="LVA">
      <data key="d0">12008512</data>
    </edge>
    <edge source="GBR" target="LTU">
      <data key="d0">28318033</data>
    </edge>
    <edge source="GBR" target="MYS">
      <data key="d0">2156576</data>
    </edge>
    <edge source="GBR" target="MUS">
      <data key="d0">92226</data>
    </edge>
    <edge source="GBR" target="MEX">
      <data key="d0">327247</data>
    </edge>
    <edge source="GBR" target="MDA">
      <data key="d0">91908</data>
    </edge>
    <edge source="GBR" target="MAR">
      <data key="d0">8427443</data>
    </edge>
    <edge source="GBR" target="OMN">
      <data key="d0">739261</data>
    </edge>
    <edge source="GBR" target="NLD">
      <data key="d0">6601224165</data>
    </edge>
    <edge source="GBR" target="NZL">
      <data key="d0">2380092</data>
    </edge>
    <edge source="GBR" target="NOR">
      <data key="d0">65150444</data>
    </edge>
    <edge source="GBR" target="PAK">
      <data key="d0">448758</data>
    </edge>
    <edge source="GBR" target="PAN">
      <data key="d0">307519</data>
    </edge>
    <edge source="GBR" target="PER">
      <data key="d0">135046</data>
    </edge>
    <edge source="GBR" target="PHL">
      <data key="d0">509077</data>
    </edge>
    <edge source="GBR" target="POL">
      <data key="d0">172181136</data>
    </edge>
    <edge source="GBR" target="PRT">
      <data key="d0">46029369</data>
    </edge>
    <edge source="GBR" target="ROU">
      <data key="d0">4604973</data>
    </edge>
    <edge source="GBR" target="RUS">
      <data key="d0">18779643</data>
    </edge>
    <edge source="GBR" target="SAU">
      <data key="d0">16681635</data>
    </edge>
    <edge source="GBR" target="SEN">
      <data key="d0">62541565</data>
    </edge>
    <edge source="GBR" target="SRB">
      <data key="d0">391639</data>
    </edge>
    <edge source="GBR" target="IND">
      <data key="d0">2565221</data>
    </edge>
    <edge source="GBR" target="SGP">
      <data key="d0">14466666</data>
    </edge>
    <edge source="GBR" target="SVK">
      <data key="d0">803346</data>
    </edge>
    <edge source="GBR" target="VNM">
      <data key="d0">1189060</data>
    </edge>
    <edge source="GBR" target="SVN">
      <data key="d0">139900</data>
    </edge>
    <edge source="GBR" target="ZAF">
      <data key="d0">92520916</data>
    </edge>
    <edge source="GBR" target="ESP">
      <data key="d0">963856122</data>
    </edge>
    <edge source="GBR" target="SWE">
      <data key="d0">428175208</data>
    </edge>
    <edge source="GBR" target="CHE">
      <data key="d0">3075387</data>
    </edge>
    <edge source="GBR" target="THA">
      <data key="d0">1424386</data>
    </edge>
    <edge source="GBR" target="TGO">
      <data key="d0">130314594</data>
    </edge>
    <edge source="GBR" target="ARE">
      <data key="d0">20339763</data>
    </edge>
    <edge source="GBR" target="TUN">
      <data key="d0">40800</data>
    </edge>
    <edge source="GBR" target="TUR">
      <data key="d0">21452713</data>
    </edge>
    <edge source="GBR" target="UGA">
      <data key="d0">65897</data>
    </edge>
    <edge source="GBR" target="UKR">
      <data key="d0">2919665</data>
    </edge>
    <edge source="GBR" target="EGY">
      <data key="d0">14653091</data>
    </edge>
    <edge source="GBR" target="TZA">
      <data key="d0">90943</data>
    </edge>
    <edge source="GBR" target="USA">
      <data key="d0">2579577019</data>
    </edge>
    <edge source="GBR" target="URY">
      <data key="d0">37141904</data>
    </edge>
    <edge source="USA" target="ALB">
      <data key="d0">19541</data>
    </edge>
    <edge source="USA" target="DZA">
      <data key="d0">109472579</data>
    </edge>
    <edge source="USA" target="AZE">
      <data key="d0">46281</data>
    </edge>
    <edge source="USA" target="ARG">
      <data key="d0">1370550536</data>
    </edge>
    <edge source="USA" target="AUS">
      <data key="d0">176953841</data>
    </edge>
    <edge source="USA" target="AUT">
      <data key="d0">571422</data>
    </edge>
    <edge source="USA" target="ARM">
      <data key="d0">150494</data>
    </edge>
    <edge source="USA" target="BEL">
      <data key="d0">695918790</data>
    </edge>
    <edge source="USA" target="BOL">
      <data key="d0">34078943</data>
    </edge>
    <edge source="USA" target="BRA">
      <data key="d0">3834931298</data>
    </edge>
    <edge source="USA" target="BGR">
      <data key="d0">7068411</data>
    </edge>
    <edge source="USA" target="BLR">
      <data key="d0">34020</data>
    </edge>
    <edge source="USA" target="KHM">
      <data key="d0">2206136</data>
    </edge>
    <edge source="USA" target="CMR">
      <data key="d0">1095709</data>
    </edge>
    <edge source="USA" target="CAN">
      <data key="d0">14203556151</data>
    </edge>
    <edge source="USA" target="CAF">
      <data key="d0">326252</data>
    </edge>
    <edge source="USA" target="LKA">
      <data key="d0">717070</data>
    </edge>
    <edge source="USA" target="CHL">
      <data key="d0">2568315919</data>
    </edge>
    <edge source="USA" target="CHN">
      <data key="d0">1415790079</data>
    </edge>
    <edge source="USA" target="COL">
      <data key="d0">2964327928</data>
    </edge>
    <edge source="USA" target="CRI">
      <data key="d0">1085023021</data>
    </edge>
    <edge source="USA" target="HRV">
      <data key="d0">10560987</data>
    </edge>
    <edge source="USA" target="CZE">
      <data key="d0">2254515</data>
    </edge>
    <edge source="USA" target="BEN">
      <data key="d0">1410383</data>
    </edge>
    <edge source="USA" target="DNK">
      <data key="d0">73863461</data>
    </edge>
    <edge source="USA" target="ECU">
      <data key="d0">1686980308</data>
    </edge>
    <edge source="USA" target="SLV">
      <data key="d0">505712948</data>
    </edge>
    <edge source="USA" target="ETH">
      <data key="d0">2882690</data>
    </edge>
    <edge source="USA" target="EST">
      <data key="d0">45268</data>
    </edge>
    <edge source="USA" target="FIN">
      <data key="d0">131938347</data>
    </edge>
    <edge source="USA" target="FRA">
      <data key="d0">1962577236</data>
    </edge>
    <edge source="USA" target="GEO">
      <data key="d0">329276</data>
    </edge>
    <edge source="USA" target="DEU">
      <data key="d0">127250450</data>
    </edge>
    <edge source="USA" target="GHA">
      <data key="d0">859398</data>
    </edge>
    <edge source="USA" target="GRC">
      <data key="d0">54409856</data>
    </edge>
    <edge source="USA" target="GTM">
      <data key="d0">1716404881</data>
    </edge>
    <edge source="USA" target="HND">
      <data key="d0">801053389</data>
    </edge>
    <edge source="USA" target="HKG">
      <data key="d0">15321348</data>
    </edge>
    <edge source="USA" target="HUN">
      <data key="d0">1452932</data>
    </edge>
    <edge source="USA" target="IDN">
      <data key="d0">37107755</data>
    </edge>
    <edge source="USA" target="IRL">
      <data key="d0">42174410</data>
    </edge>
    <edge source="USA" target="ISR">
      <data key="d0">222436454</data>
    </edge>
    <edge source="USA" target="ITA">
      <data key="d0">584271613</data>
    </edge>
    <edge source="USA" target="CIV">
      <data key="d0">37945250</data>
    </edge>
    <edge source="USA" target="JAM">
      <data key="d0">252840916</data>
    </edge>
    <edge source="USA" target="JPN">
      <data key="d0">544655246</data>
    </edge>
    <edge source="USA" target="KAZ">
      <data key="d0">2923704</data>
    </edge>
    <edge source="USA" target="JOR">
      <data key="d0">9548495</data>
    </edge>
    <edge source="USA" target="KOR">
      <data key="d0">364780394</data>
    </edge>
    <edge source="USA" target="KGZ">
      <data key="d0">936847</data>
    </edge>
    <edge source="USA" target="LBN">
      <data key="d0">334527615</data>
    </edge>
    <edge source="USA" target="LVA">
      <data key="d0">16868597</data>
    </edge>
    <edge source="USA" target="LTU">
      <data key="d0">1071299</data>
    </edge>
    <edge source="USA" target="MDG">
      <data key="d0">190715</data>
    </edge>
    <edge source="USA" target="MYS">
      <data key="d0">154048922</data>
    </edge>
    <edge source="USA" target="MRT">
      <data key="d0">3613882</data>
    </edge>
    <edge source="USA" target="MUS">
      <data key="d0">16297</data>
    </edge>
    <edge source="USA" target="MEX">
      <data key="d0">15655427485</data>
    </edge>
    <edge source="USA" target="MAR">
      <data key="d0">227400797</data>
    </edge>
    <edge source="USA" target="MOZ">
      <data key="d0">37491487</data>
    </edge>
    <edge source="USA" target="OMN">
      <data key="d0">32778698</data>
    </edge>
    <edge source="USA" target="NAM">
      <data key="d0">82388549</data>
    </edge>
    <edge source="USA" target="NLD">
      <data key="d0">3987832571</data>
    </edge>
    <edge source="USA" target="NZL">
      <data key="d0">39066408</data>
    </edge>
    <edge source="USA" target="NIC">
      <data key="d0">193427397</data>
    </edge>
    <edge source="USA" target="NOR">
      <data key="d0">162106505</data>
    </edge>
    <edge source="USA" target="PAK">
      <data key="d0">8394837</data>
    </edge>
    <edge source="USA" target="PAN">
      <data key="d0">2126508468</data>
    </edge>
    <edge source="USA" target="PRY">
      <data key="d0">167234794</data>
    </edge>
    <edge source="USA" target="PER">
      <data key="d0">1884514383</data>
    </edge>
    <edge source="USA" target="PHL">
      <data key="d0">9505280</data>
    </edge>
    <edge source="USA" target="POL">
      <data key="d0">2193588</data>
    </edge>
    <edge source="USA" target="PRT">
      <data key="d0">2960033</data>
    </edge>
    <edge source="USA" target="ROU">
      <data key="d0">42858204</data>
    </edge>
    <edge source="USA" target="RUS">
      <data key="d0">15705350</data>
    </edge>
    <edge source="USA" target="SAU">
      <data key="d0">109704606</data>
    </edge>
    <edge source="USA" target="SEN">
      <data key="d0">16846533</data>
    </edge>
    <edge source="USA" target="SRB">
      <data key="d0">131616</data>
    </edge>
    <edge source="USA" target="IND">
      <data key="d0">753770658</data>
    </edge>
    <edge source="USA" target="SGP">
      <data key="d0">1636051816</data>
    </edge>
    <edge source="USA" target="SVK">
      <data key="d0">88713</data>
    </edge>
    <edge source="USA" target="VNM">
      <data key="d0">10322642</data>
    </edge>
    <edge source="USA" target="SVN">
      <data key="d0">59335231</data>
    </edge>
    <edge source="USA" target="ZAF">
      <data key="d0">142618060</data>
    </edge>
    <edge source="USA" target="ESP">
      <data key="d0">603118918</data>
    </edge>
    <edge source="USA" target="SWE">
      <data key="d0">84657329</data>
    </edge>
    <edge source="USA" target="CHE">
      <data key="d0">275305106</data>
    </edge>
    <edge source="USA" target="THA">
      <data key="d0">134919378</data>
    </edge>
    <edge source="USA" target="TGO">
      <data key="d0">170769688</data>
    </edge>
    <edge source="USA" target="ARE">
      <data key="d0">249384476</data>
    </edge>
    <edge source="USA" target="TUN">
      <data key="d0">68215450</data>
    </edge>
    <edge source="USA" target="TUR">
      <data key="d0">172730960</data>
    </edge>
    <edge source="USA" target="UGA">
      <data key="d0">188168</data>
    </edge>
    <edge source="USA" target="UKR">
      <data key="d0">875136</data>
    </edge>
    <edge source="USA" target="EGY">
      <data key="d0">287283936</data>
    </edge>
    <edge source="USA" target="GBR">
      <data key="d0">1421048754</data>
    </edge>
    <edge source="USA" target="TZA">
      <data key="d0">3073282</data>
    </edge>
    <edge source="USA" target="BFA">
      <data key="d0">28200</data>
    </edge>
    <edge source="USA" target="URY">
      <data key="d0">67168609</data>
    </edge>
    <edge source="AZE" target="ALB">
      <data key="d0">19385</data>
    </edge>
    <edge source="AZE" target="DZA">
      <data key="d0">10766538</data>
    </edge>
    <edge source="AZE" target="AUT">
      <data key="d0">112317589</data>
    </edge>
    <edge source="AZE" target="BLR">
      <data key="d0">31098673</data>
    </edge>
    <edge source="AZE" target="CAN">
      <data key="d0">61011656</data>
    </edge>
    <edge source="AZE" target="CHN">
      <data key="d0">239225853</data>
    </edge>
    <edge source="AZE" target="HRV">
      <data key="d0">233516664</data>
    </edge>
    <edge source="AZE" target="CZE">
      <data key="d0">211339710</data>
    </edge>
    <edge source="AZE" target="DNK">
      <data key="d0">12335</data>
    </edge>
    <edge source="AZE" target="FIN">
      <data key="d0">13372</data>
    </edge>
    <edge source="AZE" target="FRA">
      <data key="d0">490041489</data>
    </edge>
    <edge source="AZE" target="GEO">
      <data key="d0">84526791</data>
    </edge>
    <edge source="AZE" target="DEU">
      <data key="d0">582725948</data>
    </edge>
    <edge source="AZE" target="IDN">
      <data key="d0">77226880</data>
    </edge>
    <edge source="AZE" target="IRL">
      <data key="d0">23410742</data>
    </edge>
    <edge source="AZE" target="ISR">
      <data key="d0">662958869</data>
    </edge>
    <edge source="AZE" target="ITA">
      <data key="d0">1516162011</data>
    </edge>
    <edge source="AZE" target="JPN">
      <data key="d0">12858</data>
    </edge>
    <edge source="AZE" target="KAZ">
      <data key="d0">342197</data>
    </edge>
    <edge source="AZE" target="KOR">
      <data key="d0">21108</data>
    </edge>
    <edge source="AZE" target="LBN">
      <data key="d0">42664545</data>
    </edge>
    <edge source="AZE" target="NLD">
      <data key="d0">19557397</data>
    </edge>
    <edge source="AZE" target="NOR">
      <data key="d0">22135</data>
    </edge>
    <edge source="AZE" target="PAK">
      <data key="d0">107695</data>
    </edge>
    <edge source="AZE" target="POL">
      <data key="d0">11796</data>
    </edge>
    <edge source="AZE" target="PRT">
      <data key="d0">257141323</data>
    </edge>
    <edge source="AZE" target="ROU">
      <data key="d0">77708895</data>
    </edge>
    <edge source="AZE" target="RUS">
      <data key="d0">11956101</data>
    </edge>
    <edge source="AZE" target="SAU">
      <data key="d0">42592</data>
    </edge>
    <edge source="AZE" target="IND">
      <data key="d0">432411477</data>
    </edge>
    <edge source="AZE" target="SVK">
      <data key="d0">88393</data>
    </edge>
    <edge source="AZE" target="VNM">
      <data key="d0">48524689</data>
    </edge>
    <edge source="AZE" target="ESP">
      <data key="d0">125093075</data>
    </edge>
    <edge source="AZE" target="CHE">
      <data key="d0">22524487</data>
    </edge>
    <edge source="AZE" target="THA">
      <data key="d0">100973749</data>
    </edge>
    <edge source="AZE" target="ARE">
      <data key="d0">133446</data>
    </edge>
    <edge source="AZE" target="TUN">
      <data key="d0">194587537</data>
    </edge>
    <edge source="AZE" target="TUR">
      <data key="d0">145979927</data>
    </edge>
    <edge source="AZE" target="UKR">
      <data key="d0">25941079</data>
    </edge>
    <edge source="AZE" target="EGY">
      <data key="d0">11433353</data>
    </edge>
    <edge source="AZE" target="GBR">
      <data key="d0">50434678</data>
    </edge>
    <edge source="AZE" target="USA">
      <data key="d0">75916374</data>
    </edge>
    <edge source="AUT" target="ALB">
      <data key="d0">108033</data>
    </edge>
    <edge source="AUT" target="AZE">
      <data key="d0">245831</data>
    </edge>
    <edge source="AUT" target="ARG">
      <data key="d0">10567</data>
    </edge>
    <edge source="AUT" target="AUS">
      <data key="d0">279215</data>
    </edge>
    <edge source="AUT" target="ARM">
      <data key="d0">120687</data>
    </edge>
    <edge source="AUT" target="BEL">
      <data key="d0">4697496</data>
    </edge>
    <edge source="AUT" target="BOL">
      <data key="d0">67596</data>
    </edge>
    <edge source="AUT" target="BGR">
      <data key="d0">3037423</data>
    </edge>
    <edge source="AUT" target="BLR">
      <data key="d0">452272</data>
    </edge>
    <edge source="AUT" target="CAN">
      <data key="d0">41299</data>
    </edge>
    <edge source="AUT" target="CHL">
      <data key="d0">21502</data>
    </edge>
    <edge source="AUT" target="CHN">
      <data key="d0">802665</data>
    </edge>
    <edge source="AUT" target="HRV">
      <data key="d0">10683845</data>
    </edge>
    <edge source="AUT" target="CZE">
      <data key="d0">174482002</data>
    </edge>
    <edge source="AUT" target="DNK">
      <data key="d0">221081</data>
    </edge>
    <edge source="AUT" target="EST">
      <data key="d0">368570</data>
    </edge>
    <edge source="AUT" target="FIN">
      <data key="d0">181065</data>
    </edge>
    <edge source="AUT" target="FRA">
      <data key="d0">1452859</data>
    </edge>
    <edge source="AUT" target="GEO">
      <data key="d0">10583</data>
    </edge>
    <edge source="AUT" target="DEU">
      <data key="d0">163587547</data>
    </edge>
    <edge source="AUT" target="GRC">
      <data key="d0">1012562</data>
    </edge>
    <edge source="AUT" target="HKG">
      <data key="d0">143632</data>
    </edge>
    <edge source="AUT" target="HUN">
      <data key="d0">316806849</data>
    </edge>
    <edge source="AUT" target="IRL">
      <data key="d0">134916</data>
    </edge>
    <edge source="AUT" target="ISR">
      <data key="d0">25445</data>
    </edge>
    <edge source="AUT" target="ITA">
      <data key="d0">88532083</data>
    </edge>
    <edge source="AUT" target="JPN">
      <data key="d0">41105</data>
    </edge>
    <edge source="AUT" target="KAZ">
      <data key="d0">51655</data>
    </edge>
    <edge source="AUT" target="JOR">
      <data key="d0">288802</data>
    </edge>
    <edge source="AUT" target="KOR">
      <data key="d0">570537</data>
    </edge>
    <edge source="AUT" target="LBN">
      <data key="d0">207653</data>
    </edge>
    <edge source="AUT" target="LVA">
      <data key="d0">716344</data>
    </edge>
    <edge source="AUT" target="LTU">
      <data key="d0">1117753</data>
    </edge>
    <edge source="AUT" target="MYS">
      <data key="d0">28825</data>
    </edge>
    <edge source="AUT" target="MDA">
      <data key="d0">558809</data>
    </edge>
    <edge source="AUT" target="MAR">
      <data key="d0">162579</data>
    </edge>
    <edge source="AUT" target="NLD">
      <data key="d0">2181727</data>
    </edge>
    <edge source="AUT" target="NOR">
      <data key="d0">73114</data>
    </edge>
    <edge source="AUT" target="PHL">
      <data key="d0">14460</data>
    </edge>
    <edge source="AUT" target="POL">
      <data key="d0">9564378</data>
    </edge>
    <edge source="AUT" target="PRT">
      <data key="d0">352279</data>
    </edge>
    <edge source="AUT" target="ROU">
      <data key="d0">20363685</data>
    </edge>
    <edge source="AUT" target="RUS">
      <data key="d0">5546004</data>
    </edge>
    <edge source="AUT" target="SAU">
      <data key="d0">50716</data>
    </edge>
    <edge source="AUT" target="SRB">
      <data key="d0">2736405</data>
    </edge>
    <edge source="AUT" target="IND">
      <data key="d0">163528</data>
    </edge>
    <edge source="AUT" target="SGP">
      <data key="d0">179179</data>
    </edge>
    <edge source="AUT" target="SVK">
      <data key="d0">219404780</data>
    </edge>
    <edge source="AUT" target="VNM">
      <data key="d0">165922</data>
    </edge>
    <edge source="AUT" target="SVN">
      <data key="d0">121488082</data>
    </edge>
    <edge source="AUT" target="ZAF">
      <data key="d0">1718909</data>
    </edge>
    <edge source="AUT" target="ESP">
      <data key="d0">1067959</data>
    </edge>
    <edge source="AUT" target="SWE">
      <data key="d0">360717</data>
    </edge>
    <edge source="AUT" target="CHE">
      <data key="d0">32928996</data>
    </edge>
    <edge source="AUT" target="THA">
      <data key="d0">13451</data>
    </edge>
    <edge source="AUT" target="ARE">
      <data key="d0">703211</data>
    </edge>
    <edge source="AUT" target="TUN">
      <data key="d0">81132</data>
    </edge>
    <edge source="AUT" target="TUR">
      <data key="d0">1383082</data>
    </edge>
    <edge source="AUT" target="UKR">
      <data key="d0">342062</data>
    </edge>
    <edge source="AUT" target="MKD">
      <data key="d0">700204</data>
    </edge>
    <edge source="AUT" target="EGY">
      <data key="d0">77256</data>
    </edge>
    <edge source="AUT" target="GBR">
      <data key="d0">5666665</data>
    </edge>
    <edge source="AUT" target="USA">
      <data key="d0">1200493</data>
    </edge>
    <edge source="AUT" target="URY">
      <data key="d0">17909</data>
    </edge>
    <edge source="BLR" target="AZE">
      <data key="d0">944400</data>
    </edge>
    <edge source="BLR" target="ARG">
      <data key="d0">3458800</data>
    </edge>
    <edge source="BLR" target="AUT">
      <data key="d0">649700</data>
    </edge>
    <edge source="BLR" target="ARM">
      <data key="d0">132600</data>
    </edge>
    <edge source="BLR" target="BEL">
      <data key="d0">37200</data>
    </edge>
    <edge source="BLR" target="BRA">
      <data key="d0">2786600</data>
    </edge>
    <edge source="BLR" target="BGR">
      <data key="d0">211800</data>
    </edge>
    <edge source="BLR" target="CHL">
      <data key="d0">290400</data>
    </edge>
    <edge source="BLR" target="COL">
      <data key="d0">12345400</data>
    </edge>
    <edge source="BLR" target="CZE">
      <data key="d0">854900</data>
    </edge>
    <edge source="BLR" target="EST">
      <data key="d0">6612300</data>
    </edge>
    <edge source="BLR" target="GEO">
      <data key="d0">170600</data>
    </edge>
    <edge source="BLR" target="DEU">
      <data key="d0">472571300</data>
    </edge>
    <edge source="BLR" target="HKG">
      <data key="d0">15800</data>
    </edge>
    <edge source="BLR" target="IDN">
      <data key="d0">1351100</data>
    </edge>
    <edge source="BLR" target="IRL">
      <data key="d0">3402100</data>
    </edge>
    <edge source="BLR" target="ISR">
      <data key="d0">166700</data>
    </edge>
    <edge source="BLR" target="KAZ">
      <data key="d0">1628100</data>
    </edge>
    <edge source="BLR" target="KGZ">
      <data key="d0">337100</data>
    </edge>
    <edge source="BLR" target="LBN">
      <data key="d0">14300</data>
    </edge>
    <edge source="BLR" target="LVA">
      <data key="d0">81179200</data>
    </edge>
    <edge source="BLR" target="LTU">
      <data key="d0">191242700</data>
    </edge>
    <edge source="BLR" target="MDA">
      <data key="d0">30669200</data>
    </edge>
    <edge source="BLR" target="NLD">
      <data key="d0">753124000</data>
    </edge>
    <edge source="BLR" target="PER">
      <data key="d0">222400</data>
    </edge>
    <edge source="BLR" target="POL">
      <data key="d0">170052500</data>
    </edge>
    <edge source="BLR" target="ROU">
      <data key="d0">907200</data>
    </edge>
    <edge source="BLR" target="RUS">
      <data key="d0">104691700</data>
    </edge>
    <edge source="BLR" target="SRB">
      <data key="d0">1019700</data>
    </edge>
    <edge source="BLR" target="SVK">
      <data key="d0">4690000</data>
    </edge>
    <edge source="BLR" target="ZAF">
      <data key="d0">20700</data>
    </edge>
    <edge source="BLR" target="ESP">
      <data key="d0">10100</data>
    </edge>
    <edge source="BLR" target="ARE">
      <data key="d0">2847200</data>
    </edge>
    <edge source="BLR" target="TUR">
      <data key="d0">579100</data>
    </edge>
    <edge source="BLR" target="UKR">
      <data key="d0">1809852500</data>
    </edge>
    <edge source="BLR" target="MKD">
      <data key="d0">1024800</data>
    </edge>
    <edge source="BLR" target="GBR">
      <data key="d0">1026911300</data>
    </edge>
    <edge source="BLR" target="USA">
      <data key="d0">247700</data>
    </edge>
    <edge source="HRV" target="ALB">
      <data key="d0">4503576</data>
    </edge>
    <edge source="HRV" target="DZA">
      <data key="d0">23681559</data>
    </edge>
    <edge source="HRV" target="AUT">
      <data key="d0">1109770</data>
    </edge>
    <edge source="HRV" target="BEL">
      <data key="d0">455614</data>
    </edge>
    <edge source="HRV" target="BGR">
      <data key="d0">30744</data>
    </edge>
    <edge source="HRV" target="CHN">
      <data key="d0">59000</data>
    </edge>
    <edge source="HRV" target="CZE">
      <data key="d0">131148</data>
    </edge>
    <edge source="HRV" target="EST">
      <data key="d0">40027</data>
    </edge>
    <edge source="HRV" target="FRA">
      <data key="d0">1647801</data>
    </edge>
    <edge source="HRV" target="DEU">
      <data key="d0">6851837</data>
    </edge>
    <edge source="HRV" target="GRC">
      <data key="d0">6637634</data>
    </edge>
    <edge source="HRV" target="HUN">
      <data key="d0">25795627</data>
    </edge>
    <edge source="HRV" target="ISR">
      <data key="d0">12781272</data>
    </edge>
    <edge source="HRV" target="ITA">
      <data key="d0">90112950</data>
    </edge>
    <edge source="HRV" target="LTU">
      <data key="d0">74973</data>
    </edge>
    <edge source="HRV" target="NLD">
      <data key="d0">3552166</data>
    </edge>
    <edge source="HRV" target="POL">
      <data key="d0">671630</data>
    </edge>
    <edge source="HRV" target="ROU">
      <data key="d0">10847</data>
    </edge>
    <edge source="HRV" target="SRB">
      <data key="d0">22468520</data>
    </edge>
    <edge source="HRV" target="SGP">
      <data key="d0">131350</data>
    </edge>
    <edge source="HRV" target="SVK">
      <data key="d0">817205</data>
    </edge>
    <edge source="HRV" target="SVN">
      <data key="d0">101609761</data>
    </edge>
    <edge source="HRV" target="ESP">
      <data key="d0">5170685</data>
    </edge>
    <edge source="HRV" target="ARE">
      <data key="d0">387354</data>
    </edge>
    <edge source="HRV" target="TUR">
      <data key="d0">4636669</data>
    </edge>
    <edge source="HRV" target="MKD">
      <data key="d0">631604</data>
    </edge>
    <edge source="HRV" target="GBR">
      <data key="d0">39922</data>
    </edge>
    <edge source="HRV" target="USA">
      <data key="d0">17593</data>
    </edge>
    <edge source="CZE" target="ALB">
      <data key="d0">403815</data>
    </edge>
    <edge source="CZE" target="DZA">
      <data key="d0">21873</data>
    </edge>
    <edge source="CZE" target="AZE">
      <data key="d0">322773</data>
    </edge>
    <edge source="CZE" target="AUS">
      <data key="d0">150017</data>
    </edge>
    <edge source="CZE" target="AUT">
      <data key="d0">101030818</data>
    </edge>
    <edge source="CZE" target="ARM">
      <data key="d0">57134</data>
    </edge>
    <edge source="CZE" target="BEL">
      <data key="d0">1577983</data>
    </edge>
    <edge source="CZE" target="BGR">
      <data key="d0">1669584</data>
    </edge>
    <edge source="CZE" target="BLR">
      <data key="d0">420079</data>
    </edge>
    <edge source="CZE" target="CAN">
      <data key="d0">1583934</data>
    </edge>
    <edge source="CZE" target="CHL">
      <data key="d0">26863</data>
    </edge>
    <edge source="CZE" target="CHN">
      <data key="d0">5264301</data>
    </edge>
    <edge source="CZE" target="HRV">
      <data key="d0">1506217</data>
    </edge>
    <edge source="CZE" target="DNK">
      <data key="d0">70334</data>
    </edge>
    <edge source="CZE" target="EST">
      <data key="d0">297150</data>
    </edge>
    <edge source="CZE" target="FIN">
      <data key="d0">595488</data>
    </edge>
    <edge source="CZE" target="FRA">
      <data key="d0">6702248</data>
    </edge>
    <edge source="CZE" target="GEO">
      <data key="d0">240106</data>
    </edge>
    <edge source="CZE" target="DEU">
      <data key="d0">279855745</data>
    </edge>
    <edge source="CZE" target="GRC">
      <data key="d0">111529</data>
    </edge>
    <edge source="CZE" target="HKG">
      <data key="d0">39394</data>
    </edge>
    <edge source="CZE" target="HUN">
      <data key="d0">120068540</data>
    </edge>
    <edge source="CZE" target="IRL">
      <data key="d0">11101</data>
    </edge>
    <edge source="CZE" target="ISR">
      <data key="d0">2340630</data>
    </edge>
    <edge source="CZE" target="ITA">
      <data key="d0">1771076</data>
    </edge>
    <edge source="CZE" target="JPN">
      <data key="d0">152804</data>
    </edge>
    <edge source="CZE" target="KAZ">
      <data key="d0">62233</data>
    </edge>
    <edge source="CZE" target="JOR">
      <data key="d0">10180</data>
    </edge>
    <edge source="CZE" target="KOR">
      <data key="d0">7264749</data>
    </edge>
    <edge source="CZE" target="LBN">
      <data key="d0">61627</data>
    </edge>
    <edge source="CZE" target="LVA">
      <data key="d0">741499</data>
    </edge>
    <edge source="CZE" target="LTU">
      <data key="d0">2771802</data>
    </edge>
    <edge source="CZE" target="MYS">
      <data key="d0">16054</data>
    </edge>
    <edge source="CZE" target="MEX">
      <data key="d0">61761</data>
    </edge>
    <edge source="CZE" target="MAR">
      <data key="d0">60165</data>
    </edge>
    <edge source="CZE" target="NLD">
      <data key="d0">5074328</data>
    </edge>
    <edge source="CZE" target="NZL">
      <data key="d0">43213</data>
    </edge>
    <edge source="CZE" target="NOR">
      <data key="d0">121986</data>
    </edge>
    <edge source="CZE" target="PAK">
      <data key="d0">11816</data>
    </edge>
    <edge source="CZE" target="POL">
      <data key="d0">129936747</data>
    </edge>
    <edge source="CZE" target="PRT">
      <data key="d0">232805</data>
    </edge>
    <edge source="CZE" target="ROU">
      <data key="d0">3694379</data>
    </edge>
    <edge source="CZE" target="RUS">
      <data key="d0">5680910</data>
    </edge>
    <edge source="CZE" target="SAU">
      <data key="d0">110233</data>
    </edge>
    <edge source="CZE" target="SRB">
      <data key="d0">1918338</data>
    </edge>
    <edge source="CZE" target="IND">
      <data key="d0">636296</data>
    </edge>
    <edge source="CZE" target="SGP">
      <data key="d0">120463</data>
    </edge>
    <edge source="CZE" target="SVK">
      <data key="d0">234348603</data>
    </edge>
    <edge source="CZE" target="SVN">
      <data key="d0">1967346</data>
    </edge>
    <edge source="CZE" target="ZAF">
      <data key="d0">23525</data>
    </edge>
    <edge source="CZE" target="ESP">
      <data key="d0">2788873</data>
    </edge>
    <edge source="CZE" target="SWE">
      <data key="d0">228565</data>
    </edge>
    <edge source="CZE" target="CHE">
      <data key="d0">3445171</data>
    </edge>
    <edge source="CZE" target="ARE">
      <data key="d0">10757974</data>
    </edge>
    <edge source="CZE" target="TUN">
      <data key="d0">48794</data>
    </edge>
    <edge source="CZE" target="TUR">
      <data key="d0">3151482</data>
    </edge>
    <edge source="CZE" target="UKR">
      <data key="d0">4953797</data>
    </edge>
    <edge source="CZE" target="EGY">
      <data key="d0">1449774</data>
    </edge>
    <edge source="CZE" target="GBR">
      <data key="d0">802530</data>
    </edge>
    <edge source="CZE" target="USA">
      <data key="d0">6319136</data>
    </edge>
    <edge source="CZE" target="BFA">
      <data key="d0">22214</data>
    </edge>
    <edge source="DNK" target="DZA">
      <data key="d0">37061</data>
    </edge>
    <edge source="DNK" target="AZE">
      <data key="d0">86958</data>
    </edge>
    <edge source="DNK" target="ARG">
      <data key="d0">72953</data>
    </edge>
    <edge source="DNK" target="AUS">
      <data key="d0">110608</data>
    </edge>
    <edge source="DNK" target="AUT">
      <data key="d0">44644</data>
    </edge>
    <edge source="DNK" target="BEL">
      <data key="d0">30535742</data>
    </edge>
    <edge source="DNK" target="BRA">
      <data key="d0">91902</data>
    </edge>
    <edge source="DNK" target="BGR">
      <data key="d0">812296</data>
    </edge>
    <edge source="DNK" target="BLR">
      <data key="d0">18771</data>
    </edge>
    <edge source="DNK" target="CAN">
      <data key="d0">6752749</data>
    </edge>
    <edge source="DNK" target="CHN">
      <data key="d0">255598</data>
    </edge>
    <edge source="DNK" target="HRV">
      <data key="d0">20084</data>
    </edge>
    <edge source="DNK" target="CZE">
      <data key="d0">102595</data>
    </edge>
    <edge source="DNK" target="EST">
      <data key="d0">37198671</data>
    </edge>
    <edge source="DNK" target="FIN">
      <data key="d0">74060195</data>
    </edge>
    <edge source="DNK" target="FRA">
      <data key="d0">14909921</data>
    </edge>
    <edge source="DNK" target="DEU">
      <data key="d0">172527735</data>
    </edge>
    <edge source="DNK" target="GRC">
      <data key="d0">14255074</data>
    </edge>
    <edge source="DNK" target="HUN">
      <data key="d0">14001329</data>
    </edge>
    <edge source="DNK" target="IRL">
      <data key="d0">266232</data>
    </edge>
    <edge source="DNK" target="ISR">
      <data key="d0">1505679</data>
    </edge>
    <edge source="DNK" target="ITA">
      <data key="d0">17389600</data>
    </edge>
    <edge source="DNK" target="JPN">
      <data key="d0">12764</data>
    </edge>
    <edge source="DNK" target="KOR">
      <data key="d0">128417</data>
    </edge>
    <edge source="DNK" target="LBN">
      <data key="d0">4861868</data>
    </edge>
    <edge source="DNK" target="LVA">
      <data key="d0">84382</data>
    </edge>
    <edge source="DNK" target="LTU">
      <data key="d0">3862256</data>
    </edge>
    <edge source="DNK" target="MYS">
      <data key="d0">131556</data>
    </edge>
    <edge source="DNK" target="MOZ">
      <data key="d0">10636704</data>
    </edge>
    <edge source="DNK" target="NLD">
      <data key="d0">276542825</data>
    </edge>
    <edge source="DNK" target="NZL">
      <data key="d0">15461</data>
    </edge>
    <edge source="DNK" target="NOR">
      <data key="d0">319539985</data>
    </edge>
    <edge source="DNK" target="PAK">
      <data key="d0">10037</data>
    </edge>
    <edge source="DNK" target="PHL">
      <data key="d0">166438</data>
    </edge>
    <edge source="DNK" target="POL">
      <data key="d0">9555001</data>
    </edge>
    <edge source="DNK" target="PRT">
      <data key="d0">16730</data>
    </edge>
    <edge source="DNK" target="ROU">
      <data key="d0">639700</data>
    </edge>
    <edge source="DNK" target="RUS">
      <data key="d0">32916</data>
    </edge>
    <edge source="DNK" target="ZAF">
      <data key="d0">43979</data>
    </edge>
    <edge source="DNK" target="ESP">
      <data key="d0">300301</data>
    </edge>
    <edge source="DNK" target="SWE">
      <data key="d0">1830440819</data>
    </edge>
    <edge source="DNK" target="CHE">
      <data key="d0">35638</data>
    </edge>
    <edge source="DNK" target="THA">
      <data key="d0">55413</data>
    </edge>
    <edge source="DNK" target="ARE">
      <data key="d0">9689011</data>
    </edge>
    <edge source="DNK" target="TUR">
      <data key="d0">153863</data>
    </edge>
    <edge source="DNK" target="UKR">
      <data key="d0">97221</data>
    </edge>
    <edge source="DNK" target="EGY">
      <data key="d0">10571</data>
    </edge>
    <edge source="DNK" target="GBR">
      <data key="d0">171704989</data>
    </edge>
    <edge source="DNK" target="USA">
      <data key="d0">17542883</data>
    </edge>
    <edge source="FIN" target="AUT">
      <data key="d0">236341</data>
    </edge>
    <edge source="FIN" target="BEL">
      <data key="d0">362880930</data>
    </edge>
    <edge source="FIN" target="BRA">
      <data key="d0">12426960</data>
    </edge>
    <edge source="FIN" target="BGR">
      <data key="d0">50597</data>
    </edge>
    <edge source="FIN" target="BLR">
      <data key="d0">4304164</data>
    </edge>
    <edge source="FIN" target="CAN">
      <data key="d0">20918078</data>
    </edge>
    <edge source="FIN" target="CHN">
      <data key="d0">48064</data>
    </edge>
    <edge source="FIN" target="CZE">
      <data key="d0">143556</data>
    </edge>
    <edge source="FIN" target="DNK">
      <data key="d0">35419355</data>
    </edge>
    <edge source="FIN" target="EST">
      <data key="d0">149339881</data>
    </edge>
    <edge source="FIN" target="FRA">
      <data key="d0">82747266</data>
    </edge>
    <edge source="FIN" target="DEU">
      <data key="d0">167503380</data>
    </edge>
    <edge source="FIN" target="HUN">
      <data key="d0">31375</data>
    </edge>
    <edge source="FIN" target="IDN">
      <data key="d0">16060829</data>
    </edge>
    <edge source="FIN" target="IRL">
      <data key="d0">8716708</data>
    </edge>
    <edge source="FIN" target="ITA">
      <data key="d0">712242</data>
    </edge>
    <edge source="FIN" target="KAZ">
      <data key="d0">14913642</data>
    </edge>
    <edge source="FIN" target="LVA">
      <data key="d0">241977643</data>
    </edge>
    <edge source="FIN" target="LTU">
      <data key="d0">83074684</data>
    </edge>
    <edge source="FIN" target="MDA">
      <data key="d0">34824</data>
    </edge>
    <edge source="FIN" target="MAR">
      <data key="d0">15373059</data>
    </edge>
    <edge source="FIN" target="OMN">
      <data key="d0">16232</data>
    </edge>
    <edge source="FIN" target="NAM">
      <data key="d0">17238788</data>
    </edge>
    <edge source="FIN" target="NLD">
      <data key="d0">619692732</data>
    </edge>
    <edge source="FIN" target="NOR">
      <data key="d0">80191236</data>
    </edge>
    <edge source="FIN" target="POL">
      <data key="d0">43697018</data>
    </edge>
    <edge source="FIN" target="RUS">
      <data key="d0">165066244</data>
    </edge>
    <edge source="FIN" target="SAU">
      <data key="d0">20645</data>
    </edge>
    <edge source="FIN" target="SRB">
      <data key="d0">25736</data>
    </edge>
    <edge source="FIN" target="SGP">
      <data key="d0">1219217</data>
    </edge>
    <edge source="FIN" target="ZAF">
      <data key="d0">44418</data>
    </edge>
    <edge source="FIN" target="ESP">
      <data key="d0">28967</data>
    </edge>
    <edge source="FIN" target="SWE">
      <data key="d0">1137149731</data>
    </edge>
    <edge source="FIN" target="CHE">
      <data key="d0">836386</data>
    </edge>
    <edge source="FIN" target="ARE">
      <data key="d0">14138</data>
    </edge>
    <edge source="FIN" target="TUR">
      <data key="d0">18881</data>
    </edge>
    <edge source="FIN" target="UKR">
      <data key="d0">18533983</data>
    </edge>
    <edge source="FIN" target="GBR">
      <data key="d0">368217772</data>
    </edge>
    <edge source="FIN" target="USA">
      <data key="d0">526512887</data>
    </edge>
    <edge source="IRL" target="ARG">
      <data key="d0">18810</data>
    </edge>
    <edge source="IRL" target="AUT">
      <data key="d0">216490</data>
    </edge>
    <edge source="IRL" target="BEL">
      <data key="d0">3044297</data>
    </edge>
    <edge source="IRL" target="BRA">
      <data key="d0">29310</data>
    </edge>
    <edge source="IRL" target="CAN">
      <data key="d0">14780</data>
    </edge>
    <edge source="IRL" target="CHN">
      <data key="d0">440380</data>
    </edge>
    <edge source="IRL" target="CZE">
      <data key="d0">318064</data>
    </edge>
    <edge source="IRL" target="DNK">
      <data key="d0">32917</data>
    </edge>
    <edge source="IRL" target="FRA">
      <data key="d0">21750487</data>
    </edge>
    <edge source="IRL" target="DEU">
      <data key="d0">4786976</data>
    </edge>
    <edge source="IRL" target="GRC">
      <data key="d0">120897</data>
    </edge>
    <edge source="IRL" target="NLD">
      <data key="d0">50955438</data>
    </edge>
    <edge source="IRL" target="PRT">
      <data key="d0">292780</data>
    </edge>
    <edge source="IRL" target="SRB">
      <data key="d0">19505</data>
    </edge>
    <edge source="IRL" target="IND">
      <data key="d0">19315</data>
    </edge>
    <edge source="IRL" target="ESP">
      <data key="d0">684789</data>
    </edge>
    <edge source="IRL" target="SWE">
      <data key="d0">90621</data>
    </edge>
    <edge source="IRL" target="ARE">
      <data key="d0">131901</data>
    </edge>
    <edge source="IRL" target="GBR">
      <data key="d0">386305025</data>
    </edge>
    <edge source="IRL" target="USA">
      <data key="d0">92600066</data>
    </edge>
    <edge source="ISR" target="BEL">
      <data key="d0">37000</data>
    </edge>
    <edge source="ISR" target="BGR">
      <data key="d0">431000</data>
    </edge>
    <edge source="ISR" target="CHL">
      <data key="d0">159000</data>
    </edge>
    <edge source="ISR" target="CHN">
      <data key="d0">419000</data>
    </edge>
    <edge source="ISR" target="COL">
      <data key="d0">25000</data>
    </edge>
    <edge source="ISR" target="HRV">
      <data key="d0">70000</data>
    </edge>
    <edge source="ISR" target="DNK">
      <data key="d0">310000</data>
    </edge>
    <edge source="ISR" target="GEO">
      <data key="d0">76000</data>
    </edge>
    <edge source="ISR" target="DEU">
      <data key="d0">151000</data>
    </edge>
    <edge source="ISR" target="GHA">
      <data key="d0">599000</data>
    </edge>
    <edge source="ISR" target="GRC">
      <data key="d0">123071000</data>
    </edge>
    <edge source="ISR" target="GTM">
      <data key="d0">99000</data>
    </edge>
    <edge source="ISR" target="HUN">
      <data key="d0">38000</data>
    </edge>
    <edge source="ISR" target="ITA">
      <data key="d0">11750000</data>
    </edge>
    <edge source="ISR" target="CIV">
      <data key="d0">41000</data>
    </edge>
    <edge source="ISR" target="NLD">
      <data key="d0">17528000</data>
    </edge>
    <edge source="ISR" target="NOR">
      <data key="d0">169000</data>
    </edge>
    <edge source="ISR" target="POL">
      <data key="d0">593000</data>
    </edge>
    <edge source="ISR" target="PRT">
      <data key="d0">1259000</data>
    </edge>
    <edge source="ISR" target="ROU">
      <data key="d0">39000</data>
    </edge>
    <edge source="ISR" target="RUS">
      <data key="d0">166000</data>
    </edge>
    <edge source="ISR" target="SGP">
      <data key="d0">122000</data>
    </edge>
    <edge source="ISR" target="ZAF">
      <data key="d0">395000</data>
    </edge>
    <edge source="ISR" target="ESP">
      <data key="d0">17496000</data>
    </edge>
    <edge source="ISR" target="CHE">
      <data key="d0">9899000</data>
    </edge>
    <edge source="ISR" target="TGO">
      <data key="d0">68765000</data>
    </edge>
    <edge source="ISR" target="TUR">
      <data key="d0">144535000</data>
    </edge>
    <edge source="ISR" target="UGA">
      <data key="d0">161000</data>
    </edge>
    <edge source="ISR" target="EGY">
      <data key="d0">1666000</data>
    </edge>
    <edge source="ISR" target="USA">
      <data key="d0">1648000</data>
    </edge>
    <edge source="ISR" target="URY">
      <data key="d0">112000</data>
    </edge>
    <edge source="JPN" target="DZA">
      <data key="d0">255645</data>
    </edge>
    <edge source="JPN" target="ARG">
      <data key="d0">157818</data>
    </edge>
    <edge source="JPN" target="AUS">
      <data key="d0">1871460795</data>
    </edge>
    <edge source="JPN" target="AUT">
      <data key="d0">96879</data>
    </edge>
    <edge source="JPN" target="ARM">
      <data key="d0">17910</data>
    </edge>
    <edge source="JPN" target="BEL">
      <data key="d0">600029</data>
    </edge>
    <edge source="JPN" target="BRA">
      <data key="d0">1819957</data>
    </edge>
    <edge source="JPN" target="BGR">
      <data key="d0">102984</data>
    </edge>
    <edge source="JPN" target="KHM">
      <data key="d0">75672</data>
    </edge>
    <edge source="JPN" target="CAN">
      <data key="d0">383997</data>
    </edge>
    <edge source="JPN" target="LKA">
      <data key="d0">3136764</data>
    </edge>
    <edge source="JPN" target="CHL">
      <data key="d0">256019705</data>
    </edge>
    <edge source="JPN" target="CHN">
      <data key="d0">1073194894</data>
    </edge>
    <edge source="JPN" target="COL">
      <data key="d0">381824</data>
    </edge>
    <edge source="JPN" target="CRI">
      <data key="d0">225673</data>
    </edge>
    <edge source="JPN" target="CZE">
      <data key="d0">250277</data>
    </edge>
    <edge source="JPN" target="ECU">
      <data key="d0">144116</data>
    </edge>
    <edge source="JPN" target="EST">
      <data key="d0">631806</data>
    </edge>
    <edge source="JPN" target="FIN">
      <data key="d0">98508</data>
    </edge>
    <edge source="JPN" target="FRA">
      <data key="d0">850223</data>
    </edge>
    <edge source="JPN" target="GEO">
      <data key="d0">475848</data>
    </edge>
    <edge source="JPN" target="DEU">
      <data key="d0">10259236</data>
    </edge>
    <edge source="JPN" target="GTM">
      <data key="d0">8148367</data>
    </edge>
    <edge source="JPN" target="HND">
      <data key="d0">20147</data>
    </edge>
    <edge source="JPN" target="HKG">
      <data key="d0">828252180</data>
    </edge>
    <edge source="JPN" target="HUN">
      <data key="d0">215534</data>
    </edge>
    <edge source="JPN" target="IDN">
      <data key="d0">33667649</data>
    </edge>
    <edge source="JPN" target="IRL">
      <data key="d0">23048</data>
    </edge>
    <edge source="JPN" target="ISR">
      <data key="d0">96897</data>
    </edge>
    <edge source="JPN" target="ITA">
      <data key="d0">439679</data>
    </edge>
    <edge source="JPN" target="KAZ">
      <data key="d0">2784692</data>
    </edge>
    <edge source="JPN" target="JOR">
      <data key="d0">216446</data>
    </edge>
    <edge source="JPN" target="KOR">
      <data key="d0">1943887567</data>
    </edge>
    <edge source="JPN" target="KGZ">
      <data key="d0">65203</data>
    </edge>
    <edge source="JPN" target="LBN">
      <data key="d0">47542</data>
    </edge>
    <edge source="JPN" target="LVA">
      <data key="d0">148306</data>
    </edge>
    <edge source="JPN" target="MYS">
      <data key="d0">175451951</data>
    </edge>
    <edge source="JPN" target="MUS">
      <data key="d0">297247</data>
    </edge>
    <edge source="JPN" target="MEX">
      <data key="d0">57996359</data>
    </edge>
    <edge source="JPN" target="MDA">
      <data key="d0">43177</data>
    </edge>
    <edge source="JPN" target="MOZ">
      <data key="d0">1215748</data>
    </edge>
    <edge source="JPN" target="OMN">
      <data key="d0">5567036</data>
    </edge>
    <edge source="JPN" target="NLD">
      <data key="d0">27335059</data>
    </edge>
    <edge source="JPN" target="NZL">
      <data key="d0">47393650</data>
    </edge>
    <edge source="JPN" target="NIC">
      <data key="d0">17090</data>
    </edge>
    <edge source="JPN" target="NOR">
      <data key="d0">76013</data>
    </edge>
    <edge source="JPN" target="PAK">
      <data key="d0">1854607</data>
    </edge>
    <edge source="JPN" target="PAN">
      <data key="d0">96473</data>
    </edge>
    <edge source="JPN" target="PRY">
      <data key="d0">77514</data>
    </edge>
    <edge source="JPN" target="PER">
      <data key="d0">35692266</data>
    </edge>
    <edge source="JPN" target="PHL">
      <data key="d0">280843102</data>
    </edge>
    <edge source="JPN" target="POL">
      <data key="d0">353279</data>
    </edge>
    <edge source="JPN" target="PRT">
      <data key="d0">57348</data>
    </edge>
    <edge source="JPN" target="ROU">
      <data key="d0">142901</data>
    </edge>
    <edge source="JPN" target="RUS">
      <data key="d0">50760075</data>
    </edge>
    <edge source="JPN" target="SAU">
      <data key="d0">12929968</data>
    </edge>
    <edge source="JPN" target="IND">
      <data key="d0">29787660</data>
    </edge>
    <edge source="JPN" target="SGP">
      <data key="d0">1215668599</data>
    </edge>
    <edge source="JPN" target="VNM">
      <data key="d0">22958062</data>
    </edge>
    <edge source="JPN" target="SVN">
      <data key="d0">10064</data>
    </edge>
    <edge source="JPN" target="ZAF">
      <data key="d0">2246100</data>
    </edge>
    <edge source="JPN" target="ESP">
      <data key="d0">9883618</data>
    </edge>
    <edge source="JPN" target="SWE">
      <data key="d0">1026770</data>
    </edge>
    <edge source="JPN" target="CHE">
      <data key="d0">289245</data>
    </edge>
    <edge source="JPN" target="THA">
      <data key="d0">116748768</data>
    </edge>
    <edge source="JPN" target="ARE">
      <data key="d0">27307444</data>
    </edge>
    <edge source="JPN" target="TUR">
      <data key="d0">671244</data>
    </edge>
    <edge source="JPN" target="UKR">
      <data key="d0">1259855</data>
    </edge>
    <edge source="JPN" target="EGY">
      <data key="d0">638086</data>
    </edge>
    <edge source="JPN" target="GBR">
      <data key="d0">4241352</data>
    </edge>
    <edge source="JPN" target="TZA">
      <data key="d0">14926</data>
    </edge>
    <edge source="JPN" target="USA">
      <data key="d0">381765156</data>
    </edge>
    <edge source="KAZ" target="AZE">
      <data key="d0">40332215</data>
    </edge>
    <edge source="KAZ" target="ARG">
      <data key="d0">309244</data>
    </edge>
    <edge source="KAZ" target="AUT">
      <data key="d0">44893776</data>
    </edge>
    <edge source="KAZ" target="BGR">
      <data key="d0">25772708</data>
    </edge>
    <edge source="KAZ" target="BLR">
      <data key="d0">1505803</data>
    </edge>
    <edge source="KAZ" target="CAN">
      <data key="d0">153910736</data>
    </edge>
    <edge source="KAZ" target="CHN">
      <data key="d0">885468990</data>
    </edge>
    <edge source="KAZ" target="HRV">
      <data key="d0">11311275</data>
    </edge>
    <edge source="KAZ" target="DNK">
      <data key="d0">12609316</data>
    </edge>
    <edge source="KAZ" target="EST">
      <data key="d0">172714</data>
    </edge>
    <edge source="KAZ" target="FIN">
      <data key="d0">182474234</data>
    </edge>
    <edge source="KAZ" target="FRA">
      <data key="d0">1576926178</data>
    </edge>
    <edge source="KAZ" target="GEO">
      <data key="d0">10000792</data>
    </edge>
    <edge source="KAZ" target="DEU">
      <data key="d0">54949396</data>
    </edge>
    <edge source="KAZ" target="GHA">
      <data key="d0">878880</data>
    </edge>
    <edge source="KAZ" target="GRC">
      <data key="d0">791207172</data>
    </edge>
    <edge source="KAZ" target="ISR">
      <data key="d0">214010599</data>
    </edge>
    <edge source="KAZ" target="ITA">
      <data key="d0">7319313900</data>
    </edge>
    <edge source="KAZ" target="JPN">
      <data key="d0">210431305</data>
    </edge>
    <edge source="KAZ" target="KOR">
      <data key="d0">93608453</data>
    </edge>
    <edge source="KAZ" target="KGZ">
      <data key="d0">27132000</data>
    </edge>
    <edge source="KAZ" target="LVA">
      <data key="d0">40305348</data>
    </edge>
    <edge source="KAZ" target="LTU">
      <data key="d0">187126644</data>
    </edge>
    <edge source="KAZ" target="NLD">
      <data key="d0">3012916298</data>
    </edge>
    <edge source="KAZ" target="POL">
      <data key="d0">75307914</data>
    </edge>
    <edge source="KAZ" target="PRT">
      <data key="d0">355321201</data>
    </edge>
    <edge source="KAZ" target="ROU">
      <data key="d0">694026440</data>
    </edge>
    <edge source="KAZ" target="RUS">
      <data key="d0">94960383</data>
    </edge>
    <edge source="KAZ" target="IND">
      <data key="d0">181416429</data>
    </edge>
    <edge source="KAZ" target="SGP">
      <data key="d0">53947526</data>
    </edge>
    <edge source="KAZ" target="ESP">
      <data key="d0">914124324</data>
    </edge>
    <edge source="KAZ" target="SWE">
      <data key="d0">106832911</data>
    </edge>
    <edge source="KAZ" target="CHE">
      <data key="d0">2310895395</data>
    </edge>
    <edge source="KAZ" target="TUN">
      <data key="d0">946660</data>
    </edge>
    <edge source="KAZ" target="TUR">
      <data key="d0">177909870</data>
    </edge>
    <edge source="KAZ" target="UKR">
      <data key="d0">238691470</data>
    </edge>
    <edge source="KAZ" target="EGY">
      <data key="d0">220914</data>
    </edge>
    <edge source="KAZ" target="USA">
      <data key="d0">1454185</data>
    </edge>
    <edge source="LBN" target="BEN">
      <data key="d0">17039</data>
    </edge>
    <edge source="LBN" target="GHA">
      <data key="d0">16116</data>
    </edge>
    <edge source="LBN" target="ITA">
      <data key="d0">11304</data>
    </edge>
    <edge source="LBN" target="CIV">
      <data key="d0">26910</data>
    </edge>
    <edge source="LBN" target="SAU">
      <data key="d0">45853</data>
    </edge>
    <edge source="LBN" target="ARE">
      <data key="d0">14105</data>
    </edge>
    <edge source="NOR" target="DZA">
      <data key="d0">10664</data>
    </edge>
    <edge source="NOR" target="AUS">
      <data key="d0">98294</data>
    </edge>
    <edge source="NOR" target="AUT">
      <data key="d0">26865</data>
    </edge>
    <edge source="NOR" target="BEL">
      <data key="d0">361412686</data>
    </edge>
    <edge source="NOR" target="BRA">
      <data key="d0">22359</data>
    </edge>
    <edge source="NOR" target="CAN">
      <data key="d0">558119842</data>
    </edge>
    <edge source="NOR" target="CHN">
      <data key="d0">17435500</data>
    </edge>
    <edge source="NOR" target="CZE">
      <data key="d0">139393</data>
    </edge>
    <edge source="NOR" target="DNK">
      <data key="d0">975249111</data>
    </edge>
    <edge source="NOR" target="EST">
      <data key="d0">76392</data>
    </edge>
    <edge source="NOR" target="FIN">
      <data key="d0">305965251</data>
    </edge>
    <edge source="NOR" target="FRA">
      <data key="d0">1424282614</data>
    </edge>
    <edge source="NOR" target="DEU">
      <data key="d0">1845534108</data>
    </edge>
    <edge source="NOR" target="GRC">
      <data key="d0">4612686</data>
    </edge>
    <edge source="NOR" target="HKG">
      <data key="d0">91532</data>
    </edge>
    <edge source="NOR" target="IDN">
      <data key="d0">122872843</data>
    </edge>
    <edge source="NOR" target="IRL">
      <data key="d0">978523847</data>
    </edge>
    <edge source="NOR" target="ITA">
      <data key="d0">150035786</data>
    </edge>
    <edge source="NOR" target="JPN">
      <data key="d0">136686253</data>
    </edge>
    <edge source="NOR" target="KOR">
      <data key="d0">212995</data>
    </edge>
    <edge source="NOR" target="LVA">
      <data key="d0">15928</data>
    </edge>
    <edge source="NOR" target="LTU">
      <data key="d0">10129</data>
    </edge>
    <edge source="NOR" target="MYS">
      <data key="d0">31525067</data>
    </edge>
    <edge source="NOR" target="NLD">
      <data key="d0">5787383163</data>
    </edge>
    <edge source="NOR" target="PAN">
      <data key="d0">13099</data>
    </edge>
    <edge source="NOR" target="PHL">
      <data key="d0">11244</data>
    </edge>
    <edge source="NOR" target="POL">
      <data key="d0">29334529</data>
    </edge>
    <edge source="NOR" target="PRT">
      <data key="d0">48571957</data>
    </edge>
    <edge source="NOR" target="ROU">
      <data key="d0">16952</data>
    </edge>
    <edge source="NOR" target="RUS">
      <data key="d0">652515</data>
    </edge>
    <edge source="NOR" target="IND">
      <data key="d0">47172</data>
    </edge>
    <edge source="NOR" target="SGP">
      <data key="d0">365162162</data>
    </edge>
    <edge source="NOR" target="SVN">
      <data key="d0">32039</data>
    </edge>
    <edge source="NOR" target="ZAF">
      <data key="d0">98725438</data>
    </edge>
    <edge source="NOR" target="ESP">
      <data key="d0">342805393</data>
    </edge>
    <edge source="NOR" target="SWE">
      <data key="d0">1428649760</data>
    </edge>
    <edge source="NOR" target="CHE">
      <data key="d0">19118372</data>
    </edge>
    <edge source="NOR" target="TGO">
      <data key="d0">79190967</data>
    </edge>
    <edge source="NOR" target="ARE">
      <data key="d0">135130</data>
    </edge>
    <edge source="NOR" target="TUR">
      <data key="d0">12661</data>
    </edge>
    <edge source="NOR" target="EGY">
      <data key="d0">15664</data>
    </edge>
    <edge source="NOR" target="GBR">
      <data key="d0">9248927731</data>
    </edge>
    <edge source="NOR" target="USA">
      <data key="d0">1253917795</data>
    </edge>
    <edge source="PAK" target="AUS">
      <data key="d0">66027081</data>
    </edge>
    <edge source="PAK" target="JPN">
      <data key="d0">1489933</data>
    </edge>
    <edge source="PAK" target="KOR">
      <data key="d0">89304</data>
    </edge>
    <edge source="PAK" target="MDG">
      <data key="d0">23041</data>
    </edge>
    <edge source="PAK" target="MWI">
      <data key="d0">153039</data>
    </edge>
    <edge source="PAK" target="IND">
      <data key="d0">12244502</data>
    </edge>
    <edge source="PAK" target="SGP">
      <data key="d0">10965258</data>
    </edge>
    <edge source="PAK" target="ARE">
      <data key="d0">655816</data>
    </edge>
    <edge source="PAK" target="GBR">
      <data key="d0">50430</data>
    </edge>
    <edge source="POL" target="ALB">
      <data key="d0">486303</data>
    </edge>
    <edge source="POL" target="DZA">
      <data key="d0">22016</data>
    </edge>
    <edge source="POL" target="AZE">
      <data key="d0">966481</data>
    </edge>
    <edge source="POL" target="AUS">
      <data key="d0">1205528</data>
    </edge>
    <edge source="POL" target="AUT">
      <data key="d0">25154990</data>
    </edge>
    <edge source="POL" target="ARM">
      <data key="d0">264528</data>
    </edge>
    <edge source="POL" target="BEL">
      <data key="d0">101447311</data>
    </edge>
    <edge source="POL" target="BOL">
      <data key="d0">87292</data>
    </edge>
    <edge source="POL" target="BRA">
      <data key="d0">7007328</data>
    </edge>
    <edge source="POL" target="BGR">
      <data key="d0">5496340</data>
    </edge>
    <edge source="POL" target="BLR">
      <data key="d0">4194888</data>
    </edge>
    <edge source="POL" target="KHM">
      <data key="d0">29483</data>
    </edge>
    <edge source="POL" target="CMR">
      <data key="d0">371065</data>
    </edge>
    <edge source="POL" target="LKA">
      <data key="d0">36288</data>
    </edge>
    <edge source="POL" target="CHL">
      <data key="d0">319773</data>
    </edge>
    <edge source="POL" target="CHN">
      <data key="d0">9338401</data>
    </edge>
    <edge source="POL" target="COL">
      <data key="d0">24143</data>
    </edge>
    <edge source="POL" target="HRV">
      <data key="d0">4453674</data>
    </edge>
    <edge source="POL" target="CZE">
      <data key="d0">569838645</data>
    </edge>
    <edge source="POL" target="BEN">
      <data key="d0">98316</data>
    </edge>
    <edge source="POL" target="DNK">
      <data key="d0">32486070</data>
    </edge>
    <edge source="POL" target="ECU">
      <data key="d0">745615</data>
    </edge>
    <edge source="POL" target="ETH">
      <data key="d0">258420</data>
    </edge>
    <edge source="POL" target="EST">
      <data key="d0">9308345</data>
    </edge>
    <edge source="POL" target="FIN">
      <data key="d0">5733856</data>
    </edge>
    <edge source="POL" target="FRA">
      <data key="d0">37253614</data>
    </edge>
    <edge source="POL" target="GEO">
      <data key="d0">958375</data>
    </edge>
    <edge source="POL" target="GMB">
      <data key="d0">33079</data>
    </edge>
    <edge source="POL" target="PSE">
      <data key="d0">342907</data>
    </edge>
    <edge source="POL" target="DEU">
      <data key="d0">365371524</data>
    </edge>
    <edge source="POL" target="GHA">
      <data key="d0">152908</data>
    </edge>
    <edge source="POL" target="GRC">
      <data key="d0">7529950</data>
    </edge>
    <edge source="POL" target="GTM">
      <data key="d0">518001</data>
    </edge>
    <edge source="POL" target="HKG">
      <data key="d0">200840</data>
    </edge>
    <edge source="POL" target="HUN">
      <data key="d0">47537653</data>
    </edge>
    <edge source="POL" target="IDN">
      <data key="d0">1236376</data>
    </edge>
    <edge source="POL" target="IRL">
      <data key="d0">6498686</data>
    </edge>
    <edge source="POL" target="ISR">
      <data key="d0">828017</data>
    </edge>
    <edge source="POL" target="ITA">
      <data key="d0">12021073</data>
    </edge>
    <edge source="POL" target="JPN">
      <data key="d0">12951</data>
    </edge>
    <edge source="POL" target="KAZ">
      <data key="d0">1196113</data>
    </edge>
    <edge source="POL" target="JOR">
      <data key="d0">526689</data>
    </edge>
    <edge source="POL" target="KOR">
      <data key="d0">737000</data>
    </edge>
    <edge source="POL" target="LBN">
      <data key="d0">703335</data>
    </edge>
    <edge source="POL" target="LVA">
      <data key="d0">8757744</data>
    </edge>
    <edge source="POL" target="LTU">
      <data key="d0">31313000</data>
    </edge>
    <edge source="POL" target="MYS">
      <data key="d0">297632</data>
    </edge>
    <edge source="POL" target="MRT">
      <data key="d0">632403</data>
    </edge>
    <edge source="POL" target="MEX">
      <data key="d0">114694</data>
    </edge>
    <edge source="POL" target="MDA">
      <data key="d0">902683</data>
    </edge>
    <edge source="POL" target="MAR">
      <data key="d0">1104364</data>
    </edge>
    <edge source="POL" target="OMN">
      <data key="d0">38535</data>
    </edge>
    <edge source="POL" target="NLD">
      <data key="d0">619443685</data>
    </edge>
    <edge source="POL" target="NZL">
      <data key="d0">10627</data>
    </edge>
    <edge source="POL" target="NIC">
      <data key="d0">10985</data>
    </edge>
    <edge source="POL" target="NOR">
      <data key="d0">63931314</data>
    </edge>
    <edge source="POL" target="PAK">
      <data key="d0">3530411</data>
    </edge>
    <edge source="POL" target="PAN">
      <data key="d0">127916</data>
    </edge>
    <edge source="POL" target="PRY">
      <data key="d0">30529</data>
    </edge>
    <edge source="POL" target="PHL">
      <data key="d0">1023457</data>
    </edge>
    <edge source="POL" target="PRT">
      <data key="d0">964115</data>
    </edge>
    <edge source="POL" target="ROU">
      <data key="d0">42876620</data>
    </edge>
    <edge source="POL" target="RUS">
      <data key="d0">5904163</data>
    </edge>
    <edge source="POL" target="SAU">
      <data key="d0">134047</data>
    </edge>
    <edge source="POL" target="SEN">
      <data key="d0">458689</data>
    </edge>
    <edge source="POL" target="SRB">
      <data key="d0">5907482</data>
    </edge>
    <edge source="POL" target="IND">
      <data key="d0">7583590</data>
    </edge>
    <edge source="POL" target="SGP">
      <data key="d0">2673181</data>
    </edge>
    <edge source="POL" target="SVK">
      <data key="d0">65938426</data>
    </edge>
    <edge source="POL" target="VNM">
      <data key="d0">68985</data>
    </edge>
    <edge source="POL" target="SVN">
      <data key="d0">11947339</data>
    </edge>
    <edge source="POL" target="ZAF">
      <data key="d0">955537</data>
    </edge>
    <edge source="POL" target="ESP">
      <data key="d0">17236782</data>
    </edge>
    <edge source="POL" target="SWE">
      <data key="d0">174806984</data>
    </edge>
    <edge source="POL" target="CHE">
      <data key="d0">1831616</data>
    </edge>
    <edge source="POL" target="TGO">
      <data key="d0">2793281</data>
    </edge>
    <edge source="POL" target="ARE">
      <data key="d0">4433735</data>
    </edge>
    <edge source="POL" target="TUN">
      <data key="d0">1665204</data>
    </edge>
    <edge source="POL" target="TUR">
      <data key="d0">3108552</data>
    </edge>
    <edge source="POL" target="UGA">
      <data key="d0">1468500</data>
    </edge>
    <edge source="POL" target="UKR">
      <data key="d0">97281027</data>
    </edge>
    <edge source="POL" target="MKD">
      <data key="d0">664064</data>
    </edge>
    <edge source="POL" target="EGY">
      <data key="d0">1303379</data>
    </edge>
    <edge source="POL" target="GBR">
      <data key="d0">109535491</data>
    </edge>
    <edge source="POL" target="TZA">
      <data key="d0">222644</data>
    </edge>
    <edge source="POL" target="USA">
      <data key="d0">26434045</data>
    </edge>
    <edge source="ROU" target="ALB">
      <data key="d0">7931884</data>
    </edge>
    <edge source="ROU" target="DZA">
      <data key="d0">10753068</data>
    </edge>
    <edge source="ROU" target="AZE">
      <data key="d0">7438934</data>
    </edge>
    <edge source="ROU" target="AUT">
      <data key="d0">13272831</data>
    </edge>
    <edge source="ROU" target="BEL">
      <data key="d0">1069606</data>
    </edge>
    <edge source="ROU" target="BGR">
      <data key="d0">259366163</data>
    </edge>
    <edge source="ROU" target="BLR">
      <data key="d0">112085</data>
    </edge>
    <edge source="ROU" target="CHN">
      <data key="d0">1850819</data>
    </edge>
    <edge source="ROU" target="HRV">
      <data key="d0">1344488</data>
    </edge>
    <edge source="ROU" target="CZE">
      <data key="d0">1635102</data>
    </edge>
    <edge source="ROU" target="FIN">
      <data key="d0">152614</data>
    </edge>
    <edge source="ROU" target="FRA">
      <data key="d0">1368580</data>
    </edge>
    <edge source="ROU" target="GEO">
      <data key="d0">179939651</data>
    </edge>
    <edge source="ROU" target="DEU">
      <data key="d0">16706474</data>
    </edge>
    <edge source="ROU" target="GRC">
      <data key="d0">141802188</data>
    </edge>
    <edge source="ROU" target="HUN">
      <data key="d0">124340735</data>
    </edge>
    <edge source="ROU" target="ISR">
      <data key="d0">72369239</data>
    </edge>
    <edge source="ROU" target="ITA">
      <data key="d0">15528792</data>
    </edge>
    <edge source="ROU" target="KAZ">
      <data key="d0">57105</data>
    </edge>
    <edge source="ROU" target="LBN">
      <data key="d0">84176655</data>
    </edge>
    <edge source="ROU" target="MDA">
      <data key="d0">262131516</data>
    </edge>
    <edge source="ROU" target="NLD">
      <data key="d0">24417673</data>
    </edge>
    <edge source="ROU" target="POL">
      <data key="d0">1565634</data>
    </edge>
    <edge source="ROU" target="PRT">
      <data key="d0">45736</data>
    </edge>
    <edge source="ROU" target="RUS">
      <data key="d0">10225814</data>
    </edge>
    <edge source="ROU" target="SAU">
      <data key="d0">600405</data>
    </edge>
    <edge source="ROU" target="SRB">
      <data key="d0">89346497</data>
    </edge>
    <edge source="ROU" target="IND">
      <data key="d0">20179323</data>
    </edge>
    <edge source="ROU" target="SGP">
      <data key="d0">23622</data>
    </edge>
    <edge source="ROU" target="SVK">
      <data key="d0">30275256</data>
    </edge>
    <edge source="ROU" target="SVN">
      <data key="d0">21180758</data>
    </edge>
    <edge source="ROU" target="SWE">
      <data key="d0">49801</data>
    </edge>
    <edge source="ROU" target="CHE">
      <data key="d0">1068842</data>
    </edge>
    <edge source="ROU" target="TGO">
      <data key="d0">9464000</data>
    </edge>
    <edge source="ROU" target="ARE">
      <data key="d0">66291425</data>
    </edge>
    <edge source="ROU" target="TUN">
      <data key="d0">41040077</data>
    </edge>
    <edge source="ROU" target="TUR">
      <data key="d0">182611457</data>
    </edge>
    <edge source="ROU" target="UKR">
      <data key="d0">20738140</data>
    </edge>
    <edge source="ROU" target="MKD">
      <data key="d0">527954</data>
    </edge>
    <edge source="ROU" target="EGY">
      <data key="d0">100483641</data>
    </edge>
    <edge source="ROU" target="GBR">
      <data key="d0">3829016</data>
    </edge>
    <edge source="ROU" target="USA">
      <data key="d0">163060</data>
    </edge>
    <edge source="SAU" target="OMN">
      <data key="d0">40271</data>
    </edge>
    <edge source="SAU" target="SGP">
      <data key="d0">206691</data>
    </edge>
    <edge source="SAU" target="ARE">
      <data key="d0">3059567</data>
    </edge>
    <edge source="SAU" target="EGY">
      <data key="d0">208558</data>
    </edge>
    <edge source="SVK" target="ALB">
      <data key="d0">50247</data>
    </edge>
    <edge source="SVK" target="AUT">
      <data key="d0">334703699</data>
    </edge>
    <edge source="SVK" target="ARM">
      <data key="d0">10619</data>
    </edge>
    <edge source="SVK" target="BEL">
      <data key="d0">3257214</data>
    </edge>
    <edge source="SVK" target="BGR">
      <data key="d0">7716439</data>
    </edge>
    <edge source="SVK" target="BLR">
      <data key="d0">180369</data>
    </edge>
    <edge source="SVK" target="CHN">
      <data key="d0">194956</data>
    </edge>
    <edge source="SVK" target="HRV">
      <data key="d0">14160554</data>
    </edge>
    <edge source="SVK" target="CZE">
      <data key="d0">622504336</data>
    </edge>
    <edge source="SVK" target="ECU">
      <data key="d0">65782</data>
    </edge>
    <edge source="SVK" target="EST">
      <data key="d0">109456</data>
    </edge>
    <edge source="SVK" target="FRA">
      <data key="d0">725747</data>
    </edge>
    <edge source="SVK" target="DEU">
      <data key="d0">74612491</data>
    </edge>
    <edge source="SVK" target="GRC">
      <data key="d0">114382</data>
    </edge>
    <edge source="SVK" target="HUN">
      <data key="d0">392020596</data>
    </edge>
    <edge source="SVK" target="ISR">
      <data key="d0">93275</data>
    </edge>
    <edge source="SVK" target="ITA">
      <data key="d0">4347844</data>
    </edge>
    <edge source="SVK" target="KAZ">
      <data key="d0">34176</data>
    </edge>
    <edge source="SVK" target="KOR">
      <data key="d0">26187</data>
    </edge>
    <edge source="SVK" target="LBN">
      <data key="d0">36146</data>
    </edge>
    <edge source="SVK" target="LVA">
      <data key="d0">110095</data>
    </edge>
    <edge source="SVK" target="LTU">
      <data key="d0">98914</data>
    </edge>
    <edge source="SVK" target="MDA">
      <data key="d0">524942</data>
    </edge>
    <edge source="SVK" target="NLD">
      <data key="d0">29456463</data>
    </edge>
    <edge source="SVK" target="POL">
      <data key="d0">137926458</data>
    </edge>
    <edge source="SVK" target="ROU">
      <data key="d0">35728560</data>
    </edge>
    <edge source="SVK" target="RUS">
      <data key="d0">204921</data>
    </edge>
    <edge source="SVK" target="SRB">
      <data key="d0">24060503</data>
    </edge>
    <edge source="SVK" target="IND">
      <data key="d0">12177</data>
    </edge>
    <edge source="SVK" target="SVN">
      <data key="d0">3652153</data>
    </edge>
    <edge source="SVK" target="ESP">
      <data key="d0">28203</data>
    </edge>
    <edge source="SVK" target="CHE">
      <data key="d0">41217</data>
    </edge>
    <edge source="SVK" target="UKR">
      <data key="d0">351110</data>
    </edge>
    <edge source="SVK" target="MKD">
      <data key="d0">445210</data>
    </edge>
    <edge source="SVK" target="GBR">
      <data key="d0">115723</data>
    </edge>
    <edge source="VNM" target="ARG">
      <data key="d0">262136</data>
    </edge>
    <edge source="VNM" target="AUS">
      <data key="d0">190489274</data>
    </edge>
    <edge source="VNM" target="KHM">
      <data key="d0">295520838</data>
    </edge>
    <edge source="VNM" target="LKA">
      <data key="d0">33827</data>
    </edge>
    <edge source="VNM" target="CHN">
      <data key="d0">1490416051</data>
    </edge>
    <edge source="VNM" target="COL">
      <data key="d0">535581</data>
    </edge>
    <edge source="VNM" target="FRA">
      <data key="d0">15176610</data>
    </edge>
    <edge source="VNM" target="GRC">
      <data key="d0">484890</data>
    </edge>
    <edge source="VNM" target="HKG">
      <data key="d0">4791881</data>
    </edge>
    <edge source="VNM" target="IDN">
      <data key="d0">759358</data>
    </edge>
    <edge source="VNM" target="ITA">
      <data key="d0">23798782</data>
    </edge>
    <edge source="VNM" target="JPN">
      <data key="d0">173755926</data>
    </edge>
    <edge source="VNM" target="KOR">
      <data key="d0">117588377</data>
    </edge>
    <edge source="VNM" target="MYS">
      <data key="d0">216129834</data>
    </edge>
    <edge source="VNM" target="NZL">
      <data key="d0">189256</data>
    </edge>
    <edge source="VNM" target="PAK">
      <data key="d0">18882786</data>
    </edge>
    <edge source="VNM" target="PAN">
      <data key="d0">9256083</data>
    </edge>
    <edge source="VNM" target="PHL">
      <data key="d0">644401</data>
    </edge>
    <edge source="VNM" target="POL">
      <data key="d0">189718</data>
    </edge>
    <edge source="VNM" target="RUS">
      <data key="d0">13890892</data>
    </edge>
    <edge source="VNM" target="IND">
      <data key="d0">48501619</data>
    </edge>
    <edge source="VNM" target="SGP">
      <data key="d0">132897371</data>
    </edge>
    <edge source="VNM" target="CHE">
      <data key="d0">14799012</data>
    </edge>
    <edge source="VNM" target="THA">
      <data key="d0">289820420</data>
    </edge>
    <edge source="VNM" target="USA">
      <data key="d0">78026147</data>
    </edge>
    <edge source="ARE" target="DZA">
      <data key="d0">23069030</data>
    </edge>
    <edge source="ARE" target="AZE">
      <data key="d0">1627571</data>
    </edge>
    <edge source="ARE" target="AUS">
      <data key="d0">2763651</data>
    </edge>
    <edge source="ARE" target="BEL">
      <data key="d0">97954</data>
    </edge>
    <edge source="ARE" target="BWA">
      <data key="d0">88169</data>
    </edge>
    <edge source="ARE" target="BDI">
      <data key="d0">284199</data>
    </edge>
    <edge source="ARE" target="KHM">
      <data key="d0">5838008</data>
    </edge>
    <edge source="ARE" target="CMR">
      <data key="d0">6660797</data>
    </edge>
    <edge source="ARE" target="CAN">
      <data key="d0">241151</data>
    </edge>
    <edge source="ARE" target="CAF">
      <data key="d0">171090</data>
    </edge>
    <edge source="ARE" target="LKA">
      <data key="d0">6091651</data>
    </edge>
    <edge source="ARE" target="CHL">
      <data key="d0">81961</data>
    </edge>
    <edge source="ARE" target="CHN">
      <data key="d0">8019901</data>
    </edge>
    <edge source="ARE" target="COL">
      <data key="d0">134643</data>
    </edge>
    <edge source="ARE" target="HRV">
      <data key="d0">21509</data>
    </edge>
    <edge source="ARE" target="BEN">
      <data key="d0">9443202</data>
    </edge>
    <edge source="ARE" target="ECU">
      <data key="d0">14154</data>
    </edge>
    <edge source="ARE" target="SLV">
      <data key="d0">142344</data>
    </edge>
    <edge source="ARE" target="ETH">
      <data key="d0">21793904</data>
    </edge>
    <edge source="ARE" target="FRA">
      <data key="d0">66699</data>
    </edge>
    <edge source="ARE" target="GEO">
      <data key="d0">402786</data>
    </edge>
    <edge source="ARE" target="GMB">
      <data key="d0">1613520</data>
    </edge>
    <edge source="ARE" target="PSE">
      <data key="d0">81456</data>
    </edge>
    <edge source="ARE" target="DEU">
      <data key="d0">44610</data>
    </edge>
    <edge source="ARE" target="GHA">
      <data key="d0">30874574</data>
    </edge>
    <edge source="ARE" target="GRC">
      <data key="d0">123179</data>
    </edge>
    <edge source="ARE" target="GTM">
      <data key="d0">17120</data>
    </edge>
    <edge source="ARE" target="HND">
      <data key="d0">33377</data>
    </edge>
    <edge source="ARE" target="HKG">
      <data key="d0">428427</data>
    </edge>
    <edge source="ARE" target="HUN">
      <data key="d0">16498</data>
    </edge>
    <edge source="ARE" target="IDN">
      <data key="d0">987252</data>
    </edge>
    <edge source="ARE" target="ITA">
      <data key="d0">1097193</data>
    </edge>
    <edge source="ARE" target="CIV">
      <data key="d0">3831567</data>
    </edge>
    <edge source="ARE" target="JAM">
      <data key="d0">43200</data>
    </edge>
    <edge source="ARE" target="JPN">
      <data key="d0">1076365</data>
    </edge>
    <edge source="ARE" target="KAZ">
      <data key="d0">153645</data>
    </edge>
    <edge source="ARE" target="JOR">
      <data key="d0">3538440</data>
    </edge>
    <edge source="ARE" target="LBN">
      <data key="d0">27766593</data>
    </edge>
    <edge source="ARE" target="MDG">
      <data key="d0">2586765</data>
    </edge>
    <edge source="ARE" target="MWI">
      <data key="d0">444083</data>
    </edge>
    <edge source="ARE" target="MYS">
      <data key="d0">2807910</data>
    </edge>
    <edge source="ARE" target="MRT">
      <data key="d0">2977031</data>
    </edge>
    <edge source="ARE" target="MUS">
      <data key="d0">503379</data>
    </edge>
    <edge source="ARE" target="MAR">
      <data key="d0">2994052</data>
    </edge>
    <edge source="ARE" target="MOZ">
      <data key="d0">2014512</data>
    </edge>
    <edge source="ARE" target="OMN">
      <data key="d0">92482054</data>
    </edge>
    <edge source="ARE" target="NAM">
      <data key="d0">416118</data>
    </edge>
    <edge source="ARE" target="NLD">
      <data key="d0">133686</data>
    </edge>
    <edge source="ARE" target="NZL">
      <data key="d0">207433</data>
    </edge>
    <edge source="ARE" target="NER">
      <data key="d0">301977</data>
    </edge>
    <edge source="ARE" target="PAK">
      <data key="d0">32878145</data>
    </edge>
    <edge source="ARE" target="PER">
      <data key="d0">433085</data>
    </edge>
    <edge source="ARE" target="PHL">
      <data key="d0">6155964</data>
    </edge>
    <edge source="ARE" target="POL">
      <data key="d0">19297</data>
    </edge>
    <edge source="ARE" target="ROU">
      <data key="d0">225758</data>
    </edge>
    <edge source="ARE" target="RUS">
      <data key="d0">197589</data>
    </edge>
    <edge source="ARE" target="SAU">
      <data key="d0">57306534</data>
    </edge>
    <edge source="ARE" target="SEN">
      <data key="d0">18929051</data>
    </edge>
    <edge source="ARE" target="IND">
      <data key="d0">29984548</data>
    </edge>
    <edge source="ARE" target="SGP">
      <data key="d0">3362107</data>
    </edge>
    <edge source="ARE" target="VNM">
      <data key="d0">4806747</data>
    </edge>
    <edge source="ARE" target="ZAF">
      <data key="d0">5220962</data>
    </edge>
    <edge source="ARE" target="ZWE">
      <data key="d0">455973</data>
    </edge>
    <edge source="ARE" target="ESP">
      <data key="d0">36779</data>
    </edge>
    <edge source="ARE" target="THA">
      <data key="d0">1374085</data>
    </edge>
    <edge source="ARE" target="TGO">
      <data key="d0">2395906</data>
    </edge>
    <edge source="ARE" target="TUN">
      <data key="d0">746515</data>
    </edge>
    <edge source="ARE" target="TUR">
      <data key="d0">6868967</data>
    </edge>
    <edge source="ARE" target="UGA">
      <data key="d0">3359459</data>
    </edge>
    <edge source="ARE" target="UKR">
      <data key="d0">223308</data>
    </edge>
    <edge source="ARE" target="EGY">
      <data key="d0">13065636</data>
    </edge>
    <edge source="ARE" target="GBR">
      <data key="d0">1805444</data>
    </edge>
    <edge source="ARE" target="TZA">
      <data key="d0">11146243</data>
    </edge>
    <edge source="ARE" target="USA">
      <data key="d0">127295</data>
    </edge>
    <edge source="ARE" target="BFA">
      <data key="d0">518038</data>
    </edge>
    <edge source="UKR" target="ALB">
      <data key="d0">11316</data>
    </edge>
    <edge source="UKR" target="AZE">
      <data key="d0">1893097</data>
    </edge>
    <edge source="UKR" target="AUT">
      <data key="d0">638013</data>
    </edge>
    <edge source="UKR" target="BEL">
      <data key="d0">5590988</data>
    </edge>
    <edge source="UKR" target="BGR">
      <data key="d0">688416</data>
    </edge>
    <edge source="UKR" target="BLR">
      <data key="d0">253792</data>
    </edge>
    <edge source="UKR" target="KHM">
      <data key="d0">126219</data>
    </edge>
    <edge source="UKR" target="CAN">
      <data key="d0">177401</data>
    </edge>
    <edge source="UKR" target="CHL">
      <data key="d0">231284</data>
    </edge>
    <edge source="UKR" target="CHN">
      <data key="d0">309476</data>
    </edge>
    <edge source="UKR" target="CZE">
      <data key="d0">21860972</data>
    </edge>
    <edge source="UKR" target="ETH">
      <data key="d0">59562</data>
    </edge>
    <edge source="UKR" target="EST">
      <data key="d0">334534</data>
    </edge>
    <edge source="UKR" target="FRA">
      <data key="d0">130885</data>
    </edge>
    <edge source="UKR" target="GEO">
      <data key="d0">3750967</data>
    </edge>
    <edge source="UKR" target="PSE">
      <data key="d0">168883</data>
    </edge>
    <edge source="UKR" target="DEU">
      <data key="d0">2073296</data>
    </edge>
    <edge source="UKR" target="GHA">
      <data key="d0">293960</data>
    </edge>
    <edge source="UKR" target="GRC">
      <data key="d0">3040835</data>
    </edge>
    <edge source="UKR" target="HUN">
      <data key="d0">7956737</data>
    </edge>
    <edge source="UKR" target="IRL">
      <data key="d0">2415898</data>
    </edge>
    <edge source="UKR" target="ISR">
      <data key="d0">100397</data>
    </edge>
    <edge source="UKR" target="ITA">
      <data key="d0">120404</data>
    </edge>
    <edge source="UKR" target="KAZ">
      <data key="d0">171680</data>
    </edge>
    <edge source="UKR" target="KOR">
      <data key="d0">99263</data>
    </edge>
    <edge source="UKR" target="KGZ">
      <data key="d0">13881</data>
    </edge>
    <edge source="UKR" target="LBN">
      <data key="d0">487376</data>
    </edge>
    <edge source="UKR" target="LVA">
      <data key="d0">26844395</data>
    </edge>
    <edge source="UKR" target="LTU">
      <data key="d0">19594997</data>
    </edge>
    <edge source="UKR" target="MYS">
      <data key="d0">17954</data>
    </edge>
    <edge source="UKR" target="MDA">
      <data key="d0">954048</data>
    </edge>
    <edge source="UKR" target="MAR">
      <data key="d0">19357</data>
    </edge>
    <edge source="UKR" target="NLD">
      <data key="d0">10810</data>
    </edge>
    <edge source="UKR" target="NZL">
      <data key="d0">22618</data>
    </edge>
    <edge source="UKR" target="PAK">
      <data key="d0">1017903</data>
    </edge>
    <edge source="UKR" target="PAN">
      <data key="d0">226722</data>
    </edge>
    <edge source="UKR" target="POL">
      <data key="d0">22920957</data>
    </edge>
    <edge source="UKR" target="PRT">
      <data key="d0">62990</data>
    </edge>
    <edge source="UKR" target="ROU">
      <data key="d0">1334399</data>
    </edge>
    <edge source="UKR" target="RUS">
      <data key="d0">31775682</data>
    </edge>
    <edge source="UKR" target="SAU">
      <data key="d0">322119</data>
    </edge>
    <edge source="UKR" target="SEN">
      <data key="d0">15228</data>
    </edge>
    <edge source="UKR" target="SRB">
      <data key="d0">13248</data>
    </edge>
    <edge source="UKR" target="IND">
      <data key="d0">1958407</data>
    </edge>
    <edge source="UKR" target="SGP">
      <data key="d0">37617</data>
    </edge>
    <edge source="UKR" target="SVK">
      <data key="d0">14541085</data>
    </edge>
    <edge source="UKR" target="VNM">
      <data key="d0">217247</data>
    </edge>
    <edge source="UKR" target="SVN">
      <data key="d0">20637</data>
    </edge>
    <edge source="UKR" target="ZAF">
      <data key="d0">206238</data>
    </edge>
    <edge source="UKR" target="ESP">
      <data key="d0">1396405</data>
    </edge>
    <edge source="UKR" target="SWE">
      <data key="d0">35019</data>
    </edge>
    <edge source="UKR" target="CHE">
      <data key="d0">181120</data>
    </edge>
    <edge source="UKR" target="ARE">
      <data key="d0">2382411</data>
    </edge>
    <edge source="UKR" target="TUR">
      <data key="d0">3891243</data>
    </edge>
    <edge source="UKR" target="UGA">
      <data key="d0">55597</data>
    </edge>
    <edge source="UKR" target="MKD">
      <data key="d0">41506</data>
    </edge>
    <edge source="UKR" target="EGY">
      <data key="d0">8575893</data>
    </edge>
    <edge source="UKR" target="GBR">
      <data key="d0">5805110</data>
    </edge>
    <edge source="UKR" target="USA">
      <data key="d0">265899</data>
    </edge>
    <edge source="ARG" target="BEL">
      <data key="d0">1200130</data>
    </edge>
    <edge source="ARG" target="BOL">
      <data key="d0">16434350</data>
    </edge>
    <edge source="ARG" target="BRA">
      <data key="d0">113238689</data>
    </edge>
    <edge source="ARG" target="CHL">
      <data key="d0">46013804</data>
    </edge>
    <edge source="ARG" target="CHN">
      <data key="d0">391087456</data>
    </edge>
    <edge source="ARG" target="COL">
      <data key="d0">425781</data>
    </edge>
    <edge source="ARG" target="CRI">
      <data key="d0">32433</data>
    </edge>
    <edge source="ARG" target="ECU">
      <data key="d0">450010</data>
    </edge>
    <edge source="ARG" target="IDN">
      <data key="d0">3109079</data>
    </edge>
    <edge source="ARG" target="KOR">
      <data key="d0">2187901</data>
    </edge>
    <edge source="ARG" target="MYS">
      <data key="d0">89697213</data>
    </edge>
    <edge source="ARG" target="MEX">
      <data key="d0">116450</data>
    </edge>
    <edge source="ARG" target="NLD">
      <data key="d0">7637486</data>
    </edge>
    <edge source="ARG" target="PRY">
      <data key="d0">136279386</data>
    </edge>
    <edge source="ARG" target="IND">
      <data key="d0">49200</data>
    </edge>
    <edge source="ARG" target="ZAF">
      <data key="d0">33653</data>
    </edge>
    <edge source="ARG" target="USA">
      <data key="d0">267216929</data>
    </edge>
    <edge source="ARG" target="URY">
      <data key="d0">5788845</data>
    </edge>
    <edge source="BOL" target="ARG">
      <data key="d0">2222254</data>
    </edge>
    <edge source="BOL" target="BRA">
      <data key="d0">2661392</data>
    </edge>
    <edge source="BOL" target="CHL">
      <data key="d0">1079357</data>
    </edge>
    <edge source="BOL" target="COL">
      <data key="d0">2500123</data>
    </edge>
    <edge source="BOL" target="ECU">
      <data key="d0">2329431</data>
    </edge>
    <edge source="BOL" target="FRA">
      <data key="d0">46919</data>
    </edge>
    <edge source="BOL" target="MEX">
      <data key="d0">81317</data>
    </edge>
    <edge source="BOL" target="PAN">
      <data key="d0">6770006</data>
    </edge>
    <edge source="BOL" target="PRY">
      <data key="d0">151040</data>
    </edge>
    <edge source="BOL" target="PER">
      <data key="d0">3677431</data>
    </edge>
    <edge source="BOL" target="RUS">
      <data key="d0">80487</data>
    </edge>
    <edge source="BOL" target="SGP">
      <data key="d0">57096256</data>
    </edge>
    <edge source="BOL" target="ESP">
      <data key="d0">12412622</data>
    </edge>
    <edge source="BOL" target="UKR">
      <data key="d0">69490</data>
    </edge>
    <edge source="BOL" target="USA">
      <data key="d0">24912707</data>
    </edge>
    <edge source="CHL" target="ARG">
      <data key="d0">597952</data>
    </edge>
    <edge source="CHL" target="BOL">
      <data key="d0">49788724</data>
    </edge>
    <edge source="CHL" target="BRA">
      <data key="d0">64121</data>
    </edge>
    <edge source="CHL" target="CAN">
      <data key="d0">24110</data>
    </edge>
    <edge source="CHL" target="COL">
      <data key="d0">4211082</data>
    </edge>
    <edge source="CHL" target="ECU">
      <data key="d0">43814</data>
    </edge>
    <edge source="CHL" target="PAN">
      <data key="d0">45671073</data>
    </edge>
    <edge source="CHL" target="PRY">
      <data key="d0">2130846</data>
    </edge>
    <edge source="CHL" target="PER">
      <data key="d0">4659185</data>
    </edge>
    <edge source="CHL" target="IND">
      <data key="d0">2888966</data>
    </edge>
    <edge source="CHL" target="USA">
      <data key="d0">12662235</data>
    </edge>
    <edge source="CHL" target="URY">
      <data key="d0">1809179</data>
    </edge>
    <edge source="COL" target="ARG">
      <data key="d0">8142206</data>
    </edge>
    <edge source="COL" target="BOL">
      <data key="d0">1859938</data>
    </edge>
    <edge source="COL" target="BRA">
      <data key="d0">25472031</data>
    </edge>
    <edge source="COL" target="CAN">
      <data key="d0">2717444</data>
    </edge>
    <edge source="COL" target="CHL">
      <data key="d0">40456008</data>
    </edge>
    <edge source="COL" target="CHN">
      <data key="d0">877291605</data>
    </edge>
    <edge source="COL" target="CRI">
      <data key="d0">2763515</data>
    </edge>
    <edge source="COL" target="ECU">
      <data key="d0">46563825</data>
    </edge>
    <edge source="COL" target="SLV">
      <data key="d0">5168928</data>
    </edge>
    <edge source="COL" target="FRA">
      <data key="d0">11590583</data>
    </edge>
    <edge source="COL" target="DEU">
      <data key="d0">41637807</data>
    </edge>
    <edge source="COL" target="GHA">
      <data key="d0">45892948</data>
    </edge>
    <edge source="COL" target="GRC">
      <data key="d0">5920423</data>
    </edge>
    <edge source="COL" target="GTM">
      <data key="d0">1568810</data>
    </edge>
    <edge source="COL" target="HND">
      <data key="d0">360134</data>
    </edge>
    <edge source="COL" target="ITA">
      <data key="d0">18332479</data>
    </edge>
    <edge source="COL" target="CIV">
      <data key="d0">93954200</data>
    </edge>
    <edge source="COL" target="JAM">
      <data key="d0">24292595</data>
    </edge>
    <edge source="COL" target="JPN">
      <data key="d0">2894400</data>
    </edge>
    <edge source="COL" target="MYS">
      <data key="d0">64812156</data>
    </edge>
    <edge source="COL" target="MEX">
      <data key="d0">25932360</data>
    </edge>
    <edge source="COL" target="NLD">
      <data key="d0">84994473</data>
    </edge>
    <edge source="COL" target="PAN">
      <data key="d0">1525229121</data>
    </edge>
    <edge source="COL" target="PRY">
      <data key="d0">2209715</data>
    </edge>
    <edge source="COL" target="PER">
      <data key="d0">142712471</data>
    </edge>
    <edge source="COL" target="PRT">
      <data key="d0">16901</data>
    </edge>
    <edge source="COL" target="SGP">
      <data key="d0">48824476</data>
    </edge>
    <edge source="COL" target="ZAF">
      <data key="d0">20766211</data>
    </edge>
    <edge source="COL" target="ESP">
      <data key="d0">633394987</data>
    </edge>
    <edge source="COL" target="TGO">
      <data key="d0">31600166</data>
    </edge>
    <edge source="COL" target="TUR">
      <data key="d0">13109</data>
    </edge>
    <edge source="COL" target="UKR">
      <data key="d0">3376725</data>
    </edge>
    <edge source="COL" target="GBR">
      <data key="d0">9092549</data>
    </edge>
    <edge source="COL" target="USA">
      <data key="d0">4817093925</data>
    </edge>
    <edge source="COL" target="URY">
      <data key="d0">587748</data>
    </edge>
    <edge source="CRI" target="ALB">
      <data key="d0">38707</data>
    </edge>
    <edge source="CRI" target="GTM">
      <data key="d0">264460</data>
    </edge>
    <edge source="CRI" target="HND">
      <data key="d0">304184</data>
    </edge>
    <edge source="CRI" target="JAM">
      <data key="d0">15265</data>
    </edge>
    <edge source="CRI" target="MEX">
      <data key="d0">76430</data>
    </edge>
    <edge source="CRI" target="NIC">
      <data key="d0">696917</data>
    </edge>
    <edge source="CRI" target="PAN">
      <data key="d0">1715157</data>
    </edge>
    <edge source="CRI" target="USA">
      <data key="d0">50033</data>
    </edge>
    <edge source="ECU" target="BOL">
      <data key="d0">260262</data>
    </edge>
    <edge source="ECU" target="BRA">
      <data key="d0">123001</data>
    </edge>
    <edge source="ECU" target="CHL">
      <data key="d0">886301526</data>
    </edge>
    <edge source="ECU" target="CHN">
      <data key="d0">231964203</data>
    </edge>
    <edge source="ECU" target="COL">
      <data key="d0">5921734</data>
    </edge>
    <edge source="ECU" target="CRI">
      <data key="d0">734225</data>
    </edge>
    <edge source="ECU" target="SLV">
      <data key="d0">401427</data>
    </edge>
    <edge source="ECU" target="GTM">
      <data key="d0">11719214</data>
    </edge>
    <edge source="ECU" target="HND">
      <data key="d0">6597594</data>
    </edge>
    <edge source="ECU" target="JAM">
      <data key="d0">13700822</data>
    </edge>
    <edge source="ECU" target="JPN">
      <data key="d0">108721976</data>
    </edge>
    <edge source="ECU" target="KOR">
      <data key="d0">483750</data>
    </edge>
    <edge source="ECU" target="MEX">
      <data key="d0">266178</data>
    </edge>
    <edge source="ECU" target="NIC">
      <data key="d0">53909524</data>
    </edge>
    <edge source="ECU" target="PAN">
      <data key="d0">623658725</data>
    </edge>
    <edge source="ECU" target="PER">
      <data key="d0">670221562</data>
    </edge>
    <edge source="ECU" target="SGP">
      <data key="d0">64500</data>
    </edge>
    <edge source="ECU" target="ARE">
      <data key="d0">11753</data>
    </edge>
    <edge source="ECU" target="USA">
      <data key="d0">2828241772</data>
    </edge>
    <edge source="MEX" target="ARG">
      <data key="d0">71200</data>
    </edge>
    <edge source="MEX" target="AUS">
      <data key="d0">85551</data>
    </edge>
    <edge source="MEX" target="AUT">
      <data key="d0">143217181</data>
    </edge>
    <edge source="MEX" target="BEL">
      <data key="d0">52452991</data>
    </edge>
    <edge source="MEX" target="BOL">
      <data key="d0">3251163</data>
    </edge>
    <edge source="MEX" target="BRA">
      <data key="d0">44490860</data>
    </edge>
    <edge source="MEX" target="CAN">
      <data key="d0">1410282</data>
    </edge>
    <edge source="MEX" target="LKA">
      <data key="d0">32470</data>
    </edge>
    <edge source="MEX" target="CHL">
      <data key="d0">2729120</data>
    </edge>
    <edge source="MEX" target="CHN">
      <data key="d0">387259440</data>
    </edge>
    <edge source="MEX" target="COL">
      <data key="d0">280149492</data>
    </edge>
    <edge source="MEX" target="CRI">
      <data key="d0">8797620</data>
    </edge>
    <edge source="MEX" target="DNK">
      <data key="d0">403573</data>
    </edge>
    <edge source="MEX" target="ECU">
      <data key="d0">1262863</data>
    </edge>
    <edge source="MEX" target="SLV">
      <data key="d0">4783597</data>
    </edge>
    <edge source="MEX" target="FRA">
      <data key="d0">334004982</data>
    </edge>
    <edge source="MEX" target="DEU">
      <data key="d0">171652396</data>
    </edge>
    <edge source="MEX" target="GRC">
      <data key="d0">2396157</data>
    </edge>
    <edge source="MEX" target="GTM">
      <data key="d0">6144514</data>
    </edge>
    <edge source="MEX" target="HND">
      <data key="d0">2350829</data>
    </edge>
    <edge source="MEX" target="HKG">
      <data key="d0">3615086</data>
    </edge>
    <edge source="MEX" target="IDN">
      <data key="d0">10173</data>
    </edge>
    <edge source="MEX" target="IRL">
      <data key="d0">1020000</data>
    </edge>
    <edge source="MEX" target="ITA">
      <data key="d0">167804624</data>
    </edge>
    <edge source="MEX" target="JAM">
      <data key="d0">105762464</data>
    </edge>
    <edge source="MEX" target="JPN">
      <data key="d0">1258206799</data>
    </edge>
    <edge source="MEX" target="KOR">
      <data key="d0">976352411</data>
    </edge>
    <edge source="MEX" target="MYS">
      <data key="d0">19284</data>
    </edge>
    <edge source="MEX" target="NLD">
      <data key="d0">156140717</data>
    </edge>
    <edge source="MEX" target="NZL">
      <data key="d0">84619</data>
    </edge>
    <edge source="MEX" target="NIC">
      <data key="d0">77870647</data>
    </edge>
    <edge source="MEX" target="NOR">
      <data key="d0">475540</data>
    </edge>
    <edge source="MEX" target="PAK">
      <data key="d0">34700</data>
    </edge>
    <edge source="MEX" target="PAN">
      <data key="d0">74571431</data>
    </edge>
    <edge source="MEX" target="PRY">
      <data key="d0">3879341</data>
    </edge>
    <edge source="MEX" target="PER">
      <data key="d0">6281024</data>
    </edge>
    <edge source="MEX" target="PHL">
      <data key="d0">119728</data>
    </edge>
    <edge source="MEX" target="PRT">
      <data key="d0">112070732</data>
    </edge>
    <edge source="MEX" target="RUS">
      <data key="d0">73663</data>
    </edge>
    <edge source="MEX" target="IND">
      <data key="d0">1621174394</data>
    </edge>
    <edge source="MEX" target="SGP">
      <data key="d0">368281584</data>
    </edge>
    <edge source="MEX" target="ESP">
      <data key="d0">2118672603</data>
    </edge>
    <edge source="MEX" target="CHE">
      <data key="d0">187916382</data>
    </edge>
    <edge source="MEX" target="THA">
      <data key="d0">26848</data>
    </edge>
    <edge source="MEX" target="ARE">
      <data key="d0">36947460</data>
    </edge>
    <edge source="MEX" target="EGY">
      <data key="d0">106866</data>
    </edge>
    <edge source="MEX" target="GBR">
      <data key="d0">366380</data>
    </edge>
    <edge source="MEX" target="USA">
      <data key="d0">8825862504</data>
    </edge>
    <edge source="MEX" target="URY">
      <data key="d0">261053</data>
    </edge>
    <edge source="PRY" target="ARG">
      <data key="d0">18679768</data>
    </edge>
    <edge source="PRY" target="BOL">
      <data key="d0">164424</data>
    </edge>
    <edge source="PRY" target="BRA">
      <data key="d0">5305815</data>
    </edge>
    <edge source="PRY" target="OMN">
      <data key="d0">209450</data>
    </edge>
    <edge source="PRY" target="USA">
      <data key="d0">48644</data>
    </edge>
    <edge source="PRY" target="URY">
      <data key="d0">4360880</data>
    </edge>
    <edge source="ZAF" target="ARG">
      <data key="d0">1908807</data>
    </edge>
    <edge source="ZAF" target="AUS">
      <data key="d0">4909911</data>
    </edge>
    <edge source="ZAF" target="BEL">
      <data key="d0">1473745</data>
    </edge>
    <edge source="ZAF" target="BWA">
      <data key="d0">494890835</data>
    </edge>
    <edge source="ZAF" target="BRA">
      <data key="d0">6746166</data>
    </edge>
    <edge source="ZAF" target="BDI">
      <data key="d0">453834</data>
    </edge>
    <edge source="ZAF" target="KHM">
      <data key="d0">217537</data>
    </edge>
    <edge source="ZAF" target="CMR">
      <data key="d0">590700</data>
    </edge>
    <edge source="ZAF" target="CAN">
      <data key="d0">75272</data>
    </edge>
    <edge source="ZAF" target="LKA">
      <data key="d0">297348</data>
    </edge>
    <edge source="ZAF" target="CHL">
      <data key="d0">2013994</data>
    </edge>
    <edge source="ZAF" target="CHN">
      <data key="d0">85733795</data>
    </edge>
    <edge source="ZAF" target="COL">
      <data key="d0">149098</data>
    </edge>
    <edge source="ZAF" target="HRV">
      <data key="d0">298324</data>
    </edge>
    <edge source="ZAF" target="BEN">
      <data key="d0">3342713</data>
    </edge>
    <edge source="ZAF" target="DNK">
      <data key="d0">530999</data>
    </edge>
    <edge source="ZAF" target="ECU">
      <data key="d0">15735</data>
    </edge>
    <edge source="ZAF" target="ETH">
      <data key="d0">923502</data>
    </edge>
    <edge source="ZAF" target="FRA">
      <data key="d0">4202960</data>
    </edge>
    <edge source="ZAF" target="GMB">
      <data key="d0">108254</data>
    </edge>
    <edge source="ZAF" target="DEU">
      <data key="d0">74730078</data>
    </edge>
    <edge source="ZAF" target="GHA">
      <data key="d0">3775160</data>
    </edge>
    <edge source="ZAF" target="GRC">
      <data key="d0">4173720</data>
    </edge>
    <edge source="ZAF" target="HKG">
      <data key="d0">13660728</data>
    </edge>
    <edge source="ZAF" target="IDN">
      <data key="d0">820573</data>
    </edge>
    <edge source="ZAF" target="IRL">
      <data key="d0">86787</data>
    </edge>
    <edge source="ZAF" target="ISR">
      <data key="d0">586215</data>
    </edge>
    <edge source="ZAF" target="ITA">
      <data key="d0">7151494</data>
    </edge>
    <edge source="ZAF" target="CIV">
      <data key="d0">1346402</data>
    </edge>
    <edge source="ZAF" target="JPN">
      <data key="d0">9164531</data>
    </edge>
    <edge source="ZAF" target="JOR">
      <data key="d0">11636</data>
    </edge>
    <edge source="ZAF" target="KOR">
      <data key="d0">1907079</data>
    </edge>
    <edge source="ZAF" target="LBN">
      <data key="d0">14043</data>
    </edge>
    <edge source="ZAF" target="MDG">
      <data key="d0">13406062</data>
    </edge>
    <edge source="ZAF" target="MWI">
      <data key="d0">12731728</data>
    </edge>
    <edge source="ZAF" target="MYS">
      <data key="d0">5821653</data>
    </edge>
    <edge source="ZAF" target="MRT">
      <data key="d0">96281</data>
    </edge>
    <edge source="ZAF" target="MUS">
      <data key="d0">20503103</data>
    </edge>
    <edge source="ZAF" target="MAR">
      <data key="d0">295123</data>
    </edge>
    <edge source="ZAF" target="MOZ">
      <data key="d0">124373751</data>
    </edge>
    <edge source="ZAF" target="OMN">
      <data key="d0">263357</data>
    </edge>
    <edge source="ZAF" target="NAM">
      <data key="d0">166267015</data>
    </edge>
    <edge source="ZAF" target="NLD">
      <data key="d0">28709259</data>
    </edge>
    <edge source="ZAF" target="NZL">
      <data key="d0">480723</data>
    </edge>
    <edge source="ZAF" target="NOR">
      <data key="d0">5340452</data>
    </edge>
    <edge source="ZAF" target="PAK">
      <data key="d0">188666</data>
    </edge>
    <edge source="ZAF" target="PAN">
      <data key="d0">31846327</data>
    </edge>
    <edge source="ZAF" target="PER">
      <data key="d0">330603</data>
    </edge>
    <edge source="ZAF" target="PHL">
      <data key="d0">620100</data>
    </edge>
    <edge source="ZAF" target="PRT">
      <data key="d0">5781104</data>
    </edge>
    <edge source="ZAF" target="ROU">
      <data key="d0">493243</data>
    </edge>
    <edge source="ZAF" target="RUS">
      <data key="d0">39785</data>
    </edge>
    <edge source="ZAF" target="SAU">
      <data key="d0">2405123</data>
    </edge>
    <edge source="ZAF" target="SEN">
      <data key="d0">515933</data>
    </edge>
    <edge source="ZAF" target="IND">
      <data key="d0">10025998</data>
    </edge>
    <edge source="ZAF" target="SGP">
      <data key="d0">37790183</data>
    </edge>
    <edge source="ZAF" target="VNM">
      <data key="d0">104016</data>
    </edge>
    <edge source="ZAF" target="ZWE">
      <data key="d0">74855118</data>
    </edge>
    <edge source="ZAF" target="ESP">
      <data key="d0">1241287</data>
    </edge>
    <edge source="ZAF" target="SWE">
      <data key="d0">18224</data>
    </edge>
    <edge source="ZAF" target="CHE">
      <data key="d0">46394470</data>
    </edge>
    <edge source="ZAF" target="THA">
      <data key="d0">602052</data>
    </edge>
    <edge source="ZAF" target="TGO">
      <data key="d0">64127476</data>
    </edge>
    <edge source="ZAF" target="ARE">
      <data key="d0">11440318</data>
    </edge>
    <edge source="ZAF" target="TUR">
      <data key="d0">3606706</data>
    </edge>
    <edge source="ZAF" target="UGA">
      <data key="d0">685811</data>
    </edge>
    <edge source="ZAF" target="EGY">
      <data key="d0">153217</data>
    </edge>
    <edge source="ZAF" target="GBR">
      <data key="d0">4641883</data>
    </edge>
    <edge source="ZAF" target="TZA">
      <data key="d0">8142513</data>
    </edge>
    <edge source="ZAF" target="USA">
      <data key="d0">66195991</data>
    </edge>
    <edge source="ZAF" target="BFA">
      <data key="d0">142556</data>
    </edge>
    <edge source="URY" target="ARG">
      <data key="d0">27710</data>
    </edge>
    <edge source="URY" target="BRA">
      <data key="d0">21925</data>
    </edge>
    <edge source="URY" target="PRY">
      <data key="d0">97194</data>
    </edge>
    <edge source="URY" target="USA">
      <data key="d0">470980</data>
    </edge>
    <edge source="GHA" target="CHN">
      <data key="d0">723116668</data>
    </edge>
    <edge source="GHA" target="FRA">
      <data key="d0">48294246</data>
    </edge>
    <edge source="GHA" target="ITA">
      <data key="d0">120960729</data>
    </edge>
    <edge source="GHA" target="CIV">
      <data key="d0">85342</data>
    </edge>
    <edge source="GHA" target="NLD">
      <data key="d0">9530638</data>
    </edge>
    <edge source="GHA" target="NER">
      <data key="d0">4032104</data>
    </edge>
    <edge source="GHA" target="PRT">
      <data key="d0">58562620</data>
    </edge>
    <edge source="GHA" target="TGO">
      <data key="d0">47933125</data>
    </edge>
    <edge source="GHA" target="GBR">
      <data key="d0">72946</data>
    </edge>
    <edge source="GHA" target="USA">
      <data key="d0">4019584</data>
    </edge>
    <edge source="GHA" target="BFA">
      <data key="d0">18982412</data>
    </edge>
    <edge source="MUS" target="MDG">
      <data key="d0">33027</data>
    </edge>
    <edge source="MUS" target="PRT">
      <data key="d0">43944</data>
    </edge>
    <edge source="MUS" target="ZAF">
      <data key="d0">69326</data>
    </edge>
    <edge source="MUS" target="ESP">
      <data key="d0">86247</data>
    </edge>
    <edge source="MUS" target="ARE">
      <data key="d0">10431</data>
    </edge>
    <edge source="NZL" target="AUS">
      <data key="d0">369876352</data>
    </edge>
    <edge source="NZL" target="CHN">
      <data key="d0">29206</data>
    </edge>
    <edge source="NZL" target="HKG">
      <data key="d0">12866</data>
    </edge>
    <edge source="NZL" target="IDN">
      <data key="d0">10461</data>
    </edge>
    <edge source="NZL" target="ITA">
      <data key="d0">12100</data>
    </edge>
    <edge source="NZL" target="KOR">
      <data key="d0">11759416</data>
    </edge>
    <edge source="NZL" target="MYS">
      <data key="d0">72130</data>
    </edge>
    <edge source="NZL" target="IND">
      <data key="d0">29132</data>
    </edge>
    <edge source="NZL" target="SGP">
      <data key="d0">59934274</data>
    </edge>
    <edge source="NZL" target="THA">
      <data key="d0">16834307</data>
    </edge>
    <edge source="NZL" target="USA">
      <data key="d0">21323</data>
    </edge>
    <edge source="PHL" target="AUS">
      <data key="d0">57323</data>
    </edge>
    <edge source="PHL" target="KHM">
      <data key="d0">1122637</data>
    </edge>
    <edge source="PHL" target="CHN">
      <data key="d0">20915240</data>
    </edge>
    <edge source="PHL" target="HKG">
      <data key="d0">20897</data>
    </edge>
    <edge source="PHL" target="IDN">
      <data key="d0">350000</data>
    </edge>
    <edge source="PHL" target="KOR">
      <data key="d0">129228825</data>
    </edge>
    <edge source="PHL" target="LBN">
      <data key="d0">31173</data>
    </edge>
    <edge source="PHL" target="MYS">
      <data key="d0">66754644</data>
    </edge>
    <edge source="PHL" target="IND">
      <data key="d0">2671600</data>
    </edge>
    <edge source="PHL" target="SGP">
      <data key="d0">47381475</data>
    </edge>
    <edge source="PHL" target="VNM">
      <data key="d0">596608</data>
    </edge>
    <edge source="PHL" target="THA">
      <data key="d0">99141570</data>
    </edge>
    <edge source="SEN" target="CMR">
      <data key="d0">3166077</data>
    </edge>
    <edge source="SEN" target="CAF">
      <data key="d0">362233</data>
    </edge>
    <edge source="SEN" target="BEN">
      <data key="d0">253706</data>
    </edge>
    <edge source="SEN" target="GEO">
      <data key="d0">12520</data>
    </edge>
    <edge source="SEN" target="GMB">
      <data key="d0">4968196</data>
    </edge>
    <edge source="SEN" target="GHA">
      <data key="d0">4518791</data>
    </edge>
    <edge source="SEN" target="CIV">
      <data key="d0">1022881</data>
    </edge>
    <edge source="SEN" target="LBN">
      <data key="d0">822312</data>
    </edge>
    <edge source="SEN" target="MRT">
      <data key="d0">8177524</data>
    </edge>
    <edge source="SEN" target="NLD">
      <data key="d0">13597149</data>
    </edge>
    <edge source="SEN" target="NER">
      <data key="d0">7451368</data>
    </edge>
    <edge source="SEN" target="RUS">
      <data key="d0">961916</data>
    </edge>
    <edge source="SEN" target="TGO">
      <data key="d0">7639168</data>
    </edge>
    <edge source="SEN" target="GBR">
      <data key="d0">4240213</data>
    </edge>
    <edge source="SEN" target="TZA">
      <data key="d0">24329</data>
    </edge>
    <edge source="SEN" target="USA">
      <data key="d0">875648</data>
    </edge>
    <edge source="SEN" target="BFA">
      <data key="d0">11815041</data>
    </edge>
    <edge source="BGR" target="ALB">
      <data key="d0">1211852</data>
    </edge>
    <edge source="BGR" target="DZA">
      <data key="d0">193634411</data>
    </edge>
    <edge source="BGR" target="AZE">
      <data key="d0">53676</data>
    </edge>
    <edge source="BGR" target="AUT">
      <data key="d0">12337900</data>
    </edge>
    <edge source="BGR" target="ARM">
      <data key="d0">147741</data>
    </edge>
    <edge source="BGR" target="BEL">
      <data key="d0">9199482</data>
    </edge>
    <edge source="BGR" target="BLR">
      <data key="d0">26868</data>
    </edge>
    <edge source="BGR" target="CHN">
      <data key="d0">13962</data>
    </edge>
    <edge source="BGR" target="HRV">
      <data key="d0">186475</data>
    </edge>
    <edge source="BGR" target="CZE">
      <data key="d0">3411806</data>
    </edge>
    <edge source="BGR" target="DNK">
      <data key="d0">1061925</data>
    </edge>
    <edge source="BGR" target="EST">
      <data key="d0">420866</data>
    </edge>
    <edge source="BGR" target="FIN">
      <data key="d0">94394</data>
    </edge>
    <edge source="BGR" target="FRA">
      <data key="d0">763437</data>
    </edge>
    <edge source="BGR" target="GEO">
      <data key="d0">106003319</data>
    </edge>
    <edge source="BGR" target="PSE">
      <data key="d0">22093</data>
    </edge>
    <edge source="BGR" target="DEU">
      <data key="d0">7261212</data>
    </edge>
    <edge source="BGR" target="GRC">
      <data key="d0">29815942</data>
    </edge>
    <edge source="BGR" target="HUN">
      <data key="d0">30635274</data>
    </edge>
    <edge source="BGR" target="IRL">
      <data key="d0">5856905</data>
    </edge>
    <edge source="BGR" target="ISR">
      <data key="d0">119419</data>
    </edge>
    <edge source="BGR" target="ITA">
      <data key="d0">41903763</data>
    </edge>
    <edge source="BGR" target="KAZ">
      <data key="d0">168251</data>
    </edge>
    <edge source="BGR" target="LBN">
      <data key="d0">81400301</data>
    </edge>
    <edge source="BGR" target="LVA">
      <data key="d0">454870</data>
    </edge>
    <edge source="BGR" target="LTU">
      <data key="d0">369075</data>
    </edge>
    <edge source="BGR" target="MDA">
      <data key="d0">11864817</data>
    </edge>
    <edge source="BGR" target="MAR">
      <data key="d0">12287</data>
    </edge>
    <edge source="BGR" target="NLD">
      <data key="d0">1593818</data>
    </edge>
    <edge source="BGR" target="NZL">
      <data key="d0">320636</data>
    </edge>
    <edge source="BGR" target="PAN">
      <data key="d0">69379</data>
    </edge>
    <edge source="BGR" target="POL">
      <data key="d0">3389129</data>
    </edge>
    <edge source="BGR" target="PRT">
      <data key="d0">43498</data>
    </edge>
    <edge source="BGR" target="ROU">
      <data key="d0">50771361</data>
    </edge>
    <edge source="BGR" target="RUS">
      <data key="d0">876908</data>
    </edge>
    <edge source="BGR" target="SAU">
      <data key="d0">8118010</data>
    </edge>
    <edge source="BGR" target="SRB">
      <data key="d0">57808893</data>
    </edge>
    <edge source="BGR" target="SGP">
      <data key="d0">148315886</data>
    </edge>
    <edge source="BGR" target="SVK">
      <data key="d0">3280175</data>
    </edge>
    <edge source="BGR" target="SVN">
      <data key="d0">13699625</data>
    </edge>
    <edge source="BGR" target="ESP">
      <data key="d0">14004266</data>
    </edge>
    <edge source="BGR" target="SWE">
      <data key="d0">641887</data>
    </edge>
    <edge source="BGR" target="CHE">
      <data key="d0">253684</data>
    </edge>
    <edge source="BGR" target="TGO">
      <data key="d0">28539</data>
    </edge>
    <edge source="BGR" target="ARE">
      <data key="d0">66373638</data>
    </edge>
    <edge source="BGR" target="TUN">
      <data key="d0">24187120</data>
    </edge>
    <edge source="BGR" target="TUR">
      <data key="d0">525053944</data>
    </edge>
    <edge source="BGR" target="UKR">
      <data key="d0">21570176</data>
    </edge>
    <edge source="BGR" target="MKD">
      <data key="d0">45947706</data>
    </edge>
    <edge source="BGR" target="EGY">
      <data key="d0">208624920</data>
    </edge>
    <edge source="BGR" target="GBR">
      <data key="d0">5136494</data>
    </edge>
    <edge source="EST" target="DZA">
      <data key="d0">248860</data>
    </edge>
    <edge source="EST" target="BEL">
      <data key="d0">53639711</data>
    </edge>
    <edge source="EST" target="BGR">
      <data key="d0">10728</data>
    </edge>
    <edge source="EST" target="BLR">
      <data key="d0">256775</data>
    </edge>
    <edge source="EST" target="CAN">
      <data key="d0">61802034</data>
    </edge>
    <edge source="EST" target="CZE">
      <data key="d0">1029537</data>
    </edge>
    <edge source="EST" target="DNK">
      <data key="d0">10098088</data>
    </edge>
    <edge source="EST" target="FIN">
      <data key="d0">13989165</data>
    </edge>
    <edge source="EST" target="FRA">
      <data key="d0">11771454</data>
    </edge>
    <edge source="EST" target="DEU">
      <data key="d0">7024058</data>
    </edge>
    <edge source="EST" target="IDN">
      <data key="d0">507636</data>
    </edge>
    <edge source="EST" target="IRL">
      <data key="d0">20138</data>
    </edge>
    <edge source="EST" target="ITA">
      <data key="d0">2271683</data>
    </edge>
    <edge source="EST" target="KAZ">
      <data key="d0">141359</data>
    </edge>
    <edge source="EST" target="LBN">
      <data key="d0">274342</data>
    </edge>
    <edge source="EST" target="LVA">
      <data key="d0">18589408</data>
    </edge>
    <edge source="EST" target="LTU">
      <data key="d0">18851328</data>
    </edge>
    <edge source="EST" target="MDA">
      <data key="d0">34668</data>
    </edge>
    <edge source="EST" target="MAR">
      <data key="d0">913401</data>
    </edge>
    <edge source="EST" target="NAM">
      <data key="d0">6411858</data>
    </edge>
    <edge source="EST" target="NLD">
      <data key="d0">92873505</data>
    </edge>
    <edge source="EST" target="NOR">
      <data key="d0">2684594</data>
    </edge>
    <edge source="EST" target="PAN">
      <data key="d0">31311</data>
    </edge>
    <edge source="EST" target="PRY">
      <data key="d0">885677</data>
    </edge>
    <edge source="EST" target="POL">
      <data key="d0">411408</data>
    </edge>
    <edge source="EST" target="RUS">
      <data key="d0">7232684</data>
    </edge>
    <edge source="EST" target="IND">
      <data key="d0">24257890</data>
    </edge>
    <edge source="EST" target="SGP">
      <data key="d0">6179681</data>
    </edge>
    <edge source="EST" target="SVN">
      <data key="d0">13591</data>
    </edge>
    <edge source="EST" target="ESP">
      <data key="d0">18823441</data>
    </edge>
    <edge source="EST" target="SWE">
      <data key="d0">36706797</data>
    </edge>
    <edge source="EST" target="CHE">
      <data key="d0">2222112</data>
    </edge>
    <edge source="EST" target="TGO">
      <data key="d0">82709163</data>
    </edge>
    <edge source="EST" target="TUR">
      <data key="d0">3423406</data>
    </edge>
    <edge source="EST" target="UKR">
      <data key="d0">5213585</data>
    </edge>
    <edge source="EST" target="MKD">
      <data key="d0">38304</data>
    </edge>
    <edge source="EST" target="EGY">
      <data key="d0">1154388</data>
    </edge>
    <edge source="EST" target="GBR">
      <data key="d0">4164819</data>
    </edge>
    <edge source="EST" target="TZA">
      <data key="d0">786564</data>
    </edge>
    <edge source="EST" target="USA">
      <data key="d0">186566982</data>
    </edge>
    <edge source="HUN" target="ALB">
      <data key="d0">125592</data>
    </edge>
    <edge source="HUN" target="DZA">
      <data key="d0">97167</data>
    </edge>
    <edge source="HUN" target="AZE">
      <data key="d0">512141</data>
    </edge>
    <edge source="HUN" target="AUS">
      <data key="d0">11307</data>
    </edge>
    <edge source="HUN" target="AUT">
      <data key="d0">110394079</data>
    </edge>
    <edge source="HUN" target="BEL">
      <data key="d0">1202642</data>
    </edge>
    <edge source="HUN" target="BRA">
      <data key="d0">74193</data>
    </edge>
    <edge source="HUN" target="BGR">
      <data key="d0">6221724</data>
    </edge>
    <edge source="HUN" target="BLR">
      <data key="d0">148019</data>
    </edge>
    <edge source="HUN" target="CMR">
      <data key="d0">478609</data>
    </edge>
    <edge source="HUN" target="CAN">
      <data key="d0">1947417</data>
    </edge>
    <edge source="HUN" target="CHN">
      <data key="d0">4839578</data>
    </edge>
    <edge source="HUN" target="HRV">
      <data key="d0">85360922</data>
    </edge>
    <edge source="HUN" target="CZE">
      <data key="d0">45770363</data>
    </edge>
    <edge source="HUN" target="BEN">
      <data key="d0">79874</data>
    </edge>
    <edge source="HUN" target="DNK">
      <data key="d0">492611</data>
    </edge>
    <edge source="HUN" target="ETH">
      <data key="d0">2499325</data>
    </edge>
    <edge source="HUN" target="EST">
      <data key="d0">13253</data>
    </edge>
    <edge source="HUN" target="FIN">
      <data key="d0">14232</data>
    </edge>
    <edge source="HUN" target="FRA">
      <data key="d0">2876864</data>
    </edge>
    <edge source="HUN" target="GEO">
      <data key="d0">1404109</data>
    </edge>
    <edge source="HUN" target="DEU">
      <data key="d0">50548590</data>
    </edge>
    <edge source="HUN" target="GRC">
      <data key="d0">3215484</data>
    </edge>
    <edge source="HUN" target="HKG">
      <data key="d0">26463</data>
    </edge>
    <edge source="HUN" target="IDN">
      <data key="d0">550733</data>
    </edge>
    <edge source="HUN" target="IRL">
      <data key="d0">622690</data>
    </edge>
    <edge source="HUN" target="ISR">
      <data key="d0">3560995</data>
    </edge>
    <edge source="HUN" target="ITA">
      <data key="d0">25160495</data>
    </edge>
    <edge source="HUN" target="JPN">
      <data key="d0">10954</data>
    </edge>
    <edge source="HUN" target="KAZ">
      <data key="d0">209140</data>
    </edge>
    <edge source="HUN" target="JOR">
      <data key="d0">55106</data>
    </edge>
    <edge source="HUN" target="KOR">
      <data key="d0">350206</data>
    </edge>
    <edge source="HUN" target="LBN">
      <data key="d0">28765</data>
    </edge>
    <edge source="HUN" target="LVA">
      <data key="d0">767139</data>
    </edge>
    <edge source="HUN" target="LTU">
      <data key="d0">612810</data>
    </edge>
    <edge source="HUN" target="MUS">
      <data key="d0">56123</data>
    </edge>
    <edge source="HUN" target="MDA">
      <data key="d0">980913</data>
    </edge>
    <edge source="HUN" target="MAR">
      <data key="d0">21801</data>
    </edge>
    <edge source="HUN" target="OMN">
      <data key="d0">21903</data>
    </edge>
    <edge source="HUN" target="NLD">
      <data key="d0">15014834</data>
    </edge>
    <edge source="HUN" target="NER">
      <data key="d0">16339</data>
    </edge>
    <edge source="HUN" target="NOR">
      <data key="d0">1657578</data>
    </edge>
    <edge source="HUN" target="PAK">
      <data key="d0">92778</data>
    </edge>
    <edge source="HUN" target="PAN">
      <data key="d0">39368</data>
    </edge>
    <edge source="HUN" target="PHL">
      <data key="d0">75230</data>
    </edge>
    <edge source="HUN" target="POL">
      <data key="d0">49396692</data>
    </edge>
    <edge source="HUN" target="PRT">
      <data key="d0">17054</data>
    </edge>
    <edge source="HUN" target="ROU">
      <data key="d0">242263042</data>
    </edge>
    <edge source="HUN" target="RUS">
      <data key="d0">5635196</data>
    </edge>
    <edge source="HUN" target="SAU">
      <data key="d0">131400</data>
    </edge>
    <edge source="HUN" target="SRB">
      <data key="d0">136529091</data>
    </edge>
    <edge source="HUN" target="IND">
      <data key="d0">221084</data>
    </edge>
    <edge source="HUN" target="SVK">
      <data key="d0">103826729</data>
    </edge>
    <edge source="HUN" target="SVN">
      <data key="d0">75700265</data>
    </edge>
    <edge source="HUN" target="ESP">
      <data key="d0">1242618</data>
    </edge>
    <edge source="HUN" target="SWE">
      <data key="d0">1296632</data>
    </edge>
    <edge source="HUN" target="CHE">
      <data key="d0">5464210</data>
    </edge>
    <edge source="HUN" target="THA">
      <data key="d0">88975</data>
    </edge>
    <edge source="HUN" target="ARE">
      <data key="d0">7261915</data>
    </edge>
    <edge source="HUN" target="TUN">
      <data key="d0">67383</data>
    </edge>
    <edge source="HUN" target="TUR">
      <data key="d0">3011596</data>
    </edge>
    <edge source="HUN" target="UGA">
      <data key="d0">3201996</data>
    </edge>
    <edge source="HUN" target="UKR">
      <data key="d0">40864912</data>
    </edge>
    <edge source="HUN" target="MKD">
      <data key="d0">843178</data>
    </edge>
    <edge source="HUN" target="EGY">
      <data key="d0">1016154</data>
    </edge>
    <edge source="HUN" target="GBR">
      <data key="d0">4662852</data>
    </edge>
    <edge source="HUN" target="TZA">
      <data key="d0">355279</data>
    </edge>
    <edge source="HUN" target="USA">
      <data key="d0">819088</data>
    </edge>
    <edge source="JOR" target="BEL">
      <data key="d0">15124</data>
    </edge>
    <edge source="JOR" target="PSE">
      <data key="d0">456889</data>
    </edge>
    <edge source="JOR" target="ITA">
      <data key="d0">21127</data>
    </edge>
    <edge source="JOR" target="LBN">
      <data key="d0">22010</data>
    </edge>
    <edge source="JOR" target="NLD">
      <data key="d0">29292</data>
    </edge>
    <edge source="JOR" target="RUS">
      <data key="d0">17215</data>
    </edge>
    <edge source="JOR" target="SAU">
      <data key="d0">50438</data>
    </edge>
    <edge source="JOR" target="ARE">
      <data key="d0">83192</data>
    </edge>
    <edge source="JOR" target="TUR">
      <data key="d0">43549</data>
    </edge>
    <edge source="JOR" target="GBR">
      <data key="d0">117985</data>
    </edge>
    <edge source="JOR" target="USA">
      <data key="d0">18411</data>
    </edge>
    <edge source="LVA" target="AZE">
      <data key="d0">448040</data>
    </edge>
    <edge source="LVA" target="AUT">
      <data key="d0">86654</data>
    </edge>
    <edge source="LVA" target="ARM">
      <data key="d0">63744</data>
    </edge>
    <edge source="LVA" target="BEL">
      <data key="d0">71199</data>
    </edge>
    <edge source="LVA" target="BRA">
      <data key="d0">70123</data>
    </edge>
    <edge source="LVA" target="BGR">
      <data key="d0">1336462</data>
    </edge>
    <edge source="LVA" target="BLR">
      <data key="d0">271260</data>
    </edge>
    <edge source="LVA" target="CMR">
      <data key="d0">131392</data>
    </edge>
    <edge source="LVA" target="CAF">
      <data key="d0">18596</data>
    </edge>
    <edge source="LVA" target="CHN">
      <data key="d0">76770</data>
    </edge>
    <edge source="LVA" target="CZE">
      <data key="d0">1998971</data>
    </edge>
    <edge source="LVA" target="EST">
      <data key="d0">4578146</data>
    </edge>
    <edge source="LVA" target="FRA">
      <data key="d0">122490</data>
    </edge>
    <edge source="LVA" target="DEU">
      <data key="d0">1503616</data>
    </edge>
    <edge source="LVA" target="GHA">
      <data key="d0">60918</data>
    </edge>
    <edge source="LVA" target="HKG">
      <data key="d0">50752</data>
    </edge>
    <edge source="LVA" target="HUN">
      <data key="d0">14313</data>
    </edge>
    <edge source="LVA" target="ISR">
      <data key="d0">119928</data>
    </edge>
    <edge source="LVA" target="KGZ">
      <data key="d0">76351</data>
    </edge>
    <edge source="LVA" target="LBN">
      <data key="d0">171010</data>
    </edge>
    <edge source="LVA" target="LTU">
      <data key="d0">203491004</data>
    </edge>
    <edge source="LVA" target="MDG">
      <data key="d0">51852</data>
    </edge>
    <edge source="LVA" target="MEX">
      <data key="d0">45345</data>
    </edge>
    <edge source="LVA" target="MAR">
      <data key="d0">162553</data>
    </edge>
    <edge source="LVA" target="NLD">
      <data key="d0">14997</data>
    </edge>
    <edge source="LVA" target="NOR">
      <data key="d0">958225</data>
    </edge>
    <edge source="LVA" target="PAN">
      <data key="d0">112020</data>
    </edge>
    <edge source="LVA" target="POL">
      <data key="d0">54367673</data>
    </edge>
    <edge source="LVA" target="ROU">
      <data key="d0">102060</data>
    </edge>
    <edge source="LVA" target="RUS">
      <data key="d0">889232</data>
    </edge>
    <edge source="LVA" target="SGP">
      <data key="d0">94589</data>
    </edge>
    <edge source="LVA" target="SVK">
      <data key="d0">2985009</data>
    </edge>
    <edge source="LVA" target="VNM">
      <data key="d0">11512</data>
    </edge>
    <edge source="LVA" target="SVN">
      <data key="d0">28962</data>
    </edge>
    <edge source="LVA" target="ZAF">
      <data key="d0">285572</data>
    </edge>
    <edge source="LVA" target="ESP">
      <data key="d0">14724</data>
    </edge>
    <edge source="LVA" target="SWE">
      <data key="d0">42332</data>
    </edge>
    <edge source="LVA" target="CHE">
      <data key="d0">177191</data>
    </edge>
    <edge source="LVA" target="THA">
      <data key="d0">52015</data>
    </edge>
    <edge source="LVA" target="ARE">
      <data key="d0">17741</data>
    </edge>
    <edge source="LVA" target="TUN">
      <data key="d0">164460</data>
    </edge>
    <edge source="LVA" target="TUR">
      <data key="d0">123280</data>
    </edge>
    <edge source="LVA" target="UKR">
      <data key="d0">71100</data>
    </edge>
    <edge source="LVA" target="EGY">
      <data key="d0">142940</data>
    </edge>
    <edge source="LVA" target="GBR">
      <data key="d0">352179</data>
    </edge>
    <edge source="LVA" target="USA">
      <data key="d0">27783</data>
    </edge>
    <edge source="LVA" target="URY">
      <data key="d0">17153</data>
    </edge>
    <edge source="LTU" target="ALB">
      <data key="d0">326325</data>
    </edge>
    <edge source="LTU" target="DZA">
      <data key="d0">29040192</data>
    </edge>
    <edge source="LTU" target="AZE">
      <data key="d0">1858506</data>
    </edge>
    <edge source="LTU" target="ARG">
      <data key="d0">22913</data>
    </edge>
    <edge source="LTU" target="AUS">
      <data key="d0">70861</data>
    </edge>
    <edge source="LTU" target="AUT">
      <data key="d0">61808</data>
    </edge>
    <edge source="LTU" target="ARM">
      <data key="d0">612115</data>
    </edge>
    <edge source="LTU" target="BEL">
      <data key="d0">33329</data>
    </edge>
    <edge source="LTU" target="BGR">
      <data key="d0">725181</data>
    </edge>
    <edge source="LTU" target="BLR">
      <data key="d0">2673412</data>
    </edge>
    <edge source="LTU" target="CMR">
      <data key="d0">56631</data>
    </edge>
    <edge source="LTU" target="CAN">
      <data key="d0">36448592</data>
    </edge>
    <edge source="LTU" target="CHL">
      <data key="d0">3263017</data>
    </edge>
    <edge source="LTU" target="CHN">
      <data key="d0">2519497</data>
    </edge>
    <edge source="LTU" target="HRV">
      <data key="d0">1475247</data>
    </edge>
    <edge source="LTU" target="CZE">
      <data key="d0">1469447</data>
    </edge>
    <edge source="LTU" target="BEN">
      <data key="d0">98101</data>
    </edge>
    <edge source="LTU" target="DNK">
      <data key="d0">22104</data>
    </edge>
    <edge source="LTU" target="ECU">
      <data key="d0">135868</data>
    </edge>
    <edge source="LTU" target="EST">
      <data key="d0">301822716</data>
    </edge>
    <edge source="LTU" target="FIN">
      <data key="d0">27445948</data>
    </edge>
    <edge source="LTU" target="FRA">
      <data key="d0">116745218</data>
    </edge>
    <edge source="LTU" target="GEO">
      <data key="d0">557714</data>
    </edge>
    <edge source="LTU" target="PSE">
      <data key="d0">211486</data>
    </edge>
    <edge source="LTU" target="DEU">
      <data key="d0">21639527</data>
    </edge>
    <edge source="LTU" target="GRC">
      <data key="d0">1920924</data>
    </edge>
    <edge source="LTU" target="GTM">
      <data key="d0">48483</data>
    </edge>
    <edge source="LTU" target="HUN">
      <data key="d0">1383045</data>
    </edge>
    <edge source="LTU" target="ISR">
      <data key="d0">243464</data>
    </edge>
    <edge source="LTU" target="ITA">
      <data key="d0">1919976</data>
    </edge>
    <edge source="LTU" target="KAZ">
      <data key="d0">3266280</data>
    </edge>
    <edge source="LTU" target="JOR">
      <data key="d0">60921</data>
    </edge>
    <edge source="LTU" target="KOR">
      <data key="d0">16028</data>
    </edge>
    <edge source="LTU" target="KGZ">
      <data key="d0">679540</data>
    </edge>
    <edge source="LTU" target="LBN">
      <data key="d0">183361</data>
    </edge>
    <edge source="LTU" target="LVA">
      <data key="d0">392057102</data>
    </edge>
    <edge source="LTU" target="MYS">
      <data key="d0">13948615</data>
    </edge>
    <edge source="LTU" target="MRT">
      <data key="d0">648277</data>
    </edge>
    <edge source="LTU" target="MEX">
      <data key="d0">454718</data>
    </edge>
    <edge source="LTU" target="MDA">
      <data key="d0">13833014</data>
    </edge>
    <edge source="LTU" target="MAR">
      <data key="d0">178042</data>
    </edge>
    <edge source="LTU" target="OMN">
      <data key="d0">737324</data>
    </edge>
    <edge source="LTU" target="NLD">
      <data key="d0">55213744</data>
    </edge>
    <edge source="LTU" target="NOR">
      <data key="d0">57063671</data>
    </edge>
    <edge source="LTU" target="PRY">
      <data key="d0">255860</data>
    </edge>
    <edge source="LTU" target="POL">
      <data key="d0">531028569</data>
    </edge>
    <edge source="LTU" target="PRT">
      <data key="d0">840728</data>
    </edge>
    <edge source="LTU" target="ROU">
      <data key="d0">1689643</data>
    </edge>
    <edge source="LTU" target="RUS">
      <data key="d0">12182420</data>
    </edge>
    <edge source="LTU" target="SEN">
      <data key="d0">163340</data>
    </edge>
    <edge source="LTU" target="SRB">
      <data key="d0">736598</data>
    </edge>
    <edge source="LTU" target="SGP">
      <data key="d0">88023539</data>
    </edge>
    <edge source="LTU" target="SVK">
      <data key="d0">536026</data>
    </edge>
    <edge source="LTU" target="VNM">
      <data key="d0">17773</data>
    </edge>
    <edge source="LTU" target="SVN">
      <data key="d0">4125447</data>
    </edge>
    <edge source="LTU" target="ESP">
      <data key="d0">932055</data>
    </edge>
    <edge source="LTU" target="SWE">
      <data key="d0">11404544</data>
    </edge>
    <edge source="LTU" target="TGO">
      <data key="d0">1384607</data>
    </edge>
    <edge source="LTU" target="ARE">
      <data key="d0">10733844</data>
    </edge>
    <edge source="LTU" target="TUN">
      <data key="d0">468636</data>
    </edge>
    <edge source="LTU" target="TUR">
      <data key="d0">531801</data>
    </edge>
    <edge source="LTU" target="UKR">
      <data key="d0">388222446</data>
    </edge>
    <edge source="LTU" target="MKD">
      <data key="d0">184267</data>
    </edge>
    <edge source="LTU" target="EGY">
      <data key="d0">126845549</data>
    </edge>
    <edge source="LTU" target="GBR">
      <data key="d0">97476402</data>
    </edge>
    <edge source="LTU" target="TZA">
      <data key="d0">43127</data>
    </edge>
    <edge source="LTU" target="USA">
      <data key="d0">819737778</data>
    </edge>
    <edge source="LTU" target="URY">
      <data key="d0">22676</data>
    </edge>
    <edge source="MDA" target="BGR">
      <data key="d0">3491239</data>
    </edge>
    <edge source="MDA" target="PAN">
      <data key="d0">405274</data>
    </edge>
    <edge source="MDA" target="ROU">
      <data key="d0">187004</data>
    </edge>
    <edge source="MDA" target="SRB">
      <data key="d0">343629</data>
    </edge>
    <edge source="MDA" target="UKR">
      <data key="d0">1909301</data>
    </edge>
    <edge source="MAR" target="DZA">
      <data key="d0">42826</data>
    </edge>
    <edge source="MAR" target="CMR">
      <data key="d0">195413</data>
    </edge>
    <edge source="MAR" target="CHN">
      <data key="d0">652449</data>
    </edge>
    <edge source="MAR" target="BEN">
      <data key="d0">70520</data>
    </edge>
    <edge source="MAR" target="ETH">
      <data key="d0">689908</data>
    </edge>
    <edge source="MAR" target="FRA">
      <data key="d0">1289826</data>
    </edge>
    <edge source="MAR" target="GMB">
      <data key="d0">394500</data>
    </edge>
    <edge source="MAR" target="GHA">
      <data key="d0">13710216</data>
    </edge>
    <edge source="MAR" target="CIV">
      <data key="d0">3640995</data>
    </edge>
    <edge source="MAR" target="JOR">
      <data key="d0">179104</data>
    </edge>
    <edge source="MAR" target="LTU">
      <data key="d0">1392797</data>
    </edge>
    <edge source="MAR" target="MRT">
      <data key="d0">5037238</data>
    </edge>
    <edge source="MAR" target="NLD">
      <data key="d0">529913</data>
    </edge>
    <edge source="MAR" target="NER">
      <data key="d0">713071</data>
    </edge>
    <edge source="MAR" target="PRT">
      <data key="d0">87071</data>
    </edge>
    <edge source="MAR" target="SEN">
      <data key="d0">2534913</data>
    </edge>
    <edge source="MAR" target="ESP">
      <data key="d0">24685</data>
    </edge>
    <edge source="MAR" target="CHE">
      <data key="d0">43515</data>
    </edge>
    <edge source="MAR" target="TGO">
      <data key="d0">81808</data>
    </edge>
    <edge source="MAR" target="ARE">
      <data key="d0">53434</data>
    </edge>
    <edge source="MAR" target="TUN">
      <data key="d0">833534</data>
    </edge>
    <edge source="MAR" target="GBR">
      <data key="d0">647095</data>
    </edge>
    <edge source="MAR" target="BFA">
      <data key="d0">15889341</data>
    </edge>
    <edge source="SWE" target="ALB">
      <data key="d0">23388</data>
    </edge>
    <edge source="SWE" target="DZA">
      <data key="d0">13479753</data>
    </edge>
    <edge source="SWE" target="AZE">
      <data key="d0">11811</data>
    </edge>
    <edge source="SWE" target="ARG">
      <data key="d0">213766</data>
    </edge>
    <edge source="SWE" target="AUS">
      <data key="d0">1027198</data>
    </edge>
    <edge source="SWE" target="AUT">
      <data key="d0">3612149</data>
    </edge>
    <edge source="SWE" target="ARM">
      <data key="d0">18944</data>
    </edge>
    <edge source="SWE" target="BEL">
      <data key="d0">296179768</data>
    </edge>
    <edge source="SWE" target="BRA">
      <data key="d0">467057</data>
    </edge>
    <edge source="SWE" target="BGR">
      <data key="d0">201604</data>
    </edge>
    <edge source="SWE" target="BLR">
      <data key="d0">111210</data>
    </edge>
    <edge source="SWE" target="CAN">
      <data key="d0">4874747</data>
    </edge>
    <edge source="SWE" target="CHL">
      <data key="d0">88173</data>
    </edge>
    <edge source="SWE" target="CHN">
      <data key="d0">5485523</data>
    </edge>
    <edge source="SWE" target="COL">
      <data key="d0">443903</data>
    </edge>
    <edge source="SWE" target="CRI">
      <data key="d0">75660</data>
    </edge>
    <edge source="SWE" target="HRV">
      <data key="d0">150852</data>
    </edge>
    <edge source="SWE" target="CZE">
      <data key="d0">1180857</data>
    </edge>
    <edge source="SWE" target="BEN">
      <data key="d0">2125729</data>
    </edge>
    <edge source="SWE" target="DNK">
      <data key="d0">463049519</data>
    </edge>
    <edge source="SWE" target="ECU">
      <data key="d0">489042</data>
    </edge>
    <edge source="SWE" target="EST">
      <data key="d0">32019719</data>
    </edge>
    <edge source="SWE" target="FIN">
      <data key="d0">885525534</data>
    </edge>
    <edge source="SWE" target="FRA">
      <data key="d0">158977260</data>
    </edge>
    <edge source="SWE" target="DEU">
      <data key="d0">341047999</data>
    </edge>
    <edge source="SWE" target="GHA">
      <data key="d0">219730</data>
    </edge>
    <edge source="SWE" target="GRC">
      <data key="d0">79088053</data>
    </edge>
    <edge source="SWE" target="GTM">
      <data key="d0">29118</data>
    </edge>
    <edge source="SWE" target="HKG">
      <data key="d0">55196</data>
    </edge>
    <edge source="SWE" target="HUN">
      <data key="d0">519797</data>
    </edge>
    <edge source="SWE" target="IDN">
      <data key="d0">193301</data>
    </edge>
    <edge source="SWE" target="IRL">
      <data key="d0">208123027</data>
    </edge>
    <edge source="SWE" target="ISR">
      <data key="d0">343101</data>
    </edge>
    <edge source="SWE" target="ITA">
      <data key="d0">30776182</data>
    </edge>
    <edge source="SWE" target="JPN">
      <data key="d0">1854663</data>
    </edge>
    <edge source="SWE" target="KAZ">
      <data key="d0">33328</data>
    </edge>
    <edge source="SWE" target="JOR">
      <data key="d0">64200</data>
    </edge>
    <edge source="SWE" target="KOR">
      <data key="d0">1246460</data>
    </edge>
    <edge source="SWE" target="LBN">
      <data key="d0">25844</data>
    </edge>
    <edge source="SWE" target="LVA">
      <data key="d0">34226136</data>
    </edge>
    <edge source="SWE" target="LTU">
      <data key="d0">1357202</data>
    </edge>
    <edge source="SWE" target="MYS">
      <data key="d0">292817</data>
    </edge>
    <edge source="SWE" target="MRT">
      <data key="d0">35055707</data>
    </edge>
    <edge source="SWE" target="MEX">
      <data key="d0">256683</data>
    </edge>
    <edge source="SWE" target="MAR">
      <data key="d0">55433730</data>
    </edge>
    <edge source="SWE" target="OMN">
      <data key="d0">126412</data>
    </edge>
    <edge source="SWE" target="NLD">
      <data key="d0">994592124</data>
    </edge>
    <edge source="SWE" target="NZL">
      <data key="d0">235750</data>
    </edge>
    <edge source="SWE" target="NIC">
      <data key="d0">18360</data>
    </edge>
    <edge source="SWE" target="NOR">
      <data key="d0">819895249</data>
    </edge>
    <edge source="SWE" target="PRY">
      <data key="d0">431624</data>
    </edge>
    <edge source="SWE" target="PER">
      <data key="d0">908972</data>
    </edge>
    <edge source="SWE" target="PHL">
      <data key="d0">39292</data>
    </edge>
    <edge source="SWE" target="POL">
      <data key="d0">26412929</data>
    </edge>
    <edge source="SWE" target="PRT">
      <data key="d0">18821089</data>
    </edge>
    <edge source="SWE" target="ROU">
      <data key="d0">1103092</data>
    </edge>
    <edge source="SWE" target="RUS">
      <data key="d0">14053576</data>
    </edge>
    <edge source="SWE" target="SAU">
      <data key="d0">1809875</data>
    </edge>
    <edge source="SWE" target="SEN">
      <data key="d0">4648352</data>
    </edge>
    <edge source="SWE" target="SRB">
      <data key="d0">348714</data>
    </edge>
    <edge source="SWE" target="IND">
      <data key="d0">816122</data>
    </edge>
    <edge source="SWE" target="SGP">
      <data key="d0">2034516</data>
    </edge>
    <edge source="SWE" target="SVK">
      <data key="d0">92382</data>
    </edge>
    <edge source="SWE" target="VNM">
      <data key="d0">851905</data>
    </edge>
    <edge source="SWE" target="ZAF">
      <data key="d0">870733</data>
    </edge>
    <edge source="SWE" target="ESP">
      <data key="d0">232326615</data>
    </edge>
    <edge source="SWE" target="CHE">
      <data key="d0">5969185</data>
    </edge>
    <edge source="SWE" target="THA">
      <data key="d0">2593956</data>
    </edge>
    <edge source="SWE" target="TGO">
      <data key="d0">30053</data>
    </edge>
    <edge source="SWE" target="ARE">
      <data key="d0">43763502</data>
    </edge>
    <edge source="SWE" target="TUN">
      <data key="d0">67474</data>
    </edge>
    <edge source="SWE" target="TUR">
      <data key="d0">7854253</data>
    </edge>
    <edge source="SWE" target="UGA">
      <data key="d0">153893</data>
    </edge>
    <edge source="SWE" target="UKR">
      <data key="d0">1365271</data>
    </edge>
    <edge source="SWE" target="MKD">
      <data key="d0">36836</data>
    </edge>
    <edge source="SWE" target="EGY">
      <data key="d0">94955</data>
    </edge>
    <edge source="SWE" target="GBR">
      <data key="d0">1306072980</data>
    </edge>
    <edge source="SWE" target="TZA">
      <data key="d0">23271</data>
    </edge>
    <edge source="SWE" target="USA">
      <data key="d0">250714326</data>
    </edge>
    <edge source="SWE" target="BFA">
      <data key="d0">13097</data>
    </edge>
    <edge source="SWE" target="URY">
      <data key="d0">76128</data>
    </edge>
    <edge source="CMR" target="CAF">
      <data key="d0">14360247</data>
    </edge>
    <edge source="CMR" target="FRA">
      <data key="d0">10284854</data>
    </edge>
    <edge source="CMR" target="GHA">
      <data key="d0">302111</data>
    </edge>
    <edge source="CMR" target="SEN">
      <data key="d0">7252216</data>
    </edge>
    <edge source="CMR" target="TGO">
      <data key="d0">39121105</data>
    </edge>
    <edge source="CMR" target="ARE">
      <data key="d0">11111</data>
    </edge>
    <edge source="CMR" target="USA">
      <data key="d0">37582963</data>
    </edge>
    <edge source="LKA" target="BEL">
      <data key="d0">33119</data>
    </edge>
    <edge source="LKA" target="CHN">
      <data key="d0">3398202</data>
    </edge>
    <edge source="LKA" target="DEU">
      <data key="d0">156404</data>
    </edge>
    <edge source="LKA" target="ITA">
      <data key="d0">65557</data>
    </edge>
    <edge source="LKA" target="OMN">
      <data key="d0">143130</data>
    </edge>
    <edge source="LKA" target="NAM">
      <data key="d0">24927</data>
    </edge>
    <edge source="LKA" target="NOR">
      <data key="d0">159848</data>
    </edge>
    <edge source="LKA" target="PAK">
      <data key="d0">18437</data>
    </edge>
    <edge source="LKA" target="PRT">
      <data key="d0">260911</data>
    </edge>
    <edge source="LKA" target="SRB">
      <data key="d0">78005</data>
    </edge>
    <edge source="LKA" target="IND">
      <data key="d0">15235432</data>
    </edge>
    <edge source="LKA" target="SGP">
      <data key="d0">18242867</data>
    </edge>
    <edge source="LKA" target="VNM">
      <data key="d0">10657</data>
    </edge>
    <edge source="LKA" target="ZAF">
      <data key="d0">1018895</data>
    </edge>
    <edge source="LKA" target="ARE">
      <data key="d0">30144295</data>
    </edge>
    <edge source="LKA" target="GBR">
      <data key="d0">273676</data>
    </edge>
    <edge source="BEN" target="BEL">
      <data key="d0">300088</data>
    </edge>
    <edge source="BEN" target="COL">
      <data key="d0">32452</data>
    </edge>
    <edge source="BEN" target="FRA">
      <data key="d0">119619</data>
    </edge>
    <edge source="BEN" target="CIV">
      <data key="d0">405756</data>
    </edge>
    <edge source="BEN" target="KOR">
      <data key="d0">1188334</data>
    </edge>
    <edge source="BEN" target="MYS">
      <data key="d0">112982</data>
    </edge>
    <edge source="BEN" target="NLD">
      <data key="d0">809706</data>
    </edge>
    <edge source="BEN" target="RUS">
      <data key="d0">225773</data>
    </edge>
    <edge source="BEN" target="SEN">
      <data key="d0">88580</data>
    </edge>
    <edge source="BEN" target="IND">
      <data key="d0">5136308</data>
    </edge>
    <edge source="BEN" target="ESP">
      <data key="d0">32688</data>
    </edge>
    <edge source="BEN" target="TGO">
      <data key="d0">964844</data>
    </edge>
    <edge source="BEN" target="ARE">
      <data key="d0">24523</data>
    </edge>
    <edge source="BEN" target="GBR">
      <data key="d0">16627</data>
    </edge>
    <edge source="BEN" target="USA">
      <data key="d0">524662</data>
    </edge>
    <edge source="BEN" target="BFA">
      <data key="d0">118564</data>
    </edge>
    <edge source="SLV" target="CRI">
      <data key="d0">15187049</data>
    </edge>
    <edge source="SLV" target="GTM">
      <data key="d0">14481365</data>
    </edge>
    <edge source="SLV" target="HND">
      <data key="d0">11722330</data>
    </edge>
    <edge source="SLV" target="JAM">
      <data key="d0">2039690</data>
    </edge>
    <edge source="SLV" target="MEX">
      <data key="d0">954683</data>
    </edge>
    <edge source="SLV" target="NIC">
      <data key="d0">9317297</data>
    </edge>
    <edge source="SLV" target="PAN">
      <data key="d0">5498546</data>
    </edge>
    <edge source="SLV" target="ESP">
      <data key="d0">6205749</data>
    </edge>
    <edge source="SLV" target="USA">
      <data key="d0">12418107</data>
    </edge>
    <edge source="ETH" target="MYS">
      <data key="d0">136046</data>
    </edge>
    <edge source="GMB" target="SEN">
      <data key="d0">618633</data>
    </edge>
    <edge source="GTM" target="CRI">
      <data key="d0">1093720</data>
    </edge>
    <edge source="GTM" target="SLV">
      <data key="d0">61712375</data>
    </edge>
    <edge source="GTM" target="HND">
      <data key="d0">56168122</data>
    </edge>
    <edge source="GTM" target="MEX">
      <data key="d0">813420</data>
    </edge>
    <edge source="GTM" target="NIC">
      <data key="d0">3518703</data>
    </edge>
    <edge source="GTM" target="PAN">
      <data key="d0">1930312</data>
    </edge>
    <edge source="GTM" target="USA">
      <data key="d0">84487671</data>
    </edge>
    <edge source="HND" target="ARG">
      <data key="d0">14300</data>
    </edge>
    <edge source="HND" target="BEL">
      <data key="d0">11908</data>
    </edge>
    <edge source="HND" target="CRI">
      <data key="d0">81685</data>
    </edge>
    <edge source="HND" target="FRA">
      <data key="d0">23950</data>
    </edge>
    <edge source="HND" target="MEX">
      <data key="d0">21818</data>
    </edge>
    <edge source="HND" target="PAN">
      <data key="d0">12788</data>
    </edge>
    <edge source="HND" target="USA">
      <data key="d0">463871</data>
    </edge>
    <edge source="CIV" target="BEL">
      <data key="d0">7622701</data>
    </edge>
    <edge source="CIV" target="CMR">
      <data key="d0">13924489</data>
    </edge>
    <edge source="CIV" target="CAN">
      <data key="d0">170510660</data>
    </edge>
    <edge source="CIV" target="COL">
      <data key="d0">44580937</data>
    </edge>
    <edge source="CIV" target="BEN">
      <data key="d0">9507194</data>
    </edge>
    <edge source="CIV" target="DNK">
      <data key="d0">50047</data>
    </edge>
    <edge source="CIV" target="FRA">
      <data key="d0">317155</data>
    </edge>
    <edge source="CIV" target="GMB">
      <data key="d0">5116961</data>
    </edge>
    <edge source="CIV" target="GHA">
      <data key="d0">18424061</data>
    </edge>
    <edge source="CIV" target="IRL">
      <data key="d0">76191156</data>
    </edge>
    <edge source="CIV" target="ITA">
      <data key="d0">25973321</data>
    </edge>
    <edge source="CIV" target="MYS">
      <data key="d0">68970</data>
    </edge>
    <edge source="CIV" target="MRT">
      <data key="d0">217883</data>
    </edge>
    <edge source="CIV" target="MAR">
      <data key="d0">47201</data>
    </edge>
    <edge source="CIV" target="NAM">
      <data key="d0">5854855</data>
    </edge>
    <edge source="CIV" target="NLD">
      <data key="d0">147245489</data>
    </edge>
    <edge source="CIV" target="NER">
      <data key="d0">510285</data>
    </edge>
    <edge source="CIV" target="PAN">
      <data key="d0">243379</data>
    </edge>
    <edge source="CIV" target="PRT">
      <data key="d0">15218</data>
    </edge>
    <edge source="CIV" target="SEN">
      <data key="d0">9400816</data>
    </edge>
    <edge source="CIV" target="IND">
      <data key="d0">41544855</data>
    </edge>
    <edge source="CIV" target="ESP">
      <data key="d0">100090849</data>
    </edge>
    <edge source="CIV" target="CHE">
      <data key="d0">47267</data>
    </edge>
    <edge source="CIV" target="TGO">
      <data key="d0">145977569</data>
    </edge>
    <edge source="CIV" target="EGY">
      <data key="d0">105406</data>
    </edge>
    <edge source="CIV" target="USA">
      <data key="d0">12804</data>
    </edge>
    <edge source="CIV" target="BFA">
      <data key="d0">33183395</data>
    </edge>
    <edge source="JAM" target="DEU">
      <data key="d0">35016</data>
    </edge>
    <edge source="JAM" target="PAN">
      <data key="d0">49781</data>
    </edge>
    <edge source="JAM" target="USA">
      <data key="d0">172507369</data>
    </edge>
    <edge source="KGZ" target="AZE">
      <data key="d0">11680</data>
    </edge>
    <edge source="KGZ" target="BEL">
      <data key="d0">71421</data>
    </edge>
    <edge source="KGZ" target="KHM">
      <data key="d0">38125</data>
    </edge>
    <edge source="KGZ" target="CHN">
      <data key="d0">5567671</data>
    </edge>
    <edge source="KGZ" target="FRA">
      <data key="d0">12823</data>
    </edge>
    <edge source="KGZ" target="GEO">
      <data key="d0">40390</data>
    </edge>
    <edge source="KGZ" target="DEU">
      <data key="d0">27948</data>
    </edge>
    <edge source="KGZ" target="HKG">
      <data key="d0">209962</data>
    </edge>
    <edge source="KGZ" target="KAZ">
      <data key="d0">237346</data>
    </edge>
    <edge source="KGZ" target="JOR">
      <data key="d0">26312</data>
    </edge>
    <edge source="KGZ" target="KOR">
      <data key="d0">14580</data>
    </edge>
    <edge source="KGZ" target="MDA">
      <data key="d0">13487</data>
    </edge>
    <edge source="KGZ" target="PAK">
      <data key="d0">26769</data>
    </edge>
    <edge source="KGZ" target="RUS">
      <data key="d0">2929236</data>
    </edge>
    <edge source="KGZ" target="SAU">
      <data key="d0">343243</data>
    </edge>
    <edge source="KGZ" target="IND">
      <data key="d0">542058</data>
    </edge>
    <edge source="KGZ" target="VNM">
      <data key="d0">18977</data>
    </edge>
    <edge source="KGZ" target="CHE">
      <data key="d0">39544</data>
    </edge>
    <edge source="KGZ" target="THA">
      <data key="d0">18663</data>
    </edge>
    <edge source="KGZ" target="ARE">
      <data key="d0">653317</data>
    </edge>
    <edge source="KGZ" target="TUR">
      <data key="d0">17609230</data>
    </edge>
    <edge source="KGZ" target="UKR">
      <data key="d0">44238</data>
    </edge>
    <edge source="KGZ" target="GBR">
      <data key="d0">26367</data>
    </edge>
    <edge source="MDG" target="CAN">
      <data key="d0">30484</data>
    </edge>
    <edge source="MDG" target="CHN">
      <data key="d0">17145</data>
    </edge>
    <edge source="MDG" target="FRA">
      <data key="d0">21864235</data>
    </edge>
    <edge source="MDG" target="ITA">
      <data key="d0">1247399</data>
    </edge>
    <edge source="MDG" target="MUS">
      <data key="d0">558135</data>
    </edge>
    <edge source="MDG" target="MOZ">
      <data key="d0">7645156</data>
    </edge>
    <edge source="MDG" target="PRT">
      <data key="d0">15296</data>
    </edge>
    <edge source="MDG" target="SGP">
      <data key="d0">13870</data>
    </edge>
    <edge source="MDG" target="ZAF">
      <data key="d0">10070667</data>
    </edge>
    <edge source="MDG" target="ESP">
      <data key="d0">1202621</data>
    </edge>
    <edge source="MDG" target="THA">
      <data key="d0">232350</data>
    </edge>
    <edge source="MDG" target="EGY">
      <data key="d0">136509</data>
    </edge>
    <edge source="MDG" target="TZA">
      <data key="d0">46326</data>
    </edge>
    <edge source="MOZ" target="BGR">
      <data key="d0">773402</data>
    </edge>
    <edge source="MOZ" target="FRA">
      <data key="d0">49541</data>
    </edge>
    <edge source="MOZ" target="GHA">
      <data key="d0">201361</data>
    </edge>
    <edge source="MOZ" target="ITA">
      <data key="d0">2066104</data>
    </edge>
    <edge source="MOZ" target="MWI">
      <data key="d0">869839</data>
    </edge>
    <edge source="MOZ" target="PRT">
      <data key="d0">160137</data>
    </edge>
    <edge source="MOZ" target="SGP">
      <data key="d0">2171040</data>
    </edge>
    <edge source="MOZ" target="ZAF">
      <data key="d0">1200219</data>
    </edge>
    <edge source="MOZ" target="ZWE">
      <data key="d0">653773</data>
    </edge>
    <edge source="MOZ" target="ARE">
      <data key="d0">633625</data>
    </edge>
    <edge source="MOZ" target="TZA">
      <data key="d0">38602</data>
    </edge>
    <edge source="MOZ" target="USA">
      <data key="d0">154193</data>
    </edge>
    <edge source="OMN" target="ARG">
      <data key="d0">104233047</data>
    </edge>
    <edge source="OMN" target="CAN">
      <data key="d0">1844976</data>
    </edge>
    <edge source="OMN" target="LKA">
      <data key="d0">6196476</data>
    </edge>
    <edge source="OMN" target="CHL">
      <data key="d0">10419934</data>
    </edge>
    <edge source="OMN" target="CHN">
      <data key="d0">10143418521</data>
    </edge>
    <edge source="OMN" target="FRA">
      <data key="d0">11454</data>
    </edge>
    <edge source="OMN" target="HKG">
      <data key="d0">1073361</data>
    </edge>
    <edge source="OMN" target="JPN">
      <data key="d0">572486497</data>
    </edge>
    <edge source="OMN" target="JOR">
      <data key="d0">1616691</data>
    </edge>
    <edge source="OMN" target="KOR">
      <data key="d0">408501511</data>
    </edge>
    <edge source="OMN" target="LBN">
      <data key="d0">1107873</data>
    </edge>
    <edge source="OMN" target="MDG">
      <data key="d0">13709485</data>
    </edge>
    <edge source="OMN" target="MYS">
      <data key="d0">130229831</data>
    </edge>
    <edge source="OMN" target="MOZ">
      <data key="d0">52772440</data>
    </edge>
    <edge source="OMN" target="NLD">
      <data key="d0">91870217</data>
    </edge>
    <edge source="OMN" target="PAK">
      <data key="d0">279072090</data>
    </edge>
    <edge source="OMN" target="PHL">
      <data key="d0">161330</data>
    </edge>
    <edge source="OMN" target="SAU">
      <data key="d0">31611720</data>
    </edge>
    <edge source="OMN" target="IND">
      <data key="d0">241451062</data>
    </edge>
    <edge source="OMN" target="SGP">
      <data key="d0">146243550</data>
    </edge>
    <edge source="OMN" target="ZAF">
      <data key="d0">292229225</data>
    </edge>
    <edge source="OMN" target="THA">
      <data key="d0">17264411</data>
    </edge>
    <edge source="OMN" target="ARE">
      <data key="d0">349057779</data>
    </edge>
    <edge source="OMN" target="TZA">
      <data key="d0">29556844</data>
    </edge>
    <edge source="OMN" target="USA">
      <data key="d0">487661888</data>
    </edge>
    <edge source="NAM" target="AUS">
      <data key="d0">75418</data>
    </edge>
    <edge source="NAM" target="BEL">
      <data key="d0">56035</data>
    </edge>
    <edge source="NAM" target="BWA">
      <data key="d0">22592784</data>
    </edge>
    <edge source="NAM" target="CMR">
      <data key="d0">153872</data>
    </edge>
    <edge source="NAM" target="CAN">
      <data key="d0">21017</data>
    </edge>
    <edge source="NAM" target="CHN">
      <data key="d0">113887</data>
    </edge>
    <edge source="NAM" target="DNK">
      <data key="d0">325436</data>
    </edge>
    <edge source="NAM" target="SLV">
      <data key="d0">109792</data>
    </edge>
    <edge source="NAM" target="FRA">
      <data key="d0">45125</data>
    </edge>
    <edge source="NAM" target="DEU">
      <data key="d0">318351</data>
    </edge>
    <edge source="NAM" target="GHA">
      <data key="d0">167254</data>
    </edge>
    <edge source="NAM" target="GRC">
      <data key="d0">29749</data>
    </edge>
    <edge source="NAM" target="HKG">
      <data key="d0">215809</data>
    </edge>
    <edge source="NAM" target="IRL">
      <data key="d0">555957</data>
    </edge>
    <edge source="NAM" target="JPN">
      <data key="d0">319394</data>
    </edge>
    <edge source="NAM" target="KOR">
      <data key="d0">49547</data>
    </edge>
    <edge source="NAM" target="LVA">
      <data key="d0">39751</data>
    </edge>
    <edge source="NAM" target="MWI">
      <data key="d0">29900</data>
    </edge>
    <edge source="NAM" target="MYS">
      <data key="d0">756039</data>
    </edge>
    <edge source="NAM" target="MOZ">
      <data key="d0">36632</data>
    </edge>
    <edge source="NAM" target="NLD">
      <data key="d0">524392</data>
    </edge>
    <edge source="NAM" target="NOR">
      <data key="d0">249092</data>
    </edge>
    <edge source="NAM" target="PAN">
      <data key="d0">1576550</data>
    </edge>
    <edge source="NAM" target="PRT">
      <data key="d0">430584</data>
    </edge>
    <edge source="NAM" target="ROU">
      <data key="d0">27542</data>
    </edge>
    <edge source="NAM" target="RUS">
      <data key="d0">97828</data>
    </edge>
    <edge source="NAM" target="SEN">
      <data key="d0">75825</data>
    </edge>
    <edge source="NAM" target="SGP">
      <data key="d0">1712568</data>
    </edge>
    <edge source="NAM" target="ZAF">
      <data key="d0">1722965</data>
    </edge>
    <edge source="NAM" target="ZWE">
      <data key="d0">154556</data>
    </edge>
    <edge source="NAM" target="ESP">
      <data key="d0">2924560</data>
    </edge>
    <edge source="NAM" target="THA">
      <data key="d0">213580</data>
    </edge>
    <edge source="NAM" target="ARE">
      <data key="d0">77810</data>
    </edge>
    <edge source="NAM" target="UKR">
      <data key="d0">13013</data>
    </edge>
    <edge source="NAM" target="GBR">
      <data key="d0">398567</data>
    </edge>
    <edge source="NAM" target="USA">
      <data key="d0">130713</data>
    </edge>
    <edge source="NIC" target="CRI">
      <data key="d0">2489311</data>
    </edge>
    <edge source="NIC" target="SLV">
      <data key="d0">1339569</data>
    </edge>
    <edge source="NIC" target="GTM">
      <data key="d0">1722595</data>
    </edge>
    <edge source="NIC" target="HND">
      <data key="d0">1253684</data>
    </edge>
    <edge source="NIC" target="MEX">
      <data key="d0">64248</data>
    </edge>
    <edge source="NIC" target="PAN">
      <data key="d0">175073</data>
    </edge>
    <edge source="PER" target="ARG">
      <data key="d0">21748123</data>
    </edge>
    <edge source="PER" target="BOL">
      <data key="d0">52411052</data>
    </edge>
    <edge source="PER" target="BRA">
      <data key="d0">217596437</data>
    </edge>
    <edge source="PER" target="CAN">
      <data key="d0">292504</data>
    </edge>
    <edge source="PER" target="CHL">
      <data key="d0">21864886</data>
    </edge>
    <edge source="PER" target="CHN">
      <data key="d0">42334118</data>
    </edge>
    <edge source="PER" target="COL">
      <data key="d0">44847763</data>
    </edge>
    <edge source="PER" target="CRI">
      <data key="d0">2269475</data>
    </edge>
    <edge source="PER" target="ECU">
      <data key="d0">18795796</data>
    </edge>
    <edge source="PER" target="SLV">
      <data key="d0">15306810</data>
    </edge>
    <edge source="PER" target="FRA">
      <data key="d0">9157528</data>
    </edge>
    <edge source="PER" target="HND">
      <data key="d0">136746</data>
    </edge>
    <edge source="PER" target="JPN">
      <data key="d0">61096622</data>
    </edge>
    <edge source="PER" target="KOR">
      <data key="d0">69300391</data>
    </edge>
    <edge source="PER" target="MEX">
      <data key="d0">19211430</data>
    </edge>
    <edge source="PER" target="NLD">
      <data key="d0">31194719</data>
    </edge>
    <edge source="PER" target="NIC">
      <data key="d0">189610</data>
    </edge>
    <edge source="PER" target="PAN">
      <data key="d0">415394382</data>
    </edge>
    <edge source="PER" target="PRY">
      <data key="d0">3148190</data>
    </edge>
    <edge source="PER" target="ESP">
      <data key="d0">31531013</data>
    </edge>
    <edge source="PER" target="GBR">
      <data key="d0">3899583</data>
    </edge>
    <edge source="PER" target="USA">
      <data key="d0">564926389</data>
    </edge>
    <edge source="PER" target="URY">
      <data key="d0">3646712</data>
    </edge>
    <edge source="ZWE" target="ZAF">
      <data key="d0">247226</data>
    </edge>
    <edge source="TGO" target="BEN">
      <data key="d0">1931701</data>
    </edge>
    <edge source="TGO" target="FRA">
      <data key="d0">363214</data>
    </edge>
    <edge source="TGO" target="GHA">
      <data key="d0">2378302</data>
    </edge>
    <edge source="TGO" target="GRC">
      <data key="d0">34176</data>
    </edge>
    <edge source="TGO" target="CIV">
      <data key="d0">1379383</data>
    </edge>
    <edge source="TGO" target="NER">
      <data key="d0">508004</data>
    </edge>
    <edge source="TGO" target="SEN">
      <data key="d0">612945</data>
    </edge>
    <edge source="TGO" target="ESP">
      <data key="d0">55342</data>
    </edge>
    <edge source="TGO" target="CHE">
      <data key="d0">846910</data>
    </edge>
    <edge source="TGO" target="GBR">
      <data key="d0">183347</data>
    </edge>
    <edge source="TGO" target="BFA">
      <data key="d0">1304800</data>
    </edge>
    <edge source="UGA" target="TZA">
      <data key="d0">263858</data>
    </edge>
    <edge source="TZA" target="BDI">
      <data key="d0">11993850</data>
    </edge>
    <edge source="TZA" target="GMB">
      <data key="d0">13114</data>
    </edge>
    <edge source="TZA" target="MDG">
      <data key="d0">103386</data>
    </edge>
    <edge source="TZA" target="MWI">
      <data key="d0">1692722</data>
    </edge>
    <edge source="TZA" target="MOZ">
      <data key="d0">1216167</data>
    </edge>
    <edge source="TZA" target="ZAF">
      <data key="d0">24479</data>
    </edge>
    <edge source="TZA" target="ZWE">
      <data key="d0">93857</data>
    </edge>
    <edge source="TZA" target="ARE">
      <data key="d0">1124222</data>
    </edge>
    <edge source="TZA" target="UGA">
      <data key="d0">1605167</data>
    </edge>
    <edge source="BFA" target="DZA">
      <data key="d0">221629</data>
    </edge>
    <edge source="BFA" target="AUS">
      <data key="d0">18771</data>
    </edge>
    <edge source="BFA" target="BEL">
      <data key="d0">580170</data>
    </edge>
    <edge source="BFA" target="CMR">
      <data key="d0">523935</data>
    </edge>
    <edge source="BFA" target="CAN">
      <data key="d0">14346</data>
    </edge>
    <edge source="BFA" target="CAF">
      <data key="d0">20799</data>
    </edge>
    <edge source="BFA" target="COL">
      <data key="d0">25916</data>
    </edge>
    <edge source="BFA" target="BEN">
      <data key="d0">163359</data>
    </edge>
    <edge source="BFA" target="ETH">
      <data key="d0">1577506</data>
    </edge>
    <edge source="BFA" target="FRA">
      <data key="d0">720326</data>
    </edge>
    <edge source="BFA" target="DEU">
      <data key="d0">23183</data>
    </edge>
    <edge source="BFA" target="GHA">
      <data key="d0">64280</data>
    </edge>
    <edge source="BFA" target="ITA">
      <data key="d0">19274</data>
    </edge>
    <edge source="BFA" target="CIV">
      <data key="d0">1030320</data>
    </edge>
    <edge source="BFA" target="KOR">
      <data key="d0">38668</data>
    </edge>
    <edge source="BFA" target="MDA">
      <data key="d0">24768</data>
    </edge>
    <edge source="BFA" target="MAR">
      <data key="d0">79002</data>
    </edge>
    <edge source="BFA" target="NER">
      <data key="d0">931642</data>
    </edge>
    <edge source="BFA" target="RUS">
      <data key="d0">18897</data>
    </edge>
    <edge source="BFA" target="SAU">
      <data key="d0">100146</data>
    </edge>
    <edge source="BFA" target="SEN">
      <data key="d0">645234</data>
    </edge>
    <edge source="BFA" target="ZAF">
      <data key="d0">13289</data>
    </edge>
    <edge source="BFA" target="ESP">
      <data key="d0">15564</data>
    </edge>
    <edge source="BFA" target="TGO">
      <data key="d0">323912</data>
    </edge>
    <edge source="BFA" target="ARE">
      <data key="d0">191388</data>
    </edge>
    <edge source="BFA" target="TUN">
      <data key="d0">112307</data>
    </edge>
    <edge source="BFA" target="TUR">
      <data key="d0">840708</data>
    </edge>
    <edge source="BFA" target="UGA">
      <data key="d0">44443</data>
    </edge>
    <edge source="BFA" target="USA">
      <data key="d0">55636</data>
    </edge>
    <edge source="BWA" target="MOZ">
      <data key="d0">65748</data>
    </edge>
    <edge source="BWA" target="NAM">
      <data key="d0">610093</data>
    </edge>
    <edge source="BWA" target="ZAF">
      <data key="d0">610954</data>
    </edge>
    <edge source="BWA" target="ZWE">
      <data key="d0">3733610</data>
    </edge>
    <edge source="PSE" target="ISR">
      <data key="d0">1309801</data>
    </edge>
    <edge source="PSE" target="JOR">
      <data key="d0">205242</data>
    </edge>
    <edge source="KHM" target="VNM">
      <data key="d0">54168</data>
    </edge>
    <edge source="MWI" target="MOZ">
      <data key="d0">33157</data>
    </edge>
    <edge source="MWI" target="ZAF">
      <data key="d0">29724</data>
    </edge>
    <edge source="MWI" target="TZA">
      <data key="d0">101955</data>
    </edge>
  </graph>
</graphml>
