# Supplementary material for: Core-periphery structure in sectoral international trade networks: A new approach to an old theory
Source: PLoS One. 2020 Apr 2;15(4):e0229547. doi: 10.1371/journal.pone.0229547 (PMC7117750; doi:10.1371/journal.pone.0229547)
Supplement: S8 File — (ZIP) [file pone.0229547.s008.zip › S8_File/Networks 2016/34-GAS,NATURAL,MANUFACTURED.graphml]

<?xml version='1.0' encoding='utf-8'?>
<graphml xmlns="http://graphml.graphdrawing.org/xmlns" xmlns:xsi="http://www.w3.org/2001/XMLSchema-instance" xsi:schemaLocation="http://graphml.graphdrawing.org/xmlns http://graphml.graphdrawing.org/xmlns/1.0/graphml.xsd">
  <key attr.name="weight" attr.type="long" for="edge" id="d0" />
  <graph edgedefault="directed">
    <node id="ALB" />
    <node id="DEU" />
    <node id="GRC" />
    <node id="CIV" />
    <node id="LBN" />
    <node id="PRT" />
    <node id="SAU" />
    <node id="SRB" />
    <node id="ESP" />
    <node id="MKD" />
    <node id="DZA" />
    <node id="ARG" />
    <node id="BEL" />
    <node id="BRA" />
    <node id="CHN" />
    <node id="FRA" />
    <node id="ITA" />
    <node id="JPN" />
    <node id="JOR" />
    <node id="KOR" />
    <node id="MEX" />
    <node id="MAR" />
    <node id="NLD" />
    <node id="SEN" />
    <node id="IND" />
    <node id="CHE" />
    <node id="ARE" />
    <node id="TUN" />
    <node id="TUR" />
    <node id="EGY" />
    <node id="GBR" />
    <node id="USA" />
    <node id="AZE" />
    <node id="BGR" />
    <node id="GEO" />
    <node id="PAK" />
    <node id="RUS" />
    <node id="CHL" />
    <node id="GHA" />
    <node id="MRT" />
    <node id="MOZ" />
    <node id="PRY" />
    <node id="PER" />
    <node id="URY" />
    <node id="AUS" />
    <node id="HKG" />
    <node id="IDN" />
    <node id="KAZ" />
    <node id="MYS" />
    <node id="NZL" />
    <node id="PHL" />
    <node id="SGP" />
    <node id="AUT" />
    <node id="HRV" />
    <node id="CZE" />
    <node id="HUN" />
    <node id="POL" />
    <node id="ROU" />
    <node id="SVK" />
    <node id="SVN" />
    <node id="ARM" />
    <node id="DNK" />
    <node id="IRL" />
    <node id="ISR" />
    <node id="NOR" />
    <node id="PAN" />
    <node id="SWE" />
    <node id="BOL" />
    <node id="BWA" />
    <node id="NAM" />
    <node id="BLR" />
    <node id="LTU" />
    <node id="MDA" />
    <node id="UKR" />
    <node id="CMR" />
    <node id="CAF" />
    <node id="CAN" />
    <node id="KHM" />
    <node id="COL" />
    <node id="GMB" />
    <node id="VNM" />
    <node id="THA" />
    <node id="CRI" />
    <node id="EST" />
    <node id="LVA" />
    <node id="BEN" />
    <node id="TGO" />
    <node id="SLV" />
    <node id="GTM" />
    <node id="HND" />
    <node id="NIC" />
    <node id="ETH" />
    <node id="FIN" />
    <node id="ZAF" />
    <node id="BFA" />
    <node id="NER" />
    <node id="KGZ" />
    <node id="OMN" />
    <node id="LKA" />
    <node id="MUS" />
    <node id="MDG" />
    <node id="ECU" />
    <node id="MWI" />
    <node id="ZWE" />
    <node id="TZA" />
    <node id="JAM" />
    <edge source="ALB" target="DEU">
      <data key="d0">306224</data>
    </edge>
    <edge source="ALB" target="GRC">
      <data key="d0">1392452</data>
    </edge>
    <edge source="ALB" target="CIV">
      <data key="d0">347638</data>
    </edge>
    <edge source="ALB" target="LBN">
      <data key="d0">123030</data>
    </edge>
    <edge source="ALB" target="PRT">
      <data key="d0">126012</data>
    </edge>
    <edge source="ALB" target="SAU">
      <data key="d0">374501</data>
    </edge>
    <edge source="ALB" target="SRB">
      <data key="d0">206650</data>
    </edge>
    <edge source="ALB" target="ESP">
      <data key="d0">136231</data>
    </edge>
    <edge source="ALB" target="MKD">
      <data key="d0">136497</data>
    </edge>
    <edge source="DEU" target="AUS">
      <data key="d0">87927</data>
    </edge>
    <edge source="DEU" target="AUT">
      <data key="d0">13603891</data>
    </edge>
    <edge source="DEU" target="BEL">
      <data key="d0">34370068</data>
    </edge>
    <edge source="DEU" target="BGR">
      <data key="d0">2398107</data>
    </edge>
    <edge source="DEU" target="CHL">
      <data key="d0">12129</data>
    </edge>
    <edge source="DEU" target="HRV">
      <data key="d0">62291</data>
    </edge>
    <edge source="DEU" target="CZE">
      <data key="d0">14868872</data>
    </edge>
    <edge source="DEU" target="DNK">
      <data key="d0">1058236</data>
    </edge>
    <edge source="DEU" target="EST">
      <data key="d0">82977</data>
    </edge>
    <edge source="DEU" target="FIN">
      <data key="d0">147787</data>
    </edge>
    <edge source="DEU" target="FRA">
      <data key="d0">14935917</data>
    </edge>
    <edge source="DEU" target="GRC">
      <data key="d0">64447</data>
    </edge>
    <edge source="DEU" target="HKG">
      <data key="d0">17752</data>
    </edge>
    <edge source="DEU" target="HUN">
      <data key="d0">2957104</data>
    </edge>
    <edge source="DEU" target="IRL">
      <data key="d0">69003</data>
    </edge>
    <edge source="DEU" target="ISR">
      <data key="d0">19451</data>
    </edge>
    <edge source="DEU" target="ITA">
      <data key="d0">5813364</data>
    </edge>
    <edge source="DEU" target="JPN">
      <data key="d0">451810</data>
    </edge>
    <edge source="DEU" target="LBN">
      <data key="d0">58399</data>
    </edge>
    <edge source="DEU" target="LVA">
      <data key="d0">48695</data>
    </edge>
    <edge source="DEU" target="LTU">
      <data key="d0">124491</data>
    </edge>
    <edge source="DEU" target="NLD">
      <data key="d0">22515387</data>
    </edge>
    <edge source="DEU" target="NOR">
      <data key="d0">475762</data>
    </edge>
    <edge source="DEU" target="POL">
      <data key="d0">17777130</data>
    </edge>
    <edge source="DEU" target="PRT">
      <data key="d0">221512</data>
    </edge>
    <edge source="DEU" target="ROU">
      <data key="d0">366711</data>
    </edge>
    <edge source="DEU" target="RUS">
      <data key="d0">176570</data>
    </edge>
    <edge source="DEU" target="SAU">
      <data key="d0">31021</data>
    </edge>
    <edge source="DEU" target="SRB">
      <data key="d0">1710783</data>
    </edge>
    <edge source="DEU" target="SVK">
      <data key="d0">1270208</data>
    </edge>
    <edge source="DEU" target="SVN">
      <data key="d0">455262</data>
    </edge>
    <edge source="DEU" target="ESP">
      <data key="d0">3105083</data>
    </edge>
    <edge source="DEU" target="SWE">
      <data key="d0">841164</data>
    </edge>
    <edge source="DEU" target="CHE">
      <data key="d0">8896249</data>
    </edge>
    <edge source="DEU" target="ARE">
      <data key="d0">55685</data>
    </edge>
    <edge source="DEU" target="TUR">
      <data key="d0">62637</data>
    </edge>
    <edge source="DEU" target="GBR">
      <data key="d0">11335020</data>
    </edge>
    <edge source="DEU" target="USA">
      <data key="d0">2276839</data>
    </edge>
    <edge source="GRC" target="ALB">
      <data key="d0">1956519</data>
    </edge>
    <edge source="GRC" target="ARG">
      <data key="d0">21417</data>
    </edge>
    <edge source="GRC" target="BEL">
      <data key="d0">15798</data>
    </edge>
    <edge source="GRC" target="BRA">
      <data key="d0">60075</data>
    </edge>
    <edge source="GRC" target="BGR">
      <data key="d0">422369</data>
    </edge>
    <edge source="GRC" target="CHL">
      <data key="d0">40013</data>
    </edge>
    <edge source="GRC" target="HRV">
      <data key="d0">12047</data>
    </edge>
    <edge source="GRC" target="CZE">
      <data key="d0">36944</data>
    </edge>
    <edge source="GRC" target="BEN">
      <data key="d0">12919</data>
    </edge>
    <edge source="GRC" target="DNK">
      <data key="d0">65699</data>
    </edge>
    <edge source="GRC" target="FIN">
      <data key="d0">22314</data>
    </edge>
    <edge source="GRC" target="FRA">
      <data key="d0">364027</data>
    </edge>
    <edge source="GRC" target="DEU">
      <data key="d0">166428</data>
    </edge>
    <edge source="GRC" target="HUN">
      <data key="d0">96121</data>
    </edge>
    <edge source="GRC" target="ISR">
      <data key="d0">73471</data>
    </edge>
    <edge source="GRC" target="CIV">
      <data key="d0">233504</data>
    </edge>
    <edge source="GRC" target="JOR">
      <data key="d0">18491</data>
    </edge>
    <edge source="GRC" target="LBN">
      <data key="d0">8994343</data>
    </edge>
    <edge source="GRC" target="MYS">
      <data key="d0">44468</data>
    </edge>
    <edge source="GRC" target="MRT">
      <data key="d0">158951</data>
    </edge>
    <edge source="GRC" target="MAR">
      <data key="d0">17093903</data>
    </edge>
    <edge source="GRC" target="NLD">
      <data key="d0">314402</data>
    </edge>
    <edge source="GRC" target="POL">
      <data key="d0">222684</data>
    </edge>
    <edge source="GRC" target="PRT">
      <data key="d0">104715</data>
    </edge>
    <edge source="GRC" target="ROU">
      <data key="d0">289982</data>
    </edge>
    <edge source="GRC" target="SAU">
      <data key="d0">219197</data>
    </edge>
    <edge source="GRC" target="SEN">
      <data key="d0">159969</data>
    </edge>
    <edge source="GRC" target="SRB">
      <data key="d0">951729</data>
    </edge>
    <edge source="GRC" target="SGP">
      <data key="d0">56114</data>
    </edge>
    <edge source="GRC" target="SVN">
      <data key="d0">23467</data>
    </edge>
    <edge source="GRC" target="ZAF">
      <data key="d0">126258</data>
    </edge>
    <edge source="GRC" target="ESP">
      <data key="d0">45383</data>
    </edge>
    <edge source="GRC" target="ARE">
      <data key="d0">145601</data>
    </edge>
    <edge source="GRC" target="TUN">
      <data key="d0">1093475</data>
    </edge>
    <edge source="GRC" target="TUR">
      <data key="d0">914082</data>
    </edge>
    <edge source="GRC" target="UKR">
      <data key="d0">66647</data>
    </edge>
    <edge source="GRC" target="MKD">
      <data key="d0">3002377</data>
    </edge>
    <edge source="GRC" target="EGY">
      <data key="d0">38545330</data>
    </edge>
    <edge source="GRC" target="BFA">
      <data key="d0">75736</data>
    </edge>
    <edge source="CIV" target="BFA">
      <data key="d0">1294790</data>
    </edge>
    <edge source="PRT" target="BEL">
      <data key="d0">12440593</data>
    </edge>
    <edge source="PRT" target="MRT">
      <data key="d0">1317545</data>
    </edge>
    <edge source="PRT" target="MAR">
      <data key="d0">4445995</data>
    </edge>
    <edge source="PRT" target="NLD">
      <data key="d0">24420125</data>
    </edge>
    <edge source="PRT" target="SEN">
      <data key="d0">3506341</data>
    </edge>
    <edge source="PRT" target="ESP">
      <data key="d0">25819162</data>
    </edge>
    <edge source="PRT" target="TUN">
      <data key="d0">7242557</data>
    </edge>
    <edge source="PRT" target="GBR">
      <data key="d0">135584</data>
    </edge>
    <edge source="SRB" target="ALB">
      <data key="d0">91461</data>
    </edge>
    <edge source="SRB" target="BGR">
      <data key="d0">30434</data>
    </edge>
    <edge source="SRB" target="HRV">
      <data key="d0">4358719</data>
    </edge>
    <edge source="SRB" target="HUN">
      <data key="d0">243921</data>
    </edge>
    <edge source="SRB" target="ITA">
      <data key="d0">103940</data>
    </edge>
    <edge source="SRB" target="SVN">
      <data key="d0">90751</data>
    </edge>
    <edge source="SRB" target="CHE">
      <data key="d0">188056</data>
    </edge>
    <edge source="SRB" target="MKD">
      <data key="d0">11627021</data>
    </edge>
    <edge source="ESP" target="AUT">
      <data key="d0">57469</data>
    </edge>
    <edge source="ESP" target="BEL">
      <data key="d0">98731062</data>
    </edge>
    <edge source="ESP" target="HRV">
      <data key="d0">2439774</data>
    </edge>
    <edge source="ESP" target="FRA">
      <data key="d0">6395605</data>
    </edge>
    <edge source="ESP" target="DEU">
      <data key="d0">52646</data>
    </edge>
    <edge source="ESP" target="IRL">
      <data key="d0">633373</data>
    </edge>
    <edge source="ESP" target="ITA">
      <data key="d0">3923844</data>
    </edge>
    <edge source="ESP" target="MAR">
      <data key="d0">101542848</data>
    </edge>
    <edge source="ESP" target="NLD">
      <data key="d0">42106352</data>
    </edge>
    <edge source="ESP" target="PRT">
      <data key="d0">45592496</data>
    </edge>
    <edge source="ESP" target="SEN">
      <data key="d0">4226821</data>
    </edge>
    <edge source="ESP" target="SVN">
      <data key="d0">14524</data>
    </edge>
    <edge source="ESP" target="CHE">
      <data key="d0">314151</data>
    </edge>
    <edge source="ESP" target="ARE">
      <data key="d0">12157</data>
    </edge>
    <edge source="ESP" target="TUN">
      <data key="d0">8383172</data>
    </edge>
    <edge source="ESP" target="TUR">
      <data key="d0">14263</data>
    </edge>
    <edge source="ESP" target="EGY">
      <data key="d0">1119670</data>
    </edge>
    <edge source="ESP" target="GBR">
      <data key="d0">17901178</data>
    </edge>
    <edge source="ESP" target="USA">
      <data key="d0">6405224</data>
    </edge>
    <edge source="MKD" target="ALB">
      <data key="d0">47203</data>
    </edge>
    <edge source="MKD" target="BGR">
      <data key="d0">139820</data>
    </edge>
    <edge source="MKD" target="HRV">
      <data key="d0">25216</data>
    </edge>
    <edge source="MKD" target="DEU">
      <data key="d0">189982</data>
    </edge>
    <edge source="MKD" target="CIV">
      <data key="d0">56446</data>
    </edge>
    <edge source="MKD" target="LBN">
      <data key="d0">38463</data>
    </edge>
    <edge source="MKD" target="POL">
      <data key="d0">59220</data>
    </edge>
    <edge source="MKD" target="SRB">
      <data key="d0">1217404</data>
    </edge>
    <edge source="MKD" target="ESP">
      <data key="d0">34639</data>
    </edge>
    <edge source="MKD" target="BFA">
      <data key="d0">31096</data>
    </edge>
    <edge source="DZA" target="ARG">
      <data key="d0">44147377</data>
    </edge>
    <edge source="DZA" target="BEL">
      <data key="d0">24848886</data>
    </edge>
    <edge source="DZA" target="BRA">
      <data key="d0">39685241</data>
    </edge>
    <edge source="DZA" target="CHN">
      <data key="d0">98887590</data>
    </edge>
    <edge source="DZA" target="FRA">
      <data key="d0">1649706732</data>
    </edge>
    <edge source="DZA" target="GRC">
      <data key="d0">151001517</data>
    </edge>
    <edge source="DZA" target="ITA">
      <data key="d0">3365967517</data>
    </edge>
    <edge source="DZA" target="CIV">
      <data key="d0">6536249</data>
    </edge>
    <edge source="DZA" target="JPN">
      <data key="d0">163679471</data>
    </edge>
    <edge source="DZA" target="JOR">
      <data key="d0">36936468</data>
    </edge>
    <edge source="DZA" target="KOR">
      <data key="d0">18595154</data>
    </edge>
    <edge source="DZA" target="LBN">
      <data key="d0">5026205</data>
    </edge>
    <edge source="DZA" target="MEX">
      <data key="d0">18786426</data>
    </edge>
    <edge source="DZA" target="MAR">
      <data key="d0">471295359</data>
    </edge>
    <edge source="DZA" target="NLD">
      <data key="d0">12285462</data>
    </edge>
    <edge source="DZA" target="PRT">
      <data key="d0">415016639</data>
    </edge>
    <edge source="DZA" target="SEN">
      <data key="d0">6501930</data>
    </edge>
    <edge source="DZA" target="IND">
      <data key="d0">44342426</data>
    </edge>
    <edge source="DZA" target="ESP">
      <data key="d0">2670112067</data>
    </edge>
    <edge source="DZA" target="CHE">
      <data key="d0">91192045</data>
    </edge>
    <edge source="DZA" target="ARE">
      <data key="d0">4189453</data>
    </edge>
    <edge source="DZA" target="TUN">
      <data key="d0">568421609</data>
    </edge>
    <edge source="DZA" target="TUR">
      <data key="d0">1239803897</data>
    </edge>
    <edge source="DZA" target="EGY">
      <data key="d0">242507536</data>
    </edge>
    <edge source="DZA" target="GBR">
      <data key="d0">245613787</data>
    </edge>
    <edge source="DZA" target="USA">
      <data key="d0">128787070</data>
    </edge>
    <edge source="ARG" target="BRA">
      <data key="d0">101048750</data>
    </edge>
    <edge source="ARG" target="CHL">
      <data key="d0">62485577</data>
    </edge>
    <edge source="ARG" target="GHA">
      <data key="d0">20922684</data>
    </edge>
    <edge source="ARG" target="CIV">
      <data key="d0">2774424</data>
    </edge>
    <edge source="ARG" target="MRT">
      <data key="d0">1075098</data>
    </edge>
    <edge source="ARG" target="MOZ">
      <data key="d0">734369</data>
    </edge>
    <edge source="ARG" target="NLD">
      <data key="d0">1437202</data>
    </edge>
    <edge source="ARG" target="PRY">
      <data key="d0">5530908</data>
    </edge>
    <edge source="ARG" target="PER">
      <data key="d0">2556539</data>
    </edge>
    <edge source="ARG" target="SEN">
      <data key="d0">9165567</data>
    </edge>
    <edge source="ARG" target="TUN">
      <data key="d0">2497305</data>
    </edge>
    <edge source="ARG" target="USA">
      <data key="d0">27677720</data>
    </edge>
    <edge source="ARG" target="URY">
      <data key="d0">42323876</data>
    </edge>
    <edge source="BEL" target="ARG">
      <data key="d0">21357344</data>
    </edge>
    <edge source="BEL" target="AUT">
      <data key="d0">3239090</data>
    </edge>
    <edge source="BEL" target="BGR">
      <data key="d0">315408</data>
    </edge>
    <edge source="BEL" target="CHN">
      <data key="d0">25309656</data>
    </edge>
    <edge source="BEL" target="CZE">
      <data key="d0">2475673</data>
    </edge>
    <edge source="BEL" target="DNK">
      <data key="d0">946102</data>
    </edge>
    <edge source="BEL" target="FRA">
      <data key="d0">2859322993</data>
    </edge>
    <edge source="BEL" target="DEU">
      <data key="d0">424136905</data>
    </edge>
    <edge source="BEL" target="GHA">
      <data key="d0">18870</data>
    </edge>
    <edge source="BEL" target="IRL">
      <data key="d0">1882317</data>
    </edge>
    <edge source="BEL" target="ISR">
      <data key="d0">13068</data>
    </edge>
    <edge source="BEL" target="ITA">
      <data key="d0">81558</data>
    </edge>
    <edge source="BEL" target="JOR">
      <data key="d0">15385319</data>
    </edge>
    <edge source="BEL" target="NLD">
      <data key="d0">650056250</data>
    </edge>
    <edge source="BEL" target="NOR">
      <data key="d0">7825330</data>
    </edge>
    <edge source="BEL" target="PAN">
      <data key="d0">113508</data>
    </edge>
    <edge source="BEL" target="POL">
      <data key="d0">1969837</data>
    </edge>
    <edge source="BEL" target="PRT">
      <data key="d0">70083</data>
    </edge>
    <edge source="BEL" target="SEN">
      <data key="d0">971403</data>
    </edge>
    <edge source="BEL" target="SRB">
      <data key="d0">254643</data>
    </edge>
    <edge source="BEL" target="IND">
      <data key="d0">18993215</data>
    </edge>
    <edge source="BEL" target="SGP">
      <data key="d0">23258</data>
    </edge>
    <edge source="BEL" target="ESP">
      <data key="d0">188441</data>
    </edge>
    <edge source="BEL" target="SWE">
      <data key="d0">25515</data>
    </edge>
    <edge source="BEL" target="CHE">
      <data key="d0">15989612</data>
    </edge>
    <edge source="BEL" target="ARE">
      <data key="d0">15973681</data>
    </edge>
    <edge source="BEL" target="TUN">
      <data key="d0">23738</data>
    </edge>
    <edge source="BEL" target="TUR">
      <data key="d0">13118236</data>
    </edge>
    <edge source="BEL" target="EGY">
      <data key="d0">70198099</data>
    </edge>
    <edge source="BEL" target="GBR">
      <data key="d0">302860833</data>
    </edge>
    <edge source="BEL" target="USA">
      <data key="d0">2210417</data>
    </edge>
    <edge source="BRA" target="ARG">
      <data key="d0">69728748</data>
    </edge>
    <edge source="BRA" target="CHN">
      <data key="d0">1877861</data>
    </edge>
    <edge source="BRA" target="JPN">
      <data key="d0">1427740</data>
    </edge>
    <edge source="BRA" target="MEX">
      <data key="d0">20832199</data>
    </edge>
    <edge source="BRA" target="PRY">
      <data key="d0">147084</data>
    </edge>
    <edge source="CHN" target="ARG">
      <data key="d0">30797</data>
    </edge>
    <edge source="CHN" target="AUS">
      <data key="d0">2345824</data>
    </edge>
    <edge source="CHN" target="BRA">
      <data key="d0">71988</data>
    </edge>
    <edge source="CHN" target="KHM">
      <data key="d0">258211</data>
    </edge>
    <edge source="CHN" target="CHL">
      <data key="d0">14540</data>
    </edge>
    <edge source="CHN" target="COL">
      <data key="d0">23059</data>
    </edge>
    <edge source="CHN" target="GMB">
      <data key="d0">38333</data>
    </edge>
    <edge source="CHN" target="GRC">
      <data key="d0">19631</data>
    </edge>
    <edge source="CHN" target="HKG">
      <data key="d0">1168528032</data>
    </edge>
    <edge source="CHN" target="IDN">
      <data key="d0">212947</data>
    </edge>
    <edge source="CHN" target="ISR">
      <data key="d0">84372</data>
    </edge>
    <edge source="CHN" target="JPN">
      <data key="d0">97991</data>
    </edge>
    <edge source="CHN" target="KOR">
      <data key="d0">23852</data>
    </edge>
    <edge source="CHN" target="LBN">
      <data key="d0">15763</data>
    </edge>
    <edge source="CHN" target="MYS">
      <data key="d0">4104973</data>
    </edge>
    <edge source="CHN" target="PAK">
      <data key="d0">37530</data>
    </edge>
    <edge source="CHN" target="PHL">
      <data key="d0">162092533</data>
    </edge>
    <edge source="CHN" target="PRT">
      <data key="d0">25103</data>
    </edge>
    <edge source="CHN" target="RUS">
      <data key="d0">95085</data>
    </edge>
    <edge source="CHN" target="SGP">
      <data key="d0">2640633</data>
    </edge>
    <edge source="CHN" target="VNM">
      <data key="d0">186712057</data>
    </edge>
    <edge source="CHN" target="ESP">
      <data key="d0">86877</data>
    </edge>
    <edge source="CHN" target="THA">
      <data key="d0">11166</data>
    </edge>
    <edge source="CHN" target="ARE">
      <data key="d0">122494</data>
    </edge>
    <edge source="CHN" target="UKR">
      <data key="d0">22831</data>
    </edge>
    <edge source="CHN" target="GBR">
      <data key="d0">27603</data>
    </edge>
    <edge source="CHN" target="USA">
      <data key="d0">2304252</data>
    </edge>
    <edge source="FRA" target="ALB">
      <data key="d0">309184</data>
    </edge>
    <edge source="FRA" target="ARG">
      <data key="d0">11373682</data>
    </edge>
    <edge source="FRA" target="AUS">
      <data key="d0">82326</data>
    </edge>
    <edge source="FRA" target="AUT">
      <data key="d0">519752</data>
    </edge>
    <edge source="FRA" target="BEL">
      <data key="d0">67691119</data>
    </edge>
    <edge source="FRA" target="CHL">
      <data key="d0">14783172</data>
    </edge>
    <edge source="FRA" target="CZE">
      <data key="d0">1073645</data>
    </edge>
    <edge source="FRA" target="DNK">
      <data key="d0">3652935</data>
    </edge>
    <edge source="FRA" target="ETH">
      <data key="d0">2166679</data>
    </edge>
    <edge source="FRA" target="DEU">
      <data key="d0">30985445</data>
    </edge>
    <edge source="FRA" target="GRC">
      <data key="d0">18440037</data>
    </edge>
    <edge source="FRA" target="HKG">
      <data key="d0">15356</data>
    </edge>
    <edge source="FRA" target="HUN">
      <data key="d0">47544</data>
    </edge>
    <edge source="FRA" target="IRL">
      <data key="d0">99617</data>
    </edge>
    <edge source="FRA" target="ISR">
      <data key="d0">120620</data>
    </edge>
    <edge source="FRA" target="ITA">
      <data key="d0">279840348</data>
    </edge>
    <edge source="FRA" target="JPN">
      <data key="d0">174097347</data>
    </edge>
    <edge source="FRA" target="KOR">
      <data key="d0">49662</data>
    </edge>
    <edge source="FRA" target="LBN">
      <data key="d0">1545453</data>
    </edge>
    <edge source="FRA" target="MYS">
      <data key="d0">16888601</data>
    </edge>
    <edge source="FRA" target="MAR">
      <data key="d0">44290975</data>
    </edge>
    <edge source="FRA" target="NLD">
      <data key="d0">19083893</data>
    </edge>
    <edge source="FRA" target="NZL">
      <data key="d0">11210</data>
    </edge>
    <edge source="FRA" target="NOR">
      <data key="d0">55425</data>
    </edge>
    <edge source="FRA" target="POL">
      <data key="d0">743714</data>
    </edge>
    <edge source="FRA" target="PRT">
      <data key="d0">1048806</data>
    </edge>
    <edge source="FRA" target="ROU">
      <data key="d0">39419</data>
    </edge>
    <edge source="FRA" target="RUS">
      <data key="d0">26539</data>
    </edge>
    <edge source="FRA" target="SEN">
      <data key="d0">2148209</data>
    </edge>
    <edge source="FRA" target="SVN">
      <data key="d0">15615</data>
    </edge>
    <edge source="FRA" target="ZAF">
      <data key="d0">57886</data>
    </edge>
    <edge source="FRA" target="ESP">
      <data key="d0">557268325</data>
    </edge>
    <edge source="FRA" target="SWE">
      <data key="d0">130841</data>
    </edge>
    <edge source="FRA" target="CHE">
      <data key="d0">67574922</data>
    </edge>
    <edge source="FRA" target="ARE">
      <data key="d0">137238</data>
    </edge>
    <edge source="FRA" target="TUN">
      <data key="d0">50117619</data>
    </edge>
    <edge source="FRA" target="TUR">
      <data key="d0">45241717</data>
    </edge>
    <edge source="FRA" target="EGY">
      <data key="d0">24238034</data>
    </edge>
    <edge source="FRA" target="GBR">
      <data key="d0">36766450</data>
    </edge>
    <edge source="FRA" target="USA">
      <data key="d0">846685</data>
    </edge>
    <edge source="FRA" target="BFA">
      <data key="d0">18891</data>
    </edge>
    <edge source="ITA" target="DZA">
      <data key="d0">40302</data>
    </edge>
    <edge source="ITA" target="AUT">
      <data key="d0">80063</data>
    </edge>
    <edge source="ITA" target="BEL">
      <data key="d0">23118438</data>
    </edge>
    <edge source="ITA" target="BRA">
      <data key="d0">144338</data>
    </edge>
    <edge source="ITA" target="CMR">
      <data key="d0">170069</data>
    </edge>
    <edge source="ITA" target="CHL">
      <data key="d0">971333</data>
    </edge>
    <edge source="ITA" target="CHN">
      <data key="d0">1253107</data>
    </edge>
    <edge source="ITA" target="CRI">
      <data key="d0">41699</data>
    </edge>
    <edge source="ITA" target="HRV">
      <data key="d0">3365419</data>
    </edge>
    <edge source="ITA" target="CZE">
      <data key="d0">3182314</data>
    </edge>
    <edge source="ITA" target="DNK">
      <data key="d0">276000</data>
    </edge>
    <edge source="ITA" target="EST">
      <data key="d0">47182</data>
    </edge>
    <edge source="ITA" target="FIN">
      <data key="d0">55555</data>
    </edge>
    <edge source="ITA" target="FRA">
      <data key="d0">14748278</data>
    </edge>
    <edge source="ITA" target="DEU">
      <data key="d0">23112713</data>
    </edge>
    <edge source="ITA" target="GRC">
      <data key="d0">22897</data>
    </edge>
    <edge source="ITA" target="HUN">
      <data key="d0">61481</data>
    </edge>
    <edge source="ITA" target="IDN">
      <data key="d0">14787</data>
    </edge>
    <edge source="ITA" target="ISR">
      <data key="d0">628262</data>
    </edge>
    <edge source="ITA" target="LBN">
      <data key="d0">14442934</data>
    </edge>
    <edge source="ITA" target="LTU">
      <data key="d0">198715</data>
    </edge>
    <edge source="ITA" target="MYS">
      <data key="d0">119025</data>
    </edge>
    <edge source="ITA" target="MAR">
      <data key="d0">19970187</data>
    </edge>
    <edge source="ITA" target="NLD">
      <data key="d0">3637534</data>
    </edge>
    <edge source="ITA" target="NZL">
      <data key="d0">12736</data>
    </edge>
    <edge source="ITA" target="NER">
      <data key="d0">41319</data>
    </edge>
    <edge source="ITA" target="NOR">
      <data key="d0">84028</data>
    </edge>
    <edge source="ITA" target="PAN">
      <data key="d0">52100</data>
    </edge>
    <edge source="ITA" target="POL">
      <data key="d0">1161764</data>
    </edge>
    <edge source="ITA" target="PRT">
      <data key="d0">79147</data>
    </edge>
    <edge source="ITA" target="ROU">
      <data key="d0">1079988</data>
    </edge>
    <edge source="ITA" target="RUS">
      <data key="d0">133678</data>
    </edge>
    <edge source="ITA" target="SAU">
      <data key="d0">83260</data>
    </edge>
    <edge source="ITA" target="SEN">
      <data key="d0">444793</data>
    </edge>
    <edge source="ITA" target="SRB">
      <data key="d0">466337</data>
    </edge>
    <edge source="ITA" target="IND">
      <data key="d0">551546</data>
    </edge>
    <edge source="ITA" target="SGP">
      <data key="d0">86050</data>
    </edge>
    <edge source="ITA" target="SVK">
      <data key="d0">10568</data>
    </edge>
    <edge source="ITA" target="SVN">
      <data key="d0">4601838</data>
    </edge>
    <edge source="ITA" target="ZAF">
      <data key="d0">392672</data>
    </edge>
    <edge source="ITA" target="ESP">
      <data key="d0">10498637</data>
    </edge>
    <edge source="ITA" target="SWE">
      <data key="d0">203662</data>
    </edge>
    <edge source="ITA" target="CHE">
      <data key="d0">20677272</data>
    </edge>
    <edge source="ITA" target="ARE">
      <data key="d0">137224</data>
    </edge>
    <edge source="ITA" target="TUN">
      <data key="d0">7934873</data>
    </edge>
    <edge source="ITA" target="TUR">
      <data key="d0">998952</data>
    </edge>
    <edge source="ITA" target="GBR">
      <data key="d0">5568998</data>
    </edge>
    <edge source="ITA" target="USA">
      <data key="d0">1715817</data>
    </edge>
    <edge source="JPN" target="CHN">
      <data key="d0">17504857</data>
    </edge>
    <edge source="JPN" target="KOR">
      <data key="d0">77803623</data>
    </edge>
    <edge source="JPN" target="MYS">
      <data key="d0">88996</data>
    </edge>
    <edge source="JPN" target="SGP">
      <data key="d0">704154</data>
    </edge>
    <edge source="JPN" target="VNM">
      <data key="d0">12063</data>
    </edge>
    <edge source="JPN" target="EGY">
      <data key="d0">14862</data>
    </edge>
    <edge source="KOR" target="ARG">
      <data key="d0">810737</data>
    </edge>
    <edge source="KOR" target="AUS">
      <data key="d0">6980720</data>
    </edge>
    <edge source="KOR" target="BEL">
      <data key="d0">1307255</data>
    </edge>
    <edge source="KOR" target="BRA">
      <data key="d0">582174</data>
    </edge>
    <edge source="KOR" target="CAN">
      <data key="d0">2358269</data>
    </edge>
    <edge source="KOR" target="CHL">
      <data key="d0">1560881</data>
    </edge>
    <edge source="KOR" target="CHN">
      <data key="d0">190027802</data>
    </edge>
    <edge source="KOR" target="COL">
      <data key="d0">10926</data>
    </edge>
    <edge source="KOR" target="CRI">
      <data key="d0">209430</data>
    </edge>
    <edge source="KOR" target="CZE">
      <data key="d0">52496</data>
    </edge>
    <edge source="KOR" target="DNK">
      <data key="d0">155309</data>
    </edge>
    <edge source="KOR" target="FIN">
      <data key="d0">68271</data>
    </edge>
    <edge source="KOR" target="FRA">
      <data key="d0">1097997</data>
    </edge>
    <edge source="KOR" target="DEU">
      <data key="d0">948335</data>
    </edge>
    <edge source="KOR" target="GTM">
      <data key="d0">147267</data>
    </edge>
    <edge source="KOR" target="HKG">
      <data key="d0">2932849</data>
    </edge>
    <edge source="KOR" target="HUN">
      <data key="d0">16370</data>
    </edge>
    <edge source="KOR" target="IDN">
      <data key="d0">631957</data>
    </edge>
    <edge source="KOR" target="ISR">
      <data key="d0">651642</data>
    </edge>
    <edge source="KOR" target="ITA">
      <data key="d0">560729</data>
    </edge>
    <edge source="KOR" target="JPN">
      <data key="d0">31247816</data>
    </edge>
    <edge source="KOR" target="KAZ">
      <data key="d0">28433</data>
    </edge>
    <edge source="KOR" target="JOR">
      <data key="d0">28224</data>
    </edge>
    <edge source="KOR" target="MYS">
      <data key="d0">3117107</data>
    </edge>
    <edge source="KOR" target="MEX">
      <data key="d0">32405</data>
    </edge>
    <edge source="KOR" target="OMN">
      <data key="d0">17035</data>
    </edge>
    <edge source="KOR" target="NLD">
      <data key="d0">5184130</data>
    </edge>
    <edge source="KOR" target="NZL">
      <data key="d0">1558922</data>
    </edge>
    <edge source="KOR" target="NIC">
      <data key="d0">24695</data>
    </edge>
    <edge source="KOR" target="NOR">
      <data key="d0">110207</data>
    </edge>
    <edge source="KOR" target="PHL">
      <data key="d0">2274737</data>
    </edge>
    <edge source="KOR" target="POL">
      <data key="d0">70196</data>
    </edge>
    <edge source="KOR" target="PRT">
      <data key="d0">16934</data>
    </edge>
    <edge source="KOR" target="RUS">
      <data key="d0">9289794</data>
    </edge>
    <edge source="KOR" target="SAU">
      <data key="d0">2476811</data>
    </edge>
    <edge source="KOR" target="IND">
      <data key="d0">145902</data>
    </edge>
    <edge source="KOR" target="SGP">
      <data key="d0">15196401</data>
    </edge>
    <edge source="KOR" target="VNM">
      <data key="d0">5699278</data>
    </edge>
    <edge source="KOR" target="ZAF">
      <data key="d0">240994</data>
    </edge>
    <edge source="KOR" target="ESP">
      <data key="d0">900774</data>
    </edge>
    <edge source="KOR" target="SWE">
      <data key="d0">587580</data>
    </edge>
    <edge source="KOR" target="THA">
      <data key="d0">2636616</data>
    </edge>
    <edge source="KOR" target="ARE">
      <data key="d0">2853964</data>
    </edge>
    <edge source="KOR" target="UKR">
      <data key="d0">439733</data>
    </edge>
    <edge source="KOR" target="GBR">
      <data key="d0">4248066</data>
    </edge>
    <edge source="KOR" target="USA">
      <data key="d0">16339617</data>
    </edge>
    <edge source="MEX" target="MAR">
      <data key="d0">5693755</data>
    </edge>
    <edge source="MEX" target="MOZ">
      <data key="d0">6407951</data>
    </edge>
    <edge source="MEX" target="NLD">
      <data key="d0">5019667</data>
    </edge>
    <edge source="MEX" target="ESP">
      <data key="d0">11154316</data>
    </edge>
    <edge source="MEX" target="USA">
      <data key="d0">1688033</data>
    </edge>
    <edge source="NLD" target="DZA">
      <data key="d0">35246</data>
    </edge>
    <edge source="NLD" target="AUS">
      <data key="d0">20431</data>
    </edge>
    <edge source="NLD" target="AUT">
      <data key="d0">1386721</data>
    </edge>
    <edge source="NLD" target="BEL">
      <data key="d0">276667194</data>
    </edge>
    <edge source="NLD" target="BGR">
      <data key="d0">5672602</data>
    </edge>
    <edge source="NLD" target="HRV">
      <data key="d0">42407</data>
    </edge>
    <edge source="NLD" target="CZE">
      <data key="d0">38080759</data>
    </edge>
    <edge source="NLD" target="DNK">
      <data key="d0">2402978</data>
    </edge>
    <edge source="NLD" target="EST">
      <data key="d0">91524</data>
    </edge>
    <edge source="NLD" target="FIN">
      <data key="d0">305035</data>
    </edge>
    <edge source="NLD" target="FRA">
      <data key="d0">46194155</data>
    </edge>
    <edge source="NLD" target="DEU">
      <data key="d0">336643174</data>
    </edge>
    <edge source="NLD" target="GRC">
      <data key="d0">150712</data>
    </edge>
    <edge source="NLD" target="HUN">
      <data key="d0">362431</data>
    </edge>
    <edge source="NLD" target="IRL">
      <data key="d0">4195736</data>
    </edge>
    <edge source="NLD" target="ITA">
      <data key="d0">4995429</data>
    </edge>
    <edge source="NLD" target="KAZ">
      <data key="d0">18367</data>
    </edge>
    <edge source="NLD" target="KOR">
      <data key="d0">938111</data>
    </edge>
    <edge source="NLD" target="KGZ">
      <data key="d0">43049</data>
    </edge>
    <edge source="NLD" target="LVA">
      <data key="d0">50372</data>
    </edge>
    <edge source="NLD" target="LTU">
      <data key="d0">65151</data>
    </edge>
    <edge source="NLD" target="MYS">
      <data key="d0">27050</data>
    </edge>
    <edge source="NLD" target="NOR">
      <data key="d0">2119965</data>
    </edge>
    <edge source="NLD" target="POL">
      <data key="d0">4078246</data>
    </edge>
    <edge source="NLD" target="PRT">
      <data key="d0">2496078</data>
    </edge>
    <edge source="NLD" target="ROU">
      <data key="d0">224409</data>
    </edge>
    <edge source="NLD" target="RUS">
      <data key="d0">109061</data>
    </edge>
    <edge source="NLD" target="SEN">
      <data key="d0">538782</data>
    </edge>
    <edge source="NLD" target="SRB">
      <data key="d0">1822027</data>
    </edge>
    <edge source="NLD" target="SGP">
      <data key="d0">5337341</data>
    </edge>
    <edge source="NLD" target="SVK">
      <data key="d0">100158</data>
    </edge>
    <edge source="NLD" target="SVN">
      <data key="d0">79633</data>
    </edge>
    <edge source="NLD" target="ZAF">
      <data key="d0">797641</data>
    </edge>
    <edge source="NLD" target="ESP">
      <data key="d0">8156738</data>
    </edge>
    <edge source="NLD" target="SWE">
      <data key="d0">794773</data>
    </edge>
    <edge source="NLD" target="CHE">
      <data key="d0">1011208</data>
    </edge>
    <edge source="NLD" target="ARE">
      <data key="d0">60565</data>
    </edge>
    <edge source="NLD" target="TUN">
      <data key="d0">3582567</data>
    </edge>
    <edge source="NLD" target="TUR">
      <data key="d0">291941</data>
    </edge>
    <edge source="NLD" target="UKR">
      <data key="d0">1499143</data>
    </edge>
    <edge source="NLD" target="EGY">
      <data key="d0">242963</data>
    </edge>
    <edge source="NLD" target="GBR">
      <data key="d0">6099068</data>
    </edge>
    <edge source="NLD" target="USA">
      <data key="d0">4741806</data>
    </edge>
    <edge source="IND" target="KOR">
      <data key="d0">18562475</data>
    </edge>
    <edge source="IND" target="PAK">
      <data key="d0">14420</data>
    </edge>
    <edge source="IND" target="SAU">
      <data key="d0">44562</data>
    </edge>
    <edge source="IND" target="ARE">
      <data key="d0">76512</data>
    </edge>
    <edge source="CHE" target="AUS">
      <data key="d0">624732</data>
    </edge>
    <edge source="CHE" target="AUT">
      <data key="d0">2832311</data>
    </edge>
    <edge source="CHE" target="BEL">
      <data key="d0">22374</data>
    </edge>
    <edge source="CHE" target="BRA">
      <data key="d0">126128</data>
    </edge>
    <edge source="CHE" target="BGR">
      <data key="d0">45277</data>
    </edge>
    <edge source="CHE" target="CHL">
      <data key="d0">57702</data>
    </edge>
    <edge source="CHE" target="DNK">
      <data key="d0">307609</data>
    </edge>
    <edge source="CHE" target="FIN">
      <data key="d0">100535</data>
    </edge>
    <edge source="CHE" target="FRA">
      <data key="d0">169288</data>
    </edge>
    <edge source="CHE" target="DEU">
      <data key="d0">1980574</data>
    </edge>
    <edge source="CHE" target="HKG">
      <data key="d0">118046</data>
    </edge>
    <edge source="CHE" target="ISR">
      <data key="d0">77614</data>
    </edge>
    <edge source="CHE" target="ITA">
      <data key="d0">328489</data>
    </edge>
    <edge source="CHE" target="KAZ">
      <data key="d0">12870</data>
    </edge>
    <edge source="CHE" target="JOR">
      <data key="d0">16728</data>
    </edge>
    <edge source="CHE" target="KOR">
      <data key="d0">2169309</data>
    </edge>
    <edge source="CHE" target="MYS">
      <data key="d0">12110</data>
    </edge>
    <edge source="CHE" target="NZL">
      <data key="d0">39939</data>
    </edge>
    <edge source="CHE" target="NOR">
      <data key="d0">96763</data>
    </edge>
    <edge source="CHE" target="PHL">
      <data key="d0">77062</data>
    </edge>
    <edge source="CHE" target="POL">
      <data key="d0">46485</data>
    </edge>
    <edge source="CHE" target="RUS">
      <data key="d0">139359</data>
    </edge>
    <edge source="CHE" target="SAU">
      <data key="d0">273589</data>
    </edge>
    <edge source="CHE" target="IND">
      <data key="d0">21782</data>
    </edge>
    <edge source="CHE" target="SGP">
      <data key="d0">200052</data>
    </edge>
    <edge source="CHE" target="VNM">
      <data key="d0">39596</data>
    </edge>
    <edge source="CHE" target="ZAF">
      <data key="d0">31239</data>
    </edge>
    <edge source="CHE" target="ESP">
      <data key="d0">91552</data>
    </edge>
    <edge source="CHE" target="THA">
      <data key="d0">22513</data>
    </edge>
    <edge source="CHE" target="ARE">
      <data key="d0">133448</data>
    </edge>
    <edge source="CHE" target="UKR">
      <data key="d0">21745</data>
    </edge>
    <edge source="CHE" target="GBR">
      <data key="d0">32340</data>
    </edge>
    <edge source="CHE" target="USA">
      <data key="d0">93779</data>
    </edge>
    <edge source="ARE" target="AUS">
      <data key="d0">54168</data>
    </edge>
    <edge source="ARE" target="CAN">
      <data key="d0">30387</data>
    </edge>
    <edge source="ARE" target="LKA">
      <data key="d0">16334</data>
    </edge>
    <edge source="ARE" target="IRL">
      <data key="d0">31923</data>
    </edge>
    <edge source="ARE" target="LBN">
      <data key="d0">43179</data>
    </edge>
    <edge source="ARE" target="MUS">
      <data key="d0">29787</data>
    </edge>
    <edge source="ARE" target="OMN">
      <data key="d0">202980</data>
    </edge>
    <edge source="ARE" target="NLD">
      <data key="d0">11435</data>
    </edge>
    <edge source="ARE" target="PAK">
      <data key="d0">278385</data>
    </edge>
    <edge source="ARE" target="PAN">
      <data key="d0">14370</data>
    </edge>
    <edge source="ARE" target="SGP">
      <data key="d0">64372</data>
    </edge>
    <edge source="ARE" target="ZAF">
      <data key="d0">866505</data>
    </edge>
    <edge source="TUN" target="ALB">
      <data key="d0">1446659</data>
    </edge>
    <edge source="TUN" target="ITA">
      <data key="d0">13415795</data>
    </edge>
    <edge source="TUR" target="BGR">
      <data key="d0">1536087</data>
    </edge>
    <edge source="TUR" target="DEU">
      <data key="d0">14525</data>
    </edge>
    <edge source="TUR" target="GRC">
      <data key="d0">25079</data>
    </edge>
    <edge source="TUR" target="ITA">
      <data key="d0">43336</data>
    </edge>
    <edge source="TUR" target="ROU">
      <data key="d0">7579914</data>
    </edge>
    <edge source="TUR" target="TUN">
      <data key="d0">34046400</data>
    </edge>
    <edge source="TUR" target="EGY">
      <data key="d0">27593540</data>
    </edge>
    <edge source="EGY" target="CHN">
      <data key="d0">19434705</data>
    </edge>
    <edge source="EGY" target="ITA">
      <data key="d0">86173428</data>
    </edge>
    <edge source="EGY" target="JPN">
      <data key="d0">9525839</data>
    </edge>
    <edge source="EGY" target="JOR">
      <data key="d0">12400547</data>
    </edge>
    <edge source="EGY" target="MEX">
      <data key="d0">26412008</data>
    </edge>
    <edge source="EGY" target="SGP">
      <data key="d0">48861068</data>
    </edge>
    <edge source="EGY" target="ARE">
      <data key="d0">9920837</data>
    </edge>
    <edge source="EGY" target="TUR">
      <data key="d0">19673101</data>
    </edge>
    <edge source="EGY" target="GBR">
      <data key="d0">13069849</data>
    </edge>
    <edge source="GBR" target="ARG">
      <data key="d0">13701468</data>
    </edge>
    <edge source="GBR" target="AUS">
      <data key="d0">130498</data>
    </edge>
    <edge source="GBR" target="AUT">
      <data key="d0">32802</data>
    </edge>
    <edge source="GBR" target="BEL">
      <data key="d0">1174031118</data>
    </edge>
    <edge source="GBR" target="BRA">
      <data key="d0">87593</data>
    </edge>
    <edge source="GBR" target="CAN">
      <data key="d0">327470</data>
    </edge>
    <edge source="GBR" target="CHN">
      <data key="d0">235056</data>
    </edge>
    <edge source="GBR" target="DNK">
      <data key="d0">6090595</data>
    </edge>
    <edge source="GBR" target="EST">
      <data key="d0">4704806</data>
    </edge>
    <edge source="GBR" target="FIN">
      <data key="d0">7325127</data>
    </edge>
    <edge source="GBR" target="FRA">
      <data key="d0">131765614</data>
    </edge>
    <edge source="GBR" target="GEO">
      <data key="d0">81570</data>
    </edge>
    <edge source="GBR" target="DEU">
      <data key="d0">17146397</data>
    </edge>
    <edge source="GBR" target="GHA">
      <data key="d0">27785</data>
    </edge>
    <edge source="GBR" target="GRC">
      <data key="d0">95198</data>
    </edge>
    <edge source="GBR" target="HKG">
      <data key="d0">297361</data>
    </edge>
    <edge source="GBR" target="IDN">
      <data key="d0">13445</data>
    </edge>
    <edge source="GBR" target="IRL">
      <data key="d0">377626571</data>
    </edge>
    <edge source="GBR" target="ISR">
      <data key="d0">19740</data>
    </edge>
    <edge source="GBR" target="ITA">
      <data key="d0">31596529</data>
    </edge>
    <edge source="GBR" target="CIV">
      <data key="d0">18971</data>
    </edge>
    <edge source="GBR" target="JPN">
      <data key="d0">87757</data>
    </edge>
    <edge source="GBR" target="KOR">
      <data key="d0">25032758</data>
    </edge>
    <edge source="GBR" target="LVA">
      <data key="d0">24806</data>
    </edge>
    <edge source="GBR" target="LTU">
      <data key="d0">15769</data>
    </edge>
    <edge source="GBR" target="MYS">
      <data key="d0">38339</data>
    </edge>
    <edge source="GBR" target="MRT">
      <data key="d0">1471752</data>
    </edge>
    <edge source="GBR" target="MAR">
      <data key="d0">133726575</data>
    </edge>
    <edge source="GBR" target="NLD">
      <data key="d0">790394263</data>
    </edge>
    <edge source="GBR" target="NZL">
      <data key="d0">36105</data>
    </edge>
    <edge source="GBR" target="NOR">
      <data key="d0">19546840</data>
    </edge>
    <edge source="GBR" target="PAN">
      <data key="d0">56718</data>
    </edge>
    <edge source="GBR" target="POL">
      <data key="d0">21944104</data>
    </edge>
    <edge source="GBR" target="PRT">
      <data key="d0">39198876</data>
    </edge>
    <edge source="GBR" target="ROU">
      <data key="d0">50058</data>
    </edge>
    <edge source="GBR" target="RUS">
      <data key="d0">22277</data>
    </edge>
    <edge source="GBR" target="SEN">
      <data key="d0">1004423</data>
    </edge>
    <edge source="GBR" target="IND">
      <data key="d0">239575</data>
    </edge>
    <edge source="GBR" target="SGP">
      <data key="d0">3063666</data>
    </edge>
    <edge source="GBR" target="VNM">
      <data key="d0">50007</data>
    </edge>
    <edge source="GBR" target="ZAF">
      <data key="d0">31983</data>
    </edge>
    <edge source="GBR" target="ESP">
      <data key="d0">11679620</data>
    </edge>
    <edge source="GBR" target="SWE">
      <data key="d0">19563741</data>
    </edge>
    <edge source="GBR" target="CHE">
      <data key="d0">42086</data>
    </edge>
    <edge source="GBR" target="THA">
      <data key="d0">17452</data>
    </edge>
    <edge source="GBR" target="TGO">
      <data key="d0">5261541</data>
    </edge>
    <edge source="GBR" target="ARE">
      <data key="d0">28836093</data>
    </edge>
    <edge source="GBR" target="TUN">
      <data key="d0">7332147</data>
    </edge>
    <edge source="GBR" target="TUR">
      <data key="d0">93635</data>
    </edge>
    <edge source="GBR" target="EGY">
      <data key="d0">24019576</data>
    </edge>
    <edge source="GBR" target="USA">
      <data key="d0">12211770</data>
    </edge>
    <edge source="USA" target="ALB">
      <data key="d0">1428525</data>
    </edge>
    <edge source="USA" target="ARG">
      <data key="d0">49745607</data>
    </edge>
    <edge source="USA" target="AUS">
      <data key="d0">91601926</data>
    </edge>
    <edge source="USA" target="BEL">
      <data key="d0">69174187</data>
    </edge>
    <edge source="USA" target="BOL">
      <data key="d0">67198</data>
    </edge>
    <edge source="USA" target="BRA">
      <data key="d0">458403061</data>
    </edge>
    <edge source="USA" target="CAN">
      <data key="d0">1823194129</data>
    </edge>
    <edge source="USA" target="CHL">
      <data key="d0">401675106</data>
    </edge>
    <edge source="USA" target="CHN">
      <data key="d0">1092734599</data>
    </edge>
    <edge source="USA" target="COL">
      <data key="d0">3280254</data>
    </edge>
    <edge source="USA" target="CRI">
      <data key="d0">67546005</data>
    </edge>
    <edge source="USA" target="DNK">
      <data key="d0">2050649</data>
    </edge>
    <edge source="USA" target="ECU">
      <data key="d0">252281206</data>
    </edge>
    <edge source="USA" target="SLV">
      <data key="d0">76724685</data>
    </edge>
    <edge source="USA" target="FRA">
      <data key="d0">221522811</data>
    </edge>
    <edge source="USA" target="GMB">
      <data key="d0">2030317</data>
    </edge>
    <edge source="USA" target="DEU">
      <data key="d0">86158</data>
    </edge>
    <edge source="USA" target="GHA">
      <data key="d0">65044620</data>
    </edge>
    <edge source="USA" target="GRC">
      <data key="d0">22302</data>
    </edge>
    <edge source="USA" target="GTM">
      <data key="d0">100693666</data>
    </edge>
    <edge source="USA" target="HND">
      <data key="d0">76174980</data>
    </edge>
    <edge source="USA" target="HKG">
      <data key="d0">3074538</data>
    </edge>
    <edge source="USA" target="IDN">
      <data key="d0">18640771</data>
    </edge>
    <edge source="USA" target="ISR">
      <data key="d0">728304</data>
    </edge>
    <edge source="USA" target="JAM">
      <data key="d0">36650940</data>
    </edge>
    <edge source="USA" target="JPN">
      <data key="d0">1468892392</data>
    </edge>
    <edge source="USA" target="JOR">
      <data key="d0">58569310</data>
    </edge>
    <edge source="USA" target="KOR">
      <data key="d0">855194983</data>
    </edge>
    <edge source="USA" target="MYS">
      <data key="d0">28152</data>
    </edge>
    <edge source="USA" target="MUS">
      <data key="d0">18786535</data>
    </edge>
    <edge source="USA" target="MEX">
      <data key="d0">3311167808</data>
    </edge>
    <edge source="USA" target="MAR">
      <data key="d0">105833687</data>
    </edge>
    <edge source="USA" target="MOZ">
      <data key="d0">19678391</data>
    </edge>
    <edge source="USA" target="OMN">
      <data key="d0">19655</data>
    </edge>
    <edge source="USA" target="NLD">
      <data key="d0">591222529</data>
    </edge>
    <edge source="USA" target="NZL">
      <data key="d0">596427</data>
    </edge>
    <edge source="USA" target="PAN">
      <data key="d0">85425386</data>
    </edge>
    <edge source="USA" target="PRY">
      <data key="d0">21400</data>
    </edge>
    <edge source="USA" target="PER">
      <data key="d0">15059808</data>
    </edge>
    <edge source="USA" target="PRT">
      <data key="d0">120920030</data>
    </edge>
    <edge source="USA" target="SAU">
      <data key="d0">202153</data>
    </edge>
    <edge source="USA" target="SEN">
      <data key="d0">8948409</data>
    </edge>
    <edge source="USA" target="IND">
      <data key="d0">103997977</data>
    </edge>
    <edge source="USA" target="SGP">
      <data key="d0">384408286</data>
    </edge>
    <edge source="USA" target="ZAF">
      <data key="d0">35048823</data>
    </edge>
    <edge source="USA" target="ESP">
      <data key="d0">178184215</data>
    </edge>
    <edge source="USA" target="SWE">
      <data key="d0">22202709</data>
    </edge>
    <edge source="USA" target="CHE">
      <data key="d0">42871303</data>
    </edge>
    <edge source="USA" target="THA">
      <data key="d0">3444594</data>
    </edge>
    <edge source="USA" target="ARE">
      <data key="d0">14296324</data>
    </edge>
    <edge source="USA" target="TUR">
      <data key="d0">130419739</data>
    </edge>
    <edge source="USA" target="EGY">
      <data key="d0">37602264</data>
    </edge>
    <edge source="USA" target="GBR">
      <data key="d0">111474806</data>
    </edge>
    <edge source="AZE" target="BGR">
      <data key="d0">123886</data>
    </edge>
    <edge source="AZE" target="GEO">
      <data key="d0">178448680</data>
    </edge>
    <edge source="AZE" target="PAK">
      <data key="d0">1234855</data>
    </edge>
    <edge source="AZE" target="RUS">
      <data key="d0">8333263</data>
    </edge>
    <edge source="AZE" target="TUR">
      <data key="d0">787952799</data>
    </edge>
    <edge source="BGR" target="GRC">
      <data key="d0">22114</data>
    </edge>
    <edge source="BGR" target="ROU">
      <data key="d0">282728</data>
    </edge>
    <edge source="BGR" target="SRB">
      <data key="d0">136129</data>
    </edge>
    <edge source="BGR" target="MKD">
      <data key="d0">8204596</data>
    </edge>
    <edge source="RUS" target="ALB">
      <data key="d0">1130657</data>
    </edge>
    <edge source="RUS" target="ARM">
      <data key="d0">1797423</data>
    </edge>
    <edge source="RUS" target="BEL">
      <data key="d0">3044097</data>
    </edge>
    <edge source="RUS" target="BGR">
      <data key="d0">18414299</data>
    </edge>
    <edge source="RUS" target="BLR">
      <data key="d0">66127780</data>
    </edge>
    <edge source="RUS" target="CHN">
      <data key="d0">41207219</data>
    </edge>
    <edge source="RUS" target="CZE">
      <data key="d0">313606</data>
    </edge>
    <edge source="RUS" target="EST">
      <data key="d0">1443578</data>
    </edge>
    <edge source="RUS" target="FIN">
      <data key="d0">70157248</data>
    </edge>
    <edge source="RUS" target="FRA">
      <data key="d0">25992464</data>
    </edge>
    <edge source="RUS" target="GEO">
      <data key="d0">3869816</data>
    </edge>
    <edge source="RUS" target="DEU">
      <data key="d0">25764837</data>
    </edge>
    <edge source="RUS" target="GRC">
      <data key="d0">391941</data>
    </edge>
    <edge source="RUS" target="HUN">
      <data key="d0">29379096</data>
    </edge>
    <edge source="RUS" target="IRL">
      <data key="d0">483511</data>
    </edge>
    <edge source="RUS" target="ITA">
      <data key="d0">4037580</data>
    </edge>
    <edge source="RUS" target="JPN">
      <data key="d0">2028408938</data>
    </edge>
    <edge source="RUS" target="KAZ">
      <data key="d0">725301</data>
    </edge>
    <edge source="RUS" target="KOR">
      <data key="d0">676655230</data>
    </edge>
    <edge source="RUS" target="KGZ">
      <data key="d0">2499727</data>
    </edge>
    <edge source="RUS" target="LBN">
      <data key="d0">2027173</data>
    </edge>
    <edge source="RUS" target="LVA">
      <data key="d0">26506354</data>
    </edge>
    <edge source="RUS" target="LTU">
      <data key="d0">3583922</data>
    </edge>
    <edge source="RUS" target="MUS">
      <data key="d0">1701890</data>
    </edge>
    <edge source="RUS" target="MDA">
      <data key="d0">2521212</data>
    </edge>
    <edge source="RUS" target="NLD">
      <data key="d0">25952483</data>
    </edge>
    <edge source="RUS" target="NOR">
      <data key="d0">36756399</data>
    </edge>
    <edge source="RUS" target="POL">
      <data key="d0">282434135</data>
    </edge>
    <edge source="RUS" target="ROU">
      <data key="d0">1841685</data>
    </edge>
    <edge source="RUS" target="SRB">
      <data key="d0">227688</data>
    </edge>
    <edge source="RUS" target="SVK">
      <data key="d0">6791653</data>
    </edge>
    <edge source="RUS" target="SWE">
      <data key="d0">66363528</data>
    </edge>
    <edge source="RUS" target="TUN">
      <data key="d0">410672</data>
    </edge>
    <edge source="RUS" target="TUR">
      <data key="d0">114045027</data>
    </edge>
    <edge source="RUS" target="UKR">
      <data key="d0">252448282</data>
    </edge>
    <edge source="RUS" target="MKD">
      <data key="d0">1462925</data>
    </edge>
    <edge source="RUS" target="EGY">
      <data key="d0">13954731</data>
    </edge>
    <edge source="RUS" target="GBR">
      <data key="d0">29715582</data>
    </edge>
    <edge source="CHL" target="ARG">
      <data key="d0">90565155</data>
    </edge>
    <edge source="CHL" target="URY">
      <data key="d0">215880</data>
    </edge>
    <edge source="GHA" target="TGO">
      <data key="d0">3189984</data>
    </edge>
    <edge source="GHA" target="BFA">
      <data key="d0">2088199</data>
    </edge>
    <edge source="MOZ" target="ZAF">
      <data key="d0">277256858</data>
    </edge>
    <edge source="MOZ" target="CHE">
      <data key="d0">1070598</data>
    </edge>
    <edge source="PER" target="CHL">
      <data key="d0">987276</data>
    </edge>
    <edge source="PER" target="CHN">
      <data key="d0">45852821</data>
    </edge>
    <edge source="PER" target="ECU">
      <data key="d0">16810814</data>
    </edge>
    <edge source="PER" target="FRA">
      <data key="d0">15474144</data>
    </edge>
    <edge source="PER" target="HND">
      <data key="d0">6450809</data>
    </edge>
    <edge source="PER" target="ITA">
      <data key="d0">9920329</data>
    </edge>
    <edge source="PER" target="JPN">
      <data key="d0">37923391</data>
    </edge>
    <edge source="PER" target="KOR">
      <data key="d0">59238435</data>
    </edge>
    <edge source="PER" target="MEX">
      <data key="d0">136582691</data>
    </edge>
    <edge source="PER" target="IND">
      <data key="d0">10175360</data>
    </edge>
    <edge source="PER" target="ESP">
      <data key="d0">213945287</data>
    </edge>
    <edge source="PER" target="USA">
      <data key="d0">1496732</data>
    </edge>
    <edge source="AUS" target="CHN">
      <data key="d0">89511192</data>
    </edge>
    <edge source="AUS" target="DEU">
      <data key="d0">22379</data>
    </edge>
    <edge source="AUS" target="GHA">
      <data key="d0">2728054</data>
    </edge>
    <edge source="AUS" target="HKG">
      <data key="d0">76499</data>
    </edge>
    <edge source="AUS" target="IDN">
      <data key="d0">36202175</data>
    </edge>
    <edge source="AUS" target="JPN">
      <data key="d0">125613940</data>
    </edge>
    <edge source="AUS" target="KAZ">
      <data key="d0">49449</data>
    </edge>
    <edge source="AUS" target="KOR">
      <data key="d0">39575716</data>
    </edge>
    <edge source="AUS" target="MYS">
      <data key="d0">5579469</data>
    </edge>
    <edge source="AUS" target="MOZ">
      <data key="d0">4597524</data>
    </edge>
    <edge source="AUS" target="NZL">
      <data key="d0">9801422</data>
    </edge>
    <edge source="AUS" target="PAK">
      <data key="d0">10995</data>
    </edge>
    <edge source="AUS" target="PHL">
      <data key="d0">354062</data>
    </edge>
    <edge source="AUS" target="SGP">
      <data key="d0">63708441</data>
    </edge>
    <edge source="AUS" target="USA">
      <data key="d0">3443143</data>
    </edge>
    <edge source="HKG" target="JPN">
      <data key="d0">27635</data>
    </edge>
    <edge source="HKG" target="KOR">
      <data key="d0">17359</data>
    </edge>
    <edge source="HKG" target="MYS">
      <data key="d0">14448</data>
    </edge>
    <edge source="HKG" target="PHL">
      <data key="d0">88138</data>
    </edge>
    <edge source="HKG" target="VNM">
      <data key="d0">130503</data>
    </edge>
    <edge source="HKG" target="ARE">
      <data key="d0">90353</data>
    </edge>
    <edge source="IDN" target="CHN">
      <data key="d0">866283270</data>
    </edge>
    <edge source="IDN" target="JPN">
      <data key="d0">2100198876</data>
    </edge>
    <edge source="IDN" target="KOR">
      <data key="d0">1317460177</data>
    </edge>
    <edge source="IDN" target="MYS">
      <data key="d0">187005479</data>
    </edge>
    <edge source="IDN" target="MEX">
      <data key="d0">18356885</data>
    </edge>
    <edge source="IDN" target="SGP">
      <data key="d0">1705010669</data>
    </edge>
    <edge source="IDN" target="THA">
      <data key="d0">1387000</data>
    </edge>
    <edge source="IDN" target="ARE">
      <data key="d0">21756059</data>
    </edge>
    <edge source="KAZ" target="ALB">
      <data key="d0">1224218</data>
    </edge>
    <edge source="KAZ" target="BGR">
      <data key="d0">8864723</data>
    </edge>
    <edge source="KAZ" target="BLR">
      <data key="d0">10548</data>
    </edge>
    <edge source="KAZ" target="CHN">
      <data key="d0">126203070</data>
    </edge>
    <edge source="KAZ" target="FIN">
      <data key="d0">2090934</data>
    </edge>
    <edge source="KAZ" target="GEO">
      <data key="d0">46464</data>
    </edge>
    <edge source="KAZ" target="HUN">
      <data key="d0">13854091</data>
    </edge>
    <edge source="KAZ" target="ITA">
      <data key="d0">5089738</data>
    </edge>
    <edge source="KAZ" target="KGZ">
      <data key="d0">627212</data>
    </edge>
    <edge source="KAZ" target="LVA">
      <data key="d0">6166420</data>
    </edge>
    <edge source="KAZ" target="MDA">
      <data key="d0">5828507</data>
    </edge>
    <edge source="KAZ" target="POL">
      <data key="d0">374893244</data>
    </edge>
    <edge source="KAZ" target="ROU">
      <data key="d0">28128065</data>
    </edge>
    <edge source="KAZ" target="RUS">
      <data key="d0">130777838</data>
    </edge>
    <edge source="KAZ" target="SVK">
      <data key="d0">4966305</data>
    </edge>
    <edge source="KAZ" target="CHE">
      <data key="d0">312045096</data>
    </edge>
    <edge source="KAZ" target="TUR">
      <data key="d0">99014777</data>
    </edge>
    <edge source="KAZ" target="UKR">
      <data key="d0">506117640</data>
    </edge>
    <edge source="KAZ" target="EGY">
      <data key="d0">2894454</data>
    </edge>
    <edge source="MYS" target="AUS">
      <data key="d0">520995</data>
    </edge>
    <edge source="MYS" target="LKA">
      <data key="d0">17171409</data>
    </edge>
    <edge source="MYS" target="CHN">
      <data key="d0">798710576</data>
    </edge>
    <edge source="MYS" target="IDN">
      <data key="d0">11507782</data>
    </edge>
    <edge source="MYS" target="JPN">
      <data key="d0">4730001873</data>
    </edge>
    <edge source="MYS" target="KOR">
      <data key="d0">1383425876</data>
    </edge>
    <edge source="MYS" target="NZL">
      <data key="d0">10342</data>
    </edge>
    <edge source="MYS" target="PHL">
      <data key="d0">8608939</data>
    </edge>
    <edge source="MYS" target="IND">
      <data key="d0">15339604</data>
    </edge>
    <edge source="MYS" target="SGP">
      <data key="d0">421468019</data>
    </edge>
    <edge source="MYS" target="VNM">
      <data key="d0">1490431</data>
    </edge>
    <edge source="MYS" target="EGY">
      <data key="d0">19688699</data>
    </edge>
    <edge source="NZL" target="AUS">
      <data key="d0">2930104</data>
    </edge>
    <edge source="NZL" target="GBR">
      <data key="d0">295443</data>
    </edge>
    <edge source="PHL" target="BEL">
      <data key="d0">535613</data>
    </edge>
    <edge source="PHL" target="CAN">
      <data key="d0">220528</data>
    </edge>
    <edge source="PHL" target="CHN">
      <data key="d0">7702247</data>
    </edge>
    <edge source="PHL" target="IDN">
      <data key="d0">1133748</data>
    </edge>
    <edge source="PHL" target="JPN">
      <data key="d0">3492000</data>
    </edge>
    <edge source="PHL" target="KOR">
      <data key="d0">19404404</data>
    </edge>
    <edge source="PHL" target="SGP">
      <data key="d0">1558548</data>
    </edge>
    <edge source="PHL" target="USA">
      <data key="d0">959798</data>
    </edge>
    <edge source="SGP" target="ARG">
      <data key="d0">3032303</data>
    </edge>
    <edge source="SGP" target="AUS">
      <data key="d0">148514</data>
    </edge>
    <edge source="SGP" target="LKA">
      <data key="d0">3822881</data>
    </edge>
    <edge source="SGP" target="CHN">
      <data key="d0">81237207</data>
    </edge>
    <edge source="SGP" target="HKG">
      <data key="d0">12491</data>
    </edge>
    <edge source="SGP" target="IDN">
      <data key="d0">10062171</data>
    </edge>
    <edge source="SGP" target="JPN">
      <data key="d0">18553299</data>
    </edge>
    <edge source="SGP" target="KOR">
      <data key="d0">24125552</data>
    </edge>
    <edge source="SGP" target="MYS">
      <data key="d0">72322405</data>
    </edge>
    <edge source="SGP" target="MUS">
      <data key="d0">14434</data>
    </edge>
    <edge source="SGP" target="PAK">
      <data key="d0">16562</data>
    </edge>
    <edge source="SGP" target="PHL">
      <data key="d0">530037</data>
    </edge>
    <edge source="SGP" target="IND">
      <data key="d0">1266002</data>
    </edge>
    <edge source="SGP" target="VNM">
      <data key="d0">1960836</data>
    </edge>
    <edge source="SGP" target="THA">
      <data key="d0">17692</data>
    </edge>
    <edge source="SGP" target="ARE">
      <data key="d0">24772</data>
    </edge>
    <edge source="SGP" target="EGY">
      <data key="d0">17129334</data>
    </edge>
    <edge source="SGP" target="USA">
      <data key="d0">192390</data>
    </edge>
    <edge source="AUT" target="HRV">
      <data key="d0">29723</data>
    </edge>
    <edge source="AUT" target="CZE">
      <data key="d0">2167347</data>
    </edge>
    <edge source="AUT" target="DEU">
      <data key="d0">20462133</data>
    </edge>
    <edge source="AUT" target="HUN">
      <data key="d0">72201</data>
    </edge>
    <edge source="AUT" target="ITA">
      <data key="d0">63258</data>
    </edge>
    <edge source="AUT" target="POL">
      <data key="d0">16451</data>
    </edge>
    <edge source="AUT" target="ROU">
      <data key="d0">20629</data>
    </edge>
    <edge source="AUT" target="SRB">
      <data key="d0">682675</data>
    </edge>
    <edge source="AUT" target="SVK">
      <data key="d0">1007590</data>
    </edge>
    <edge source="AUT" target="SVN">
      <data key="d0">2327319</data>
    </edge>
    <edge source="AUT" target="CHE">
      <data key="d0">99677</data>
    </edge>
    <edge source="AUT" target="TUR">
      <data key="d0">893689</data>
    </edge>
    <edge source="HRV" target="ALB">
      <data key="d0">4201873</data>
    </edge>
    <edge source="HRV" target="AUT">
      <data key="d0">151236</data>
    </edge>
    <edge source="HRV" target="HUN">
      <data key="d0">1368574</data>
    </edge>
    <edge source="HRV" target="ITA">
      <data key="d0">57911076</data>
    </edge>
    <edge source="HRV" target="LBN">
      <data key="d0">734870</data>
    </edge>
    <edge source="HRV" target="SRB">
      <data key="d0">6369840</data>
    </edge>
    <edge source="HRV" target="SVK">
      <data key="d0">200954</data>
    </edge>
    <edge source="HRV" target="SVN">
      <data key="d0">6960397</data>
    </edge>
    <edge source="HRV" target="TUN">
      <data key="d0">689906</data>
    </edge>
    <edge source="HRV" target="TUR">
      <data key="d0">518034</data>
    </edge>
    <edge source="HRV" target="MKD">
      <data key="d0">28677</data>
    </edge>
    <edge source="HRV" target="EGY">
      <data key="d0">7477376</data>
    </edge>
    <edge source="CZE" target="AUT">
      <data key="d0">2175805</data>
    </edge>
    <edge source="CZE" target="BEL">
      <data key="d0">367334</data>
    </edge>
    <edge source="CZE" target="BGR">
      <data key="d0">225007</data>
    </edge>
    <edge source="CZE" target="HRV">
      <data key="d0">518107</data>
    </edge>
    <edge source="CZE" target="DNK">
      <data key="d0">7429292</data>
    </edge>
    <edge source="CZE" target="EST">
      <data key="d0">33545</data>
    </edge>
    <edge source="CZE" target="FRA">
      <data key="d0">24841568</data>
    </edge>
    <edge source="CZE" target="DEU">
      <data key="d0">113936111</data>
    </edge>
    <edge source="CZE" target="HUN">
      <data key="d0">6440638</data>
    </edge>
    <edge source="CZE" target="ITA">
      <data key="d0">11581</data>
    </edge>
    <edge source="CZE" target="LVA">
      <data key="d0">30144</data>
    </edge>
    <edge source="CZE" target="LTU">
      <data key="d0">111041</data>
    </edge>
    <edge source="CZE" target="NLD">
      <data key="d0">19715350</data>
    </edge>
    <edge source="CZE" target="POL">
      <data key="d0">5481916</data>
    </edge>
    <edge source="CZE" target="ROU">
      <data key="d0">21381</data>
    </edge>
    <edge source="CZE" target="SRB">
      <data key="d0">13106058</data>
    </edge>
    <edge source="CZE" target="SVK">
      <data key="d0">268606767</data>
    </edge>
    <edge source="CZE" target="SVN">
      <data key="d0">34836</data>
    </edge>
    <edge source="CZE" target="UKR">
      <data key="d0">27886631</data>
    </edge>
    <edge source="CZE" target="GBR">
      <data key="d0">27328634</data>
    </edge>
    <edge source="HUN" target="AUT">
      <data key="d0">9814724</data>
    </edge>
    <edge source="HUN" target="BGR">
      <data key="d0">2379190</data>
    </edge>
    <edge source="HUN" target="BLR">
      <data key="d0">17715</data>
    </edge>
    <edge source="HUN" target="HRV">
      <data key="d0">2702963</data>
    </edge>
    <edge source="HUN" target="CZE">
      <data key="d0">839685</data>
    </edge>
    <edge source="HUN" target="ROU">
      <data key="d0">5840617</data>
    </edge>
    <edge source="HUN" target="SRB">
      <data key="d0">7761551</data>
    </edge>
    <edge source="HUN" target="SVK">
      <data key="d0">2629468</data>
    </edge>
    <edge source="HUN" target="SVN">
      <data key="d0">7781404</data>
    </edge>
    <edge source="HUN" target="UKR">
      <data key="d0">74488346</data>
    </edge>
    <edge source="POL" target="AUT">
      <data key="d0">12877150</data>
    </edge>
    <edge source="POL" target="BGR">
      <data key="d0">2620143</data>
    </edge>
    <edge source="POL" target="HRV">
      <data key="d0">894840</data>
    </edge>
    <edge source="POL" target="CZE">
      <data key="d0">20586700</data>
    </edge>
    <edge source="POL" target="DNK">
      <data key="d0">543083</data>
    </edge>
    <edge source="POL" target="FRA">
      <data key="d0">19478</data>
    </edge>
    <edge source="POL" target="DEU">
      <data key="d0">15053762</data>
    </edge>
    <edge source="POL" target="HUN">
      <data key="d0">18428277</data>
    </edge>
    <edge source="POL" target="ISR">
      <data key="d0">61442</data>
    </edge>
    <edge source="POL" target="ITA">
      <data key="d0">3887831</data>
    </edge>
    <edge source="POL" target="LTU">
      <data key="d0">12877</data>
    </edge>
    <edge source="POL" target="NLD">
      <data key="d0">39818</data>
    </edge>
    <edge source="POL" target="ROU">
      <data key="d0">19541</data>
    </edge>
    <edge source="POL" target="RUS">
      <data key="d0">33172</data>
    </edge>
    <edge source="POL" target="SRB">
      <data key="d0">12673216</data>
    </edge>
    <edge source="POL" target="SVK">
      <data key="d0">10016652</data>
    </edge>
    <edge source="POL" target="SVN">
      <data key="d0">2489032</data>
    </edge>
    <edge source="POL" target="ESP">
      <data key="d0">138280</data>
    </edge>
    <edge source="POL" target="CHE">
      <data key="d0">39033</data>
    </edge>
    <edge source="POL" target="UKR">
      <data key="d0">3009277</data>
    </edge>
    <edge source="POL" target="GBR">
      <data key="d0">273716</data>
    </edge>
    <edge source="POL" target="USA">
      <data key="d0">48387</data>
    </edge>
    <edge source="ROU" target="ALB">
      <data key="d0">468834</data>
    </edge>
    <edge source="ROU" target="AUT">
      <data key="d0">1838056</data>
    </edge>
    <edge source="ROU" target="BGR">
      <data key="d0">44743271</data>
    </edge>
    <edge source="ROU" target="CZE">
      <data key="d0">727572</data>
    </edge>
    <edge source="ROU" target="DEU">
      <data key="d0">6599349</data>
    </edge>
    <edge source="ROU" target="GRC">
      <data key="d0">146732</data>
    </edge>
    <edge source="ROU" target="HUN">
      <data key="d0">489440</data>
    </edge>
    <edge source="ROU" target="ITA">
      <data key="d0">12180</data>
    </edge>
    <edge source="ROU" target="MDA">
      <data key="d0">9684158</data>
    </edge>
    <edge source="ROU" target="MAR">
      <data key="d0">1293085</data>
    </edge>
    <edge source="ROU" target="POL">
      <data key="d0">174926</data>
    </edge>
    <edge source="ROU" target="SRB">
      <data key="d0">7822384</data>
    </edge>
    <edge source="ROU" target="SVN">
      <data key="d0">668674</data>
    </edge>
    <edge source="ROU" target="TUN">
      <data key="d0">1290760</data>
    </edge>
    <edge source="ROU" target="TUR">
      <data key="d0">155308</data>
    </edge>
    <edge source="ROU" target="MKD">
      <data key="d0">3897876</data>
    </edge>
    <edge source="ROU" target="EGY">
      <data key="d0">3424668</data>
    </edge>
    <edge source="SVK" target="AUT">
      <data key="d0">3497719</data>
    </edge>
    <edge source="SVK" target="CZE">
      <data key="d0">126026621</data>
    </edge>
    <edge source="SVK" target="DNK">
      <data key="d0">2968950</data>
    </edge>
    <edge source="SVK" target="FRA">
      <data key="d0">111760722</data>
    </edge>
    <edge source="SVK" target="DEU">
      <data key="d0">106477713</data>
    </edge>
    <edge source="SVK" target="HUN">
      <data key="d0">20474321</data>
    </edge>
    <edge source="SVK" target="ITA">
      <data key="d0">6859302</data>
    </edge>
    <edge source="SVK" target="UKR">
      <data key="d0">27687317</data>
    </edge>
    <edge source="SVK" target="GBR">
      <data key="d0">456942784</data>
    </edge>
    <edge source="SVN" target="AUT">
      <data key="d0">345330</data>
    </edge>
    <edge source="SVN" target="HRV">
      <data key="d0">39842945</data>
    </edge>
    <edge source="SVN" target="DEU">
      <data key="d0">65931838</data>
    </edge>
    <edge source="ARM" target="GEO">
      <data key="d0">4077270</data>
    </edge>
    <edge source="IRL" target="BEL">
      <data key="d0">389320</data>
    </edge>
    <edge source="IRL" target="FRA">
      <data key="d0">89945</data>
    </edge>
    <edge source="IRL" target="ITA">
      <data key="d0">25113</data>
    </edge>
    <edge source="IRL" target="MYS">
      <data key="d0">19733</data>
    </edge>
    <edge source="IRL" target="NLD">
      <data key="d0">908233</data>
    </edge>
    <edge source="IRL" target="SAU">
      <data key="d0">16033</data>
    </edge>
    <edge source="IRL" target="ARE">
      <data key="d0">512482</data>
    </edge>
    <edge source="IRL" target="GBR">
      <data key="d0">10082354</data>
    </edge>
    <edge source="IRL" target="USA">
      <data key="d0">10104</data>
    </edge>
    <edge source="ISR" target="EGY">
      <data key="d0">2131000</data>
    </edge>
    <edge source="NOR" target="ARG">
      <data key="d0">43087604</data>
    </edge>
    <edge source="NOR" target="BEL">
      <data key="d0">2668702566</data>
    </edge>
    <edge source="NOR" target="BRA">
      <data key="d0">17189433</data>
    </edge>
    <edge source="NOR" target="CAN">
      <data key="d0">25351658</data>
    </edge>
    <edge source="NOR" target="CHL">
      <data key="d0">41419780</data>
    </edge>
    <edge source="NOR" target="CHN">
      <data key="d0">56756439</data>
    </edge>
    <edge source="NOR" target="DNK">
      <data key="d0">73635806</data>
    </edge>
    <edge source="NOR" target="FIN">
      <data key="d0">2888362</data>
    </edge>
    <edge source="NOR" target="FRA">
      <data key="d0">2969869954</data>
    </edge>
    <edge source="NOR" target="DEU">
      <data key="d0">7446884077</data>
    </edge>
    <edge source="NOR" target="GRC">
      <data key="d0">10702286</data>
    </edge>
    <edge source="NOR" target="ITA">
      <data key="d0">39819218</data>
    </edge>
    <edge source="NOR" target="JPN">
      <data key="d0">33131402</data>
    </edge>
    <edge source="NOR" target="JOR">
      <data key="d0">6120312</data>
    </edge>
    <edge source="NOR" target="KOR">
      <data key="d0">36629538</data>
    </edge>
    <edge source="NOR" target="LTU">
      <data key="d0">186828020</data>
    </edge>
    <edge source="NOR" target="MAR">
      <data key="d0">3197029</data>
    </edge>
    <edge source="NOR" target="NLD">
      <data key="d0">329826669</data>
    </edge>
    <edge source="NOR" target="POL">
      <data key="d0">6481660</data>
    </edge>
    <edge source="NOR" target="PRT">
      <data key="d0">33474598</data>
    </edge>
    <edge source="NOR" target="IND">
      <data key="d0">22263892</data>
    </edge>
    <edge source="NOR" target="SGP">
      <data key="d0">2907498</data>
    </edge>
    <edge source="NOR" target="ESP">
      <data key="d0">168533184</data>
    </edge>
    <edge source="NOR" target="SWE">
      <data key="d0">294264643</data>
    </edge>
    <edge source="NOR" target="CHE">
      <data key="d0">20117853</data>
    </edge>
    <edge source="NOR" target="TUR">
      <data key="d0">166503050</data>
    </edge>
    <edge source="NOR" target="EGY">
      <data key="d0">39516278</data>
    </edge>
    <edge source="NOR" target="GBR">
      <data key="d0">5873257074</data>
    </edge>
    <edge source="NOR" target="USA">
      <data key="d0">43288610</data>
    </edge>
    <edge source="PAN" target="CRI">
      <data key="d0">371904</data>
    </edge>
    <edge source="PAN" target="USA">
      <data key="d0">55916</data>
    </edge>
    <edge source="SWE" target="ALB">
      <data key="d0">1068127</data>
    </edge>
    <edge source="SWE" target="BEL">
      <data key="d0">7103032</data>
    </edge>
    <edge source="SWE" target="DNK">
      <data key="d0">4370971</data>
    </edge>
    <edge source="SWE" target="EST">
      <data key="d0">1896411</data>
    </edge>
    <edge source="SWE" target="FIN">
      <data key="d0">1184131</data>
    </edge>
    <edge source="SWE" target="FRA">
      <data key="d0">17699988</data>
    </edge>
    <edge source="SWE" target="DEU">
      <data key="d0">906166</data>
    </edge>
    <edge source="SWE" target="IRL">
      <data key="d0">507635</data>
    </edge>
    <edge source="SWE" target="MAR">
      <data key="d0">23121662</data>
    </edge>
    <edge source="SWE" target="NLD">
      <data key="d0">34847554</data>
    </edge>
    <edge source="SWE" target="NOR">
      <data key="d0">52944085</data>
    </edge>
    <edge source="SWE" target="POL">
      <data key="d0">32012702</data>
    </edge>
    <edge source="SWE" target="PRT">
      <data key="d0">2313301</data>
    </edge>
    <edge source="SWE" target="UKR">
      <data key="d0">992818</data>
    </edge>
    <edge source="SWE" target="GBR">
      <data key="d0">9226306</data>
    </edge>
    <edge source="SWE" target="USA">
      <data key="d0">12183944</data>
    </edge>
    <edge source="BOL" target="ARG">
      <data key="d0">746112321</data>
    </edge>
    <edge source="BOL" target="BRA">
      <data key="d0">1302987687</data>
    </edge>
    <edge source="BOL" target="PRY">
      <data key="d0">19032692</data>
    </edge>
    <edge source="BOL" target="PER">
      <data key="d0">13476646</data>
    </edge>
    <edge source="BWA" target="NAM">
      <data key="d0">73152</data>
    </edge>
    <edge source="NAM" target="BWA">
      <data key="d0">39143</data>
    </edge>
    <edge source="BLR" target="BGR">
      <data key="d0">370200</data>
    </edge>
    <edge source="BLR" target="CZE">
      <data key="d0">112700</data>
    </edge>
    <edge source="BLR" target="GEO">
      <data key="d0">16800</data>
    </edge>
    <edge source="BLR" target="DEU">
      <data key="d0">50300</data>
    </edge>
    <edge source="BLR" target="HUN">
      <data key="d0">3817900</data>
    </edge>
    <edge source="BLR" target="ITA">
      <data key="d0">1077800</data>
    </edge>
    <edge source="BLR" target="LTU">
      <data key="d0">198300</data>
    </edge>
    <edge source="BLR" target="MDA">
      <data key="d0">685200</data>
    </edge>
    <edge source="BLR" target="POL">
      <data key="d0">31105900</data>
    </edge>
    <edge source="BLR" target="ROU">
      <data key="d0">251800</data>
    </edge>
    <edge source="BLR" target="RUS">
      <data key="d0">20969300</data>
    </edge>
    <edge source="BLR" target="SRB">
      <data key="d0">2560900</data>
    </edge>
    <edge source="BLR" target="SVK">
      <data key="d0">86500</data>
    </edge>
    <edge source="BLR" target="UKR">
      <data key="d0">64453500</data>
    </edge>
    <edge source="BLR" target="MKD">
      <data key="d0">64800</data>
    </edge>
    <edge source="LTU" target="EST">
      <data key="d0">4506201</data>
    </edge>
    <edge source="LTU" target="LVA">
      <data key="d0">6445698</data>
    </edge>
    <edge source="LTU" target="POL">
      <data key="d0">50230487</data>
    </edge>
    <edge source="LTU" target="RUS">
      <data key="d0">126909</data>
    </edge>
    <edge source="LTU" target="UKR">
      <data key="d0">4227749</data>
    </edge>
    <edge source="LTU" target="GBR">
      <data key="d0">10982</data>
    </edge>
    <edge source="UKR" target="KAZ">
      <data key="d0">18000</data>
    </edge>
    <edge source="CMR" target="CAF">
      <data key="d0">26538</data>
    </edge>
    <edge source="CAN" target="FRA">
      <data key="d0">134001</data>
    </edge>
    <edge source="CAN" target="MEX">
      <data key="d0">19170199</data>
    </edge>
    <edge source="CAN" target="NZL">
      <data key="d0">26065</data>
    </edge>
    <edge source="CAN" target="SAU">
      <data key="d0">40393</data>
    </edge>
    <edge source="CAN" target="SWE">
      <data key="d0">28667</data>
    </edge>
    <edge source="CAN" target="EGY">
      <data key="d0">86284</data>
    </edge>
    <edge source="CAN" target="USA">
      <data key="d0">7777517045</data>
    </edge>
    <edge source="COL" target="CAN">
      <data key="d0">216047</data>
    </edge>
    <edge source="COL" target="CRI">
      <data key="d0">1608778</data>
    </edge>
    <edge source="COL" target="GHA">
      <data key="d0">139620</data>
    </edge>
    <edge source="VNM" target="KHM">
      <data key="d0">52057225</data>
    </edge>
    <edge source="VNM" target="LKA">
      <data key="d0">3895459</data>
    </edge>
    <edge source="VNM" target="CHN">
      <data key="d0">1158441</data>
    </edge>
    <edge source="VNM" target="MYS">
      <data key="d0">1323019</data>
    </edge>
    <edge source="VNM" target="PHL">
      <data key="d0">41179688</data>
    </edge>
    <edge source="VNM" target="USA">
      <data key="d0">166608</data>
    </edge>
    <edge source="THA" target="KHM">
      <data key="d0">6682011</data>
    </edge>
    <edge source="THA" target="CHN">
      <data key="d0">38495402</data>
    </edge>
    <edge source="THA" target="IDN">
      <data key="d0">1292865</data>
    </edge>
    <edge source="THA" target="JPN">
      <data key="d0">41556</data>
    </edge>
    <edge source="THA" target="KOR">
      <data key="d0">11798632</data>
    </edge>
    <edge source="THA" target="MYS">
      <data key="d0">1638557</data>
    </edge>
    <edge source="THA" target="PHL">
      <data key="d0">704350</data>
    </edge>
    <edge source="THA" target="SGP">
      <data key="d0">23423</data>
    </edge>
    <edge source="THA" target="VNM">
      <data key="d0">5928893</data>
    </edge>
    <edge source="EST" target="CAN">
      <data key="d0">4442692</data>
    </edge>
    <edge source="EST" target="LVA">
      <data key="d0">91607</data>
    </edge>
    <edge source="EST" target="USA">
      <data key="d0">6907315</data>
    </edge>
    <edge source="LVA" target="EST">
      <data key="d0">4520020</data>
    </edge>
    <edge source="LVA" target="LTU">
      <data key="d0">22047978</data>
    </edge>
    <edge source="LVA" target="POL">
      <data key="d0">14471325</data>
    </edge>
    <edge source="LVA" target="SVK">
      <data key="d0">1489157</data>
    </edge>
    <edge source="LVA" target="UKR">
      <data key="d0">1525009</data>
    </edge>
    <edge source="BEN" target="TGO">
      <data key="d0">1106942</data>
    </edge>
    <edge source="BEN" target="USA">
      <data key="d0">73905</data>
    </edge>
    <edge source="SLV" target="GTM">
      <data key="d0">16755377</data>
    </edge>
    <edge source="SLV" target="HND">
      <data key="d0">3495277</data>
    </edge>
    <edge source="SLV" target="NIC">
      <data key="d0">38414863</data>
    </edge>
    <edge source="GTM" target="SLV">
      <data key="d0">48909274</data>
    </edge>
    <edge source="GTM" target="HND">
      <data key="d0">13598534</data>
    </edge>
    <edge source="GTM" target="MEX">
      <data key="d0">154245</data>
    </edge>
    <edge source="GTM" target="NIC">
      <data key="d0">5165283</data>
    </edge>
    <edge source="NIC" target="SLV">
      <data key="d0">115986</data>
    </edge>
    <edge source="NIC" target="GTM">
      <data key="d0">345506</data>
    </edge>
    <edge source="ETH" target="EGY">
      <data key="d0">25155</data>
    </edge>
    <edge source="FIN" target="BEL">
      <data key="d0">1323974</data>
    </edge>
    <edge source="FIN" target="EST">
      <data key="d0">67663</data>
    </edge>
    <edge source="FIN" target="DEU">
      <data key="d0">271612</data>
    </edge>
    <edge source="FIN" target="LVA">
      <data key="d0">72539</data>
    </edge>
    <edge source="FIN" target="MAR">
      <data key="d0">6150778</data>
    </edge>
    <edge source="FIN" target="NLD">
      <data key="d0">1605404</data>
    </edge>
    <edge source="FIN" target="NOR">
      <data key="d0">25577</data>
    </edge>
    <edge source="FIN" target="SWE">
      <data key="d0">4326926</data>
    </edge>
    <edge source="FIN" target="EGY">
      <data key="d0">2015638</data>
    </edge>
    <edge source="FIN" target="GBR">
      <data key="d0">1372652</data>
    </edge>
    <edge source="ZAF" target="BWA">
      <data key="d0">9430053</data>
    </edge>
    <edge source="ZAF" target="GHA">
      <data key="d0">119222</data>
    </edge>
    <edge source="ZAF" target="MWI">
      <data key="d0">491251</data>
    </edge>
    <edge source="ZAF" target="MUS">
      <data key="d0">10276</data>
    </edge>
    <edge source="ZAF" target="MOZ">
      <data key="d0">195238</data>
    </edge>
    <edge source="ZAF" target="NAM">
      <data key="d0">7730882</data>
    </edge>
    <edge source="ZAF" target="PHL">
      <data key="d0">155261</data>
    </edge>
    <edge source="ZAF" target="ZWE">
      <data key="d0">11661546</data>
    </edge>
    <edge source="ZAF" target="TZA">
      <data key="d0">30439</data>
    </edge>
    <edge source="KGZ" target="KAZ">
      <data key="d0">11171</data>
    </edge>
    <edge source="OMN" target="LKA">
      <data key="d0">5048439</data>
    </edge>
    <edge source="OMN" target="IDN">
      <data key="d0">447369</data>
    </edge>
    <edge source="OMN" target="PAK">
      <data key="d0">5109844</data>
    </edge>
    <edge source="OMN" target="SAU">
      <data key="d0">592951</data>
    </edge>
    <edge source="OMN" target="IND">
      <data key="d0">24743470</data>
    </edge>
    <edge source="OMN" target="ARE">
      <data key="d0">13375111</data>
    </edge>
    <edge source="MUS" target="FRA">
      <data key="d0">1057860</data>
    </edge>
    <edge source="MUS" target="HKG">
      <data key="d0">2516878</data>
    </edge>
    <edge source="MUS" target="KOR">
      <data key="d0">1376531</data>
    </edge>
    <edge source="MUS" target="MDG">
      <data key="d0">2043832</data>
    </edge>
    <edge source="MUS" target="NLD">
      <data key="d0">806436</data>
    </edge>
    <edge source="MUS" target="SGP">
      <data key="d0">1699749</data>
    </edge>
    <edge source="MUS" target="ZAF">
      <data key="d0">733997</data>
    </edge>
    <edge source="MUS" target="CHE">
      <data key="d0">14663145</data>
    </edge>
    <edge source="MUS" target="ARE">
      <data key="d0">121857</data>
    </edge>
  </graph>
</graphml>
